# Supplementary material for: DeepFRET, a software for rapid and automated single-molecule FRET data classification using deep learning
Source: eLife. 2020 Nov 3;9:e60404. doi: 10.7554/eLife.60404 (PMC7609065; doi:10.7554/eLife.60404)
Supplement: Figure 4—source data 1. [file elife-60404-fig4-data1.zip › Figure 4-source data 1/Fig_S4a/Traces/traces_all_n294/Traces_Fig2d_4mMAc_mov1_combined_tif_pair57.txt]

Exported by DeepFRET
Date: 2020-08-26, 18:13
Video filename: None
FRET pair #57
Bleaches at 888
D-Dexc-bg	A-Dexc-bg	A-Aexc-bg	D-Dexc-rw	A-Dexc-rw	A-Aexc-rw	S	E	p_bleached	p_aggregated	p_noisy	p_scrambled	p_static	p_dynamic
0.0	0.0	0.0	30243.6157	8135.1068	NaN	NaN	0.212	0.0224	0.8804	0.0217	0.027	0.0265	0.022
0.0	0.0	0.0	30722.6157	6869.1068	NaN	NaN	0.1827	0.0198	0.8869	0.0213	0.0255	0.0249	0.0216
0.0	0.0	0.0	25727.6157	8610.1068	NaN	NaN	0.2507	0.0198	0.8924	0.0205	0.0237	0.023	0.0206
0.0	0.0	0.0	26843.6157	6463.1068	NaN	NaN	0.194	0.0203	0.8931	0.0207	0.0232	0.022	0.0207
0.0	0.0	0.0	31364.6157	9547.1068	NaN	NaN	0.2334	0.0207	0.8928	0.021	0.0229	0.0217	0.021
0.0	0.0	0.0	29760.6157	10414.1068	NaN	NaN	0.2592	0.021	0.8927	0.0211	0.0226	0.0215	0.0211
0.0	0.0	0.0	29298.6157	5624.1068	NaN	NaN	0.161	0.0209	0.8932	0.021	0.0225	0.0214	0.021
0.0	0.0	0.0	32955.6157	5181.1068	NaN	NaN	0.1359	0.0205	0.8951	0.0205	0.0219	0.0215	0.0206
0.0	0.0	0.0	28523.6157	5578.1068	NaN	NaN	0.1636	0.0203	0.8957	0.0203	0.0217	0.0215	0.0204
0.0	0.0	0.0	26142.6157	7997.1068	NaN	NaN	0.2342	0.0203	0.896	0.0201	0.0217	0.0216	0.0204
0.0	0.0	0.0	29981.6157	4643.1068	NaN	NaN	0.1341	0.0201	0.8962	0.0201	0.0217	0.0217	0.0202
0.0	0.0	0.0	31046.6157	9339.1068	NaN	NaN	0.2312	0.0198	0.897	0.0199	0.0217	0.0216	0.02
0.0	0.0	0.0	28034.6157	9388.1068	NaN	NaN	0.2509	0.0196	0.8971	0.0198	0.022	0.0217	0.0198
0.0	0.0	0.0	28338.6157	7546.1068	NaN	NaN	0.2103	0.0197	0.8972	0.0196	0.0223	0.0218	0.0194
0.0	0.0	0.0	28810.6157	8869.1068	NaN	NaN	0.2354	0.0206	0.8959	0.0194	0.0231	0.0221	0.0189
0.0	0.0	0.0	30714.6157	9110.1068	NaN	NaN	0.2288	0.0217	0.8937	0.0194	0.0243	0.0223	0.0186
0.0	0.0	0.0	25637.6157	3935.1068	NaN	NaN	0.1331	0.0246	0.8878	0.0196	0.0267	0.0229	0.0184
0.0	0.0	0.0	27731.6157	6808.1068	NaN	NaN	0.1971	0.0236	0.8886	0.0195	0.0266	0.023	0.0187
0.0	0.0	0.0	25490.6157	4244.1068	NaN	NaN	0.1427	0.023	0.8903	0.0192	0.0261	0.0228	0.0186
0.0	0.0	0.0	27671.6157	9797.1068	NaN	NaN	0.2615	0.0226	0.8906	0.0191	0.0261	0.0228	0.0189
0.0	0.0	0.0	25484.6157	5868.1068	NaN	NaN	0.1872	0.0227	0.8895	0.0193	0.0264	0.0229	0.0193
0.0	0.0	0.0	27743.6157	6899.1068	NaN	NaN	0.1992	0.0229	0.8878	0.0193	0.0271	0.0229	0.0199
0.0	0.0	0.0	25695.6157	5852.1068	NaN	NaN	0.1855	0.0231	0.8866	0.0195	0.0276	0.023	0.0202
0.0	0.0	0.0	27228.6157	5289.1068	NaN	NaN	0.1627	0.0236	0.8853	0.0195	0.0283	0.0228	0.0205
0.0	0.0	0.0	32440.6157	5195.1068	NaN	NaN	0.138	0.0238	0.8848	0.0196	0.0285	0.0228	0.0205
0.0	0.0	0.0	32567.6157	5728.1068	NaN	NaN	0.1496	0.0242	0.8831	0.0198	0.029	0.0231	0.0207
0.0	0.0	0.0	29322.6157	7462.1068	NaN	NaN	0.2029	0.0243	0.8831	0.02	0.0288	0.0233	0.0206
0.0	0.0	0.0	29015.6157	5901.1068	NaN	NaN	0.169	0.0244	0.8821	0.0202	0.0289	0.0236	0.0207
0.0	0.0	0.0	26304.6157	8749.1068	NaN	NaN	0.2496	0.0245	0.8817	0.0204	0.0288	0.0238	0.0208
0.0	0.0	0.0	31119.6157	5784.1068	NaN	NaN	0.1567	0.0249	0.8807	0.0205	0.0292	0.0238	0.0209
0.0	0.0	0.0	33662.6157	5252.1068	NaN	NaN	0.135	0.0252	0.8801	0.0207	0.0291	0.0239	0.021
0.0	0.0	0.0	30124.6157	8626.1068	NaN	NaN	0.2226	0.025	0.8814	0.0208	0.0281	0.0237	0.021
0.0	0.0	0.0	28744.6157	9999.1068	NaN	NaN	0.2581	0.0248	0.8825	0.0209	0.0274	0.0235	0.021
0.0	0.0	0.0	29271.6157	5080.1068	NaN	NaN	0.1479	0.0243	0.8837	0.021	0.0267	0.0232	0.0211
0.0	0.0	0.0	31033.6157	6493.1068	NaN	NaN	0.173	0.0241	0.8843	0.021	0.0264	0.023	0.0211
0.0	0.0	0.0	30774.6157	5326.1068	NaN	NaN	0.1475	0.0238	0.8854	0.021	0.026	0.0228	0.0211
0.0	0.0	0.0	29978.6157	6607.1068	NaN	NaN	0.1806	0.0234	0.8863	0.021	0.0256	0.0226	0.0211
0.0	0.0	0.0	31855.6157	7787.1068	NaN	NaN	0.1964	0.0233	0.887	0.0209	0.0254	0.0225	0.021
0.0	0.0	0.0	28557.6157	4293.1068	NaN	NaN	0.1307	0.023	0.8882	0.0208	0.0249	0.0222	0.0208
0.0	0.0	0.0	25306.6157	4727.1068	NaN	NaN	0.1574	0.0228	0.8892	0.0207	0.0246	0.022	0.0207
0.0	0.0	0.0	26832.6157	6896.1068	NaN	NaN	0.2045	0.0227	0.8894	0.0207	0.0246	0.022	0.0207
0.0	0.0	0.0	30169.6157	5804.1068	NaN	NaN	0.1613	0.0225	0.8902	0.0207	0.0243	0.0217	0.0205
0.0	0.0	0.0	28126.6157	6235.1068	NaN	NaN	0.1815	0.0225	0.8903	0.0208	0.0243	0.0216	0.0204
0.0	0.0	0.0	28706.6157	8137.1068	NaN	NaN	0.2209	0.0225	0.8904	0.0209	0.0242	0.0216	0.0204
0.0	0.0	0.0	28625.6157	6959.1068	NaN	NaN	0.1956	0.0224	0.8913	0.0208	0.0239	0.0213	0.0203
0.0	0.0	0.0	27094.6157	5334.1068	NaN	NaN	0.1645	0.0223	0.8919	0.0208	0.0237	0.0212	0.0202
0.0	0.0	0.0	23349.6157	7173.1068	NaN	NaN	0.235	0.0223	0.8918	0.0209	0.0236	0.0211	0.0202
0.0	0.0	0.0	27808.6157	8070.1068	NaN	NaN	0.2249	0.0223	0.8919	0.021	0.0234	0.0211	0.0204
0.0	0.0	0.0	31148.6157	5666.1068	NaN	NaN	0.1539	0.0223	0.892	0.0211	0.0231	0.021	0.0205
0.0	0.0	0.0	28394.6157	5989.1068	NaN	NaN	0.1742	0.0222	0.8925	0.0211	0.0227	0.0208	0.0206
0.0	0.0	0.0	30101.6157	4216.1068	NaN	NaN	0.1229	0.0222	0.8931	0.0211	0.0223	0.0207	0.0205
0.0	0.0	0.0	30728.6157	6281.1068	NaN	NaN	0.1697	0.0222	0.8932	0.0212	0.0221	0.0207	0.0206
0.0	0.0	0.0	26916.6157	5449.1068	NaN	NaN	0.1684	0.0221	0.8938	0.0211	0.0219	0.0206	0.0204
0.0	0.0	0.0	30672.6157	6684.1068	NaN	NaN	0.1789	0.0221	0.894	0.0211	0.0218	0.0206	0.0203
0.0	0.0	0.0	29502.6157	7810.1068	NaN	NaN	0.2093	0.022	0.8947	0.0211	0.0216	0.0205	0.0201
0.0	0.0	0.0	27330.6157	6961.1068	NaN	NaN	0.203	0.0218	0.8956	0.021	0.0214	0.0203	0.0199
0.0	0.0	0.0	27798.6157	6943.1068	NaN	NaN	0.1998	0.0216	0.8964	0.0209	0.0212	0.0201	0.0197
0.0	0.0	0.0	26052.6157	3429.1068	NaN	NaN	0.1163	0.0216	0.8964	0.0208	0.0213	0.0202	0.0196
0.0	0.0	0.0	23621.6157	5099.1068	NaN	NaN	0.1775	0.0216	0.8963	0.0209	0.0214	0.0203	0.0195
0.0	0.0	0.0	25213.6157	4780.1068	NaN	NaN	0.1594	0.0216	0.8959	0.021	0.0215	0.0205	0.0195
0.0	0.0	0.0	28763.6157	7113.1068	NaN	NaN	0.1983	0.0215	0.8959	0.021	0.0215	0.0206	0.0194
0.0	0.0	0.0	25324.6157	3437.1068	NaN	NaN	0.1195	0.0215	0.8962	0.021	0.0215	0.0206	0.0193
0.0	0.0	0.0	26504.6157	4043.1068	NaN	NaN	0.1324	0.0214	0.8965	0.0209	0.0214	0.0206	0.0192
0.0	0.0	0.0	30408.6157	4508.1068	NaN	NaN	0.1291	0.0214	0.8965	0.0209	0.0214	0.0207	0.0191
0.0	0.0	0.0	24358.6157	5282.1068	NaN	NaN	0.1782	0.0212	0.897	0.0208	0.0213	0.0206	0.019
0.0	0.0	0.0	27100.6157	3346.1068	NaN	NaN	0.1099	0.0211	0.8975	0.0207	0.0212	0.0206	0.0189
0.0	0.0	0.0	28725.6157	6915.1068	NaN	NaN	0.194	0.021	0.8979	0.0207	0.0211	0.0206	0.0188
0.0	0.0	0.0	29720.6157	8551.1068	NaN	NaN	0.2234	0.021	0.8979	0.0207	0.0211	0.0206	0.0187
0.0	0.0	0.0	25343.6157	7944.1068	NaN	NaN	0.2386	0.021	0.8976	0.0208	0.0211	0.0206	0.0188
0.0	0.0	0.0	25120.6157	4906.1068	NaN	NaN	0.1634	0.021	0.8973	0.0209	0.0211	0.0208	0.0189
0.0	0.0	0.0	27472.6157	8850.1068	NaN	NaN	0.2437	0.0211	0.8968	0.021	0.0211	0.0209	0.0191
0.0	0.0	0.0	26269.6157	3757.1068	NaN	NaN	0.1251	0.021	0.8964	0.0212	0.0211	0.0211	0.0193
0.0	0.0	0.0	26201.6157	7909.1068	NaN	NaN	0.2319	0.021	0.896	0.0212	0.0211	0.0212	0.0195
0.0	0.0	0.0	31378.6157	6860.1068	NaN	NaN	0.1794	0.021	0.8958	0.0212	0.0211	0.0213	0.0196
0.0	0.0	0.0	24183.6157	5162.1068	NaN	NaN	0.1759	0.021	0.8954	0.0213	0.0211	0.0215	0.0198
0.0	0.0	0.0	28165.6157	3827.1068	NaN	NaN	0.1196	0.021	0.895	0.0213	0.0211	0.0217	0.0199
0.0	0.0	0.0	27221.6157	3152.1068	NaN	NaN	0.1038	0.0211	0.8948	0.0212	0.0212	0.0217	0.0199
0.0	0.0	0.0	26175.6157	6025.1068	NaN	NaN	0.1871	0.0211	0.8946	0.0212	0.0213	0.0218	0.02
0.0	0.0	0.0	21365.6157	4498.1068	NaN	NaN	0.1739	0.0212	0.8942	0.0211	0.0215	0.0219	0.0201
0.0	0.0	0.0	29989.6157	3209.1068	NaN	NaN	0.0967	0.0212	0.8939	0.0211	0.0216	0.022	0.0203
0.0	0.0	0.0	23696.6157	4057.1068	NaN	NaN	0.1462	0.0213	0.8935	0.0211	0.0218	0.022	0.0203
0.0	0.0	0.0	27704.6157	6054.1068	NaN	NaN	0.1793	0.0213	0.8929	0.0212	0.022	0.022	0.0205
0.0	0.0	0.0	28281.6157	5883.1068	NaN	NaN	0.1722	0.0215	0.8927	0.0212	0.0222	0.022	0.0204
0.0	0.0	0.0	27422.6157	4896.1068	NaN	NaN	0.1515	0.0215	0.8923	0.0213	0.0224	0.0221	0.0206
0.0	0.0	0.0	21414.6157	2909.1068	NaN	NaN	0.1196	0.0215	0.8919	0.0213	0.0225	0.0221	0.0206
0.0	0.0	0.0	25213.6157	6168.1068	NaN	NaN	0.1966	0.0215	0.8917	0.0214	0.0226	0.0221	0.0207
0.0	0.0	0.0	22482.6157	6791.1068	NaN	NaN	0.232	0.0216	0.8917	0.0214	0.0227	0.0221	0.0207
0.0	0.0	0.0	23609.6157	4436.1068	NaN	NaN	0.1582	0.0216	0.8914	0.0214	0.0228	0.0221	0.0207
0.0	0.0	0.0	25205.6157	4628.1068	NaN	NaN	0.1551	0.0217	0.8913	0.0215	0.0227	0.0221	0.0207
0.0	0.0	0.0	24606.6157	7350.1068	NaN	NaN	0.23	0.0216	0.8915	0.0215	0.0227	0.0221	0.0207
0.0	0.0	0.0	28810.6157	6848.1068	NaN	NaN	0.192	0.0215	0.8916	0.0215	0.0226	0.022	0.0208
0.0	0.0	0.0	26906.6157	5109.1068	NaN	NaN	0.1596	0.0215	0.8917	0.0215	0.0225	0.022	0.0208
0.0	0.0	0.0	24321.6157	4984.1068	NaN	NaN	0.1701	0.0214	0.892	0.0215	0.0224	0.022	0.0208
0.0	0.0	0.0	24792.6157	5378.1068	NaN	NaN	0.1783	0.0213	0.8922	0.0215	0.0223	0.0219	0.0208
0.0	0.0	0.0	29000.6157	6694.1068	NaN	NaN	0.1875	0.0212	0.8924	0.0215	0.0222	0.0219	0.0208
0.0	0.0	0.0	28545.6157	7271.1068	NaN	NaN	0.203	0.0211	0.8927	0.0215	0.0221	0.0218	0.0207
0.0	0.0	0.0	22066.6157	3057.1068	NaN	NaN	0.1217	0.0211	0.8929	0.0216	0.022	0.0218	0.0207
0.0	0.0	0.0	22557.6157	5512.1068	NaN	NaN	0.1964	0.021	0.8931	0.0216	0.0219	0.0217	0.0207
0.0	0.0	0.0	26957.6157	4175.1068	NaN	NaN	0.1341	0.021	0.8935	0.0217	0.0217	0.0216	0.0206
0.0	0.0	0.0	24013.6157	6850.1068	NaN	NaN	0.2219	0.0209	0.894	0.0216	0.0215	0.0215	0.0204
0.0	0.0	0.0	24443.6157	3303.1068	NaN	NaN	0.119	0.0208	0.8944	0.0216	0.0214	0.0213	0.0203
0.0	0.0	0.0	21971.6157	6547.1068	NaN	NaN	0.2296	0.0208	0.8949	0.0216	0.0213	0.0212	0.0202
0.0	0.0	0.0	23093.6157	4765.1068	NaN	NaN	0.171	0.0207	0.8952	0.0216	0.0213	0.021	0.0202
0.0	0.0	0.0	21723.6157	6444.1068	NaN	NaN	0.2288	0.0207	0.8954	0.0216	0.0212	0.0209	0.0201
0.0	0.0	0.0	24066.6157	4322.1068	NaN	NaN	0.1522	0.0207	0.8956	0.0217	0.0211	0.0208	0.0201
0.0	0.0	0.0	19729.6157	6799.1068	NaN	NaN	0.2563	0.0207	0.8957	0.0217	0.0211	0.0208	0.0201
0.0	0.0	0.0	25364.6157	4681.1068	NaN	NaN	0.1558	0.0206	0.8958	0.0217	0.0211	0.0207	0.0201
0.0	0.0	0.0	21846.6157	6322.1068	NaN	NaN	0.2244	0.0206	0.8959	0.0217	0.021	0.0206	0.0201
0.0	0.0	0.0	20493.6157	7237.1068	NaN	NaN	0.261	0.0206	0.8957	0.0218	0.0211	0.0206	0.0202
0.0	0.0	0.0	21671.6157	4863.1068	NaN	NaN	0.1833	0.0206	0.8955	0.0218	0.0212	0.0206	0.0203
0.0	0.0	0.0	36595.6157	4526.1068	NaN	NaN	0.1101	0.0206	0.8953	0.0218	0.0212	0.0206	0.0203
0.0	0.0	0.0	24497.6157	5797.1068	NaN	NaN	0.1914	0.0206	0.8952	0.0218	0.0213	0.0206	0.0205
0.0	0.0	0.0	35038.6157	2441.1068	NaN	NaN	0.0651	0.0205	0.8953	0.0218	0.0213	0.0206	0.0205
0.0	0.0	0.0	25933.6157	5842.1068	NaN	NaN	0.1839	0.0205	0.8951	0.0218	0.0213	0.0206	0.0206
0.0	0.0	0.0	23622.6157	4076.1068	NaN	NaN	0.1472	0.0203	0.8956	0.0217	0.0212	0.0205	0.0206
0.0	0.0	0.0	21204.6157	5089.1068	NaN	NaN	0.1935	0.0203	0.8957	0.0217	0.0213	0.0205	0.0206
0.0	0.0	0.0	19173.6157	3113.1068	NaN	NaN	0.1397	0.0201	0.8957	0.0217	0.0213	0.0205	0.0208
0.0	0.0	0.0	22760.6157	4563.1068	NaN	NaN	0.167	0.02	0.8957	0.0216	0.0213	0.0205	0.0209
0.0	0.0	0.0	22780.6157	3010.1068	NaN	NaN	0.1167	0.0199	0.8958	0.0216	0.0212	0.0204	0.021
0.0	0.0	0.0	22156.6157	6022.1068	NaN	NaN	0.2137	0.0199	0.8958	0.0215	0.0212	0.0204	0.0211
0.0	0.0	0.0	26670.6157	5398.1068	NaN	NaN	0.1683	0.0198	0.896	0.0215	0.0211	0.0204	0.0212
0.0	0.0	0.0	22852.6157	5140.1068	NaN	NaN	0.1836	0.0198	0.8963	0.0213	0.021	0.0203	0.0213
0.0	0.0	0.0	22470.6157	276.1068	NaN	NaN	0.0121	0.0198	0.8966	0.0213	0.0209	0.0202	0.0212
0.0	0.0	0.0	27147.6157	3038.1068	NaN	NaN	0.1006	0.0198	0.8963	0.0213	0.0211	0.0203	0.0212
0.0	0.0	0.0	16172.6157	5933.1068	NaN	NaN	0.2684	0.0199	0.8963	0.0214	0.0211	0.0203	0.0211
0.0	0.0	0.0	17071.6157	5983.1068	NaN	NaN	0.2595	0.0201	0.8957	0.0215	0.0212	0.0204	0.0211
0.0	0.0	0.0	13626.6157	2226.1068	NaN	NaN	0.1404	0.0209	0.8945	0.0216	0.0214	0.0205	0.0211
0.0	0.0	0.0	12312.6157	4801.1068	NaN	NaN	0.2805	0.0213	0.8941	0.0216	0.0214	0.0206	0.021
0.0	0.0	0.0	17152.6157	2074.1068	NaN	NaN	0.1079	0.0215	0.8938	0.0216	0.0214	0.0206	0.0211
0.0	0.0	0.0	10832.6157	3622.1068	NaN	NaN	0.2506	0.0216	0.894	0.0215	0.0213	0.0205	0.0211
0.0	0.0	0.0	12251.6157	3147.1068	NaN	NaN	0.2044	0.0213	0.8945	0.0214	0.0212	0.0204	0.0212
0.0	0.0	0.0	13118.6157	2858.1068	NaN	NaN	0.1789	0.0214	0.8946	0.0213	0.0211	0.0203	0.0212
0.0	0.0	0.0	11827.6157	2434.1068	NaN	NaN	0.1707	0.0216	0.8945	0.0213	0.0211	0.0203	0.0212
0.0	0.0	0.0	20524.6157	1236.1068	NaN	NaN	0.0568	0.0212	0.8949	0.0214	0.021	0.0203	0.0213
0.0	0.0	0.0	11719.6157	-204.8932	NaN	NaN	-0.0178	0.021	0.8952	0.0213	0.0209	0.0203	0.0213
0.0	0.0	0.0	11625.6157	4402.1068	NaN	NaN	0.2747	0.0209	0.8956	0.0212	0.0208	0.0203	0.0213
0.0	0.0	0.0	15724.6157	398.1068	NaN	NaN	0.0247	0.0209	0.8954	0.0212	0.0207	0.0204	0.0213
0.0	0.0	0.0	13164.6157	3080.1068	NaN	NaN	0.1896	0.0214	0.8946	0.0213	0.0208	0.0207	0.0212
0.0	0.0	0.0	12844.6157	2402.1068	NaN	NaN	0.1575	0.0218	0.8937	0.0213	0.0209	0.021	0.0213
0.0	0.0	0.0	11563.6157	3035.1068	NaN	NaN	0.2079	0.0219	0.893	0.0213	0.0211	0.0214	0.0213
0.0	0.0	0.0	13273.6157	5579.1068	NaN	NaN	0.2959	0.0221	0.8925	0.0213	0.0212	0.0216	0.0213
0.0	0.0	0.0	14851.6157	5295.1068	NaN	NaN	0.2628	0.0224	0.8923	0.0213	0.0211	0.0216	0.0213
0.0	0.0	0.0	13812.6157	3131.1068	NaN	NaN	0.1848	0.0227	0.8923	0.0213	0.0209	0.0217	0.0211
0.0	0.0	0.0	12310.6157	6825.1068	NaN	NaN	0.3567	0.0229	0.8918	0.0213	0.0209	0.0218	0.0212
0.0	0.0	0.0	11238.6157	3297.1068	NaN	NaN	0.2268	0.023	0.8917	0.0213	0.0209	0.0219	0.0212
0.0	0.0	0.0	11896.6157	9437.1068	NaN	NaN	0.4424	0.0229	0.8917	0.0214	0.0209	0.0218	0.0212
0.0	0.0	0.0	10074.6157	793.1068	NaN	NaN	0.073	0.0229	0.8926	0.0212	0.0206	0.0216	0.0211
0.0	0.0	0.0	13665.6157	122.1068	NaN	NaN	0.0089	0.0227	0.8931	0.0211	0.0205	0.0214	0.0211
0.0	0.0	0.0	12634.6157	1286.1068	NaN	NaN	0.0924	0.0224	0.8936	0.0211	0.0205	0.0212	0.0212
0.0	0.0	0.0	11161.6157	1833.1068	NaN	NaN	0.1411	0.0222	0.8943	0.021	0.0204	0.021	0.0212
0.0	0.0	0.0	8745.6157	195.1068	NaN	NaN	0.0218	0.0222	0.8947	0.0209	0.0202	0.0208	0.0211
0.0	0.0	0.0	17350.6157	-850.8932	NaN	NaN	-0.0516	0.0222	0.8948	0.0209	0.0202	0.0207	0.0212
0.0	0.0	0.0	15390.6157	4156.1068	NaN	NaN	0.2126	0.0223	0.8949	0.0208	0.0201	0.0206	0.0212
0.0	0.0	0.0	18189.6157	3547.1068	NaN	NaN	0.1632	0.0225	0.8946	0.0209	0.0201	0.0206	0.0213
0.0	0.0	0.0	17144.6157	4288.1068	NaN	NaN	0.2001	0.0228	0.8944	0.0208	0.0201	0.0205	0.0214
0.0	0.0	0.0	19954.6157	2704.1068	NaN	NaN	0.1193	0.0236	0.8934	0.0208	0.0203	0.0206	0.0214
0.0	0.0	0.0	18021.6157	2761.1068	NaN	NaN	0.1329	0.0244	0.8921	0.0207	0.0205	0.0207	0.0215
0.0	0.0	0.0	14437.6157	1597.1068	NaN	NaN	0.0996	0.0252	0.8906	0.0208	0.0209	0.0209	0.0217
0.0	0.0	0.0	13813.6157	4814.1068	NaN	NaN	0.2584	0.0258	0.8892	0.0208	0.0212	0.0211	0.0218
0.0	0.0	0.0	12590.6157	460.1068	NaN	NaN	0.0353	0.0267	0.8879	0.0207	0.0215	0.0212	0.022
0.0	0.0	0.0	20048.6157	3934.1068	NaN	NaN	0.164	0.0268	0.887	0.0209	0.0218	0.0213	0.0223
0.0	0.0	0.0	21956.6157	4235.1068	NaN	NaN	0.1617	0.0274	0.8862	0.0208	0.022	0.0213	0.0223
0.0	0.0	0.0	19684.6157	2952.1068	NaN	NaN	0.1304	0.028	0.885	0.0208	0.0224	0.0214	0.0225
0.0	0.0	0.0	13819.6157	3129.1068	NaN	NaN	0.1846	0.0289	0.8834	0.0207	0.0229	0.0215	0.0226
0.0	0.0	0.0	11190.6157	3273.1068	NaN	NaN	0.2263	0.0297	0.8817	0.0208	0.0234	0.0216	0.0228
0.0	0.0	0.0	13594.6157	3664.1068	NaN	NaN	0.2123	0.0306	0.8803	0.0208	0.0238	0.0216	0.0229
0.0	0.0	0.0	11689.6157	2317.1068	NaN	NaN	0.1654	0.0317	0.8784	0.0208	0.0243	0.0217	0.0231
0.0	0.0	0.0	12304.6157	2997.1068	NaN	NaN	0.1959	0.0332	0.8763	0.0208	0.0246	0.0218	0.0233
0.0	0.0	0.0	13691.6157	3870.1068	NaN	NaN	0.2204	0.034	0.8749	0.0208	0.0249	0.0219	0.0235
0.0	0.0	0.0	12973.6157	3516.1068	NaN	NaN	0.2132	0.0358	0.8732	0.0207	0.0249	0.0219	0.0236
0.0	0.0	0.0	17155.6157	2308.1068	NaN	NaN	0.1186	0.0372	0.871	0.0207	0.0251	0.022	0.024
0.0	0.0	0.0	19082.6157	3227.1068	NaN	NaN	0.1447	0.0383	0.8694	0.0207	0.0252	0.0221	0.0243
0.0	0.0	0.0	19997.6157	2475.1068	NaN	NaN	0.1101	0.0397	0.8681	0.0206	0.0251	0.022	0.0245
0.0	0.0	0.0	20596.6157	2540.1068	NaN	NaN	0.1098	0.0401	0.8681	0.0206	0.0249	0.0219	0.0245
0.0	0.0	0.0	20956.6157	1125.1068	NaN	NaN	0.051	0.0395	0.8692	0.0207	0.0246	0.0217	0.0244
0.0	0.0	0.0	20443.6157	4753.1068	NaN	NaN	0.1886	0.0373	0.8708	0.021	0.0248	0.0218	0.0243
0.0	0.0	0.0	17804.6157	2551.1068	NaN	NaN	0.1253	0.0374	0.8723	0.0208	0.0242	0.0213	0.024
0.0	0.0	0.0	10101.6157	3638.1068	NaN	NaN	0.2648	0.0365	0.8734	0.0209	0.0243	0.0212	0.0238
0.0	0.0	0.0	13041.6157	3279.1068	NaN	NaN	0.2009	0.0356	0.8751	0.0209	0.024	0.021	0.0235
0.0	0.0	0.0	10064.6157	1463.1068	NaN	NaN	0.1269	0.0349	0.8778	0.0207	0.0235	0.0204	0.0228
0.0	0.0	0.0	15148.6157	4919.1068	NaN	NaN	0.2451	0.033	0.879	0.0208	0.0237	0.0205	0.0229
0.0	0.0	0.0	14589.6157	2255.1068	NaN	NaN	0.1339	0.0316	0.8801	0.0209	0.024	0.0205	0.023
0.0	0.0	0.0	14857.6157	4543.1068	NaN	NaN	0.2342	0.0315	0.881	0.0207	0.0238	0.0203	0.0227
0.0	0.0	0.0	16188.6157	4634.1068	NaN	NaN	0.2226	0.0318	0.8803	0.0208	0.024	0.0203	0.0228
0.0	0.0	0.0	11898.6157	2504.1068	NaN	NaN	0.1739	0.0341	0.8796	0.0206	0.0234	0.0198	0.0225
0.0	0.0	0.0	19612.6157	4421.1068	NaN	NaN	0.184	0.0359	0.8785	0.0202	0.0233	0.0194	0.0227
0.0	0.0	0.0	20296.6157	6742.1068	NaN	NaN	0.2494	0.0363	0.8758	0.0207	0.0239	0.02	0.0234
0.0	0.0	0.0	18663.6157	1234.1068	NaN	NaN	0.062	0.0392	0.8758	0.02	0.0231	0.019	0.0229
0.0	0.0	0.0	14981.6157	4025.1068	NaN	NaN	0.2118	0.0381	0.8749	0.0205	0.0237	0.0195	0.0234
0.0	0.0	0.0	14014.6157	427.1068	NaN	NaN	0.0296	0.0375	0.8755	0.0206	0.0237	0.0195	0.0233
0.0	0.0	0.0	11394.6157	2491.1068	NaN	NaN	0.1794	0.0372	0.8769	0.0204	0.0234	0.0191	0.023
0.0	0.0	0.0	15435.6157	5202.1068	NaN	NaN	0.2521	0.0357	0.8771	0.0206	0.0238	0.0196	0.0232
0.0	0.0	0.0	13365.6157	4837.1068	NaN	NaN	0.2657	0.0373	0.8743	0.0208	0.024	0.02	0.0235
0.0	0.0	0.0	12638.6157	3416.1068	NaN	NaN	0.2128	0.0419	0.8727	0.0201	0.0232	0.019	0.0232
0.0	0.0	0.0	19780.6157	851.1068	NaN	NaN	0.0413	0.0416	0.8718	0.0203	0.0235	0.0193	0.0236
0.0	0.0	0.0	16852.6157	1856.1068	NaN	NaN	0.0992	0.0406	0.8726	0.0203	0.0234	0.0194	0.0236
0.0	0.0	0.0	17467.6157	4480.1068	NaN	NaN	0.2041	0.0393	0.8741	0.0204	0.0233	0.0195	0.0234
0.0	0.0	0.0	17483.6157	2172.1068	NaN	NaN	0.1105	0.0386	0.8737	0.0206	0.0236	0.0199	0.0236
0.0	0.0	0.0	12550.6157	2023.1068	NaN	NaN	0.1388	0.0402	0.8729	0.0205	0.0232	0.0198	0.0235
0.0	0.0	0.0	14135.6157	708.1068	NaN	NaN	0.0477	0.0403	0.873	0.0205	0.0231	0.0197	0.0234
0.0	0.0	0.0	19483.6157	2901.1068	NaN	NaN	0.1296	0.0389	0.8733	0.0208	0.0234	0.02	0.0236
0.0	0.0	0.0	21409.6157	2987.1068	NaN	NaN	0.1224	0.0381	0.8745	0.0209	0.0234	0.0199	0.0233
0.0	0.0	0.0	20390.6157	3210.1068	NaN	NaN	0.136	0.0373	0.8758	0.0209	0.0232	0.0198	0.0231
0.0	0.0	0.0	17764.6157	4014.1068	NaN	NaN	0.1843	0.0357	0.877	0.0211	0.0233	0.0199	0.023
0.0	0.0	0.0	13698.6157	4314.1068	NaN	NaN	0.2395	0.0347	0.8779	0.0213	0.0235	0.0199	0.0228
0.0	0.0	0.0	12203.6157	3636.1068	NaN	NaN	0.2296	0.0344	0.8798	0.021	0.0229	0.0195	0.0223
0.0	0.0	0.0	12765.6157	1158.1068	NaN	NaN	0.0832	0.0334	0.8796	0.0212	0.0233	0.0198	0.0227
0.0	0.0	0.0	13190.6157	1225.1068	NaN	NaN	0.085	0.0324	0.8803	0.0212	0.0233	0.02	0.0228
0.0	0.0	0.0	13803.6157	1270.1068	NaN	NaN	0.0843	0.0321	0.8817	0.0209	0.0229	0.0198	0.0226
0.0	0.0	0.0	11429.6157	1613.1068	NaN	NaN	0.1237	0.0315	0.8809	0.0211	0.0232	0.0202	0.0231
0.0	0.0	0.0	8350.6157	2310.1068	NaN	NaN	0.2167	0.0312	0.8819	0.0209	0.0229	0.0201	0.023
0.0	0.0	0.0	12366.6157	2533.1068	NaN	NaN	0.17	0.0309	0.882	0.0209	0.0229	0.0202	0.0231
0.0	0.0	0.0	17959.6157	843.1068	NaN	NaN	0.0448	0.0311	0.8812	0.021	0.0231	0.0204	0.0233
0.0	0.0	0.0	6725.6157	-458.8932	NaN	NaN	-0.0732	0.0339	0.8807	0.0203	0.0221	0.0199	0.0231
0.0	0.0	0.0	11487.6157	1220.1068	NaN	NaN	0.096	0.0346	0.8793	0.0204	0.0223	0.0201	0.0234
0.0	0.0	0.0	12169.6157	2963.1068	NaN	NaN	0.1958	0.0345	0.879	0.0205	0.0223	0.0202	0.0235
0.0	0.0	0.0	10446.6157	593.1068	NaN	NaN	0.0537	0.0351	0.8794	0.0203	0.0219	0.0199	0.0234
0.0	0.0	0.0	11156.6157	4840.1068	NaN	NaN	0.3026	0.0349	0.8777	0.0205	0.0223	0.0204	0.0242
0.0	0.0	0.0	10759.6157	43.1068	NaN	NaN	0.004	0.0367	0.8768	0.0203	0.0218	0.0203	0.0242
0.0	0.0	0.0	14174.6157	463.1068	NaN	NaN	0.0316	0.0377	0.8759	0.0203	0.0217	0.0202	0.0241
0.0	0.0	0.0	10445.6157	2280.1068	NaN	NaN	0.1792	0.0371	0.8762	0.0204	0.0218	0.0203	0.0242
0.0	0.0	0.0	10261.6157	2286.1068	NaN	NaN	0.1822	0.0359	0.8767	0.0205	0.022	0.0204	0.0245
0.0	0.0	0.0	13907.6157	2035.1068	NaN	NaN	0.1277	0.0341	0.8785	0.0205	0.0221	0.0204	0.0244
0.0	0.0	0.0	13127.6157	531.1068	NaN	NaN	0.0389	0.0328	0.8799	0.0205	0.0222	0.0203	0.0243
0.0	0.0	0.0	14909.6157	1388.1068	NaN	NaN	0.0852	0.0316	0.8811	0.0204	0.0223	0.0204	0.0241
0.0	0.0	0.0	14496.6157	4202.1068	NaN	NaN	0.2247	0.03	0.8821	0.0207	0.0226	0.0205	0.024
0.0	0.0	0.0	11702.6157	4362.1068	NaN	NaN	0.2715	0.0303	0.8831	0.0206	0.0224	0.0201	0.0236
0.0	0.0	0.0	17932.6157	1834.1068	NaN	NaN	0.0928	0.0302	0.8837	0.0205	0.0223	0.0199	0.0234
0.0	0.0	0.0	18272.6157	3473.1068	NaN	NaN	0.1597	0.0297	0.8836	0.0207	0.0226	0.02	0.0235
0.0	0.0	0.0	22570.6157	3032.1068	NaN	NaN	0.1184	0.03	0.8837	0.0207	0.0225	0.0199	0.0233
0.0	0.0	0.0	18677.6157	4803.1068	NaN	NaN	0.2046	0.0298	0.8825	0.0209	0.0229	0.0202	0.0236
0.0	0.0	0.0	12592.6157	2839.1068	NaN	NaN	0.184	0.0308	0.8823	0.0209	0.0227	0.0201	0.0233
0.0	0.0	0.0	16505.6157	4488.1068	NaN	NaN	0.2138	0.031	0.8815	0.021	0.0229	0.0201	0.0235
0.0	0.0	0.0	18904.6157	5336.1068	NaN	NaN	0.2201	0.0318	0.8813	0.0208	0.0227	0.02	0.0233
0.0	0.0	0.0	22334.6157	3681.1068	NaN	NaN	0.1415	0.0315	0.8812	0.0209	0.0229	0.0201	0.0234
0.0	0.0	0.0	22047.6157	6656.1068	NaN	NaN	0.2319	0.0312	0.8815	0.0209	0.023	0.0202	0.0234
0.0	0.0	0.0	16200.6157	2204.1068	NaN	NaN	0.1198	0.0313	0.8815	0.0208	0.0229	0.0202	0.0233
0.0	0.0	0.0	13379.6157	1587.1068	NaN	NaN	0.106	0.0313	0.8813	0.0208	0.0229	0.0202	0.0233
0.0	0.0	0.0	11243.6157	2120.1068	NaN	NaN	0.1586	0.0311	0.8817	0.0208	0.0229	0.0202	0.0233
0.0	0.0	0.0	14462.6157	2524.1068	NaN	NaN	0.1486	0.03	0.8817	0.021	0.0232	0.0204	0.0237
0.0	0.0	0.0	15411.6157	2393.1068	NaN	NaN	0.1344	0.0298	0.8823	0.0208	0.023	0.0204	0.0236
0.0	0.0	0.0	12356.6157	483.1068	NaN	NaN	0.0376	0.03	0.8822	0.0208	0.023	0.0204	0.0236
0.0	0.0	0.0	12652.6157	962.1068	NaN	NaN	0.0707	0.0295	0.882	0.0209	0.0231	0.0206	0.0238
0.0	0.0	0.0	12345.6157	3316.1068	NaN	NaN	0.2117	0.0291	0.8821	0.021	0.0232	0.0207	0.0239
0.0	0.0	0.0	11810.6157	4853.1068	NaN	NaN	0.2912	0.0288	0.8821	0.021	0.0234	0.0208	0.024
0.0	0.0	0.0	11243.6157	5182.1068	NaN	NaN	0.3155	0.0288	0.8819	0.0209	0.0235	0.0209	0.024
0.0	0.0	0.0	11357.6157	1330.1068	NaN	NaN	0.1048	0.0289	0.8812	0.0209	0.0237	0.021	0.0243
0.0	0.0	0.0	15536.6157	3458.1068	NaN	NaN	0.1821	0.0287	0.88	0.021	0.0241	0.0213	0.0248
0.0	0.0	0.0	15899.6157	1116.1068	NaN	NaN	0.0656	0.0298	0.8787	0.021	0.0243	0.0215	0.0248
0.0	0.0	0.0	10582.6157	976.1068	NaN	NaN	0.0844	0.0306	0.8767	0.021	0.0247	0.0217	0.0252
0.0	0.0	0.0	12609.6157	2086.1068	NaN	NaN	0.142	0.0303	0.8748	0.0212	0.0255	0.0223	0.0259
0.0	0.0	0.0	10528.6157	4735.1068	NaN	NaN	0.3102	0.0297	0.873	0.0216	0.0264	0.0228	0.0264
0.0	0.0	0.0	11834.6157	2450.1068	NaN	NaN	0.1715	0.0307	0.8714	0.0217	0.0268	0.023	0.0265
0.0	0.0	0.0	8793.6157	826.1068	NaN	NaN	0.0859	0.0314	0.8676	0.0223	0.0281	0.0235	0.027
0.0	0.0	0.0	10192.6157	2541.1068	NaN	NaN	0.1996	0.0326	0.8638	0.023	0.0292	0.024	0.0274
0.0	0.0	0.0	11832.6157	1381.1068	NaN	NaN	0.1045	0.0344	0.8595	0.0238	0.0301	0.0245	0.0278
0.0	0.0	0.0	13896.6157	1730.1068	NaN	NaN	0.1107	0.035	0.8557	0.0249	0.0312	0.025	0.0282
0.0	0.0	0.0	11489.6157	990.1068	NaN	NaN	0.0793	0.035	0.8528	0.0259	0.0321	0.0256	0.0286
0.0	0.0	0.0	16078.6157	4234.1068	NaN	NaN	0.2084	0.0347	0.8515	0.0268	0.0324	0.0259	0.0286
0.0	0.0	0.0	18457.6157	5008.1068	NaN	NaN	0.2134	0.0341	0.8507	0.0275	0.0326	0.0262	0.0288
0.0	0.0	0.0	13500.6157	3115.1068	NaN	NaN	0.1875	0.0341	0.8515	0.0276	0.0321	0.0262	0.0283
0.0	0.0	0.0	12390.6157	5583.1068	NaN	NaN	0.3106	0.0336	0.8513	0.0281	0.0322	0.0264	0.0284
0.0	0.0	0.0	12306.6157	3263.1068	NaN	NaN	0.2096	0.0332	0.8517	0.0282	0.0319	0.0266	0.0284
0.0	0.0	0.0	13618.6157	3321.1068	NaN	NaN	0.1961	0.0334	0.8517	0.0283	0.0316	0.0266	0.0284
0.0	0.0	0.0	13758.6157	2285.1068	NaN	NaN	0.1424	0.0334	0.8515	0.0283	0.0316	0.0268	0.0284
0.0	0.0	0.0	14401.6157	1623.1068	NaN	NaN	0.1013	0.0323	0.8516	0.0287	0.0318	0.0271	0.0284
0.0	0.0	0.0	11772.6157	4792.1068	NaN	NaN	0.2893	0.0323	0.8521	0.0286	0.0317	0.027	0.0283
0.0	0.0	0.0	15749.6157	-1757.8932	NaN	NaN	-0.1256	0.0328	0.852	0.0283	0.0318	0.0268	0.0284
0.0	0.0	0.0	17065.6157	4286.1068	NaN	NaN	0.2007	0.0322	0.8514	0.0286	0.0322	0.027	0.0286
0.0	0.0	0.0	10587.6157	1433.1068	NaN	NaN	0.1192	0.0322	0.8513	0.0287	0.0322	0.0272	0.0285
0.0	0.0	0.0	12664.6157	2404.1068	NaN	NaN	0.1595	0.0322	0.8509	0.0287	0.0323	0.0271	0.0287
0.0	0.0	0.0	15092.6157	2349.1068	NaN	NaN	0.1347	0.0324	0.8496	0.029	0.0326	0.0275	0.0289
0.0	0.0	0.0	11377.6157	1486.1068	NaN	NaN	0.1155	0.033	0.8483	0.0291	0.0328	0.028	0.0289
0.0	0.0	0.0	12284.6157	3375.1068	NaN	NaN	0.2155	0.0336	0.8472	0.0293	0.0325	0.0283	0.029
0.0	0.0	0.0	16360.6157	2682.1068	NaN	NaN	0.1408	0.0342	0.8452	0.0297	0.0328	0.0289	0.0292
0.0	0.0	0.0	14313.6157	2886.1068	NaN	NaN	0.1678	0.0349	0.8441	0.03	0.0325	0.0294	0.0292
0.0	0.0	0.0	11708.6157	4571.1068	NaN	NaN	0.2808	0.0355	0.842	0.0304	0.0326	0.0301	0.0294
0.0	0.0	0.0	12973.6157	5529.1068	NaN	NaN	0.2988	0.0361	0.8402	0.0309	0.0324	0.0309	0.0295
0.0	0.0	0.0	18536.6157	2506.1068	NaN	NaN	0.1191	0.0369	0.838	0.0315	0.0322	0.0318	0.0296
0.0	0.0	0.0	12663.6157	2812.1068	NaN	NaN	0.1817	0.0382	0.835	0.0322	0.0321	0.0329	0.0297
0.0	0.0	0.0	13061.6157	3799.1068	NaN	NaN	0.2253	0.0395	0.8318	0.033	0.0317	0.034	0.0299
0.0	0.0	0.0	14612.6157	2693.1068	NaN	NaN	0.1556	0.0407	0.8285	0.0339	0.0315	0.0353	0.0302
0.0	0.0	0.0	13025.6157	3062.1068	NaN	NaN	0.1903	0.0421	0.8263	0.0345	0.0309	0.036	0.0301
0.0	0.0	0.0	13630.6157	2377.1068	NaN	NaN	0.1485	0.0432	0.8234	0.0354	0.0306	0.0372	0.0303
0.0	0.0	0.0	13730.6157	4472.1068	NaN	NaN	0.2457	0.0432	0.8215	0.0361	0.0305	0.0382	0.0304
0.0	0.0	0.0	13468.6157	3627.1068	NaN	NaN	0.2122	0.043	0.8214	0.0364	0.0303	0.0387	0.0302
0.0	0.0	0.0	13891.6157	1785.1068	NaN	NaN	0.1139	0.0436	0.8215	0.0362	0.0302	0.0386	0.0299
0.0	0.0	0.0	10152.6157	1879.1068	NaN	NaN	0.1562	0.0443	0.8212	0.0361	0.03	0.0387	0.0296
0.0	0.0	0.0	12206.6157	-1015.8932	NaN	NaN	-0.0908	0.0447	0.8215	0.036	0.0301	0.0384	0.0293
0.0	0.0	0.0	11378.6157	5387.1068	NaN	NaN	0.3213	0.0443	0.8228	0.0357	0.0302	0.0381	0.029
0.0	0.0	0.0	15590.6157	2426.1068	NaN	NaN	0.1347	0.0434	0.8248	0.0353	0.0302	0.0376	0.0286
0.0	0.0	0.0	11502.6157	4279.1068	NaN	NaN	0.2711	0.0432	0.8259	0.0347	0.0303	0.0376	0.0282
0.0	0.0	0.0	13602.6157	1910.1068	NaN	NaN	0.1231	0.0423	0.8284	0.0342	0.0303	0.0371	0.0277
0.0	0.0	0.0	11621.6157	1252.1068	NaN	NaN	0.0973	0.0421	0.83	0.0337	0.0302	0.0367	0.0274
0.0	0.0	0.0	13435.6157	990.1068	NaN	NaN	0.0686	0.0422	0.8312	0.0334	0.03	0.0362	0.027
0.0	0.0	0.0	9514.6157	5637.1068	NaN	NaN	0.372	0.0426	0.8289	0.0334	0.0307	0.0372	0.0272
0.0	0.0	0.0	10250.6157	2232.1068	NaN	NaN	0.1788	0.043	0.8304	0.0331	0.0302	0.0367	0.0267
0.0	0.0	0.0	13370.6157	2970.1068	NaN	NaN	0.1818	0.0431	0.8298	0.033	0.0303	0.0373	0.0264
0.0	0.0	0.0	14939.6157	3318.1068	NaN	NaN	0.1817	0.0425	0.8307	0.0329	0.0305	0.0371	0.0263
0.0	0.0	0.0	11156.6157	3734.1068	NaN	NaN	0.2508	0.0423	0.8315	0.0326	0.0306	0.0371	0.0259
0.0	0.0	0.0	12964.6157	3897.1068	NaN	NaN	0.2311	0.042	0.8334	0.0326	0.0303	0.0365	0.0253
0.0	0.0	0.0	11549.6157	2790.1068	NaN	NaN	0.1946	0.0426	0.8312	0.0326	0.031	0.0373	0.0253
0.0	0.0	0.0	8823.6157	3130.1068	NaN	NaN	0.2619	0.0427	0.8328	0.0323	0.0306	0.0368	0.0248
0.0	0.0	0.0	11065.6157	3601.1068	NaN	NaN	0.2455	0.0431	0.8335	0.0323	0.0302	0.0366	0.0243
0.0	0.0	0.0	12526.6157	1513.1068	NaN	NaN	0.1078	0.0437	0.8313	0.0322	0.0309	0.0374	0.0244
0.0	0.0	0.0	13647.6157	3665.1068	NaN	NaN	0.2117	0.0434	0.8319	0.0319	0.0312	0.0372	0.0244
0.0	0.0	0.0	11206.6157	4713.1068	NaN	NaN	0.2961	0.0439	0.8319	0.0319	0.0311	0.0372	0.024
0.0	0.0	0.0	13649.6157	1800.1068	NaN	NaN	0.1165	0.0443	0.8305	0.0318	0.0319	0.0375	0.0241
0.0	0.0	0.0	8113.6157	4843.1068	NaN	NaN	0.3738	0.0447	0.8296	0.0316	0.0323	0.0375	0.0241
0.0	0.0	0.0	9371.6157	2977.1068	NaN	NaN	0.2411	0.0454	0.8301	0.0317	0.032	0.0371	0.0237
0.0	0.0	0.0	16473.6157	2652.1068	NaN	NaN	0.1387	0.0468	0.827	0.0315	0.0328	0.0378	0.024
0.0	0.0	0.0	9880.6157	3733.1068	NaN	NaN	0.2742	0.0491	0.8235	0.0316	0.0332	0.0386	0.024
0.0	0.0	0.0	13222.6157	2261.1068	NaN	NaN	0.146	0.0504	0.8225	0.0316	0.0331	0.0386	0.0239
0.0	0.0	0.0	15910.6157	2428.1068	NaN	NaN	0.1324	0.0498	0.8236	0.0314	0.0329	0.0383	0.0239
0.0	0.0	0.0	11358.6157	1724.1068	NaN	NaN	0.1318	0.0492	0.8262	0.0311	0.0325	0.0374	0.0236
0.0	0.0	0.0	13092.6157	3950.1068	NaN	NaN	0.2318	0.0488	0.828	0.0309	0.0321	0.0368	0.0233
0.0	0.0	0.0	9454.6157	1947.1068	NaN	NaN	0.1708	0.048	0.8282	0.0307	0.0327	0.0367	0.0237
0.0	0.0	0.0	11901.6157	1834.1068	NaN	NaN	0.1335	0.048	0.8298	0.0301	0.0325	0.036	0.0237
0.0	0.0	0.0	12047.6157	3392.1068	NaN	NaN	0.2197	0.0493	0.828	0.03	0.0327	0.0363	0.0237
0.0	0.0	0.0	10849.6157	2030.1068	NaN	NaN	0.1576	0.0524	0.824	0.0297	0.033	0.0369	0.024
0.0	0.0	0.0	11607.6157	1508.1068	NaN	NaN	0.115	0.0554	0.8207	0.0297	0.0329	0.0373	0.024
0.0	0.0	0.0	15392.6157	3829.1068	NaN	NaN	0.1992	0.0575	0.8158	0.0297	0.0337	0.0387	0.0247
0.0	0.0	0.0	17545.6157	4364.1068	NaN	NaN	0.1992	0.0615	0.81	0.0294	0.0342	0.04	0.0249
0.0	0.0	0.0	12350.6157	1946.1068	NaN	NaN	0.1361	0.0653	0.8044	0.0294	0.0344	0.0414	0.0251
0.0	0.0	0.0	15505.6157	714.1068	NaN	NaN	0.044	0.0673	0.8031	0.0291	0.0339	0.042	0.0246
0.0	0.0	0.0	20235.6157	4056.1068	NaN	NaN	0.167	0.0649	0.8039	0.029	0.0346	0.0423	0.0252
0.0	0.0	0.0	17467.6157	4451.1068	NaN	NaN	0.2031	0.0667	0.8044	0.0289	0.0337	0.0417	0.0247
0.0	0.0	0.0	13021.6157	4090.1068	NaN	NaN	0.239	0.0679	0.8015	0.0292	0.0341	0.0425	0.0248
0.0	0.0	0.0	18350.6157	2876.1068	NaN	NaN	0.1355	0.0669	0.8034	0.0292	0.034	0.0418	0.0247
0.0	0.0	0.0	14257.6157	3285.1068	NaN	NaN	0.1873	0.0666	0.8046	0.0293	0.034	0.0409	0.0246
0.0	0.0	0.0	17013.6157	5989.1068	NaN	NaN	0.2604	0.0652	0.8083	0.0295	0.0335	0.0393	0.0242
0.0	0.0	0.0	12893.6157	2582.1068	NaN	NaN	0.1668	0.0644	0.8083	0.0294	0.0346	0.039	0.0242
0.0	0.0	0.0	12135.6157	7154.1068	NaN	NaN	0.3709	0.0633	0.8118	0.0293	0.0342	0.0376	0.0237
0.0	0.0	0.0	14621.6157	837.1068	NaN	NaN	0.0542	0.0631	0.8126	0.0294	0.0345	0.0369	0.0234
0.0	0.0	0.0	14695.6157	817.1068	NaN	NaN	0.0527	0.0613	0.8156	0.0294	0.0346	0.036	0.023
0.0	0.0	0.0	17349.6157	4188.1068	NaN	NaN	0.1945	0.0597	0.8173	0.0293	0.0354	0.0354	0.0229
0.0	0.0	0.0	16440.6157	1465.1068	NaN	NaN	0.0818	0.0598	0.818	0.0293	0.0354	0.0349	0.0227
0.0	0.0	0.0	18916.6157	2691.1068	NaN	NaN	0.1245	0.0607	0.8175	0.0292	0.0355	0.0346	0.0225
0.0	0.0	0.0	14965.6157	4271.1068	NaN	NaN	0.222	0.061	0.8154	0.029	0.0371	0.0347	0.0228
0.0	0.0	0.0	16803.6157	3131.1068	NaN	NaN	0.1571	0.0623	0.8168	0.0288	0.0362	0.0335	0.0224
0.0	0.0	0.0	17638.6157	5851.1068	NaN	NaN	0.2491	0.0637	0.8129	0.0288	0.0382	0.0336	0.0228
0.0	0.0	0.0	13093.6157	4599.1068	NaN	NaN	0.2599	0.0666	0.8071	0.0287	0.0406	0.0339	0.0231
0.0	0.0	0.0	13200.6157	2692.1068	NaN	NaN	0.1694	0.0701	0.8014	0.0288	0.0422	0.0342	0.0233
0.0	0.0	0.0	18507.6157	3186.1068	NaN	NaN	0.1469	0.072	0.7972	0.0291	0.0434	0.0347	0.0236
0.0	0.0	0.0	16007.6157	2014.1068	NaN	NaN	0.1118	0.0766	0.7882	0.0293	0.0458	0.036	0.0241
0.0	0.0	0.0	12381.6157	2076.1068	NaN	NaN	0.1436	0.0833	0.7769	0.0295	0.0477	0.038	0.0245
0.0	0.0	0.0	15902.6157	525.1068	NaN	NaN	0.032	0.0891	0.7648	0.0301	0.0503	0.0406	0.0251
0.0	0.0	0.0	14684.6157	1548.1068	NaN	NaN	0.0954	0.0951	0.7548	0.0308	0.0508	0.043	0.0254
0.0	0.0	0.0	15223.6157	2210.1068	NaN	NaN	0.1268	0.1006	0.7429	0.032	0.0522	0.0465	0.0258
0.0	0.0	0.0	11982.6157	5727.1068	NaN	NaN	0.3234	0.1056	0.7275	0.0329	0.0556	0.0516	0.0268
0.0	0.0	0.0	10626.6157	1591.1068	NaN	NaN	0.1302	0.1164	0.7106	0.0339	0.0554	0.0567	0.0271
0.0	0.0	0.0	11654.6157	-274.8932	NaN	NaN	-0.0242	0.1261	0.6924	0.0358	0.0554	0.0631	0.0272
0.0	0.0	0.0	12268.6157	2444.1068	NaN	NaN	0.1661	0.1304	0.6748	0.0374	0.0586	0.0708	0.0279
0.0	0.0	0.0	10708.6157	4655.1068	NaN	NaN	0.303	0.135	0.6564	0.039	0.062	0.0791	0.0285
0.0	0.0	0.0	12723.6157	4990.1068	NaN	NaN	0.2817	0.1408	0.6357	0.0404	0.0653	0.0888	0.0289
0.0	0.0	0.0	13339.6157	4709.1068	NaN	NaN	0.2609	0.1446	0.6101	0.0428	0.0712	0.1013	0.0301
0.0	0.0	0.0	13111.6157	4979.1068	NaN	NaN	0.2752	0.1488	0.5943	0.0436	0.0741	0.1084	0.0307
0.0	0.0	0.0	13979.6157	2725.1068	NaN	NaN	0.1631	0.1499	0.5774	0.0452	0.0782	0.1177	0.0316
0.0	0.0	0.0	16018.6157	1294.1068	NaN	NaN	0.0747	0.1465	0.5658	0.0469	0.0827	0.1257	0.0323
0.0	0.0	0.0	12044.6157	2724.1068	NaN	NaN	0.1845	0.1439	0.5593	0.0479	0.0856	0.1308	0.0325
0.0	0.0	0.0	13612.6157	2124.1068	NaN	NaN	0.135	0.1396	0.5583	0.0486	0.0884	0.1322	0.0329
0.0	0.0	0.0	13892.6157	2772.1068	NaN	NaN	0.1663	0.1399	0.5492	0.0494	0.0919	0.1362	0.0333
0.0	0.0	0.0	9901.6157	5157.1068	NaN	NaN	0.3425	0.1425	0.5441	0.0496	0.0933	0.1369	0.0335
0.0	0.0	0.0	13896.6157	3988.1068	NaN	NaN	0.223	0.1436	0.5339	0.0509	0.0971	0.1404	0.034
0.0	0.0	0.0	11578.6157	2018.1068	NaN	NaN	0.1484	0.1443	0.5231	0.0524	0.1015	0.1441	0.0346
0.0	0.0	0.0	13349.6157	5325.1068	NaN	NaN	0.2852	0.1469	0.5184	0.0522	0.1035	0.1442	0.0348
0.0	0.0	0.0	12813.6157	3234.1068	NaN	NaN	0.2015	0.1527	0.5077	0.0527	0.104	0.1483	0.0346
0.0	0.0	0.0	15803.6157	2183.1068	NaN	NaN	0.1214	0.1565	0.5165	0.0509	0.1011	0.1402	0.0349
0.0	0.0	0.0	12282.6157	4925.1068	NaN	NaN	0.2862	0.1609	0.5031	0.0523	0.1018	0.1469	0.0349
0.0	0.0	0.0	17459.6157	3147.1068	NaN	NaN	0.1527	0.1659	0.5043	0.0512	0.1007	0.1416	0.0362
0.0	0.0	0.0	11154.6157	2503.1068	NaN	NaN	0.1833	0.1801	0.4853	0.0517	0.0991	0.1469	0.0368
0.0	0.0	0.0	17619.6157	2485.1068	NaN	NaN	0.1236	0.1868	0.4853	0.0512	0.0952	0.1438	0.0378
0.0	0.0	0.0	19113.6157	1944.1068	NaN	NaN	0.0923	0.1854	0.4841	0.0514	0.094	0.1471	0.0379
0.0	0.0	0.0	11230.6157	3908.1068	NaN	NaN	0.2582	0.1568	0.5027	0.0531	0.0997	0.1506	0.0371
0.0	0.0	0.0	12526.6157	3520.1068	NaN	NaN	0.2194	0.1378	0.5303	0.0542	0.102	0.1401	0.0356
0.0	0.0	0.0	11622.6157	2145.1068	NaN	NaN	0.1558	0.1416	0.5359	0.0553	0.0996	0.1334	0.0343
0.0	0.0	0.0	11591.6157	3988.1068	NaN	NaN	0.256	0.1793	0.5189	0.0557	0.0895	0.1233	0.0333
0.0	0.0	0.0	-801.3843	-1494.8932	NaN	NaN	0.651	0.497	0.2941	0.0449	0.0535	0.0698	0.0407
0.0	0.0	0.0	-833.3843	-695.8932	NaN	NaN	0.455	0.6445	0.1756	0.0394	0.0472	0.0588	0.0346
0.0	0.0	0.0	1611.6157	-262.8932	NaN	NaN	-0.1949	0.6568	0.1562	0.0396	0.0433	0.0668	0.0373
0.0	0.0	0.0	-2368.3843	1511.1068	NaN	NaN	-0.3	0.521	0.2319	0.0462	0.0567	0.1057	0.0384
0.0	0.0	0.0	7621.6157	5221.1068	NaN	NaN	0.4065	0.2991	0.3621	0.0465	0.0799	0.1649	0.0475
0.0	0.0	0.0	13926.6157	1470.1068	NaN	NaN	0.0955	0.1916	0.4037	0.0419	0.0951	0.2158	0.0519
0.0	0.0	0.0	12507.6157	2448.1068	NaN	NaN	0.1637	0.1752	0.4439	0.0397	0.0881	0.2039	0.0493
0.0	0.0	0.0	10528.6157	36.1068	NaN	NaN	0.0034	0.1829	0.4799	0.0383	0.079	0.175	0.0448
0.0	0.0	0.0	17456.6157	1501.1068	NaN	NaN	0.0792	0.1639	0.4923	0.0388	0.0806	0.1785	0.046
0.0	0.0	0.0	15087.6157	4807.1068	NaN	NaN	0.2416	0.1525	0.5042	0.0389	0.0821	0.1763	0.046
0.0	0.0	0.0	13591.6157	4207.1068	NaN	NaN	0.2364	0.1574	0.5075	0.0389	0.0802	0.1717	0.0444
0.0	0.0	0.0	18349.6157	3413.1068	NaN	NaN	0.1568	0.1618	0.5109	0.0387	0.0793	0.1656	0.0438
0.0	0.0	0.0	15986.6157	3628.1068	NaN	NaN	0.185	0.1681	0.514	0.0379	0.0784	0.1584	0.0433
0.0	0.0	0.0	14769.6157	1779.1068	NaN	NaN	0.1075	0.173	0.5165	0.0377	0.0764	0.1538	0.0427
0.0	0.0	0.0	15571.6157	3688.1068	NaN	NaN	0.1915	0.1684	0.52	0.0376	0.0758	0.1549	0.0433
0.0	0.0	0.0	13034.6157	4544.1068	NaN	NaN	0.2585	0.1653	0.5214	0.0371	0.0768	0.1554	0.0442
0.0	0.0	0.0	12721.6157	4428.1068	NaN	NaN	0.2582	0.1628	0.5237	0.0372	0.076	0.1563	0.044
0.0	0.0	0.0	10845.6157	1953.1068	NaN	NaN	0.1526	0.1614	0.5234	0.0372	0.0752	0.1591	0.0437
0.0	0.0	0.0	14385.6157	1432.1068	NaN	NaN	0.0905	0.1502	0.5294	0.0372	0.0752	0.1645	0.0435
0.0	0.0	0.0	15987.6157	3232.1068	NaN	NaN	0.1682	0.1406	0.5377	0.0375	0.0738	0.1679	0.0425
0.0	0.0	0.0	12958.6157	1705.1068	NaN	NaN	0.1163	0.1332	0.5428	0.038	0.073	0.1711	0.042
0.0	0.0	0.0	13901.6157	1458.1068	NaN	NaN	0.0949	0.1323	0.5425	0.0379	0.0721	0.1737	0.0414
0.0	0.0	0.0	7781.6157	508.1068	NaN	NaN	0.0613	0.1324	0.5365	0.0387	0.0712	0.1801	0.041
0.0	0.0	0.0	11234.6157	2489.1068	NaN	NaN	0.1814	0.1284	0.5389	0.0395	0.0705	0.1822	0.0405
0.0	0.0	0.0	9071.6157	1716.1068	NaN	NaN	0.1591	0.1253	0.541	0.0395	0.072	0.1812	0.041
0.0	0.0	0.0	16178.6157	6210.1068	NaN	NaN	0.2774	0.1227	0.5315	0.0394	0.0743	0.1899	0.0423
0.0	0.0	0.0	15446.6157	4393.1068	NaN	NaN	0.2214	0.1222	0.5298	0.0393	0.0745	0.1919	0.0424
0.0	0.0	0.0	17366.6157	2738.1068	NaN	NaN	0.1362	0.123	0.5327	0.0389	0.0739	0.1893	0.0422
0.0	0.0	0.0	12436.6157	1025.1068	NaN	NaN	0.0761	0.1228	0.5326	0.0388	0.0743	0.1889	0.0424
0.0	0.0	0.0	11653.6157	2867.1068	NaN	NaN	0.1974	0.1219	0.5354	0.0388	0.0738	0.188	0.0422
0.0	0.0	0.0	13300.6157	4128.1068	NaN	NaN	0.2369	0.1216	0.5366	0.0388	0.0739	0.187	0.042
0.0	0.0	0.0	19508.6157	2050.1068	NaN	NaN	0.0951	0.1233	0.5304	0.0388	0.0752	0.1899	0.0424
0.0	0.0	0.0	13290.6157	3520.1068	NaN	NaN	0.2094	0.1266	0.5247	0.0387	0.076	0.1914	0.0426
0.0	0.0	0.0	14360.6157	2535.1068	NaN	NaN	0.15	0.127	0.5181	0.0388	0.0772	0.1954	0.0435
0.0	0.0	0.0	15587.6157	2711.1068	NaN	NaN	0.1482	0.1237	0.511	0.0395	0.0793	0.2021	0.0445
0.0	0.0	0.0	11626.6157	3119.1068	NaN	NaN	0.2115	0.1203	0.5146	0.0397	0.0795	0.2013	0.0446
0.0	0.0	0.0	11129.6157	4257.1068	NaN	NaN	0.2767	0.1191	0.5177	0.0402	0.0792	0.1995	0.0443
0.0	0.0	0.0	10598.6157	507.1068	NaN	NaN	0.0457	0.119	0.5193	0.0408	0.0791	0.1978	0.044
0.0	0.0	0.0	10461.6157	4256.1068	NaN	NaN	0.2892	0.119	0.5225	0.0411	0.0786	0.195	0.0437
0.0	0.0	0.0	13698.6157	2896.1068	NaN	NaN	0.1745	0.1207	0.5259	0.0411	0.0773	0.1918	0.0433
0.0	0.0	0.0	16834.6157	3589.1068	NaN	NaN	0.1757	0.1217	0.5267	0.0412	0.0765	0.1911	0.0429
0.0	0.0	0.0	10260.6157	2790.1068	NaN	NaN	0.2138	0.1252	0.5262	0.0407	0.0765	0.1884	0.043
0.0	0.0	0.0	13033.6157	2168.1068	NaN	NaN	0.1426	0.1269	0.5224	0.0407	0.0763	0.1904	0.0434
0.0	0.0	0.0	14037.6157	2277.1068	NaN	NaN	0.1396	0.1259	0.5191	0.0407	0.0775	0.1927	0.0441
0.0	0.0	0.0	10596.6157	756.1068	NaN	NaN	0.0666	0.1271	0.5157	0.0405	0.0778	0.1946	0.0443
0.0	0.0	0.0	7488.6157	-274.8932	NaN	NaN	-0.0381	0.1303	0.5167	0.0403	0.0771	0.1915	0.0441
0.0	0.0	0.0	9853.6157	2735.1068	NaN	NaN	0.2173	0.1311	0.5121	0.0402	0.0787	0.193	0.0449
0.0	0.0	0.0	11417.6157	916.1068	NaN	NaN	0.0743	0.1332	0.5108	0.0401	0.0784	0.193	0.0446
0.0	0.0	0.0	13969.6157	5833.1068	NaN	NaN	0.2946	0.1357	0.5167	0.0397	0.0769	0.1871	0.044
0.0	0.0	0.0	14799.6157	-170.8932	NaN	NaN	-0.0117	0.1386	0.5102	0.0396	0.0775	0.1897	0.0445
0.0	0.0	0.0	13902.6157	977.1068	NaN	NaN	0.0657	0.1398	0.5104	0.0393	0.0767	0.1892	0.0446
0.0	0.0	0.0	12603.6157	3287.1068	NaN	NaN	0.2069	0.1418	0.5075	0.0392	0.0767	0.1898	0.0449
0.0	0.0	0.0	12385.6157	1179.1068	NaN	NaN	0.0869	0.1446	0.5039	0.0392	0.0758	0.1918	0.0448
0.0	0.0	0.0	9881.6157	2521.1068	NaN	NaN	0.2033	0.1538	0.5059	0.0388	0.0739	0.1831	0.0445
0.0	0.0	0.0	10186.6157	4034.1068	NaN	NaN	0.2837	0.1579	0.4954	0.0389	0.0749	0.1876	0.0453
0.0	0.0	0.0	14014.6157	4232.1068	NaN	NaN	0.2319	0.1577	0.4939	0.0388	0.0751	0.189	0.0455
0.0	0.0	0.0	11305.6157	8240.1068	NaN	NaN	0.4216	0.1543	0.4956	0.0387	0.0755	0.1907	0.0452
0.0	0.0	0.0	16127.6157	2830.1068	NaN	NaN	0.1493	0.1552	0.4953	0.0383	0.0753	0.1908	0.045
0.0	0.0	0.0	9276.6157	3899.1068	NaN	NaN	0.2959	0.1592	0.4913	0.038	0.0753	0.191	0.0452
0.0	0.0	0.0	9033.6157	-7.8932	NaN	NaN	-0.0009	0.1617	0.492	0.0375	0.0741	0.1896	0.0451
0.0	0.0	0.0	12113.6157	-148.8932	NaN	NaN	-0.0124	0.1664	0.493	0.0373	0.0725	0.1861	0.0447
0.0	0.0	0.0	10804.6157	2239.1068	NaN	NaN	0.1717	0.1669	0.4934	0.0373	0.0722	0.1856	0.0447
0.0	0.0	0.0	7435.6157	2942.1068	NaN	NaN	0.2835	0.1644	0.4935	0.0373	0.0729	0.1868	0.0451
0.0	0.0	0.0	5269.6157	872.1068	NaN	NaN	0.142	0.1607	0.496	0.0369	0.0735	0.1879	0.0451
0.0	0.0	0.0	11723.6157	3406.1068	NaN	NaN	0.2251	0.151	0.5002	0.0372	0.0745	0.1925	0.0446
0.0	0.0	0.0	8406.6157	51.1068	NaN	NaN	0.006	0.1521	0.5121	0.0368	0.0718	0.1843	0.0429
0.0	0.0	0.0	7829.6157	-1376.8932	NaN	NaN	-0.2134	0.1512	0.5138	0.0368	0.0726	0.1826	0.0431
0.0	0.0	0.0	7260.6157	2718.1068	NaN	NaN	0.2724	0.1495	0.5115	0.0371	0.0731	0.1859	0.0428
0.0	0.0	0.0	8041.6157	1829.1068	NaN	NaN	0.1853	0.1479	0.5223	0.0371	0.0714	0.1801	0.0412
0.0	0.0	0.0	8312.6157	-1487.8932	NaN	NaN	-0.218	0.1533	0.5428	0.0365	0.0671	0.1615	0.0388
0.0	0.0	0.0	7693.6157	3580.1068	NaN	NaN	0.3176	0.1435	0.5371	0.0368	0.0704	0.1716	0.0405
0.0	0.0	0.0	9798.6157	4107.1068	NaN	NaN	0.2954	0.1378	0.5434	0.0368	0.0695	0.1729	0.0395
0.0	0.0	0.0	8109.6157	2761.1068	NaN	NaN	0.254	0.136	0.5607	0.0366	0.067	0.1624	0.0374
0.0	0.0	0.0	7309.6157	1826.1068	NaN	NaN	0.1999	0.1383	0.5628	0.0366	0.0663	0.1592	0.0368
0.0	0.0	0.0	6989.6157	1733.1068	NaN	NaN	0.1987	0.143	0.5584	0.0365	0.0658	0.1597	0.0366
0.0	0.0	0.0	8573.6157	2942.1068	NaN	NaN	0.2555	0.144	0.5567	0.0364	0.0657	0.1606	0.0366
0.0	0.0	0.0	9282.6157	-1119.8932	NaN	NaN	-0.1372	0.1516	0.5604	0.0361	0.0635	0.1529	0.0355
0.0	0.0	0.0	10100.6157	-589.8932	NaN	NaN	-0.062	0.1556	0.552	0.0356	0.0643	0.1561	0.0364
0.0	0.0	0.0	9555.6157	2212.1068	NaN	NaN	0.188	0.154	0.5458	0.0354	0.0657	0.1618	0.0374
0.0	0.0	0.0	10969.6157	1791.1068	NaN	NaN	0.1404	0.1514	0.5472	0.0352	0.066	0.1628	0.0374
0.0	0.0	0.0	13148.6157	2520.1068	NaN	NaN	0.1608	0.1485	0.546	0.0352	0.0675	0.1647	0.0381
0.0	0.0	0.0	11750.6157	319.1068	NaN	NaN	0.0264	0.1517	0.5435	0.035	0.0668	0.1649	0.038
0.0	0.0	0.0	10953.6157	1730.1068	NaN	NaN	0.1364	0.151	0.5431	0.0351	0.0669	0.1652	0.0387
0.0	0.0	0.0	14425.6157	3159.1068	NaN	NaN	0.1797	0.1523	0.5359	0.035	0.0678	0.1691	0.0398
0.0	0.0	0.0	11398.6157	-114.8932	NaN	NaN	-0.0102	0.1532	0.5378	0.0354	0.0667	0.1677	0.0392
0.0	0.0	0.0	10231.6157	2427.1068	NaN	NaN	0.1917	0.1569	0.5493	0.0355	0.0641	0.1564	0.0379
0.0	0.0	0.0	10514.6157	1815.1068	NaN	NaN	0.1472	0.1529	0.5388	0.036	0.067	0.1654	0.04
0.0	0.0	0.0	11090.6157	7278.1068	NaN	NaN	0.3962	0.1446	0.5322	0.0363	0.0697	0.1754	0.0418
0.0	0.0	0.0	8634.6157	2076.1068	NaN	NaN	0.1938	0.1464	0.5378	0.0367	0.0682	0.1703	0.0405
0.0	0.0	0.0	12961.6157	2260.1068	NaN	NaN	0.1485	0.1435	0.5301	0.0373	0.0704	0.1767	0.042
0.0	0.0	0.0	9819.6157	919.1068	NaN	NaN	0.0856	0.1459	0.5325	0.0378	0.0691	0.1734	0.0414
0.0	0.0	0.0	6096.6157	2034.1068	NaN	NaN	0.2502	0.1425	0.5299	0.0389	0.0701	0.1768	0.0419
0.0	0.0	0.0	15529.6157	3032.1068	NaN	NaN	0.1634	0.14	0.5333	0.0399	0.07	0.1752	0.0417
0.0	0.0	0.0	9275.6157	3661.1068	NaN	NaN	0.283	0.1401	0.5339	0.0406	0.0702	0.1736	0.0416
0.0	0.0	0.0	11355.6157	2742.1068	NaN	NaN	0.1945	0.1381	0.5349	0.0413	0.0701	0.174	0.0416
0.0	0.0	0.0	7363.6157	2312.1068	NaN	NaN	0.239	0.1337	0.5404	0.0418	0.0701	0.1727	0.0413
0.0	0.0	0.0	10564.6157	3395.1068	NaN	NaN	0.2432	0.1278	0.5461	0.0419	0.0705	0.1726	0.041
0.0	0.0	0.0	8485.6157	1417.1068	NaN	NaN	0.1431	0.1289	0.555	0.042	0.069	0.1654	0.0397
0.0	0.0	0.0	7341.6157	-397.8932	NaN	NaN	-0.0573	0.1301	0.5558	0.0415	0.0684	0.1649	0.0394
0.0	0.0	0.0	10623.6157	2149.1068	NaN	NaN	0.1683	0.1299	0.5554	0.041	0.0682	0.1661	0.0394
0.0	0.0	0.0	10970.6157	-737.8932	NaN	NaN	-0.0721	0.1324	0.5642	0.0402	0.066	0.1589	0.0384
0.0	0.0	0.0	9636.6157	2079.1068	NaN	NaN	0.1775	0.1324	0.5689	0.0394	0.0651	0.1562	0.038
0.0	0.0	0.0	8313.6157	2912.1068	NaN	NaN	0.2594	0.1303	0.5704	0.039	0.0653	0.1568	0.0381
0.0	0.0	0.0	12242.6157	2946.1068	NaN	NaN	0.194	0.1311	0.5765	0.0383	0.0643	0.1523	0.0375
0.0	0.0	0.0	11369.6157	3241.1068	NaN	NaN	0.2218	0.1313	0.5793	0.0381	0.0639	0.1502	0.0372
0.0	0.0	0.0	14604.6157	2860.1068	NaN	NaN	0.1638	0.1344	0.581	0.0372	0.0631	0.1472	0.037
0.0	0.0	0.0	14133.6157	3507.1068	NaN	NaN	0.1988	0.1349	0.5801	0.0371	0.0632	0.1477	0.037
0.0	0.0	0.0	13297.6157	1774.1068	NaN	NaN	0.1177	0.134	0.5854	0.0369	0.0624	0.1448	0.0365
0.0	0.0	0.0	13796.6157	1312.1068	NaN	NaN	0.0868	0.1333	0.5876	0.0369	0.0622	0.1438	0.0361
0.0	0.0	0.0	12926.6157	2191.1068	NaN	NaN	0.1449	0.1293	0.5863	0.0372	0.0632	0.1474	0.0366
0.0	0.0	0.0	15268.6157	275.1068	NaN	NaN	0.0177	0.1278	0.592	0.0369	0.0625	0.1446	0.0362
0.0	0.0	0.0	8955.6157	833.1068	NaN	NaN	0.0851	0.1285	0.6009	0.0367	0.0606	0.1383	0.035
0.0	0.0	0.0	10666.6157	-720.8932	NaN	NaN	-0.0725	0.1283	0.6021	0.0364	0.0602	0.1381	0.0349
0.0	0.0	0.0	5113.6157	1624.1068	NaN	NaN	0.241	0.125	0.6122	0.0369	0.059	0.1332	0.0338
0.0	0.0	0.0	11893.6157	3827.1068	NaN	NaN	0.2434	0.1226	0.6091	0.0368	0.0605	0.1361	0.0349
0.0	0.0	0.0	11882.6157	986.1068	NaN	NaN	0.0766	0.1229	0.6045	0.0369	0.061	0.1396	0.0351
0.0	0.0	0.0	14744.6157	3590.1068	NaN	NaN	0.1958	0.1228	0.5998	0.0368	0.062	0.1427	0.036
0.0	0.0	0.0	14656.6157	2714.1068	NaN	NaN	0.1562	0.1235	0.5923	0.0367	0.0628	0.1484	0.0363
0.0	0.0	0.0	15045.6157	3204.1068	NaN	NaN	0.1756	0.1223	0.5913	0.0367	0.0632	0.1498	0.0367
0.0	0.0	0.0	11562.6157	2426.1068	NaN	NaN	0.1734	0.1201	0.5885	0.0368	0.064	0.1539	0.0366
0.0	0.0	0.0	15137.6157	2817.1068	NaN	NaN	0.1569	0.1185	0.5919	0.0369	0.0642	0.1521	0.0365
0.0	0.0	0.0	14310.6157	3026.1068	NaN	NaN	0.1745	0.1152	0.5857	0.0372	0.066	0.1585	0.0373
0.0	0.0	0.0	9045.6157	99.1068	NaN	NaN	0.0108	0.1149	0.5885	0.0371	0.0659	0.1565	0.037
0.0	0.0	0.0	11704.6157	2953.1068	NaN	NaN	0.2015	0.1119	0.5765	0.0374	0.0684	0.1672	0.0386
0.0	0.0	0.0	11906.6157	-96.8932	NaN	NaN	-0.0082	0.1109	0.5771	0.0375	0.0679	0.1683	0.0383
0.0	0.0	0.0	8651.6157	-351.8932	NaN	NaN	-0.0424	0.1101	0.5833	0.0373	0.0671	0.1647	0.0376
0.0	0.0	0.0	12009.6157	1932.1068	NaN	NaN	0.1386	0.1109	0.5831	0.0373	0.0671	0.1635	0.038
0.0	0.0	0.0	12326.6157	1660.1068	NaN	NaN	0.1187	0.1095	0.5749	0.0381	0.0672	0.1717	0.0387
0.0	0.0	0.0	10760.6157	4108.1068	NaN	NaN	0.2763	0.1073	0.5934	0.0381	0.0648	0.1595	0.0369
0.0	0.0	0.0	13128.6157	1050.1068	NaN	NaN	0.0741	0.1072	0.6025	0.038	0.0634	0.1527	0.0362
0.0	0.0	0.0	10228.6157	2689.1068	NaN	NaN	0.2082	0.1056	0.6029	0.0384	0.0631	0.1532	0.0367
0.0	0.0	0.0	7154.6157	2826.1068	NaN	NaN	0.2832	0.1031	0.6144	0.0381	0.0617	0.1469	0.0359
0.0	0.0	0.0	10206.6157	-206.8932	NaN	NaN	-0.0207	0.1025	0.6351	0.0378	0.0586	0.132	0.0341
0.0	0.0	0.0	9590.6157	4572.1068	NaN	NaN	0.3228	0.1015	0.6285	0.038	0.0602	0.1365	0.0352
0.0	0.0	0.0	5542.6157	-2246.8932	NaN	NaN	-0.3	0.1025	0.6364	0.0378	0.0581	0.1313	0.0339
0.0	0.0	0.0	11723.6157	3350.1068	NaN	NaN	0.2222	0.1021	0.6371	0.0378	0.0584	0.1305	0.034
0.0	0.0	0.0	16325.6157	563.1068	NaN	NaN	0.0333	0.1016	0.6257	0.0381	0.0606	0.1389	0.0351
0.0	0.0	0.0	8553.6157	2249.1068	NaN	NaN	0.2082	0.104	0.6338	0.0377	0.0584	0.1321	0.034
0.0	0.0	0.0	8881.6157	3490.1068	NaN	NaN	0.2821	0.1052	0.6189	0.0384	0.0607	0.1413	0.0355
0.0	0.0	0.0	13111.6157	3273.1068	NaN	NaN	0.1998	0.1049	0.6075	0.0387	0.0626	0.15	0.0363
0.0	0.0	0.0	13318.6157	2120.1068	NaN	NaN	0.1373	0.1064	0.6133	0.0386	0.0617	0.1445	0.0355
0.0	0.0	0.0	14629.6157	1436.1068	NaN	NaN	0.0894	0.1074	0.6027	0.0389	0.0633	0.1512	0.0366
0.0	0.0	0.0	15438.6157	3418.1068	NaN	NaN	0.1813	0.1078	0.5925	0.0394	0.0647	0.1577	0.0379
0.0	0.0	0.0	14131.6157	4965.1068	NaN	NaN	0.26	0.1054	0.5832	0.0398	0.0668	0.1655	0.0392
0.0	0.0	0.0	12671.6157	1052.1068	NaN	NaN	0.0767	0.1049	0.5895	0.0397	0.0659	0.1615	0.0384
0.0	0.0	0.0	7615.6157	413.1068	NaN	NaN	0.0515	0.1043	0.591	0.0398	0.0664	0.1598	0.0386
0.0	0.0	0.0	10335.6157	2783.1068	NaN	NaN	0.2121	0.1034	0.5839	0.04	0.0678	0.165	0.0398
0.0	0.0	0.0	8748.6157	906.1068	NaN	NaN	0.0939	0.1027	0.5798	0.0401	0.0686	0.1684	0.0404
0.0	0.0	0.0	12611.6157	2357.1068	NaN	NaN	0.1575	0.1018	0.5773	0.0401	0.0689	0.1712	0.0408
0.0	0.0	0.0	9867.6157	-3201.8932	NaN	NaN	-0.3	0.1021	0.5821	0.0399	0.0681	0.1675	0.0403
0.0	0.0	0.0	8208.6157	673.1068	NaN	NaN	0.0758	0.1011	0.5798	0.0399	0.0684	0.1702	0.0406
0.0	0.0	0.0	9376.6157	2441.1068	NaN	NaN	0.2066	0.0996	0.5839	0.0397	0.0679	0.1684	0.0405
0.0	0.0	0.0	13521.6157	2456.1068	NaN	NaN	0.1537	0.0994	0.5879	0.0392	0.0672	0.1659	0.0404
0.0	0.0	0.0	13199.6157	-160.8932	NaN	NaN	-0.0123	0.1005	0.5899	0.0391	0.0661	0.1642	0.0402
0.0	0.0	0.0	11831.6157	1690.1068	NaN	NaN	0.125	0.1001	0.5904	0.0389	0.0656	0.1647	0.0402
0.0	0.0	0.0	8168.6157	1559.1068	NaN	NaN	0.1603	0.0989	0.6	0.0389	0.064	0.1586	0.0396
0.0	0.0	0.0	8958.6157	3259.1068	NaN	NaN	0.2668	0.0981	0.604	0.0387	0.064	0.1556	0.0397
0.0	0.0	0.0	7591.6157	3557.1068	NaN	NaN	0.3191	0.0984	0.6048	0.0388	0.0636	0.1548	0.0397
0.0	0.0	0.0	6887.6157	2840.1068	NaN	NaN	0.292	0.0985	0.6084	0.0386	0.0629	0.1521	0.0395
0.0	0.0	0.0	7601.6157	1131.1068	NaN	NaN	0.1295	0.0997	0.611	0.0384	0.062	0.1497	0.0393
0.0	0.0	0.0	8704.6157	1594.1068	NaN	NaN	0.1548	0.1003	0.6127	0.0382	0.0618	0.1476	0.0394
0.0	0.0	0.0	8973.6157	4130.1068	NaN	NaN	0.3152	0.1011	0.6177	0.0377	0.0607	0.1437	0.039
0.0	0.0	0.0	9685.6157	4360.1068	NaN	NaN	0.3104	0.1019	0.6232	0.0372	0.0597	0.1396	0.0385
0.0	0.0	0.0	9474.6157	1971.1068	NaN	NaN	0.1722	0.1042	0.6319	0.0362	0.058	0.1317	0.0379
0.0	0.0	0.0	5603.6157	2469.1068	NaN	NaN	0.3059	0.1062	0.6344	0.0358	0.0575	0.1289	0.0373
0.0	0.0	0.0	9333.6157	4073.1068	NaN	NaN	0.3038	0.1054	0.6402	0.0352	0.058	0.1238	0.0374
0.0	0.0	0.0	6312.6157	1057.1068	NaN	NaN	0.1434	0.1094	0.6452	0.0341	0.0572	0.1172	0.0368
0.0	0.0	0.0	4580.6157	363.1068	NaN	NaN	0.0734	0.1109	0.6463	0.0339	0.0571	0.1153	0.0365
0.0	0.0	0.0	6698.6157	589.1068	NaN	NaN	0.0808	0.111	0.6484	0.0336	0.0571	0.1135	0.0363
0.0	0.0	0.0	4188.6157	864.1068	NaN	NaN	0.171	0.109	0.6484	0.0336	0.0576	0.115	0.0363
0.0	0.0	0.0	7638.6157	4750.1068	NaN	NaN	0.3834	0.1066	0.6467	0.0337	0.0592	0.1168	0.0369
0.0	0.0	0.0	8827.6157	-90.8932	NaN	NaN	-0.0104	0.1084	0.641	0.0338	0.0595	0.1208	0.0365
0.0	0.0	0.0	10302.6157	3953.1068	NaN	NaN	0.2773	0.1085	0.6377	0.0337	0.061	0.122	0.0371
0.0	0.0	0.0	7752.6157	270.1068	NaN	NaN	0.0337	0.1129	0.6331	0.0334	0.0604	0.1237	0.0364
0.0	0.0	0.0	6938.6157	3568.1068	NaN	NaN	0.3396	0.1104	0.6288	0.0339	0.0621	0.1275	0.0372
0.0	0.0	0.0	7675.6157	4723.1068	NaN	NaN	0.3809	0.1109	0.6254	0.0342	0.0628	0.1296	0.0371
0.0	0.0	0.0	6959.6157	3458.1068	NaN	NaN	0.3319	0.1141	0.6206	0.0342	0.0634	0.1304	0.0372
0.0	0.0	0.0	5923.6157	215.1068	NaN	NaN	0.035	0.1205	0.6134	0.034	0.0635	0.1314	0.0372
0.0	0.0	0.0	7712.6157	776.1068	NaN	NaN	0.0914	0.1193	0.6126	0.0342	0.0638	0.1327	0.0374
0.0	0.0	0.0	7348.6157	1021.1068	NaN	NaN	0.122	0.1179	0.617	0.0341	0.063	0.1308	0.0372
0.0	0.0	0.0	5536.6157	1934.1068	NaN	NaN	0.2589	0.1146	0.6205	0.0345	0.0623	0.1312	0.037
0.0	0.0	0.0	4343.6157	2233.1068	NaN	NaN	0.3395	0.1118	0.6227	0.0348	0.0623	0.1314	0.037
0.0	0.0	0.0	6004.6157	3204.1068	NaN	NaN	0.3479	0.1076	0.63	0.0349	0.0616	0.1291	0.0368
0.0	0.0	0.0	7209.6157	1329.1068	NaN	NaN	0.1557	0.106	0.6377	0.0346	0.0602	0.125	0.0365
0.0	0.0	0.0	3551.6157	778.1068	NaN	NaN	0.1797	0.1054	0.6389	0.0347	0.0599	0.1248	0.0365
0.0	0.0	0.0	4023.6157	2193.1068	NaN	NaN	0.3528	0.1037	0.6435	0.0345	0.059	0.1231	0.0363
0.0	0.0	0.0	5774.6157	2235.1068	NaN	NaN	0.279	0.1011	0.6504	0.0346	0.0574	0.1206	0.0359
0.0	0.0	0.0	8688.6157	3527.1068	NaN	NaN	0.2887	0.0981	0.6557	0.0348	0.0569	0.1186	0.036
0.0	0.0	0.0	5427.6157	2440.1068	NaN	NaN	0.3101	0.0981	0.6551	0.035	0.0566	0.1193	0.0358
0.0	0.0	0.0	5361.6157	4292.1068	NaN	NaN	0.4446	0.096	0.6575	0.0352	0.0564	0.1189	0.0359
0.0	0.0	0.0	9432.6157	697.1068	NaN	NaN	0.0688	0.0949	0.6611	0.0353	0.0558	0.1171	0.0358
0.0	0.0	0.0	6452.6157	2048.1068	NaN	NaN	0.2409	0.095	0.6597	0.0356	0.0558	0.118	0.0359
0.0	0.0	0.0	7270.6157	2481.1068	NaN	NaN	0.2544	0.0943	0.6602	0.0357	0.056	0.1177	0.036
0.0	0.0	0.0	5215.6157	3817.1068	NaN	NaN	0.4226	0.0941	0.6591	0.0358	0.0563	0.1186	0.036
0.0	0.0	0.0	8611.6157	1200.1068	NaN	NaN	0.1223	0.0949	0.6604	0.0355	0.056	0.117	0.0362
0.0	0.0	0.0	6808.6157	1540.1068	NaN	NaN	0.1845	0.0949	0.6618	0.0357	0.0551	0.1167	0.0358
0.0	0.0	0.0	6613.6157	771.1068	NaN	NaN	0.1044	0.0932	0.6661	0.0356	0.055	0.114	0.0361
0.0	0.0	0.0	8668.6157	1663.1068	NaN	NaN	0.161	0.0909	0.6636	0.0363	0.0562	0.1165	0.0365
0.0	0.0	0.0	6287.6157	1649.1068	NaN	NaN	0.2078	0.0886	0.67	0.0361	0.0553	0.1134	0.0365
0.0	0.0	0.0	4127.6157	-2493.8932	NaN	NaN	-0.3	0.0873	0.6789	0.0364	0.0534	0.1085	0.0356
0.0	0.0	0.0	6286.6157	1381.1068	NaN	NaN	0.1801	0.086	0.6772	0.037	0.0542	0.1094	0.0362
0.0	0.0	0.0	2990.6157	2884.1068	NaN	NaN	0.4909	0.0856	0.6741	0.0374	0.0548	0.1114	0.0367
0.0	0.0	0.0	3136.6157	3709.1068	NaN	NaN	0.5418	0.0852	0.6738	0.0374	0.0547	0.1123	0.0366
0.0	0.0	0.0	6346.6157	608.1068	NaN	NaN	0.0874	0.0867	0.669	0.0373	0.0558	0.1142	0.037
0.0	0.0	0.0	7374.6157	771.1068	NaN	NaN	0.0947	0.0899	0.6548	0.0374	0.0575	0.1224	0.0379
0.0	0.0	0.0	8402.6157	2031.1068	NaN	NaN	0.1947	0.0904	0.6484	0.0374	0.0584	0.1273	0.0382
0.0	0.0	0.0	7404.6157	56.1068	NaN	NaN	0.0075	0.0913	0.6438	0.0374	0.0592	0.1303	0.038
0.0	0.0	0.0	11267.6157	1031.1068	NaN	NaN	0.0838	0.0913	0.6374	0.0379	0.0603	0.1341	0.039
0.0	0.0	0.0	7351.6157	2087.1068	NaN	NaN	0.2211	0.0911	0.6343	0.038	0.0608	0.137	0.0388
0.0	0.0	0.0	6742.6157	2637.1068	NaN	NaN	0.2811	0.0913	0.6355	0.0382	0.0609	0.1352	0.039
0.0	0.0	0.0	8686.6157	3870.1068	NaN	NaN	0.3082	0.0916	0.6309	0.0386	0.0614	0.1381	0.0394
0.0	0.0	0.0	2580.6157	1060.1068	NaN	NaN	0.2912	0.0924	0.6334	0.0385	0.0608	0.1359	0.039
0.0	0.0	0.0	7456.6157	2446.1068	NaN	NaN	0.247	0.0918	0.6338	0.039	0.0606	0.1359	0.039
0.0	0.0	0.0	8155.6157	1802.1068	NaN	NaN	0.181	0.0899	0.6446	0.0395	0.0589	0.1287	0.0385
0.0	0.0	0.0	6212.6157	1319.1068	NaN	NaN	0.1751	0.0884	0.6509	0.0398	0.0583	0.1239	0.0386
0.0	0.0	0.0	6184.6157	3216.1068	NaN	NaN	0.3421	0.0869	0.6631	0.0398	0.0559	0.1166	0.0376
0.0	0.0	0.0	4375.6157	1331.1068	NaN	NaN	0.2333	0.0826	0.682	0.0394	0.0536	0.1054	0.037
0.0	0.0	0.0	4038.6157	-980.8932	NaN	NaN	-0.3	0.0804	0.7016	0.039	0.0502	0.0938	0.0349
0.0	0.0	0.0	7243.6157	1027.1068	NaN	NaN	0.1242	0.0775	0.7145	0.039	0.0487	0.0863	0.0339
0.0	0.0	0.0	4567.6157	4823.1068	NaN	NaN	0.5136	0.0741	0.7243	0.0387	0.0482	0.081	0.0337
0.0	0.0	0.0	8617.6157	873.1068	NaN	NaN	0.092	0.0717	0.7379	0.0383	0.0462	0.0737	0.0321
0.0	0.0	0.0	5134.6157	3936.1068	NaN	NaN	0.4339	0.0701	0.7428	0.0382	0.0465	0.0707	0.0318
0.0	0.0	0.0	4671.6157	-547.8932	NaN	NaN	-0.1329	0.0698	0.7512	0.0374	0.0453	0.0655	0.0308
0.0	0.0	0.0	5769.6157	-45.8932	NaN	NaN	-0.008	0.0697	0.7542	0.0372	0.0453	0.0632	0.0304
0.0	0.0	0.0	6138.6157	1284.1068	NaN	NaN	0.173	0.0697	0.7574	0.0365	0.0456	0.0606	0.0302
0.0	0.0	0.0	6292.6157	-941.8932	NaN	NaN	-0.176	0.0717	0.7625	0.0362	0.044	0.0568	0.0286
0.0	0.0	0.0	7954.6157	1857.1068	NaN	NaN	0.1893	0.0725	0.7616	0.0363	0.0447	0.0561	0.0287
0.0	0.0	0.0	5891.6157	3464.1068	NaN	NaN	0.3703	0.0732	0.7591	0.0368	0.0454	0.0569	0.0286
0.0	0.0	0.0	13639.6157	4661.1068	NaN	NaN	0.2547	0.0739	0.7537	0.0367	0.0473	0.0587	0.0298
0.0	0.0	0.0	6087.6157	1930.1068	NaN	NaN	0.2407	0.0774	0.75	0.0368	0.0469	0.0599	0.029
0.0	0.0	0.0	6453.6157	2146.1068	NaN	NaN	0.2496	0.0798	0.7358	0.0372	0.0507	0.0656	0.0309
0.0	0.0	0.0	5618.6157	2999.1068	NaN	NaN	0.348	0.0839	0.7299	0.038	0.0502	0.0682	0.0298
0.0	0.0	0.0	5034.6157	3533.1068	NaN	NaN	0.4124	0.0857	0.7148	0.0392	0.0543	0.0746	0.0314
0.0	0.0	0.0	5152.6157	3391.1068	NaN	NaN	0.3969	0.0919	0.6964	0.0403	0.0569	0.0835	0.0309
0.0	0.0	0.0	9437.6157	1866.1068	NaN	NaN	0.1651	0.0959	0.6683	0.0414	0.065	0.0961	0.0333
0.0	0.0	0.0	7082.6157	3478.1068	NaN	NaN	0.3293	0.0961	0.6373	0.0439	0.0719	0.1158	0.0351
0.0	0.0	0.0	2606.6157	-1219.8932	NaN	NaN	-0.3	0.0952	0.6365	0.0445	0.074	0.1162	0.0337
0.0	0.0	0.0	4465.6157	2191.1068	NaN	NaN	0.3292	0.0957	0.6133	0.0458	0.082	0.1275	0.0357
0.0	0.0	0.0	4072.6157	2493.1068	NaN	NaN	0.3797	0.0958	0.5889	0.0475	0.0887	0.142	0.0371
0.0	0.0	0.0	4608.6157	-508.8932	NaN	NaN	-0.1241	0.097	0.5778	0.0484	0.0921	0.1476	0.0371
0.0	0.0	0.0	5832.6157	-430.8932	NaN	NaN	-0.0798	0.099	0.5711	0.049	0.0944	0.1492	0.0373
0.0	0.0	0.0	6179.6157	-1100.8932	NaN	NaN	-0.2168	0.0992	0.5568	0.05	0.0983	0.1577	0.0379
0.0	0.0	0.0	6767.6157	2228.1068	NaN	NaN	0.2477	0.0993	0.5466	0.0503	0.1034	0.1612	0.0393
0.0	0.0	0.0	7237.6157	3933.1068	NaN	NaN	0.3521	0.0989	0.5326	0.0513	0.1067	0.1701	0.0403
0.0	0.0	0.0	6619.6157	1256.1068	NaN	NaN	0.1595	0.0984	0.5371	0.0512	0.1055	0.1676	0.0401
0.0	0.0	0.0	6958.6157	53.1068	NaN	NaN	0.0076	0.0988	0.5366	0.0511	0.1061	0.1667	0.0406
0.0	0.0	0.0	5435.6157	1996.1068	NaN	NaN	0.2686	0.0987	0.532	0.0515	0.1068	0.1699	0.0412
0.0	0.0	0.0	7390.6157	2808.1068	NaN	NaN	0.2753	0.0979	0.5353	0.0521	0.105	0.1689	0.0408
0.0	0.0	0.0	9922.6157	1687.1068	NaN	NaN	0.1453	0.0976	0.5389	0.052	0.1046	0.1658	0.041
0.0	0.0	0.0	6252.6157	3702.1068	NaN	NaN	0.3719	0.0989	0.5367	0.0523	0.1036	0.1675	0.041
0.0	0.0	0.0	5519.6157	2036.1068	NaN	NaN	0.2695	0.0978	0.5412	0.0525	0.1019	0.1659	0.0407
0.0	0.0	0.0	5719.6157	3481.1068	NaN	NaN	0.3784	0.097	0.546	0.0524	0.1012	0.1628	0.0407
0.0	0.0	0.0	3928.6157	2408.1068	NaN	NaN	0.38	0.0977	0.5428	0.0521	0.1012	0.165	0.0411
0.0	0.0	0.0	4541.6157	1278.1068	NaN	NaN	0.2196	0.0962	0.5429	0.0522	0.1002	0.1674	0.0411
0.0	0.0	0.0	3456.6157	2576.1068	NaN	NaN	0.427	0.095	0.5496	0.052	0.0994	0.1633	0.0407
0.0	0.0	0.0	7987.6157	-55.8932	NaN	NaN	-0.007	0.0948	0.5501	0.052	0.0988	0.1637	0.0406
0.0	0.0	0.0	4567.6157	2647.1068	NaN	NaN	0.3669	0.0944	0.5547	0.0513	0.098	0.1614	0.0403
0.0	0.0	0.0	9069.6157	2607.1068	NaN	NaN	0.2233	0.0951	0.5505	0.0511	0.0986	0.164	0.0407
0.0	0.0	0.0	8919.6157	1485.1068	NaN	NaN	0.1427	0.0956	0.5546	0.0509	0.0965	0.1624	0.0401
0.0	0.0	0.0	3965.6157	-849.8932	NaN	NaN	-0.2728	0.0937	0.5641	0.0507	0.0941	0.1584	0.039
0.0	0.0	0.0	2852.6157	724.1068	NaN	NaN	0.2024	0.0924	0.5712	0.0503	0.0945	0.1526	0.039
0.0	0.0	0.0	7663.6157	4437.1068	NaN	NaN	0.3667	0.0916	0.5649	0.0512	0.0954	0.1573	0.0395
0.0	0.0	0.0	3984.6157	3941.1068	NaN	NaN	0.4973	0.091	0.5678	0.0509	0.095	0.1561	0.0392
0.0	0.0	0.0	5213.6157	2616.1068	NaN	NaN	0.3341	0.0929	0.5612	0.0504	0.0961	0.1597	0.0397
0.0	0.0	0.0	5796.6157	1419.1068	NaN	NaN	0.1967	0.0958	0.5547	0.0502	0.0962	0.1629	0.0402
0.0	0.0	0.0	4233.6157	2027.1068	NaN	NaN	0.3238	0.0976	0.5497	0.0504	0.0949	0.1678	0.0397
0.0	0.0	0.0	6269.6157	2405.1068	NaN	NaN	0.2773	0.0982	0.552	0.0501	0.0946	0.1656	0.0395
0.0	0.0	0.0	8482.6157	1962.1068	NaN	NaN	0.1879	0.1003	0.5392	0.0507	0.0969	0.172	0.0409
0.0	0.0	0.0	6551.6157	4077.1068	NaN	NaN	0.3836	0.1008	0.5308	0.0517	0.097	0.1782	0.0415
0.0	0.0	0.0	6968.6157	2355.1068	NaN	NaN	0.2526	0.0993	0.53	0.0524	0.0973	0.1794	0.0417
0.0	0.0	0.0	7553.6157	775.1068	NaN	NaN	0.0931	0.098	0.5229	0.0534	0.0998	0.1825	0.0433
0.0	0.0	0.0	6078.6157	4353.1068	NaN	NaN	0.4173	0.0971	0.5137	0.0545	0.1005	0.1896	0.0447
0.0	0.0	0.0	6920.6157	3931.1068	NaN	NaN	0.3623	0.096	0.5103	0.0551	0.0997	0.1937	0.0452
0.0	0.0	0.0	7936.6157	2192.1068	NaN	NaN	0.2164	0.0957	0.5099	0.0556	0.0984	0.1947	0.0456
0.0	0.0	0.0	6191.6157	2849.1068	NaN	NaN	0.3151	0.0964	0.5096	0.056	0.0971	0.195	0.046
0.0	0.0	0.0	4239.6157	4527.1068	NaN	NaN	0.5164	0.0974	0.5062	0.0564	0.0962	0.1971	0.0466
0.0	0.0	0.0	10008.6157	2780.1068	NaN	NaN	0.2174	0.0971	0.5034	0.0573	0.0956	0.1989	0.0477
0.0	0.0	0.0	9191.6157	1982.1068	NaN	NaN	0.1774	0.0974	0.5037	0.058	0.093	0.2005	0.0473
0.0	0.0	0.0	7592.6157	-738.8932	NaN	NaN	-0.1078	0.0984	0.511	0.0577	0.0909	0.1946	0.0474
0.0	0.0	0.0	5438.6157	477.1068	NaN	NaN	0.0807	0.0977	0.5129	0.0584	0.0892	0.1939	0.048
0.0	0.0	0.0	4720.6157	1546.1068	NaN	NaN	0.2467	0.0964	0.5178	0.0587	0.0875	0.1916	0.0481
0.0	0.0	0.0	8470.6157	5704.1068	NaN	NaN	0.4024	0.095	0.5227	0.0591	0.0852	0.1904	0.0476
0.0	0.0	0.0	10667.6157	-1143.8932	NaN	NaN	-0.1201	0.0933	0.5346	0.0589	0.0828	0.1833	0.0471
0.0	0.0	0.0	7211.6157	1783.1068	NaN	NaN	0.1982	0.0904	0.5361	0.0601	0.0827	0.1834	0.0473
0.0	0.0	0.0	6223.6157	3387.1068	NaN	NaN	0.3524	0.0881	0.5465	0.0606	0.081	0.1769	0.0469
0.0	0.0	0.0	6044.6157	3835.1068	NaN	NaN	0.3882	0.0869	0.5537	0.0614	0.0787	0.1731	0.0463
0.0	0.0	0.0	4199.6157	-143.8932	NaN	NaN	-0.0355	0.0877	0.565	0.0614	0.0764	0.1642	0.0453
0.0	0.0	0.0	3633.6157	3974.1068	NaN	NaN	0.5224	0.0892	0.5627	0.062	0.0759	0.1651	0.0451
0.0	0.0	0.0	1902.6157	1319.1068	NaN	NaN	0.4094	0.0908	0.5714	0.0623	0.0728	0.1592	0.0435
0.0	0.0	0.0	2388.6157	1528.1068	NaN	NaN	0.3901	0.0903	0.5711	0.0622	0.073	0.1596	0.0437
0.0	0.0	0.0	7553.6157	2992.1068	NaN	NaN	0.2837	0.0906	0.5602	0.0616	0.0752	0.1669	0.0453
0.0	0.0	0.0	8524.6157	5053.1068	NaN	NaN	0.3722	0.0913	0.5445	0.0619	0.0771	0.1787	0.0465
0.0	0.0	0.0	6754.6157	-904.8932	NaN	NaN	-0.1547	0.0931	0.5486	0.061	0.0756	0.1761	0.0456
0.0	0.0	0.0	6578.6157	-76.8932	NaN	NaN	-0.0118	0.0934	0.5389	0.0607	0.0778	0.182	0.0472
0.0	0.0	0.0	8576.6157	2289.1068	NaN	NaN	0.2107	0.092	0.5311	0.0614	0.0786	0.1885	0.0484
0.0	0.0	0.0	6012.6157	1072.1068	NaN	NaN	0.1513	0.09	0.5348	0.0615	0.0775	0.1881	0.0482
0.0	0.0	0.0	4510.6157	548.1068	NaN	NaN	0.1083	0.089	0.5356	0.0614	0.0778	0.1877	0.0485
0.0	0.0	0.0	5926.6157	-18.8932	NaN	NaN	-0.0032	0.0889	0.5338	0.0615	0.0775	0.1894	0.049
0.0	0.0	0.0	5483.6157	3539.1068	NaN	NaN	0.3922	0.0873	0.5349	0.062	0.0768	0.1901	0.0489
0.0	0.0	0.0	5334.6157	4005.1068	NaN	NaN	0.4288	0.0871	0.5396	0.0617	0.0759	0.1873	0.0484
0.0	0.0	0.0	6608.6157	2687.1068	NaN	NaN	0.2891	0.0888	0.5365	0.0612	0.076	0.1888	0.0487
0.0	0.0	0.0	3604.6157	3982.1068	NaN	NaN	0.5249	0.0895	0.5293	0.0617	0.0765	0.1936	0.0493
0.0	0.0	0.0	7167.6157	317.1068	NaN	NaN	0.0424	0.0893	0.5264	0.0619	0.077	0.1957	0.0497
0.0	0.0	0.0	7132.6157	2585.1068	NaN	NaN	0.266	0.0895	0.5187	0.0624	0.0784	0.2003	0.0507
0.0	0.0	0.0	7583.6157	2707.1068	NaN	NaN	0.2631	0.0905	0.5115	0.0625	0.0792	0.2048	0.0515
0.0	0.0	0.0	6265.6157	367.1068	NaN	NaN	0.0553	0.0921	0.5075	0.062	0.0786	0.2084	0.0514
0.0	0.0	0.0	5320.6157	2918.1068	NaN	NaN	0.3542	0.0924	0.5046	0.0619	0.0797	0.2093	0.0522
0.0	0.0	0.0	5234.6157	1813.1068	NaN	NaN	0.2573	0.0922	0.5013	0.0624	0.0795	0.2122	0.0523
0.0	0.0	0.0	3362.6157	-456.8932	NaN	NaN	-0.1572	0.0912	0.5042	0.062	0.0799	0.2101	0.0526
0.0	0.0	0.0	6204.6157	1326.1068	NaN	NaN	0.1761	0.0895	0.4998	0.0627	0.0815	0.2128	0.0537
0.0	0.0	0.0	7234.6157	-683.8932	NaN	NaN	-0.1044	0.0886	0.5012	0.0631	0.081	0.2125	0.0537
0.0	0.0	0.0	4234.6157	-116.8932	NaN	NaN	-0.0284	0.0902	0.506	0.0621	0.0797	0.2086	0.0533
0.0	0.0	0.0	3736.6157	1340.1068	NaN	NaN	0.264	0.0922	0.5072	0.0616	0.0788	0.207	0.0533
0.0	0.0	0.0	6952.6157	2967.1068	NaN	NaN	0.2991	0.0926	0.5112	0.0615	0.0767	0.2059	0.0522
0.0	0.0	0.0	7377.6157	588.1068	NaN	NaN	0.0738	0.0927	0.5214	0.0603	0.0758	0.1979	0.0519
0.0	0.0	0.0	9126.6157	3125.1068	NaN	NaN	0.2551	0.0921	0.5173	0.0613	0.076	0.2011	0.0522
0.0	0.0	0.0	6292.6157	2554.1068	NaN	NaN	0.2887	0.093	0.5236	0.0604	0.0737	0.198	0.0513
0.0	0.0	0.0	9180.6157	2455.1068	NaN	NaN	0.211	0.0918	0.528	0.0608	0.073	0.1958	0.0506
0.0	0.0	0.0	4988.6157	1548.1068	NaN	NaN	0.2368	0.0927	0.5374	0.0596	0.0715	0.1892	0.0496
0.0	0.0	0.0	1910.6157	1632.1068	NaN	NaN	0.4607	0.0952	0.536	0.0588	0.0705	0.1902	0.0492
0.0	0.0	0.0	456.6157	3999.1068	NaN	NaN	0.8975	0.0957	0.5393	0.0583	0.0691	0.1894	0.0483
0.0	0.0	0.0	8789.6157	-1597.8932	NaN	NaN	-0.2222	0.0962	0.5422	0.0576	0.069	0.187	0.0481
0.0	0.0	0.0	7233.6157	3547.1068	NaN	NaN	0.329	0.098	0.536	0.0579	0.0696	0.1901	0.0484
0.0	0.0	0.0	7191.6157	3336.1068	NaN	NaN	0.3169	0.0991	0.5367	0.0573	0.0685	0.1904	0.048
0.0	0.0	0.0	3756.6157	-103.8932	NaN	NaN	-0.0284	0.0991	0.5393	0.0571	0.0685	0.1878	0.0483
0.0	0.0	0.0	14190.6157	2430.1068	NaN	NaN	0.1462	0.0972	0.538	0.0582	0.0695	0.1883	0.0487
0.0	0.0	0.0	5487.6157	2240.1068	NaN	NaN	0.2899	0.0972	0.5417	0.0585	0.0686	0.186	0.048
0.0	0.0	0.0	3908.6157	-1317.8932	NaN	NaN	-0.3	0.0977	0.5444	0.0578	0.0686	0.1834	0.0481
0.0	0.0	0.0	7262.6157	13.1068	NaN	NaN	0.0018	0.0969	0.5419	0.0584	0.0695	0.1849	0.0484
0.0	0.0	0.0	5677.6157	1816.1068	NaN	NaN	0.2424	0.0954	0.5401	0.0589	0.0704	0.1866	0.0486
0.0	0.0	0.0	6319.6157	2389.1068	NaN	NaN	0.2743	0.0943	0.5408	0.0589	0.0708	0.1867	0.0486
0.0	0.0	0.0	1161.6157	544.1068	NaN	NaN	0.319	0.0946	0.5349	0.0587	0.0725	0.19	0.0493
0.0	0.0	0.0	6215.6157	2352.1068	NaN	NaN	0.2745	0.0951	0.527	0.0592	0.073	0.1964	0.0494
0.0	0.0	0.0	6599.6157	2164.1068	NaN	NaN	0.2469	0.0946	0.5306	0.0587	0.073	0.194	0.0491
0.0	0.0	0.0	8734.6157	2853.1068	NaN	NaN	0.2462	0.0949	0.526	0.0584	0.0745	0.1965	0.0498
0.0	0.0	0.0	6593.6157	4942.1068	NaN	NaN	0.4284	0.0953	0.5182	0.0588	0.0757	0.2017	0.0503
0.0	0.0	0.0	7469.6157	1457.1068	NaN	NaN	0.1632	0.0961	0.5134	0.0586	0.0763	0.205	0.0506
0.0	0.0	0.0	6382.6157	1420.1068	NaN	NaN	0.182	0.096	0.511	0.0586	0.077	0.2066	0.0509
0.0	0.0	0.0	7494.6157	803.1068	NaN	NaN	0.0968	0.0961	0.5058	0.0587	0.0784	0.2096	0.0514
0.0	0.0	0.0	5380.6157	434.1068	NaN	NaN	0.0747	0.0957	0.5029	0.0588	0.0788	0.2126	0.0512
0.0	0.0	0.0	4916.6157	2150.1068	NaN	NaN	0.3043	0.0945	0.5018	0.0587	0.0806	0.2128	0.0516
0.0	0.0	0.0	8751.6157	404.1068	NaN	NaN	0.0441	0.093	0.4974	0.0592	0.0824	0.2158	0.0523
0.0	0.0	0.0	6356.6157	2643.1068	NaN	NaN	0.2937	0.0912	0.494	0.0595	0.0843	0.2182	0.0528
0.0	0.0	0.0	6457.6157	1986.1068	NaN	NaN	0.2352	0.089	0.4923	0.06	0.0857	0.22	0.053
0.0	0.0	0.0	6421.6157	-241.8932	NaN	NaN	-0.0391	0.0866	0.4966	0.0602	0.0866	0.2171	0.0529
0.0	0.0	0.0	3869.6157	2070.1068	NaN	NaN	0.3485	0.0851	0.4949	0.0606	0.0886	0.2175	0.0534
0.0	0.0	0.0	5567.6157	4735.1068	NaN	NaN	0.4596	0.0851	0.4913	0.0606	0.0893	0.2202	0.0533
0.0	0.0	0.0	5856.6157	3154.1068	NaN	NaN	0.35	0.0864	0.489	0.0598	0.0893	0.2224	0.0532
0.0	0.0	0.0	8512.6157	3061.1068	NaN	NaN	0.2645	0.0883	0.4815	0.0595	0.0904	0.227	0.0534
0.0	0.0	0.0	8907.6157	1666.1068	NaN	NaN	0.1576	0.0899	0.4783	0.0589	0.0907	0.2287	0.0535
0.0	0.0	0.0	8937.6157	1721.1068	NaN	NaN	0.1615	0.0895	0.4744	0.0595	0.0916	0.2313	0.0536
0.0	0.0	0.0	7738.6157	2401.1068	NaN	NaN	0.2368	0.09	0.4742	0.0597	0.0936	0.2278	0.0548
0.0	0.0	0.0	11643.6157	2646.1068	NaN	NaN	0.1852	0.0897	0.4636	0.0609	0.0952	0.2352	0.0554
0.0	0.0	0.0	5102.6157	3256.1068	NaN	NaN	0.3895	0.0921	0.4659	0.0608	0.0947	0.2311	0.0555
0.0	0.0	0.0	8757.6157	1088.1068	NaN	NaN	0.1105	0.0928	0.4612	0.0617	0.0945	0.2345	0.0553
0.0	0.0	0.0	3765.6157	2549.1068	NaN	NaN	0.4037	0.0945	0.4649	0.0618	0.0938	0.2297	0.0553
0.0	0.0	0.0	10735.6157	2806.1068	NaN	NaN	0.2072	0.0949	0.455	0.0626	0.0964	0.2343	0.0569
0.0	0.0	0.0	9676.6157	3756.1068	NaN	NaN	0.2796	0.097	0.4501	0.063	0.095	0.2383	0.0566
0.0	0.0	0.0	11067.6157	3030.1068	NaN	NaN	0.2149	0.0997	0.4452	0.0628	0.0955	0.239	0.0578
0.0	0.0	0.0	10188.6157	3079.1068	NaN	NaN	0.2321	0.1021	0.4399	0.0636	0.0936	0.2429	0.058
0.0	0.0	0.0	8936.6157	-1317.8932	NaN	NaN	-0.173	0.1016	0.4432	0.0638	0.0935	0.2389	0.059
0.0	0.0	0.0	7061.6157	3977.1068	NaN	NaN	0.3603	0.0999	0.4468	0.0655	0.0924	0.2367	0.0588
0.0	0.0	0.0	5184.6157	724.1068	NaN	NaN	0.1225	0.0989	0.4595	0.0659	0.0904	0.2268	0.0585
0.0	0.0	0.0	3370.6157	549.1068	NaN	NaN	0.1401	0.0985	0.4612	0.0666	0.0893	0.226	0.0584
0.0	0.0	0.0	3637.6157	1695.1068	NaN	NaN	0.3179	0.1011	0.4649	0.0665	0.0876	0.2221	0.0579
0.0	0.0	0.0	3161.6157	1629.1068	NaN	NaN	0.3401	0.1025	0.4639	0.0662	0.086	0.2239	0.0574
0.0	0.0	0.0	3144.6157	-1178.8932	NaN	NaN	-0.3	0.1006	0.4738	0.0663	0.0839	0.2193	0.0561
0.0	0.0	0.0	5482.6157	42.1068	NaN	NaN	0.0076	0.0967	0.467	0.0651	0.0884	0.2235	0.0593
0.0	0.0	0.0	5619.6157	4615.1068	NaN	NaN	0.4509	0.0934	0.4571	0.0654	0.0882	0.2361	0.0598
0.0	0.0	0.0	4964.6157	961.1068	NaN	NaN	0.1622	0.0928	0.4693	0.0648	0.0866	0.2273	0.0594
0.0	0.0	0.0	6306.6157	1305.1068	NaN	NaN	0.1715	0.0926	0.4634	0.0646	0.0879	0.2309	0.0605
0.0	0.0	0.0	5373.6157	3151.1068	NaN	NaN	0.3696	0.0942	0.4602	0.0646	0.0876	0.2328	0.0606
0.0	0.0	0.0	4882.6157	1888.1068	NaN	NaN	0.2789	0.0966	0.4635	0.0641	0.085	0.231	0.0598
0.0	0.0	0.0	4493.6157	974.1068	NaN	NaN	0.1782	0.0995	0.4656	0.0636	0.0839	0.2276	0.0597
0.0	0.0	0.0	3115.6157	1940.1068	NaN	NaN	0.3837	0.1061	0.4571	0.0625	0.0841	0.2294	0.0609
0.0	0.0	0.0	7074.6157	2164.1068	NaN	NaN	0.2342	0.1102	0.4476	0.0619	0.0834	0.2348	0.062
0.0	0.0	0.0	5659.6157	1549.1068	NaN	NaN	0.2149	0.1152	0.4464	0.0613	0.0821	0.2325	0.0625
0.0	0.0	0.0	9888.6157	1533.1068	NaN	NaN	0.1342	0.1167	0.4401	0.0608	0.0826	0.2359	0.0639
0.0	0.0	0.0	8983.6157	2679.1068	NaN	NaN	0.2297	0.1151	0.4384	0.0606	0.0829	0.2384	0.0646
0.0	0.0	0.0	7093.6157	3980.1068	NaN	NaN	0.3594	0.1134	0.4396	0.0606	0.083	0.2386	0.0647
0.0	0.0	0.0	5374.6157	583.1068	NaN	NaN	0.0979	0.1137	0.4422	0.0604	0.0817	0.2385	0.0635
0.0	0.0	0.0	4354.6157	733.1068	NaN	NaN	0.1441	0.1137	0.4466	0.0605	0.0817	0.2346	0.0629
0.0	0.0	0.0	6379.6157	-639.8932	NaN	NaN	-0.1115	0.1148	0.4449	0.0605	0.0816	0.2357	0.0626
0.0	0.0	0.0	4749.6157	4357.1068	NaN	NaN	0.4784	0.1146	0.4431	0.0604	0.0818	0.2378	0.0623
0.0	0.0	0.0	3838.6157	605.1068	NaN	NaN	0.1362	0.1164	0.4449	0.0601	0.0805	0.2367	0.0614
0.0	0.0	0.0	6963.6157	381.1068	NaN	NaN	0.0519	0.1147	0.4419	0.0604	0.0817	0.2394	0.062
0.0	0.0	0.0	4493.6157	3843.1068	NaN	NaN	0.461	0.1112	0.4386	0.0607	0.0834	0.2435	0.0626
0.0	0.0	0.0	8244.6157	1094.1068	NaN	NaN	0.1172	0.1102	0.4383	0.0608	0.0835	0.2446	0.0627
0.0	0.0	0.0	9530.6157	4709.1068	NaN	NaN	0.3307	0.1087	0.435	0.0609	0.0845	0.2479	0.0631
0.0	0.0	0.0	9276.6157	-745.8932	NaN	NaN	-0.0874	0.1113	0.4355	0.0603	0.0832	0.2469	0.0628
0.0	0.0	0.0	8414.6157	2354.1068	NaN	NaN	0.2186	0.1116	0.4358	0.0605	0.0823	0.2474	0.0624
0.0	0.0	0.0	6878.6157	358.1068	NaN	NaN	0.0495	0.1112	0.4419	0.0609	0.0811	0.2432	0.0616
0.0	0.0	0.0	10160.6157	2788.1068	NaN	NaN	0.2153	0.1092	0.4432	0.0619	0.0813	0.2429	0.0615
0.0	0.0	0.0	10471.6157	3878.1068	NaN	NaN	0.2703	0.1082	0.4493	0.0625	0.0798	0.2396	0.0605
0.0	0.0	0.0	7983.6157	2921.1068	NaN	NaN	0.2679	0.1087	0.4535	0.0628	0.0785	0.2365	0.06
0.0	0.0	0.0	7137.6157	2506.1068	NaN	NaN	0.2599	0.1069	0.4607	0.0633	0.0764	0.2336	0.0591
0.0	0.0	0.0	6726.6157	-57.8932	NaN	NaN	-0.0087	0.1043	0.4694	0.0633	0.0754	0.2293	0.0584
0.0	0.0	0.0	7888.6157	4142.1068	NaN	NaN	0.3443	0.1017	0.4747	0.0635	0.0742	0.2283	0.0576
0.0	0.0	0.0	7772.6157	834.1068	NaN	NaN	0.0969	0.0999	0.4854	0.0632	0.0722	0.2227	0.0567
0.0	0.0	0.0	8292.6157	1407.1068	NaN	NaN	0.1451	0.0983	0.4911	0.0636	0.0715	0.2191	0.0565
0.0	0.0	0.0	9391.6157	4369.1068	NaN	NaN	0.3175	0.0958	0.5004	0.0647	0.0695	0.2149	0.0548
0.0	0.0	0.0	5702.6157	2034.1068	NaN	NaN	0.2629	0.0929	0.5218	0.0647	0.0672	0.2009	0.0524
0.0	0.0	0.0	5452.6157	1243.1068	NaN	NaN	0.1857	0.0924	0.5343	0.0649	0.0662	0.1913	0.0509
0.0	0.0	0.0	7405.6157	2816.1068	NaN	NaN	0.2755	0.0919	0.5267	0.0653	0.068	0.1961	0.0519
0.0	0.0	0.0	4022.6157	3641.1068	NaN	NaN	0.4751	0.0894	0.5187	0.0665	0.0692	0.2041	0.052
0.0	0.0	0.0	5878.6157	-612.8932	NaN	NaN	-0.1164	0.0896	0.5283	0.0665	0.0687	0.1958	0.0511
0.0	0.0	0.0	5027.6157	3400.1068	NaN	NaN	0.4034	0.0888	0.5111	0.067	0.0721	0.2078	0.0531
0.0	0.0	0.0	4681.6157	1305.1068	NaN	NaN	0.218	0.0885	0.5077	0.067	0.0722	0.2119	0.0527
0.0	0.0	0.0	12472.6157	2041.1068	NaN	NaN	0.1406	0.0872	0.5087	0.067	0.0739	0.2096	0.0537
0.0	0.0	0.0	12882.6157	3672.1068	NaN	NaN	0.2218	0.0869	0.4978	0.0673	0.0756	0.2178	0.0546
0.0	0.0	0.0	4671.6157	989.1068	NaN	NaN	0.1747	0.0886	0.5022	0.0662	0.0739	0.2153	0.0538
0.0	0.0	0.0	7692.6157	807.1068	NaN	NaN	0.095	0.0887	0.5077	0.0659	0.0731	0.2114	0.0532
0.0	0.0	0.0	5699.6157	-1014.8932	NaN	NaN	-0.2166	0.0883	0.5161	0.0663	0.0721	0.2048	0.0524
0.0	0.0	0.0	8903.6157	228.1068	NaN	NaN	0.025	0.0859	0.5177	0.0667	0.0725	0.2051	0.0521
0.0	0.0	0.0	4356.6157	1163.1068	NaN	NaN	0.2107	0.0864	0.5232	0.0664	0.0726	0.1993	0.0521
0.0	0.0	0.0	8469.6157	1145.1068	NaN	NaN	0.1191	0.0844	0.501	0.0668	0.0764	0.2165	0.0549
0.0	0.0	0.0	6625.6157	3237.1068	NaN	NaN	0.3282	0.0836	0.505	0.0668	0.0757	0.2142	0.0545
0.0	0.0	0.0	5348.6157	2352.1068	NaN	NaN	0.3054	0.0833	0.5038	0.0668	0.076	0.2153	0.0549
0.0	0.0	0.0	6569.6157	1493.1068	NaN	NaN	0.1852	0.0831	0.5072	0.0667	0.0749	0.2139	0.0541
0.0	0.0	0.0	8280.6157	1326.1068	NaN	NaN	0.138	0.0835	0.5103	0.0664	0.0748	0.2107	0.0543
0.0	0.0	0.0	13475.6157	4738.1068	NaN	NaN	0.2601	0.0822	0.5039	0.0671	0.0756	0.2163	0.0549
0.0	0.0	0.0	9292.6157	2079.1068	NaN	NaN	0.1828	0.0843	0.5078	0.0663	0.0748	0.2121	0.0547
0.0	0.0	0.0	7747.6157	3772.1068	NaN	NaN	0.3274	0.084	0.4959	0.0668	0.0761	0.2214	0.0557
0.0	0.0	0.0	5147.6157	3781.1068	NaN	NaN	0.4235	0.0844	0.5039	0.0669	0.0745	0.2155	0.0548
0.0	0.0	0.0	7512.6157	836.1068	NaN	NaN	0.1001	0.0846	0.5041	0.067	0.075	0.2141	0.0553
0.0	0.0	0.0	5356.6157	5817.1068	NaN	NaN	0.5206	0.0856	0.4982	0.0669	0.0755	0.2179	0.0559
0.0	0.0	0.0	4565.6157	3843.1068	NaN	NaN	0.457	0.0865	0.492	0.0667	0.076	0.2222	0.0566
0.0	0.0	0.0	9302.6157	2084.1068	NaN	NaN	0.183	0.0871	0.4905	0.0665	0.0757	0.2234	0.0568
0.0	0.0	0.0	6091.6157	1932.1068	NaN	NaN	0.2408	0.0879	0.4911	0.066	0.0755	0.2228	0.0568
0.0	0.0	0.0	7761.6157	1286.1068	NaN	NaN	0.1421	0.0878	0.4922	0.066	0.0751	0.222	0.0569
0.0	0.0	0.0	6734.6157	1607.1068	NaN	NaN	0.1927	0.089	0.5	0.0656	0.0729	0.2165	0.056
0.0	0.0	0.0	6079.6157	-525.8932	NaN	NaN	-0.0947	0.0906	0.506	0.0652	0.0713	0.2113	0.0557
0.0	0.0	0.0	4460.6157	1287.1068	NaN	NaN	0.2239	0.0923	0.5126	0.0649	0.0685	0.2068	0.0548
0.0	0.0	0.0	2705.6157	-581.8932	NaN	NaN	-0.274	0.0929	0.5229	0.0647	0.0664	0.1994	0.0537
0.0	0.0	0.0	4553.6157	1190.1068	NaN	NaN	0.2072	0.09	0.5329	0.0655	0.0648	0.1942	0.0526
0.0	0.0	0.0	4951.6157	1378.1068	NaN	NaN	0.2177	0.0888	0.5482	0.0651	0.063	0.1836	0.0513
0.0	0.0	0.0	6551.6157	3436.1068	NaN	NaN	0.344	0.088	0.5477	0.065	0.0637	0.1838	0.0518
0.0	0.0	0.0	3249.6157	5418.1068	NaN	NaN	0.6251	0.0888	0.5497	0.0648	0.0629	0.1828	0.0509
0.0	0.0	0.0	2565.6157	2163.1068	NaN	NaN	0.4574	0.0924	0.5541	0.0633	0.0614	0.1794	0.0494
0.0	0.0	0.0	6422.6157	281.1068	NaN	NaN	0.0419	0.0963	0.5537	0.0624	0.0605	0.1785	0.0485
0.0	0.0	0.0	4383.6157	1674.1068	NaN	NaN	0.2764	0.0993	0.5468	0.062	0.0611	0.1822	0.0486
0.0	0.0	0.0	5018.6157	-404.8932	NaN	NaN	-0.0878	0.1015	0.5378	0.0617	0.0618	0.1884	0.0487
0.0	0.0	0.0	7893.6157	4107.1068	NaN	NaN	0.3422	0.1018	0.5314	0.0616	0.0634	0.1924	0.0494
0.0	0.0	0.0	4673.6157	-1959.8932	NaN	NaN	-0.3	0.1045	0.526	0.061	0.0635	0.1957	0.0494
0.0	0.0	0.0	3741.6157	1014.1068	NaN	NaN	0.2132	0.1033	0.5205	0.0608	0.0653	0.1997	0.0504
0.0	0.0	0.0	2391.6157	2289.1068	NaN	NaN	0.489	0.1008	0.5171	0.0612	0.0666	0.2031	0.0511
0.0	0.0	0.0	6238.6157	2187.1068	NaN	NaN	0.2596	0.1003	0.5145	0.0614	0.0681	0.2037	0.0522
0.0	0.0	0.0	4529.6157	2801.1068	NaN	NaN	0.3821	0.1042	0.509	0.0606	0.0677	0.2059	0.0526
0.0	0.0	0.0	2656.6157	3529.1068	NaN	NaN	0.5705	0.1094	0.5002	0.0599	0.0681	0.2086	0.0538
0.0	0.0	0.0	3940.6157	4045.1068	NaN	NaN	0.5065	0.119	0.4915	0.0591	0.0668	0.209	0.0547
0.0	0.0	0.0	4977.6157	242.1068	NaN	NaN	0.0464	0.1339	0.4786	0.0585	0.0656	0.2068	0.0567
0.0	0.0	0.0	5134.6157	910.1068	NaN	NaN	0.1506	0.1498	0.4645	0.058	0.0647	0.2032	0.0598
0.0	0.0	0.0	8145.6157	-361.8932	NaN	NaN	-0.0465	0.1573	0.4544	0.0581	0.0651	0.2028	0.0622
0.0	0.0	0.0	7385.6157	503.1068	NaN	NaN	0.0638	0.1548	0.4515	0.059	0.0666	0.2045	0.0637
0.0	0.0	0.0	7335.6157	2645.1068	NaN	NaN	0.265	0.1513	0.4512	0.0599	0.0685	0.2045	0.0647
0.0	0.0	0.0	7722.6157	996.1068	NaN	NaN	0.1142	0.1497	0.451	0.0609	0.0691	0.2045	0.0648
0.0	0.0	0.0	8810.6157	3590.1068	NaN	NaN	0.2895	0.1466	0.4553	0.062	0.0694	0.2023	0.0643
0.0	0.0	0.0	7961.6157	1147.1068	NaN	NaN	0.1259	0.1486	0.4569	0.0626	0.0683	0.2003	0.0633
0.0	0.0	0.0	6492.6157	179.1068	NaN	NaN	0.0268	0.146	0.4615	0.0638	0.0682	0.198	0.0626
0.0	0.0	0.0	6797.6157	1097.1068	NaN	NaN	0.139	0.1402	0.4687	0.0652	0.0679	0.1964	0.0616
0.0	0.0	0.0	8187.6157	2131.1068	NaN	NaN	0.2065	0.1327	0.4777	0.0666	0.0677	0.1947	0.0606
0.0	0.0	0.0	9264.6157	415.1068	NaN	NaN	0.0429	0.1247	0.488	0.0678	0.0674	0.1927	0.0594
0.0	0.0	0.0	7189.6157	1309.1068	NaN	NaN	0.154	0.1182	0.4982	0.0686	0.0665	0.1906	0.058
0.0	0.0	0.0	6743.6157	1989.1068	NaN	NaN	0.2278	0.111	0.5098	0.0697	0.0661	0.1868	0.0565
0.0	0.0	0.0	5440.6157	2283.1068	NaN	NaN	0.2956	0.1054	0.5225	0.0708	0.065	0.1817	0.0547
0.0	0.0	0.0	3744.6157	1273.1068	NaN	NaN	0.2537	0.1024	0.5324	0.0707	0.0638	0.1775	0.0532
0.0	0.0	0.0	9227.6157	6642.1068	NaN	NaN	0.4185	0.0987	0.5389	0.0717	0.0643	0.174	0.0525
0.0	0.0	0.0	9546.6157	3739.1068	NaN	NaN	0.2814	0.098	0.5473	0.0716	0.0623	0.1699	0.0509
0.0	0.0	0.0	2555.6157	1869.1068	NaN	NaN	0.4224	0.1	0.5569	0.0702	0.0602	0.1632	0.0495
0.0	0.0	0.0	3529.6157	2496.1068	NaN	NaN	0.4142	0.1005	0.5641	0.0703	0.0589	0.1576	0.0485
0.0	0.0	0.0	4444.6157	1.1068	NaN	NaN	0.0002	0.097	0.5731	0.0704	0.0584	0.1532	0.0478
0.0	0.0	0.0	3635.6157	1721.1068	NaN	NaN	0.3213	0.0954	0.5795	0.0702	0.0581	0.1495	0.0473
0.0	0.0	0.0	4817.6157	1862.1068	NaN	NaN	0.2788	0.0954	0.5805	0.0698	0.0581	0.149	0.0472
0.0	0.0	0.0	3758.6157	-866.8932	NaN	NaN	-0.2998	0.0961	0.5834	0.069	0.0571	0.1478	0.0466
0.0	0.0	0.0	7479.6157	3715.1068	NaN	NaN	0.3319	0.0945	0.5844	0.0698	0.0579	0.1465	0.047
0.0	0.0	0.0	10138.6157	4830.1068	NaN	NaN	0.3227	0.0938	0.5883	0.0694	0.0573	0.1446	0.0465
0.0	0.0	0.0	3988.6157	2582.1068	NaN	NaN	0.393	0.0964	0.5944	0.0682	0.0557	0.14	0.0452
0.0	0.0	0.0	8779.6157	3823.1068	NaN	NaN	0.3034	0.0982	0.5892	0.0676	0.0569	0.1422	0.046
0.0	0.0	0.0	7540.6157	749.1068	NaN	NaN	0.0904	0.1013	0.5904	0.0671	0.0559	0.14	0.0453
0.0	0.0	0.0	3377.6157	3561.1068	NaN	NaN	0.5132	0.1041	0.5905	0.0666	0.0557	0.1381	0.0451
0.0	0.0	0.0	4967.6157	1883.1068	NaN	NaN	0.2749	0.1083	0.5877	0.0661	0.0555	0.1374	0.045
0.0	0.0	0.0	2176.6157	738.1068	NaN	NaN	0.2532	0.1098	0.5892	0.0657	0.055	0.1354	0.0448
0.0	0.0	0.0	9353.6157	1156.1068	NaN	NaN	0.11	0.1086	0.592	0.0665	0.0549	0.1333	0.0446
0.0	0.0	0.0	10032.6157	2369.1068	NaN	NaN	0.191	0.1078	0.5913	0.067	0.0556	0.1333	0.045
0.0	0.0	0.0	5124.6157	2332.1068	NaN	NaN	0.3128	0.1054	0.5919	0.0673	0.0569	0.1329	0.0456
0.0	0.0	0.0	6261.6157	3326.1068	NaN	NaN	0.3469	0.1045	0.5917	0.069	0.0571	0.132	0.0457
0.0	0.0	0.0	7696.6157	-71.8932	NaN	NaN	-0.0094	0.1036	0.5959	0.0701	0.0563	0.1286	0.0454
0.0	0.0	0.0	3124.6157	1361.1068	NaN	NaN	0.3034	0.1051	0.5967	0.0715	0.0552	0.1264	0.0451
0.0	0.0	0.0	5924.6157	454.1068	NaN	NaN	0.0712	0.1057	0.5963	0.0719	0.0547	0.1262	0.0452
0.0	0.0	0.0	6139.6157	4126.1068	NaN	NaN	0.4019	0.104	0.5905	0.0722	0.0564	0.1304	0.0465
0.0	0.0	0.0	5778.6157	2114.1068	NaN	NaN	0.2679	0.1094	0.5901	0.0721	0.0541	0.1282	0.0459
0.0	0.0	0.0	4718.6157	291.1068	NaN	NaN	0.0581	0.1152	0.5898	0.0723	0.0513	0.1263	0.0451
0.0	0.0	0.0	6012.6157	3644.1068	NaN	NaN	0.3774	0.109	0.5871	0.0697	0.0534	0.1333	0.0474
0.0	0.0	0.0	6583.6157	1378.1068	NaN	NaN	0.1731	0.1088	0.5846	0.069	0.054	0.1357	0.048
0.0	0.0	0.0	4559.6157	1959.1068	NaN	NaN	0.3005	0.1137	0.5826	0.0693	0.0526	0.1343	0.0476
0.0	0.0	0.0	6647.6157	-876.8932	NaN	NaN	-0.152	0.1231	0.5773	0.0696	0.051	0.1317	0.0473
0.0	0.0	0.0	7693.6157	1805.1068	NaN	NaN	0.19	0.1263	0.5706	0.0687	0.0525	0.1327	0.0493
0.0	0.0	0.0	2945.6157	3426.1068	NaN	NaN	0.5377	0.1361	0.5626	0.0685	0.0523	0.1301	0.0504
0.0	0.0	0.0	2458.6157	2373.1068	NaN	NaN	0.4912	0.1586	0.548	0.0685	0.05	0.1234	0.0516
0.0	0.0	0.0	6153.6157	127.1068	NaN	NaN	0.0202	0.1711	0.5408	0.0672	0.0485	0.1192	0.0532
0.0	0.0	0.0	3893.6157	1533.1068	NaN	NaN	0.2825	0.1675	0.5446	0.0651	0.0489	0.1199	0.054
0.0	0.0	0.0	2770.6157	880.1068	NaN	NaN	0.2411	0.1696	0.5475	0.0633	0.0477	0.1188	0.053
0.0	0.0	0.0	8983.6157	1088.1068	NaN	NaN	0.108	0.1558	0.5598	0.061	0.0493	0.1203	0.0537
0.0	0.0	0.0	8032.6157	-2083.8932	NaN	NaN	-0.3	0.1636	0.5588	0.0603	0.0479	0.1172	0.0522
0.0	0.0	0.0	9187.6157	582.1068	NaN	NaN	0.0596	0.1603	0.5666	0.0583	0.0475	0.1156	0.0516
0.0	0.0	0.0	6255.6157	1327.1068	NaN	NaN	0.175	0.155	0.5759	0.0569	0.0474	0.1143	0.0505
0.0	0.0	0.0	5101.6157	101.1068	NaN	NaN	0.0194	0.1545	0.5813	0.055	0.0471	0.113	0.0491
0.0	0.0	0.0	8975.6157	2097.1068	NaN	NaN	0.1894	0.1511	0.5855	0.053	0.0473	0.1146	0.0485
0.0	0.0	0.0	5457.6157	1526.1068	NaN	NaN	0.2185	0.1502	0.5876	0.0512	0.0467	0.1174	0.0469
0.0	0.0	0.0	5629.6157	1118.1068	NaN	NaN	0.1657	0.1609	0.5693	0.0502	0.0499	0.1223	0.0474
0.0	0.0	0.0	-235.3843	1802.1068	NaN	NaN	1.1502	0.3396	0.4182	0.047	0.0483	0.0916	0.0554
0.0	0.0	0.0	-628.3843	-1381.8932	NaN	NaN	0.6874	0.5816	0.2277	0.0333	0.0409	0.0565	0.0601
0.0	0.0	0.0	-2159.3843	-1838.8932	NaN	NaN	0.4599	0.6673	0.1589	0.0319	0.0403	0.0512	0.0503
0.0	0.0	0.0	-1167.3843	-345.8932	NaN	NaN	0.2286	0.732	0.1163	0.0284	0.0378	0.0465	0.039
0.0	0.0	0.0	-1220.3843	-3144.8932	NaN	NaN	0.7204	0.8394	0.0545	0.0259	0.024	0.028	0.0282
0.0	0.0	0.0	-1708.3843	-1839.8932	NaN	NaN	0.5185	0.8459	0.0476	0.0266	0.0242	0.0266	0.0292
0.0	0.0	0.0	-1507.3843	3080.1068	NaN	NaN	1.3	0.8523	0.0441	0.0255	0.0236	0.0257	0.0288
0.0	0.0	0.0	-2251.3843	774.1068	NaN	NaN	-0.3	0.8571	0.042	0.0245	0.0232	0.0253	0.028
0.0	0.0	0.0	-1389.3843	-1762.8932	NaN	NaN	0.5592	0.8646	0.0387	0.0228	0.023	0.0249	0.0261
0.0	0.0	0.0	-1940.3843	-254.8932	NaN	NaN	0.1161	0.8742	0.0337	0.0205	0.0232	0.0253	0.0231
0.0	0.0	0.0	-1937.3843	3035.1068	NaN	NaN	1.3	0.8763	0.032	0.0197	0.0236	0.0263	0.0221
0.0	0.0	0.0	-1522.3843	1098.1068	NaN	NaN	-0.3	0.8768	0.0317	0.0196	0.0234	0.0265	0.022
0.0	0.0	0.0	-1290.3843	1190.1068	NaN	NaN	-0.3	0.8769	0.0317	0.0196	0.0233	0.0266	0.0219
0.0	0.0	0.0	-1889.3843	-1860.8932	NaN	NaN	0.4962	0.8772	0.0319	0.0195	0.0232	0.0264	0.0219
0.0	0.0	0.0	570.6157	-1016.8932	NaN	NaN	1.3	0.8773	0.0317	0.0195	0.0232	0.0264	0.0219
0.0	0.0	0.0	174.6157	-1136.8932	NaN	NaN	1.1815	0.8776	0.0315	0.0195	0.0232	0.0264	0.0218
0.0	0.0	0.0	745.6157	-1071.8932	NaN	NaN	1.3	0.8781	0.0312	0.0195	0.0231	0.0263	0.0218
0.0	0.0	0.0	-370.3843	904.1068	NaN	NaN	1.3	0.8788	0.0308	0.0196	0.0231	0.0261	0.0217
0.0	0.0	0.0	988.6157	-364.8932	NaN	NaN	-0.3	0.8809	0.0295	0.0197	0.023	0.0254	0.0215
0.0	0.0	0.0	-691.3843	489.1068	NaN	NaN	-0.3	0.885	0.0274	0.0198	0.0227	0.024	0.0211
0.0	0.0	0.0	915.6157	2583.1068	NaN	NaN	0.7383	0.8894	0.025	0.0201	0.0223	0.0225	0.0207
0.0	0.0	0.0	734.6157	-32.8932	NaN	NaN	-0.0469	0.8919	0.0236	0.0203	0.022	0.0216	0.0206
0.0	0.0	0.0	2210.6157	-852.8932	NaN	NaN	-0.3	0.8929	0.023	0.0205	0.0219	0.0212	0.0206
0.0	0.0	0.0	-7.3843	1123.1068	NaN	NaN	1.0066	0.8932	0.0227	0.0205	0.0218	0.0211	0.0206
0.0	0.0	0.0	397.6157	-196.8932	NaN	NaN	-0.3	0.8937	0.0225	0.0205	0.0218	0.021	0.0205
0.0	0.0	0.0	1908.6157	-1220.8932	NaN	NaN	-0.3	0.8938	0.0224	0.0206	0.0217	0.021	0.0205
0.0	0.0	0.0	234.6157	-408.8932	NaN	NaN	1.3	0.8941	0.0223	0.0205	0.0217	0.021	0.0204
0.0	0.0	0.0	-20.3843	-601.8932	NaN	NaN	0.9672	0.8936	0.0226	0.0206	0.0217	0.021	0.0205
0.0	0.0	0.0	-2446.3843	467.1068	NaN	NaN	-0.236	0.8931	0.0228	0.0207	0.0218	0.0209	0.0207
0.0	0.0	0.0	-2649.3843	768.1068	NaN	NaN	-0.3	0.8928	0.0229	0.0208	0.0218	0.0208	0.0208
0.0	0.0	0.0	-1304.3843	-975.8932	NaN	NaN	0.428	0.893	0.0229	0.0208	0.0218	0.0207	0.0208
0.0	0.0	0.0	-1395.3843	1818.1068	NaN	NaN	1.3	0.8939	0.0226	0.0207	0.0217	0.0205	0.0206
0.0	0.0	0.0	-810.3843	-1779.8932	NaN	NaN	0.6871	0.8942	0.0225	0.0207	0.0216	0.0204	0.0206
0.0	0.0	0.0	692.6157	-1119.8932	NaN	NaN	1.3	0.8943	0.0224	0.0207	0.0216	0.0204	0.0206
0.0	0.0	0.0	-1015.3843	-182.8932	NaN	NaN	0.1526	0.894	0.0224	0.0208	0.0217	0.0205	0.0207
0.0	0.0	0.0	-3197.3843	185.1068	NaN	NaN	-0.0615	0.8938	0.0224	0.0208	0.0217	0.0205	0.0208
0.0	0.0	0.0	-2104.3843	-2687.8932	NaN	NaN	0.5609	0.8933	0.0226	0.0209	0.0219	0.0205	0.0209
0.0	0.0	0.0	-1896.3843	2161.1068	NaN	NaN	1.3	0.8938	0.0223	0.0208	0.0218	0.0205	0.0207
0.0	0.0	0.0	-2264.3843	-1499.8932	NaN	NaN	0.3985	0.8935	0.0225	0.0209	0.0219	0.0205	0.0208
0.0	0.0	0.0	-1565.3843	-1963.8932	NaN	NaN	0.5565	0.8939	0.0224	0.0208	0.0218	0.0204	0.0208
0.0	0.0	0.0	-1692.3843	-1339.8932	NaN	NaN	0.4419	0.894	0.0223	0.0208	0.0218	0.0204	0.0207
0.0	0.0	0.0	-1857.3843	-2119.8932	NaN	NaN	0.533	0.8943	0.0222	0.0208	0.0217	0.0203	0.0206
0.0	0.0	0.0	-2310.3843	2062.1068	NaN	NaN	-0.3	0.8948	0.022	0.0207	0.0217	0.0204	0.0204
0.0	0.0	0.0	-1188.3843	2254.1068	NaN	NaN	1.3	0.8949	0.0219	0.0207	0.0217	0.0205	0.0203
0.0	0.0	0.0	-2350.3843	-1274.8932	NaN	NaN	0.3517	0.8941	0.0221	0.0209	0.0218	0.0207	0.0205
0.0	0.0	0.0	-1778.3843	-645.8932	NaN	NaN	0.2664	0.8939	0.0222	0.0209	0.0218	0.0207	0.0205
0.0	0.0	0.0	-90.3843	-1739.8932	NaN	NaN	0.9506	0.8935	0.0223	0.021	0.0218	0.0208	0.0206
0.0	0.0	0.0	-989.3843	122.1068	NaN	NaN	-0.1408	0.8936	0.0223	0.021	0.0218	0.0208	0.0205
0.0	0.0	0.0	-1344.3843	673.1068	NaN	NaN	-0.3	0.8934	0.0223	0.021	0.0219	0.0209	0.0205
0.0	0.0	0.0	-2985.3843	-669.8932	NaN	NaN	0.1833	0.8931	0.0224	0.0211	0.0219	0.021	0.0205
0.0	0.0	0.0	-1389.3843	-772.8932	NaN	NaN	0.3574	0.8932	0.0224	0.0211	0.0218	0.021	0.0205
0.0	0.0	0.0	-977.3843	-2320.8932	NaN	NaN	0.7037	0.893	0.0225	0.0211	0.0218	0.021	0.0205
0.0	0.0	0.0	-150.3843	-69.8932	NaN	NaN	0.3173	0.8931	0.0225	0.0211	0.0218	0.0211	0.0205
0.0	0.0	0.0	-1094.3843	528.1068	NaN	NaN	-0.3	0.8927	0.0225	0.0211	0.0219	0.0213	0.0205
0.0	0.0	0.0	-366.3843	1244.1068	NaN	NaN	1.3	0.8925	0.0226	0.021	0.0219	0.0214	0.0206
0.0	0.0	0.0	-1508.3843	-1053.8932	NaN	NaN	0.4113	0.8918	0.0227	0.0212	0.0221	0.0215	0.0207
0.0	0.0	0.0	503.6157	-1085.8932	NaN	NaN	1.3	0.8916	0.0228	0.0213	0.0221	0.0216	0.0207
0.0	0.0	0.0	-1663.3843	-831.8932	NaN	NaN	0.3334	0.8914	0.0228	0.0213	0.0221	0.0216	0.0207
0.0	0.0	0.0	-974.3843	-683.8932	NaN	NaN	0.4124	0.8915	0.0228	0.0213	0.0221	0.0215	0.0207
0.0	0.0	0.0	-1487.3843	-2682.8932	NaN	NaN	0.6433	0.8916	0.0228	0.0214	0.022	0.0215	0.0208
0.0	0.0	0.0	-1539.3843	627.1068	NaN	NaN	-0.3	0.892	0.0227	0.0212	0.022	0.0215	0.0206
0.0	0.0	0.0	-1737.3843	701.1068	NaN	NaN	-0.3	0.8922	0.0226	0.0212	0.0219	0.0214	0.0207
0.0	0.0	0.0	-1203.3843	58.1068	NaN	NaN	-0.0507	0.8925	0.0225	0.0211	0.0218	0.0214	0.0206
0.0	0.0	0.0	-1226.3843	-401.8932	NaN	NaN	0.2468	0.8928	0.0225	0.0211	0.0217	0.0213	0.0206
0.0	0.0	0.0	-1395.3843	-479.8932	NaN	NaN	0.2559	0.8923	0.0226	0.0212	0.0218	0.0214	0.0207
0.0	0.0	0.0	-1528.3843	2082.1068	NaN	NaN	1.3	0.8927	0.0225	0.0211	0.0216	0.0214	0.0207
0.0	0.0	0.0	-905.3843	1199.1068	NaN	NaN	1.3	0.8924	0.0226	0.021	0.0217	0.0216	0.0207
0.0	0.0	0.0	-774.3843	2219.1068	NaN	NaN	1.3	0.8926	0.0225	0.0209	0.0216	0.0217	0.0207
0.0	0.0	0.0	-1762.3843	4743.1068	NaN	NaN	1.3	0.8925	0.0225	0.0209	0.0217	0.0217	0.0207
0.0	0.0	0.0	-1123.3843	-970.8932	NaN	NaN	0.4636	0.8918	0.0226	0.0211	0.0219	0.0216	0.0209
0.0	0.0	0.0	487.6157	2410.1068	NaN	NaN	0.8317	0.8914	0.0227	0.0213	0.0222	0.0216	0.0209
0.0	0.0	0.0	-2245.3843	-968.8932	NaN	NaN	0.3014	0.8906	0.0227	0.0217	0.0225	0.0214	0.0211
0.0	0.0	0.0	-1669.3843	-1945.8932	NaN	NaN	0.5382	0.891	0.0228	0.0216	0.0224	0.0212	0.021
0.0	0.0	0.0	-1976.3843	-1393.8932	NaN	NaN	0.4136	0.8912	0.0227	0.0216	0.0223	0.0212	0.0209
0.0	0.0	0.0	-1143.3843	-333.8932	NaN	NaN	0.226	0.8917	0.0225	0.0216	0.0222	0.0211	0.0208
0.0	0.0	0.0	-1393.3843	1658.1068	NaN	NaN	1.3	0.8918	0.0224	0.0216	0.0222	0.0211	0.0208
0.0	0.0	0.0	-1199.3843	-1010.8932	NaN	NaN	0.4574	0.8917	0.0225	0.0217	0.0223	0.0211	0.0208
0.0	0.0	0.0	-1832.3843	-383.8932	NaN	NaN	0.1732	0.8915	0.0226	0.0218	0.0223	0.021	0.0208
0.0	0.0	0.0	-2663.3843	-2879.8932	NaN	NaN	0.5195	0.8914	0.0227	0.0219	0.0223	0.021	0.0208
0.0	0.0	0.0	-2606.3843	-1477.8932	NaN	NaN	0.3618	0.8916	0.0227	0.0219	0.0222	0.0209	0.0207
0.0	0.0	0.0	-1653.3843	-1445.8932	NaN	NaN	0.4665	0.8919	0.0227	0.0219	0.0221	0.0208	0.0206
0.0	0.0	0.0	-1455.3843	-1133.8932	NaN	NaN	0.4379	0.8923	0.0226	0.0219	0.022	0.0207	0.0205
0.0	0.0	0.0	-2784.3843	-419.8932	NaN	NaN	0.131	0.8925	0.0224	0.0218	0.022	0.0208	0.0204
0.0	0.0	0.0	-444.3843	1837.1068	NaN	NaN	1.3	0.8923	0.0224	0.0217	0.0221	0.021	0.0205
0.0	0.0	0.0	-2173.3843	-332.8932	NaN	NaN	0.1328	0.8917	0.0225	0.0218	0.0223	0.0212	0.0206
0.0	0.0	0.0	-2407.3843	776.1068	NaN	NaN	-0.3	0.8915	0.0227	0.0219	0.0223	0.0211	0.0206
0.0	0.0	0.0	-2325.3843	-2985.8932	NaN	NaN	0.5622	0.8912	0.0229	0.022	0.0222	0.0211	0.0206
0.0	0.0	0.0	-1618.3843	-1235.8932	NaN	NaN	0.433	0.8916	0.0228	0.022	0.0221	0.0209	0.0206
0.0	0.0	0.0	-2434.3843	-1136.8932	NaN	NaN	0.3183	0.8919	0.0226	0.0219	0.0221	0.0209	0.0206
0.0	0.0	0.0	-1157.3843	1767.1068	NaN	NaN	1.3	0.892	0.0225	0.0217	0.0221	0.0211	0.0206
0.0	0.0	0.0	-573.3843	-1008.8932	NaN	NaN	0.6376	0.8916	0.0225	0.0217	0.0222	0.0213	0.0207
0.0	0.0	0.0	-2146.3843	-718.8932	NaN	NaN	0.2509	0.8913	0.0226	0.0218	0.0222	0.0213	0.0208
0.0	0.0	0.0	-1385.3843	600.1068	NaN	NaN	-0.3	0.8911	0.0227	0.0219	0.0222	0.0213	0.0208
0.0	0.0	0.0	-2755.3843	-4179.8932	NaN	NaN	0.6027	0.891	0.0226	0.022	0.0222	0.0212	0.0209
0.0	0.0	0.0	-1044.3843	-2055.8932	NaN	NaN	0.6631	0.891	0.0226	0.022	0.0222	0.0213	0.0209
0.0	0.0	0.0	-124.3843	1171.1068	NaN	NaN	1.1188	0.8909	0.0226	0.022	0.0222	0.0214	0.0209
0.0	0.0	0.0	-399.3843	-1122.8932	NaN	NaN	0.7376	0.8904	0.0227	0.022	0.0222	0.0215	0.0211
0.0	0.0	0.0	-1781.3843	-324.8932	NaN	NaN	0.1542	0.8903	0.0227	0.022	0.0222	0.0216	0.0212
0.0	0.0	0.0	-1827.3843	196.1068	NaN	NaN	-0.1202	0.8901	0.0227	0.0219	0.0223	0.0218	0.0213
0.0	0.0	0.0	-481.3843	-1031.8932	NaN	NaN	0.6819	0.8899	0.0227	0.0218	0.0223	0.0219	0.0214
0.0	0.0	0.0	-3210.3843	314.1068	NaN	NaN	-0.1085	0.8896	0.0227	0.0218	0.0224	0.0221	0.0214
0.0	0.0	0.0	-968.3843	475.1068	NaN	NaN	-0.3	0.8893	0.0228	0.0219	0.0225	0.022	0.0214
0.0	0.0	0.0	-2264.3843	-1271.8932	NaN	NaN	0.3597	0.8895	0.0228	0.022	0.0224	0.0219	0.0214
0.0	0.0	0.0	-1696.3843	-2731.8932	NaN	NaN	0.6169	0.8898	0.0227	0.0219	0.0224	0.0219	0.0213
0.0	0.0	0.0	-1424.3843	1216.1068	NaN	NaN	-0.3	0.8898	0.0226	0.0218	0.0224	0.022	0.0213
0.0	0.0	0.0	-784.3843	-234.8932	NaN	NaN	0.2305	0.89	0.0225	0.0217	0.0223	0.0221	0.0214
0.0	0.0	0.0	-2100.3843	-332.8932	NaN	NaN	0.1368	0.8899	0.0225	0.0217	0.0224	0.0221	0.0215
0.0	0.0	0.0	-1014.3843	-2764.8932	NaN	NaN	0.7316	0.8897	0.0225	0.0217	0.0224	0.0222	0.0215
0.0	0.0	0.0	-2480.3843	3387.1068	NaN	NaN	1.3	0.89	0.0224	0.0215	0.0224	0.0222	0.0215
0.0	0.0	0.0	-2976.3843	-2327.8932	NaN	NaN	0.4389	0.8897	0.0224	0.0216	0.0225	0.0222	0.0216
0.0	0.0	0.0	-2369.3843	-871.8932	NaN	NaN	0.269	0.89	0.0223	0.0216	0.0224	0.0222	0.0215
0.0	0.0	0.0	-1947.3843	300.1068	NaN	NaN	-0.1822	0.8898	0.0224	0.0216	0.0225	0.0223	0.0215
0.0	0.0	0.0	-1115.3843	-1317.8932	NaN	NaN	0.5416	0.8901	0.0222	0.0215	0.0224	0.0222	0.0215
0.0	0.0	0.0	-1794.3843	652.1068	NaN	NaN	-0.3	0.8905	0.0221	0.0213	0.0223	0.0223	0.0215
0.0	0.0	0.0	-2953.3843	-332.8932	NaN	NaN	0.1013	0.8903	0.0222	0.0213	0.0223	0.0223	0.0216
0.0	0.0	0.0	-1365.3843	-61.8932	NaN	NaN	0.0434	0.8906	0.022	0.0212	0.0222	0.0224	0.0215
0.0	0.0	0.0	-2612.3843	1134.1068	NaN	NaN	-0.3	0.8905	0.022	0.0212	0.0223	0.0225	0.0215
0.0	0.0	0.0	-1392.3843	-1039.8932	NaN	NaN	0.4275	0.8893	0.0224	0.0216	0.0226	0.0225	0.0217
0.0	0.0	0.0	-2654.3843	-1700.8932	NaN	NaN	0.3905	0.8892	0.0225	0.0219	0.0226	0.0222	0.0216
0.0	0.0	0.0	-1404.3843	-4966.8932	NaN	NaN	0.7796	0.8893	0.0226	0.0219	0.0226	0.0221	0.0215
0.0	0.0	0.0	-1640.3843	-861.8932	NaN	NaN	0.3444	0.8896	0.0225	0.0219	0.0225	0.0221	0.0215
0.0	0.0	0.0	-2279.3843	192.1068	NaN	NaN	-0.092	0.8899	0.0223	0.0217	0.0224	0.0221	0.0216
0.0	0.0	0.0	-897.3843	-917.8932	NaN	NaN	0.5056	0.8904	0.0221	0.0214	0.0222	0.0223	0.0216
0.0	0.0	0.0	62.6157	-269.8932	NaN	NaN	1.3	0.8903	0.022	0.0212	0.0222	0.0226	0.0217
0.0	0.0	0.0	-903.3843	4397.1068	NaN	NaN	1.2586	0.89	0.022	0.021	0.0223	0.0229	0.0218
0.0	0.0	0.0	-701.3843	1139.1068	NaN	NaN	1.3	0.8889	0.0224	0.0213	0.0225	0.023	0.0219
0.0	0.0	0.0	-2715.3843	590.1068	NaN	NaN	-0.2777	0.8883	0.0227	0.0217	0.0226	0.0228	0.0218
0.0	0.0	0.0	-2267.3843	-2138.8932	NaN	NaN	0.4854	0.8885	0.0227	0.0219	0.0227	0.0226	0.0216
0.0	0.0	0.0	-2240.3843	-3130.8932	NaN	NaN	0.5829	0.8894	0.0225	0.0217	0.0225	0.0224	0.0215
0.0	0.0	0.0	-1557.3843	576.1068	NaN	NaN	-0.3	0.8898	0.0222	0.0214	0.0226	0.0224	0.0216
0.0	0.0	0.0	1044.6157	-2458.8932	NaN	NaN	1.3	0.8897	0.0221	0.0213	0.0226	0.0226	0.0217
0.0	0.0	0.0	-2443.3843	-1967.8932	NaN	NaN	0.4461	0.8894	0.0221	0.0214	0.0226	0.0226	0.0218
0.0	0.0	0.0	-2245.3843	-161.8932	NaN	NaN	0.0673	0.8897	0.022	0.0214	0.0225	0.0226	0.0218
0.0	0.0	0.0	-1387.3843	-2630.8932	NaN	NaN	0.6547	0.8894	0.022	0.0215	0.0226	0.0226	0.0219
0.0	0.0	0.0	-2985.3843	852.1068	NaN	NaN	-0.3	0.8895	0.0219	0.0215	0.0226	0.0225	0.0219
0.0	0.0	0.0	-2446.3843	-350.8932	NaN	NaN	0.1254	0.8895	0.0219	0.0216	0.0227	0.0224	0.022
0.0	0.0	0.0	25.6157	-2411.8932	NaN	NaN	1.0107	0.8899	0.0218	0.0215	0.0225	0.0223	0.0219
0.0	0.0	0.0	-1820.3843	104.1068	NaN	NaN	-0.0607	0.8903	0.0217	0.0213	0.0225	0.0223	0.022
0.0	0.0	0.0	-2212.3843	-1365.8932	NaN	NaN	0.3817	0.8901	0.0217	0.0213	0.0225	0.0224	0.0221
0.0	0.0	0.0	-2835.3843	-520.8932	NaN	NaN	0.1552	0.8899	0.0217	0.0213	0.0225	0.0225	0.0221
0.0	0.0	0.0	-1446.3843	-1755.8932	NaN	NaN	0.5483	0.8895	0.0219	0.0213	0.0226	0.0226	0.0221
0.0	0.0	0.0	-2272.3843	-731.8932	NaN	NaN	0.2436	0.8895	0.022	0.0214	0.0225	0.0226	0.022
0.0	0.0	0.0	-2463.3843	-1661.8932	NaN	NaN	0.4029	0.8893	0.022	0.0216	0.0226	0.0225	0.022
0.0	0.0	0.0	235.6157	-1241.8932	NaN	NaN	1.2341	0.89	0.0219	0.0214	0.0224	0.0224	0.0219
0.0	0.0	0.0	-1287.3843	-1344.8932	NaN	NaN	0.5109	0.89	0.0219	0.0213	0.0223	0.0225	0.022
0.0	0.0	0.0	-222.3843	352.1068	NaN	NaN	1.3	0.8903	0.0218	0.0212	0.0222	0.0225	0.022
0.0	0.0	0.0	-1310.3843	1227.1068	NaN	NaN	-0.3	0.8898	0.0219	0.0212	0.0223	0.0227	0.0222
0.0	0.0	0.0	-1180.3843	-278.8932	NaN	NaN	0.1911	0.8893	0.0221	0.0212	0.0223	0.0228	0.0223
0.0	0.0	0.0	-2840.3843	-97.8932	NaN	NaN	0.0333	0.8892	0.0222	0.0214	0.0223	0.0227	0.0222
0.0	0.0	0.0	-1103.3843	-753.8932	NaN	NaN	0.4059	0.8894	0.0221	0.0214	0.0223	0.0227	0.0222
0.0	0.0	0.0	-738.3843	-3094.8932	NaN	NaN	0.8074	0.8898	0.0219	0.0213	0.0222	0.0226	0.0222
0.0	0.0	0.0	-1557.3843	747.1068	NaN	NaN	-0.3	0.8903	0.0217	0.0212	0.0221	0.0225	0.0221
0.0	0.0	0.0	-2112.3843	183.1068	NaN	NaN	-0.0949	0.8905	0.0217	0.0212	0.0221	0.0224	0.0221
0.0	0.0	0.0	-1067.3843	-196.8932	NaN	NaN	0.1557	0.8907	0.0217	0.0211	0.022	0.0223	0.0222
0.0	0.0	0.0	-1073.3843	-1035.8932	NaN	NaN	0.4911	0.8907	0.0217	0.0211	0.022	0.0223	0.0222
0.0	0.0	0.0	251.6157	1242.1068	NaN	NaN	0.8316	0.8909	0.0217	0.021	0.0219	0.0224	0.0221
0.0	0.0	0.0	-1047.3843	385.1068	NaN	NaN	-0.3	0.8902	0.0219	0.0211	0.0221	0.0224	0.0223
0.0	0.0	0.0	-1690.3843	-1580.8932	NaN	NaN	0.4833	0.8901	0.0219	0.0212	0.0221	0.0224	0.0223
0.0	0.0	0.0	-594.3843	-617.8932	NaN	NaN	0.5097	0.8904	0.0218	0.0212	0.0221	0.0223	0.0222
0.0	0.0	0.0	-385.3843	-2727.8932	NaN	NaN	0.8762	0.8907	0.0217	0.0211	0.0221	0.0222	0.0222
0.0	0.0	0.0	-3591.3843	376.1068	NaN	NaN	-0.117	0.8909	0.0216	0.0211	0.0221	0.022	0.0222
0.0	0.0	0.0	-341.3843	-2583.8932	NaN	NaN	0.8833	0.8916	0.0215	0.021	0.0219	0.0219	0.0221
0.0	0.0	0.0	-1573.3843	1336.1068	NaN	NaN	-0.3	0.8922	0.0213	0.0208	0.0218	0.0219	0.022
0.0	0.0	0.0	-513.3843	-594.8932	NaN	NaN	0.5368	0.8919	0.0213	0.0208	0.0219	0.022	0.0221
0.0	0.0	0.0	-1612.3843	180.1068	NaN	NaN	-0.1257	0.8921	0.0213	0.0209	0.0218	0.0219	0.0221
0.0	0.0	0.0	-806.3843	-3351.8932	NaN	NaN	0.8061	0.891	0.0216	0.0212	0.022	0.0219	0.0223
0.0	0.0	0.0	-2955.3843	480.1068	NaN	NaN	-0.194	0.8918	0.0214	0.0212	0.0218	0.0217	0.0221
0.0	0.0	0.0	-2283.3843	-213.8932	NaN	NaN	0.0857	0.8914	0.0215	0.0213	0.0219	0.0216	0.0222
0.0	0.0	0.0	-3855.3843	-1239.8932	NaN	NaN	0.2433	0.8919	0.0214	0.0214	0.0218	0.0214	0.0221
0.0	0.0	0.0	-2208.3843	-129.8932	NaN	NaN	0.0556	0.8924	0.0213	0.0213	0.0217	0.0214	0.0219
0.0	0.0	0.0	-169.3843	934.1068	NaN	NaN	1.2215	0.893	0.0212	0.0211	0.0215	0.0213	0.0218
0.0	0.0	0.0	-233.3843	-875.8932	NaN	NaN	0.7896	0.8928	0.0212	0.0212	0.0215	0.0214	0.0219
0.0	0.0	0.0	-1903.3843	452.1068	NaN	NaN	-0.3	0.8931	0.0211	0.0211	0.0214	0.0214	0.0219
0.0	0.0	0.0	-2641.3843	989.1068	NaN	NaN	-0.3	0.8925	0.0213	0.0212	0.0215	0.0216	0.022
0.0	0.0	0.0	-566.3843	3675.1068	NaN	NaN	1.1822	0.8925	0.0212	0.0212	0.0214	0.0217	0.022
0.0	0.0	0.0	-1896.3843	-271.8932	NaN	NaN	0.1254	0.8917	0.0216	0.0212	0.0217	0.0216	0.0221
0.0	0.0	0.0	-1552.3843	618.1068	NaN	NaN	-0.3	0.891	0.022	0.0216	0.0218	0.0215	0.0221
0.0	0.0	0.0	-1487.3843	-539.8932	NaN	NaN	0.2663	0.8907	0.0221	0.0218	0.0219	0.0214	0.0221
0.0	0.0	0.0	-2930.3843	-234.8932	NaN	NaN	0.0742	0.8913	0.0219	0.0217	0.0219	0.0212	0.022
0.0	0.0	0.0	-1704.3843	400.1068	NaN	NaN	-0.3	0.8915	0.0218	0.0217	0.0219	0.0212	0.022
0.0	0.0	0.0	-511.3843	-904.8932	NaN	NaN	0.6389	0.8921	0.0216	0.0216	0.0218	0.0211	0.0219
0.0	0.0	0.0	-1323.3843	-2350.8932	NaN	NaN	0.6398	0.8919	0.0216	0.0217	0.0218	0.0211	0.0219
0.0	0.0	0.0	-2461.3843	1163.1068	NaN	NaN	-0.3	0.8928	0.0214	0.0215	0.0216	0.021	0.0217
0.0	0.0	0.0	-1542.3843	3345.1068	NaN	NaN	1.3	0.8931	0.0213	0.0215	0.0215	0.021	0.0216
0.0	0.0	0.0	-3449.3843	-2430.8932	NaN	NaN	0.4134	0.8915	0.0216	0.022	0.0219	0.021	0.022
0.0	0.0	0.0	-847.3843	-1039.8932	NaN	NaN	0.551	0.8919	0.0216	0.022	0.0218	0.0208	0.0218
0.0	0.0	0.0	-3221.3843	-960.8932	NaN	NaN	0.2298	0.8913	0.0219	0.0221	0.0219	0.0208	0.022
0.0	0.0	0.0	-1861.3843	-1129.8932	NaN	NaN	0.3777	0.8919	0.0217	0.022	0.0217	0.0206	0.022
0.0	0.0	0.0	-2477.3843	1131.1068	NaN	NaN	-0.3	0.8923	0.0215	0.0218	0.0216	0.0207	0.022
0.0	0.0	0.0	-670.3843	901.1068	NaN	NaN	1.3	0.8933	0.0213	0.0216	0.0214	0.0208	0.0217
0.0	0.0	0.0	-1419.3843	2595.1068	NaN	NaN	1.3	0.893	0.0213	0.0217	0.0214	0.021	0.0216
0.0	0.0	0.0	-378.3843	955.1068	NaN	NaN	1.3	0.8917	0.0217	0.0221	0.0216	0.0211	0.0217
0.0	0.0	0.0	-1772.3843	-572.8932	NaN	NaN	0.2443	0.8901	0.0222	0.0226	0.0219	0.0212	0.022
0.0	0.0	0.0	-2973.3843	-2159.8932	NaN	NaN	0.4208	0.89	0.0224	0.0228	0.0219	0.021	0.022
0.0	0.0	0.0	-3386.3843	-1458.8932	NaN	NaN	0.3011	0.8908	0.0221	0.0225	0.0218	0.0208	0.0219
0.0	0.0	0.0	-2050.3843	1.1068	NaN	NaN	-0.0005	0.8915	0.0218	0.0223	0.0217	0.0208	0.0219
0.0	0.0	0.0	-1962.3843	2779.1068	NaN	NaN	1.3	0.8922	0.0215	0.0221	0.0217	0.0209	0.0217
0.0	0.0	0.0	-2657.3843	1662.1068	NaN	NaN	-0.3	0.8915	0.0218	0.0223	0.0218	0.0209	0.0218
0.0	0.0	0.0	-3588.3843	-2862.8932	NaN	NaN	0.4438	0.8912	0.0219	0.0225	0.0217	0.0208	0.0218
0.0	0.0	0.0	-1804.3843	-457.8932	NaN	NaN	0.2024	0.8919	0.0217	0.0224	0.0216	0.0207	0.0217
0.0	0.0	0.0	-1992.3843	-2036.8932	NaN	NaN	0.5055	0.892	0.0216	0.0224	0.0215	0.0207	0.0218
0.0	0.0	0.0	-1142.3843	3169.1068	NaN	NaN	1.3	0.893	0.0213	0.0222	0.0213	0.0206	0.0215
0.0	0.0	0.0	-1507.3843	-860.8932	NaN	NaN	0.3635	0.8922	0.0215	0.0224	0.0215	0.0208	0.0216
0.0	0.0	0.0	-2276.3843	259.1068	NaN	NaN	-0.1284	0.892	0.0217	0.0225	0.0215	0.0208	0.0216
0.0	0.0	0.0	-2082.3843	-428.8932	NaN	NaN	0.1708	0.8915	0.0218	0.0226	0.0216	0.0208	0.0218
0.0	0.0	0.0	-1465.3843	-663.8932	NaN	NaN	0.3118	0.8917	0.0218	0.0225	0.0215	0.0208	0.0217
0.0	0.0	0.0	-3157.3843	204.1068	NaN	NaN	-0.0691	0.8916	0.0217	0.0224	0.0216	0.0208	0.0218
0.0	0.0	0.0	-2572.3843	2068.1068	NaN	NaN	-0.3	0.8919	0.0216	0.0223	0.0216	0.0208	0.0218
0.0	0.0	0.0	-1301.3843	1086.1068	NaN	NaN	-0.3	0.8918	0.0216	0.0223	0.0216	0.0209	0.0218
0.0	0.0	0.0	-3130.3843	1397.1068	NaN	NaN	-0.3	0.892	0.0216	0.0222	0.0216	0.0209	0.0217
0.0	0.0	0.0	-3095.3843	1954.1068	NaN	NaN	-0.3	0.8918	0.0216	0.0223	0.0217	0.0209	0.0217
0.0	0.0	0.0	-466.3843	309.1068	NaN	NaN	-0.3	0.8918	0.0217	0.0224	0.0216	0.0209	0.0216
0.0	0.0	0.0	-428.3843	-1838.8932	NaN	NaN	0.8111	0.892	0.0216	0.0223	0.0216	0.0209	0.0216
0.0	0.0	0.0	-786.3843	-1060.8932	NaN	NaN	0.5743	0.8919	0.0217	0.0223	0.0217	0.0208	0.0216
0.0	0.0	0.0	-1774.3843	674.1068	NaN	NaN	-0.3	0.8922	0.0216	0.0223	0.0216	0.0208	0.0215
0.0	0.0	0.0	-1415.3843	-1307.8932	NaN	NaN	0.4803	0.8923	0.0215	0.0222	0.0217	0.0208	0.0216
0.0	0.0	0.0	-717.3843	-167.8932	NaN	NaN	0.1897	0.8926	0.0214	0.0221	0.0216	0.0208	0.0215
0.0	0.0	0.0	-1524.3843	1655.1068	NaN	NaN	1.3	0.893	0.0214	0.022	0.0215	0.0207	0.0213
0.0	0.0	0.0	-1017.3843	-1481.8932	NaN	NaN	0.5929	0.8927	0.0215	0.0222	0.0215	0.0207	0.0213
0.0	0.0	0.0	-2262.3843	43.1068	NaN	NaN	-0.0194	0.8926	0.0216	0.0222	0.0216	0.0208	0.0212
0.0	0.0	0.0	-532.3843	1527.1068	NaN	NaN	1.3	0.8926	0.0218	0.0222	0.0215	0.0207	0.0212
0.0	0.0	0.0	-2167.3843	-1358.8932	NaN	NaN	0.3854	0.8919	0.022	0.0224	0.0216	0.0207	0.0214
0.0	0.0	0.0	-265.3843	-1098.8932	NaN	NaN	0.8055	0.8926	0.0219	0.0222	0.0215	0.0206	0.0212
0.0	0.0	0.0	-244.3843	2658.1068	NaN	NaN	1.1012	0.893	0.0218	0.0221	0.0215	0.0206	0.0211
0.0	0.0	0.0	-1328.3843	-543.8932	NaN	NaN	0.2905	0.8927	0.0219	0.0221	0.0215	0.0206	0.0212
0.0	0.0	0.0	-396.3843	1288.1068	NaN	NaN	1.3	0.8929	0.0219	0.0221	0.0215	0.0205	0.0211
0.0	0.0	0.0	-2013.3843	-2200.8932	NaN	NaN	0.5222	0.8922	0.0222	0.0222	0.0217	0.0204	0.0213
0.0	0.0	0.0	-816.3843	2064.1068	NaN	NaN	1.3	0.8933	0.022	0.0219	0.0215	0.0202	0.0211
0.0	0.0	0.0	-2023.3843	-129.8932	NaN	NaN	0.0603	0.8929	0.0221	0.0219	0.0217	0.0202	0.0212
0.0	0.0	0.0	-3107.3843	1406.1068	NaN	NaN	-0.3	0.8936	0.022	0.0217	0.0216	0.0201	0.021
0.0	0.0	0.0	-1429.3843	1669.1068	NaN	NaN	1.3	0.8936	0.022	0.0217	0.0217	0.0201	0.0209
0.0	0.0	0.0	-1796.3843	867.1068	NaN	NaN	-0.3	0.8939	0.022	0.0217	0.0217	0.0199	0.0209
0.0	0.0	0.0	-2175.3843	-1310.8932	NaN	NaN	0.376	0.8937	0.0221	0.0218	0.0217	0.0198	0.0209
0.0	0.0	0.0	-2722.3843	-418.8932	NaN	NaN	0.1334	0.8944	0.022	0.0217	0.0216	0.0196	0.0207
0.0	0.0	0.0	-3107.3843	-313.8932	NaN	NaN	0.0917	0.8945	0.022	0.0216	0.0216	0.0196	0.0207
0.0	0.0	0.0	-1651.3843	-364.8932	NaN	NaN	0.181	0.8951	0.0219	0.0214	0.0215	0.0196	0.0206
0.0	0.0	0.0	-2040.3843	-340.8932	NaN	NaN	0.1432	0.895	0.0219	0.0214	0.0215	0.0196	0.0205
0.0	0.0	0.0	-2060.3843	788.1068	NaN	NaN	-0.3	0.8949	0.022	0.0215	0.0215	0.0195	0.0205
0.0	0.0	0.0	-738.3843	-1736.8932	NaN	NaN	0.7017	0.8948	0.0221	0.0216	0.0215	0.0195	0.0205
0.0	0.0	0.0	-1964.3843	-691.8932	NaN	NaN	0.2605	0.8945	0.0222	0.0216	0.0215	0.0196	0.0206
0.0	0.0	0.0	-729.3843	-286.8932	NaN	NaN	0.2823	0.8945	0.0222	0.0216	0.0215	0.0196	0.0206
0.0	0.0	0.0	-1829.3843	1515.1068	NaN	NaN	-0.3	0.894	0.0223	0.0216	0.0216	0.0197	0.0207
0.0	0.0	0.0	-1796.3843	-1545.8932	NaN	NaN	0.4625	0.8934	0.0224	0.0217	0.0217	0.0198	0.0209
0.0	0.0	0.0	-3213.3843	3293.1068	NaN	NaN	1.3	0.8935	0.0224	0.0216	0.0217	0.0199	0.0209
0.0	0.0	0.0	-3192.3843	286.1068	NaN	NaN	-0.0984	0.8928	0.0226	0.0218	0.0219	0.0199	0.0211
0.0	0.0	0.0	-588.3843	914.1068	NaN	NaN	1.3	0.893	0.0225	0.0217	0.0219	0.0199	0.021
0.0	0.0	0.0	-2626.3843	323.1068	NaN	NaN	-0.1403	0.8924	0.0227	0.0219	0.022	0.02	0.021
0.0	0.0	0.0	-2019.3843	-1683.8932	NaN	NaN	0.4547	0.8923	0.0227	0.0219	0.022	0.0199	0.021
0.0	0.0	0.0	-292.3843	-254.8932	NaN	NaN	0.4657	0.8923	0.0227	0.022	0.022	0.0199	0.0211
0.0	0.0	0.0	-2361.3843	-1929.8932	NaN	NaN	0.4497	0.8924	0.0226	0.022	0.022	0.0199	0.0211
0.0	0.0	0.0	-2527.3843	39.1068	NaN	NaN	-0.0157	0.8927	0.0225	0.022	0.0219	0.0199	0.0211
0.0	0.0	0.0	-1695.3843	1991.1068	NaN	NaN	1.3	0.8927	0.0224	0.0219	0.0219	0.02	0.0211
0.0	0.0	0.0	-2487.3843	2496.1068	NaN	NaN	1.3	0.8927	0.0224	0.0219	0.0219	0.02	0.0211
0.0	0.0	0.0	-2457.3843	969.1068	NaN	NaN	-0.3	0.8928	0.0224	0.022	0.0219	0.0199	0.0211
0.0	0.0	0.0	-1986.3843	-481.8932	NaN	NaN	0.1952	0.8928	0.0224	0.022	0.0218	0.0198	0.0211
0.0	0.0	0.0	-1626.3843	-2132.8932	NaN	NaN	0.5674	0.8929	0.0224	0.022	0.0218	0.0198	0.0211
0.0	0.0	0.0	-1650.3843	17.1068	NaN	NaN	-0.0105	0.8932	0.0224	0.0219	0.0217	0.0198	0.021
0.0	0.0	0.0	-878.3843	161.1068	NaN	NaN	-0.2246	0.8934	0.0223	0.0219	0.0216	0.0198	0.0209
0.0	0.0	0.0	-2000.3843	332.1068	NaN	NaN	-0.1991	0.8937	0.0222	0.0219	0.0216	0.0198	0.0209
0.0	0.0	0.0	-2495.3843	-964.8932	NaN	NaN	0.2788	0.8936	0.0222	0.0219	0.0216	0.0199	0.0208
0.0	0.0	0.0	-2200.3843	2038.1068	NaN	NaN	-0.3	0.8938	0.0221	0.0219	0.0216	0.0198	0.0208
0.0	0.0	0.0	606.6157	-2817.8932	NaN	NaN	1.2743	0.8934	0.0222	0.022	0.0216	0.0199	0.0209
0.0	0.0	0.0	-1271.3843	-1799.8932	NaN	NaN	0.586	0.8932	0.0223	0.022	0.0217	0.02	0.0209
0.0	0.0	0.0	-3253.3843	-827.8932	NaN	NaN	0.2029	0.8932	0.0223	0.022	0.0217	0.02	0.0209
0.0	0.0	0.0	-1836.3843	-787.8932	NaN	NaN	0.3002	0.8935	0.0221	0.0219	0.0217	0.02	0.0208
0.0	0.0	0.0	-1575.3843	7.1068	NaN	NaN	-0.0045	0.8936	0.022	0.0217	0.0217	0.0202	0.0208
0.0	0.0	0.0	-1732.3843	958.1068	NaN	NaN	-0.3	0.8936	0.022	0.0216	0.0218	0.0203	0.0208
0.0	0.0	0.0	-2267.3843	665.1068	NaN	NaN	-0.3	0.8934	0.022	0.0218	0.0219	0.0203	0.0207
0.0	0.0	0.0	-3525.3843	266.1068	NaN	NaN	-0.0816	0.8934	0.022	0.0217	0.0219	0.0203	0.0207
0.0	0.0	0.0	-3733.3843	-1804.8932	NaN	NaN	0.3259	0.893	0.0221	0.0218	0.022	0.0203	0.0208
0.0	0.0	0.0	-2359.3843	-1422.8932	NaN	NaN	0.3762	0.8932	0.0221	0.0218	0.022	0.0203	0.0207
0.0	0.0	0.0	-385.3843	1811.1068	NaN	NaN	1.2703	0.8935	0.022	0.0217	0.0219	0.0202	0.0206
0.0	0.0	0.0	-2850.3843	-1163.8932	NaN	NaN	0.2899	0.8935	0.0221	0.0217	0.022	0.0202	0.0205
0.0	0.0	0.0	-1123.3843	-123.8932	NaN	NaN	0.0993	0.8939	0.0221	0.0216	0.0219	0.0201	0.0205
0.0	0.0	0.0	-2106.3843	256.1068	NaN	NaN	-0.1384	0.8937	0.0222	0.0215	0.022	0.0201	0.0205
0.0	0.0	0.0	257.6157	1107.1068	NaN	NaN	0.8112	0.8937	0.0222	0.0215	0.022	0.0201	0.0205
0.0	0.0	0.0	-2305.3843	-1111.8932	NaN	NaN	0.3254	0.8935	0.0222	0.0213	0.022	0.0203	0.0206
0.0	0.0	0.0	-1517.3843	917.1068	NaN	NaN	-0.3	0.8928	0.0224	0.0214	0.0221	0.0205	0.0207
0.0	0.0	0.0	-2488.3843	-1722.8932	NaN	NaN	0.4091	0.8919	0.0226	0.0216	0.0223	0.0207	0.021
0.0	0.0	0.0	-2896.3843	-1800.8932	NaN	NaN	0.3834	0.8915	0.0226	0.0216	0.0223	0.0208	0.021
0.0	0.0	0.0	-1994.3843	1475.1068	NaN	NaN	-0.3	0.8913	0.0227	0.0217	0.0224	0.0208	0.021
0.0	0.0	0.0	-1438.3843	1816.1068	NaN	NaN	1.3	0.8911	0.0229	0.0219	0.0223	0.0209	0.021
0.0	0.0	0.0	-2083.3843	1489.1068	NaN	NaN	-0.3	0.8908	0.023	0.022	0.0223	0.021	0.021
0.0	0.0	0.0	-2791.3843	1491.1068	NaN	NaN	-0.3	0.8904	0.023	0.022	0.0223	0.0211	0.021
0.0	0.0	0.0	-927.3843	415.1068	NaN	NaN	-0.3	0.8901	0.0231	0.0221	0.0224	0.0213	0.0211
0.0	0.0	0.0	-1612.3843	-2545.8932	NaN	NaN	0.6122	0.8902	0.0229	0.022	0.0224	0.0212	0.0213
0.0	0.0	0.0	-2341.3843	-2873.8932	NaN	NaN	0.5511	0.8906	0.0227	0.022	0.0224	0.021	0.0213
0.0	0.0	0.0	-1940.3843	679.1068	NaN	NaN	-0.3	0.8918	0.0225	0.0219	0.0221	0.0205	0.021
0.0	0.0	0.0	-3728.3843	-856.8932	NaN	NaN	0.1869	0.8928	0.0223	0.0219	0.0219	0.0202	0.0208
0.0	0.0	0.0	-945.3843	919.1068	NaN	NaN	-0.3	0.8939	0.0221	0.0217	0.0217	0.02	0.0206
0.0	0.0	0.0	-2060.3843	1818.1068	NaN	NaN	-0.3	0.8942	0.022	0.0216	0.0216	0.0201	0.0205
0.0	0.0	0.0	-1492.3843	150.1068	NaN	NaN	-0.1118	0.8943	0.0219	0.0216	0.0216	0.0201	0.0205
0.0	0.0	0.0	-1750.3843	1645.1068	NaN	NaN	-0.3	0.8938	0.022	0.0217	0.0217	0.0201	0.0207
0.0	0.0	0.0	-3158.3843	-1802.8932	NaN	NaN	0.3634	0.8938	0.022	0.0218	0.0216	0.0201	0.0208
0.0	0.0	0.0	-3050.3843	-230.8932	NaN	NaN	0.0704	0.8939	0.0219	0.0217	0.0215	0.02	0.0209
0.0	0.0	0.0	-1950.3843	-2327.8932	NaN	NaN	0.5441	0.8952	0.0214	0.0214	0.0214	0.02	0.0206
0.0	0.0	0.0	-2009.3843	296.1068	NaN	NaN	-0.1728	0.8939	0.022	0.0216	0.0214	0.0203	0.0209
0.0	0.0	0.0	-1527.3843	-556.8932	NaN	NaN	0.2672	0.8937	0.022	0.0217	0.0213	0.0203	0.021
0.0	0.0	0.0	-2471.3843	-471.8932	NaN	NaN	0.1603	0.8938	0.0221	0.0216	0.0212	0.0203	0.021
0.0	0.0	0.0	-1681.3843	-796.8932	NaN	NaN	0.3216	0.894	0.022	0.0216	0.0212	0.0204	0.0208
0.0	0.0	0.0	-2901.3843	201.1068	NaN	NaN	-0.0745	0.8945	0.0218	0.0215	0.0212	0.0204	0.0206
0.0	0.0	0.0	-2728.3843	-509.8932	NaN	NaN	0.1575	0.8944	0.0217	0.0215	0.0213	0.0206	0.0205
0.0	0.0	0.0	-1834.3843	199.1068	NaN	NaN	-0.1218	0.8945	0.0216	0.0214	0.0214	0.0207	0.0203
0.0	0.0	0.0	-2916.3843	-764.8932	NaN	NaN	0.2078	0.8945	0.0215	0.0214	0.0216	0.0208	0.0203
0.0	0.0	0.0	-1347.3843	-252.8932	NaN	NaN	0.158	0.8949	0.0213	0.0212	0.0217	0.0208	0.0202
0.0	0.0	0.0	-1501.3843	1985.1068	NaN	NaN	1.3	0.8953	0.021	0.0209	0.0219	0.0208	0.0201
0.0	0.0	0.0	-3404.3843	194.1068	NaN	NaN	-0.0605	0.8957	0.0208	0.0207	0.022	0.0208	0.0199
0.0	0.0	0.0	-2219.3843	1984.1068	NaN	NaN	-0.3	0.8959	0.0208	0.0206	0.022	0.0209	0.0198
0.0	0.0	0.0	-1025.3843	-2249.8932	NaN	NaN	0.6869	0.8946	0.021	0.0209	0.0222	0.0213	0.0201
0.0	0.0	0.0	-68.3843	-1240.8932	NaN	NaN	0.9478	0.8952	0.0209	0.021	0.0219	0.0212	0.0199
0.0	0.0	0.0	-175.3843	-2479.8932	NaN	NaN	0.9339	0.8844	0.023	0.0228	0.0238	0.0235	0.0224
0.0	0.0	0.0	-1867.3843	469.1068	NaN	NaN	-0.3	0.9047	0.0191	0.0189	0.0204	0.0195	0.0174
