# Supplementary material for: DeepFRET, a software for rapid and automated single-molecule FRET data classification using deep learning
Source: eLife. 2020 Nov 3;9:e60404. doi: 10.7554/eLife.60404 (PMC7609065; doi:10.7554/eLife.60404)
Supplement: Figure 4—source data 1. [file elife-60404-fig4-data1.zip › Figure 4-source data 1/Fig_S4a/Traces/traces_all_n294/Traces_Fig2d_4mMAc_mov2_combined_tif_pair19.txt]

Exported by DeepFRET
Date: 2020-08-26, 18:13
Video filename: None
FRET pair #19
Bleaches at 589
D-Dexc-bg	A-Dexc-bg	A-Aexc-bg	D-Dexc-rw	A-Dexc-rw	A-Aexc-rw	S	E	p_bleached	p_aggregated	p_noisy	p_scrambled	p_static	p_dynamic
0.0	0.0	0.0	10084.6518	9210.3401	NaN	NaN	0.4773	0.0813	0.1927	0.0393	0.6043	0.0371	0.0454
0.0	0.0	0.0	10449.6518	12086.3401	NaN	NaN	0.5363	0.0671	0.2148	0.038	0.5955	0.0373	0.0473
0.0	0.0	0.0	11949.6518	10060.3401	NaN	NaN	0.4571	0.0724	0.2527	0.0362	0.5562	0.0369	0.0456
0.0	0.0	0.0	11357.6518	10493.3401	NaN	NaN	0.4802	0.0724	0.2541	0.0357	0.5541	0.0371	0.0465
0.0	0.0	0.0	12140.6518	11976.3401	NaN	NaN	0.4966	0.0759	0.2672	0.0354	0.5363	0.0375	0.0478
0.0	0.0	0.0	10096.6518	7506.3401	NaN	NaN	0.4264	0.0774	0.2757	0.0358	0.5247	0.0379	0.0485
0.0	0.0	0.0	13571.6518	11403.3401	NaN	NaN	0.4566	0.0783	0.2713	0.0364	0.5294	0.0364	0.0483
0.0	0.0	0.0	10445.6518	13384.3401	NaN	NaN	0.5617	0.0798	0.2792	0.0373	0.52	0.0364	0.0475
0.0	0.0	0.0	10667.6518	10784.3401	NaN	NaN	0.5027	0.0825	0.292	0.0377	0.5038	0.0366	0.0473
0.0	0.0	0.0	9720.6518	6889.3401	NaN	NaN	0.4148	0.084	0.2952	0.0381	0.4989	0.0361	0.0477
0.0	0.0	0.0	11328.6518	8347.3401	NaN	NaN	0.4242	0.0844	0.2912	0.0383	0.5026	0.0351	0.0484
0.0	0.0	0.0	9783.6518	8228.3401	NaN	NaN	0.4568	0.0849	0.2992	0.0383	0.4954	0.0347	0.0475
0.0	0.0	0.0	15320.6518	7252.3401	NaN	NaN	0.3213	0.0798	0.2656	0.0386	0.5347	0.0312	0.0501
0.0	0.0	0.0	7788.6518	11472.3401	NaN	NaN	0.5956	0.0758	0.2565	0.0394	0.5488	0.0291	0.0505
0.0	0.0	0.0	16556.6518	6774.3401	NaN	NaN	0.2904	0.0764	0.2652	0.0405	0.5379	0.0288	0.0513
0.0	0.0	0.0	14022.6518	7756.3401	NaN	NaN	0.3561	0.0682	0.2378	0.0422	0.5706	0.0254	0.0559
0.0	0.0	0.0	12249.6518	13752.3401	NaN	NaN	0.5289	0.0663	0.2442	0.0418	0.5686	0.025	0.0541
0.0	0.0	0.0	13471.6518	9807.3401	NaN	NaN	0.4213	0.0673	0.2579	0.0414	0.5564	0.0257	0.0513
0.0	0.0	0.0	15514.6518	8164.3401	NaN	NaN	0.3448	0.066	0.2494	0.0416	0.5674	0.0248	0.0509
0.0	0.0	0.0	13940.6518	6920.3401	NaN	NaN	0.3317	0.0649	0.2498	0.0413	0.5694	0.0249	0.0498
0.0	0.0	0.0	12680.6518	11714.3401	NaN	NaN	0.4802	0.0627	0.2465	0.0413	0.5756	0.0249	0.049
0.0	0.0	0.0	15447.6518	14197.3401	NaN	NaN	0.4789	0.0622	0.2477	0.0406	0.5756	0.0257	0.0482
0.0	0.0	0.0	15907.6518	10408.3401	NaN	NaN	0.3955	0.0607	0.2327	0.0403	0.5922	0.0257	0.0483
0.0	0.0	0.0	11133.6518	10323.3401	NaN	NaN	0.4811	0.0648	0.2552	0.0394	0.5666	0.0277	0.0462
0.0	0.0	0.0	12791.6518	12197.3401	NaN	NaN	0.4881	0.0677	0.261	0.039	0.5572	0.0293	0.0458
0.0	0.0	0.0	10773.6518	8893.3401	NaN	NaN	0.4522	0.0709	0.2628	0.0384	0.5523	0.0303	0.0453
0.0	0.0	0.0	11236.6518	7807.3401	NaN	NaN	0.41	0.0722	0.2555	0.0378	0.5585	0.0308	0.0452
0.0	0.0	0.0	9123.6518	9857.3401	NaN	NaN	0.5193	0.074	0.2614	0.0375	0.551	0.0317	0.0444
0.0	0.0	0.0	13407.6518	8480.3401	NaN	NaN	0.3874	0.0738	0.2593	0.0378	0.5532	0.0313	0.0446
0.0	0.0	0.0	6424.6518	13524.3401	NaN	NaN	0.6779	0.0795	0.2764	0.0368	0.5316	0.0327	0.0431
0.0	0.0	0.0	7384.6518	7857.3401	NaN	NaN	0.5155	0.0863	0.2972	0.0362	0.504	0.034	0.0423
0.0	0.0	0.0	10387.6518	9250.3401	NaN	NaN	0.471	0.0887	0.2974	0.036	0.5008	0.0344	0.0427
0.0	0.0	0.0	9021.6518	11318.3401	NaN	NaN	0.5565	0.093	0.3078	0.0351	0.4867	0.0348	0.0425
0.0	0.0	0.0	9642.6518	11134.3401	NaN	NaN	0.5359	0.0954	0.3199	0.0358	0.4705	0.0354	0.043
0.0	0.0	0.0	7266.6518	9378.3401	NaN	NaN	0.5634	0.0971	0.3276	0.0359	0.4615	0.0347	0.0432
0.0	0.0	0.0	6383.6518	10942.3401	NaN	NaN	0.6316	0.0987	0.3231	0.0356	0.4638	0.0345	0.0442
0.0	0.0	0.0	9293.6518	10864.3401	NaN	NaN	0.539	0.0976	0.3186	0.036	0.4683	0.0345	0.0451
0.0	0.0	0.0	6525.6518	7492.3401	NaN	NaN	0.5345	0.0997	0.3155	0.0354	0.4697	0.0345	0.0452
0.0	0.0	0.0	9237.6518	10992.3401	NaN	NaN	0.5434	0.0969	0.3004	0.036	0.4869	0.0337	0.0461
0.0	0.0	0.0	8304.6518	9608.3401	NaN	NaN	0.5364	0.0966	0.3067	0.0357	0.4825	0.0339	0.0446
0.0	0.0	0.0	13625.6518	10047.3401	NaN	NaN	0.4244	0.0958	0.3012	0.0355	0.4898	0.0335	0.0442
0.0	0.0	0.0	9361.6518	10406.3401	NaN	NaN	0.5264	0.0975	0.3018	0.0345	0.4898	0.034	0.0424
0.0	0.0	0.0	7767.6518	9525.3401	NaN	NaN	0.5508	0.1015	0.3196	0.0336	0.4698	0.035	0.0405
0.0	0.0	0.0	8231.6518	9562.3401	NaN	NaN	0.5374	0.1023	0.3229	0.0333	0.4664	0.0352	0.04
0.0	0.0	0.0	9754.6518	10687.3401	NaN	NaN	0.5228	0.1029	0.3215	0.0327	0.4683	0.0353	0.0393
0.0	0.0	0.0	8685.6518	10967.3401	NaN	NaN	0.558	0.1034	0.3296	0.0324	0.4602	0.0357	0.0387
0.0	0.0	0.0	8876.6518	10666.3401	NaN	NaN	0.5458	0.1027	0.324	0.032	0.4667	0.0359	0.0387
0.0	0.0	0.0	7944.6518	9765.3401	NaN	NaN	0.5514	0.1014	0.3224	0.0319	0.4697	0.0359	0.0387
0.0	0.0	0.0	10248.6518	5852.3401	NaN	NaN	0.3635	0.0994	0.3089	0.0317	0.4852	0.0358	0.0389
0.0	0.0	0.0	8766.6518	9953.3401	NaN	NaN	0.5317	0.0984	0.3052	0.0318	0.4899	0.036	0.0386
0.0	0.0	0.0	7820.6518	8835.3401	NaN	NaN	0.5305	0.0978	0.3039	0.0317	0.4924	0.0359	0.0384
0.0	0.0	0.0	6875.6518	12471.3401	NaN	NaN	0.6446	0.0956	0.2932	0.0319	0.5047	0.036	0.0386
0.0	0.0	0.0	9522.6518	8570.3401	NaN	NaN	0.4737	0.0984	0.301	0.0312	0.4952	0.0364	0.0377
0.0	0.0	0.0	6593.6518	9291.3401	NaN	NaN	0.5849	0.0974	0.2777	0.0313	0.5183	0.0361	0.0391
0.0	0.0	0.0	5469.6518	7694.3401	NaN	NaN	0.5845	0.0989	0.2855	0.031	0.5097	0.0365	0.0384
0.0	0.0	0.0	6820.6518	6896.3401	NaN	NaN	0.5028	0.0931	0.2629	0.0313	0.5374	0.0355	0.0398
0.0	0.0	0.0	10658.6518	11676.3401	NaN	NaN	0.5228	0.0894	0.2614	0.0315	0.5433	0.0347	0.0397
0.0	0.0	0.0	9814.6518	12675.3401	NaN	NaN	0.5636	0.082	0.2422	0.033	0.569	0.0327	0.0413
0.0	0.0	0.0	7619.6518	11220.3401	NaN	NaN	0.5956	0.0874	0.2801	0.0326	0.5255	0.035	0.0394
0.0	0.0	0.0	17289.6518	7206.3401	NaN	NaN	0.2942	0.0802	0.2654	0.0351	0.5439	0.0331	0.0423
0.0	0.0	0.0	9864.6518	8246.3401	NaN	NaN	0.4553	0.0826	0.2732	0.0345	0.5338	0.0339	0.042
0.0	0.0	0.0	14680.6518	12614.3401	NaN	NaN	0.4621	0.0827	0.286	0.035	0.5194	0.0342	0.0426
0.0	0.0	0.0	13588.6518	4312.3401	NaN	NaN	0.2409	0.0802	0.2747	0.0358	0.5319	0.0335	0.0439
0.0	0.0	0.0	14649.6518	11355.3401	NaN	NaN	0.4367	0.0794	0.2798	0.0357	0.5277	0.033	0.0444
0.0	0.0	0.0	10935.6518	8421.3401	NaN	NaN	0.4351	0.0782	0.2874	0.0366	0.5203	0.033	0.0446
0.0	0.0	0.0	13685.6518	6959.3401	NaN	NaN	0.3371	0.0778	0.3098	0.0375	0.4969	0.0332	0.0448
0.0	0.0	0.0	12936.6518	7195.3401	NaN	NaN	0.3574	0.0755	0.3051	0.0384	0.5024	0.0326	0.046
0.0	0.0	0.0	8428.6518	4726.3401	NaN	NaN	0.3593	0.0783	0.3354	0.0378	0.4707	0.0336	0.0442
0.0	0.0	0.0	14246.6518	7478.3401	NaN	NaN	0.3442	0.0759	0.3284	0.0388	0.4782	0.0329	0.0458
0.0	0.0	0.0	12605.6518	7087.3401	NaN	NaN	0.3599	0.0802	0.3471	0.0368	0.4579	0.035	0.0431
0.0	0.0	0.0	8316.6518	4041.3401	NaN	NaN	0.327	0.0815	0.3346	0.0367	0.4686	0.0347	0.0439
0.0	0.0	0.0	15221.6518	6785.3401	NaN	NaN	0.3083	0.0827	0.3489	0.0358	0.4538	0.0367	0.0421
0.0	0.0	0.0	12942.6518	8012.3401	NaN	NaN	0.3824	0.081	0.327	0.0366	0.4754	0.036	0.0439
0.0	0.0	0.0	11534.6518	4873.3401	NaN	NaN	0.297	0.0873	0.3534	0.0335	0.4463	0.0384	0.041
0.0	0.0	0.0	12486.6518	10746.3401	NaN	NaN	0.4625	0.0828	0.3157	0.0356	0.4839	0.0379	0.0441
0.0	0.0	0.0	10019.6518	5822.3401	NaN	NaN	0.3675	0.088	0.3432	0.0333	0.454	0.0394	0.0421
0.0	0.0	0.0	11813.6518	9738.3401	NaN	NaN	0.4519	0.0823	0.3056	0.0347	0.4936	0.0379	0.0459
0.0	0.0	0.0	7654.6518	7452.3401	NaN	NaN	0.4933	0.0848	0.3144	0.0332	0.4838	0.0395	0.0444
0.0	0.0	0.0	15937.6518	12520.3401	NaN	NaN	0.44	0.0771	0.2745	0.0345	0.5293	0.036	0.0486
0.0	0.0	0.0	6494.6518	7519.3401	NaN	NaN	0.5366	0.0807	0.2804	0.0324	0.5221	0.0375	0.047
0.0	0.0	0.0	10817.6518	4663.3401	NaN	NaN	0.3012	0.0773	0.2693	0.0338	0.5361	0.0352	0.0483
0.0	0.0	0.0	9732.6518	7527.3401	NaN	NaN	0.4361	0.0778	0.272	0.0328	0.5342	0.0359	0.0473
0.0	0.0	0.0	13275.6518	9196.3401	NaN	NaN	0.4092	0.0784	0.2871	0.0331	0.5194	0.035	0.0468
0.0	0.0	0.0	7990.6518	6576.3401	NaN	NaN	0.4515	0.0782	0.2872	0.0332	0.5189	0.0352	0.0472
0.0	0.0	0.0	9044.6518	11026.3401	NaN	NaN	0.5494	0.0783	0.3105	0.0336	0.4961	0.035	0.0465
0.0	0.0	0.0	4011.6518	5449.3401	NaN	NaN	0.576	0.0788	0.3158	0.0339	0.4894	0.0347	0.0475
0.0	0.0	0.0	8637.6518	7378.3401	NaN	NaN	0.4607	0.075	0.3291	0.0335	0.4811	0.0335	0.0478
0.0	0.0	0.0	6905.6518	10426.3401	NaN	NaN	0.6016	0.07	0.3147	0.034	0.4991	0.0321	0.05
0.0	0.0	0.0	9914.6518	6391.3401	NaN	NaN	0.392	0.0695	0.3343	0.0325	0.4822	0.0316	0.0499
0.0	0.0	0.0	7861.6518	7526.3401	NaN	NaN	0.4891	0.0659	0.3052	0.0326	0.5128	0.0303	0.0531
0.0	0.0	0.0	8780.6518	9229.3401	NaN	NaN	0.5125	0.0675	0.3312	0.0308	0.4878	0.0311	0.0517
0.0	0.0	0.0	12731.6518	11713.3401	NaN	NaN	0.4792	0.0647	0.2994	0.0315	0.5187	0.0301	0.0556
0.0	0.0	0.0	9442.6518	7821.3401	NaN	NaN	0.453	0.0687	0.3095	0.0288	0.5077	0.0318	0.0535
0.0	0.0	0.0	7253.6518	5111.3401	NaN	NaN	0.4134	0.0663	0.2844	0.0304	0.5313	0.0307	0.0568
0.0	0.0	0.0	6708.6518	6799.3401	NaN	NaN	0.5034	0.0684	0.2988	0.0287	0.5172	0.0323	0.0546
0.0	0.0	0.0	7021.6518	9985.3401	NaN	NaN	0.5871	0.065	0.2768	0.0304	0.5399	0.0309	0.057
0.0	0.0	0.0	6619.6518	8914.3401	NaN	NaN	0.5739	0.0673	0.2785	0.0285	0.5387	0.0327	0.0544
0.0	0.0	0.0	9801.6518	8140.3401	NaN	NaN	0.4537	0.0649	0.2651	0.03	0.5527	0.0313	0.056
0.0	0.0	0.0	7346.6518	7434.3401	NaN	NaN	0.503	0.0669	0.2677	0.0284	0.5497	0.0329	0.0544
0.0	0.0	0.0	8679.6518	11210.3401	NaN	NaN	0.5636	0.0659	0.2597	0.029	0.559	0.0319	0.0544
0.0	0.0	0.0	5374.6518	7742.3401	NaN	NaN	0.5903	0.069	0.2613	0.0277	0.5558	0.0336	0.0526
0.0	0.0	0.0	5468.6518	8036.3401	NaN	NaN	0.5951	0.0684	0.2475	0.0284	0.5697	0.0326	0.0535
0.0	0.0	0.0	3945.6518	7747.3401	NaN	NaN	0.6626	0.0701	0.2509	0.0274	0.5658	0.0337	0.0521
0.0	0.0	0.0	7074.6518	8496.3401	NaN	NaN	0.5457	0.0691	0.2443	0.0279	0.574	0.0326	0.0521
0.0	0.0	0.0	8280.6518	9415.3401	NaN	NaN	0.5321	0.0713	0.2483	0.0268	0.5692	0.0339	0.0504
0.0	0.0	0.0	6431.6518	5260.3401	NaN	NaN	0.4499	0.0716	0.2414	0.0272	0.5758	0.0334	0.0507
0.0	0.0	0.0	4785.6518	7853.3401	NaN	NaN	0.6214	0.0728	0.2494	0.0265	0.5681	0.034	0.0491
0.0	0.0	0.0	8841.6518	9972.3401	NaN	NaN	0.53	0.0718	0.249	0.0269	0.57	0.0334	0.0488
0.0	0.0	0.0	6739.6518	8637.3401	NaN	NaN	0.5617	0.0728	0.2471	0.0263	0.5715	0.0341	0.0482
0.0	0.0	0.0	7357.6518	8258.3401	NaN	NaN	0.5288	0.0732	0.2467	0.0264	0.5724	0.0338	0.0475
0.0	0.0	0.0	4160.6518	10586.3401	NaN	NaN	0.7179	0.0748	0.2506	0.0261	0.5675	0.0346	0.0464
0.0	0.0	0.0	7895.6518	9849.3401	NaN	NaN	0.555	0.0746	0.2586	0.0265	0.5598	0.0345	0.0459
0.0	0.0	0.0	4947.6518	8322.3401	NaN	NaN	0.6272	0.0758	0.2504	0.026	0.5672	0.0351	0.0455
0.0	0.0	0.0	7104.6518	11831.3401	NaN	NaN	0.6248	0.0759	0.2586	0.0263	0.5597	0.0352	0.0443
0.0	0.0	0.0	5368.6518	8805.3401	NaN	NaN	0.6212	0.0769	0.2685	0.0264	0.5488	0.0362	0.0432
0.0	0.0	0.0	5752.6518	7362.3401	NaN	NaN	0.5614	0.0772	0.2764	0.0265	0.5415	0.0359	0.0426
0.0	0.0	0.0	6993.6518	9341.3401	NaN	NaN	0.5719	0.0762	0.2808	0.0267	0.5381	0.0365	0.0417
0.0	0.0	0.0	7645.6518	9549.3401	NaN	NaN	0.5554	0.0775	0.2925	0.0266	0.5249	0.0373	0.0412
0.0	0.0	0.0	9581.6518	9197.3401	NaN	NaN	0.4898	0.0775	0.2944	0.0268	0.5223	0.0375	0.0415
0.0	0.0	0.0	6504.6518	4880.3401	NaN	NaN	0.4287	0.0792	0.2955	0.0264	0.5193	0.0385	0.0412
0.0	0.0	0.0	6426.6518	10960.3401	NaN	NaN	0.6304	0.0801	0.2888	0.0261	0.5246	0.0386	0.0418
0.0	0.0	0.0	7647.6518	8407.3401	NaN	NaN	0.5237	0.081	0.2781	0.0254	0.5348	0.039	0.0417
0.0	0.0	0.0	6243.6518	7011.3401	NaN	NaN	0.529	0.0829	0.2619	0.0248	0.5495	0.0387	0.0421
0.0	0.0	0.0	7319.6518	7302.3401	NaN	NaN	0.4994	0.0852	0.2532	0.024	0.5569	0.039	0.0416
0.0	0.0	0.0	5924.6518	8518.3401	NaN	NaN	0.5898	0.0859	0.2459	0.0237	0.5642	0.0389	0.0413
0.0	0.0	0.0	5129.6518	9817.3401	NaN	NaN	0.6568	0.0886	0.2386	0.023	0.5694	0.0394	0.041
0.0	0.0	0.0	5751.6518	7283.3401	NaN	NaN	0.5588	0.0937	0.2324	0.0226	0.5701	0.0404	0.0408
0.0	0.0	0.0	4692.6518	5323.3401	NaN	NaN	0.5315	0.0988	0.2233	0.0224	0.5732	0.0414	0.0408
0.0	0.0	0.0	3371.6518	6198.3401	NaN	NaN	0.6477	0.1026	0.2182	0.0222	0.575	0.0415	0.0405
0.0	0.0	0.0	4212.6518	7763.3401	NaN	NaN	0.6482	0.1036	0.2141	0.0223	0.579	0.0405	0.0405
0.0	0.0	0.0	2834.6518	6613.3401	NaN	NaN	0.7	0.1039	0.2094	0.0223	0.5842	0.0398	0.0404
0.0	0.0	0.0	3464.6518	9726.3401	NaN	NaN	0.7373	0.0991	0.1996	0.0231	0.5988	0.0382	0.0412
0.0	0.0	0.0	4219.6518	6782.3401	NaN	NaN	0.6165	0.1034	0.2024	0.0225	0.5934	0.0384	0.0399
0.0	0.0	0.0	5727.6518	6997.3401	NaN	NaN	0.5499	0.103	0.1966	0.0231	0.5995	0.0375	0.0403
0.0	0.0	0.0	3074.6518	4053.3401	NaN	NaN	0.5687	0.1043	0.1947	0.0231	0.6012	0.0369	0.0398
0.0	0.0	0.0	4297.6518	7884.3401	NaN	NaN	0.6472	0.1018	0.1903	0.0236	0.6084	0.0359	0.04
0.0	0.0	0.0	4495.6518	11293.3401	NaN	NaN	0.7153	0.0997	0.1864	0.0239	0.615	0.035	0.04
0.0	0.0	0.0	6235.6518	8140.3401	NaN	NaN	0.5662	0.1031	0.1859	0.0239	0.6125	0.0351	0.0395
0.0	0.0	0.0	2837.6518	7204.3401	NaN	NaN	0.7174	0.1047	0.18	0.0244	0.617	0.0342	0.0397
0.0	0.0	0.0	5380.6518	5717.3401	NaN	NaN	0.5152	0.1047	0.1756	0.0247	0.622	0.0335	0.0395
0.0	0.0	0.0	5130.6518	7976.3401	NaN	NaN	0.6086	0.1022	0.1689	0.0252	0.6313	0.0325	0.0398
0.0	0.0	0.0	7042.6518	4852.3401	NaN	NaN	0.4079	0.1016	0.1654	0.0253	0.6366	0.0317	0.0394
0.0	0.0	0.0	5388.6518	6118.3401	NaN	NaN	0.5317	0.0987	0.1599	0.0259	0.6446	0.0308	0.0401
0.0	0.0	0.0	5256.6518	11164.3401	NaN	NaN	0.6799	0.0939	0.1577	0.0262	0.6523	0.0298	0.0401
0.0	0.0	0.0	3038.6518	8796.3401	NaN	NaN	0.7432	0.0929	0.1582	0.0264	0.6531	0.0295	0.04
0.0	0.0	0.0	5555.6518	9681.3401	NaN	NaN	0.6354	0.0918	0.1582	0.0269	0.6541	0.0289	0.0401
0.0	0.0	0.0	4509.6518	6534.3401	NaN	NaN	0.5917	0.0944	0.1599	0.0272	0.6498	0.0288	0.0398
0.0	0.0	0.0	5515.6518	7684.3401	NaN	NaN	0.5821	0.0918	0.1605	0.0278	0.6518	0.0282	0.04
0.0	0.0	0.0	7034.6518	6867.3401	NaN	NaN	0.494	0.0929	0.1634	0.0278	0.6485	0.0281	0.0394
0.0	0.0	0.0	2077.6518	9991.3401	NaN	NaN	0.8279	0.0923	0.1652	0.0282	0.6474	0.0278	0.0392
0.0	0.0	0.0	3623.6518	7244.3401	NaN	NaN	0.6666	0.0911	0.1675	0.0286	0.6461	0.0276	0.0391
0.0	0.0	0.0	2760.6518	11039.3401	NaN	NaN	0.8	0.0903	0.1701	0.0287	0.645	0.0275	0.0384
0.0	0.0	0.0	4381.6518	9736.3401	NaN	NaN	0.6896	0.0893	0.173	0.0291	0.6432	0.0275	0.0379
0.0	0.0	0.0	5019.6518	4792.3401	NaN	NaN	0.4884	0.0901	0.1758	0.0294	0.6399	0.0274	0.0373
0.0	0.0	0.0	4618.6518	8460.3401	NaN	NaN	0.6469	0.0887	0.1789	0.03	0.6382	0.0272	0.037
0.0	0.0	0.0	3197.6518	8610.3401	NaN	NaN	0.7292	0.0889	0.1823	0.03	0.6356	0.0272	0.036
0.0	0.0	0.0	5161.6518	10192.3401	NaN	NaN	0.6638	0.0885	0.1833	0.0304	0.6351	0.0271	0.0355
0.0	0.0	0.0	2975.6518	9206.3401	NaN	NaN	0.7557	0.0891	0.183	0.0306	0.635	0.0272	0.0351
0.0	0.0	0.0	5016.6518	7937.3401	NaN	NaN	0.6127	0.0893	0.1828	0.0309	0.6352	0.0273	0.0345
0.0	0.0	0.0	3931.6518	7998.3401	NaN	NaN	0.6704	0.0892	0.1828	0.0312	0.6358	0.027	0.034
0.0	0.0	0.0	5458.6518	8129.3401	NaN	NaN	0.5983	0.0885	0.1833	0.0314	0.6368	0.0268	0.0332
0.0	0.0	0.0	3100.6518	8401.3401	NaN	NaN	0.7304	0.0881	0.181	0.0317	0.6395	0.0267	0.033
0.0	0.0	0.0	4213.6518	8041.3401	NaN	NaN	0.6562	0.0877	0.1804	0.032	0.6407	0.0265	0.0326
0.0	0.0	0.0	6197.6518	10187.3401	NaN	NaN	0.6217	0.0875	0.1785	0.0321	0.6433	0.0265	0.0321
0.0	0.0	0.0	6111.6518	6796.3401	NaN	NaN	0.5265	0.0877	0.1773	0.0325	0.6443	0.0264	0.0319
0.0	0.0	0.0	2930.6518	6178.3401	NaN	NaN	0.6783	0.0878	0.176	0.0325	0.6461	0.0263	0.0314
0.0	0.0	0.0	7973.6518	7816.3401	NaN	NaN	0.495	0.0872	0.177	0.0329	0.6458	0.0259	0.0313
0.0	0.0	0.0	7347.6518	6120.3401	NaN	NaN	0.4544	0.0874	0.1783	0.0329	0.6445	0.026	0.0309
0.0	0.0	0.0	7108.6518	5861.3401	NaN	NaN	0.4519	0.0877	0.1809	0.033	0.6417	0.026	0.0306
0.0	0.0	0.0	5494.6518	5466.3401	NaN	NaN	0.4987	0.0879	0.1817	0.0332	0.6407	0.026	0.0306
0.0	0.0	0.0	3533.6518	7357.3401	NaN	NaN	0.6755	0.0877	0.1849	0.0333	0.6378	0.0261	0.0302
0.0	0.0	0.0	4261.6518	8588.3401	NaN	NaN	0.6684	0.0865	0.1861	0.0333	0.6381	0.0262	0.0299
0.0	0.0	0.0	4913.6518	7051.3401	NaN	NaN	0.5893	0.0852	0.1883	0.0333	0.6373	0.0263	0.0297
0.0	0.0	0.0	5025.6518	10718.3401	NaN	NaN	0.6808	0.0846	0.1878	0.0334	0.6379	0.0264	0.0299
0.0	0.0	0.0	6290.6518	8892.3401	NaN	NaN	0.5857	0.0842	0.1888	0.0333	0.6375	0.0265	0.0298
0.0	0.0	0.0	7193.6518	11843.3401	NaN	NaN	0.6221	0.0831	0.1867	0.0333	0.6405	0.0265	0.03
0.0	0.0	0.0	7660.6518	5526.3401	NaN	NaN	0.4191	0.0836	0.1849	0.0331	0.6418	0.0267	0.0301
0.0	0.0	0.0	5722.6518	9193.3401	NaN	NaN	0.6163	0.0828	0.1807	0.0331	0.6463	0.0266	0.0305
0.0	0.0	0.0	5681.6518	8326.3401	NaN	NaN	0.5944	0.0823	0.1795	0.0328	0.6485	0.0265	0.0304
0.0	0.0	0.0	8290.6518	9325.3401	NaN	NaN	0.5294	0.0813	0.1756	0.0326	0.6532	0.0266	0.0307
0.0	0.0	0.0	4326.6518	3938.3401	NaN	NaN	0.4765	0.0819	0.1716	0.0321	0.6566	0.0269	0.0309
0.0	0.0	0.0	6075.6518	7787.3401	NaN	NaN	0.5617	0.0811	0.1702	0.0323	0.6583	0.0268	0.0312
0.0	0.0	0.0	5895.6518	7804.3401	NaN	NaN	0.5697	0.0804	0.1702	0.0322	0.6592	0.0267	0.0313
0.0	0.0	0.0	8010.6518	7339.3401	NaN	NaN	0.4781	0.0796	0.1712	0.0322	0.6589	0.0268	0.0314
0.0	0.0	0.0	4002.6518	5634.3401	NaN	NaN	0.5847	0.0797	0.169	0.0317	0.6611	0.0269	0.0315
0.0	0.0	0.0	6748.6518	9344.3401	NaN	NaN	0.5806	0.0798	0.172	0.0318	0.6576	0.0271	0.0316
0.0	0.0	0.0	5175.6518	7548.3401	NaN	NaN	0.5932	0.0808	0.1687	0.0314	0.6603	0.0272	0.0316
0.0	0.0	0.0	6492.6518	7030.3401	NaN	NaN	0.5199	0.0822	0.1695	0.0314	0.658	0.0274	0.0315
0.0	0.0	0.0	4522.6518	7313.3401	NaN	NaN	0.6179	0.0831	0.1692	0.0313	0.6574	0.0274	0.0315
0.0	0.0	0.0	6605.6518	9084.3401	NaN	NaN	0.579	0.0843	0.174	0.0317	0.6509	0.0274	0.0316
0.0	0.0	0.0	5723.6518	10363.3401	NaN	NaN	0.6442	0.0859	0.1751	0.0319	0.6481	0.0274	0.0316
0.0	0.0	0.0	6254.6518	9588.3401	NaN	NaN	0.6052	0.0877	0.177	0.0321	0.6446	0.0272	0.0314
0.0	0.0	0.0	2018.6518	5872.3401	NaN	NaN	0.7442	0.0892	0.1743	0.0317	0.6476	0.0268	0.0304
0.0	0.0	0.0	2806.6518	9043.3401	NaN	NaN	0.7632	0.0906	0.1757	0.0318	0.6452	0.0265	0.0301
0.0	0.0	0.0	2701.6518	6170.3401	NaN	NaN	0.6955	0.0924	0.1774	0.0318	0.6423	0.0265	0.0296
0.0	0.0	0.0	4279.6518	9381.3401	NaN	NaN	0.6867	0.0945	0.1819	0.0324	0.6351	0.0263	0.0298
0.0	0.0	0.0	6181.6518	7279.3401	NaN	NaN	0.5408	0.0967	0.1846	0.0329	0.6296	0.0264	0.0299
0.0	0.0	0.0	5831.6518	5130.3401	NaN	NaN	0.468	0.0995	0.19	0.0335	0.6203	0.0265	0.0302
0.0	0.0	0.0	10770.6518	7581.3401	NaN	NaN	0.4131	0.1017	0.1936	0.0338	0.6139	0.0267	0.0304
0.0	0.0	0.0	10746.6518	9632.3401	NaN	NaN	0.4727	0.1041	0.1953	0.0338	0.6094	0.0269	0.0305
0.0	0.0	0.0	10867.6518	6299.3401	NaN	NaN	0.3669	0.1049	0.1947	0.0339	0.6092	0.0271	0.0302
0.0	0.0	0.0	9872.6518	8427.3401	NaN	NaN	0.4605	0.106	0.1947	0.0337	0.6081	0.0272	0.0303
0.0	0.0	0.0	9838.6518	7408.3401	NaN	NaN	0.4295	0.1075	0.1925	0.0336	0.6083	0.0277	0.0304
0.0	0.0	0.0	10658.6518	11324.3401	NaN	NaN	0.5151	0.1079	0.1909	0.0339	0.6083	0.028	0.031
0.0	0.0	0.0	9316.6518	7463.3401	NaN	NaN	0.4448	0.1092	0.184	0.0333	0.614	0.0284	0.0311
0.0	0.0	0.0	8857.6518	7696.3401	NaN	NaN	0.4649	0.1093	0.1782	0.0329	0.6192	0.0286	0.0318
0.0	0.0	0.0	9701.6518	8034.3401	NaN	NaN	0.453	0.1094	0.1758	0.0326	0.6211	0.0288	0.0324
0.0	0.0	0.0	5945.6518	9822.3401	NaN	NaN	0.6229	0.1084	0.1748	0.0329	0.6221	0.0287	0.0331
0.0	0.0	0.0	7583.6518	5859.3401	NaN	NaN	0.4359	0.1087	0.1748	0.0333	0.621	0.0286	0.0336
0.0	0.0	0.0	6532.6518	8490.3401	NaN	NaN	0.5652	0.1092	0.1742	0.0343	0.6194	0.0285	0.0345
0.0	0.0	0.0	5284.6518	6857.3401	NaN	NaN	0.5648	0.1114	0.1716	0.0353	0.6174	0.0285	0.0358
0.0	0.0	0.0	10654.6518	7729.3401	NaN	NaN	0.4204	0.1131	0.1696	0.0371	0.6142	0.0284	0.0376
0.0	0.0	0.0	13716.6518	9667.3401	NaN	NaN	0.4134	0.1155	0.1662	0.0382	0.6125	0.0285	0.039
0.0	0.0	0.0	9412.6518	8645.3401	NaN	NaN	0.4788	0.1165	0.1611	0.0389	0.6149	0.0285	0.0401
0.0	0.0	0.0	5619.6518	11787.3401	NaN	NaN	0.6772	0.1167	0.1577	0.0388	0.6174	0.0287	0.0406
0.0	0.0	0.0	6608.6518	10484.3401	NaN	NaN	0.6134	0.1154	0.1544	0.039	0.6212	0.0287	0.0413
0.0	0.0	0.0	5686.6518	8999.3401	NaN	NaN	0.6128	0.1146	0.1514	0.0386	0.625	0.0289	0.0416
0.0	0.0	0.0	6565.6518	7576.3401	NaN	NaN	0.5357	0.114	0.1493	0.0385	0.6274	0.0288	0.042
0.0	0.0	0.0	4221.6518	7440.3401	NaN	NaN	0.638	0.113	0.149	0.0383	0.6286	0.029	0.0421
0.0	0.0	0.0	5141.6518	8249.3401	NaN	NaN	0.616	0.1122	0.1511	0.0385	0.6274	0.029	0.0419
0.0	0.0	0.0	4624.6518	10492.3401	NaN	NaN	0.6941	0.1104	0.1525	0.0388	0.6276	0.0288	0.0419
0.0	0.0	0.0	5659.6518	7743.3401	NaN	NaN	0.5777	0.1108	0.156	0.039	0.6238	0.0288	0.0416
0.0	0.0	0.0	4185.6518	12449.3401	NaN	NaN	0.7484	0.1116	0.1586	0.0394	0.6202	0.0288	0.0414
0.0	0.0	0.0	5503.6518	9111.3401	NaN	NaN	0.6234	0.1144	0.1607	0.0396	0.6157	0.0287	0.0409
0.0	0.0	0.0	5629.6518	5291.3401	NaN	NaN	0.4845	0.1149	0.16	0.04	0.6153	0.0287	0.0412
0.0	0.0	0.0	6341.6518	6719.3401	NaN	NaN	0.5145	0.1159	0.1611	0.04	0.6134	0.0287	0.0408
0.0	0.0	0.0	8628.6518	6991.3401	NaN	NaN	0.4476	0.1136	0.1595	0.0407	0.6166	0.0283	0.0413
0.0	0.0	0.0	4227.6518	7408.3401	NaN	NaN	0.6367	0.1142	0.1604	0.0399	0.6161	0.0287	0.0408
0.0	0.0	0.0	5291.6518	7754.3401	NaN	NaN	0.5944	0.1099	0.1578	0.0404	0.6226	0.0282	0.0412
0.0	0.0	0.0	6249.6518	7213.3401	NaN	NaN	0.5358	0.1091	0.1575	0.0397	0.6243	0.0285	0.041
0.0	0.0	0.0	6717.6518	11772.3401	NaN	NaN	0.6367	0.1064	0.1554	0.0398	0.629	0.0284	0.041
0.0	0.0	0.0	3482.6518	7110.3401	NaN	NaN	0.6712	0.1053	0.1508	0.0393	0.6352	0.0283	0.041
0.0	0.0	0.0	3865.6518	6415.3401	NaN	NaN	0.624	0.104	0.1445	0.0389	0.643	0.0283	0.0414
0.0	0.0	0.0	6095.6518	9067.3401	NaN	NaN	0.598	0.103	0.1396	0.0384	0.6485	0.0283	0.0421
0.0	0.0	0.0	5917.6518	4734.3401	NaN	NaN	0.4445	0.1026	0.137	0.0383	0.6513	0.0282	0.0426
0.0	0.0	0.0	8532.6518	6942.3401	NaN	NaN	0.4486	0.1021	0.1361	0.0384	0.6522	0.0283	0.0429
0.0	0.0	0.0	4292.6518	7077.3401	NaN	NaN	0.6225	0.102	0.1349	0.0388	0.6533	0.028	0.0431
0.0	0.0	0.0	6642.6518	8148.3401	NaN	NaN	0.5509	0.1007	0.1366	0.0391	0.6526	0.0279	0.0432
0.0	0.0	0.0	6675.6518	8646.3401	NaN	NaN	0.5643	0.1008	0.1381	0.0393	0.6508	0.0279	0.043
0.0	0.0	0.0	6237.6518	7452.3401	NaN	NaN	0.5444	0.1009	0.1401	0.0394	0.6486	0.0279	0.043
0.0	0.0	0.0	6182.6518	6640.3401	NaN	NaN	0.5178	0.1022	0.1409	0.0392	0.6468	0.0281	0.0428
0.0	0.0	0.0	4012.6518	8988.3401	NaN	NaN	0.6914	0.1022	0.1426	0.0397	0.6447	0.028	0.0429
0.0	0.0	0.0	4686.6518	6742.3401	NaN	NaN	0.5899	0.1034	0.1441	0.0399	0.6416	0.028	0.0429
0.0	0.0	0.0	5760.6518	11296.3401	NaN	NaN	0.6623	0.1043	0.1457	0.0404	0.6386	0.0279	0.043
0.0	0.0	0.0	6335.6518	12854.3401	NaN	NaN	0.6698	0.1067	0.1477	0.0406	0.634	0.0281	0.043
0.0	0.0	0.0	5708.6518	8206.3401	NaN	NaN	0.5897	0.1097	0.1502	0.0409	0.6284	0.0281	0.0428
0.0	0.0	0.0	6062.6518	9700.3401	NaN	NaN	0.6154	0.1118	0.1531	0.0414	0.623	0.0281	0.0427
0.0	0.0	0.0	5741.6518	7115.3401	NaN	NaN	0.5534	0.115	0.1567	0.0416	0.6163	0.0281	0.0422
0.0	0.0	0.0	7587.6518	7918.3401	NaN	NaN	0.5107	0.1172	0.1593	0.0419	0.6115	0.0281	0.042
0.0	0.0	0.0	4102.6518	8039.3401	NaN	NaN	0.6621	0.1205	0.1613	0.0416	0.6067	0.0282	0.0417
0.0	0.0	0.0	7191.6518	6609.3401	NaN	NaN	0.4789	0.1238	0.1639	0.0417	0.6007	0.0284	0.0415
0.0	0.0	0.0	6980.6518	6355.3401	NaN	NaN	0.4766	0.126	0.165	0.0416	0.5973	0.0286	0.0415
0.0	0.0	0.0	6679.6518	11516.3401	NaN	NaN	0.6329	0.1275	0.1681	0.0416	0.5927	0.0288	0.0414
0.0	0.0	0.0	6436.6518	7724.3401	NaN	NaN	0.5455	0.1277	0.1686	0.0417	0.592	0.0288	0.0413
0.0	0.0	0.0	5826.6518	8207.3401	NaN	NaN	0.5848	0.1264	0.1682	0.0417	0.5935	0.0288	0.0414
0.0	0.0	0.0	5745.6518	9769.3401	NaN	NaN	0.6297	0.1249	0.1682	0.042	0.5944	0.0289	0.0415
0.0	0.0	0.0	5258.6518	8602.3401	NaN	NaN	0.6206	0.1232	0.1671	0.0424	0.5969	0.0289	0.0415
0.0	0.0	0.0	5241.6518	5547.3401	NaN	NaN	0.5142	0.122	0.1654	0.0426	0.5996	0.029	0.0415
0.0	0.0	0.0	6998.6518	10129.3401	NaN	NaN	0.5914	0.1192	0.1628	0.0434	0.604	0.0288	0.0419
0.0	0.0	0.0	2517.6518	9686.3401	NaN	NaN	0.7937	0.1184	0.1602	0.0439	0.6064	0.0288	0.0423
0.0	0.0	0.0	5491.6518	7386.3401	NaN	NaN	0.5736	0.1182	0.1596	0.0444	0.6065	0.029	0.0423
0.0	0.0	0.0	7427.6518	6862.3401	NaN	NaN	0.4802	0.1167	0.1566	0.0452	0.6099	0.0288	0.0428
0.0	0.0	0.0	9476.6518	4884.3401	NaN	NaN	0.3401	0.1168	0.1563	0.0455	0.6097	0.029	0.0427
0.0	0.0	0.0	9590.6518	7591.3401	NaN	NaN	0.4418	0.1152	0.1558	0.0464	0.6107	0.0288	0.0431
0.0	0.0	0.0	8298.6518	4997.3401	NaN	NaN	0.3759	0.1158	0.1575	0.0471	0.6079	0.0288	0.0429
0.0	0.0	0.0	7390.6518	8217.3401	NaN	NaN	0.5265	0.1159	0.1566	0.048	0.6077	0.0287	0.0431
0.0	0.0	0.0	5045.6518	5886.3401	NaN	NaN	0.5385	0.1164	0.1565	0.0485	0.6068	0.0287	0.0431
0.0	0.0	0.0	8191.6518	6886.3401	NaN	NaN	0.4567	0.1161	0.1571	0.0493	0.6051	0.0289	0.0435
0.0	0.0	0.0	9758.6518	8167.3401	NaN	NaN	0.4556	0.1173	0.1581	0.0497	0.6021	0.0289	0.0439
0.0	0.0	0.0	10557.6518	10074.3401	NaN	NaN	0.4883	0.1163	0.1585	0.0503	0.6013	0.0289	0.0448
0.0	0.0	0.0	5932.6518	7888.3401	NaN	NaN	0.5708	0.1163	0.1578	0.0498	0.6021	0.0291	0.0449
0.0	0.0	0.0	5945.6518	9813.3401	NaN	NaN	0.6227	0.116	0.1568	0.0503	0.6025	0.0291	0.0453
0.0	0.0	0.0	7390.6518	6310.3401	NaN	NaN	0.4606	0.1178	0.1563	0.0505	0.6007	0.0294	0.0453
0.0	0.0	0.0	6833.6518	6400.3401	NaN	NaN	0.4836	0.117	0.1544	0.0502	0.6033	0.0294	0.0457
0.0	0.0	0.0	5914.6518	5223.3401	NaN	NaN	0.469	0.1168	0.1515	0.0498	0.6062	0.0292	0.0465
0.0	0.0	0.0	13003.6518	6358.3401	NaN	NaN	0.3284	0.1154	0.153	0.0503	0.6046	0.0288	0.0479
0.0	0.0	0.0	9810.6518	3948.3401	NaN	NaN	0.287	0.1167	0.1534	0.0497	0.6028	0.029	0.0485
0.0	0.0	0.0	7747.6518	6474.3401	NaN	NaN	0.4552	0.1183	0.1579	0.0502	0.5958	0.0291	0.0487
0.0	0.0	0.0	8351.6518	7989.3401	NaN	NaN	0.4889	0.1212	0.1601	0.0509	0.5896	0.0291	0.0491
0.0	0.0	0.0	10130.6518	7481.3401	NaN	NaN	0.4248	0.1251	0.166	0.0517	0.5793	0.0291	0.0488
0.0	0.0	0.0	9139.6518	10598.3401	NaN	NaN	0.537	0.1298	0.167	0.0516	0.5741	0.0293	0.0482
0.0	0.0	0.0	8482.6518	9219.3401	NaN	NaN	0.5208	0.1352	0.1699	0.0516	0.5666	0.0296	0.0472
0.0	0.0	0.0	8636.6518	8519.3401	NaN	NaN	0.4966	0.1401	0.1688	0.0515	0.5632	0.03	0.0464
0.0	0.0	0.0	6460.6518	5415.3401	NaN	NaN	0.456	0.1405	0.1667	0.0514	0.5647	0.0302	0.0464
0.0	0.0	0.0	9486.6518	5387.3401	NaN	NaN	0.3622	0.1399	0.168	0.0513	0.5639	0.0301	0.0467
0.0	0.0	0.0	9286.6518	7326.3401	NaN	NaN	0.441	0.139	0.1677	0.0508	0.5657	0.0301	0.0467
0.0	0.0	0.0	10920.6518	9484.3401	NaN	NaN	0.4648	0.1381	0.1695	0.0508	0.5652	0.0297	0.0467
0.0	0.0	0.0	6374.6518	7513.3401	NaN	NaN	0.541	0.1359	0.1681	0.0501	0.5694	0.0296	0.0468
0.0	0.0	0.0	6202.6518	8414.3401	NaN	NaN	0.5757	0.1342	0.1695	0.0498	0.5704	0.0294	0.0467
0.0	0.0	0.0	10084.6518	7511.3401	NaN	NaN	0.4269	0.1319	0.1673	0.049	0.5758	0.0295	0.0465
0.0	0.0	0.0	4458.6518	7838.3401	NaN	NaN	0.6374	0.1275	0.1654	0.0474	0.5844	0.0295	0.0459
0.0	0.0	0.0	4300.6518	6294.3401	NaN	NaN	0.5941	0.123	0.1631	0.0459	0.593	0.0294	0.0456
0.0	0.0	0.0	7072.6518	8294.3401	NaN	NaN	0.5398	0.1204	0.1645	0.0459	0.5946	0.0291	0.0456
0.0	0.0	0.0	10672.6518	9860.3401	NaN	NaN	0.4802	0.12	0.1663	0.0456	0.5937	0.0291	0.0453
0.0	0.0	0.0	4593.6518	9076.3401	NaN	NaN	0.664	0.1193	0.1669	0.0457	0.5939	0.0288	0.0454
0.0	0.0	0.0	7501.6518	9350.3401	NaN	NaN	0.5549	0.1199	0.1698	0.0462	0.5901	0.0287	0.0452
0.0	0.0	0.0	9735.6518	8193.3401	NaN	NaN	0.457	0.1206	0.1699	0.0469	0.5886	0.0287	0.0453
0.0	0.0	0.0	10722.6518	5231.3401	NaN	NaN	0.3279	0.1213	0.1705	0.0471	0.5875	0.0287	0.0449
0.0	0.0	0.0	7433.6518	7523.3401	NaN	NaN	0.503	0.12	0.169	0.0473	0.59	0.0286	0.0451
0.0	0.0	0.0	7400.6518	10842.3401	NaN	NaN	0.5943	0.12	0.1692	0.0469	0.5907	0.0285	0.0447
0.0	0.0	0.0	8297.6518	9353.3401	NaN	NaN	0.5299	0.118	0.1655	0.0461	0.5973	0.0286	0.0445
0.0	0.0	0.0	10793.6518	7640.3401	NaN	NaN	0.4145	0.1144	0.163	0.0451	0.6048	0.0286	0.0441
0.0	0.0	0.0	9680.6518	5013.3401	NaN	NaN	0.3412	0.1118	0.1607	0.0444	0.6105	0.0287	0.0438
0.0	0.0	0.0	10078.6518	7924.3401	NaN	NaN	0.4402	0.1096	0.1618	0.0443	0.6124	0.0286	0.0433
0.0	0.0	0.0	9312.6518	6515.3401	NaN	NaN	0.4116	0.1076	0.1611	0.044	0.6156	0.0283	0.0434
0.0	0.0	0.0	6874.6518	6203.3401	NaN	NaN	0.4743	0.1065	0.1612	0.0434	0.6178	0.0281	0.043
0.0	0.0	0.0	11031.6518	7634.3401	NaN	NaN	0.409	0.1057	0.1623	0.0431	0.6183	0.0279	0.0428
0.0	0.0	0.0	8997.6518	7542.3401	NaN	NaN	0.456	0.1053	0.163	0.0427	0.6186	0.0279	0.0425
0.0	0.0	0.0	10434.6518	6178.3401	NaN	NaN	0.3719	0.1042	0.1629	0.0422	0.6203	0.0281	0.0423
0.0	0.0	0.0	11059.6518	9751.3401	NaN	NaN	0.4686	0.103	0.163	0.0419	0.6219	0.0281	0.0421
0.0	0.0	0.0	11596.6518	8689.3401	NaN	NaN	0.4283	0.1024	0.1613	0.0413	0.6247	0.0283	0.0419
0.0	0.0	0.0	8713.6518	6582.3401	NaN	NaN	0.4303	0.1011	0.1587	0.0407	0.6294	0.0284	0.0417
0.0	0.0	0.0	7949.6518	4952.3401	NaN	NaN	0.3838	0.1001	0.1571	0.0402	0.6329	0.0283	0.0415
0.0	0.0	0.0	10195.6518	6852.3401	NaN	NaN	0.4019	0.0998	0.1564	0.04	0.6338	0.0284	0.0416
0.0	0.0	0.0	10187.6518	8057.3401	NaN	NaN	0.4416	0.0997	0.1562	0.0396	0.6342	0.0286	0.0417
0.0	0.0	0.0	5319.6518	6096.3401	NaN	NaN	0.534	0.1	0.1554	0.0393	0.6345	0.0288	0.042
0.0	0.0	0.0	8883.6518	7050.3401	NaN	NaN	0.4425	0.0999	0.1561	0.0396	0.6328	0.029	0.0425
0.0	0.0	0.0	6575.6518	9729.3401	NaN	NaN	0.5967	0.0999	0.1573	0.0395	0.6318	0.0291	0.0425
0.0	0.0	0.0	7977.6518	7092.3401	NaN	NaN	0.4706	0.1001	0.1573	0.0392	0.6319	0.0291	0.0424
0.0	0.0	0.0	11274.6518	8072.3401	NaN	NaN	0.4172	0.1007	0.1573	0.0393	0.631	0.029	0.0426
0.0	0.0	0.0	11243.6518	8223.3401	NaN	NaN	0.4224	0.1022	0.1555	0.038	0.6329	0.0293	0.0421
0.0	0.0	0.0	5607.6518	4954.3401	NaN	NaN	0.4691	0.1029	0.1527	0.0373	0.6358	0.0292	0.042
0.0	0.0	0.0	5363.6518	8721.3401	NaN	NaN	0.6192	0.1033	0.1542	0.037	0.6348	0.0292	0.0416
0.0	0.0	0.0	5447.6518	7184.3401	NaN	NaN	0.5687	0.1035	0.1573	0.0368	0.6323	0.0292	0.0409
0.0	0.0	0.0	8408.6518	6326.3401	NaN	NaN	0.4293	0.1038	0.1605	0.0367	0.6294	0.0291	0.0406
0.0	0.0	0.0	7749.6518	8540.3401	NaN	NaN	0.5243	0.1041	0.1634	0.0369	0.6264	0.0287	0.0405
0.0	0.0	0.0	7720.6518	10041.3401	NaN	NaN	0.5653	0.1051	0.1652	0.0368	0.6239	0.0288	0.0402
0.0	0.0	0.0	6907.6518	6684.3401	NaN	NaN	0.4918	0.106	0.1655	0.037	0.6227	0.0286	0.0402
0.0	0.0	0.0	8504.6518	6626.3401	NaN	NaN	0.4379	0.1057	0.1663	0.0374	0.622	0.0283	0.0403
0.0	0.0	0.0	7125.6518	8176.3401	NaN	NaN	0.5343	0.1053	0.1653	0.0372	0.6237	0.0283	0.0403
0.0	0.0	0.0	11034.6518	8669.3401	NaN	NaN	0.44	0.1042	0.166	0.037	0.6249	0.0281	0.0399
0.0	0.0	0.0	9158.6518	7001.3401	NaN	NaN	0.4333	0.1023	0.1635	0.0367	0.6298	0.0278	0.0399
0.0	0.0	0.0	5184.6518	9864.3401	NaN	NaN	0.6555	0.1016	0.1656	0.0365	0.6292	0.0277	0.0393
0.0	0.0	0.0	5250.6518	9179.3401	NaN	NaN	0.6361	0.1002	0.1651	0.037	0.6309	0.0275	0.0391
0.0	0.0	0.0	6836.6518	7982.3401	NaN	NaN	0.5387	0.1001	0.165	0.0366	0.6325	0.0276	0.0383
0.0	0.0	0.0	9286.6518	6757.3401	NaN	NaN	0.4212	0.0994	0.1606	0.0364	0.6375	0.0276	0.0385
0.0	0.0	0.0	8904.6518	8664.3401	NaN	NaN	0.4932	0.0994	0.1593	0.0361	0.6394	0.0275	0.0383
0.0	0.0	0.0	10286.6518	7512.3401	NaN	NaN	0.4221	0.098	0.1589	0.0361	0.6415	0.0273	0.0382
0.0	0.0	0.0	10803.6518	5311.3401	NaN	NaN	0.3296	0.0966	0.1586	0.036	0.6437	0.027	0.0381
0.0	0.0	0.0	10855.6518	6546.3401	NaN	NaN	0.3762	0.0953	0.1582	0.0357	0.646	0.027	0.0379
0.0	0.0	0.0	12010.6518	7396.3401	NaN	NaN	0.3811	0.0939	0.1595	0.0359	0.6458	0.0269	0.038
0.0	0.0	0.0	10580.6518	5623.3401	NaN	NaN	0.347	0.0936	0.1589	0.0358	0.6468	0.027	0.0379
0.0	0.0	0.0	9001.6518	6420.3401	NaN	NaN	0.4163	0.0931	0.1569	0.0357	0.6491	0.0271	0.0381
0.0	0.0	0.0	8994.6518	5039.3401	NaN	NaN	0.3591	0.0924	0.1569	0.0358	0.6492	0.0271	0.0385
0.0	0.0	0.0	9512.6518	6088.3401	NaN	NaN	0.3903	0.0915	0.1574	0.0358	0.6496	0.0271	0.0386
0.0	0.0	0.0	9175.6518	8464.3401	NaN	NaN	0.4798	0.0912	0.1569	0.0358	0.6503	0.0271	0.0389
0.0	0.0	0.0	7606.6518	6213.3401	NaN	NaN	0.4496	0.0908	0.1552	0.0357	0.6515	0.0272	0.0395
0.0	0.0	0.0	5177.6518	8626.3401	NaN	NaN	0.6249	0.091	0.1522	0.0353	0.6539	0.0275	0.0401
0.0	0.0	0.0	9647.6518	8077.3401	NaN	NaN	0.4557	0.0905	0.1507	0.0353	0.6552	0.0276	0.0407
0.0	0.0	0.0	8761.6518	6915.3401	NaN	NaN	0.4411	0.0906	0.1478	0.0349	0.6576	0.0279	0.0412
0.0	0.0	0.0	5406.6518	8509.3401	NaN	NaN	0.6115	0.091	0.146	0.0348	0.6587	0.0278	0.0416
0.0	0.0	0.0	6829.6518	6840.3401	NaN	NaN	0.5004	0.0917	0.1449	0.035	0.6582	0.0279	0.0423
0.0	0.0	0.0	9589.6518	8739.3401	NaN	NaN	0.4768	0.0931	0.1447	0.0352	0.6562	0.028	0.0428
0.0	0.0	0.0	10489.6518	5895.3401	NaN	NaN	0.3598	0.0955	0.143	0.0353	0.6545	0.0282	0.0435
0.0	0.0	0.0	11201.6518	6547.3401	NaN	NaN	0.3689	0.0998	0.1448	0.0359	0.6474	0.0284	0.0437
0.0	0.0	0.0	10892.6518	5877.3401	NaN	NaN	0.3505	0.1023	0.1463	0.0366	0.642	0.0284	0.0443
0.0	0.0	0.0	7889.6518	8612.3401	NaN	NaN	0.5219	0.1039	0.1475	0.0367	0.6392	0.0286	0.0441
0.0	0.0	0.0	11190.6518	7992.3401	NaN	NaN	0.4166	0.1052	0.1484	0.037	0.6369	0.0286	0.0439
0.0	0.0	0.0	10418.6518	5795.3401	NaN	NaN	0.3574	0.1065	0.1477	0.037	0.6365	0.0287	0.0437
0.0	0.0	0.0	9254.6518	8423.3401	NaN	NaN	0.4765	0.1072	0.1466	0.0368	0.6376	0.0286	0.0432
0.0	0.0	0.0	8041.6518	4898.3401	NaN	NaN	0.3785	0.1078	0.1469	0.0371	0.6369	0.0285	0.0429
0.0	0.0	0.0	9008.6518	5630.3401	NaN	NaN	0.3846	0.1068	0.1462	0.037	0.6391	0.0284	0.0425
0.0	0.0	0.0	8971.6518	7742.3401	NaN	NaN	0.4632	0.1061	0.1448	0.0369	0.6412	0.0283	0.0427
0.0	0.0	0.0	8050.6518	6257.3401	NaN	NaN	0.4373	0.1052	0.1447	0.0368	0.6427	0.0282	0.0425
0.0	0.0	0.0	8390.6518	5773.3401	NaN	NaN	0.4076	0.1038	0.1436	0.0368	0.645	0.0281	0.0426
0.0	0.0	0.0	9332.6518	7433.3401	NaN	NaN	0.4434	0.1018	0.1442	0.0371	0.6463	0.028	0.0426
0.0	0.0	0.0	8899.6518	10103.3401	NaN	NaN	0.5317	0.0999	0.1406	0.0367	0.6522	0.0279	0.0427
0.0	0.0	0.0	7534.6518	6654.3401	NaN	NaN	0.469	0.0994	0.1338	0.0358	0.661	0.0276	0.0425
0.0	0.0	0.0	10738.6518	8682.3401	NaN	NaN	0.4471	0.0985	0.1277	0.0348	0.6689	0.0275	0.0426
0.0	0.0	0.0	6569.6518	6131.3401	NaN	NaN	0.4827	0.0991	0.1208	0.0338	0.6759	0.0274	0.043
0.0	0.0	0.0	7110.6518	5993.3401	NaN	NaN	0.4574	0.0982	0.1154	0.0332	0.6825	0.0272	0.0435
0.0	0.0	0.0	7314.6518	6941.3401	NaN	NaN	0.4869	0.0979	0.1102	0.033	0.6883	0.0268	0.0438
0.0	0.0	0.0	6094.6518	9362.3401	NaN	NaN	0.6057	0.0964	0.1049	0.0328	0.6952	0.0264	0.0443
0.0	0.0	0.0	6071.6518	5508.3401	NaN	NaN	0.4757	0.097	0.1013	0.0331	0.698	0.0259	0.0446
0.0	0.0	0.0	7330.6518	6822.3401	NaN	NaN	0.482	0.0964	0.0988	0.0332	0.701	0.0257	0.045
0.0	0.0	0.0	9481.6518	5303.3401	NaN	NaN	0.3587	0.0956	0.0981	0.0332	0.7022	0.0256	0.0453
0.0	0.0	0.0	10834.6518	8040.3401	NaN	NaN	0.426	0.0964	0.0977	0.033	0.7019	0.0256	0.0454
0.0	0.0	0.0	4759.6518	5048.3401	NaN	NaN	0.5147	0.1021	0.0962	0.0325	0.6983	0.0257	0.0453
0.0	0.0	0.0	6104.6518	5930.3401	NaN	NaN	0.4928	0.1068	0.0925	0.0314	0.6978	0.0262	0.0452
0.0	0.0	0.0	3389.6518	6249.3401	NaN	NaN	0.6483	0.116	0.0908	0.0306	0.6902	0.0268	0.0455
0.0	0.0	0.0	3417.6518	6448.3401	NaN	NaN	0.6536	0.1168	0.0906	0.0302	0.6895	0.0273	0.0456
0.0	0.0	0.0	5325.6518	5544.3401	NaN	NaN	0.5101	0.1145	0.094	0.0301	0.6887	0.0271	0.0455
0.0	0.0	0.0	7145.6518	6470.3401	NaN	NaN	0.4752	0.1043	0.0999	0.0304	0.6939	0.0267	0.0448
0.0	0.0	0.0	5821.6518	7624.3401	NaN	NaN	0.567	0.1033	0.1045	0.0308	0.6912	0.0264	0.0438
0.0	0.0	0.0	6666.6518	5969.3401	NaN	NaN	0.4724	0.1039	0.1087	0.031	0.6872	0.0258	0.0434
0.0	0.0	0.0	5192.6518	5924.3401	NaN	NaN	0.5329	0.099	0.1112	0.0307	0.6912	0.0253	0.0425
0.0	0.0	0.0	4835.6518	7342.3401	NaN	NaN	0.6029	0.0981	0.1149	0.031	0.6898	0.0245	0.0416
0.0	0.0	0.0	6538.6518	11005.3401	NaN	NaN	0.6273	0.0967	0.1169	0.031	0.6901	0.0243	0.041
0.0	0.0	0.0	4470.6518	9917.3401	NaN	NaN	0.6893	0.096	0.1183	0.0312	0.6904	0.0241	0.04
0.0	0.0	0.0	10158.6518	6899.3401	NaN	NaN	0.4045	0.0958	0.1183	0.0314	0.6915	0.0238	0.0392
0.0	0.0	0.0	4523.6518	7867.3401	NaN	NaN	0.6349	0.0952	0.1193	0.0316	0.6916	0.0236	0.0386
0.0	0.0	0.0	5943.6518	6014.3401	NaN	NaN	0.503	0.0932	0.1213	0.0316	0.6923	0.0236	0.038
0.0	0.0	0.0	8788.6518	8359.3401	NaN	NaN	0.4875	0.0927	0.1244	0.0319	0.6898	0.0235	0.0376
0.0	0.0	0.0	13268.6518	6639.3401	NaN	NaN	0.3335	0.0911	0.1248	0.0314	0.6921	0.0237	0.0371
0.0	0.0	0.0	6173.6518	5379.3401	NaN	NaN	0.4656	0.0916	0.1252	0.0312	0.6914	0.0238	0.0368
0.0	0.0	0.0	7938.6518	6218.3401	NaN	NaN	0.4392	0.0898	0.1285	0.0316	0.6898	0.0237	0.0367
0.0	0.0	0.0	7213.6518	7060.3401	NaN	NaN	0.4946	0.0883	0.1303	0.0321	0.6888	0.0237	0.0368
0.0	0.0	0.0	6535.6518	7123.3401	NaN	NaN	0.5215	0.088	0.1271	0.0316	0.6925	0.024	0.0369
0.0	0.0	0.0	6432.6518	6474.3401	NaN	NaN	0.5016	0.0887	0.1227	0.0311	0.6964	0.0241	0.037
0.0	0.0	0.0	9729.6518	4945.3401	NaN	NaN	0.337	0.0886	0.1186	0.0307	0.7005	0.0243	0.0373
0.0	0.0	0.0	7734.6518	2648.3401	NaN	NaN	0.2551	0.0904	0.1144	0.0303	0.7028	0.0243	0.0378
0.0	0.0	0.0	8176.6518	6658.3401	NaN	NaN	0.4488	0.0892	0.1128	0.0306	0.7047	0.0242	0.0384
0.0	0.0	0.0	6243.6518	5934.3401	NaN	NaN	0.4873	0.0893	0.1108	0.0306	0.7059	0.0243	0.0391
0.0	0.0	0.0	8236.6518	8683.3401	NaN	NaN	0.5132	0.0906	0.11	0.0311	0.7037	0.0245	0.0402
0.0	0.0	0.0	3614.6518	10347.3401	NaN	NaN	0.7411	0.0928	0.1081	0.0309	0.7024	0.0249	0.0411
0.0	0.0	0.0	2946.6518	5941.3401	NaN	NaN	0.6685	0.1102	0.1081	0.0312	0.6817	0.0257	0.0432
0.0	0.0	0.0	4619.6518	4019.3401	NaN	NaN	0.4653	0.1418	0.1108	0.0318	0.642	0.0268	0.0467
0.0	0.0	0.0	4021.6518	9123.3401	NaN	NaN	0.6941	0.1346	0.1104	0.0314	0.6483	0.0272	0.0481
0.0	0.0	0.0	3241.6518	5268.3401	NaN	NaN	0.6191	0.1227	0.1113	0.0305	0.6614	0.0267	0.0473
0.0	0.0	0.0	4455.6518	7460.3401	NaN	NaN	0.6261	0.1053	0.1099	0.0303	0.6833	0.0261	0.0452
0.0	0.0	0.0	2558.6518	5212.3401	NaN	NaN	0.6707	0.1006	0.1103	0.03	0.6912	0.0251	0.0428
0.0	0.0	0.0	3974.6518	4716.3401	NaN	NaN	0.5427	0.0947	0.1123	0.0302	0.6975	0.0239	0.0413
0.0	0.0	0.0	4957.6518	7575.3401	NaN	NaN	0.6044	0.0885	0.1169	0.0309	0.701	0.0228	0.04
0.0	0.0	0.0	2983.6518	8312.3401	NaN	NaN	0.7359	0.0838	0.1199	0.0316	0.7038	0.0222	0.0388
0.0	0.0	0.0	1133.6518	7054.3401	NaN	NaN	0.8615	0.0806	0.1247	0.0324	0.7026	0.0217	0.0381
0.0	0.0	0.0	6905.6518	6115.3401	NaN	NaN	0.4697	0.0777	0.132	0.0341	0.6959	0.0213	0.039
0.0	0.0	0.0	8174.6518	6119.3401	NaN	NaN	0.4281	0.0763	0.1354	0.0344	0.6935	0.0215	0.0389
0.0	0.0	0.0	8026.6518	11080.3401	NaN	NaN	0.5799	0.0767	0.137	0.035	0.6898	0.0221	0.0394
0.0	0.0	0.0	9345.6518	8990.3401	NaN	NaN	0.4903	0.0777	0.1369	0.0354	0.6874	0.0227	0.0399
0.0	0.0	0.0	17394.6518	7593.3401	NaN	NaN	0.3039	0.0792	0.1373	0.0364	0.6829	0.0233	0.041
0.0	0.0	0.0	6679.6518	8770.3401	NaN	NaN	0.5677	0.0829	0.1319	0.0365	0.6825	0.0242	0.0421
0.0	0.0	0.0	9276.6518	10930.3401	NaN	NaN	0.5409	0.0839	0.1312	0.0375	0.6789	0.0249	0.0435
0.0	0.0	0.0	8433.6518	8176.3401	NaN	NaN	0.4923	0.0877	0.1258	0.0376	0.6786	0.0258	0.0444
0.0	0.0	0.0	8462.6518	4287.3401	NaN	NaN	0.3363	0.0883	0.1233	0.0378	0.6797	0.0261	0.0449
0.0	0.0	0.0	7783.6518	5107.3401	NaN	NaN	0.3962	0.0891	0.1211	0.0379	0.6804	0.0265	0.0451
0.0	0.0	0.0	7426.6518	8375.3401	NaN	NaN	0.53	0.0882	0.1247	0.0386	0.6773	0.0261	0.0452
0.0	0.0	0.0	6303.6518	8391.3401	NaN	NaN	0.571	0.089	0.1225	0.0378	0.6799	0.0262	0.0445
0.0	0.0	0.0	3029.6518	6522.3401	NaN	NaN	0.6828	0.0886	0.1202	0.037	0.6842	0.0261	0.0438
0.0	0.0	0.0	5830.6518	8204.3401	NaN	NaN	0.5846	0.0873	0.118	0.0364	0.6892	0.0259	0.0432
0.0	0.0	0.0	5750.6518	4157.3401	NaN	NaN	0.4196	0.0866	0.1162	0.0361	0.6923	0.0257	0.0432
0.0	0.0	0.0	6132.6518	7362.3401	NaN	NaN	0.5456	0.0858	0.1157	0.0364	0.6928	0.0255	0.0438
0.0	0.0	0.0	7450.6518	7371.3401	NaN	NaN	0.4973	0.0868	0.1168	0.0366	0.6896	0.0256	0.0446
0.0	0.0	0.0	5922.6518	10982.3401	NaN	NaN	0.6497	0.0868	0.1177	0.0371	0.6869	0.0259	0.0455
0.0	0.0	0.0	6652.6518	8258.3401	NaN	NaN	0.5538	0.0883	0.1194	0.0375	0.6825	0.0262	0.0461
0.0	0.0	0.0	5500.6518	5521.3401	NaN	NaN	0.5009	0.0898	0.1209	0.0382	0.678	0.0265	0.0467
0.0	0.0	0.0	3976.6518	10006.3401	NaN	NaN	0.7156	0.0915	0.1236	0.0386	0.673	0.0266	0.0468
0.0	0.0	0.0	5887.6518	9406.3401	NaN	NaN	0.615	0.0937	0.1283	0.0394	0.6651	0.0266	0.047
0.0	0.0	0.0	4616.6518	6383.3401	NaN	NaN	0.5803	0.0976	0.1296	0.0395	0.6602	0.0267	0.0464
0.0	0.0	0.0	6738.6518	11882.3401	NaN	NaN	0.6381	0.1012	0.1339	0.0409	0.6506	0.0267	0.0467
0.0	0.0	0.0	4704.6518	8730.3401	NaN	NaN	0.6498	0.1072	0.1357	0.0421	0.642	0.0266	0.0464
0.0	0.0	0.0	6312.6518	7687.3401	NaN	NaN	0.5491	0.1129	0.1376	0.043	0.6342	0.0266	0.0458
0.0	0.0	0.0	5442.6518	4319.3401	NaN	NaN	0.4425	0.1184	0.14	0.0439	0.6256	0.0266	0.0456
0.0	0.0	0.0	5561.6518	8039.3401	NaN	NaN	0.5911	0.1217	0.1446	0.0447	0.6169	0.0267	0.0454
0.0	0.0	0.0	5904.6518	6861.3401	NaN	NaN	0.5375	0.1234	0.1483	0.045	0.6116	0.0267	0.045
0.0	0.0	0.0	7376.6518	9264.3401	NaN	NaN	0.5567	0.1235	0.153	0.0458	0.6058	0.0265	0.0453
0.0	0.0	0.0	6040.6518	7106.3401	NaN	NaN	0.5405	0.1237	0.1533	0.045	0.6069	0.0268	0.0443
0.0	0.0	0.0	6409.6518	12610.3401	NaN	NaN	0.663	0.1199	0.1557	0.0452	0.6089	0.0262	0.0442
0.0	0.0	0.0	3934.6518	9502.3401	NaN	NaN	0.7072	0.1171	0.1543	0.0446	0.615	0.0257	0.0433
0.0	0.0	0.0	4680.6518	10777.3401	NaN	NaN	0.6972	0.1123	0.152	0.0444	0.6238	0.025	0.0426
0.0	0.0	0.0	4048.6518	7105.3401	NaN	NaN	0.637	0.1105	0.1451	0.043	0.6352	0.0245	0.0417
0.0	0.0	0.0	8789.6518	7233.3401	NaN	NaN	0.4514	0.1048	0.1405	0.0431	0.6464	0.0237	0.0415
0.0	0.0	0.0	10107.6518	6671.3401	NaN	NaN	0.3976	0.1002	0.1363	0.0426	0.6564	0.023	0.0416
0.0	0.0	0.0	7680.6518	4833.3401	NaN	NaN	0.3862	0.095	0.1353	0.0429	0.6624	0.0221	0.0423
0.0	0.0	0.0	6290.6518	8438.3401	NaN	NaN	0.5729	0.0925	0.1344	0.0431	0.6653	0.0217	0.043
0.0	0.0	0.0	11964.6518	9018.3401	NaN	NaN	0.4298	0.0875	0.1394	0.0439	0.6641	0.0211	0.044
0.0	0.0	0.0	10614.6518	6757.3401	NaN	NaN	0.389	0.0857	0.1352	0.0429	0.6711	0.0214	0.0438
0.0	0.0	0.0	8228.6518	8905.3401	NaN	NaN	0.5197	0.082	0.1348	0.0423	0.6772	0.0215	0.0422
0.0	0.0	0.0	10703.6518	5292.3401	NaN	NaN	0.3309	0.0807	0.1335	0.042	0.6804	0.0216	0.0418
0.0	0.0	0.0	8005.6518	4393.3401	NaN	NaN	0.3543	0.0789	0.1354	0.0418	0.6815	0.0214	0.041
0.0	0.0	0.0	12216.6518	6611.3401	NaN	NaN	0.3511	0.0757	0.1401	0.0428	0.678	0.021	0.0424
0.0	0.0	0.0	10128.6518	5757.3401	NaN	NaN	0.3624	0.0754	0.1474	0.0437	0.6693	0.0209	0.0433
0.0	0.0	0.0	10197.6518	6242.3401	NaN	NaN	0.3797	0.0747	0.1509	0.0431	0.6683	0.0208	0.0421
0.0	0.0	0.0	5443.6518	8843.3401	NaN	NaN	0.619	0.0747	0.1522	0.0427	0.6682	0.0207	0.0415
0.0	0.0	0.0	8015.6518	8237.3401	NaN	NaN	0.5068	0.0741	0.1533	0.0429	0.6682	0.0207	0.0409
0.0	0.0	0.0	7345.6518	7529.3401	NaN	NaN	0.5062	0.074	0.1574	0.0431	0.6643	0.0205	0.0407
0.0	0.0	0.0	13386.6518	6311.3401	NaN	NaN	0.3204	0.0738	0.1589	0.0433	0.6625	0.0205	0.041
0.0	0.0	0.0	10271.6518	9286.3401	NaN	NaN	0.4748	0.076	0.1564	0.0426	0.6637	0.0209	0.0404
0.0	0.0	0.0	10673.6518	7485.3401	NaN	NaN	0.4122	0.0761	0.1567	0.0422	0.6639	0.021	0.04
0.0	0.0	0.0	8049.6518	7633.3401	NaN	NaN	0.4867	0.0776	0.1542	0.0417	0.6651	0.0213	0.0402
0.0	0.0	0.0	10411.6518	7445.3401	NaN	NaN	0.4169	0.0772	0.1536	0.0413	0.6661	0.0214	0.0403
0.0	0.0	0.0	6825.6518	8774.3401	NaN	NaN	0.5625	0.0793	0.1482	0.0399	0.6712	0.022	0.0394
0.0	0.0	0.0	13109.6518	9011.3401	NaN	NaN	0.4074	0.0794	0.1481	0.0402	0.6703	0.0221	0.0399
0.0	0.0	0.0	9524.6518	8953.3401	NaN	NaN	0.4845	0.0812	0.1438	0.0393	0.6742	0.0225	0.0392
0.0	0.0	0.0	5583.6518	8445.3401	NaN	NaN	0.602	0.081	0.1419	0.0391	0.6768	0.0225	0.0387
0.0	0.0	0.0	10440.6518	6554.3401	NaN	NaN	0.3857	0.0828	0.1396	0.0398	0.6755	0.0228	0.0394
0.0	0.0	0.0	10814.6518	7606.3401	NaN	NaN	0.4129	0.0823	0.1405	0.041	0.6726	0.0229	0.0407
0.0	0.0	0.0	8927.6518	5901.3401	NaN	NaN	0.398	0.0832	0.1391	0.0404	0.6742	0.0229	0.0401
0.0	0.0	0.0	9634.6518	4298.3401	NaN	NaN	0.3085	0.0846	0.1379	0.0403	0.674	0.0232	0.04
0.0	0.0	0.0	5413.6518	7310.3401	NaN	NaN	0.5745	0.0844	0.1377	0.0402	0.6747	0.0234	0.0396
0.0	0.0	0.0	10531.6518	4392.3401	NaN	NaN	0.2943	0.0837	0.1373	0.0401	0.6762	0.0231	0.0397
0.0	0.0	0.0	9892.6518	7432.3401	NaN	NaN	0.429	0.084	0.1389	0.0401	0.6741	0.0228	0.0401
0.0	0.0	0.0	9848.6518	5521.3401	NaN	NaN	0.3592	0.0838	0.1377	0.0391	0.6777	0.0228	0.0389
0.0	0.0	0.0	7676.6518	5384.3401	NaN	NaN	0.4122	0.0847	0.1362	0.0385	0.6796	0.0228	0.0382
0.0	0.0	0.0	9220.6518	5248.3401	NaN	NaN	0.3627	0.0842	0.1344	0.0383	0.6827	0.0227	0.0377
0.0	0.0	0.0	5483.6518	7482.3401	NaN	NaN	0.5771	0.0824	0.1329	0.039	0.6854	0.0226	0.0377
0.0	0.0	0.0	10235.6518	3748.3401	NaN	NaN	0.268	0.0811	0.1313	0.0395	0.6878	0.0225	0.0379
0.0	0.0	0.0	7869.6518	9746.3401	NaN	NaN	0.5533	0.0793	0.1317	0.0411	0.6859	0.0227	0.0393
0.0	0.0	0.0	11022.6518	8866.3401	NaN	NaN	0.4458	0.0786	0.1313	0.0413	0.6864	0.0228	0.0395
0.0	0.0	0.0	9585.6518	7665.3401	NaN	NaN	0.4443	0.0787	0.1296	0.0413	0.6875	0.0231	0.0398
0.0	0.0	0.0	10587.6518	8981.3401	NaN	NaN	0.459	0.0773	0.1289	0.0414	0.6893	0.0233	0.0397
0.0	0.0	0.0	11403.6518	6455.3401	NaN	NaN	0.3615	0.0772	0.1282	0.0417	0.6893	0.0234	0.0403
0.0	0.0	0.0	9312.6518	6886.3401	NaN	NaN	0.4251	0.0758	0.1277	0.0417	0.6908	0.0236	0.0404
0.0	0.0	0.0	7209.6518	7944.3401	NaN	NaN	0.5242	0.0762	0.1269	0.0416	0.6905	0.0239	0.041
0.0	0.0	0.0	12666.6518	7326.3401	NaN	NaN	0.3664	0.0764	0.1279	0.0417	0.6881	0.0241	0.0418
0.0	0.0	0.0	9031.6518	8468.3401	NaN	NaN	0.4839	0.0772	0.1252	0.0406	0.6912	0.0243	0.0415
0.0	0.0	0.0	8739.6518	7644.3401	NaN	NaN	0.4666	0.0775	0.1257	0.0406	0.6902	0.0244	0.0417
0.0	0.0	0.0	8688.6518	8327.3401	NaN	NaN	0.4894	0.0784	0.1255	0.0408	0.6883	0.0247	0.0423
0.0	0.0	0.0	9294.6518	6054.3401	NaN	NaN	0.3944	0.078	0.126	0.0411	0.6875	0.0249	0.0425
0.0	0.0	0.0	10096.6518	9807.3401	NaN	NaN	0.4927	0.079	0.1269	0.0414	0.6846	0.0252	0.0429
0.0	0.0	0.0	9304.6518	8755.3401	NaN	NaN	0.4848	0.0805	0.1275	0.0413	0.6826	0.0253	0.0429
0.0	0.0	0.0	10066.6518	7242.3401	NaN	NaN	0.4184	0.0828	0.1275	0.0408	0.6811	0.0254	0.0423
0.0	0.0	0.0	8257.6518	8413.3401	NaN	NaN	0.5047	0.0847	0.1265	0.0403	0.6811	0.0255	0.0419
0.0	0.0	0.0	10643.6518	6987.3401	NaN	NaN	0.3963	0.086	0.1288	0.0404	0.6776	0.0255	0.0417
0.0	0.0	0.0	9002.6518	4903.3401	NaN	NaN	0.3526	0.0872	0.1271	0.0393	0.6801	0.0255	0.0408
0.0	0.0	0.0	6479.6518	8384.3401	NaN	NaN	0.5641	0.0859	0.127	0.0386	0.6833	0.0252	0.04
0.0	0.0	0.0	13499.6518	8563.3401	NaN	NaN	0.3881	0.0836	0.1276	0.0382	0.6865	0.0248	0.0393
0.0	0.0	0.0	8022.6518	8653.3401	NaN	NaN	0.5189	0.0805	0.1269	0.0372	0.6925	0.0244	0.0385
0.0	0.0	0.0	8427.6518	5586.3401	NaN	NaN	0.3986	0.0781	0.1245	0.0357	0.7007	0.0239	0.0371
0.0	0.0	0.0	5655.6518	6014.3401	NaN	NaN	0.5154	0.0761	0.1238	0.0353	0.7046	0.0237	0.0365
0.0	0.0	0.0	7684.6518	7176.3401	NaN	NaN	0.4829	0.0725	0.124	0.0349	0.7092	0.0234	0.036
0.0	0.0	0.0	9051.6518	6240.3401	NaN	NaN	0.4081	0.0703	0.1253	0.035	0.7103	0.0232	0.036
0.0	0.0	0.0	8945.6518	9563.3401	NaN	NaN	0.5167	0.0685	0.1247	0.0342	0.7143	0.0229	0.0354
0.0	0.0	0.0	8611.6518	5467.3401	NaN	NaN	0.3883	0.0668	0.1241	0.0333	0.7185	0.0225	0.0347
0.0	0.0	0.0	15383.6518	10915.3401	NaN	NaN	0.415	0.0641	0.1269	0.0333	0.719	0.0225	0.0342
0.0	0.0	0.0	8455.6518	6327.3401	NaN	NaN	0.428	0.0638	0.1262	0.0326	0.7213	0.0224	0.0336
0.0	0.0	0.0	8884.6518	7041.3401	NaN	NaN	0.4421	0.0627	0.1271	0.0324	0.7223	0.0222	0.0333
0.0	0.0	0.0	2994.6518	6652.3401	NaN	NaN	0.6896	0.0635	0.1257	0.032	0.7235	0.0222	0.0331
0.0	0.0	0.0	6452.6518	6983.3401	NaN	NaN	0.5197	0.0623	0.1266	0.0322	0.7238	0.022	0.0331
0.0	0.0	0.0	9745.6518	5489.3401	NaN	NaN	0.3603	0.0628	0.1242	0.0319	0.7257	0.0222	0.0331
0.0	0.0	0.0	9310.6518	5966.3401	NaN	NaN	0.3905	0.0618	0.127	0.0325	0.7232	0.022	0.0334
0.0	0.0	0.0	9949.6518	8510.3401	NaN	NaN	0.461	0.0625	0.1289	0.0328	0.7199	0.022	0.0338
0.0	0.0	0.0	8307.6518	9566.3401	NaN	NaN	0.5352	0.0614	0.1322	0.0332	0.7172	0.0223	0.0337
0.0	0.0	0.0	8602.6518	9946.3401	NaN	NaN	0.5362	0.0621	0.1321	0.0332	0.7165	0.0225	0.0335
0.0	0.0	0.0	7962.6518	4995.3401	NaN	NaN	0.3855	0.0641	0.1288	0.0326	0.7185	0.0227	0.0333
0.0	0.0	0.0	5071.6518	7571.3401	NaN	NaN	0.5989	0.0651	0.1267	0.0325	0.7196	0.0228	0.0333
0.0	0.0	0.0	6258.6518	7953.3401	NaN	NaN	0.5596	0.0658	0.1263	0.0326	0.719	0.0228	0.0335
0.0	0.0	0.0	4502.6518	8780.3401	NaN	NaN	0.661	0.066	0.1267	0.0328	0.7175	0.023	0.034
0.0	0.0	0.0	7415.6518	9103.3401	NaN	NaN	0.5511	0.0667	0.1286	0.033	0.7142	0.0231	0.0344
0.0	0.0	0.0	5169.6518	6938.3401	NaN	NaN	0.573	0.0683	0.1298	0.0328	0.7112	0.0232	0.0347
0.0	0.0	0.0	4228.6518	8510.3401	NaN	NaN	0.6681	0.069	0.1315	0.0327	0.7089	0.0233	0.0347
0.0	0.0	0.0	3466.6518	6654.3401	NaN	NaN	0.6575	0.0699	0.1298	0.0317	0.711	0.0232	0.0343
0.0	0.0	0.0	2181.6518	9843.3401	NaN	NaN	0.8186	0.0701	0.1313	0.0318	0.7096	0.0232	0.0341
0.0	0.0	0.0	2798.6518	4850.3401	NaN	NaN	0.6341	0.0703	0.1346	0.0322	0.7058	0.0231	0.0341
0.0	0.0	0.0	7248.6518	11151.3401	NaN	NaN	0.6061	0.0705	0.1409	0.0336	0.6965	0.0234	0.0351
0.0	0.0	0.0	6565.6518	10444.3401	NaN	NaN	0.614	0.0711	0.1407	0.033	0.697	0.0235	0.0349
0.0	0.0	0.0	7230.6518	8178.3401	NaN	NaN	0.5308	0.0721	0.1427	0.033	0.6938	0.0235	0.0348
0.0	0.0	0.0	8153.6518	6340.3401	NaN	NaN	0.4374	0.0738	0.1437	0.0331	0.6907	0.0238	0.035
0.0	0.0	0.0	5819.6518	7147.3401	NaN	NaN	0.5512	0.0743	0.1457	0.0333	0.6875	0.0239	0.0352
0.0	0.0	0.0	6208.6518	8043.3401	NaN	NaN	0.5644	0.0758	0.1462	0.0332	0.6854	0.0242	0.0353
0.0	0.0	0.0	5921.6518	11020.3401	NaN	NaN	0.6505	0.0768	0.1471	0.0332	0.6831	0.0243	0.0355
0.0	0.0	0.0	7724.6518	7111.3401	NaN	NaN	0.4793	0.0789	0.1448	0.0325	0.6841	0.0244	0.0353
0.0	0.0	0.0	3861.6518	4436.3401	NaN	NaN	0.5346	0.0809	0.1434	0.0323	0.6838	0.0244	0.0352
0.0	0.0	0.0	6168.6518	7626.3401	NaN	NaN	0.5528	0.0798	0.1469	0.0328	0.6812	0.0239	0.0353
0.0	0.0	0.0	7492.6518	6606.3401	NaN	NaN	0.4686	0.0797	0.1501	0.0336	0.6772	0.024	0.0354
0.0	0.0	0.0	7404.6518	6000.3401	NaN	NaN	0.4476	0.0786	0.1533	0.0338	0.6759	0.0235	0.035
0.0	0.0	0.0	4344.6518	8436.3401	NaN	NaN	0.6601	0.0782	0.157	0.0343	0.6727	0.0233	0.0346
0.0	0.0	0.0	4458.6518	6699.3401	NaN	NaN	0.6004	0.0764	0.1629	0.0353	0.6682	0.023	0.0342
0.0	0.0	0.0	5858.6518	7964.3401	NaN	NaN	0.5762	0.0748	0.165	0.0362	0.6674	0.0227	0.0339
0.0	0.0	0.0	5537.6518	5926.3401	NaN	NaN	0.517	0.0737	0.1714	0.0376	0.6606	0.0226	0.034
0.0	0.0	0.0	4861.6518	7194.3401	NaN	NaN	0.5967	0.0728	0.1769	0.0385	0.6551	0.0225	0.0342
0.0	0.0	0.0	6019.6518	9879.3401	NaN	NaN	0.6214	0.0716	0.1812	0.0389	0.6512	0.0225	0.0346
0.0	0.0	0.0	7766.6518	7187.3401	NaN	NaN	0.4806	0.0715	0.1806	0.0388	0.6516	0.0227	0.0348
0.0	0.0	0.0	9826.6518	7331.3401	NaN	NaN	0.4273	0.0709	0.1811	0.0384	0.6519	0.0227	0.035
0.0	0.0	0.0	7164.6518	8790.3401	NaN	NaN	0.5509	0.0703	0.1821	0.0381	0.6514	0.0229	0.0351
0.0	0.0	0.0	4301.6518	10362.3401	NaN	NaN	0.7067	0.0705	0.1832	0.0379	0.6502	0.023	0.0352
0.0	0.0	0.0	5804.6518	11403.3401	NaN	NaN	0.6627	0.0719	0.1818	0.0379	0.6497	0.0231	0.0356
0.0	0.0	0.0	6157.6518	7531.3401	NaN	NaN	0.5502	0.0744	0.1766	0.0372	0.653	0.0233	0.0356
0.0	0.0	0.0	8176.6518	7482.3401	NaN	NaN	0.4778	0.0765	0.1754	0.0372	0.6521	0.0232	0.0355
0.0	0.0	0.0	6999.6518	9019.3401	NaN	NaN	0.563	0.0784	0.1729	0.037	0.6531	0.0231	0.0355
0.0	0.0	0.0	5069.6518	6294.3401	NaN	NaN	0.5539	0.0792	0.173	0.0365	0.653	0.023	0.0353
0.0	0.0	0.0	5195.6518	9928.3401	NaN	NaN	0.6565	0.0791	0.1659	0.0354	0.6611	0.0232	0.0353
0.0	0.0	0.0	6250.6518	10310.3401	NaN	NaN	0.6226	0.0793	0.1643	0.0352	0.6621	0.0233	0.0358
0.0	0.0	0.0	6238.6518	7002.3401	NaN	NaN	0.5288	0.0801	0.1592	0.0344	0.6672	0.0233	0.0358
0.0	0.0	0.0	3363.6518	8844.3401	NaN	NaN	0.7245	0.0809	0.1538	0.0341	0.6723	0.0232	0.0357
0.0	0.0	0.0	6138.6518	8873.3401	NaN	NaN	0.5911	0.0809	0.1516	0.0343	0.6746	0.0229	0.0357
0.0	0.0	0.0	5328.6518	5170.3401	NaN	NaN	0.4925	0.0815	0.1473	0.034	0.6792	0.0227	0.0354
0.0	0.0	0.0	8251.6518	5898.3401	NaN	NaN	0.4168	0.0818	0.1479	0.0346	0.6773	0.0226	0.0358
0.0	0.0	0.0	5851.6518	4482.3401	NaN	NaN	0.4337	0.0837	0.1477	0.0346	0.6754	0.0226	0.0359
0.0	0.0	0.0	3816.6518	7914.3401	NaN	NaN	0.6747	0.0853	0.1517	0.0354	0.6686	0.0225	0.0365
0.0	0.0	0.0	4959.6518	8809.3401	NaN	NaN	0.6398	0.0877	0.1532	0.0358	0.6641	0.0226	0.0366
0.0	0.0	0.0	6805.6518	8108.3401	NaN	NaN	0.5437	0.091	0.157	0.0365	0.6557	0.0226	0.0372
0.0	0.0	0.0	8300.6518	8388.3401	NaN	NaN	0.5026	0.0954	0.1575	0.0366	0.6504	0.0227	0.0373
0.0	0.0	0.0	6618.6518	12025.3401	NaN	NaN	0.645	0.0993	0.161	0.0377	0.6412	0.0228	0.0379
0.0	0.0	0.0	8639.6518	7757.3401	NaN	NaN	0.4731	0.1049	0.164	0.0388	0.6307	0.0231	0.0385
0.0	0.0	0.0	4695.6518	7073.3401	NaN	NaN	0.601	0.1094	0.1651	0.0394	0.6235	0.0236	0.039
0.0	0.0	0.0	6482.6518	7801.3401	NaN	NaN	0.5462	0.1144	0.1689	0.0399	0.6128	0.0241	0.04
0.0	0.0	0.0	6567.6518	5249.3401	NaN	NaN	0.4442	0.1196	0.1727	0.0399	0.6021	0.0248	0.0408
0.0	0.0	0.0	7456.6518	7165.3401	NaN	NaN	0.49	0.1246	0.1771	0.0393	0.5917	0.0258	0.0416
0.0	0.0	0.0	4351.6518	6608.3401	NaN	NaN	0.603	0.1334	0.1798	0.0386	0.5799	0.0263	0.042
0.0	0.0	0.0	5267.6518	8624.3401	NaN	NaN	0.6208	0.1391	0.1837	0.0387	0.5699	0.0261	0.0424
0.0	0.0	0.0	5984.6518	6270.3401	NaN	NaN	0.5117	0.1458	0.1863	0.0391	0.5604	0.0256	0.0429
0.0	0.0	0.0	6647.6518	4319.3401	NaN	NaN	0.3938	0.149	0.188	0.0395	0.555	0.0249	0.0436
0.0	0.0	0.0	6035.6518	9975.3401	NaN	NaN	0.623	0.1514	0.1879	0.0395	0.5531	0.0247	0.0435
0.0	0.0	0.0	7242.6518	6287.3401	NaN	NaN	0.4647	0.1463	0.1933	0.0406	0.5527	0.0239	0.0433
0.0	0.0	0.0	4672.6518	8829.3401	NaN	NaN	0.6539	0.14	0.1988	0.0418	0.5544	0.0235	0.0415
0.0	0.0	0.0	5035.6518	7207.3401	NaN	NaN	0.5887	0.1288	0.2186	0.0467	0.5405	0.0247	0.0407
0.0	0.0	0.0	4610.6518	8655.3401	NaN	NaN	0.6524	0.118	0.2545	0.0579	0.4994	0.0276	0.0426
0.0	0.0	0.0	4908.6518	4664.3401	NaN	NaN	0.4872	0.1117	0.2986	0.0733	0.4313	0.035	0.0501
0.0	0.0	0.0	4045.6518	5771.3401	NaN	NaN	0.5879	0.2643	0.3003	0.0544	0.2835	0.0449	0.0527
0.0	0.0	0.0	-673.3482	1550.3401	NaN	NaN	1.3	0.8993	0.0237	0.0199	0.0241	0.0123	0.0207
0.0	0.0	0.0	83.6518	2759.3401	NaN	NaN	0.9706	0.8951	0.0239	0.0201	0.0216	0.0189	0.0205
0.0	0.0	0.0	-1570.3482	3444.3401	NaN	NaN	1.3	0.9	0.0247	0.0183	0.0196	0.0188	0.0186
0.0	0.0	0.0	-1872.3482	-1959.6599	NaN	NaN	0.5114	0.8951	0.027	0.0186	0.0206	0.0196	0.0192
0.0	0.0	0.0	947.6518	-93.6599	NaN	NaN	-0.1097	0.893	0.0281	0.0188	0.0208	0.0197	0.0194
0.0	0.0	0.0	-836.3482	1813.3401	NaN	NaN	1.3	0.8892	0.029	0.0196	0.0215	0.0204	0.0201
0.0	0.0	0.0	-2097.3482	1322.3401	NaN	NaN	-0.3	0.888	0.0298	0.0196	0.0216	0.0207	0.0203
0.0	0.0	0.0	-1339.3482	-1205.6599	NaN	NaN	0.4737	0.8865	0.0304	0.0197	0.0217	0.0211	0.0206
0.0	0.0	0.0	-691.3482	-58.6599	NaN	NaN	0.0782	0.8857	0.0307	0.02	0.0217	0.0214	0.0206
0.0	0.0	0.0	-284.3482	1933.3401	NaN	NaN	1.1724	0.8859	0.0311	0.0201	0.0214	0.0212	0.0203
0.0	0.0	0.0	-2430.3482	1070.3401	NaN	NaN	-0.3	0.885	0.0313	0.0203	0.0215	0.0214	0.0204
0.0	0.0	0.0	-475.3482	1435.3401	NaN	NaN	1.3	0.8837	0.032	0.0204	0.0219	0.0216	0.0204
0.0	0.0	0.0	-948.3482	-1448.6599	NaN	NaN	0.6044	0.8839	0.0321	0.0204	0.0218	0.0214	0.0204
0.0	0.0	0.0	534.6518	4189.3401	NaN	NaN	0.8868	0.884	0.0319	0.0205	0.022	0.0212	0.0203
0.0	0.0	0.0	-1068.3482	626.3401	NaN	NaN	-0.3	0.8845	0.0319	0.0203	0.0219	0.0211	0.0202
0.0	0.0	0.0	-1557.3482	1010.3401	NaN	NaN	-0.3	0.8847	0.0314	0.0204	0.022	0.0211	0.0203
0.0	0.0	0.0	187.6518	2794.3401	NaN	NaN	0.9371	0.885	0.0309	0.0203	0.0223	0.0212	0.0203
0.0	0.0	0.0	-1943.3482	3104.3401	NaN	NaN	1.3	0.8864	0.0303	0.02	0.0221	0.0211	0.0201
0.0	0.0	0.0	-229.3482	2543.3401	NaN	NaN	1.0991	0.8864	0.0299	0.0201	0.0221	0.0212	0.0202
0.0	0.0	0.0	-2324.3482	4022.3401	NaN	NaN	1.3	0.8868	0.0297	0.0201	0.0222	0.0212	0.0199
0.0	0.0	0.0	-1535.3482	1140.3401	NaN	NaN	-0.3	0.8878	0.0296	0.0202	0.0219	0.0209	0.0197
0.0	0.0	0.0	-1196.3482	1176.3401	NaN	NaN	-0.3	0.8877	0.0296	0.0204	0.0217	0.0209	0.0196
0.0	0.0	0.0	-1668.3482	-1255.6599	NaN	NaN	0.4294	0.8872	0.0299	0.0206	0.0216	0.021	0.0196
0.0	0.0	0.0	-831.3482	-1585.6599	NaN	NaN	0.656	0.8869	0.03	0.0208	0.0216	0.021	0.0197
0.0	0.0	0.0	103.6518	927.3401	NaN	NaN	0.8995	0.8863	0.0299	0.0212	0.0217	0.021	0.0198
0.0	0.0	0.0	1.6518	922.3401	NaN	NaN	0.9982	0.8862	0.0298	0.0214	0.0218	0.0209	0.0199
0.0	0.0	0.0	-264.3482	884.3401	NaN	NaN	1.3	0.8862	0.0297	0.0216	0.0218	0.0208	0.0199
0.0	0.0	0.0	-810.3482	238.3401	NaN	NaN	-0.3	0.8865	0.0296	0.0217	0.0219	0.0207	0.0197
0.0	0.0	0.0	503.6518	424.3401	NaN	NaN	0.4573	0.8865	0.0297	0.0218	0.0219	0.0205	0.0196
0.0	0.0	0.0	-2547.3482	558.3401	NaN	NaN	-0.2807	0.8865	0.0297	0.0218	0.0219	0.0205	0.0196
0.0	0.0	0.0	-1355.3482	436.3401	NaN	NaN	-0.3	0.8861	0.0298	0.0218	0.0222	0.0206	0.0196
0.0	0.0	0.0	-732.3482	2159.3401	NaN	NaN	1.3	0.8861	0.0298	0.0218	0.0222	0.0206	0.0195
0.0	0.0	0.0	-983.3482	1533.3401	NaN	NaN	1.3	0.8857	0.0298	0.0219	0.0222	0.0206	0.0197
0.0	0.0	0.0	603.6518	-871.6599	NaN	NaN	1.3	0.8871	0.0297	0.0216	0.0219	0.0203	0.0194
0.0	0.0	0.0	-1005.3482	972.3401	NaN	NaN	-0.3	0.8875	0.0299	0.0215	0.0217	0.0199	0.0194
0.0	0.0	0.0	-1033.3482	937.3401	NaN	NaN	-0.3	0.8879	0.0301	0.0214	0.0214	0.0196	0.0195
0.0	0.0	0.0	-557.3482	-1835.6599	NaN	NaN	0.7671	0.8891	0.0301	0.0211	0.0209	0.0193	0.0194
0.0	0.0	0.0	-670.3482	1353.3401	NaN	NaN	1.3	0.889	0.0305	0.0209	0.021	0.0192	0.0195
0.0	0.0	0.0	-2171.3482	2917.3401	NaN	NaN	1.3	0.8899	0.0309	0.0205	0.0206	0.0188	0.0193
0.0	0.0	0.0	484.6518	-2030.6599	NaN	NaN	1.3	0.8897	0.0312	0.0205	0.0204	0.0186	0.0195
0.0	0.0	0.0	-407.3482	-1512.6599	NaN	NaN	0.7878	0.8902	0.0309	0.0204	0.0203	0.0186	0.0196
0.0	0.0	0.0	-342.3482	1481.3401	NaN	NaN	1.3	0.885	0.0332	0.0209	0.0216	0.0189	0.0205
0.0	0.0	0.0	-365.3482	-554.6599	NaN	NaN	0.6029	0.8843	0.0333	0.0207	0.022	0.0191	0.0206
0.0	0.0	0.0	1105.6518	4234.3401	NaN	NaN	0.7929	0.8734	0.0389	0.0222	0.0234	0.0193	0.0227
0.0	0.0	0.0	-1002.3482	473.3401	NaN	NaN	-0.3	0.8773	0.0362	0.022	0.0232	0.0196	0.0218
0.0	0.0	0.0	-870.3482	8.3401	NaN	NaN	-0.0097	0.8806	0.0347	0.0215	0.0226	0.0194	0.0212
0.0	0.0	0.0	956.6518	3208.3401	NaN	NaN	0.7703	0.8762	0.0369	0.0222	0.0232	0.0196	0.0218
0.0	0.0	0.0	-1762.3482	2416.3401	NaN	NaN	1.3	0.8799	0.0349	0.022	0.0226	0.0193	0.0213
0.0	0.0	0.0	-499.3482	2391.3401	NaN	NaN	1.2639	0.8824	0.0337	0.0219	0.022	0.0191	0.0209
0.0	0.0	0.0	225.6518	-904.6599	NaN	NaN	1.3	0.8878	0.0318	0.0208	0.0211	0.0187	0.0198
0.0	0.0	0.0	104.6518	182.3401	NaN	NaN	0.6353	0.8868	0.0317	0.0211	0.0212	0.0189	0.0202
0.0	0.0	0.0	383.6518	-1473.6599	NaN	NaN	1.3	0.8874	0.0313	0.021	0.021	0.019	0.0203
0.0	0.0	0.0	-2007.3482	1082.3401	NaN	NaN	-0.3	0.8856	0.032	0.0211	0.0213	0.0192	0.0209
0.0	0.0	0.0	-1777.3482	1629.3401	NaN	NaN	-0.3	0.886	0.0321	0.0208	0.0209	0.0191	0.0211
0.0	0.0	0.0	-2010.3482	74.3401	NaN	NaN	-0.0384	0.8899	0.0307	0.0196	0.0204	0.019	0.0203
0.0	0.0	0.0	-2305.3482	321.3401	NaN	NaN	-0.162	0.8916	0.03	0.0191	0.0201	0.0191	0.0201
0.0	0.0	0.0	-1853.3482	1129.3401	NaN	NaN	-0.3	0.8914	0.03	0.019	0.0201	0.0191	0.0203
0.0	0.0	0.0	-1567.3482	385.3401	NaN	NaN	-0.3	0.8919	0.0298	0.0189	0.02	0.0191	0.0204
0.0	0.0	0.0	991.6518	579.3401	NaN	NaN	0.3688	0.89	0.0298	0.0194	0.02	0.0193	0.0214
0.0	0.0	0.0	-464.3482	-73.6599	NaN	NaN	0.1369	0.8889	0.0303	0.0197	0.02	0.0193	0.0219
0.0	0.0	0.0	-2222.3482	415.3401	NaN	NaN	-0.2298	0.89	0.03	0.0195	0.0198	0.0192	0.0215
0.0	0.0	0.0	-887.3482	-64.6599	NaN	NaN	0.0679	0.8914	0.0293	0.0193	0.0197	0.0192	0.0211
0.0	0.0	0.0	516.6518	1999.3401	NaN	NaN	0.7947	0.8891	0.03	0.0197	0.02	0.0195	0.0218
0.0	0.0	0.0	-3806.3482	1821.3401	NaN	NaN	-0.3	0.8919	0.0291	0.0192	0.0198	0.0194	0.0207
0.0	0.0	0.0	-828.3482	2851.3401	NaN	NaN	1.3	0.8905	0.0295	0.0195	0.0199	0.0193	0.0212
0.0	0.0	0.0	-1063.3482	540.3401	NaN	NaN	-0.3	0.8935	0.0284	0.019	0.0197	0.0192	0.0203
0.0	0.0	0.0	-887.3482	484.3401	NaN	NaN	-0.3	0.894	0.0277	0.019	0.0197	0.0193	0.0204
0.0	0.0	0.0	-1565.3482	1398.3401	NaN	NaN	-0.3	0.8944	0.0272	0.019	0.0198	0.0194	0.0202
0.0	0.0	0.0	-583.3482	-1336.6599	NaN	NaN	0.6962	0.8946	0.0265	0.019	0.0198	0.0197	0.0204
0.0	0.0	0.0	1146.6518	1589.3401	NaN	NaN	0.5809	0.8941	0.0265	0.0191	0.0198	0.0198	0.0207
0.0	0.0	0.0	176.6518	-2917.6599	NaN	NaN	1.0644	0.8964	0.0259	0.0188	0.0194	0.0195	0.02
0.0	0.0	0.0	-1411.3482	-644.6599	NaN	NaN	0.3135	0.8964	0.0257	0.0188	0.0194	0.0196	0.0202
0.0	0.0	0.0	-1810.3482	391.3401	NaN	NaN	-0.2758	0.8961	0.0257	0.0186	0.0194	0.0198	0.0204
0.0	0.0	0.0	-1560.3482	818.3401	NaN	NaN	-0.3	0.8952	0.0255	0.0186	0.0196	0.0202	0.0209
0.0	0.0	0.0	-1550.3482	3624.3401	NaN	NaN	1.3	0.8927	0.0261	0.019	0.0199	0.0206	0.0217
0.0	0.0	0.0	-2007.3482	872.3401	NaN	NaN	-0.3	0.8932	0.026	0.0191	0.0199	0.0207	0.0212
0.0	0.0	0.0	-1054.3482	2380.3401	NaN	NaN	1.3	0.893	0.026	0.0192	0.0199	0.0206	0.0213
0.0	0.0	0.0	-434.3482	-307.6599	NaN	NaN	0.4146	0.8937	0.0255	0.0192	0.0199	0.0207	0.021
0.0	0.0	0.0	-701.3482	845.3401	NaN	NaN	1.3	0.8925	0.0256	0.0193	0.0201	0.0209	0.0216
0.0	0.0	0.0	-94.3482	1119.3401	NaN	NaN	1.092	0.8912	0.0259	0.0195	0.0202	0.0211	0.022
0.0	0.0	0.0	-856.3482	433.3401	NaN	NaN	-0.3	0.8919	0.0256	0.0195	0.0202	0.0211	0.0217
0.0	0.0	0.0	1196.6518	1835.3401	NaN	NaN	0.6053	0.8915	0.0258	0.0195	0.0202	0.0211	0.0218
0.0	0.0	0.0	-2283.3482	54.3401	NaN	NaN	-0.0244	0.893	0.0254	0.0194	0.0201	0.021	0.0212
0.0	0.0	0.0	507.6518	3363.3401	NaN	NaN	0.8689	0.8901	0.0263	0.0198	0.0203	0.0212	0.0223
0.0	0.0	0.0	200.6518	291.3401	NaN	NaN	0.5922	0.8895	0.0263	0.0201	0.0204	0.0215	0.0223
0.0	0.0	0.0	-565.3482	876.3401	NaN	NaN	1.3	0.8894	0.026	0.0203	0.0204	0.0215	0.0224
0.0	0.0	0.0	185.6518	555.3401	NaN	NaN	0.7495	0.8908	0.0256	0.0202	0.0202	0.0213	0.0219
0.0	0.0	0.0	-1430.3482	-479.6599	NaN	NaN	0.2511	0.8918	0.0251	0.0202	0.0201	0.0212	0.0216
0.0	0.0	0.0	-1266.3482	1443.3401	NaN	NaN	1.3	0.892	0.0249	0.0203	0.02	0.0211	0.0217
0.0	0.0	0.0	-600.3482	1104.3401	NaN	NaN	1.3	0.8917	0.0248	0.0204	0.02	0.0212	0.0218
0.0	0.0	0.0	706.6518	-532.6599	NaN	NaN	-0.3	0.8896	0.0253	0.0211	0.02	0.0214	0.0226
0.0	0.0	0.0	-1239.3482	1056.3401	NaN	NaN	-0.3	0.8904	0.025	0.021	0.0202	0.0214	0.022
0.0	0.0	0.0	-1783.3482	-1645.6599	NaN	NaN	0.4799	0.8907	0.0247	0.021	0.0205	0.0214	0.0217
0.0	0.0	0.0	-2406.3482	1203.3401	NaN	NaN	-0.3	0.8911	0.0243	0.0209	0.0205	0.0213	0.0218
0.0	0.0	0.0	-1070.3482	177.3401	NaN	NaN	-0.1986	0.8918	0.0236	0.021	0.0202	0.0214	0.022
0.0	0.0	0.0	-1068.3482	4426.3401	NaN	NaN	1.3	0.8895	0.0239	0.0221	0.0196	0.0214	0.0235
0.0	0.0	0.0	-1959.3482	816.3401	NaN	NaN	-0.3	0.8901	0.0236	0.0222	0.0196	0.0214	0.0232
0.0	0.0	0.0	-155.3482	1149.3401	NaN	NaN	1.1563	0.8906	0.0234	0.0221	0.0196	0.0214	0.0229
0.0	0.0	0.0	-321.3482	695.3401	NaN	NaN	1.3	0.891	0.0233	0.0218	0.02	0.0215	0.0223
0.0	0.0	0.0	-933.3482	-1801.6599	NaN	NaN	0.6587	0.8924	0.0229	0.0215	0.0201	0.0213	0.0219
0.0	0.0	0.0	-2204.3482	811.3401	NaN	NaN	-0.3	0.8928	0.0227	0.0214	0.0201	0.0211	0.0219
0.0	0.0	0.0	-509.3482	756.3401	NaN	NaN	1.3	0.8928	0.0225	0.0216	0.0198	0.0212	0.0221
0.0	0.0	0.0	-1421.3482	-542.6599	NaN	NaN	0.2763	0.8933	0.0223	0.0215	0.0196	0.0211	0.0221
0.0	0.0	0.0	-304.3482	2455.3401	NaN	NaN	1.1415	0.8924	0.0223	0.022	0.0193	0.0212	0.0228
0.0	0.0	0.0	-437.3482	2313.3401	NaN	NaN	1.2331	0.8913	0.0227	0.0221	0.0194	0.0214	0.0231
0.0	0.0	0.0	-1511.3482	392.3401	NaN	NaN	-0.3	0.8915	0.0227	0.0219	0.0197	0.0216	0.0227
0.0	0.0	0.0	-2147.3482	1831.3401	NaN	NaN	-0.3	0.8926	0.0224	0.0216	0.0197	0.0214	0.0223
0.0	0.0	0.0	-397.3482	979.3401	NaN	NaN	1.3	0.8924	0.0223	0.0217	0.0198	0.0214	0.0225
0.0	0.0	0.0	-1721.3482	584.3401	NaN	NaN	-0.3	0.8918	0.0223	0.0218	0.02	0.0214	0.0227
0.0	0.0	0.0	-1149.3482	2444.3401	NaN	NaN	1.3	0.8911	0.0224	0.0219	0.0204	0.0216	0.0226
0.0	0.0	0.0	-496.3482	190.3401	NaN	NaN	-0.3	0.8909	0.0225	0.0218	0.0207	0.0217	0.0223
0.0	0.0	0.0	-811.3482	2042.3401	NaN	NaN	1.3	0.8907	0.0225	0.022	0.0208	0.0217	0.0222
0.0	0.0	0.0	-861.3482	-1162.6599	NaN	NaN	0.5744	0.892	0.0225	0.0217	0.0208	0.0215	0.0215
0.0	0.0	0.0	-725.3482	1671.3401	NaN	NaN	1.3	0.8925	0.0222	0.0218	0.0207	0.0214	0.0214
0.0	0.0	0.0	1729.6518	-2995.6599	NaN	NaN	1.3	0.8926	0.0222	0.0217	0.0208	0.0214	0.0213
0.0	0.0	0.0	-425.3482	1374.3401	NaN	NaN	1.3	0.8924	0.022	0.022	0.0208	0.0214	0.0214
0.0	0.0	0.0	625.6518	586.3401	NaN	NaN	0.4838	0.8921	0.0222	0.022	0.0208	0.0214	0.0215
0.0	0.0	0.0	-455.3482	-2612.6599	NaN	NaN	0.8516	0.8926	0.0222	0.0219	0.021	0.0211	0.0212
0.0	0.0	0.0	-1391.3482	-3.6599	NaN	NaN	0.0026	0.8925	0.0221	0.0219	0.0209	0.0212	0.0213
0.0	0.0	0.0	-609.3482	-1183.6599	NaN	NaN	0.6602	0.8926	0.0221	0.022	0.0207	0.0211	0.0215
0.0	0.0	0.0	-949.3482	1639.3401	NaN	NaN	1.3	0.8917	0.0222	0.0224	0.0205	0.0213	0.0219
0.0	0.0	0.0	-522.3482	1283.3401	NaN	NaN	1.3	0.8916	0.0223	0.0224	0.0204	0.0213	0.022
0.0	0.0	0.0	1774.6518	-1384.6599	NaN	NaN	-0.3	0.8917	0.0224	0.0223	0.0204	0.0213	0.0219
0.0	0.0	0.0	-430.3482	1904.3401	NaN	NaN	1.292	0.891	0.0225	0.0224	0.0204	0.0216	0.0221
0.0	0.0	0.0	-1198.3482	1148.3401	NaN	NaN	-0.3	0.8912	0.0225	0.0223	0.0205	0.0216	0.022
0.0	0.0	0.0	-1008.3482	1299.3401	NaN	NaN	1.3	0.8915	0.0225	0.022	0.0207	0.0216	0.0217
0.0	0.0	0.0	-1012.3482	2883.3401	NaN	NaN	1.3	0.8923	0.0222	0.0219	0.0207	0.0214	0.0215
0.0	0.0	0.0	-1342.3482	-1566.6599	NaN	NaN	0.5386	0.8928	0.0221	0.0219	0.021	0.0208	0.0214
0.0	0.0	0.0	-2665.3482	644.3401	NaN	NaN	-0.3	0.8943	0.0216	0.0216	0.0209	0.0206	0.0211
0.0	0.0	0.0	-2043.3482	1095.3401	NaN	NaN	-0.3	0.8951	0.0213	0.0214	0.0209	0.0204	0.021
0.0	0.0	0.0	-1243.3482	-624.6599	NaN	NaN	0.3344	0.8955	0.0212	0.0213	0.0208	0.0202	0.0209
0.0	0.0	0.0	-962.3482	-1327.6599	NaN	NaN	0.5798	0.8961	0.0212	0.0212	0.0207	0.0201	0.0206
0.0	0.0	0.0	-1034.3482	-1611.6599	NaN	NaN	0.6091	0.8971	0.0212	0.0211	0.0204	0.0198	0.0204
0.0	0.0	0.0	-2359.3482	-1767.6599	NaN	NaN	0.4283	0.8984	0.0208	0.0208	0.0201	0.0196	0.0204
0.0	0.0	0.0	-1094.3482	1710.3401	NaN	NaN	1.3	0.8986	0.0204	0.0205	0.0199	0.0198	0.0207
0.0	0.0	0.0	-1005.3482	1054.3401	NaN	NaN	1.3	0.8975	0.0207	0.0207	0.02	0.02	0.0211
0.0	0.0	0.0	-2156.3482	199.3401	NaN	NaN	-0.1019	0.8975	0.0207	0.0208	0.0199	0.0199	0.0212
0.0	0.0	0.0	134.6518	240.3401	NaN	NaN	0.6409	0.8971	0.0209	0.0208	0.02	0.0199	0.0212
0.0	0.0	0.0	-2200.3482	-466.6599	NaN	NaN	0.175	0.8978	0.0209	0.0206	0.0199	0.0197	0.0211
0.0	0.0	0.0	-830.3482	312.3401	NaN	NaN	-0.3	0.8972	0.0209	0.0208	0.0199	0.0199	0.0213
0.0	0.0	0.0	372.6518	-336.6599	NaN	NaN	-0.3	0.8961	0.0212	0.0208	0.0202	0.0203	0.0214
0.0	0.0	0.0	-507.3482	861.3401	NaN	NaN	1.3	0.8941	0.0219	0.021	0.0205	0.0207	0.0219
0.0	0.0	0.0	-1113.3482	784.3401	NaN	NaN	-0.3	0.8938	0.0222	0.0205	0.0207	0.0209	0.0219
0.0	0.0	0.0	-2322.3482	-818.6599	NaN	NaN	0.2606	0.8918	0.0229	0.0204	0.0213	0.0215	0.0221
0.0	0.0	0.0	-1634.3482	2350.3401	NaN	NaN	1.3	0.8874	0.0246	0.0202	0.0226	0.0224	0.0228
0.0	0.0	0.0	-2508.3482	2040.3401	NaN	NaN	-0.3	0.8877	0.0252	0.0195	0.0229	0.0223	0.0224
0.0	0.0	0.0	-747.3482	1503.3401	NaN	NaN	1.3	0.8858	0.0263	0.0192	0.0239	0.0225	0.0223
0.0	0.0	0.0	-1507.3482	1105.3401	NaN	NaN	-0.3	0.8861	0.0267	0.0187	0.0242	0.0223	0.0219
0.0	0.0	0.0	-2480.3482	1485.3401	NaN	NaN	-0.3	0.8863	0.0269	0.0188	0.0241	0.0222	0.0216
0.0	0.0	0.0	-1396.3482	1717.3401	NaN	NaN	1.3	0.8875	0.0267	0.0189	0.0234	0.0222	0.0214
0.0	0.0	0.0	-554.3482	-2116.6599	NaN	NaN	0.7925	0.8866	0.0277	0.0199	0.0217	0.0231	0.0211
0.0	0.0	0.0	35.6518	416.3401	NaN	NaN	0.9211	0.8734	0.0329	0.0228	0.0226	0.0273	0.021
0.0	0.0	0.0	-1563.3482	573.3401	NaN	NaN	-0.3	0.8712	0.0338	0.0228	0.023	0.028	0.0212
0.0	0.0	0.0	-2312.3482	742.3401	NaN	NaN	-0.3	0.8694	0.0345	0.0223	0.0236	0.0286	0.0215
0.0	0.0	0.0	1021.6518	1714.3401	NaN	NaN	0.6266	0.8683	0.0351	0.0222	0.0239	0.0289	0.0216
0.0	0.0	0.0	-1730.3482	-143.6599	NaN	NaN	0.0767	0.87	0.0343	0.0224	0.0233	0.0285	0.0215
0.0	0.0	0.0	-1506.3482	-566.6599	NaN	NaN	0.2734	0.8707	0.0341	0.0227	0.023	0.0281	0.0215
0.0	0.0	0.0	-142.3482	-2234.6599	NaN	NaN	0.9401	0.8715	0.0338	0.0227	0.0226	0.0278	0.0215
0.0	0.0	0.0	-1606.3482	798.3401	NaN	NaN	-0.3	0.8714	0.0341	0.0224	0.0227	0.0278	0.0215
0.0	0.0	0.0	-1297.3482	-2915.6599	NaN	NaN	0.6921	0.8726	0.0335	0.0223	0.0223	0.0277	0.0216
0.0	0.0	0.0	-1759.3482	1340.3401	NaN	NaN	-0.3	0.8682	0.0356	0.0217	0.0237	0.0289	0.0218
0.0	0.0	0.0	-2464.3482	497.3401	NaN	NaN	-0.2528	0.8698	0.0357	0.0213	0.0234	0.0284	0.0214
0.0	0.0	0.0	-1080.3482	-1791.6599	NaN	NaN	0.6238	0.8736	0.0339	0.0216	0.0224	0.0274	0.0211
0.0	0.0	0.0	-638.3482	-1385.6599	NaN	NaN	0.6846	0.8721	0.0345	0.0217	0.0227	0.0278	0.0212
0.0	0.0	0.0	-377.3482	-119.6599	NaN	NaN	0.2408	0.8694	0.036	0.0214	0.0235	0.0284	0.0214
0.0	0.0	0.0	-580.3482	433.3401	NaN	NaN	-0.3	0.8682	0.0367	0.0213	0.0237	0.0287	0.0215
0.0	0.0	0.0	-1483.3482	-377.6599	NaN	NaN	0.2029	0.8694	0.0362	0.0212	0.0234	0.0285	0.0213
0.0	0.0	0.0	983.6518	-987.6599	NaN	NaN	1.3	0.8681	0.0368	0.0213	0.0236	0.0288	0.0214
0.0	0.0	0.0	-1380.3482	-307.6599	NaN	NaN	0.1823	0.8656	0.0379	0.0212	0.0242	0.0293	0.0218
0.0	0.0	0.0	-1160.3482	211.3401	NaN	NaN	-0.2227	0.8627	0.0395	0.0211	0.025	0.0297	0.0221
0.0	0.0	0.0	-891.3482	530.3401	NaN	NaN	-0.3	0.8636	0.0392	0.0209	0.0249	0.0296	0.0218
0.0	0.0	0.0	-1673.3482	1435.3401	NaN	NaN	-0.3	0.8614	0.0405	0.0212	0.0252	0.0296	0.022
0.0	0.0	0.0	-522.3482	-374.6599	NaN	NaN	0.4177	0.8634	0.04	0.0212	0.0248	0.0291	0.0216
0.0	0.0	0.0	-1769.3482	1380.3401	NaN	NaN	-0.3	0.8619	0.0408	0.0213	0.0251	0.0291	0.0217
0.0	0.0	0.0	-1929.3482	-772.6599	NaN	NaN	0.286	0.8625	0.0408	0.0208	0.0252	0.0291	0.0215
0.0	0.0	0.0	-917.3482	151.3401	NaN	NaN	-0.1976	0.8549	0.0446	0.0207	0.0271	0.0305	0.0223
0.0	0.0	0.0	-1514.3482	2368.3401	NaN	NaN	1.3	0.8486	0.0485	0.0207	0.0286	0.0307	0.0229
0.0	0.0	0.0	-1102.3482	2079.3401	NaN	NaN	1.3	0.8539	0.0467	0.0205	0.0275	0.0294	0.022
0.0	0.0	0.0	-1166.3482	-314.6599	NaN	NaN	0.2125	0.8616	0.0429	0.0202	0.0258	0.0284	0.0209
0.0	0.0	0.0	-1882.3482	780.3401	NaN	NaN	-0.3	0.8557	0.0458	0.0205	0.0271	0.0291	0.0217
0.0	0.0	0.0	-1348.3482	670.3401	NaN	NaN	-0.3	0.8563	0.0459	0.02	0.0273	0.0291	0.0214
0.0	0.0	0.0	1502.6518	-794.6599	NaN	NaN	-0.3	0.8522	0.0481	0.0201	0.0281	0.0294	0.022
0.0	0.0	0.0	387.6518	-1530.6599	NaN	NaN	1.3	0.8592	0.0453	0.0198	0.0265	0.0282	0.021
0.0	0.0	0.0	-531.3482	59.3401	NaN	NaN	-0.1257	0.8578	0.046	0.0198	0.0267	0.0286	0.0211
0.0	0.0	0.0	-1860.3482	-162.6599	NaN	NaN	0.0804	0.8541	0.0483	0.0197	0.0273	0.0289	0.0216
0.0	0.0	0.0	-2460.3482	-167.6599	NaN	NaN	0.0638	0.8564	0.0472	0.0191	0.0272	0.0289	0.0212
0.0	0.0	0.0	-1535.3482	1462.3401	NaN	NaN	-0.3	0.8496	0.0508	0.0194	0.0286	0.0295	0.0222
0.0	0.0	0.0	-1625.3482	-2297.6599	NaN	NaN	0.5857	0.8525	0.0499	0.0189	0.0282	0.0291	0.0215
0.0	0.0	0.0	-2108.3482	975.3401	NaN	NaN	-0.3	0.8411	0.0559	0.0193	0.0308	0.03	0.0229
0.0	0.0	0.0	-1043.3482	593.3401	NaN	NaN	-0.3	0.847	0.0537	0.0188	0.0298	0.0292	0.0216
0.0	0.0	0.0	-2557.3482	1720.3401	NaN	NaN	-0.3	0.8354	0.0596	0.0191	0.0327	0.03	0.0232
0.0	0.0	0.0	-2532.3482	162.3401	NaN	NaN	-0.0685	0.8412	0.0569	0.0186	0.0318	0.0297	0.0218
0.0	0.0	0.0	-234.3482	1622.3401	NaN	NaN	1.1688	0.8156	0.0705	0.0195	0.0382	0.0316	0.0247
0.0	0.0	0.0	185.6518	-1023.6599	NaN	NaN	1.2215	0.8223	0.0684	0.019	0.0364	0.0303	0.0237
0.0	0.0	0.0	-1542.3482	89.3401	NaN	NaN	-0.0615	0.827	0.0652	0.0193	0.0354	0.0301	0.023
0.0	0.0	0.0	-1368.3482	932.3401	NaN	NaN	-0.3	0.8207	0.0691	0.0192	0.0369	0.0306	0.0234
0.0	0.0	0.0	-1868.3482	2272.3401	NaN	NaN	1.3	0.8172	0.0711	0.0188	0.0383	0.0309	0.0237
0.0	0.0	0.0	-396.3482	1785.3401	NaN	NaN	1.2853	0.8085	0.0756	0.0188	0.0407	0.0322	0.0241
0.0	0.0	0.0	-2482.3482	2707.3401	NaN	NaN	1.3	0.796	0.0836	0.0188	0.0441	0.0324	0.0251
0.0	0.0	0.0	-300.3482	-266.6599	NaN	NaN	0.4703	0.7975	0.0828	0.0188	0.0433	0.0325	0.0251
0.0	0.0	0.0	-2174.3482	2082.3401	NaN	NaN	-0.3	0.816	0.0724	0.0185	0.0386	0.031	0.0236
0.0	0.0	0.0	-670.3482	-1006.6599	NaN	NaN	0.6003	0.8212	0.0694	0.018	0.0372	0.0308	0.0234
0.0	0.0	0.0	-2604.3482	-1191.6599	NaN	NaN	0.3139	0.8397	0.0589	0.017	0.0336	0.03	0.0209
0.0	0.0	0.0	-899.3482	3077.3401	NaN	NaN	1.3	0.7981	0.0827	0.0173	0.0449	0.0325	0.0244
0.0	0.0	0.0	-1224.3482	355.3401	NaN	NaN	-0.3	0.7953	0.0852	0.0172	0.0456	0.0323	0.0245
0.0	0.0	0.0	-2157.3482	927.3401	NaN	NaN	-0.3	0.7861	0.0905	0.0177	0.048	0.0323	0.0254
0.0	0.0	0.0	-271.3482	949.3401	NaN	NaN	1.3	0.795	0.086	0.0175	0.0451	0.0313	0.0252
0.0	0.0	0.0	-932.3482	-1578.6599	NaN	NaN	0.6287	0.8215	0.0706	0.0175	0.038	0.03	0.0225
0.0	0.0	0.0	-1938.3482	-503.6599	NaN	NaN	0.2062	0.8095	0.0773	0.0171	0.0417	0.0309	0.0235
0.0	0.0	0.0	-2023.3482	-766.6599	NaN	NaN	0.2748	0.7991	0.0841	0.017	0.045	0.0313	0.0236
0.0	0.0	0.0	-966.3482	3363.3401	NaN	NaN	1.3	0.7653	0.1038	0.0183	0.0537	0.033	0.0259
0.0	0.0	0.0	-1285.3482	459.3401	NaN	NaN	-0.3	0.7912	0.089	0.0167	0.0471	0.0308	0.0252
0.0	0.0	0.0	-2455.3482	-376.6599	NaN	NaN	0.133	0.8082	0.0782	0.0169	0.0424	0.031	0.0233
0.0	0.0	0.0	-1741.3482	2154.3401	NaN	NaN	1.3	0.7926	0.0879	0.0172	0.0467	0.0313	0.0243
0.0	0.0	0.0	-1211.3482	1868.3401	NaN	NaN	1.3	0.7901	0.0894	0.0172	0.0478	0.0314	0.0241
0.0	0.0	0.0	-1818.3482	2141.3401	NaN	NaN	1.3	0.7794	0.0961	0.0176	0.0504	0.032	0.0245
0.0	0.0	0.0	-485.3482	451.3401	NaN	NaN	-0.3	0.7687	0.1034	0.0183	0.0524	0.032	0.0252
0.0	0.0	0.0	14.6518	1543.3401	NaN	NaN	0.9906	0.7698	0.1032	0.0185	0.0517	0.0317	0.0251
0.0	0.0	0.0	-238.3482	1159.3401	NaN	NaN	1.2588	0.7778	0.0982	0.0179	0.0506	0.0304	0.0251
0.0	0.0	0.0	-1008.3482	-1197.6599	NaN	NaN	0.5429	0.8003	0.0845	0.0171	0.0455	0.0296	0.023
0.0	0.0	0.0	-2077.3482	2279.3401	NaN	NaN	1.3	0.7724	0.1014	0.0188	0.0514	0.0315	0.0245
0.0	0.0	0.0	-631.3482	2296.3401	NaN	NaN	1.3	0.7591	0.1102	0.0193	0.0543	0.0311	0.0261
0.0	0.0	0.0	-534.3482	439.3401	NaN	NaN	-0.3	0.7897	0.0919	0.0179	0.048	0.0287	0.0237
0.0	0.0	0.0	-1474.3482	-1378.6599	NaN	NaN	0.4832	0.7983	0.0863	0.0179	0.046	0.0284	0.023
0.0	0.0	0.0	-2042.3482	-1245.6599	NaN	NaN	0.3788	0.7966	0.0884	0.0176	0.0461	0.0284	0.0229
0.0	0.0	0.0	-691.3482	990.3401	NaN	NaN	1.3	0.7715	0.1041	0.0186	0.0516	0.03	0.0242
0.0	0.0	0.0	-488.3482	2455.3401	NaN	NaN	1.2483	0.7514	0.1162	0.0194	0.0561	0.0308	0.026
0.0	0.0	0.0	-1098.3482	612.3401	NaN	NaN	-0.3	0.7607	0.1111	0.0191	0.0532	0.0302	0.0256
0.0	0.0	0.0	230.6518	1798.3401	NaN	NaN	0.8863	0.7496	0.1173	0.0198	0.0555	0.031	0.0267
0.0	0.0	0.0	-1804.3482	844.3401	NaN	NaN	-0.3	0.7731	0.1031	0.0186	0.0515	0.0287	0.025
0.0	0.0	0.0	-269.3482	-2775.6599	NaN	NaN	0.9115	0.8016	0.0854	0.0175	0.0457	0.0274	0.0224
0.0	0.0	0.0	-1018.3482	1421.3401	NaN	NaN	1.3	0.7942	0.0893	0.0179	0.0476	0.028	0.023
0.0	0.0	0.0	-489.3482	101.3401	NaN	NaN	-0.2612	0.7844	0.0961	0.0185	0.0489	0.0284	0.0237
0.0	0.0	0.0	-2018.3482	3224.3401	NaN	NaN	1.3	0.7738	0.1025	0.019	0.0514	0.0288	0.0245
0.0	0.0	0.0	-3352.3482	1867.3401	NaN	NaN	-0.3	0.7781	0.1002	0.0187	0.0506	0.0282	0.0242
0.0	0.0	0.0	-1655.3482	168.3401	NaN	NaN	-0.1132	0.7825	0.0973	0.0187	0.0496	0.0282	0.0237
0.0	0.0	0.0	-395.3482	1346.3401	NaN	NaN	1.3	0.7762	0.1009	0.0191	0.0508	0.0287	0.0242
0.0	0.0	0.0	389.6518	211.3401	NaN	NaN	0.3517	0.7836	0.0964	0.0191	0.0495	0.028	0.0234
0.0	0.0	0.0	-1277.3482	1488.3401	NaN	NaN	1.3	0.7971	0.0876	0.0185	0.0475	0.0268	0.0226
0.0	0.0	0.0	-1743.3482	-2346.6599	NaN	NaN	0.5738	0.8176	0.075	0.018	0.0424	0.0265	0.0205
0.0	0.0	0.0	-2093.3482	1838.3401	NaN	NaN	-0.3	0.7905	0.0914	0.0184	0.0482	0.0285	0.0229
0.0	0.0	0.0	-632.3482	486.3401	NaN	NaN	-0.3	0.7866	0.0949	0.0188	0.048	0.0286	0.023
0.0	0.0	0.0	-600.3482	664.3401	NaN	NaN	1.3	0.7778	0.0996	0.0189	0.0506	0.0288	0.0243
0.0	0.0	0.0	-2403.3482	-759.6599	NaN	NaN	0.2402	0.8025	0.0859	0.018	0.0447	0.0269	0.022
0.0	0.0	0.0	-949.3482	-10.6599	NaN	NaN	0.0111	0.7889	0.0936	0.0183	0.048	0.0281	0.0231
0.0	0.0	0.0	-2586.3482	2949.3401	NaN	NaN	1.3	0.7881	0.0953	0.0185	0.0476	0.0279	0.0227
0.0	0.0	0.0	-1768.3482	672.3401	NaN	NaN	-0.3	0.7776	0.1012	0.0192	0.0497	0.0286	0.0237
0.0	0.0	0.0	-376.3482	2600.3401	NaN	NaN	1.1692	0.7696	0.106	0.02	0.0507	0.0294	0.0242
0.0	0.0	0.0	-471.3482	-35.6599	NaN	NaN	0.0703	0.7731	0.1042	0.0194	0.0504	0.0285	0.0243
0.0	0.0	0.0	-1985.3482	-624.6599	NaN	NaN	0.2393	0.7947	0.0908	0.0182	0.0466	0.0271	0.0226
0.0	0.0	0.0	-979.3482	3.3401	NaN	NaN	-0.0034	0.7993	0.0875	0.0181	0.0458	0.0271	0.0222
0.0	0.0	0.0	-2530.3482	1866.3401	NaN	NaN	-0.3	0.7871	0.095	0.0185	0.0483	0.0281	0.0231
0.0	0.0	0.0	-293.3482	639.3401	NaN	NaN	1.3	0.7783	0.1001	0.0195	0.0496	0.029	0.0235
0.0	0.0	0.0	26.6518	1528.3401	NaN	NaN	0.9829	0.7654	0.1074	0.02	0.0525	0.0297	0.025
0.0	0.0	0.0	-2066.3482	-1492.6599	NaN	NaN	0.4194	0.7955	0.0905	0.0186	0.0456	0.0273	0.0225
0.0	0.0	0.0	314.6518	-1897.6599	NaN	NaN	1.1988	0.7827	0.0994	0.0198	0.0481	0.0272	0.0227
0.0	0.0	0.0	-2349.3482	197.3401	NaN	NaN	-0.0917	0.764	0.1113	0.0227	0.0531	0.0271	0.0218
0.0	0.0	0.0	-1728.3482	2882.3401	NaN	NaN	1.3	0.7157	0.1417	0.0251	0.0617	0.0303	0.0256
0.0	0.0	0.0	-1708.3482	-1034.6599	NaN	NaN	0.3772	0.7587	0.116	0.0232	0.0532	0.0268	0.022
0.0	0.0	0.0	-1303.3482	31.3401	NaN	NaN	-0.0246	0.7218	0.1372	0.025	0.0607	0.0303	0.025
0.0	0.0	0.0	-888.3482	-330.6599	NaN	NaN	0.2713	0.7254	0.1372	0.0254	0.058	0.0297	0.0243
0.0	0.0	0.0	-1678.3482	160.3401	NaN	NaN	-0.1056	0.708	0.1476	0.0263	0.0608	0.0314	0.0259
0.0	0.0	0.0	-1452.3482	1422.3401	NaN	NaN	-0.3	0.7009	0.1532	0.0271	0.0608	0.0318	0.0261
0.0	0.0	0.0	-2019.3482	-424.6599	NaN	NaN	0.1738	0.6938	0.1578	0.0278	0.0613	0.0324	0.0269
0.0	0.0	0.0	-2747.3482	543.3401	NaN	NaN	-0.2465	0.6844	0.1654	0.0284	0.0615	0.0332	0.0271
0.0	0.0	0.0	-1564.3482	1324.3401	NaN	NaN	-0.3	0.6687	0.1755	0.0295	0.0635	0.0346	0.0282
0.0	0.0	0.0	835.6518	1886.3401	NaN	NaN	0.693	0.6597	0.1817	0.0301	0.0648	0.0348	0.0289
0.0	0.0	0.0	-2346.3482	256.3401	NaN	NaN	-0.1227	0.6951	0.1592	0.028	0.0588	0.0319	0.027
0.0	0.0	0.0	-1528.3482	1576.3401	NaN	NaN	1.3	0.6709	0.1738	0.0295	0.0633	0.0343	0.0282
0.0	0.0	0.0	-113.3482	992.3401	NaN	NaN	1.129	0.6679	0.1763	0.0303	0.0628	0.0346	0.0281
0.0	0.0	0.0	-1713.3482	-178.6599	NaN	NaN	0.0944	0.6772	0.17	0.0291	0.0623	0.0336	0.0279
0.0	0.0	0.0	-1086.3482	520.3401	NaN	NaN	-0.3	0.671	0.1739	0.0298	0.0632	0.0342	0.0278
0.0	0.0	0.0	-372.3482	-2520.6599	NaN	NaN	0.8713	0.6786	0.169	0.0294	0.0624	0.0336	0.027
0.0	0.0	0.0	-1128.3482	2358.3401	NaN	NaN	1.3	0.6068	0.2149	0.034	0.0741	0.0403	0.0299
0.0	0.0	0.0	-3236.3482	881.3401	NaN	NaN	-0.3	0.6448	0.1923	0.0319	0.0654	0.0362	0.0294
0.0	0.0	0.0	-1303.3482	2333.3401	NaN	NaN	1.3	0.6074	0.2159	0.0337	0.0719	0.0399	0.0312
0.0	0.0	0.0	-1820.3482	-917.6599	NaN	NaN	0.3352	0.6301	0.2029	0.0326	0.067	0.0375	0.0299
0.0	0.0	0.0	-1370.3482	-831.6599	NaN	NaN	0.3777	0.6224	0.2069	0.033	0.0691	0.0384	0.0302
0.0	0.0	0.0	-1659.3482	-1372.6599	NaN	NaN	0.4527	0.6221	0.2076	0.0333	0.0687	0.0388	0.0295
0.0	0.0	0.0	-1515.3482	2419.3401	NaN	NaN	1.3	0.5446	0.2595	0.0384	0.0806	0.0453	0.0315
0.0	0.0	0.0	-704.3482	-328.6599	NaN	NaN	0.3182	0.5709	0.2447	0.0363	0.0739	0.0423	0.0318
0.0	0.0	0.0	-1423.3482	900.3401	NaN	NaN	-0.3	0.5513	0.2567	0.038	0.0775	0.0442	0.0323
0.0	0.0	0.0	-1224.3482	311.3401	NaN	NaN	-0.3	0.5389	0.2668	0.0391	0.0782	0.0452	0.0319
0.0	0.0	0.0	-748.3482	-2399.6599	NaN	NaN	0.7623	0.5451	0.2622	0.0391	0.0767	0.0444	0.0324
0.0	0.0	0.0	-451.3482	4450.3401	NaN	NaN	1.1129	0.477	0.3083	0.0451	0.0848	0.0524	0.0325
0.0	0.0	0.0	-256.3482	-269.6599	NaN	NaN	0.5127	0.5233	0.2794	0.0425	0.0756	0.0464	0.0328
0.0	0.0	0.0	-1354.3482	2910.3401	NaN	NaN	1.3	0.4654	0.3259	0.0498	0.0755	0.0454	0.038
0.0	0.0	0.0	-2601.3482	-2210.6599	NaN	NaN	0.4594	0.3766	0.4138	0.057	0.0737	0.0408	0.0381
0.0	0.0	0.0	-2366.3482	3111.3401	NaN	NaN	1.3	0.3172	0.465	0.0593	0.0783	0.042	0.0381
0.0	0.0	0.0	-381.3482	1412.3401	NaN	NaN	1.3	0.3287	0.4585	0.0581	0.076	0.0403	0.0384
0.0	0.0	0.0	-1752.3482	866.3401	NaN	NaN	-0.3	0.3381	0.448	0.0591	0.0759	0.0399	0.039
0.0	0.0	0.0	-1234.3482	-1303.6599	NaN	NaN	0.5137	0.3454	0.4425	0.0581	0.0759	0.0395	0.0386
0.0	0.0	0.0	-875.3482	-1763.6599	NaN	NaN	0.6683	0.3539	0.435	0.0573	0.0761	0.0388	0.039
0.0	0.0	0.0	-2361.3482	812.3401	NaN	NaN	-0.3	0.3442	0.4435	0.0574	0.0776	0.0395	0.0377
0.0	0.0	0.0	-1421.3482	165.3401	NaN	NaN	-0.1316	0.3216	0.463	0.0594	0.0787	0.0403	0.037
0.0	0.0	0.0	-2638.3482	2572.3401	NaN	NaN	-0.3	0.2966	0.4845	0.062	0.078	0.0429	0.036
0.0	0.0	0.0	-1332.3482	-152.6599	NaN	NaN	0.1028	0.2922	0.4882	0.0628	0.0774	0.0435	0.0359
0.0	0.0	0.0	-483.3482	898.3401	NaN	NaN	1.3	0.3081	0.4741	0.0618	0.0763	0.043	0.0365
0.0	0.0	0.0	-1112.3482	-1687.6599	NaN	NaN	0.6027	0.309	0.4753	0.06	0.0774	0.0423	0.036
0.0	0.0	0.0	40.6518	571.3401	NaN	NaN	0.9336	0.2845	0.4946	0.0632	0.0781	0.0446	0.0349
0.0	0.0	0.0	-1736.3482	1894.3401	NaN	NaN	1.3	0.2759	0.5041	0.0631	0.0777	0.0448	0.0344
0.0	0.0	0.0	-1754.3482	-376.6599	NaN	NaN	0.1768	0.2807	0.499	0.0634	0.0779	0.0444	0.0347
0.0	0.0	0.0	-340.3482	-1855.6599	NaN	NaN	0.845	0.2839	0.498	0.0615	0.0789	0.0432	0.0345
0.0	0.0	0.0	-2550.3482	712.3401	NaN	NaN	-0.3	0.2726	0.5072	0.0624	0.0788	0.0449	0.0341
0.0	0.0	0.0	-428.3482	2862.3401	NaN	NaN	1.176	0.2684	0.5113	0.0632	0.0776	0.046	0.0335
0.0	0.0	0.0	-1805.3482	-564.6599	NaN	NaN	0.2383	0.2757	0.5052	0.0618	0.0781	0.0454	0.0339
0.0	0.0	0.0	-1047.3482	-1584.6599	NaN	NaN	0.6021	0.2704	0.5107	0.0625	0.0772	0.0457	0.0335
0.0	0.0	0.0	437.6518	1249.3401	NaN	NaN	0.7406	0.2666	0.5147	0.0637	0.0751	0.047	0.0328
0.0	0.0	0.0	-1484.3482	1824.3401	NaN	NaN	1.3	0.2685	0.5121	0.0642	0.0744	0.0479	0.0328
0.0	0.0	0.0	-2434.3482	1632.3401	NaN	NaN	-0.3	0.2788	0.5013	0.0642	0.0748	0.0476	0.0333
0.0	0.0	0.0	-2990.3482	-2855.6599	NaN	NaN	0.4885	0.2875	0.4946	0.0618	0.0765	0.0456	0.0341
0.0	0.0	0.0	-1718.3482	1429.3401	NaN	NaN	-0.3	0.2753	0.5063	0.063	0.0759	0.0463	0.0331
0.0	0.0	0.0	-2155.3482	1864.3401	NaN	NaN	-0.3	0.266	0.5176	0.0637	0.0744	0.0459	0.0324
0.0	0.0	0.0	-740.3482	3814.3401	NaN	NaN	1.2408	0.2609	0.5217	0.0654	0.0726	0.0474	0.032
0.0	0.0	0.0	-1589.3482	1723.3401	NaN	NaN	1.3	0.263	0.5197	0.0658	0.0723	0.0472	0.032
0.0	0.0	0.0	-1413.3482	-1025.6599	NaN	NaN	0.4205	0.265	0.5191	0.0647	0.0731	0.0458	0.0324
0.0	0.0	0.0	115.6518	1503.3401	NaN	NaN	0.9286	0.2593	0.5244	0.0658	0.072	0.0466	0.0318
0.0	0.0	0.0	-2067.3482	2495.3401	NaN	NaN	1.3	0.2597	0.524	0.0668	0.0712	0.0466	0.0317
0.0	0.0	0.0	-712.3482	3788.3401	NaN	NaN	1.2316	0.2618	0.5201	0.068	0.071	0.0471	0.032
0.0	0.0	0.0	-1940.3482	-644.6599	NaN	NaN	0.2494	0.2699	0.5122	0.0684	0.0711	0.0462	0.0322
0.0	0.0	0.0	-1200.3482	662.3401	NaN	NaN	-0.3	0.271	0.5109	0.0681	0.0708	0.0467	0.0325
0.0	0.0	0.0	-1356.3482	1012.3401	NaN	NaN	-0.3	0.2799	0.5028	0.0688	0.0701	0.046	0.0323
0.0	0.0	0.0	81.6518	-1503.6599	NaN	NaN	1.0574	0.2757	0.5064	0.0689	0.0712	0.0455	0.0324
0.0	0.0	0.0	-2305.3482	-31.6599	NaN	NaN	0.0135	0.2714	0.5126	0.0682	0.0709	0.0451	0.0319
0.0	0.0	0.0	-1325.3482	1338.3401	NaN	NaN	1.3	0.262	0.5221	0.0684	0.0705	0.0456	0.0315
0.0	0.0	0.0	-1490.3482	1544.3401	NaN	NaN	1.3	0.2651	0.519	0.0688	0.07	0.0457	0.0314
0.0	0.0	0.0	-1454.3482	643.3401	NaN	NaN	-0.3	0.2719	0.5111	0.0692	0.0705	0.0456	0.0317
0.0	0.0	0.0	-11.3482	2441.3401	NaN	NaN	1.0047	0.2779	0.5037	0.07	0.0696	0.0469	0.0319
0.0	0.0	0.0	-1722.3482	832.3401	NaN	NaN	-0.3	0.2841	0.4984	0.0697	0.0698	0.0462	0.0318
0.0	0.0	0.0	-1465.3482	1284.3401	NaN	NaN	-0.3	0.2959	0.4857	0.0705	0.0691	0.0467	0.0321
0.0	0.0	0.0	-2.3482	-393.6599	NaN	NaN	0.9941	0.304	0.4784	0.0702	0.0695	0.0459	0.032
0.0	0.0	0.0	-1256.3482	265.3401	NaN	NaN	-0.2677	0.3078	0.4731	0.0714	0.0695	0.0465	0.0317
0.0	0.0	0.0	-440.3482	418.3401	NaN	NaN	-0.3	0.307	0.4741	0.0711	0.0706	0.0458	0.0314
0.0	0.0	0.0	-3121.3482	284.3401	NaN	NaN	-0.1002	0.3111	0.4693	0.0719	0.0706	0.0458	0.0313
0.0	0.0	0.0	-745.3482	242.3401	NaN	NaN	-0.3	0.2995	0.4811	0.069	0.0726	0.0465	0.0314
0.0	0.0	0.0	-3099.3482	1756.3401	NaN	NaN	-0.3	0.3203	0.4618	0.07	0.0703	0.0465	0.0311
0.0	0.0	0.0	-1566.3482	-809.6599	NaN	NaN	0.3408	0.3162	0.4653	0.068	0.0726	0.0467	0.0314
0.0	0.0	0.0	-1835.3482	26.3401	NaN	NaN	-0.0146	0.3134	0.47	0.0665	0.0729	0.0459	0.0312
0.0	0.0	0.0	-1791.3482	1605.3401	NaN	NaN	-0.3	0.2948	0.4871	0.0664	0.0735	0.0474	0.0308
0.0	0.0	0.0	-1051.3482	1618.3401	NaN	NaN	1.3	0.295	0.4874	0.0667	0.0727	0.0477	0.0305
0.0	0.0	0.0	-2496.3482	5.3401	NaN	NaN	-0.0021	0.2903	0.4928	0.0654	0.0745	0.0463	0.0307
0.0	0.0	0.0	-669.3482	1266.3401	NaN	NaN	1.3	0.2861	0.4956	0.066	0.075	0.0467	0.0306
0.0	0.0	0.0	-2726.3482	1209.3401	NaN	NaN	-0.3	0.2882	0.4956	0.0643	0.0763	0.0449	0.0307
0.0	0.0	0.0	-1832.3482	3864.3401	NaN	NaN	1.3	0.292	0.4909	0.0651	0.0755	0.0455	0.031
0.0	0.0	0.0	-1651.3482	2569.3401	NaN	NaN	1.3	0.2996	0.4836	0.0656	0.0748	0.0453	0.031
0.0	0.0	0.0	-2140.3482	-261.6599	NaN	NaN	0.1089	0.3072	0.4775	0.0639	0.0756	0.044	0.0318
0.0	0.0	0.0	-285.3482	916.3401	NaN	NaN	1.3	0.3103	0.4744	0.0632	0.0757	0.0444	0.032
0.0	0.0	0.0	-242.3482	-498.6599	NaN	NaN	0.6729	0.3117	0.4735	0.0627	0.0762	0.0439	0.0321
0.0	0.0	0.0	-2188.3482	2173.3401	NaN	NaN	-0.3	0.3106	0.4737	0.0626	0.0768	0.0442	0.0321
0.0	0.0	0.0	-2622.3482	960.3401	NaN	NaN	-0.3	0.3167	0.4696	0.0616	0.0769	0.0429	0.0322
0.0	0.0	0.0	-863.3482	3214.3401	NaN	NaN	1.3	0.3143	0.4692	0.0634	0.0759	0.0448	0.0324
0.0	0.0	0.0	-2331.3482	1363.3401	NaN	NaN	-0.3	0.3163	0.4691	0.0634	0.0752	0.0439	0.0322
0.0	0.0	0.0	-2205.3482	1301.3401	NaN	NaN	-0.3	0.3407	0.4475	0.0622	0.0739	0.0418	0.0339
0.0	0.0	0.0	-1193.3482	-1080.6599	NaN	NaN	0.4752	0.3412	0.4477	0.0602	0.0762	0.0403	0.0343
0.0	0.0	0.0	-1791.3482	-0.6599	NaN	NaN	0.0004	0.3271	0.4596	0.0615	0.0767	0.0416	0.0335
0.0	0.0	0.0	-1800.3482	3012.3401	NaN	NaN	1.3	0.325	0.4632	0.0621	0.0746	0.042	0.0329
0.0	0.0	0.0	-1687.3482	2031.3401	NaN	NaN	1.3	0.3282	0.46	0.0628	0.0741	0.0418	0.0331
0.0	0.0	0.0	-678.3482	1738.3401	NaN	NaN	1.3	0.333	0.455	0.0626	0.0743	0.0418	0.0332
0.0	0.0	0.0	-1440.3482	861.3401	NaN	NaN	-0.3	0.3508	0.4404	0.0612	0.0733	0.0404	0.0339
0.0	0.0	0.0	-1096.3482	3843.3401	NaN	NaN	1.3	0.3568	0.4336	0.0613	0.0729	0.0413	0.0342
0.0	0.0	0.0	-1029.3482	-401.6599	NaN	NaN	0.2807	0.3975	0.4012	0.0588	0.0708	0.0376	0.0341
0.0	0.0	0.0	-929.3482	2570.3401	NaN	NaN	1.3	0.3859	0.4073	0.058	0.0741	0.0389	0.0358
0.0	0.0	0.0	-1973.3482	1367.3401	NaN	NaN	-0.3	0.418	0.3833	0.0573	0.0706	0.0364	0.0344
0.0	0.0	0.0	-1619.3482	-107.6599	NaN	NaN	0.0623	0.447	0.3574	0.0529	0.0705	0.035	0.0373
0.0	0.0	0.0	-707.3482	596.3401	NaN	NaN	-0.3	0.4244	0.3768	0.0538	0.0742	0.036	0.0348
0.0	0.0	0.0	-1352.3482	-1614.6599	NaN	NaN	0.5442	0.4561	0.3503	0.0515	0.0708	0.0344	0.0369
0.0	0.0	0.0	-1001.3482	41.3401	NaN	NaN	-0.0431	0.4055	0.3919	0.0528	0.0769	0.0374	0.0355
0.0	0.0	0.0	-715.3482	1744.3401	NaN	NaN	1.3	0.4194	0.3812	0.052	0.0741	0.0362	0.0371
0.0	0.0	0.0	-852.3482	-229.6599	NaN	NaN	0.2123	0.4419	0.3637	0.0492	0.0726	0.0348	0.0379
0.0	0.0	0.0	-1363.3482	767.3401	NaN	NaN	-0.3	0.4569	0.3505	0.048	0.0718	0.0343	0.0384
0.0	0.0	0.0	-2642.3482	204.3401	NaN	NaN	-0.0838	0.4749	0.3364	0.0469	0.0705	0.0338	0.0374
0.0	0.0	0.0	-342.3482	-219.6599	NaN	NaN	0.3908	0.4735	0.3357	0.0461	0.072	0.0343	0.0385
0.0	0.0	0.0	-681.3482	-155.6599	NaN	NaN	0.186	0.4967	0.3177	0.0451	0.0695	0.0338	0.0372
0.0	0.0	0.0	-916.3482	674.3401	NaN	NaN	-0.3	0.4974	0.314	0.0441	0.0712	0.0344	0.0389
0.0	0.0	0.0	-1769.3482	578.3401	NaN	NaN	-0.3	0.5691	0.2605	0.0397	0.0623	0.0314	0.037
0.0	0.0	0.0	-1107.3482	622.3401	NaN	NaN	-0.3	0.5649	0.2598	0.039	0.0656	0.0327	0.038
0.0	0.0	0.0	-1733.3482	-364.6599	NaN	NaN	0.1738	0.6176	0.2231	0.0361	0.0577	0.03	0.0355
0.0	0.0	0.0	-1561.3482	517.3401	NaN	NaN	-0.3	0.6099	0.2261	0.0351	0.0607	0.0309	0.0373
0.0	0.0	0.0	-1441.3482	-750.6599	NaN	NaN	0.3425	0.6508	0.1976	0.0328	0.0549	0.0291	0.0347
0.0	0.0	0.0	-832.3482	-38.6599	NaN	NaN	0.0444	0.6473	0.1971	0.0308	0.0581	0.0294	0.0374
0.0	0.0	0.0	-2948.3482	-227.6599	NaN	NaN	0.0717	0.6885	0.1684	0.0282	0.0527	0.0269	0.0353
0.0	0.0	0.0	-1863.3482	3316.3401	NaN	NaN	1.3	0.6388	0.197	0.0292	0.0642	0.0295	0.0412
0.0	0.0	0.0	-1575.3482	194.3401	NaN	NaN	-0.1407	0.7016	0.1555	0.0252	0.054	0.0243	0.0394
0.0	0.0	0.0	337.6518	1890.3401	NaN	NaN	0.8485	0.6812	0.1641	0.0256	0.0601	0.0255	0.0435
0.0	0.0	0.0	-825.3482	-900.6599	NaN	NaN	0.5218	0.7369	0.1297	0.0232	0.0496	0.0217	0.0388
0.0	0.0	0.0	-2437.3482	1506.3401	NaN	NaN	-0.3	0.7408	0.1238	0.0234	0.0498	0.0219	0.0403
0.0	0.0	0.0	-1916.3482	608.3401	NaN	NaN	-0.3	0.779	0.0999	0.0227	0.0421	0.0201	0.0364
0.0	0.0	0.0	-247.3482	2174.3401	NaN	NaN	1.1284	0.7512	0.115	0.0238	0.0477	0.0221	0.0402
0.0	0.0	0.0	-1596.3482	2372.3401	NaN	NaN	1.3	0.7705	0.1036	0.0234	0.0432	0.021	0.0382
0.0	0.0	0.0	-2749.3482	3732.3401	NaN	NaN	1.3	0.7495	0.1157	0.0244	0.0473	0.0221	0.0411
0.0	0.0	0.0	-170.3482	-1239.6599	NaN	NaN	0.8792	0.8044	0.0811	0.0236	0.0367	0.0201	0.0341
0.0	0.0	0.0	-916.3482	1308.3401	NaN	NaN	1.3	0.8055	0.0778	0.0244	0.0366	0.0212	0.0344
0.0	0.0	0.0	-2142.3482	-1394.6599	NaN	NaN	0.3943	0.8253	0.0673	0.0238	0.0323	0.0209	0.0305
0.0	0.0	0.0	-3138.3482	-1893.6599	NaN	NaN	0.3763	0.8357	0.0602	0.0231	0.0311	0.0214	0.0286
0.0	0.0	0.0	-682.3482	166.3401	NaN	NaN	-0.3	0.8196	0.069	0.0235	0.0339	0.0223	0.0317
0.0	0.0	0.0	-2106.3482	-1748.6599	NaN	NaN	0.4536	0.8259	0.0661	0.0229	0.0324	0.0219	0.0308
0.0	0.0	0.0	-216.3482	-611.6599	NaN	NaN	0.7387	0.8136	0.0719	0.0234	0.0349	0.0228	0.0334
0.0	0.0	0.0	-1557.3482	569.3401	NaN	NaN	-0.3	0.8186	0.0687	0.023	0.0341	0.0229	0.0327
0.0	0.0	0.0	-1552.3482	4.3401	NaN	NaN	-0.0028	0.8011	0.0778	0.0239	0.0374	0.0236	0.0363
0.0	0.0	0.0	-1356.3482	1832.3401	NaN	NaN	1.3	0.8169	0.0683	0.0232	0.0349	0.0233	0.0334
0.0	0.0	0.0	749.6518	3178.3401	NaN	NaN	0.8092	0.7993	0.0775	0.0245	0.0382	0.0236	0.037
0.0	0.0	0.0	-1405.3482	-2296.6599	NaN	NaN	0.6204	0.8273	0.062	0.0234	0.033	0.0232	0.0311
0.0	0.0	0.0	-2106.3482	478.3401	NaN	NaN	-0.2938	0.8234	0.062	0.0239	0.0346	0.0242	0.0319
0.0	0.0	0.0	-2396.3482	2900.3401	NaN	NaN	1.3	0.8283	0.0599	0.0237	0.0334	0.0234	0.0313
0.0	0.0	0.0	-2151.3482	-698.6599	NaN	NaN	0.2451	0.8603	0.0421	0.024	0.0253	0.0186	0.0297
0.0	0.0	0.0	-1717.3482	1018.3401	NaN	NaN	-0.3	0.8644	0.0376	0.0257	0.0235	0.0179	0.031
0.0	0.0	0.0	-2842.3482	-389.6599	NaN	NaN	0.1206	0.8622	0.0379	0.0262	0.0235	0.0185	0.0318
0.0	0.0	0.0	-1457.3482	235.3401	NaN	NaN	-0.1926	0.8595	0.0392	0.026	0.0239	0.0188	0.0327
0.0	0.0	0.0	-654.3482	1795.3401	NaN	NaN	1.3	0.8574	0.04	0.0258	0.0243	0.0189	0.0335
0.0	0.0	0.0	-474.3482	-73.6599	NaN	NaN	0.1344	0.86	0.0387	0.0258	0.0239	0.0188	0.0328
0.0	0.0	0.0	-687.3482	-293.6599	NaN	NaN	0.2993	0.8604	0.0378	0.0263	0.024	0.019	0.0324
0.0	0.0	0.0	-1167.3482	-309.6599	NaN	NaN	0.2097	0.8644	0.0362	0.0261	0.0234	0.0189	0.031
0.0	0.0	0.0	-806.3482	-1757.6599	NaN	NaN	0.6855	0.8645	0.0355	0.0264	0.0231	0.0193	0.0312
0.0	0.0	0.0	-958.3482	-954.6599	NaN	NaN	0.499	0.861	0.0365	0.0264	0.0238	0.02	0.0323
0.0	0.0	0.0	-1257.3482	1752.3401	NaN	NaN	1.3	0.8531	0.04	0.0265	0.0253	0.0208	0.0343
0.0	0.0	0.0	-1964.3482	804.3401	NaN	NaN	-0.3	0.8528	0.0402	0.0262	0.0252	0.0209	0.0346
0.0	0.0	0.0	-1682.3482	591.3401	NaN	NaN	-0.3	0.8561	0.0382	0.0264	0.0246	0.021	0.0337
0.0	0.0	0.0	-1275.3482	-130.6599	NaN	NaN	0.0929	0.86	0.0363	0.0268	0.0237	0.0207	0.0325
0.0	0.0	0.0	-2975.3482	1427.3401	NaN	NaN	-0.3	0.8617	0.0353	0.0273	0.0232	0.0204	0.0321
0.0	0.0	0.0	-1651.3482	-1081.6599	NaN	NaN	0.3958	0.8636	0.0342	0.0275	0.0227	0.0202	0.0318
0.0	0.0	0.0	-858.3482	-270.6599	NaN	NaN	0.2397	0.8608	0.0351	0.0277	0.0234	0.0207	0.0324
0.0	0.0	0.0	-1484.3482	1064.3401	NaN	NaN	-0.3	0.8583	0.0363	0.0274	0.0242	0.0209	0.0329
0.0	0.0	0.0	-1474.3482	1825.3401	NaN	NaN	1.3	0.8614	0.0352	0.0271	0.0235	0.0205	0.0322
0.0	0.0	0.0	-1840.3482	-789.6599	NaN	NaN	0.3002	0.8647	0.0338	0.0272	0.0226	0.0202	0.0315
0.0	0.0	0.0	-1132.3482	-451.6599	NaN	NaN	0.2851	0.8666	0.0328	0.0274	0.0222	0.02	0.031
0.0	0.0	0.0	-1240.3482	-1132.6599	NaN	NaN	0.4773	0.8666	0.0326	0.0276	0.0221	0.0201	0.031
0.0	0.0	0.0	-1346.3482	976.3401	NaN	NaN	-0.3	0.8672	0.0326	0.0272	0.0223	0.0199	0.0307
0.0	0.0	0.0	-1104.3482	-1313.6599	NaN	NaN	0.5433	0.8691	0.0317	0.0273	0.0219	0.0196	0.0304
0.0	0.0	0.0	-1697.3482	-843.6599	NaN	NaN	0.332	0.8697	0.0313	0.0275	0.0217	0.0196	0.0302
0.0	0.0	0.0	-2249.3482	248.3401	NaN	NaN	-0.1241	0.8696	0.0315	0.0274	0.0218	0.0195	0.0302
0.0	0.0	0.0	-3974.3482	-200.6599	NaN	NaN	0.0481	0.8692	0.0315	0.0274	0.022	0.0196	0.0302
0.0	0.0	0.0	-1335.3482	1823.3401	NaN	NaN	1.3	0.8702	0.0315	0.0267	0.0224	0.0196	0.0297
0.0	0.0	0.0	-2132.3482	-1272.6599	NaN	NaN	0.3738	0.8751	0.0292	0.0255	0.0223	0.0198	0.0281
0.0	0.0	0.0	-31.3482	335.3401	NaN	NaN	1.1031	0.8831	0.0264	0.0225	0.0229	0.0202	0.0249
0.0	0.0	0.0	-919.3482	33.3401	NaN	NaN	-0.0376	0.8888	0.0243	0.0204	0.0231	0.0208	0.0225
0.0	0.0	0.0	-728.3482	-1056.6599	NaN	NaN	0.592	0.8898	0.0239	0.0199	0.023	0.0214	0.022
0.0	0.0	0.0	-1199.3482	-1145.6599	NaN	NaN	0.4886	0.8897	0.0239	0.0197	0.0229	0.0218	0.022
0.0	0.0	0.0	-61.3482	25.3401	NaN	NaN	-0.3	0.8884	0.0246	0.0192	0.0238	0.0221	0.0219
0.0	0.0	0.0	-1194.3482	5363.3401	NaN	NaN	1.2865	0.8859	0.0257	0.0191	0.0249	0.0223	0.0221
0.0	0.0	0.0	333.6518	2397.3401	NaN	NaN	0.8778	0.8884	0.025	0.0189	0.0243	0.0218	0.0216
0.0	0.0	0.0	81.6518	342.3401	NaN	NaN	0.8074	0.8877	0.0253	0.0194	0.024	0.0219	0.0217
0.0	0.0	0.0	-1167.3482	218.3401	NaN	NaN	-0.2301	0.887	0.0255	0.0196	0.024	0.022	0.0218
0.0	0.0	0.0	-615.3482	2031.3401	NaN	NaN	1.3	0.888	0.0252	0.0194	0.0239	0.0218	0.0216
0.0	0.0	0.0	-181.3482	-1479.6599	NaN	NaN	0.8908	0.8877	0.025	0.0197	0.0237	0.0221	0.0218
0.0	0.0	0.0	-868.3482	-861.6599	NaN	NaN	0.4981	0.8879	0.025	0.0197	0.0237	0.022	0.0216
0.0	0.0	0.0	-2051.3482	813.3401	NaN	NaN	-0.3	0.889	0.0246	0.0197	0.0234	0.0218	0.0215
0.0	0.0	0.0	-1541.3482	-1282.6599	NaN	NaN	0.4542	0.8891	0.0244	0.0199	0.0231	0.0219	0.0216
0.0	0.0	0.0	-1855.3482	-771.6599	NaN	NaN	0.2937	0.8889	0.0244	0.0199	0.0232	0.022	0.0216
0.0	0.0	0.0	-3261.3482	1349.3401	NaN	NaN	-0.3	0.889	0.0247	0.0198	0.0234	0.0218	0.0214
0.0	0.0	0.0	-992.3482	-330.6599	NaN	NaN	0.2499	0.8887	0.0249	0.0197	0.0235	0.0218	0.0214
0.0	0.0	0.0	-283.3482	-70.6599	NaN	NaN	0.1996	0.8889	0.0248	0.0192	0.024	0.0218	0.0213
0.0	0.0	0.0	-737.3482	538.3401	NaN	NaN	-0.3	0.8877	0.0255	0.0191	0.0245	0.022	0.0212
0.0	0.0	0.0	-500.3482	2424.3401	NaN	NaN	1.2601	0.8871	0.0259	0.0191	0.0247	0.022	0.0213
0.0	0.0	0.0	-1553.3482	602.3401	NaN	NaN	-0.3	0.8866	0.0261	0.0191	0.0245	0.0223	0.0214
0.0	0.0	0.0	14.6518	666.3401	NaN	NaN	0.9785	0.8837	0.0274	0.0194	0.0253	0.0226	0.0216
0.0	0.0	0.0	-1730.3482	375.3401	NaN	NaN	-0.277	0.8862	0.0267	0.0194	0.0245	0.0219	0.0213
0.0	0.0	0.0	-1104.3482	-322.6599	NaN	NaN	0.2261	0.8879	0.0259	0.0196	0.0239	0.0215	0.0212
0.0	0.0	0.0	464.6518	-390.6599	NaN	NaN	-0.3	0.8869	0.0261	0.0198	0.024	0.022	0.0213
0.0	0.0	0.0	-802.3482	1115.3401	NaN	NaN	1.3	0.8851	0.0269	0.0197	0.0247	0.0223	0.0213
0.0	0.0	0.0	-1016.3482	1532.3401	NaN	NaN	1.3	0.8862	0.0266	0.0197	0.0244	0.022	0.0211
0.0	0.0	0.0	-1264.3482	-1336.6599	NaN	NaN	0.5139	0.8875	0.0261	0.0197	0.0238	0.0218	0.0211
0.0	0.0	0.0	-575.3482	-2792.6599	NaN	NaN	0.8292	0.8872	0.0261	0.0198	0.0237	0.022	0.0211
0.0	0.0	0.0	-3306.3482	1888.3401	NaN	NaN	-0.3	0.8865	0.0264	0.0199	0.0239	0.0221	0.0212
0.0	0.0	0.0	-1495.3482	4118.3401	NaN	NaN	1.3	0.8856	0.0269	0.0199	0.0244	0.0219	0.0214
0.0	0.0	0.0	-1866.3482	-929.6599	NaN	NaN	0.3325	0.8873	0.0263	0.0198	0.0237	0.0216	0.0212
0.0	0.0	0.0	-1516.3482	211.3401	NaN	NaN	-0.1619	0.8864	0.0265	0.0198	0.0242	0.0218	0.0213
0.0	0.0	0.0	-767.3482	1632.3401	NaN	NaN	1.3	0.8853	0.0271	0.0198	0.0246	0.0219	0.0214
0.0	0.0	0.0	-203.3482	443.3401	NaN	NaN	1.3	0.8853	0.027	0.02	0.0244	0.0218	0.0215
0.0	0.0	0.0	-686.3482	-708.6599	NaN	NaN	0.508	0.8868	0.0264	0.0201	0.024	0.0216	0.0212
0.0	0.0	0.0	125.6518	-672.6599	NaN	NaN	1.2297	0.8882	0.026	0.02	0.0236	0.0213	0.0209
0.0	0.0	0.0	-2261.3482	-1656.6599	NaN	NaN	0.4228	0.8876	0.0259	0.0202	0.0235	0.0216	0.0212
0.0	0.0	0.0	-244.3482	1471.3401	NaN	NaN	1.1991	0.886	0.0265	0.0199	0.024	0.0221	0.0215
0.0	0.0	0.0	1351.6518	1884.3401	NaN	NaN	0.5823	0.8824	0.0283	0.0201	0.0247	0.0224	0.0221
0.0	0.0	0.0	-666.3482	1182.3401	NaN	NaN	1.3	0.8842	0.0277	0.0202	0.0241	0.022	0.0218
0.0	0.0	0.0	-662.3482	-792.6599	NaN	NaN	0.5448	0.8864	0.0267	0.0202	0.0235	0.0217	0.0214
0.0	0.0	0.0	-2293.3482	-1670.6599	NaN	NaN	0.4215	0.8861	0.0265	0.0202	0.0233	0.0221	0.0217
0.0	0.0	0.0	275.6518	1235.3401	NaN	NaN	0.8176	0.8847	0.0278	0.0195	0.0238	0.0221	0.022
0.0	0.0	0.0	70.6518	3965.3401	NaN	NaN	0.9825	0.8807	0.0305	0.0194	0.0249	0.0215	0.0229
0.0	0.0	0.0	-310.3482	-260.6599	NaN	NaN	0.4565	0.8839	0.0282	0.0197	0.0241	0.0217	0.0223
0.0	0.0	0.0	-1266.3482	-262.6599	NaN	NaN	0.1718	0.8853	0.0275	0.0197	0.0237	0.0219	0.022
0.0	0.0	0.0	-2219.3482	-2129.6599	NaN	NaN	0.4897	0.8857	0.0272	0.0196	0.0236	0.0219	0.0219
0.0	0.0	0.0	-853.3482	3293.3401	NaN	NaN	1.3	0.8847	0.0282	0.0192	0.0241	0.0216	0.0222
0.0	0.0	0.0	-677.3482	3240.3401	NaN	NaN	1.2643	0.8856	0.0278	0.0191	0.024	0.0214	0.022
0.0	0.0	0.0	-1377.3482	-2686.6599	NaN	NaN	0.6611	0.887	0.0271	0.019	0.0237	0.0216	0.0217
0.0	0.0	0.0	-2213.3482	2188.3401	NaN	NaN	-0.3	0.8866	0.0277	0.0185	0.0241	0.0216	0.0215
0.0	0.0	0.0	-900.3482	2990.3401	NaN	NaN	1.3	0.8839	0.0295	0.0183	0.0248	0.0216	0.0219
0.0	0.0	0.0	-1284.3482	401.3401	NaN	NaN	-0.3	0.8867	0.0283	0.0177	0.0243	0.0214	0.0215
0.0	0.0	0.0	-27.3482	503.3401	NaN	NaN	1.0575	0.884	0.0291	0.018	0.0252	0.022	0.0218
0.0	0.0	0.0	-2492.3482	1759.3401	NaN	NaN	-0.3	0.8865	0.0284	0.0176	0.0246	0.0216	0.0213
0.0	0.0	0.0	-2724.3482	409.3401	NaN	NaN	-0.1768	0.8838	0.0297	0.0176	0.0255	0.0217	0.0218
0.0	0.0	0.0	-1824.3482	1213.3401	NaN	NaN	-0.3	0.8874	0.0281	0.0174	0.0248	0.0213	0.021
0.0	0.0	0.0	-1465.3482	3005.3401	NaN	NaN	1.3	0.8856	0.0296	0.0172	0.0254	0.0212	0.021
0.0	0.0	0.0	-86.3482	-2178.6599	NaN	NaN	0.9619	0.887	0.0293	0.0166	0.0255	0.0209	0.0207
0.0	0.0	0.0	-459.3482	822.3401	NaN	NaN	1.3	0.882	0.0327	0.0159	0.0278	0.0207	0.0209
0.0	0.0	0.0	-821.3482	2112.3401	NaN	NaN	1.3	0.8743	0.037	0.0161	0.0296	0.021	0.022
0.0	0.0	0.0	-1013.3482	-1812.6599	NaN	NaN	0.6414	0.8809	0.0336	0.0157	0.0276	0.021	0.0212
0.0	0.0	0.0	-675.3482	587.3401	NaN	NaN	-0.3	0.8735	0.0378	0.0147	0.0309	0.0216	0.0215
0.0	0.0	0.0	-2427.3482	3861.3401	NaN	NaN	1.3	0.8522	0.0491	0.0147	0.0376	0.0228	0.0236
0.0	0.0	0.0	334.6518	27.3401	NaN	NaN	0.0755	0.8598	0.0457	0.014	0.0356	0.0225	0.0223
0.0	0.0	0.0	498.6518	853.3401	NaN	NaN	0.6312	0.851	0.0496	0.0138	0.0391	0.0237	0.0228
0.0	0.0	0.0	-407.3482	1247.3401	NaN	NaN	1.3	0.8452	0.0532	0.0141	0.0404	0.0243	0.0229
0.0	0.0	0.0	-2324.3482	4335.3401	NaN	NaN	1.3	0.8409	0.0558	0.0139	0.0422	0.0242	0.0229
0.0	0.0	0.0	-1376.3482	1145.3401	NaN	NaN	-0.3	0.8422	0.0548	0.0138	0.0418	0.0244	0.023
0.0	0.0	0.0	12.6518	-1081.6599	NaN	NaN	1.0118	0.8493	0.0509	0.0134	0.0406	0.024	0.0217
0.0	0.0	0.0	-1043.3482	3353.3401	NaN	NaN	1.3	0.8373	0.0575	0.0135	0.0451	0.0244	0.0222
0.0	0.0	0.0	-1265.3482	2489.3401	NaN	NaN	1.3	0.8352	0.059	0.0135	0.0458	0.0243	0.0222
0.0	0.0	0.0	458.6518	1223.3401	NaN	NaN	0.7273	0.8371	0.058	0.0137	0.0451	0.0244	0.0217
0.0	0.0	0.0	-1494.3482	-527.6599	NaN	NaN	0.261	0.8437	0.0551	0.0138	0.0428	0.0238	0.0209
0.0	0.0	0.0	-1538.3482	-200.6599	NaN	NaN	0.1154	0.8477	0.053	0.0135	0.0421	0.0233	0.0203
0.0	0.0	0.0	-495.3482	107.3401	NaN	NaN	-0.2766	0.8434	0.0554	0.0129	0.0445	0.0232	0.0207
0.0	0.0	0.0	-1016.3482	1551.3401	NaN	NaN	1.3	0.8271	0.0642	0.013	0.0501	0.0235	0.0221
0.0	0.0	0.0	-503.3482	2777.3401	NaN	NaN	1.2214	0.8158	0.0713	0.0135	0.0532	0.0235	0.0227
0.0	0.0	0.0	-488.3482	2073.3401	NaN	NaN	1.3	0.8158	0.0716	0.014	0.0522	0.0236	0.0228
0.0	0.0	0.0	-1048.3482	-869.6599	NaN	NaN	0.4534	0.8324	0.0621	0.014	0.0469	0.0235	0.021
0.0	0.0	0.0	457.6518	361.3401	NaN	NaN	0.4412	0.8321	0.0625	0.0145	0.0466	0.0235	0.0209
0.0	0.0	0.0	985.6518	-323.6599	NaN	NaN	-0.3	0.8293	0.0646	0.0151	0.0463	0.0235	0.0212
0.0	0.0	0.0	-1806.3482	608.3401	NaN	NaN	-0.3	0.8397	0.059	0.0152	0.0429	0.0231	0.0201
0.0	0.0	0.0	174.6518	-1915.6599	NaN	NaN	1.1003	0.8444	0.0562	0.0155	0.0411	0.0228	0.0201
0.0	0.0	0.0	-1715.3482	514.3401	NaN	NaN	-0.3	0.843	0.0571	0.0157	0.0413	0.0227	0.0201
0.0	0.0	0.0	-719.3482	1635.3401	NaN	NaN	1.3	0.8292	0.0649	0.0169	0.0441	0.0236	0.0214
0.0	0.0	0.0	-1807.3482	-14.6599	NaN	NaN	0.008	0.8507	0.0526	0.0178	0.0368	0.0224	0.0197
0.0	0.0	0.0	-1338.3482	-1761.6599	NaN	NaN	0.5683	0.8612	0.0458	0.0187	0.0333	0.0217	0.0194
0.0	0.0	0.0	-1352.3482	59.3401	NaN	NaN	-0.0459	0.8603	0.0467	0.019	0.0329	0.0214	0.0197
0.0	0.0	0.0	-2526.3482	1246.3401	NaN	NaN	-0.3	0.8635	0.0451	0.0191	0.0318	0.0209	0.0196
0.0	0.0	0.0	-1607.3482	-405.6599	NaN	NaN	0.2015	0.8673	0.0432	0.019	0.0306	0.0206	0.0193
0.0	0.0	0.0	-833.3482	-707.6599	NaN	NaN	0.4592	0.8702	0.042	0.0184	0.0301	0.0204	0.0188
0.0	0.0	0.0	-220.3482	238.3401	NaN	NaN	1.3	0.8635	0.0459	0.0184	0.0319	0.021	0.0193
0.0	0.0	0.0	-923.3482	-855.6599	NaN	NaN	0.481	0.8675	0.0438	0.0181	0.031	0.0206	0.019
0.0	0.0	0.0	-1619.3482	-43.6599	NaN	NaN	0.0263	0.8648	0.0451	0.0183	0.0318	0.0209	0.0192
0.0	0.0	0.0	-1393.3482	581.3401	NaN	NaN	-0.3	0.8607	0.0477	0.0183	0.0329	0.0209	0.0194
0.0	0.0	0.0	-969.3482	1174.3401	NaN	NaN	1.3	0.8578	0.0493	0.0185	0.0338	0.021	0.0196
0.0	0.0	0.0	-369.3482	459.3401	NaN	NaN	1.3	0.8599	0.0481	0.0187	0.033	0.0208	0.0196
0.0	0.0	0.0	-2649.3482	-1182.6599	NaN	NaN	0.3086	0.8614	0.0466	0.0187	0.0325	0.0211	0.0197
0.0	0.0	0.0	-1060.3482	-372.6599	NaN	NaN	0.2601	0.8654	0.0452	0.0176	0.0322	0.0209	0.0188
0.0	0.0	0.0	-1257.3482	4067.3401	NaN	NaN	1.3	0.8457	0.0565	0.0179	0.0377	0.0217	0.0205
0.0	0.0	0.0	-2620.3482	803.3401	NaN	NaN	-0.3	0.8556	0.0509	0.0175	0.0353	0.021	0.0197
0.0	0.0	0.0	-2596.3482	1565.3401	NaN	NaN	-0.3	0.8555	0.0503	0.0183	0.0347	0.0209	0.0203
0.0	0.0	0.0	-1929.3482	-1563.6599	NaN	NaN	0.4477	0.8692	0.0427	0.0178	0.0308	0.0204	0.0191
0.0	0.0	0.0	-1131.3482	-972.6599	NaN	NaN	0.4623	0.8673	0.0437	0.0177	0.0313	0.0207	0.0192
0.0	0.0	0.0	-1649.3482	-315.6599	NaN	NaN	0.1606	0.8656	0.0446	0.0173	0.0324	0.0208	0.0193
0.0	0.0	0.0	-1117.3482	741.3401	NaN	NaN	-0.3	0.8647	0.0461	0.0168	0.0334	0.0205	0.0186
0.0	0.0	0.0	-1941.3482	518.3401	NaN	NaN	-0.3	0.8493	0.0541	0.0171	0.0377	0.0213	0.0205
0.0	0.0	0.0	-662.3482	-1156.6599	NaN	NaN	0.6359	0.8627	0.047	0.0164	0.0345	0.0207	0.0187
0.0	0.0	0.0	926.6518	2112.3401	NaN	NaN	0.6951	0.8384	0.06	0.0171	0.0408	0.0222	0.0215
0.0	0.0	0.0	-1918.3482	-752.6599	NaN	NaN	0.2818	0.8522	0.0523	0.0168	0.037	0.0217	0.02
0.0	0.0	0.0	-1055.3482	661.3401	NaN	NaN	-0.3	0.837	0.0595	0.0175	0.0408	0.0228	0.0223
0.0	0.0	0.0	-699.3482	-860.6599	NaN	NaN	0.5517	0.8545	0.0502	0.0168	0.0361	0.0222	0.0201
0.0	0.0	0.0	-925.3482	525.3401	NaN	NaN	-0.3	0.8342	0.0607	0.0176	0.0412	0.023	0.0233
0.0	0.0	0.0	-2520.3482	523.3401	NaN	NaN	-0.2621	0.8571	0.0486	0.0167	0.035	0.0222	0.0204
0.0	0.0	0.0	-1727.3482	1849.3401	NaN	NaN	1.3	0.8436	0.055	0.0173	0.0386	0.0231	0.0225
0.0	0.0	0.0	-1928.3482	-982.6599	NaN	NaN	0.3376	0.8587	0.0473	0.0164	0.0347	0.0224	0.0205
0.0	0.0	0.0	-1322.3482	1951.3401	NaN	NaN	1.3	0.8385	0.0572	0.0172	0.0403	0.0234	0.0234
0.0	0.0	0.0	-2760.3482	3940.3401	NaN	NaN	1.3	0.8496	0.0526	0.0163	0.0377	0.0223	0.0216
0.0	0.0	0.0	286.6518	3878.3401	NaN	NaN	0.9312	0.8188	0.069	0.0176	0.0453	0.0234	0.0259
0.0	0.0	0.0	-3139.3482	2549.3401	NaN	NaN	-0.3	0.8416	0.0563	0.0175	0.0388	0.0231	0.0226
0.0	0.0	0.0	-866.3482	1711.3401	NaN	NaN	1.3	0.8351	0.0586	0.0189	0.0395	0.0238	0.024
0.0	0.0	0.0	-1414.3482	-1089.6599	NaN	NaN	0.4352	0.8592	0.0457	0.0175	0.0336	0.0232	0.0208
0.0	0.0	0.0	-936.3482	3196.3401	NaN	NaN	1.3	0.8415	0.0545	0.0188	0.0374	0.0239	0.0239
0.0	0.0	0.0	-2165.3482	3327.3401	NaN	NaN	1.3	0.8502	0.0499	0.0184	0.0353	0.0236	0.0226
0.0	0.0	0.0	349.6518	2365.3401	NaN	NaN	0.8712	0.8442	0.0529	0.0192	0.0361	0.0238	0.0238
0.0	0.0	0.0	-999.3482	1947.3401	NaN	NaN	1.3	0.8518	0.0484	0.0192	0.0338	0.0238	0.023
0.0	0.0	0.0	26.6518	58.3401	NaN	NaN	0.6864	0.8563	0.0456	0.0193	0.0321	0.0238	0.0229
0.0	0.0	0.0	-1068.3482	1810.3401	NaN	NaN	1.3	0.8569	0.045	0.0193	0.0315	0.024	0.0234
0.0	0.0	0.0	-1830.3482	1948.3401	NaN	NaN	1.3	0.8543	0.0462	0.0196	0.0317	0.0241	0.0241
0.0	0.0	0.0	-1643.3482	2550.3401	NaN	NaN	1.3	0.857	0.0448	0.0198	0.0308	0.0237	0.0239
0.0	0.0	0.0	-227.3482	1286.3401	NaN	NaN	1.2147	0.8568	0.0447	0.0204	0.0302	0.0236	0.0243
0.0	0.0	0.0	-1235.3482	1521.3401	NaN	NaN	1.3	0.8651	0.0407	0.0203	0.0279	0.0227	0.0234
0.0	0.0	0.0	-885.3482	784.3401	NaN	NaN	-0.3	0.8696	0.0384	0.0201	0.0265	0.0223	0.023
0.0	0.0	0.0	-1902.3482	-397.6599	NaN	NaN	0.1729	0.8715	0.0373	0.02	0.026	0.0224	0.0229
0.0	0.0	0.0	-1742.3482	926.3401	NaN	NaN	-0.3	0.868	0.0388	0.0207	0.0264	0.0225	0.0236
0.0	0.0	0.0	-1104.3482	-652.6599	NaN	NaN	0.3715	0.8711	0.0372	0.0207	0.0257	0.022	0.0232
0.0	0.0	0.0	-2202.3482	2017.3401	NaN	NaN	-0.3	0.8679	0.0386	0.0217	0.0259	0.0219	0.0239
0.0	0.0	0.0	-1504.3482	-334.6599	NaN	NaN	0.182	0.8698	0.0377	0.022	0.0254	0.0213	0.0237
0.0	0.0	0.0	-2182.3482	2437.3401	NaN	NaN	1.3	0.8671	0.0386	0.0232	0.0254	0.0211	0.0246
0.0	0.0	0.0	-175.3482	-689.6599	NaN	NaN	0.7973	0.8699	0.0371	0.0228	0.0249	0.0212	0.024
0.0	0.0	0.0	-459.3482	1029.3401	NaN	NaN	1.3	0.8661	0.0383	0.024	0.0251	0.0214	0.0251
0.0	0.0	0.0	-584.3482	431.3401	NaN	NaN	-0.3	0.8635	0.0397	0.0244	0.0254	0.0214	0.0256
0.0	0.0	0.0	-2312.3482	4318.3401	NaN	NaN	1.3	0.8606	0.0409	0.0254	0.0253	0.0212	0.0266
0.0	0.0	0.0	-163.3482	1231.3401	NaN	NaN	1.1529	0.8625	0.0398	0.0249	0.0247	0.0213	0.0269
0.0	0.0	0.0	-2015.3482	1677.3401	NaN	NaN	-0.3	0.8668	0.0374	0.0242	0.0242	0.0214	0.0261
0.0	0.0	0.0	-953.3482	2116.3401	NaN	NaN	1.3	0.8681	0.0377	0.0241	0.0236	0.0208	0.0258
0.0	0.0	0.0	-2560.3482	2190.3401	NaN	NaN	-0.3	0.8703	0.0367	0.0241	0.0231	0.0202	0.0256
0.0	0.0	0.0	-2956.3482	-458.6599	NaN	NaN	0.1343	0.8785	0.0328	0.0223	0.0227	0.02	0.0237
0.0	0.0	0.0	-833.3482	-635.6599	NaN	NaN	0.4327	0.8803	0.0319	0.0217	0.0228	0.0203	0.0231
0.0	0.0	0.0	-2366.3482	-2010.6599	NaN	NaN	0.4594	0.8816	0.031	0.0212	0.0227	0.0207	0.0228
0.0	0.0	0.0	-2311.3482	3500.3401	NaN	NaN	1.3	0.8734	0.0329	0.0232	0.0233	0.0217	0.0256
0.0	0.0	0.0	-985.3482	-201.6599	NaN	NaN	0.1699	0.8739	0.0322	0.0227	0.023	0.0222	0.026
0.0	0.0	0.0	-2285.3482	2099.3401	NaN	NaN	-0.3	0.8714	0.0331	0.023	0.023	0.0228	0.0268
0.0	0.0	0.0	-2122.3482	1954.3401	NaN	NaN	-0.3	0.8715	0.0327	0.023	0.0229	0.0228	0.0272
0.0	0.0	0.0	-916.3482	764.3401	NaN	NaN	-0.3	0.8726	0.0312	0.0228	0.0234	0.0229	0.0271
0.0	0.0	0.0	-1072.3482	-1197.6599	NaN	NaN	0.5276	0.8762	0.0297	0.0217	0.0237	0.0231	0.0256
0.0	0.0	0.0	-3010.3482	-2292.6599	NaN	NaN	0.4323	0.8775	0.0289	0.0213	0.0239	0.0233	0.025
0.0	0.0	0.0	-399.3482	423.3401	NaN	NaN	1.3	0.8754	0.0299	0.0213	0.024	0.0241	0.0253
0.0	0.0	0.0	-1564.3482	2698.3401	NaN	NaN	1.3	0.8669	0.0331	0.0221	0.0253	0.0256	0.0269
0.0	0.0	0.0	-1218.3482	1181.3401	NaN	NaN	-0.3	0.8751	0.0295	0.0207	0.0247	0.0249	0.0251
0.0	0.0	0.0	-1592.3482	-2131.6599	NaN	NaN	0.5724	0.8788	0.0275	0.0207	0.0241	0.0247	0.0243
0.0	0.0	0.0	791.6518	2262.3401	NaN	NaN	0.7408	0.8763	0.0282	0.0214	0.0241	0.0252	0.0249
0.0	0.0	0.0	-1482.3482	-969.6599	NaN	NaN	0.3955	0.8804	0.0268	0.0205	0.0237	0.0246	0.024
0.0	0.0	0.0	-1358.3482	-44.6599	NaN	NaN	0.0318	0.8801	0.0266	0.0204	0.024	0.0251	0.0237
0.0	0.0	0.0	-1487.3482	92.3401	NaN	NaN	-0.0662	0.8801	0.0265	0.0202	0.0242	0.0254	0.0235
0.0	0.0	0.0	-1544.3482	502.3401	NaN	NaN	-0.3	0.8805	0.0263	0.0201	0.0243	0.0254	0.0234
0.0	0.0	0.0	-1681.3482	2999.3401	NaN	NaN	1.3	0.8809	0.0259	0.0199	0.0244	0.0255	0.0234
0.0	0.0	0.0	-3004.3482	139.3401	NaN	NaN	-0.0486	0.8821	0.0254	0.0197	0.0242	0.0254	0.0232
0.0	0.0	0.0	-2188.3482	1319.3401	NaN	NaN	-0.3	0.882	0.0255	0.0198	0.0244	0.0251	0.0232
0.0	0.0	0.0	-1763.3482	1694.3401	NaN	NaN	-0.3	0.8815	0.0252	0.0202	0.0249	0.0247	0.0236
0.0	0.0	0.0	-1012.3482	858.3401	NaN	NaN	-0.3	0.8828	0.025	0.02	0.0247	0.0242	0.0233
0.0	0.0	0.0	-381.3482	-2364.6599	NaN	NaN	0.8611	0.8823	0.0253	0.0201	0.0248	0.024	0.0235
0.0	0.0	0.0	-2398.3482	-672.6599	NaN	NaN	0.219	0.8844	0.025	0.0197	0.0244	0.0233	0.023
0.0	0.0	0.0	-1396.3482	-168.6599	NaN	NaN	0.1078	0.8742	0.0271	0.0212	0.0263	0.0257	0.0256
0.0	0.0	0.0	-229.3482	-1625.6599	NaN	NaN	0.8764	0.9	0.0208	0.0174	0.0212	0.0214	0.0191
