# Supplementary material for: DeepFRET, a software for rapid and automated single-molecule FRET data classification using deep learning
Source: eLife. 2020 Nov 3;9:e60404. doi: 10.7554/eLife.60404 (PMC7609065; doi:10.7554/eLife.60404)
Supplement: Figure 4—source data 1. [file elife-60404-fig4-data1.zip › Figure 4-source data 1/Fig_S4a/Traces/traces_all_n294/Traces_Fig2d_4mMAc_mov2_combined_tif_pair31.txt]

Exported by DeepFRET
Date: 2020-08-26, 18:13
Video filename: None
FRET pair #31
Bleaches at 110
D-Dexc-bg	A-Dexc-bg	A-Aexc-bg	D-Dexc-rw	A-Dexc-rw	A-Aexc-rw	S	E	p_bleached	p_aggregated	p_noisy	p_scrambled	p_static	p_dynamic
0.0	0.0	0.0	42804.7804	8813.3736	NaN	NaN	0.1707	0.0264	0.8728	0.0233	0.0273	0.0267	0.0235
0.0	0.0	0.0	39089.7804	15743.3736	NaN	NaN	0.2871	0.0211	0.887	0.0212	0.0239	0.0243	0.0225
0.0	0.0	0.0	39911.7804	8060.3736	NaN	NaN	0.168	0.0204	0.8971	0.0195	0.0211	0.0215	0.0205
0.0	0.0	0.0	35103.7804	8155.3736	NaN	NaN	0.1885	0.0202	0.8978	0.0195	0.0208	0.021	0.0208
0.0	0.0	0.0	34292.7804	5849.3736	NaN	NaN	0.1457	0.0206	0.8962	0.0198	0.021	0.021	0.0215
0.0	0.0	0.0	37579.7804	10759.3736	NaN	NaN	0.2226	0.0209	0.8953	0.02	0.021	0.021	0.0218
0.0	0.0	0.0	33271.7804	6828.3736	NaN	NaN	0.1703	0.0211	0.8951	0.0202	0.0209	0.021	0.0217
0.0	0.0	0.0	34570.7804	6431.3736	NaN	NaN	0.1569	0.0211	0.8948	0.0204	0.0209	0.0211	0.0216
0.0	0.0	0.0	41629.7804	10034.3736	NaN	NaN	0.1942	0.0212	0.8944	0.0205	0.0211	0.0212	0.0216
0.0	0.0	0.0	36521.7804	7671.3736	NaN	NaN	0.1736	0.0212	0.894	0.0206	0.0212	0.0213	0.0217
0.0	0.0	0.0	38941.7804	8606.3736	NaN	NaN	0.181	0.0211	0.8937	0.0207	0.0213	0.0213	0.0217
0.0	0.0	0.0	37068.7804	7101.3736	NaN	NaN	0.1608	0.021	0.8943	0.0206	0.0212	0.0212	0.0216
0.0	0.0	0.0	29755.7804	7055.3736	NaN	NaN	0.1917	0.021	0.8945	0.0205	0.0212	0.0212	0.0215
0.0	0.0	0.0	32489.7804	4683.3736	NaN	NaN	0.126	0.0211	0.8945	0.0205	0.0214	0.0213	0.0214
0.0	0.0	0.0	29550.7804	7759.3736	NaN	NaN	0.208	0.0208	0.8955	0.0203	0.0212	0.0211	0.0211
0.0	0.0	0.0	28125.7804	8904.3736	NaN	NaN	0.2405	0.0208	0.896	0.0201	0.0212	0.021	0.0209
0.0	0.0	0.0	29382.7804	8459.3736	NaN	NaN	0.2235	0.0201	0.8997	0.0199	0.0204	0.0197	0.0202
0.0	0.0	0.0	27076.7804	6923.3736	NaN	NaN	0.2036	0.0202	0.8988	0.0199	0.0206	0.0204	0.0202
0.0	0.0	0.0	33636.7804	4286.3736	NaN	NaN	0.113	0.0197	0.8997	0.0197	0.0204	0.0204	0.0201
0.0	0.0	0.0	37444.7804	6925.3736	NaN	NaN	0.1561	0.0196	0.9006	0.0193	0.0203	0.0203	0.0199
0.0	0.0	0.0	29756.7804	10067.3736	NaN	NaN	0.2528	0.0198	0.9002	0.0192	0.0205	0.0205	0.0199
0.0	0.0	0.0	29993.7804	9259.3736	NaN	NaN	0.2359	0.0201	0.8993	0.0193	0.0207	0.0206	0.0201
0.0	0.0	0.0	41357.7804	10500.3736	NaN	NaN	0.2025	0.0204	0.8979	0.0194	0.0211	0.0209	0.0203
0.0	0.0	0.0	38516.7804	6926.3736	NaN	NaN	0.1524	0.0208	0.8962	0.0196	0.0216	0.0212	0.0206
0.0	0.0	0.0	36484.7804	8914.3736	NaN	NaN	0.1964	0.021	0.895	0.0197	0.0219	0.0215	0.0209
0.0	0.0	0.0	33863.7804	7295.3736	NaN	NaN	0.1772	0.0212	0.8941	0.0198	0.0221	0.0217	0.021
0.0	0.0	0.0	34106.7804	5041.3736	NaN	NaN	0.1288	0.0212	0.8938	0.0198	0.0222	0.0217	0.0211
0.0	0.0	0.0	36640.7804	9756.3736	NaN	NaN	0.2103	0.021	0.8942	0.0198	0.0221	0.0216	0.0212
0.0	0.0	0.0	32679.7804	6263.3736	NaN	NaN	0.1608	0.0208	0.8945	0.0197	0.0221	0.0216	0.0212
0.0	0.0	0.0	29558.7804	9998.3736	NaN	NaN	0.2528	0.0208	0.8944	0.0198	0.0221	0.0217	0.0212
0.0	0.0	0.0	33021.7804	7028.3736	NaN	NaN	0.1755	0.0207	0.8946	0.0198	0.022	0.0218	0.0212
0.0	0.0	0.0	36601.7804	9611.3736	NaN	NaN	0.208	0.0206	0.8947	0.0198	0.022	0.0218	0.0211
0.0	0.0	0.0	32335.7804	8921.3736	NaN	NaN	0.2162	0.0208	0.8939	0.02	0.022	0.022	0.0212
0.0	0.0	0.0	32809.7804	8980.3736	NaN	NaN	0.2149	0.0207	0.8941	0.02	0.0219	0.022	0.0212
0.0	0.0	0.0	38681.7804	8111.3736	NaN	NaN	0.1733	0.0208	0.8941	0.0201	0.0218	0.022	0.0212
0.0	0.0	0.0	33557.7804	9823.3736	NaN	NaN	0.2264	0.0209	0.8937	0.0202	0.0219	0.022	0.0213
0.0	0.0	0.0	37630.7804	8255.3736	NaN	NaN	0.1799	0.0209	0.8934	0.0203	0.022	0.022	0.0213
0.0	0.0	0.0	30621.7804	10156.3736	NaN	NaN	0.2491	0.021	0.8929	0.0204	0.022	0.0221	0.0214
0.0	0.0	0.0	35062.7804	9137.3736	NaN	NaN	0.2067	0.0212	0.8925	0.0207	0.0221	0.0221	0.0215
0.0	0.0	0.0	31556.7804	7383.3736	NaN	NaN	0.1896	0.0213	0.8921	0.0208	0.0221	0.0221	0.0216
0.0	0.0	0.0	34463.7804	8351.3736	NaN	NaN	0.1951	0.0213	0.8921	0.0209	0.0221	0.0221	0.0216
0.0	0.0	0.0	35311.7804	9176.3736	NaN	NaN	0.2063	0.0213	0.8918	0.021	0.0222	0.0221	0.0216
0.0	0.0	0.0	29556.7804	6358.3736	NaN	NaN	0.177	0.0213	0.8922	0.021	0.022	0.022	0.0215
0.0	0.0	0.0	34520.7804	9927.3736	NaN	NaN	0.2233	0.0212	0.8923	0.021	0.022	0.022	0.0215
0.0	0.0	0.0	33599.7804	7312.3736	NaN	NaN	0.1787	0.0212	0.8925	0.021	0.0219	0.022	0.0215
0.0	0.0	0.0	33393.7804	4174.3736	NaN	NaN	0.1111	0.0212	0.8924	0.0211	0.0218	0.0219	0.0215
0.0	0.0	0.0	35004.7804	3899.3736	NaN	NaN	0.1002	0.0211	0.8927	0.0211	0.0217	0.0219	0.0215
0.0	0.0	0.0	32643.7804	7578.3736	NaN	NaN	0.1884	0.0209	0.8933	0.021	0.0215	0.0218	0.0214
0.0	0.0	0.0	39332.7804	6645.3736	NaN	NaN	0.1445	0.0209	0.8937	0.021	0.0214	0.0217	0.0214
0.0	0.0	0.0	35614.7804	10692.3736	NaN	NaN	0.2309	0.0208	0.8939	0.021	0.0213	0.0216	0.0214
0.0	0.0	0.0	27529.7804	9918.3736	NaN	NaN	0.2649	0.0208	0.8936	0.0211	0.0214	0.0217	0.0214
0.0	0.0	0.0	35706.7804	8523.3736	NaN	NaN	0.1927	0.0207	0.8936	0.0211	0.0215	0.0217	0.0214
0.0	0.0	0.0	35994.7804	4703.3736	NaN	NaN	0.1156	0.0207	0.894	0.021	0.0215	0.0216	0.0213
0.0	0.0	0.0	27983.7804	8254.3736	NaN	NaN	0.2278	0.0206	0.8943	0.0209	0.0215	0.0215	0.0212
0.0	0.0	0.0	31209.7804	11847.3736	NaN	NaN	0.2752	0.0206	0.8947	0.0209	0.0216	0.0213	0.021
0.0	0.0	0.0	35176.7804	8559.3736	NaN	NaN	0.1957	0.0205	0.8952	0.0207	0.0215	0.0212	0.0208
0.0	0.0	0.0	34316.7804	9223.3736	NaN	NaN	0.2118	0.0204	0.8958	0.0206	0.0215	0.0211	0.0206
0.0	0.0	0.0	32762.7804	8795.3736	NaN	NaN	0.2116	0.0203	0.8963	0.0205	0.0215	0.021	0.0204
0.0	0.0	0.0	33417.7804	7483.3736	NaN	NaN	0.183	0.0202	0.8969	0.0204	0.0215	0.0208	0.0202
0.0	0.0	0.0	38192.7804	9754.3736	NaN	NaN	0.2034	0.0201	0.8971	0.0204	0.0215	0.0208	0.0201
0.0	0.0	0.0	30454.7804	8158.3736	NaN	NaN	0.2113	0.0201	0.8971	0.0204	0.0216	0.0208	0.02
0.0	0.0	0.0	28784.7804	8371.3736	NaN	NaN	0.2253	0.0201	0.8971	0.0204	0.0217	0.0207	0.02
0.0	0.0	0.0	23003.7804	9419.3736	NaN	NaN	0.2905	0.0202	0.8969	0.0204	0.0218	0.0208	0.0199
0.0	0.0	0.0	31135.7804	10715.3736	NaN	NaN	0.256	0.0202	0.8968	0.0204	0.0219	0.0208	0.0199
0.0	0.0	0.0	33030.7804	9277.3736	NaN	NaN	0.2193	0.0203	0.8967	0.0204	0.0219	0.0208	0.0198
0.0	0.0	0.0	31554.7804	7565.3736	NaN	NaN	0.1934	0.0204	0.8963	0.0204	0.0221	0.0209	0.0198
0.0	0.0	0.0	38343.7804	13881.3736	NaN	NaN	0.2658	0.0205	0.8962	0.0204	0.0221	0.0209	0.0198
0.0	0.0	0.0	35348.7804	10150.3736	NaN	NaN	0.2231	0.0207	0.8958	0.0205	0.0222	0.021	0.0199
0.0	0.0	0.0	32747.7804	6506.3736	NaN	NaN	0.1657	0.0209	0.8952	0.0206	0.0223	0.021	0.02
0.0	0.0	0.0	31442.7804	10447.3736	NaN	NaN	0.2494	0.021	0.8946	0.0207	0.0223	0.0211	0.0202
0.0	0.0	0.0	31433.7804	6647.3736	NaN	NaN	0.1746	0.0211	0.8941	0.0208	0.0224	0.0211	0.0204
0.0	0.0	0.0	29396.7804	10277.3736	NaN	NaN	0.259	0.0213	0.8935	0.021	0.0223	0.0212	0.0207
0.0	0.0	0.0	32338.7804	4972.3736	NaN	NaN	0.1333	0.0214	0.893	0.0211	0.0222	0.0212	0.021
0.0	0.0	0.0	28735.7804	9732.3736	NaN	NaN	0.253	0.0214	0.8928	0.0212	0.0221	0.0212	0.0212
0.0	0.0	0.0	23361.7804	11318.3736	NaN	NaN	0.3264	0.0214	0.8927	0.0213	0.022	0.0211	0.0213
0.0	0.0	0.0	28683.7804	8084.3736	NaN	NaN	0.2199	0.0215	0.8926	0.0214	0.022	0.0211	0.0214
0.0	0.0	0.0	26662.7804	7173.3736	NaN	NaN	0.212	0.0215	0.8926	0.0214	0.022	0.0211	0.0215
0.0	0.0	0.0	25948.7804	10533.3736	NaN	NaN	0.2887	0.0214	0.8927	0.0214	0.0219	0.0211	0.0216
0.0	0.0	0.0	23513.7804	6658.3736	NaN	NaN	0.2207	0.0214	0.8928	0.0214	0.0218	0.0211	0.0217
0.0	0.0	0.0	27712.7804	6843.3736	NaN	NaN	0.198	0.0214	0.8925	0.0213	0.0218	0.0212	0.0218
0.0	0.0	0.0	24645.7804	9526.3736	NaN	NaN	0.2788	0.0215	0.8923	0.0212	0.0219	0.0213	0.0219
0.0	0.0	0.0	20977.7804	5031.3736	NaN	NaN	0.1934	0.0215	0.8923	0.0211	0.0218	0.0213	0.0219
0.0	0.0	0.0	18434.7804	5721.3736	NaN	NaN	0.2368	0.0216	0.8925	0.021	0.0217	0.0213	0.0219
0.0	0.0	0.0	24711.7804	3971.3736	NaN	NaN	0.1385	0.0216	0.8923	0.021	0.0217	0.0213	0.0221
0.0	0.0	0.0	24084.7804	6183.3736	NaN	NaN	0.2043	0.0217	0.8919	0.021	0.0218	0.0214	0.0223
0.0	0.0	0.0	24882.7804	7894.3736	NaN	NaN	0.2408	0.0216	0.8924	0.0209	0.0216	0.0213	0.0223
0.0	0.0	0.0	24820.7804	4741.3736	NaN	NaN	0.1604	0.0214	0.8926	0.0208	0.0216	0.0212	0.0223
0.0	0.0	0.0	24411.7804	5018.3736	NaN	NaN	0.1705	0.0212	0.8936	0.0206	0.0215	0.021	0.0221
0.0	0.0	0.0	19999.7804	6016.3736	NaN	NaN	0.2313	0.0211	0.8941	0.0204	0.0215	0.0209	0.022
0.0	0.0	0.0	26469.7804	5559.3736	NaN	NaN	0.1736	0.021	0.8946	0.0202	0.0215	0.0207	0.0219
0.0	0.0	0.0	24338.7804	5101.3736	NaN	NaN	0.1733	0.0208	0.8946	0.0202	0.0218	0.0207	0.0219
0.0	0.0	0.0	22784.7804	5356.3736	NaN	NaN	0.1903	0.0206	0.8953	0.0201	0.0218	0.0204	0.0217
0.0	0.0	0.0	21607.7804	4837.3736	NaN	NaN	0.1829	0.0205	0.8954	0.0202	0.0219	0.0204	0.0217
0.0	0.0	0.0	23239.7804	3395.3736	NaN	NaN	0.1275	0.0204	0.8959	0.0201	0.0218	0.0202	0.0216
0.0	0.0	0.0	21133.7804	7871.3736	NaN	NaN	0.2714	0.0202	0.8961	0.0201	0.0219	0.0201	0.0216
0.0	0.0	0.0	23540.7804	5256.3736	NaN	NaN	0.1825	0.02	0.8964	0.0201	0.022	0.0201	0.0214
0.0	0.0	0.0	23102.7804	5695.3736	NaN	NaN	0.1978	0.0199	0.8962	0.0202	0.0222	0.0201	0.0213
0.0	0.0	0.0	27853.7804	8390.3736	NaN	NaN	0.2315	0.0199	0.8963	0.0202	0.0224	0.0201	0.0212
0.0	0.0	0.0	20024.7804	4533.3736	NaN	NaN	0.1846	0.0198	0.8967	0.0201	0.0223	0.0201	0.0209
0.0	0.0	0.0	21785.7804	5878.3736	NaN	NaN	0.2125	0.0199	0.8973	0.0201	0.0222	0.02	0.0206
0.0	0.0	0.0	24117.7804	5586.3736	NaN	NaN	0.1881	0.02	0.8963	0.0202	0.0224	0.0202	0.0209
0.0	0.0	0.0	25911.7804	3703.3736	NaN	NaN	0.125	0.0203	0.8953	0.0202	0.0226	0.0205	0.0211
0.0	0.0	0.0	21484.7804	7986.3736	NaN	NaN	0.271	0.0208	0.8934	0.0204	0.023	0.0209	0.0215
0.0	0.0	0.0	21221.7804	3305.3736	NaN	NaN	0.1348	0.0212	0.8925	0.0204	0.0232	0.0212	0.0214
0.0	0.0	0.0	21562.7804	3194.3736	NaN	NaN	0.129	0.0214	0.8923	0.0206	0.0232	0.0214	0.0211
0.0	0.0	0.0	20830.7804	7261.3736	NaN	NaN	0.2585	0.0218	0.8915	0.0209	0.0233	0.0215	0.0211
0.0	0.0	0.0	22508.7804	7341.3736	NaN	NaN	0.2459	0.0222	0.8902	0.0212	0.0234	0.0217	0.0213
0.0	0.0	0.0	18972.7804	6367.3736	NaN	NaN	0.2513	0.0228	0.8914	0.0209	0.0225	0.0217	0.0207
0.0	0.0	0.0	25611.7804	3661.3736	NaN	NaN	0.1251	0.0283	0.88	0.0221	0.0232	0.0247	0.0218
0.0	0.0	0.0	22892.7804	3162.3736	NaN	NaN	0.1214	0.0735	0.805	0.0286	0.0258	0.036	0.0311
0.0	0.0	0.0	1208.7804	1679.3736	NaN	NaN	0.5815	0.5191	0.3447	0.032	0.0218	0.0402	0.0422
0.0	0.0	0.0	1653.7804	4374.3736	NaN	NaN	0.7257	0.749	0.1317	0.0277	0.0228	0.0374	0.0314
0.0	0.0	0.0	-286.2196	1021.3736	NaN	NaN	1.3	0.8172	0.084	0.0241	0.0223	0.0277	0.0248
0.0	0.0	0.0	1361.7804	3023.3736	NaN	NaN	0.6895	0.8367	0.0684	0.0237	0.0211	0.0261	0.0239
0.0	0.0	0.0	1388.7804	769.3736	NaN	NaN	0.3565	0.8478	0.0598	0.0237	0.0196	0.0256	0.0235
0.0	0.0	0.0	2543.7804	1640.3736	NaN	NaN	0.392	0.84	0.0615	0.0255	0.0201	0.0278	0.0252
0.0	0.0	0.0	-464.2196	3792.3736	NaN	NaN	1.1395	0.8472	0.0565	0.0245	0.02	0.0273	0.0245
0.0	0.0	0.0	-716.2196	1634.3736	NaN	NaN	1.3	0.86	0.0494	0.0218	0.0198	0.026	0.0229
0.0	0.0	0.0	1162.7804	1913.3736	NaN	NaN	0.622	0.8664	0.046	0.0208	0.0198	0.0253	0.0217
0.0	0.0	0.0	223.7804	2111.3736	NaN	NaN	0.9042	0.869	0.0443	0.0211	0.0197	0.025	0.0209
0.0	0.0	0.0	1100.7804	3554.3736	NaN	NaN	0.7635	0.8659	0.0451	0.023	0.0199	0.0253	0.0209
0.0	0.0	0.0	2196.7804	4893.3736	NaN	NaN	0.6902	0.8665	0.0447	0.0239	0.0196	0.0246	0.0207
0.0	0.0	0.0	4494.7804	5721.3736	NaN	NaN	0.56	0.8642	0.0458	0.0252	0.0196	0.0237	0.0214
0.0	0.0	0.0	4613.7804	2406.3736	NaN	NaN	0.3428	0.8694	0.043	0.0251	0.0191	0.0227	0.0207
0.0	0.0	0.0	1731.7804	4378.3736	NaN	NaN	0.7166	0.8692	0.0429	0.0257	0.0189	0.0224	0.0209
0.0	0.0	0.0	167.7804	3177.3736	NaN	NaN	0.9498	0.8709	0.0419	0.0258	0.0187	0.0221	0.0206
0.0	0.0	0.0	-1363.2196	6007.3736	NaN	NaN	1.2935	0.8711	0.0411	0.0261	0.0188	0.0222	0.0206
0.0	0.0	0.0	178.7804	3695.3736	NaN	NaN	0.9539	0.8774	0.0386	0.0247	0.0184	0.0217	0.0192
0.0	0.0	0.0	235.7804	2742.3736	NaN	NaN	0.9208	0.8819	0.0369	0.0234	0.0182	0.0211	0.0185
0.0	0.0	0.0	124.7804	-1047.6264	NaN	NaN	1.1352	0.8839	0.0361	0.0229	0.0182	0.0207	0.0182
0.0	0.0	0.0	-512.2196	3916.3736	NaN	NaN	1.1505	0.8805	0.0372	0.0239	0.0186	0.0213	0.0185
0.0	0.0	0.0	448.7804	3081.3736	NaN	NaN	0.8729	0.8771	0.0386	0.0246	0.0188	0.0222	0.0188
0.0	0.0	0.0	-445.2196	3134.3736	NaN	NaN	1.1656	0.87	0.043	0.025	0.0188	0.0231	0.0201
0.0	0.0	0.0	314.7804	389.3736	NaN	NaN	0.553	0.8676	0.0449	0.025	0.0188	0.0236	0.0201
0.0	0.0	0.0	2280.7804	1632.3736	NaN	NaN	0.4172	0.8614	0.0489	0.0253	0.0189	0.0242	0.0213
0.0	0.0	0.0	-664.2196	990.3736	NaN	NaN	1.3	0.8625	0.0487	0.025	0.0189	0.0243	0.0206
0.0	0.0	0.0	1910.7804	943.3736	NaN	NaN	0.3305	0.8529	0.0544	0.0253	0.0192	0.0257	0.0224
0.0	0.0	0.0	347.7804	5569.3736	NaN	NaN	0.9412	0.8428	0.0606	0.0264	0.0197	0.0263	0.0243
0.0	0.0	0.0	788.7804	2027.3736	NaN	NaN	0.7199	0.8469	0.0587	0.0259	0.0194	0.0255	0.0235
0.0	0.0	0.0	974.7804	96.3736	NaN	NaN	0.09	0.8555	0.0538	0.0247	0.0191	0.025	0.0218
0.0	0.0	0.0	-1255.2196	4083.3736	NaN	NaN	1.3	0.8477	0.0583	0.025	0.0198	0.0261	0.0231
0.0	0.0	0.0	1010.7804	2026.3736	NaN	NaN	0.6672	0.8436	0.0613	0.025	0.0202	0.0263	0.0235
0.0	0.0	0.0	1146.7804	2189.3736	NaN	NaN	0.6563	0.8452	0.0609	0.0247	0.0201	0.0261	0.023
0.0	0.0	0.0	1187.7804	421.3736	NaN	NaN	0.2619	0.8417	0.0633	0.0249	0.0201	0.0262	0.0238
0.0	0.0	0.0	489.7804	2786.3736	NaN	NaN	0.8505	0.8378	0.066	0.0253	0.0201	0.0262	0.0246
0.0	0.0	0.0	2806.7804	2014.3736	NaN	NaN	0.4178	0.8354	0.0674	0.0257	0.02	0.0261	0.0254
0.0	0.0	0.0	1274.7804	1693.3736	NaN	NaN	0.5705	0.8411	0.0641	0.0253	0.0195	0.0254	0.0246
0.0	0.0	0.0	-194.2196	68.3736	NaN	NaN	-0.3	0.8448	0.0622	0.0248	0.0192	0.025	0.024
0.0	0.0	0.0	1154.7804	2281.3736	NaN	NaN	0.6639	0.8378	0.066	0.0256	0.0195	0.0255	0.0255
0.0	0.0	0.0	-526.2196	2027.3736	NaN	NaN	1.3	0.8385	0.0659	0.0257	0.0193	0.025	0.0256
0.0	0.0	0.0	-407.2196	345.3736	NaN	NaN	-0.3	0.8439	0.0627	0.0254	0.019	0.0241	0.025
0.0	0.0	0.0	-651.2196	1575.3736	NaN	NaN	1.3	0.85	0.0591	0.025	0.0186	0.023	0.0244
0.0	0.0	0.0	-1015.2196	1142.3736	NaN	NaN	1.3	0.8528	0.057	0.0252	0.0185	0.0221	0.0244
0.0	0.0	0.0	-450.2196	-85.6264	NaN	NaN	0.1598	0.8581	0.0536	0.025	0.0183	0.0213	0.0237
0.0	0.0	0.0	-961.2196	1142.3736	NaN	NaN	1.3	0.8564	0.0543	0.0253	0.0184	0.0215	0.0242
0.0	0.0	0.0	249.7804	3443.3736	NaN	NaN	0.9324	0.847	0.0594	0.0258	0.019	0.0225	0.0264
0.0	0.0	0.0	395.7804	1460.3736	NaN	NaN	0.7868	0.8484	0.0585	0.0258	0.0189	0.0224	0.0261
0.0	0.0	0.0	297.7804	1717.3736	NaN	NaN	0.8522	0.8375	0.0642	0.0263	0.0198	0.0236	0.0286
0.0	0.0	0.0	-1774.2196	2604.3736	NaN	NaN	1.3	0.8415	0.0621	0.0258	0.0197	0.023	0.0278
0.0	0.0	0.0	547.7804	1600.3736	NaN	NaN	0.745	0.842	0.0618	0.0256	0.0201	0.0229	0.0277
0.0	0.0	0.0	964.7804	1486.3736	NaN	NaN	0.6064	0.8467	0.059	0.025	0.0198	0.023	0.0264
0.0	0.0	0.0	399.7804	3290.3736	NaN	NaN	0.8917	0.835	0.0651	0.0257	0.0205	0.0247	0.029
0.0	0.0	0.0	-104.2196	2229.3736	NaN	NaN	1.049	0.8364	0.0643	0.0255	0.0207	0.0244	0.0288
0.0	0.0	0.0	1164.7804	-284.6264	NaN	NaN	-0.3	0.8468	0.0581	0.0245	0.0201	0.0234	0.027
0.0	0.0	0.0	2290.7804	2446.3736	NaN	NaN	0.5164	0.847	0.0574	0.0246	0.0204	0.0233	0.0273
0.0	0.0	0.0	557.7804	1425.3736	NaN	NaN	0.7187	0.8564	0.0525	0.0236	0.0197	0.0222	0.0256
0.0	0.0	0.0	-216.2196	1390.3736	NaN	NaN	1.1841	0.8622	0.049	0.0229	0.0193	0.0219	0.0246
0.0	0.0	0.0	-2539.2196	3210.3736	NaN	NaN	1.3	0.8645	0.0478	0.0226	0.0191	0.0219	0.0241
0.0	0.0	0.0	-1260.2196	2183.3736	NaN	NaN	1.3	0.8664	0.0468	0.0222	0.019	0.0222	0.0234
0.0	0.0	0.0	-10.2196	3627.3736	NaN	NaN	1.0028	0.8624	0.0484	0.0222	0.0193	0.0238	0.024
0.0	0.0	0.0	247.7804	3675.3736	NaN	NaN	0.9368	0.8566	0.0512	0.0227	0.0194	0.0242	0.0258
0.0	0.0	0.0	-1953.2196	1418.3736	NaN	NaN	-0.3	0.8709	0.0441	0.0214	0.0186	0.022	0.023
0.0	0.0	0.0	-816.2196	-26.6264	NaN	NaN	0.0316	0.8788	0.0398	0.0203	0.018	0.0215	0.0216
0.0	0.0	0.0	1163.7804	2960.3736	NaN	NaN	0.7178	0.8688	0.0439	0.0214	0.0191	0.0232	0.0236
0.0	0.0	0.0	1016.7804	3781.3736	NaN	NaN	0.7881	0.8697	0.0433	0.0212	0.0187	0.0234	0.0237
0.0	0.0	0.0	-349.2196	3371.3736	NaN	NaN	1.1156	0.8697	0.0429	0.0215	0.0189	0.0231	0.0239
0.0	0.0	0.0	-128.2196	1492.3736	NaN	NaN	1.094	0.8782	0.0384	0.0207	0.0185	0.0215	0.0226
0.0	0.0	0.0	97.7804	1599.3736	NaN	NaN	0.9424	0.886	0.0339	0.0197	0.0181	0.0207	0.0216
0.0	0.0	0.0	-707.2196	2612.3736	NaN	NaN	1.3	0.8832	0.0343	0.0201	0.0188	0.0213	0.0223
0.0	0.0	0.0	1199.7804	-159.6264	NaN	NaN	-0.1535	0.8843	0.0335	0.0198	0.0187	0.0214	0.0223
0.0	0.0	0.0	1014.7804	3840.3736	NaN	NaN	0.791	0.8764	0.037	0.0206	0.0195	0.0226	0.0238
0.0	0.0	0.0	-189.2196	1311.3736	NaN	NaN	1.1686	0.8737	0.0383	0.0208	0.02	0.0226	0.0245
0.0	0.0	0.0	1080.7804	205.3736	NaN	NaN	0.1597	0.879	0.0361	0.0199	0.0194	0.0223	0.0234
0.0	0.0	0.0	-396.2196	4915.3736	NaN	NaN	1.0877	0.8718	0.0391	0.0209	0.0201	0.023	0.0252
0.0	0.0	0.0	-1677.2196	1683.3736	NaN	NaN	1.3	0.8775	0.0365	0.0202	0.0197	0.022	0.0241
0.0	0.0	0.0	-371.2196	-450.6264	NaN	NaN	0.5483	0.8819	0.0337	0.0197	0.0196	0.0215	0.0236
0.0	0.0	0.0	-1523.2196	1708.3736	NaN	NaN	1.3	0.8848	0.0322	0.0194	0.0193	0.0213	0.023
0.0	0.0	0.0	1282.7804	1303.3736	NaN	NaN	0.504	0.8783	0.0347	0.0203	0.0203	0.0217	0.0247
0.0	0.0	0.0	-374.2196	1170.3736	NaN	NaN	1.3	0.8853	0.0315	0.0193	0.0196	0.0211	0.0232
0.0	0.0	0.0	224.7804	4294.3736	NaN	NaN	0.9503	0.8772	0.0345	0.0205	0.0208	0.0217	0.0253
0.0	0.0	0.0	-249.2196	-69.6264	NaN	NaN	0.2184	0.8843	0.0316	0.0194	0.0199	0.0213	0.0235
0.0	0.0	0.0	753.7804	3600.3736	NaN	NaN	0.8269	0.8759	0.0348	0.0208	0.0208	0.022	0.0256
0.0	0.0	0.0	105.7804	3340.3736	NaN	NaN	0.9693	0.8755	0.0348	0.0209	0.0211	0.0219	0.0257
0.0	0.0	0.0	-1096.2196	3767.3736	NaN	NaN	1.3	0.8796	0.0324	0.0205	0.0211	0.0216	0.0249
0.0	0.0	0.0	-25.2196	-41.6264	NaN	NaN	0.6227	0.8865	0.029	0.0197	0.0203	0.0213	0.023
0.0	0.0	0.0	-2234.2196	3460.3736	NaN	NaN	1.3	0.8885	0.0282	0.0197	0.02	0.021	0.0225
0.0	0.0	0.0	-524.2196	1366.3736	NaN	NaN	1.3	0.8884	0.0279	0.0201	0.02	0.021	0.0226
0.0	0.0	0.0	-551.2196	2267.3736	NaN	NaN	1.3	0.8877	0.0278	0.0205	0.0201	0.021	0.0229
0.0	0.0	0.0	861.7804	2163.3736	NaN	NaN	0.7151	0.8858	0.0284	0.0211	0.0203	0.0209	0.0236
0.0	0.0	0.0	1601.7804	1429.3736	NaN	NaN	0.4716	0.8869	0.0277	0.021	0.0203	0.021	0.0232
0.0	0.0	0.0	113.7804	1427.3736	NaN	NaN	0.9262	0.8886	0.027	0.0207	0.02	0.021	0.0226
0.0	0.0	0.0	-2536.2196	1875.3736	NaN	NaN	-0.3	0.8908	0.0262	0.0204	0.0198	0.0209	0.0218
0.0	0.0	0.0	-126.2196	2354.3736	NaN	NaN	1.0566	0.8904	0.0261	0.0207	0.0199	0.0208	0.0221
0.0	0.0	0.0	1849.7804	656.3736	NaN	NaN	0.2619	0.8904	0.0259	0.0209	0.0199	0.0208	0.0222
0.0	0.0	0.0	738.7804	4359.3736	NaN	NaN	0.8551	0.8891	0.0261	0.0214	0.0201	0.0208	0.0225
0.0	0.0	0.0	1006.7804	295.3736	NaN	NaN	0.2268	0.8911	0.0253	0.0209	0.02	0.0208	0.0219
0.0	0.0	0.0	-140.2196	2408.3736	NaN	NaN	1.0618	0.8907	0.0251	0.0211	0.0202	0.0209	0.0221
0.0	0.0	0.0	-836.2196	956.3736	NaN	NaN	1.3	0.8914	0.0246	0.021	0.0201	0.0209	0.022
0.0	0.0	0.0	2272.7804	2818.3736	NaN	NaN	0.5536	0.8897	0.0246	0.0217	0.0202	0.0208	0.023
0.0	0.0	0.0	504.7804	1779.3736	NaN	NaN	0.779	0.8894	0.0245	0.0218	0.0204	0.0207	0.0232
0.0	0.0	0.0	-626.2196	3748.3736	NaN	NaN	1.2006	0.8891	0.0246	0.0217	0.0207	0.0207	0.0232
0.0	0.0	0.0	-1540.2196	882.3736	NaN	NaN	-0.3	0.8924	0.0237	0.0207	0.0206	0.0208	0.0218
0.0	0.0	0.0	-408.2196	-1065.6264	NaN	NaN	0.723	0.8946	0.0227	0.0202	0.0205	0.0205	0.0215
0.0	0.0	0.0	603.7804	2798.3736	NaN	NaN	0.8225	0.894	0.0226	0.0205	0.0204	0.0203	0.0221
0.0	0.0	0.0	-1752.2196	2401.3736	NaN	NaN	1.3	0.8951	0.022	0.0204	0.0201	0.0199	0.0224
0.0	0.0	0.0	1620.7804	5393.3736	NaN	NaN	0.7689	0.8919	0.0231	0.0212	0.0204	0.0195	0.024
0.0	0.0	0.0	89.7804	1078.3736	NaN	NaN	0.9231	0.8944	0.0223	0.0207	0.02	0.0194	0.0233
0.0	0.0	0.0	593.7804	4035.3736	NaN	NaN	0.8717	0.8937	0.0225	0.0209	0.02	0.0194	0.0235
0.0	0.0	0.0	-286.2196	4269.3736	NaN	NaN	1.0719	0.8949	0.0222	0.0207	0.0198	0.0195	0.0229
0.0	0.0	0.0	-1831.2196	1048.3736	NaN	NaN	-0.3	0.8946	0.0222	0.0208	0.0199	0.0198	0.0227
0.0	0.0	0.0	629.7804	924.3736	NaN	NaN	0.5948	0.8955	0.0219	0.0206	0.0198	0.02	0.0222
0.0	0.0	0.0	1066.7804	2567.3736	NaN	NaN	0.7065	0.8947	0.0222	0.0208	0.0199	0.0201	0.0223
0.0	0.0	0.0	-1301.2196	-219.6264	NaN	NaN	0.1444	0.8954	0.0219	0.0206	0.0198	0.0202	0.0221
0.0	0.0	0.0	-2614.2196	4369.3736	NaN	NaN	1.3	0.8944	0.0222	0.0208	0.0199	0.0202	0.0224
0.0	0.0	0.0	-1205.2196	1227.3736	NaN	NaN	1.3	0.8961	0.0218	0.0205	0.0196	0.0201	0.022
0.0	0.0	0.0	774.7804	3452.3736	NaN	NaN	0.8167	0.8944	0.0224	0.021	0.0198	0.0199	0.0226
0.0	0.0	0.0	-1309.2196	150.3736	NaN	NaN	-0.1298	0.8972	0.0218	0.0204	0.0193	0.0196	0.0217
0.0	0.0	0.0	1443.7804	4765.3736	NaN	NaN	0.7675	0.8954	0.0225	0.021	0.0196	0.0194	0.0221
0.0	0.0	0.0	-469.2196	-1586.6264	NaN	NaN	0.7718	0.8974	0.0221	0.0203	0.0193	0.0199	0.021
0.0	0.0	0.0	-154.2196	968.3736	NaN	NaN	1.1894	0.8964	0.0224	0.0207	0.0194	0.0198	0.0213
0.0	0.0	0.0	916.7804	2625.3736	NaN	NaN	0.7412	0.8982	0.022	0.0204	0.019	0.0192	0.0212
0.0	0.0	0.0	-182.2196	4685.3736	NaN	NaN	1.0405	0.8972	0.0224	0.0208	0.0193	0.0186	0.0217
0.0	0.0	0.0	-1823.2196	4775.3736	NaN	NaN	1.3	0.8971	0.0228	0.0207	0.0193	0.0187	0.0214
0.0	0.0	0.0	-735.2196	933.3736	NaN	NaN	1.3	0.8971	0.0228	0.0205	0.0195	0.0193	0.0208
0.0	0.0	0.0	498.7804	3413.3736	NaN	NaN	0.8725	0.8964	0.0231	0.0208	0.0196	0.0193	0.0208
0.0	0.0	0.0	-203.2196	730.3736	NaN	NaN	1.3	0.8966	0.0233	0.0206	0.0197	0.0192	0.0205
0.0	0.0	0.0	-756.2196	85.3736	NaN	NaN	-0.1273	0.8969	0.0233	0.0207	0.0197	0.019	0.0205
0.0	0.0	0.0	-727.2196	2486.3736	NaN	NaN	1.3	0.8981	0.0229	0.0206	0.0195	0.0183	0.0205
0.0	0.0	0.0	2443.7804	1628.3736	NaN	NaN	0.3999	0.8971	0.0233	0.0212	0.0197	0.0178	0.021
0.0	0.0	0.0	-720.2196	3624.3736	NaN	NaN	1.248	0.8991	0.023	0.0208	0.0193	0.0172	0.0206
0.0	0.0	0.0	588.7804	7937.3736	NaN	NaN	0.9309	0.8948	0.0245	0.022	0.0199	0.0171	0.0217
0.0	0.0	0.0	-156.2196	-642.6264	NaN	NaN	0.8044	0.8993	0.0232	0.0207	0.0193	0.0172	0.0204
0.0	0.0	0.0	1568.7804	3025.3736	NaN	NaN	0.6585	0.8964	0.0242	0.0217	0.0196	0.0167	0.0214
0.0	0.0	0.0	1648.7804	2787.3736	NaN	NaN	0.6283	0.8972	0.0244	0.0215	0.0194	0.0165	0.0211
0.0	0.0	0.0	1973.7804	1585.3736	NaN	NaN	0.4454	0.8958	0.0249	0.0219	0.0197	0.0164	0.0213
0.0	0.0	0.0	-1351.2196	2936.3736	NaN	NaN	1.3	0.8978	0.0243	0.0214	0.0195	0.0163	0.0208
0.0	0.0	0.0	2222.7804	2759.3736	NaN	NaN	0.5539	0.8961	0.025	0.0221	0.0196	0.0158	0.0215
0.0	0.0	0.0	3038.7804	4053.3736	NaN	NaN	0.5715	0.8909	0.0269	0.0235	0.0204	0.0156	0.0228
0.0	0.0	0.0	1098.7804	1731.3736	NaN	NaN	0.6118	0.8922	0.0266	0.0231	0.0202	0.0154	0.0224
0.0	0.0	0.0	1941.7804	1891.3736	NaN	NaN	0.4934	0.8912	0.027	0.0232	0.0207	0.0156	0.0223
0.0	0.0	0.0	457.7804	-434.6264	NaN	NaN	-0.3	0.8962	0.0252	0.0218	0.02	0.0158	0.021
0.0	0.0	0.0	232.7804	1406.3736	NaN	NaN	0.858	0.8965	0.0248	0.0219	0.0201	0.0158	0.0209
0.0	0.0	0.0	634.7804	1259.3736	NaN	NaN	0.6649	0.8984	0.024	0.0215	0.0199	0.0156	0.0206
0.0	0.0	0.0	1419.7804	568.3736	NaN	NaN	0.2859	0.8973	0.0245	0.0221	0.0199	0.0149	0.0212
0.0	0.0	0.0	2170.7804	5040.3736	NaN	NaN	0.699	0.8924	0.0267	0.0232	0.0209	0.0145	0.0223
0.0	0.0	0.0	2933.7804	1704.3736	NaN	NaN	0.3675	0.8938	0.0265	0.0227	0.0208	0.0147	0.0215
0.0	0.0	0.0	2999.7804	1375.3736	NaN	NaN	0.3144	0.8944	0.0259	0.0223	0.021	0.0153	0.0211
0.0	0.0	0.0	-435.2196	817.3736	NaN	NaN	1.3	0.8966	0.0245	0.0216	0.0207	0.0161	0.0205
0.0	0.0	0.0	-886.2196	157.3736	NaN	NaN	-0.2159	0.8986	0.0235	0.021	0.0203	0.0162	0.0203
0.0	0.0	0.0	-680.2196	4003.3736	NaN	NaN	1.2047	0.8973	0.0239	0.0214	0.0208	0.016	0.0206
0.0	0.0	0.0	-140.2196	3531.3736	NaN	NaN	1.0413	0.8964	0.0243	0.0215	0.0212	0.0161	0.0205
0.0	0.0	0.0	-864.2196	2833.3736	NaN	NaN	1.3	0.8983	0.0237	0.021	0.0208	0.0162	0.02
0.0	0.0	0.0	3155.7804	639.3736	NaN	NaN	0.1685	0.898	0.0237	0.0212	0.0209	0.0161	0.0201
0.0	0.0	0.0	1064.7804	666.3736	NaN	NaN	0.3849	0.8992	0.0233	0.0209	0.0207	0.0161	0.0198
0.0	0.0	0.0	312.7804	268.3736	NaN	NaN	0.4618	0.9006	0.0226	0.0207	0.0204	0.0159	0.0197
0.0	0.0	0.0	558.7804	1649.3736	NaN	NaN	0.7469	0.8981	0.0233	0.0217	0.021	0.0157	0.0202
0.0	0.0	0.0	2283.7804	1689.3736	NaN	NaN	0.4252	0.898	0.0235	0.0218	0.021	0.0154	0.0203
0.0	0.0	0.0	842.7804	4797.3736	NaN	NaN	0.8506	0.8965	0.0243	0.0221	0.0213	0.0153	0.0205
0.0	0.0	0.0	1678.7804	758.3736	NaN	NaN	0.3112	0.8982	0.0235	0.0215	0.0209	0.0156	0.0203
0.0	0.0	0.0	1544.7804	2635.3736	NaN	NaN	0.6304	0.8998	0.0229	0.0211	0.0206	0.0154	0.0203
0.0	0.0	0.0	2846.7804	5540.3736	NaN	NaN	0.6606	0.8951	0.0248	0.0221	0.0219	0.015	0.0212
0.0	0.0	0.0	4083.7804	520.3736	NaN	NaN	0.113	0.8969	0.0245	0.0214	0.0215	0.0152	0.0206
0.0	0.0	0.0	1875.7804	2407.3736	NaN	NaN	0.5621	0.8957	0.0245	0.0216	0.0218	0.0156	0.0207
0.0	0.0	0.0	1446.7804	-1283.6264	NaN	NaN	-0.3	0.8986	0.0234	0.0206	0.0214	0.0157	0.0203
0.0	0.0	0.0	2194.7804	2397.3736	NaN	NaN	0.5221	0.8969	0.0238	0.0209	0.0219	0.0154	0.021
0.0	0.0	0.0	1296.7804	6148.3736	NaN	NaN	0.8258	0.8936	0.0253	0.0214	0.0229	0.0151	0.0218
0.0	0.0	0.0	1132.7804	3164.3736	NaN	NaN	0.7364	0.8941	0.0253	0.0211	0.0228	0.0152	0.0215
0.0	0.0	0.0	1707.7804	949.3736	NaN	NaN	0.3573	0.8957	0.0245	0.0208	0.0225	0.0154	0.021
0.0	0.0	0.0	793.7804	4856.3736	NaN	NaN	0.8595	0.8963	0.0243	0.0208	0.0224	0.0151	0.021
0.0	0.0	0.0	3425.7804	2994.3736	NaN	NaN	0.4664	0.8943	0.0252	0.0211	0.0229	0.0156	0.0209
0.0	0.0	0.0	-742.2196	940.3736	NaN	NaN	1.3	0.9008	0.0227	0.0197	0.0213	0.0159	0.0195
0.0	0.0	0.0	711.7804	2436.3736	NaN	NaN	0.7739	0.8981	0.0233	0.0203	0.0222	0.016	0.0201
0.0	0.0	0.0	966.7804	1201.3736	NaN	NaN	0.5541	0.8994	0.0232	0.02	0.0219	0.0159	0.0197
0.0	0.0	0.0	842.7804	2675.3736	NaN	NaN	0.7604	0.8976	0.0237	0.0204	0.0223	0.016	0.02
0.0	0.0	0.0	947.7804	1982.3736	NaN	NaN	0.6765	0.899	0.0234	0.02	0.0218	0.0163	0.0194
0.0	0.0	0.0	-529.2196	149.3736	NaN	NaN	-0.3	0.9022	0.0225	0.0193	0.0209	0.0164	0.0187
0.0	0.0	0.0	1959.7804	3519.3736	NaN	NaN	0.6423	0.9005	0.023	0.0197	0.0212	0.0166	0.019
0.0	0.0	0.0	-288.2196	1823.3736	NaN	NaN	1.1877	0.9015	0.0228	0.0194	0.0209	0.0167	0.0187
0.0	0.0	0.0	-34.2196	2964.3736	NaN	NaN	1.0117	0.8999	0.0232	0.0196	0.0213	0.017	0.0189
0.0	0.0	0.0	908.7804	2129.3736	NaN	NaN	0.7009	0.9009	0.0229	0.0192	0.0211	0.0172	0.0186
0.0	0.0	0.0	105.7804	2429.3736	NaN	NaN	0.9583	0.9006	0.0229	0.0193	0.0212	0.0174	0.0187
0.0	0.0	0.0	-196.2196	1443.3736	NaN	NaN	1.1573	0.9008	0.0227	0.0192	0.0211	0.0176	0.0186
0.0	0.0	0.0	-2041.2196	3989.3736	NaN	NaN	1.3	0.8999	0.0227	0.0196	0.0213	0.0176	0.0189
0.0	0.0	0.0	548.7804	4507.3736	NaN	NaN	0.8915	0.8985	0.0231	0.0199	0.0216	0.0177	0.0191
0.0	0.0	0.0	179.7804	643.3736	NaN	NaN	0.7816	0.9007	0.0223	0.0195	0.0209	0.0178	0.0188
0.0	0.0	0.0	-1680.2196	1715.3736	NaN	NaN	1.3	0.9004	0.0221	0.0196	0.0209	0.018	0.0189
0.0	0.0	0.0	-888.2196	-1052.6264	NaN	NaN	0.5424	0.9007	0.022	0.0194	0.0209	0.0181	0.0189
0.0	0.0	0.0	214.7804	1079.3736	NaN	NaN	0.834	0.9006	0.0219	0.0195	0.0209	0.0181	0.0189
0.0	0.0	0.0	-876.2196	1196.3736	NaN	NaN	1.3	0.9009	0.022	0.0194	0.0208	0.0181	0.0188
0.0	0.0	0.0	-1084.2196	968.3736	NaN	NaN	-0.3	0.9008	0.0221	0.0194	0.0208	0.0181	0.0189
0.0	0.0	0.0	1680.7804	3786.3736	NaN	NaN	0.6926	0.8997	0.0226	0.0196	0.0209	0.0182	0.019
0.0	0.0	0.0	393.7804	3119.3736	NaN	NaN	0.8879	0.8992	0.023	0.0196	0.0207	0.0184	0.0191
0.0	0.0	0.0	896.7804	104.3736	NaN	NaN	0.1043	0.8991	0.0232	0.0193	0.0205	0.0187	0.0192
0.0	0.0	0.0	1006.7804	1293.3736	NaN	NaN	0.5623	0.898	0.0235	0.0194	0.0206	0.0191	0.0194
0.0	0.0	0.0	-1262.2196	3252.3736	NaN	NaN	1.3	0.8973	0.0237	0.0195	0.0207	0.0193	0.0196
0.0	0.0	0.0	2131.7804	3658.3736	NaN	NaN	0.6318	0.8964	0.0239	0.0196	0.0208	0.0196	0.0198
0.0	0.0	0.0	-510.2196	1967.3736	NaN	NaN	1.3	0.8961	0.024	0.0195	0.0208	0.0198	0.0198
0.0	0.0	0.0	-1369.2196	2303.3736	NaN	NaN	1.3	0.8956	0.0239	0.0197	0.0208	0.02	0.0199
0.0	0.0	0.0	-820.2196	127.3736	NaN	NaN	-0.1838	0.8955	0.0238	0.0198	0.0209	0.0201	0.02
0.0	0.0	0.0	-1890.2196	2988.3736	NaN	NaN	1.3	0.8955	0.0237	0.0199	0.0209	0.02	0.02
0.0	0.0	0.0	519.7804	272.3736	NaN	NaN	0.3438	0.8958	0.0234	0.0199	0.0208	0.02	0.02
0.0	0.0	0.0	-513.2196	350.3736	NaN	NaN	-0.3	0.8962	0.0232	0.02	0.0207	0.0199	0.02
0.0	0.0	0.0	-733.2196	2802.3736	NaN	NaN	1.3	0.8965	0.0232	0.02	0.0206	0.0198	0.0199
0.0	0.0	0.0	-1271.2196	1384.3736	NaN	NaN	1.3	0.8966	0.0231	0.02	0.0205	0.0198	0.02
0.0	0.0	0.0	926.7804	5384.3736	NaN	NaN	0.8532	0.8964	0.0232	0.0201	0.0206	0.0199	0.02
0.0	0.0	0.0	-2247.2196	1916.3736	NaN	NaN	-0.3	0.8963	0.0231	0.02	0.0207	0.0199	0.0199
0.0	0.0	0.0	-1420.2196	974.3736	NaN	NaN	-0.3	0.8956	0.0231	0.0201	0.021	0.0201	0.02
0.0	0.0	0.0	-1706.2196	2924.3736	NaN	NaN	1.3	0.8956	0.0231	0.0201	0.0211	0.0201	0.02
0.0	0.0	0.0	869.7804	1977.3736	NaN	NaN	0.6945	0.8959	0.023	0.0201	0.021	0.02	0.0201
0.0	0.0	0.0	-1209.2196	5819.3736	NaN	NaN	1.2623	0.8958	0.023	0.0201	0.0211	0.02	0.0201
0.0	0.0	0.0	-1930.2196	2118.3736	NaN	NaN	1.3	0.8956	0.023	0.0201	0.0212	0.02	0.0201
0.0	0.0	0.0	-804.2196	1525.3736	NaN	NaN	1.3	0.8953	0.0229	0.0202	0.0215	0.02	0.0201
0.0	0.0	0.0	549.7804	745.3736	NaN	NaN	0.5755	0.8958	0.0228	0.0201	0.0214	0.0199	0.02
0.0	0.0	0.0	-2687.2196	1745.3736	NaN	NaN	-0.3	0.8964	0.0226	0.02	0.0213	0.0198	0.0199
0.0	0.0	0.0	-1979.2196	588.3736	NaN	NaN	-0.3	0.8965	0.0225	0.02	0.0214	0.0197	0.0199
0.0	0.0	0.0	2211.7804	2016.3736	NaN	NaN	0.4769	0.8971	0.0223	0.02	0.0212	0.0196	0.0198
0.0	0.0	0.0	1245.7804	1153.3736	NaN	NaN	0.4807	0.8977	0.0222	0.0199	0.021	0.0194	0.0197
0.0	0.0	0.0	-1503.2196	1223.3736	NaN	NaN	-0.3	0.8976	0.0222	0.0198	0.0211	0.0195	0.0197
0.0	0.0	0.0	-885.2196	932.3736	NaN	NaN	1.3	0.8975	0.0223	0.0199	0.0211	0.0196	0.0197
0.0	0.0	0.0	-427.2196	145.3736	NaN	NaN	-0.3	0.8974	0.0223	0.0199	0.0211	0.0196	0.0197
0.0	0.0	0.0	143.7804	1236.3736	NaN	NaN	0.8958	0.8973	0.0223	0.0199	0.0211	0.0196	0.0198
0.0	0.0	0.0	-807.2196	3837.3736	NaN	NaN	1.2664	0.8975	0.0223	0.0199	0.021	0.0196	0.0197
0.0	0.0	0.0	-986.2196	76.3736	NaN	NaN	-0.0839	0.8968	0.0225	0.02	0.0211	0.0198	0.0199
0.0	0.0	0.0	-68.2196	5691.3736	NaN	NaN	1.0121	0.897	0.0226	0.0199	0.0209	0.0197	0.0198
0.0	0.0	0.0	1080.7804	3470.3736	NaN	NaN	0.7625	0.8966	0.0227	0.02	0.0211	0.0198	0.0199
0.0	0.0	0.0	-1174.2196	-236.6264	NaN	NaN	0.1677	0.8961	0.0227	0.02	0.0214	0.0199	0.02
0.0	0.0	0.0	-1049.2196	3870.3736	NaN	NaN	1.3	0.8962	0.0227	0.02	0.0213	0.0199	0.0199
0.0	0.0	0.0	-2089.2196	65.3736	NaN	NaN	-0.0323	0.8961	0.0227	0.02	0.0214	0.0199	0.02
0.0	0.0	0.0	-669.2196	2381.3736	NaN	NaN	1.3	0.8961	0.0227	0.02	0.0215	0.0199	0.0199
0.0	0.0	0.0	457.7804	2086.3736	NaN	NaN	0.8201	0.8963	0.0226	0.02	0.0214	0.0198	0.0199
0.0	0.0	0.0	-2068.2196	-365.6264	NaN	NaN	0.1502	0.8962	0.0226	0.02	0.0215	0.0198	0.0199
0.0	0.0	0.0	924.7804	3149.3736	NaN	NaN	0.773	0.8969	0.0225	0.02	0.0212	0.0196	0.0198
0.0	0.0	0.0	-746.2196	1233.3736	NaN	NaN	1.3	0.8974	0.0225	0.0199	0.0211	0.0195	0.0197
0.0	0.0	0.0	-1013.2196	30.3736	NaN	NaN	-0.0309	0.8971	0.0225	0.0199	0.0211	0.0196	0.0197
0.0	0.0	0.0	826.7804	4250.3736	NaN	NaN	0.8372	0.8976	0.0225	0.0199	0.0208	0.0195	0.0197
0.0	0.0	0.0	76.7804	3059.3736	NaN	NaN	0.9755	0.8977	0.0226	0.0199	0.0207	0.0194	0.0197
0.0	0.0	0.0	-1248.2196	77.3736	NaN	NaN	-0.0661	0.8969	0.0227	0.02	0.021	0.0196	0.0199
0.0	0.0	0.0	1505.7804	2346.3736	NaN	NaN	0.6091	0.8969	0.0228	0.02	0.0209	0.0196	0.0199
0.0	0.0	0.0	689.7804	2081.3736	NaN	NaN	0.7511	0.8969	0.0228	0.0201	0.0208	0.0195	0.0199
0.0	0.0	0.0	-77.2196	2611.3736	NaN	NaN	1.0305	0.8971	0.0228	0.02	0.0208	0.0194	0.0199
0.0	0.0	0.0	1102.7804	3697.3736	NaN	NaN	0.7703	0.8967	0.0228	0.02	0.0209	0.0195	0.0199
0.0	0.0	0.0	1525.7804	-1857.6264	NaN	NaN	1.3	0.8962	0.0229	0.0201	0.0211	0.0197	0.02
0.0	0.0	0.0	-1973.2196	2498.3736	NaN	NaN	1.3	0.8965	0.0229	0.0201	0.0209	0.0196	0.02
0.0	0.0	0.0	-147.2196	3995.3736	NaN	NaN	1.0383	0.897	0.0228	0.0201	0.0207	0.0194	0.02
0.0	0.0	0.0	-1360.2196	2634.3736	NaN	NaN	1.3	0.8969	0.0228	0.02	0.0207	0.0194	0.0201
0.0	0.0	0.0	-2010.2196	2645.3736	NaN	NaN	1.3	0.8969	0.0228	0.02	0.0208	0.0194	0.0201
0.0	0.0	0.0	-467.2196	2206.3736	NaN	NaN	1.2686	0.8969	0.0227	0.02	0.021	0.0194	0.02
0.0	0.0	0.0	-633.2196	4066.3736	NaN	NaN	1.1844	0.8967	0.0227	0.02	0.0211	0.0194	0.02
0.0	0.0	0.0	709.7804	-2956.6264	NaN	NaN	1.3	0.8963	0.0227	0.02	0.0214	0.0196	0.02
0.0	0.0	0.0	-1043.2196	342.3736	NaN	NaN	-0.3	0.8964	0.0227	0.02	0.0212	0.0197	0.02
0.0	0.0	0.0	2256.7804	2786.3736	NaN	NaN	0.5525	0.8972	0.0226	0.02	0.0207	0.0195	0.02
0.0	0.0	0.0	-424.2196	536.3736	NaN	NaN	1.3	0.8974	0.0226	0.02	0.0205	0.0195	0.02
0.0	0.0	0.0	-1001.2196	3420.3736	NaN	NaN	1.3	0.8972	0.0227	0.02	0.0205	0.0195	0.0201
0.0	0.0	0.0	349.7804	1892.3736	NaN	NaN	0.844	0.8968	0.0228	0.02	0.0206	0.0197	0.0201
0.0	0.0	0.0	1453.7804	3516.3736	NaN	NaN	0.7075	0.8965	0.0229	0.0201	0.0207	0.0197	0.0202
0.0	0.0	0.0	-901.2196	1661.3736	NaN	NaN	1.3	0.8967	0.0228	0.02	0.0207	0.0196	0.0202
0.0	0.0	0.0	-674.2196	1179.3736	NaN	NaN	1.3	0.8965	0.0228	0.0201	0.021	0.0196	0.0201
0.0	0.0	0.0	1590.7804	589.3736	NaN	NaN	0.2703	0.8964	0.0228	0.0201	0.0211	0.0195	0.0201
0.0	0.0	0.0	-274.2196	130.3736	NaN	NaN	-0.3	0.8967	0.0227	0.02	0.0212	0.0195	0.02
0.0	0.0	0.0	-397.2196	786.3736	NaN	NaN	1.3	0.8967	0.0226	0.02	0.0213	0.0195	0.0199
0.0	0.0	0.0	-315.2196	2853.3736	NaN	NaN	1.1242	0.8966	0.0226	0.0201	0.0214	0.0195	0.0199
0.0	0.0	0.0	-1073.2196	-436.6264	NaN	NaN	0.2892	0.8968	0.0225	0.02	0.0214	0.0194	0.0198
0.0	0.0	0.0	-1564.2196	2098.3736	NaN	NaN	1.3	0.8969	0.0224	0.02	0.0214	0.0194	0.0198
0.0	0.0	0.0	-173.2196	164.3736	NaN	NaN	-0.3	0.8974	0.0223	0.0199	0.0214	0.0193	0.0197
0.0	0.0	0.0	-952.2196	-2967.6264	NaN	NaN	0.7571	0.8978	0.0222	0.0197	0.0214	0.0192	0.0196
0.0	0.0	0.0	-239.2196	1009.3736	NaN	NaN	1.3	0.8981	0.022	0.02	0.0213	0.0189	0.0197
0.0	0.0	0.0	-401.2196	3406.3736	NaN	NaN	1.1335	0.8993	0.0218	0.02	0.0209	0.0185	0.0196
0.0	0.0	0.0	382.7804	2137.3736	NaN	NaN	0.8481	0.899	0.022	0.0201	0.0207	0.0185	0.0197
0.0	0.0	0.0	-133.2196	2263.3736	NaN	NaN	1.0625	0.8988	0.0222	0.02	0.0206	0.0185	0.0198
0.0	0.0	0.0	1167.7804	2535.3736	NaN	NaN	0.6847	0.8983	0.0225	0.02	0.0206	0.0187	0.0199
0.0	0.0	0.0	-99.2196	-296.6264	NaN	NaN	0.7493	0.8978	0.0226	0.0199	0.0208	0.0189	0.0201
0.0	0.0	0.0	-1322.2196	2830.3736	NaN	NaN	1.3	0.898	0.0225	0.02	0.0206	0.0188	0.0201
0.0	0.0	0.0	46.7804	1684.3736	NaN	NaN	0.973	0.8984	0.0225	0.0199	0.0205	0.0187	0.02
0.0	0.0	0.0	-851.2196	4748.3736	NaN	NaN	1.2184	0.8983	0.0225	0.0201	0.0204	0.0186	0.0201
0.0	0.0	0.0	292.7804	2320.3736	NaN	NaN	0.888	0.8987	0.0225	0.02	0.0203	0.0184	0.02
0.0	0.0	0.0	25.7804	2606.3736	NaN	NaN	0.9902	0.8986	0.0226	0.02	0.0202	0.0185	0.02
0.0	0.0	0.0	-1155.2196	2079.3736	NaN	NaN	1.3	0.8984	0.0227	0.0199	0.0203	0.0187	0.0201
0.0	0.0	0.0	2509.7804	370.3736	NaN	NaN	0.1286	0.8982	0.0227	0.0201	0.0202	0.0187	0.0201
0.0	0.0	0.0	389.7804	2534.3736	NaN	NaN	0.8667	0.8982	0.0228	0.02	0.0202	0.0187	0.02
0.0	0.0	0.0	-270.2196	4439.3736	NaN	NaN	1.0648	0.8979	0.023	0.02	0.0202	0.0189	0.0201
0.0	0.0	0.0	1308.7804	427.3736	NaN	NaN	0.2462	0.8976	0.0231	0.0198	0.0203	0.0191	0.0201
0.0	0.0	0.0	2256.7804	924.3736	NaN	NaN	0.2906	0.8975	0.0231	0.02	0.0203	0.019	0.0202
0.0	0.0	0.0	-763.2196	4968.3736	NaN	NaN	1.1815	0.8977	0.0231	0.0201	0.0203	0.0187	0.0202
0.0	0.0	0.0	1216.7804	3002.3736	NaN	NaN	0.7116	0.8971	0.0233	0.0202	0.0203	0.0188	0.0203
0.0	0.0	0.0	-1090.2196	990.3736	NaN	NaN	-0.3	0.8972	0.0233	0.02	0.0203	0.019	0.0202
0.0	0.0	0.0	-163.2196	3409.3736	NaN	NaN	1.0503	0.8971	0.0231	0.02	0.0204	0.0191	0.0202
0.0	0.0	0.0	-1733.2196	314.3736	NaN	NaN	-0.2216	0.8968	0.023	0.0199	0.0206	0.0195	0.0202
0.0	0.0	0.0	-1726.2196	20.3736	NaN	NaN	-0.0119	0.8968	0.0228	0.02	0.0207	0.0195	0.0203
0.0	0.0	0.0	206.7804	1088.3736	NaN	NaN	0.8403	0.8981	0.0222	0.0202	0.0203	0.0189	0.0202
0.0	0.0	0.0	-500.2196	4168.3736	NaN	NaN	1.1364	0.8992	0.022	0.0204	0.02	0.0184	0.02
0.0	0.0	0.0	-117.2196	3577.3736	NaN	NaN	1.0339	0.8995	0.022	0.0204	0.0199	0.0183	0.02
0.0	0.0	0.0	-1247.2196	1274.3736	NaN	NaN	1.3	0.9009	0.0217	0.0199	0.0197	0.0183	0.0195
0.0	0.0	0.0	780.7804	120.3736	NaN	NaN	0.1336	0.9009	0.0216	0.02	0.0196	0.0183	0.0196
0.0	0.0	0.0	974.7804	1004.3736	NaN	NaN	0.5075	0.9013	0.0215	0.0199	0.0196	0.0182	0.0195
0.0	0.0	0.0	8530.7804	2741.3736	NaN	NaN	0.2432	0.901	0.0214	0.0203	0.0196	0.0178	0.0198
0.0	0.0	0.0	16088.7804	4415.3736	NaN	NaN	0.2153	0.8965	0.0229	0.0211	0.0206	0.0182	0.0206
0.0	0.0	0.0	-1385.2196	2258.3736	NaN	NaN	1.3	0.9011	0.0221	0.0197	0.0195	0.0182	0.0194
0.0	0.0	0.0	289.7804	3893.3736	NaN	NaN	0.9307	0.8988	0.0225	0.0201	0.0199	0.0188	0.0198
0.0	0.0	0.0	-1510.2196	2520.3736	NaN	NaN	1.3	0.8986	0.0226	0.0198	0.0201	0.0192	0.0198
0.0	0.0	0.0	-2505.2196	4544.3736	NaN	NaN	1.3	0.8976	0.0225	0.0201	0.0204	0.0192	0.0201
0.0	0.0	0.0	-1648.2196	2949.3736	NaN	NaN	1.3	0.8979	0.0224	0.02	0.0205	0.0191	0.02
0.0	0.0	0.0	-314.2196	939.3736	NaN	NaN	1.3	0.8976	0.0224	0.0203	0.0207	0.0188	0.0201
0.0	0.0	0.0	-1258.2196	2560.3736	NaN	NaN	1.3	0.8982	0.0223	0.0201	0.0208	0.0187	0.0199
0.0	0.0	0.0	-1123.2196	-191.6264	NaN	NaN	0.1457	0.8983	0.0223	0.0198	0.0211	0.0188	0.0197
0.0	0.0	0.0	-1343.2196	-492.6264	NaN	NaN	0.2683	0.899	0.0221	0.0196	0.0212	0.0187	0.0194
0.0	0.0	0.0	-1221.2196	-134.6264	NaN	NaN	0.0993	0.9003	0.0215	0.0196	0.0211	0.0183	0.0192
0.0	0.0	0.0	128.7804	-1384.6264	NaN	NaN	1.1025	0.9014	0.021	0.0196	0.0209	0.018	0.019
0.0	0.0	0.0	1782.7804	1434.3736	NaN	NaN	0.4459	0.9015	0.021	0.0199	0.0208	0.0179	0.019
0.0	0.0	0.0	-1894.2196	3293.3736	NaN	NaN	1.3	0.902	0.0209	0.0197	0.0206	0.0178	0.019
0.0	0.0	0.0	1032.7804	1936.3736	NaN	NaN	0.6522	0.9015	0.0211	0.0198	0.0205	0.018	0.0191
0.0	0.0	0.0	-130.2196	1186.3736	NaN	NaN	1.1233	0.9014	0.0212	0.0198	0.0204	0.018	0.0192
0.0	0.0	0.0	-195.2196	2409.3736	NaN	NaN	1.0882	0.9003	0.0217	0.02	0.0205	0.018	0.0194
0.0	0.0	0.0	-742.2196	3013.3736	NaN	NaN	1.3	0.9002	0.0219	0.0201	0.0205	0.0179	0.0195
0.0	0.0	0.0	1399.7804	3175.3736	NaN	NaN	0.694	0.8988	0.0224	0.0203	0.0207	0.0181	0.0197
0.0	0.0	0.0	79.7804	575.3736	NaN	NaN	0.8782	0.8999	0.0221	0.0199	0.0204	0.0183	0.0195
0.0	0.0	0.0	2271.7804	-777.6264	NaN	NaN	-0.3	0.8992	0.0222	0.02	0.0205	0.0185	0.0196
0.0	0.0	0.0	-1431.2196	2580.3736	NaN	NaN	1.3	0.8994	0.0222	0.02	0.0204	0.0184	0.0196
0.0	0.0	0.0	-388.2196	2283.3736	NaN	NaN	1.2048	0.8995	0.0221	0.02	0.0203	0.0184	0.0197
0.0	0.0	0.0	-276.2196	2677.3736	NaN	NaN	1.115	0.8994	0.0222	0.02	0.0202	0.0185	0.0197
0.0	0.0	0.0	-1765.2196	1880.3736	NaN	NaN	1.3	0.8993	0.0222	0.0201	0.0201	0.0184	0.0198
0.0	0.0	0.0	-344.2196	3308.3736	NaN	NaN	1.1161	0.8992	0.0222	0.0203	0.0201	0.0182	0.0199
0.0	0.0	0.0	1346.7804	5764.3736	NaN	NaN	0.8106	0.8986	0.0226	0.0203	0.0202	0.0183	0.02
0.0	0.0	0.0	-163.2196	-1414.6264	NaN	NaN	0.8966	0.8999	0.0224	0.0198	0.0199	0.0183	0.0197
0.0	0.0	0.0	477.7804	3348.3736	NaN	NaN	0.8751	0.8994	0.0225	0.0199	0.02	0.0183	0.0198
0.0	0.0	0.0	-259.2196	3587.3736	NaN	NaN	1.0779	0.8998	0.0225	0.0198	0.02	0.0182	0.0197
0.0	0.0	0.0	-1387.2196	3641.3736	NaN	NaN	1.3	0.9	0.0225	0.0196	0.0199	0.0184	0.0196
0.0	0.0	0.0	45.7804	2106.3736	NaN	NaN	0.9787	0.9001	0.0225	0.0195	0.0199	0.0186	0.0195
0.0	0.0	0.0	470.7804	4213.3736	NaN	NaN	0.8995	0.8998	0.0225	0.0196	0.0199	0.0186	0.0195
0.0	0.0	0.0	-258.2196	2671.3736	NaN	NaN	1.107	0.9	0.0225	0.0195	0.0199	0.0188	0.0194
0.0	0.0	0.0	-1559.2196	2187.3736	NaN	NaN	1.3	0.9001	0.0225	0.0195	0.0199	0.0188	0.0193
0.0	0.0	0.0	-491.2196	1982.3736	NaN	NaN	1.3	0.9005	0.0223	0.0195	0.0199	0.0185	0.0192
0.0	0.0	0.0	1946.7804	1683.3736	NaN	NaN	0.4637	0.9009	0.0222	0.0196	0.0198	0.0182	0.0192
0.0	0.0	0.0	104.7804	5037.3736	NaN	NaN	0.9796	0.901	0.0222	0.0196	0.0198	0.0182	0.0192
0.0	0.0	0.0	-893.2196	986.3736	NaN	NaN	1.3	0.9021	0.0221	0.0193	0.0195	0.0182	0.0189
0.0	0.0	0.0	606.7804	3806.3736	NaN	NaN	0.8625	0.9017	0.0221	0.0194	0.0196	0.0183	0.0189
0.0	0.0	0.0	-1830.2196	4462.3736	NaN	NaN	1.3	0.902	0.022	0.0193	0.0195	0.0184	0.0188
0.0	0.0	0.0	458.7804	2299.3736	NaN	NaN	0.8337	0.9018	0.0219	0.0194	0.0195	0.0186	0.0188
0.0	0.0	0.0	-689.2196	-725.6264	NaN	NaN	0.5129	0.9012	0.022	0.0194	0.0197	0.019	0.0188
0.0	0.0	0.0	-150.2196	2823.3736	NaN	NaN	1.0562	0.9008	0.0219	0.0195	0.0199	0.019	0.0188
0.0	0.0	0.0	-1189.2196	1889.3736	NaN	NaN	1.3	0.9005	0.022	0.0195	0.02	0.0192	0.0189
0.0	0.0	0.0	-1165.2196	-349.6264	NaN	NaN	0.2308	0.9007	0.0218	0.0195	0.02	0.0191	0.0189
0.0	0.0	0.0	-1131.2196	4250.3736	NaN	NaN	1.3	0.9011	0.0218	0.0195	0.02	0.0189	0.0187
0.0	0.0	0.0	-356.2196	293.3736	NaN	NaN	-0.3	0.9012	0.0218	0.0196	0.02	0.0188	0.0187
0.0	0.0	0.0	1274.7804	4018.3736	NaN	NaN	0.7592	0.9004	0.022	0.0198	0.0202	0.0188	0.0189
0.0	0.0	0.0	736.7804	3406.3736	NaN	NaN	0.8222	0.9006	0.022	0.0197	0.02	0.0188	0.0188
0.0	0.0	0.0	-1100.2196	-782.6264	NaN	NaN	0.4157	0.8994	0.0222	0.0197	0.0204	0.0192	0.0191
0.0	0.0	0.0	-2490.2196	-1894.6264	NaN	NaN	0.4321	0.8985	0.0224	0.0197	0.0207	0.0196	0.0191
0.0	0.0	0.0	-1915.2196	1434.3736	NaN	NaN	-0.3	0.8992	0.0221	0.0196	0.0206	0.0194	0.0191
0.0	0.0	0.0	-784.2196	2370.3736	NaN	NaN	1.3	0.8999	0.0219	0.0197	0.0204	0.0192	0.019
0.0	0.0	0.0	-1819.2196	2548.3736	NaN	NaN	1.3	0.9004	0.0217	0.0196	0.0203	0.019	0.0189
0.0	0.0	0.0	-541.2196	2077.3736	NaN	NaN	1.3	0.901	0.0216	0.0196	0.0201	0.0189	0.0188
0.0	0.0	0.0	-697.2196	1280.3736	NaN	NaN	1.3	0.9009	0.0217	0.0196	0.0199	0.0189	0.0189
0.0	0.0	0.0	889.7804	4640.3736	NaN	NaN	0.8391	0.9006	0.0218	0.0198	0.0198	0.0189	0.0191
0.0	0.0	0.0	1088.7804	3920.3736	NaN	NaN	0.7826	0.9003	0.0221	0.0198	0.0197	0.019	0.0192
0.0	0.0	0.0	612.7804	1847.3736	NaN	NaN	0.7509	0.8994	0.0224	0.0198	0.0198	0.0193	0.0193
0.0	0.0	0.0	-130.2196	4369.3736	NaN	NaN	1.0307	0.8991	0.0225	0.0198	0.0199	0.0194	0.0193
0.0	0.0	0.0	-646.2196	-168.6264	NaN	NaN	0.2069	0.8981	0.0226	0.0198	0.0203	0.0196	0.0195
0.0	0.0	0.0	-448.2196	2256.3736	NaN	NaN	1.2479	0.8977	0.0227	0.0199	0.0204	0.0198	0.0195
0.0	0.0	0.0	-984.2196	2347.3736	NaN	NaN	1.3	0.8976	0.0228	0.0199	0.0204	0.0199	0.0195
0.0	0.0	0.0	676.7804	2354.3736	NaN	NaN	0.7767	0.8977	0.0228	0.0199	0.0203	0.0199	0.0195
0.0	0.0	0.0	-261.2196	2558.3736	NaN	NaN	1.1137	0.8978	0.0228	0.0198	0.0202	0.0198	0.0195
0.0	0.0	0.0	413.7804	1326.3736	NaN	NaN	0.7622	0.8981	0.0228	0.0198	0.0201	0.0197	0.0195
0.0	0.0	0.0	-826.2196	3139.3736	NaN	NaN	1.3	0.8982	0.0228	0.0198	0.0201	0.0197	0.0195
0.0	0.0	0.0	-563.2196	2997.3736	NaN	NaN	1.2314	0.898	0.0227	0.0199	0.0202	0.0197	0.0195
0.0	0.0	0.0	93.7804	1327.3736	NaN	NaN	0.934	0.8977	0.0227	0.0199	0.0203	0.0198	0.0195
0.0	0.0	0.0	-1849.2196	1443.3736	NaN	NaN	-0.3	0.8972	0.0227	0.02	0.0206	0.02	0.0196
0.0	0.0	0.0	-1674.2196	1750.3736	NaN	NaN	1.3	0.8973	0.0227	0.02	0.0206	0.02	0.0195
0.0	0.0	0.0	-1884.2196	1836.3736	NaN	NaN	-0.3	0.8972	0.0227	0.02	0.0206	0.02	0.0196
0.0	0.0	0.0	-2105.2196	2159.3736	NaN	NaN	1.3	0.8975	0.0226	0.02	0.0204	0.02	0.0195
0.0	0.0	0.0	-1385.2196	3215.3736	NaN	NaN	1.3	0.8976	0.0226	0.02	0.0203	0.02	0.0195
0.0	0.0	0.0	-1418.2196	3118.3736	NaN	NaN	1.3	0.8978	0.0226	0.02	0.0202	0.0199	0.0195
0.0	0.0	0.0	848.7804	3127.3736	NaN	NaN	0.7865	0.898	0.0225	0.0201	0.0201	0.0198	0.0195
0.0	0.0	0.0	-2371.2196	2882.3736	NaN	NaN	1.3	0.8976	0.0226	0.0201	0.0203	0.0199	0.0196
0.0	0.0	0.0	435.7804	4141.3736	NaN	NaN	0.9048	0.8979	0.0225	0.0201	0.0202	0.0198	0.0196
0.0	0.0	0.0	-516.2196	2821.3736	NaN	NaN	1.2239	0.8972	0.0226	0.0202	0.0204	0.02	0.0196
0.0	0.0	0.0	30.7804	2854.3736	NaN	NaN	0.9893	0.8971	0.0226	0.0202	0.0205	0.02	0.0196
0.0	0.0	0.0	-411.2196	1036.3736	NaN	NaN	1.3	0.8964	0.0227	0.0203	0.0207	0.0201	0.0197
0.0	0.0	0.0	-2733.2196	2322.3736	NaN	NaN	-0.3	0.8965	0.0227	0.0204	0.0206	0.0201	0.0197
0.0	0.0	0.0	-1184.2196	2958.3736	NaN	NaN	1.3	0.8968	0.0226	0.0203	0.0205	0.0201	0.0197
0.0	0.0	0.0	382.7804	2008.3736	NaN	NaN	0.8399	0.8968	0.0226	0.0204	0.0205	0.0201	0.0197
0.0	0.0	0.0	-851.2196	260.3736	NaN	NaN	-0.3	0.8961	0.0227	0.0205	0.0208	0.0202	0.0198
0.0	0.0	0.0	-254.2196	208.3736	NaN	NaN	-0.3	0.8954	0.0228	0.0205	0.0211	0.0203	0.0198
0.0	0.0	0.0	-2040.2196	-1729.6264	NaN	NaN	0.4588	0.8952	0.0229	0.0205	0.0212	0.0204	0.0199
0.0	0.0	0.0	-97.2196	1564.3736	NaN	NaN	1.0663	0.8957	0.0226	0.0205	0.021	0.0204	0.0199
0.0	0.0	0.0	-2947.2196	1844.3736	NaN	NaN	-0.3	0.8957	0.0226	0.0204	0.021	0.0204	0.0198
0.0	0.0	0.0	-152.2196	2221.3736	NaN	NaN	1.0736	0.8959	0.0226	0.0204	0.0209	0.0204	0.0198
0.0	0.0	0.0	-1179.2196	1748.3736	NaN	NaN	1.3	0.8955	0.0227	0.0205	0.021	0.0205	0.0198
0.0	0.0	0.0	822.7804	2257.3736	NaN	NaN	0.7329	0.8958	0.0226	0.0205	0.0208	0.0205	0.0198
0.0	0.0	0.0	-1504.2196	3548.3736	NaN	NaN	1.3	0.8957	0.0226	0.0205	0.0208	0.0205	0.0198
0.0	0.0	0.0	-1497.2196	1331.3736	NaN	NaN	-0.3	0.8954	0.0227	0.0205	0.0209	0.0206	0.0199
0.0	0.0	0.0	90.7804	743.3736	NaN	NaN	0.8912	0.8954	0.0227	0.0205	0.0209	0.0206	0.0199
0.0	0.0	0.0	-1173.2196	3172.3736	NaN	NaN	1.3	0.8956	0.0226	0.0205	0.0208	0.0206	0.0199
0.0	0.0	0.0	-760.2196	794.3736	NaN	NaN	1.3	0.8953	0.0227	0.0204	0.0211	0.0206	0.0199
0.0	0.0	0.0	-1264.2196	-117.6264	NaN	NaN	0.0851	0.8948	0.0228	0.0205	0.0213	0.0206	0.02
0.0	0.0	0.0	-1230.2196	-362.6264	NaN	NaN	0.2277	0.8952	0.0227	0.0204	0.0211	0.0206	0.0199
0.0	0.0	0.0	-273.2196	1682.3736	NaN	NaN	1.1939	0.8955	0.0226	0.0204	0.0209	0.0206	0.0199
0.0	0.0	0.0	1274.7804	3868.3736	NaN	NaN	0.7521	0.8963	0.0225	0.0204	0.0206	0.0204	0.0198
0.0	0.0	0.0	-1566.2196	720.3736	NaN	NaN	-0.3	0.8961	0.0226	0.0203	0.0206	0.0205	0.0199
0.0	0.0	0.0	247.7804	311.3736	NaN	NaN	0.5569	0.8962	0.0226	0.0204	0.0204	0.0205	0.02
0.0	0.0	0.0	-2032.2196	8115.3736	NaN	NaN	1.3	0.8966	0.0226	0.0204	0.0201	0.0202	0.0201
0.0	0.0	0.0	-1352.2196	3050.3736	NaN	NaN	1.3	0.8959	0.0228	0.0204	0.0203	0.0204	0.0202
0.0	0.0	0.0	-903.2196	2982.3736	NaN	NaN	1.3	0.8953	0.0228	0.0203	0.0208	0.0206	0.0202
0.0	0.0	0.0	-438.2196	924.3736	NaN	NaN	1.3	0.8948	0.023	0.0203	0.0211	0.0207	0.0201
0.0	0.0	0.0	-1682.2196	1591.3736	NaN	NaN	-0.3	0.895	0.0229	0.0203	0.0212	0.0206	0.0201
0.0	0.0	0.0	-2630.2196	1735.3736	NaN	NaN	-0.3	0.8952	0.0228	0.0202	0.0213	0.0205	0.0201
0.0	0.0	0.0	2642.7804	-1286.6264	NaN	NaN	-0.3	0.896	0.0226	0.0201	0.021	0.0204	0.0199
0.0	0.0	0.0	-1826.2196	1812.3736	NaN	NaN	-0.3	0.8963	0.0226	0.0201	0.0209	0.0203	0.0199
0.0	0.0	0.0	-1145.2196	4044.3736	NaN	NaN	1.3	0.8969	0.0225	0.0201	0.0206	0.0201	0.0199
0.0	0.0	0.0	-584.2196	4433.3736	NaN	NaN	1.1518	0.8972	0.0225	0.02	0.0205	0.02	0.0198
0.0	0.0	0.0	-1017.2196	1990.3736	NaN	NaN	1.3	0.8966	0.0226	0.02	0.0208	0.0201	0.0199
0.0	0.0	0.0	-2155.2196	2039.3736	NaN	NaN	-0.3	0.8966	0.0226	0.02	0.0209	0.0201	0.0199
0.0	0.0	0.0	-745.2196	919.3736	NaN	NaN	1.3	0.8965	0.0226	0.02	0.0209	0.0201	0.0199
0.0	0.0	0.0	1251.7804	1523.3736	NaN	NaN	0.5489	0.8968	0.0226	0.02	0.0207	0.02	0.0199
0.0	0.0	0.0	976.7804	3744.3736	NaN	NaN	0.7931	0.8972	0.0225	0.02	0.0206	0.0198	0.0199
0.0	0.0	0.0	-193.2196	-616.6264	NaN	NaN	0.7614	0.8972	0.0225	0.0199	0.0207	0.0198	0.0199
0.0	0.0	0.0	322.7804	3650.3736	NaN	NaN	0.9188	0.8972	0.0225	0.0199	0.0207	0.0198	0.0199
0.0	0.0	0.0	-282.2196	-660.6264	NaN	NaN	0.7007	0.8971	0.0225	0.0199	0.0208	0.0198	0.0199
0.0	0.0	0.0	-730.2196	2252.3736	NaN	NaN	1.3	0.8972	0.0224	0.0199	0.0208	0.0198	0.0199
0.0	0.0	0.0	-1492.2196	1696.3736	NaN	NaN	1.3	0.897	0.0224	0.0199	0.021	0.0198	0.02
0.0	0.0	0.0	-1096.2196	2087.3736	NaN	NaN	1.3	0.897	0.0224	0.0199	0.0209	0.0198	0.02
0.0	0.0	0.0	27.7804	198.3736	NaN	NaN	0.8772	0.897	0.0224	0.02	0.0209	0.0198	0.02
0.0	0.0	0.0	502.7804	3115.3736	NaN	NaN	0.861	0.8977	0.0223	0.0199	0.0205	0.0196	0.0199
0.0	0.0	0.0	-914.2196	2984.3736	NaN	NaN	1.3	0.8978	0.0223	0.0199	0.0204	0.0196	0.0199
0.0	0.0	0.0	-134.2196	2754.3736	NaN	NaN	1.0512	0.8981	0.0223	0.0199	0.0202	0.0196	0.0199
0.0	0.0	0.0	-730.2196	2637.3736	NaN	NaN	1.3	0.8981	0.0224	0.0199	0.0202	0.0196	0.0199
0.0	0.0	0.0	1171.7804	2778.3736	NaN	NaN	0.7034	0.8976	0.0224	0.0199	0.0204	0.0197	0.0199
0.0	0.0	0.0	900.7804	-1436.6264	NaN	NaN	1.3	0.8964	0.0226	0.02	0.0209	0.02	0.0201
0.0	0.0	0.0	-1424.2196	1584.3736	NaN	NaN	1.3	0.8961	0.0227	0.0201	0.021	0.0201	0.0201
0.0	0.0	0.0	-865.2196	2313.3736	NaN	NaN	1.3	0.8961	0.0227	0.0201	0.021	0.0201	0.02
0.0	0.0	0.0	-415.2196	2682.3736	NaN	NaN	1.1831	0.8959	0.0227	0.0201	0.021	0.0202	0.02
0.0	0.0	0.0	-805.2196	1352.3736	NaN	NaN	1.3	0.8957	0.0228	0.0202	0.0211	0.0203	0.02
0.0	0.0	0.0	-953.2196	622.3736	NaN	NaN	-0.3	0.8959	0.0227	0.0201	0.021	0.0203	0.0199
0.0	0.0	0.0	636.7804	3637.3736	NaN	NaN	0.851	0.8961	0.0226	0.0202	0.0209	0.0202	0.0199
0.0	0.0	0.0	-1557.2196	1434.3736	NaN	NaN	-0.3	0.8958	0.0226	0.0202	0.0211	0.0203	0.02
0.0	0.0	0.0	-2752.2196	1204.3736	NaN	NaN	-0.3	0.8955	0.0226	0.0202	0.0213	0.0203	0.02
0.0	0.0	0.0	192.7804	1279.3736	NaN	NaN	0.869	0.8954	0.0226	0.0202	0.0214	0.0203	0.02
0.0	0.0	0.0	-987.2196	2407.3736	NaN	NaN	1.3	0.8958	0.0225	0.0201	0.0215	0.0203	0.0199
0.0	0.0	0.0	-1773.2196	-2601.6264	NaN	NaN	0.5947	0.8951	0.0227	0.0202	0.0216	0.0203	0.02
0.0	0.0	0.0	-3109.2196	-63.6264	NaN	NaN	0.0201	0.8956	0.0226	0.0202	0.0215	0.0202	0.0199
0.0	0.0	0.0	9.7804	3255.3736	NaN	NaN	0.997	0.8962	0.0224	0.0201	0.0214	0.0202	0.0197
0.0	0.0	0.0	-1596.2196	-993.6264	NaN	NaN	0.3837	0.8961	0.0224	0.0201	0.0214	0.0201	0.0198
0.0	0.0	0.0	-863.2196	664.3736	NaN	NaN	-0.3	0.8963	0.0224	0.0201	0.0214	0.0201	0.0197
0.0	0.0	0.0	424.7804	2274.3736	NaN	NaN	0.8426	0.8968	0.0223	0.0201	0.0211	0.02	0.0197
0.0	0.0	0.0	-1603.2196	3683.3736	NaN	NaN	1.3	0.897	0.0223	0.0201	0.021	0.0199	0.0197
0.0	0.0	0.0	-406.2196	2557.3736	NaN	NaN	1.1888	0.8967	0.0224	0.0201	0.0211	0.0199	0.0198
0.0	0.0	0.0	272.7804	1229.3736	NaN	NaN	0.8184	0.8961	0.0226	0.0202	0.0212	0.02	0.0199
0.0	0.0	0.0	-145.2196	1839.3736	NaN	NaN	1.0857	0.8957	0.0227	0.0202	0.0213	0.0201	0.0199
0.0	0.0	0.0	-1791.2196	1858.3736	NaN	NaN	1.3	0.8956	0.0227	0.0202	0.0213	0.0201	0.02
0.0	0.0	0.0	235.7804	801.3736	NaN	NaN	0.7727	0.8952	0.0228	0.0202	0.0214	0.0202	0.0201
0.0	0.0	0.0	367.7804	1886.3736	NaN	NaN	0.8368	0.8957	0.0228	0.0202	0.0212	0.0202	0.02
0.0	0.0	0.0	144.7804	5245.3736	NaN	NaN	0.9731	0.8962	0.0227	0.0202	0.021	0.0201	0.0199
0.0	0.0	0.0	-33.2196	848.3736	NaN	NaN	1.0408	0.8955	0.0228	0.0203	0.0212	0.0201	0.0201
0.0	0.0	0.0	-20.2196	904.3736	NaN	NaN	1.0229	0.8955	0.0227	0.0203	0.0213	0.0201	0.0201
0.0	0.0	0.0	-1291.2196	-784.6264	NaN	NaN	0.378	0.8955	0.0227	0.0202	0.0213	0.0201	0.0201
0.0	0.0	0.0	581.7804	787.3736	NaN	NaN	0.5751	0.8963	0.0225	0.0201	0.021	0.0201	0.0199
0.0	0.0	0.0	2246.7804	2080.3736	NaN	NaN	0.4808	0.8968	0.0225	0.0201	0.0207	0.0201	0.0198
0.0	0.0	0.0	-404.2196	2880.3736	NaN	NaN	1.1632	0.8969	0.0225	0.0201	0.0206	0.0201	0.0198
0.0	0.0	0.0	-388.2196	2689.3736	NaN	NaN	1.1687	0.8965	0.0225	0.0202	0.0207	0.0202	0.0199
0.0	0.0	0.0	-52.2196	601.3736	NaN	NaN	1.0951	0.8957	0.0226	0.0203	0.0211	0.0204	0.02
0.0	0.0	0.0	-994.2196	-1357.6264	NaN	NaN	0.5773	0.8954	0.0227	0.0203	0.0212	0.0204	0.0201
0.0	0.0	0.0	-342.2196	2027.3736	NaN	NaN	1.2031	0.8964	0.0225	0.0202	0.0208	0.0203	0.0198
0.0	0.0	0.0	-279.2196	3752.3736	NaN	NaN	1.0804	0.8968	0.0224	0.0202	0.0206	0.0202	0.0198
0.0	0.0	0.0	-423.2196	1574.3736	NaN	NaN	1.3	0.8966	0.0224	0.0202	0.0207	0.0202	0.0198
0.0	0.0	0.0	-194.2196	-1290.6264	NaN	NaN	0.8692	0.8958	0.0225	0.0203	0.0211	0.0204	0.0199
0.0	0.0	0.0	-1319.2196	2592.3736	NaN	NaN	1.3	0.8961	0.0224	0.0203	0.021	0.0204	0.0199
0.0	0.0	0.0	-2058.2196	2207.3736	NaN	NaN	1.3	0.8961	0.0224	0.0203	0.021	0.0204	0.0199
0.0	0.0	0.0	-1228.2196	869.3736	NaN	NaN	-0.3	0.8962	0.0223	0.0203	0.021	0.0203	0.0199
0.0	0.0	0.0	-752.2196	2944.3736	NaN	NaN	1.3	0.8969	0.0222	0.0202	0.0208	0.0202	0.0197
0.0	0.0	0.0	-1523.2196	2767.3736	NaN	NaN	1.3	0.8969	0.0222	0.0202	0.0208	0.0201	0.0197
0.0	0.0	0.0	-796.2196	1145.3736	NaN	NaN	1.3	0.8967	0.0222	0.0203	0.0209	0.0202	0.0197
0.0	0.0	0.0	-1878.2196	2821.3736	NaN	NaN	1.3	0.897	0.0222	0.0202	0.0208	0.0201	0.0197
0.0	0.0	0.0	-1727.2196	1312.3736	NaN	NaN	-0.3	0.8971	0.0222	0.0202	0.0207	0.0201	0.0197
0.0	0.0	0.0	-171.2196	2277.3736	NaN	NaN	1.0813	0.8973	0.0221	0.0202	0.0207	0.0201	0.0196
0.0	0.0	0.0	-673.2196	2827.3736	NaN	NaN	1.3	0.8968	0.0222	0.0202	0.0209	0.0202	0.0197
0.0	0.0	0.0	-3329.2196	240.3736	NaN	NaN	-0.0778	0.8957	0.0227	0.0203	0.0212	0.0203	0.0198
0.0	0.0	0.0	-1429.2196	1202.3736	NaN	NaN	-0.3	0.8957	0.0227	0.0203	0.0212	0.0203	0.0198
0.0	0.0	0.0	-3013.2196	2176.3736	NaN	NaN	-0.3	0.8959	0.0226	0.0203	0.0211	0.0203	0.0197
0.0	0.0	0.0	-1024.2196	1977.3736	NaN	NaN	1.3	0.8963	0.0224	0.0203	0.0209	0.0203	0.0197
0.0	0.0	0.0	-1012.2196	1298.3736	NaN	NaN	1.3	0.8967	0.0223	0.0203	0.0208	0.0204	0.0196
0.0	0.0	0.0	-747.2196	5412.3736	NaN	NaN	1.1602	0.8975	0.0221	0.0202	0.0204	0.0203	0.0195
0.0	0.0	0.0	-624.2196	5659.3736	NaN	NaN	1.124	0.8969	0.0223	0.0203	0.0206	0.0204	0.0196
0.0	0.0	0.0	-1446.2196	-1227.6264	NaN	NaN	0.4591	0.8952	0.0226	0.0205	0.0212	0.0205	0.0199
0.0	0.0	0.0	-1781.2196	-2504.6264	NaN	NaN	0.5844	0.8951	0.0227	0.0204	0.0213	0.0205	0.0199
0.0	0.0	0.0	-440.2196	140.3736	NaN	NaN	-0.3	0.8951	0.0227	0.0204	0.0213	0.0205	0.0199
0.0	0.0	0.0	-1828.2196	3262.3736	NaN	NaN	1.3	0.8953	0.0226	0.0204	0.0212	0.0205	0.0199
0.0	0.0	0.0	-1899.2196	-1020.6264	NaN	NaN	0.3495	0.8951	0.0227	0.0204	0.0212	0.0206	0.0199
0.0	0.0	0.0	-605.2196	2340.3736	NaN	NaN	1.3	0.8963	0.0225	0.0202	0.0208	0.0206	0.0196
0.0	0.0	0.0	-244.2196	3090.3736	NaN	NaN	1.0858	0.8962	0.0226	0.0203	0.0206	0.0207	0.0197
0.0	0.0	0.0	152.7804	2280.3736	NaN	NaN	0.9372	0.8961	0.0227	0.0203	0.0204	0.0207	0.0198
0.0	0.0	0.0	-1008.2196	4030.3736	NaN	NaN	1.3	0.8958	0.0228	0.0203	0.0204	0.0207	0.0199
0.0	0.0	0.0	-1154.2196	2028.3736	NaN	NaN	1.3	0.895	0.0231	0.0203	0.0208	0.0208	0.02
0.0	0.0	0.0	202.7804	1312.3736	NaN	NaN	0.8662	0.8945	0.0232	0.0203	0.021	0.021	0.0201
0.0	0.0	0.0	-753.2196	1430.3736	NaN	NaN	1.3	0.8946	0.0232	0.0203	0.021	0.0209	0.0201
0.0	0.0	0.0	561.7804	2662.3736	NaN	NaN	0.8258	0.8947	0.0232	0.0203	0.0209	0.0209	0.02
0.0	0.0	0.0	414.7804	3030.3736	NaN	NaN	0.8796	0.8951	0.0231	0.0202	0.0207	0.0208	0.02
0.0	0.0	0.0	-293.2196	-1456.6264	NaN	NaN	0.8324	0.895	0.0231	0.0202	0.0208	0.0209	0.02
0.0	0.0	0.0	-2807.2196	4060.3736	NaN	NaN	1.3	0.8954	0.023	0.0202	0.0206	0.0208	0.02
0.0	0.0	0.0	-463.2196	4504.3736	NaN	NaN	1.1146	0.8958	0.0229	0.0202	0.0205	0.0206	0.02
0.0	0.0	0.0	-1944.2196	895.3736	NaN	NaN	-0.3	0.8956	0.023	0.0202	0.0206	0.0206	0.02
0.0	0.0	0.0	-1428.2196	1380.3736	NaN	NaN	-0.3	0.8956	0.023	0.0202	0.0207	0.0206	0.02
0.0	0.0	0.0	2161.7804	-957.6264	NaN	NaN	-0.3	0.8958	0.023	0.0201	0.0207	0.0206	0.0199
0.0	0.0	0.0	-735.2196	433.3736	NaN	NaN	-0.3	0.8958	0.0229	0.0201	0.0206	0.0206	0.0199
0.0	0.0	0.0	83.7804	1462.3736	NaN	NaN	0.9458	0.8963	0.0228	0.02	0.0205	0.0205	0.0199
0.0	0.0	0.0	-1244.2196	2314.3736	NaN	NaN	1.3	0.8969	0.0227	0.02	0.0202	0.0204	0.0198
0.0	0.0	0.0	-1503.2196	1956.3736	NaN	NaN	1.3	0.8972	0.0227	0.02	0.02	0.0203	0.0198
0.0	0.0	0.0	583.7804	1051.3736	NaN	NaN	0.643	0.897	0.0227	0.02	0.02	0.0203	0.0199
0.0	0.0	0.0	874.7804	3796.3736	NaN	NaN	0.8127	0.8967	0.0229	0.0201	0.02	0.0203	0.02
0.0	0.0	0.0	-668.2196	4315.3736	NaN	NaN	1.1832	0.8966	0.0229	0.0201	0.0201	0.0203	0.02
0.0	0.0	0.0	-2602.2196	4009.3736	NaN	NaN	1.3	0.8963	0.0229	0.0201	0.0202	0.0204	0.0201
0.0	0.0	0.0	-1957.2196	1423.3736	NaN	NaN	-0.3	0.8963	0.0229	0.0201	0.0203	0.0204	0.02
0.0	0.0	0.0	-19.2196	-838.6264	NaN	NaN	0.9776	0.8964	0.0228	0.0201	0.0204	0.0204	0.0199
0.0	0.0	0.0	-57.2196	3422.3736	NaN	NaN	1.017	0.897	0.0226	0.0201	0.0201	0.0203	0.0198
0.0	0.0	0.0	-581.2196	476.3736	NaN	NaN	-0.3	0.897	0.0226	0.0201	0.0202	0.0203	0.0198
0.0	0.0	0.0	-1135.2196	1910.3736	NaN	NaN	1.3	0.8967	0.0227	0.0201	0.0203	0.0204	0.0198
0.0	0.0	0.0	-1242.2196	1204.3736	NaN	NaN	-0.3	0.897	0.0226	0.0201	0.0201	0.0204	0.0198
0.0	0.0	0.0	-245.2196	3396.3736	NaN	NaN	1.0778	0.8975	0.0225	0.0201	0.02	0.0202	0.0198
0.0	0.0	0.0	-55.2196	1995.3736	NaN	NaN	1.0285	0.8971	0.0226	0.0202	0.0201	0.0203	0.0198
0.0	0.0	0.0	-323.2196	1775.3736	NaN	NaN	1.2226	0.8969	0.0226	0.0202	0.0201	0.0204	0.0198
0.0	0.0	0.0	-832.2196	-1348.6264	NaN	NaN	0.6184	0.8963	0.0228	0.0202	0.0204	0.0205	0.0198
0.0	0.0	0.0	-275.2196	5537.3736	NaN	NaN	1.0523	0.897	0.0226	0.0201	0.0201	0.0204	0.0198
0.0	0.0	0.0	-2227.2196	1743.3736	NaN	NaN	-0.3	0.8964	0.0227	0.0202	0.0202	0.0205	0.0199
0.0	0.0	0.0	-1125.2196	2814.3736	NaN	NaN	1.3	0.8964	0.0227	0.0202	0.0202	0.0205	0.02
0.0	0.0	0.0	-1443.2196	3951.3736	NaN	NaN	1.3	0.8958	0.0228	0.0203	0.0205	0.0206	0.0201
0.0	0.0	0.0	-2220.2196	1279.3736	NaN	NaN	-0.3	0.8952	0.0228	0.0204	0.0209	0.0207	0.0201
0.0	0.0	0.0	-1796.2196	-2240.6264	NaN	NaN	0.555	0.8943	0.023	0.0205	0.0213	0.0207	0.0203
0.0	0.0	0.0	-1898.2196	-474.6264	NaN	NaN	0.2	0.8951	0.0228	0.0204	0.0211	0.0205	0.0201
0.0	0.0	0.0	-1128.2196	2260.3736	NaN	NaN	1.3	0.8961	0.0225	0.0203	0.0208	0.0204	0.0199
0.0	0.0	0.0	-1149.2196	652.3736	NaN	NaN	-0.3	0.8967	0.0224	0.0202	0.0205	0.0203	0.0198
0.0	0.0	0.0	-1485.2196	2018.3736	NaN	NaN	1.3	0.8974	0.0223	0.0202	0.0202	0.0202	0.0198
0.0	0.0	0.0	359.7804	2511.3736	NaN	NaN	0.8747	0.8974	0.0223	0.0202	0.0201	0.0202	0.0198
0.0	0.0	0.0	-1293.2196	1647.3736	NaN	NaN	1.3	0.8969	0.0225	0.0202	0.0202	0.0203	0.0199
0.0	0.0	0.0	-2518.2196	3190.3736	NaN	NaN	1.3	0.8968	0.0225	0.0202	0.0202	0.0203	0.02
0.0	0.0	0.0	118.7804	1133.3736	NaN	NaN	0.9051	0.8966	0.0226	0.0203	0.0202	0.0203	0.0201
0.0	0.0	0.0	26.7804	4854.3736	NaN	NaN	0.9945	0.8968	0.0227	0.0202	0.0201	0.0202	0.0201
0.0	0.0	0.0	-29.2196	221.3736	NaN	NaN	1.1521	0.8965	0.0228	0.0202	0.0202	0.0202	0.0201
0.0	0.0	0.0	-758.2196	1218.3736	NaN	NaN	1.3	0.8961	0.0228	0.0203	0.0203	0.0204	0.0202
0.0	0.0	0.0	1088.7804	3425.3736	NaN	NaN	0.7588	0.8965	0.0228	0.0202	0.0201	0.0202	0.0202
0.0	0.0	0.0	542.7804	2236.3736	NaN	NaN	0.8047	0.8966	0.0228	0.0202	0.0201	0.0202	0.0202
0.0	0.0	0.0	-1741.2196	3166.3736	NaN	NaN	1.3	0.8961	0.0228	0.0202	0.0203	0.0203	0.0202
0.0	0.0	0.0	-88.2196	1216.3736	NaN	NaN	1.0782	0.8964	0.0228	0.0202	0.0202	0.0203	0.0202
0.0	0.0	0.0	-1179.2196	164.3736	NaN	NaN	-0.162	0.896	0.0228	0.0202	0.0204	0.0204	0.0202
0.0	0.0	0.0	-77.2196	1662.3736	NaN	NaN	1.0487	0.8966	0.0226	0.0201	0.0203	0.0202	0.0202
0.0	0.0	0.0	-1509.2196	1842.3736	NaN	NaN	1.3	0.8971	0.0225	0.02	0.0201	0.0201	0.0201
0.0	0.0	0.0	-1384.2196	619.3736	NaN	NaN	-0.3	0.8972	0.0225	0.02	0.02	0.0201	0.0201
0.0	0.0	0.0	-461.2196	5829.3736	NaN	NaN	1.0859	0.8977	0.0224	0.02	0.0198	0.02	0.0201
0.0	0.0	0.0	-965.2196	1055.3736	NaN	NaN	1.3	0.8976	0.0225	0.0199	0.02	0.02	0.02
0.0	0.0	0.0	717.7804	276.3736	NaN	NaN	0.278	0.8976	0.0224	0.0199	0.02	0.0201	0.02
0.0	0.0	0.0	-349.2196	1811.3736	NaN	NaN	1.2388	0.8975	0.0224	0.0199	0.0201	0.0201	0.02
0.0	0.0	0.0	1402.7804	983.3736	NaN	NaN	0.4121	0.8975	0.0224	0.0199	0.0201	0.0201	0.02
0.0	0.0	0.0	-189.2196	1500.3736	NaN	NaN	1.1443	0.8975	0.0223	0.0199	0.0201	0.0201	0.02
0.0	0.0	0.0	-633.2196	2984.3736	NaN	NaN	1.2693	0.8975	0.0223	0.02	0.0201	0.0201	0.0199
0.0	0.0	0.0	-1821.2196	1078.3736	NaN	NaN	-0.3	0.8975	0.0223	0.02	0.0202	0.0201	0.0199
0.0	0.0	0.0	-21.2196	-1284.6264	NaN	NaN	0.9838	0.8974	0.0223	0.02	0.0202	0.0201	0.0199
0.0	0.0	0.0	-200.2196	2184.3736	NaN	NaN	1.1009	0.8981	0.0222	0.0199	0.02	0.02	0.0198
0.0	0.0	0.0	-918.2196	4096.3736	NaN	NaN	1.2889	0.8986	0.0221	0.0199	0.0197	0.0198	0.0198
0.0	0.0	0.0	-1976.2196	2304.3736	NaN	NaN	1.3	0.8984	0.0221	0.0199	0.0197	0.0199	0.0199
0.0	0.0	0.0	578.7804	6097.3736	NaN	NaN	0.9133	0.8985	0.0222	0.02	0.0196	0.0198	0.0199
0.0	0.0	0.0	-1837.2196	128.3736	NaN	NaN	-0.0751	0.8983	0.0222	0.0199	0.0198	0.0199	0.0198
0.0	0.0	0.0	-978.2196	711.3736	NaN	NaN	-0.3	0.898	0.0222	0.02	0.02	0.02	0.0198
0.0	0.0	0.0	320.7804	2308.3736	NaN	NaN	0.878	0.8982	0.0222	0.0199	0.0199	0.02	0.0197
0.0	0.0	0.0	-572.2196	657.3736	NaN	NaN	1.3	0.898	0.0222	0.02	0.02	0.0201	0.0197
0.0	0.0	0.0	-287.2196	4492.3736	NaN	NaN	1.0683	0.8982	0.0222	0.02	0.0199	0.02	0.0197
0.0	0.0	0.0	-902.2196	2056.3736	NaN	NaN	1.3	0.8981	0.0222	0.02	0.0199	0.0201	0.0197
0.0	0.0	0.0	403.7804	749.3736	NaN	NaN	0.6498	0.8975	0.0224	0.0201	0.02	0.0202	0.0198
0.0	0.0	0.0	-699.2196	798.3736	NaN	NaN	1.3	0.8975	0.0223	0.02	0.0201	0.0203	0.0197
0.0	0.0	0.0	-2204.2196	3896.3736	NaN	NaN	1.3	0.8975	0.0224	0.0201	0.0201	0.0203	0.0197
0.0	0.0	0.0	-1982.2196	-655.6264	NaN	NaN	0.2485	0.8967	0.0225	0.0202	0.0203	0.0204	0.0198
0.0	0.0	0.0	827.7804	4330.3736	NaN	NaN	0.8395	0.8973	0.0224	0.0201	0.0202	0.0204	0.0197
0.0	0.0	0.0	-1975.2196	-364.6264	NaN	NaN	0.1558	0.8964	0.0227	0.0202	0.0204	0.0206	0.0197
0.0	0.0	0.0	-3452.2196	3283.3736	NaN	NaN	-0.3	0.8968	0.0225	0.0202	0.0203	0.0206	0.0197
0.0	0.0	0.0	-1621.2196	2561.3736	NaN	NaN	1.3	0.8964	0.0226	0.0202	0.0204	0.0207	0.0198
0.0	0.0	0.0	-968.2196	1356.3736	NaN	NaN	1.3	0.8965	0.0225	0.0202	0.0203	0.0207	0.0198
0.0	0.0	0.0	-1264.2196	2671.3736	NaN	NaN	1.3	0.8962	0.0226	0.0203	0.0204	0.0207	0.0199
0.0	0.0	0.0	-1277.2196	3010.3736	NaN	NaN	1.3	0.8959	0.0226	0.0203	0.0205	0.0208	0.0199
0.0	0.0	0.0	-787.2196	2729.3736	NaN	NaN	1.3	0.8958	0.0226	0.0204	0.0205	0.0208	0.0199
0.0	0.0	0.0	-1519.2196	1016.3736	NaN	NaN	-0.3	0.8953	0.0227	0.0204	0.0208	0.0208	0.02
0.0	0.0	0.0	-1335.2196	442.3736	NaN	NaN	-0.3	0.8951	0.0228	0.0204	0.0209	0.0208	0.02
0.0	0.0	0.0	-760.2196	-518.6264	NaN	NaN	0.4055	0.8951	0.0227	0.0204	0.0209	0.0208	0.02
0.0	0.0	0.0	-1022.2196	-1208.6264	NaN	NaN	0.5418	0.8951	0.0227	0.0204	0.0209	0.0208	0.02
0.0	0.0	0.0	-2475.2196	2510.3736	NaN	NaN	1.3	0.8957	0.0226	0.0204	0.0207	0.0207	0.0199
0.0	0.0	0.0	-886.2196	1540.3736	NaN	NaN	1.3	0.896	0.0225	0.0204	0.0205	0.0207	0.0199
0.0	0.0	0.0	-1437.2196	1567.3736	NaN	NaN	1.3	0.896	0.0226	0.0204	0.0204	0.0207	0.02
0.0	0.0	0.0	48.7804	1451.3736	NaN	NaN	0.9675	0.8966	0.0224	0.0204	0.0201	0.0205	0.0199
0.0	0.0	0.0	-551.2196	1679.3736	NaN	NaN	1.3	0.8968	0.0225	0.0203	0.0201	0.0204	0.0199
0.0	0.0	0.0	-1913.2196	792.3736	NaN	NaN	-0.3	0.8963	0.0226	0.0203	0.0201	0.0206	0.02
0.0	0.0	0.0	-670.2196	3158.3736	NaN	NaN	1.2694	0.8967	0.0226	0.0203	0.02	0.0205	0.0199
0.0	0.0	0.0	717.7804	1782.3736	NaN	NaN	0.7129	0.8962	0.0228	0.0203	0.0201	0.0206	0.0201
0.0	0.0	0.0	-1120.2196	4393.3736	NaN	NaN	1.3	0.8963	0.0227	0.0203	0.0199	0.0206	0.0201
0.0	0.0	0.0	27.7804	6298.3736	NaN	NaN	0.9956	0.896	0.0228	0.0204	0.0199	0.0206	0.0202
0.0	0.0	0.0	-314.2196	-1117.6264	NaN	NaN	0.7805	0.8951	0.023	0.0204	0.0203	0.0209	0.0203
0.0	0.0	0.0	-925.2196	4885.3736	NaN	NaN	1.2336	0.895	0.023	0.0204	0.0203	0.021	0.0203
0.0	0.0	0.0	-1628.2196	-231.6264	NaN	NaN	0.1245	0.8938	0.0232	0.0206	0.0206	0.0214	0.0205
0.0	0.0	0.0	-2142.2196	897.3736	NaN	NaN	-0.3	0.8943	0.023	0.0205	0.0205	0.0213	0.0204
0.0	0.0	0.0	-2281.2196	2276.3736	NaN	NaN	-0.3	0.8946	0.0229	0.0205	0.0204	0.0212	0.0204
0.0	0.0	0.0	-801.2196	1375.3736	NaN	NaN	1.3	0.8953	0.0228	0.0204	0.0202	0.0211	0.0202
0.0	0.0	0.0	-277.2196	2645.3736	NaN	NaN	1.1171	0.8956	0.0227	0.0204	0.02	0.0211	0.0202
0.0	0.0	0.0	-2220.2196	2163.3736	NaN	NaN	-0.3	0.8958	0.0226	0.0203	0.02	0.021	0.0202
0.0	0.0	0.0	-187.2196	2690.3736	NaN	NaN	1.0748	0.8958	0.0227	0.0204	0.0199	0.021	0.0202
0.0	0.0	0.0	-2832.2196	-346.6264	NaN	NaN	0.109	0.8951	0.0228	0.0204	0.0201	0.0212	0.0203
0.0	0.0	0.0	-278.2196	1776.3736	NaN	NaN	1.1857	0.8956	0.0227	0.0204	0.02	0.0211	0.0203
0.0	0.0	0.0	-1214.2196	3831.3736	NaN	NaN	1.3	0.8956	0.0227	0.0205	0.0199	0.021	0.0204
0.0	0.0	0.0	-250.2196	5041.3736	NaN	NaN	1.0522	0.8955	0.0227	0.0205	0.0199	0.021	0.0203
0.0	0.0	0.0	-2008.2196	-220.6264	NaN	NaN	0.099	0.8942	0.023	0.0206	0.0204	0.0213	0.0205
0.0	0.0	0.0	-1370.2196	2005.3736	NaN	NaN	1.3	0.8946	0.0229	0.0205	0.0203	0.0213	0.0204
0.0	0.0	0.0	-941.2196	452.3736	NaN	NaN	-0.3	0.8941	0.0229	0.0207	0.0204	0.0214	0.0205
0.0	0.0	0.0	-1067.2196	2506.3736	NaN	NaN	1.3	0.895	0.0226	0.0206	0.0202	0.0212	0.0204
0.0	0.0	0.0	-2189.2196	3572.3736	NaN	NaN	1.3	0.8949	0.0226	0.0207	0.0202	0.0211	0.0205
0.0	0.0	0.0	-78.2196	-2035.6264	NaN	NaN	0.963	0.8948	0.0226	0.0207	0.0202	0.0212	0.0205
0.0	0.0	0.0	-1658.2196	4240.3736	NaN	NaN	1.3	0.8951	0.0226	0.0207	0.0202	0.0211	0.0204
0.0	0.0	0.0	-301.2196	-410.6264	NaN	NaN	0.5768	0.8948	0.0227	0.0207	0.0203	0.0211	0.0204
0.0	0.0	0.0	-3152.2196	2911.3736	NaN	NaN	-0.3	0.8953	0.0225	0.0206	0.0202	0.021	0.0203
0.0	0.0	0.0	-2159.2196	1238.3736	NaN	NaN	-0.3	0.8952	0.0225	0.0207	0.0201	0.021	0.0204
0.0	0.0	0.0	-594.2196	3406.3736	NaN	NaN	1.2113	0.8963	0.0222	0.0206	0.0197	0.0207	0.0204
0.0	0.0	0.0	593.7804	3277.3736	NaN	NaN	0.8466	0.8958	0.0223	0.0208	0.0198	0.0208	0.0206
0.0	0.0	0.0	-1559.2196	2344.3736	NaN	NaN	1.3	0.8956	0.0223	0.0208	0.0199	0.0208	0.0206
0.0	0.0	0.0	-27.2196	1537.3736	NaN	NaN	1.018	0.895	0.0225	0.0208	0.02	0.0209	0.0206
0.0	0.0	0.0	-2195.2196	594.3736	NaN	NaN	-0.3	0.8947	0.0227	0.0208	0.0202	0.021	0.0206
0.0	0.0	0.0	-2526.2196	1609.3736	NaN	NaN	-0.3	0.8948	0.0226	0.0208	0.0202	0.021	0.0206
0.0	0.0	0.0	-1177.2196	5210.3736	NaN	NaN	1.2919	0.8956	0.0225	0.0208	0.0198	0.0207	0.0206
0.0	0.0	0.0	-672.2196	2199.3736	NaN	NaN	1.3	0.8955	0.0225	0.0208	0.0198	0.0208	0.0206
0.0	0.0	0.0	1280.7804	6056.3736	NaN	NaN	0.8254	0.8959	0.0225	0.0207	0.0197	0.0207	0.0205
0.0	0.0	0.0	-1160.2196	360.3736	NaN	NaN	-0.3	0.8943	0.0229	0.0208	0.0202	0.0211	0.0206
0.0	0.0	0.0	-1281.2196	990.3736	NaN	NaN	-0.3	0.8947	0.0228	0.0207	0.0202	0.0211	0.0205
0.0	0.0	0.0	-1380.2196	1592.3736	NaN	NaN	1.3	0.8944	0.0229	0.0207	0.0204	0.0211	0.0206
0.0	0.0	0.0	-1374.2196	2381.3736	NaN	NaN	1.3	0.8949	0.0227	0.0206	0.0202	0.021	0.0206
0.0	0.0	0.0	-3150.2196	916.3736	NaN	NaN	-0.3	0.8947	0.0227	0.0207	0.0203	0.021	0.0206
0.0	0.0	0.0	-2133.2196	2221.3736	NaN	NaN	1.3	0.8949	0.0227	0.0206	0.0202	0.0209	0.0206
0.0	0.0	0.0	-385.2196	4338.3736	NaN	NaN	1.0974	0.8949	0.0227	0.0206	0.0202	0.0209	0.0206
0.0	0.0	0.0	-2127.2196	937.3736	NaN	NaN	-0.3	0.8948	0.0228	0.0205	0.0204	0.0209	0.0207
0.0	0.0	0.0	-3305.2196	1340.3736	NaN	NaN	-0.3	0.8949	0.0227	0.0205	0.0204	0.0208	0.0207
0.0	0.0	0.0	-248.2196	3450.3736	NaN	NaN	1.0775	0.8955	0.0225	0.0205	0.0202	0.0207	0.0207
0.0	0.0	0.0	-1789.2196	3858.3736	NaN	NaN	1.3	0.8954	0.0225	0.0205	0.0203	0.0206	0.0207
0.0	0.0	0.0	-1590.2196	-311.6264	NaN	NaN	0.1639	0.8953	0.0226	0.0202	0.0206	0.0207	0.0206
0.0	0.0	0.0	-1653.2196	1239.3736	NaN	NaN	-0.3	0.8953	0.0226	0.0202	0.0207	0.0207	0.0205
0.0	0.0	0.0	-1406.2196	-568.6264	NaN	NaN	0.2879	0.8947	0.0228	0.0202	0.0209	0.0208	0.0206
0.0	0.0	0.0	-2544.2196	2843.3736	NaN	NaN	1.3	0.8955	0.0225	0.0202	0.0205	0.0205	0.0207
0.0	0.0	0.0	-96.2196	3475.3736	NaN	NaN	1.0285	0.8956	0.0224	0.0203	0.0204	0.0205	0.0209
0.0	0.0	0.0	36.7804	3584.3736	NaN	NaN	0.9898	0.8954	0.0225	0.0202	0.0205	0.0205	0.0208
0.0	0.0	0.0	-1360.2196	3219.3736	NaN	NaN	1.3	0.8952	0.0226	0.0201	0.0207	0.0206	0.0208
0.0	0.0	0.0	-1617.2196	-110.6264	NaN	NaN	0.064	0.8949	0.0228	0.0199	0.021	0.0208	0.0208
0.0	0.0	0.0	-555.2196	1366.3736	NaN	NaN	1.3	0.8947	0.0228	0.0198	0.021	0.0208	0.0208
0.0	0.0	0.0	-1333.2196	2670.3736	NaN	NaN	1.3	0.8947	0.0227	0.0198	0.021	0.0208	0.0209
0.0	0.0	0.0	-1412.2196	136.3736	NaN	NaN	-0.1069	0.8945	0.0228	0.0198	0.0211	0.0209	0.0209
0.0	0.0	0.0	-79.2196	3997.3736	NaN	NaN	1.0202	0.8946	0.0227	0.0198	0.0212	0.021	0.0208
0.0	0.0	0.0	-482.2196	400.3736	NaN	NaN	-0.3	0.8935	0.023	0.02	0.0214	0.0211	0.021
0.0	0.0	0.0	-1730.2196	15.3736	NaN	NaN	-0.009	0.8929	0.023	0.0202	0.0216	0.0212	0.021
0.0	0.0	0.0	-531.2196	563.3736	NaN	NaN	1.3	0.8927	0.023	0.0203	0.0217	0.0212	0.021
0.0	0.0	0.0	-1676.2196	-732.6264	NaN	NaN	0.3041	0.8928	0.023	0.0203	0.0218	0.0212	0.021
0.0	0.0	0.0	-1043.2196	1306.3736	NaN	NaN	1.3	0.8934	0.0228	0.0201	0.0217	0.0212	0.0209
0.0	0.0	0.0	-376.2196	3865.3736	NaN	NaN	1.1078	0.8937	0.0227	0.0201	0.0216	0.0212	0.0208
0.0	0.0	0.0	-1371.2196	1697.3736	NaN	NaN	1.3	0.8931	0.0228	0.0203	0.0218	0.0212	0.0208
0.0	0.0	0.0	-917.2196	821.3736	NaN	NaN	-0.3	0.8927	0.0228	0.0206	0.0219	0.0211	0.0208
0.0	0.0	0.0	-2163.2196	-1564.6264	NaN	NaN	0.4197	0.8928	0.0228	0.0207	0.022	0.021	0.0207
0.0	0.0	0.0	1362.7804	-111.6264	NaN	NaN	-0.0892	0.8931	0.0226	0.0207	0.022	0.021	0.0206
0.0	0.0	0.0	-1890.2196	663.3736	NaN	NaN	-0.3	0.8936	0.0225	0.0206	0.0219	0.0209	0.0204
0.0	0.0	0.0	-369.2196	-1184.6264	NaN	NaN	0.7624	0.894	0.0225	0.0206	0.0219	0.0208	0.0203
0.0	0.0	0.0	153.7804	-2163.6264	NaN	NaN	1.0765	0.8942	0.0225	0.0206	0.0218	0.0208	0.0202
0.0	0.0	0.0	277.7804	2139.3736	NaN	NaN	0.8851	0.8941	0.0225	0.0206	0.0218	0.0208	0.0203
0.0	0.0	0.0	-128.2196	1217.3736	NaN	NaN	1.1177	0.8939	0.0225	0.0206	0.0218	0.0209	0.0203
0.0	0.0	0.0	-1131.2196	760.3736	NaN	NaN	-0.3	0.8938	0.0225	0.0206	0.0218	0.021	0.0203
0.0	0.0	0.0	426.7804	527.3736	NaN	NaN	0.5527	0.8939	0.0225	0.0206	0.0218	0.021	0.0202
0.0	0.0	0.0	-1264.2196	-1896.6264	NaN	NaN	0.6	0.894	0.0225	0.0206	0.0218	0.0209	0.0202
0.0	0.0	0.0	-212.2196	-2547.6264	NaN	NaN	0.9231	0.8937	0.0226	0.0207	0.0219	0.0209	0.0202
0.0	0.0	0.0	-2695.2196	-938.6264	NaN	NaN	0.2583	0.8938	0.0226	0.0207	0.0219	0.0208	0.0202
0.0	0.0	0.0	-2360.2196	1631.3736	NaN	NaN	-0.3	0.8943	0.0225	0.0207	0.0218	0.0207	0.0201
0.0	0.0	0.0	-979.2196	-1248.6264	NaN	NaN	0.5605	0.8948	0.0224	0.0206	0.0217	0.0206	0.02
0.0	0.0	0.0	-1424.2196	526.3736	NaN	NaN	-0.3	0.8952	0.0222	0.0205	0.0216	0.0206	0.0199
0.0	0.0	0.0	-573.2196	783.3736	NaN	NaN	1.3	0.8948	0.0223	0.0206	0.0216	0.0207	0.0199
0.0	0.0	0.0	-2135.2196	11.3736	NaN	NaN	-0.0054	0.8944	0.0224	0.0207	0.0217	0.0208	0.0201
0.0	0.0	0.0	-2141.2196	614.3736	NaN	NaN	-0.3	0.8937	0.0226	0.0208	0.0218	0.021	0.0202
0.0	0.0	0.0	-1789.2196	-261.6264	NaN	NaN	0.1276	0.8934	0.0227	0.0209	0.0218	0.021	0.0203
0.0	0.0	0.0	-2417.2196	-1264.6264	NaN	NaN	0.3435	0.8934	0.0227	0.0209	0.0218	0.021	0.0203
0.0	0.0	0.0	-1210.2196	-1372.6264	NaN	NaN	0.5314	0.8936	0.0226	0.0209	0.0217	0.0209	0.0203
0.0	0.0	0.0	776.7804	2758.3736	NaN	NaN	0.7803	0.8939	0.0225	0.0209	0.0216	0.0209	0.0202
0.0	0.0	0.0	-545.2196	-1163.6264	NaN	NaN	0.6809	0.8936	0.0226	0.0209	0.0216	0.021	0.0202
0.0	0.0	0.0	-746.2196	-2383.6264	NaN	NaN	0.7616	0.8932	0.0227	0.021	0.0217	0.0211	0.0203
0.0	0.0	0.0	-1129.2196	2057.3736	NaN	NaN	1.3	0.8929	0.0227	0.0211	0.0217	0.0213	0.0203
0.0	0.0	0.0	-425.2196	-303.6264	NaN	NaN	0.4166	0.8924	0.0228	0.0211	0.0218	0.0215	0.0204
0.0	0.0	0.0	-1404.2196	-209.6264	NaN	NaN	0.1299	0.8919	0.0229	0.0213	0.0219	0.0216	0.0205
0.0	0.0	0.0	-2545.2196	827.3736	NaN	NaN	-0.3	0.8917	0.023	0.0213	0.022	0.0216	0.0205
0.0	0.0	0.0	-2309.2196	-1245.6264	NaN	NaN	0.3504	0.8915	0.0231	0.0213	0.022	0.0216	0.0205
0.0	0.0	0.0	-2447.2196	-2801.6264	NaN	NaN	0.5338	0.8916	0.023	0.0214	0.022	0.0215	0.0205
0.0	0.0	0.0	227.7804	3785.3736	NaN	NaN	0.9432	0.8924	0.0228	0.0211	0.0218	0.0215	0.0203
0.0	0.0	0.0	888.7804	-2033.6264	NaN	NaN	1.3	0.8922	0.0228	0.0212	0.0219	0.0215	0.0204
0.0	0.0	0.0	-1790.2196	1207.3736	NaN	NaN	-0.3	0.8923	0.0228	0.0211	0.0219	0.0216	0.0204
0.0	0.0	0.0	-991.2196	1942.3736	NaN	NaN	1.3	0.8924	0.0227	0.0211	0.0219	0.0216	0.0204
0.0	0.0	0.0	-1981.2196	-1461.6264	NaN	NaN	0.4245	0.892	0.0228	0.0212	0.022	0.0215	0.0205
0.0	0.0	0.0	-1254.2196	-515.6264	NaN	NaN	0.2913	0.8919	0.0228	0.0212	0.0221	0.0216	0.0204
0.0	0.0	0.0	-156.2196	-2148.6264	NaN	NaN	0.9322	0.8921	0.0228	0.0212	0.022	0.0215	0.0204
0.0	0.0	0.0	-2097.2196	-3304.6264	NaN	NaN	0.6118	0.8919	0.0229	0.0213	0.022	0.0215	0.0205
0.0	0.0	0.0	-2071.2196	-3.6264	NaN	NaN	0.0017	0.8922	0.0227	0.0212	0.022	0.0215	0.0203
0.0	0.0	0.0	-2015.2196	-989.6264	NaN	NaN	0.3293	0.8924	0.0227	0.0212	0.0219	0.0214	0.0204
0.0	0.0	0.0	-3844.2196	-345.6264	NaN	NaN	0.0825	0.8924	0.0226	0.0212	0.0219	0.0215	0.0205
0.0	0.0	0.0	288.7804	866.3736	NaN	NaN	0.75	0.8925	0.0226	0.0211	0.0218	0.0216	0.0204
0.0	0.0	0.0	-1998.2196	-2042.6264	NaN	NaN	0.5055	0.8922	0.0226	0.0212	0.0219	0.0216	0.0205
0.0	0.0	0.0	-1682.2196	2613.3736	NaN	NaN	1.3	0.8924	0.0225	0.0212	0.0219	0.0215	0.0205
0.0	0.0	0.0	-1432.2196	-3091.6264	NaN	NaN	0.6834	0.8923	0.0226	0.0213	0.0219	0.0214	0.0206
0.0	0.0	0.0	-1355.2196	-1296.6264	NaN	NaN	0.489	0.8923	0.0225	0.0212	0.0219	0.0214	0.0206
0.0	0.0	0.0	-506.2196	2718.3736	NaN	NaN	1.2288	0.8925	0.0224	0.0212	0.0219	0.0215	0.0206
0.0	0.0	0.0	-2054.2196	-745.6264	NaN	NaN	0.2663	0.8922	0.0225	0.0212	0.0219	0.0215	0.0206
0.0	0.0	0.0	-3029.2196	-1542.6264	NaN	NaN	0.3374	0.892	0.0226	0.0212	0.0219	0.0216	0.0207
0.0	0.0	0.0	-968.2196	2257.3736	NaN	NaN	1.3	0.892	0.0225	0.0212	0.022	0.0216	0.0207
0.0	0.0	0.0	399.7804	1501.3736	NaN	NaN	0.7897	0.892	0.0225	0.0212	0.022	0.0217	0.0207
0.0	0.0	0.0	-2398.2196	-325.6264	NaN	NaN	0.1195	0.892	0.0224	0.0212	0.022	0.0217	0.0207
0.0	0.0	0.0	-1656.2196	-796.6264	NaN	NaN	0.3248	0.8919	0.0225	0.0212	0.0221	0.0217	0.0207
0.0	0.0	0.0	-560.2196	863.3736	NaN	NaN	1.3	0.8918	0.0224	0.0212	0.0221	0.0218	0.0207
0.0	0.0	0.0	-3073.2196	953.3736	NaN	NaN	-0.3	0.8916	0.0225	0.0213	0.0221	0.0218	0.0207
0.0	0.0	0.0	-2122.2196	-425.6264	NaN	NaN	0.1671	0.8916	0.0226	0.0214	0.0221	0.0217	0.0207
0.0	0.0	0.0	-1608.2196	-897.6264	NaN	NaN	0.3582	0.892	0.0225	0.0213	0.0219	0.0216	0.0207
0.0	0.0	0.0	-2419.2196	-471.6264	NaN	NaN	0.1631	0.8921	0.0224	0.0213	0.0219	0.0216	0.0207
0.0	0.0	0.0	-1331.2196	2120.3736	NaN	NaN	1.3	0.8923	0.0222	0.0211	0.022	0.0217	0.0207
0.0	0.0	0.0	-793.2196	3595.3736	NaN	NaN	1.2831	0.8918	0.0223	0.0212	0.0221	0.0218	0.0207
0.0	0.0	0.0	-2166.2196	-2252.6264	NaN	NaN	0.5098	0.8918	0.0224	0.0214	0.0221	0.0217	0.0207
0.0	0.0	0.0	-450.2196	-2226.6264	NaN	NaN	0.8318	0.892	0.0224	0.0214	0.0221	0.0215	0.0206
0.0	0.0	0.0	-3005.2196	-4175.6264	NaN	NaN	0.5815	0.892	0.0225	0.0215	0.022	0.0214	0.0206
0.0	0.0	0.0	-2213.2196	150.3736	NaN	NaN	-0.0729	0.8924	0.0224	0.0215	0.0219	0.0214	0.0204
0.0	0.0	0.0	-1744.2196	-572.6264	NaN	NaN	0.2472	0.8925	0.0224	0.0215	0.0218	0.0214	0.0204
0.0	0.0	0.0	-2371.2196	-2091.6264	NaN	NaN	0.4687	0.8924	0.0224	0.0215	0.0218	0.0215	0.0204
0.0	0.0	0.0	-1836.2196	-22.6264	NaN	NaN	0.0122	0.8924	0.0224	0.0215	0.0217	0.0215	0.0205
0.0	0.0	0.0	-1025.2196	-1621.6264	NaN	NaN	0.6127	0.8922	0.0225	0.0215	0.0217	0.0216	0.0205
0.0	0.0	0.0	-2342.2196	571.3736	NaN	NaN	-0.3	0.892	0.0225	0.0215	0.0218	0.0216	0.0206
0.0	0.0	0.0	-2316.2196	1505.3736	NaN	NaN	-0.3	0.8919	0.0226	0.0215	0.0219	0.0216	0.0206
0.0	0.0	0.0	-2298.2196	-1168.6264	NaN	NaN	0.3371	0.892	0.0226	0.0216	0.0218	0.0215	0.0206
0.0	0.0	0.0	-2042.2196	-1332.6264	NaN	NaN	0.3949	0.8919	0.0226	0.0215	0.0219	0.0215	0.0206
0.0	0.0	0.0	-2762.2196	306.3736	NaN	NaN	-0.1248	0.8918	0.0226	0.0216	0.0219	0.0215	0.0205
0.0	0.0	0.0	-1824.2196	-987.6264	NaN	NaN	0.3512	0.892	0.0226	0.0216	0.0219	0.0214	0.0206
0.0	0.0	0.0	-2676.2196	-1422.6264	NaN	NaN	0.3471	0.8922	0.0225	0.0215	0.0219	0.0214	0.0206
0.0	0.0	0.0	-1652.2196	607.3736	NaN	NaN	-0.3	0.8919	0.0225	0.0214	0.022	0.0215	0.0207
0.0	0.0	0.0	-4227.2196	1094.3736	NaN	NaN	-0.3	0.8918	0.0225	0.0214	0.022	0.0215	0.0207
0.0	0.0	0.0	-2548.2196	-215.6264	NaN	NaN	0.078	0.8914	0.0227	0.0216	0.0221	0.0216	0.0207
0.0	0.0	0.0	-747.2196	-2489.6264	NaN	NaN	0.7692	0.8914	0.0228	0.0217	0.022	0.0215	0.0207
0.0	0.0	0.0	-1511.2196	-1753.6264	NaN	NaN	0.5371	0.8913	0.0228	0.0217	0.022	0.0214	0.0207
0.0	0.0	0.0	-2404.2196	-1526.6264	NaN	NaN	0.3884	0.8913	0.0228	0.0217	0.022	0.0214	0.0208
0.0	0.0	0.0	-634.2196	-962.6264	NaN	NaN	0.6028	0.8916	0.0226	0.0215	0.0219	0.0215	0.0209
0.0	0.0	0.0	-2109.2196	841.3736	NaN	NaN	-0.3	0.8912	0.0226	0.0214	0.022	0.0216	0.0211
0.0	0.0	0.0	-2056.2196	1106.3736	NaN	NaN	-0.3	0.8909	0.0227	0.0215	0.0221	0.0217	0.0211
0.0	0.0	0.0	-1917.2196	1289.3736	NaN	NaN	-0.3	0.8907	0.0228	0.0216	0.0221	0.0217	0.0212
0.0	0.0	0.0	-2608.2196	-2677.6264	NaN	NaN	0.5066	0.8904	0.0229	0.0217	0.0221	0.0216	0.0213
0.0	0.0	0.0	-478.2196	-147.6264	NaN	NaN	0.2359	0.8905	0.0229	0.0217	0.0221	0.0216	0.0212
0.0	0.0	0.0	-1261.2196	1945.3736	NaN	NaN	1.3	0.8902	0.0229	0.0217	0.0221	0.0218	0.0213
0.0	0.0	0.0	-2701.2196	-166.6264	NaN	NaN	0.0581	0.89	0.023	0.0218	0.0222	0.0218	0.0213
0.0	0.0	0.0	-727.2196	897.3736	NaN	NaN	1.3	0.8901	0.023	0.0217	0.0222	0.0217	0.0213
0.0	0.0	0.0	-1899.2196	-3498.6264	NaN	NaN	0.6482	0.89	0.023	0.0219	0.0222	0.0216	0.0213
0.0	0.0	0.0	-3445.2196	-2409.6264	NaN	NaN	0.4116	0.8905	0.0228	0.0218	0.0221	0.0215	0.0213
0.0	0.0	0.0	-2235.2196	2548.3736	NaN	NaN	1.3	0.8907	0.0226	0.0215	0.0222	0.0216	0.0214
0.0	0.0	0.0	-2892.2196	993.3736	NaN	NaN	-0.3	0.8907	0.0225	0.0215	0.0222	0.0216	0.0215
0.0	0.0	0.0	-1438.2196	40.3736	NaN	NaN	-0.0289	0.8908	0.0225	0.0214	0.0222	0.0216	0.0215
0.0	0.0	0.0	796.7804	-3041.6264	NaN	NaN	1.3	0.8905	0.0226	0.0216	0.0223	0.0216	0.0214
0.0	0.0	0.0	-1142.2196	300.3736	NaN	NaN	-0.3	0.8908	0.0226	0.0216	0.0221	0.0215	0.0214
0.0	0.0	0.0	-1240.2196	-1047.6264	NaN	NaN	0.4579	0.8907	0.0225	0.0216	0.0222	0.0215	0.0215
0.0	0.0	0.0	-1101.2196	-2036.6264	NaN	NaN	0.6491	0.8907	0.0225	0.0216	0.0222	0.0215	0.0215
0.0	0.0	0.0	-2457.2196	-2801.6264	NaN	NaN	0.5327	0.8908	0.0224	0.0216	0.0221	0.0215	0.0216
0.0	0.0	0.0	-250.2196	-2116.6264	NaN	NaN	0.8943	0.8908	0.0224	0.0215	0.0221	0.0216	0.0216
0.0	0.0	0.0	-1928.2196	-274.6264	NaN	NaN	0.1247	0.8905	0.0224	0.0216	0.0222	0.0216	0.0217
0.0	0.0	0.0	-2444.2196	-2206.6264	NaN	NaN	0.4745	0.8903	0.0224	0.0216	0.0222	0.0217	0.0218
0.0	0.0	0.0	-2477.2196	-624.6264	NaN	NaN	0.2014	0.8902	0.0224	0.0216	0.0222	0.0217	0.0218
0.0	0.0	0.0	-1272.2196	-1171.6264	NaN	NaN	0.4794	0.8906	0.0224	0.0214	0.022	0.0218	0.0217
0.0	0.0	0.0	-3359.2196	-1013.6264	NaN	NaN	0.2318	0.8906	0.0223	0.0214	0.022	0.0218	0.0218
0.0	0.0	0.0	-454.2196	-631.6264	NaN	NaN	0.5817	0.8908	0.0223	0.0213	0.0219	0.0219	0.0218
0.0	0.0	0.0	-1833.2196	560.3736	NaN	NaN	-0.3	0.891	0.0223	0.0211	0.0219	0.022	0.0218
0.0	0.0	0.0	-1282.2196	807.3736	NaN	NaN	-0.3	0.8909	0.0223	0.021	0.0218	0.0221	0.0218
0.0	0.0	0.0	-1081.2196	382.3736	NaN	NaN	-0.3	0.891	0.0223	0.0209	0.0218	0.0221	0.0218
0.0	0.0	0.0	325.7804	-944.6264	NaN	NaN	1.3	0.8907	0.0225	0.0209	0.0219	0.0222	0.0218
0.0	0.0	0.0	-1672.2196	-1092.6264	NaN	NaN	0.3952	0.8904	0.0226	0.0211	0.0219	0.0223	0.0218
0.0	0.0	0.0	-670.2196	854.3736	NaN	NaN	1.3	0.8905	0.0227	0.0211	0.0219	0.0222	0.0217
0.0	0.0	0.0	-561.2196	-3489.6264	NaN	NaN	0.8615	0.8902	0.0227	0.0212	0.0219	0.0222	0.0218
0.0	0.0	0.0	-1497.2196	-3484.6264	NaN	NaN	0.6995	0.8907	0.0226	0.021	0.0218	0.0222	0.0216
0.0	0.0	0.0	-118.2196	-421.6264	NaN	NaN	0.781	0.8909	0.0225	0.0209	0.0218	0.0223	0.0216
0.0	0.0	0.0	-751.2196	-707.6264	NaN	NaN	0.4851	0.8909	0.0225	0.0208	0.0218	0.0224	0.0216
0.0	0.0	0.0	-2154.2196	2189.3736	NaN	NaN	1.3	0.8909	0.0225	0.0207	0.0218	0.0225	0.0216
0.0	0.0	0.0	-1697.2196	132.3736	NaN	NaN	-0.0846	0.8903	0.0227	0.021	0.0219	0.0225	0.0217
0.0	0.0	0.0	-3453.2196	-646.6264	NaN	NaN	0.1577	0.8907	0.0226	0.0209	0.0218	0.0223	0.0216
0.0	0.0	0.0	-1600.2196	178.3736	NaN	NaN	-0.1255	0.891	0.0225	0.0208	0.0218	0.0223	0.0216
0.0	0.0	0.0	-2259.2196	314.3736	NaN	NaN	-0.1616	0.8914	0.0224	0.0207	0.0217	0.0223	0.0215
0.0	0.0	0.0	-882.2196	2441.3736	NaN	NaN	1.3	0.8915	0.0224	0.0205	0.0217	0.0224	0.0214
0.0	0.0	0.0	-1311.2196	-1489.6264	NaN	NaN	0.5318	0.8913	0.0225	0.0206	0.0218	0.0224	0.0214
0.0	0.0	0.0	-1090.2196	1683.3736	NaN	NaN	1.3	0.8915	0.0226	0.0206	0.0217	0.0223	0.0212
0.0	0.0	0.0	535.7804	-606.6264	NaN	NaN	1.3	0.8914	0.0227	0.0207	0.0217	0.0222	0.0213
0.0	0.0	0.0	-2909.2196	-2817.6264	NaN	NaN	0.492	0.8915	0.0227	0.0207	0.0217	0.0221	0.0212
0.0	0.0	0.0	1347.7804	768.3736	NaN	NaN	0.3631	0.8922	0.0224	0.0205	0.0217	0.0221	0.0211
0.0	0.0	0.0	-2388.2196	942.3736	NaN	NaN	-0.3	0.8925	0.0223	0.0203	0.0217	0.0221	0.0211
0.0	0.0	0.0	-774.2196	46.3736	NaN	NaN	-0.0637	0.8929	0.0222	0.0202	0.0217	0.022	0.021
0.0	0.0	0.0	-2011.2196	293.3736	NaN	NaN	-0.1708	0.8928	0.0223	0.0202	0.0217	0.022	0.0211
0.0	0.0	0.0	-921.2196	1961.3736	NaN	NaN	1.3	0.8925	0.0224	0.0202	0.0217	0.0221	0.0211
0.0	0.0	0.0	-2731.2196	2466.3736	NaN	NaN	-0.3	0.8929	0.0223	0.0201	0.0217	0.022	0.021
0.0	0.0	0.0	-2032.2196	367.3736	NaN	NaN	-0.2207	0.8926	0.0224	0.0202	0.0218	0.0221	0.0209
0.0	0.0	0.0	-775.2196	-2351.6264	NaN	NaN	0.7521	0.8929	0.0225	0.0202	0.0217	0.022	0.0207
0.0	0.0	0.0	12.7804	-1453.6264	NaN	NaN	1.0089	0.8933	0.0224	0.0202	0.0216	0.0219	0.0206
0.0	0.0	0.0	616.7804	-1503.6264	NaN	NaN	1.3	0.8934	0.0224	0.0202	0.0216	0.0219	0.0206
0.0	0.0	0.0	-2634.2196	1089.3736	NaN	NaN	-0.3	0.8936	0.0223	0.0201	0.0216	0.0218	0.0206
0.0	0.0	0.0	-2022.2196	-1324.6264	NaN	NaN	0.3958	0.8933	0.0224	0.0202	0.0217	0.0218	0.0206
0.0	0.0	0.0	-2227.2196	299.3736	NaN	NaN	-0.1553	0.8934	0.0224	0.0202	0.0217	0.0218	0.0205
0.0	0.0	0.0	-1566.2196	-1222.6264	NaN	NaN	0.4384	0.8932	0.0225	0.0202	0.0217	0.0218	0.0206
0.0	0.0	0.0	-698.2196	-67.6264	NaN	NaN	0.0883	0.893	0.0226	0.0203	0.0218	0.0218	0.0206
0.0	0.0	0.0	-2808.2196	300.3736	NaN	NaN	-0.1198	0.893	0.0227	0.0203	0.0217	0.0217	0.0206
0.0	0.0	0.0	-805.2196	-1390.6264	NaN	NaN	0.6333	0.8931	0.0227	0.0203	0.0217	0.0217	0.0206
0.0	0.0	0.0	-1090.2196	-203.6264	NaN	NaN	0.1574	0.893	0.0227	0.0202	0.0217	0.0219	0.0205
0.0	0.0	0.0	-410.2196	3671.3736	NaN	NaN	1.1258	0.8929	0.0227	0.0201	0.0217	0.022	0.0205
0.0	0.0	0.0	-815.2196	0.3736	NaN	NaN	-0.0005	0.892	0.0231	0.0204	0.0218	0.0221	0.0205
0.0	0.0	0.0	-1679.2196	-1825.6264	NaN	NaN	0.5209	0.8916	0.0233	0.0206	0.0218	0.022	0.0205
0.0	0.0	0.0	-1320.2196	-1890.6264	NaN	NaN	0.5888	0.8915	0.0234	0.0208	0.0219	0.0219	0.0205
0.0	0.0	0.0	-651.2196	-432.6264	NaN	NaN	0.3992	0.8917	0.0233	0.0209	0.0219	0.0218	0.0205
0.0	0.0	0.0	-682.2196	-463.6264	NaN	NaN	0.4046	0.8918	0.0232	0.0208	0.0219	0.0217	0.0205
0.0	0.0	0.0	-2495.2196	-1112.6264	NaN	NaN	0.3084	0.8918	0.0232	0.0208	0.0219	0.0217	0.0205
0.0	0.0	0.0	-336.2196	138.3736	NaN	NaN	-0.3	0.8919	0.0232	0.0208	0.0218	0.0218	0.0205
0.0	0.0	0.0	-2116.2196	2095.3736	NaN	NaN	-0.3	0.8916	0.0233	0.0208	0.0219	0.0219	0.0206
0.0	0.0	0.0	-1397.2196	-1175.6264	NaN	NaN	0.4569	0.8911	0.0234	0.021	0.022	0.0219	0.0207
0.0	0.0	0.0	-1409.2196	-560.6264	NaN	NaN	0.2846	0.8911	0.0233	0.0211	0.022	0.0218	0.0207
0.0	0.0	0.0	-908.2196	-2123.6264	NaN	NaN	0.7004	0.891	0.0233	0.0211	0.0221	0.0218	0.0207
0.0	0.0	0.0	-866.2196	2291.3736	NaN	NaN	1.3	0.8913	0.0232	0.021	0.022	0.0217	0.0207
0.0	0.0	0.0	-1189.2196	-130.6264	NaN	NaN	0.099	0.891	0.0232	0.0212	0.0222	0.0217	0.0208
0.0	0.0	0.0	-661.2196	-3736.6264	NaN	NaN	0.8496	0.8908	0.0231	0.0213	0.0223	0.0216	0.0208
0.0	0.0	0.0	-1282.2196	-1096.6264	NaN	NaN	0.461	0.8913	0.023	0.0213	0.0222	0.0215	0.0207
0.0	0.0	0.0	-2428.2196	-2319.6264	NaN	NaN	0.4886	0.8916	0.0229	0.0212	0.0222	0.0213	0.0207
0.0	0.0	0.0	-1460.2196	-1945.6264	NaN	NaN	0.5713	0.8918	0.0229	0.0212	0.0221	0.0213	0.0208
0.0	0.0	0.0	-2139.2196	-348.6264	NaN	NaN	0.1401	0.892	0.0228	0.0211	0.0221	0.0212	0.0207
0.0	0.0	0.0	-893.2196	-655.6264	NaN	NaN	0.4233	0.892	0.0228	0.0211	0.0221	0.0212	0.0208
0.0	0.0	0.0	-1063.2196	-572.6264	NaN	NaN	0.35	0.8925	0.0227	0.021	0.0219	0.0212	0.0208
0.0	0.0	0.0	-532.2196	-1857.6264	NaN	NaN	0.7773	0.8925	0.0226	0.0209	0.0218	0.0213	0.0208
0.0	0.0	0.0	255.7804	-312.6264	NaN	NaN	1.3	0.8926	0.0227	0.0208	0.0217	0.0214	0.0208
0.0	0.0	0.0	-1690.2196	1335.3736	NaN	NaN	-0.3	0.8923	0.0228	0.0209	0.0218	0.0215	0.0209
0.0	0.0	0.0	-1368.2196	-1429.6264	NaN	NaN	0.511	0.8918	0.0229	0.021	0.0218	0.0215	0.021
0.0	0.0	0.0	-1896.2196	-741.6264	NaN	NaN	0.2811	0.8916	0.0229	0.0211	0.0219	0.0214	0.021
0.0	0.0	0.0	-1720.2196	-1680.6264	NaN	NaN	0.4942	0.8913	0.023	0.0212	0.0219	0.0214	0.0211
0.0	0.0	0.0	-1309.2196	-1241.6264	NaN	NaN	0.4868	0.8917	0.0229	0.0211	0.0218	0.0214	0.021
0.0	0.0	0.0	-764.2196	214.3736	NaN	NaN	-0.3	0.8916	0.023	0.0211	0.0218	0.0216	0.021
0.0	0.0	0.0	-1201.2196	294.3736	NaN	NaN	-0.3	0.8911	0.0231	0.0212	0.0218	0.0218	0.021
0.0	0.0	0.0	-2067.2196	-1619.6264	NaN	NaN	0.4393	0.891	0.0232	0.0213	0.0217	0.0218	0.021
0.0	0.0	0.0	-1942.2196	-727.6264	NaN	NaN	0.2725	0.8907	0.0232	0.0214	0.0217	0.0218	0.0211
0.0	0.0	0.0	-2185.2196	298.3736	NaN	NaN	-0.1581	0.8908	0.0232	0.0214	0.0217	0.0218	0.0211
0.0	0.0	0.0	-2170.2196	1063.3736	NaN	NaN	-0.3	0.8911	0.0231	0.0212	0.0216	0.0219	0.0211
0.0	0.0	0.0	-736.2196	-1172.6264	NaN	NaN	0.6143	0.8906	0.0232	0.0213	0.0217	0.022	0.0212
0.0	0.0	0.0	-2833.2196	1930.3736	NaN	NaN	-0.3	0.8909	0.0231	0.0213	0.0216	0.0219	0.0212
0.0	0.0	0.0	-84.2196	-4162.6264	NaN	NaN	0.9802	0.8904	0.0232	0.0215	0.0217	0.0218	0.0214
0.0	0.0	0.0	-2077.2196	-1346.6264	NaN	NaN	0.3933	0.8907	0.0231	0.0215	0.0217	0.0218	0.0213
0.0	0.0	0.0	-3504.2196	760.3736	NaN	NaN	-0.2771	0.891	0.023	0.0213	0.0216	0.0219	0.0212
0.0	0.0	0.0	-1539.2196	-315.6264	NaN	NaN	0.1702	0.8913	0.0229	0.0211	0.0215	0.0219	0.0212
0.0	0.0	0.0	-1611.2196	22.3736	NaN	NaN	-0.0141	0.8912	0.0229	0.0211	0.0216	0.022	0.0212
0.0	0.0	0.0	-147.2196	501.3736	NaN	NaN	1.3	0.8912	0.0229	0.021	0.0216	0.0221	0.0213
0.0	0.0	0.0	-3437.2196	1831.3736	NaN	NaN	-0.3	0.8906	0.023	0.0212	0.0216	0.0222	0.0214
0.0	0.0	0.0	-3482.2196	2716.3736	NaN	NaN	-0.3	0.891	0.0228	0.021	0.0216	0.0221	0.0214
0.0	0.0	0.0	-1483.2196	-2820.6264	NaN	NaN	0.6554	0.8906	0.0229	0.0211	0.0217	0.0221	0.0216
0.0	0.0	0.0	-1230.2196	459.3736	NaN	NaN	-0.3	0.8912	0.0226	0.021	0.0217	0.022	0.0216
0.0	0.0	0.0	-1670.2196	2209.3736	NaN	NaN	1.3	0.8914	0.0225	0.0208	0.0217	0.0221	0.0215
0.0	0.0	0.0	-3092.2196	-1374.6264	NaN	NaN	0.3077	0.8912	0.0225	0.0209	0.0218	0.0221	0.0216
0.0	0.0	0.0	-2052.2196	2452.3736	NaN	NaN	1.3	0.8913	0.0225	0.0209	0.0218	0.0221	0.0215
0.0	0.0	0.0	-562.2196	-2831.6264	NaN	NaN	0.8343	0.8909	0.0226	0.0211	0.0218	0.022	0.0215
0.0	0.0	0.0	-1154.2196	-2791.6264	NaN	NaN	0.7075	0.891	0.0225	0.0212	0.0218	0.0219	0.0215
0.0	0.0	0.0	-3420.2196	262.3736	NaN	NaN	-0.0831	0.891	0.0225	0.0212	0.0218	0.022	0.0215
0.0	0.0	0.0	-1657.2196	1075.3736	NaN	NaN	-0.3	0.8914	0.0224	0.0211	0.0217	0.0219	0.0214
0.0	0.0	0.0	-2104.2196	-3337.6264	NaN	NaN	0.6133	0.8912	0.0224	0.0212	0.0217	0.0219	0.0216
0.0	0.0	0.0	-57.2196	-1457.6264	NaN	NaN	0.9622	0.8913	0.0224	0.0211	0.0217	0.022	0.0215
0.0	0.0	0.0	-1924.2196	1424.3736	NaN	NaN	-0.3	0.8907	0.0226	0.0213	0.0218	0.0221	0.0216
0.0	0.0	0.0	-3557.2196	-440.6264	NaN	NaN	0.1102	0.8904	0.0227	0.0214	0.0218	0.0221	0.0217
0.0	0.0	0.0	-1645.2196	-1383.6264	NaN	NaN	0.4568	0.8905	0.0227	0.0213	0.0217	0.0221	0.0217
0.0	0.0	0.0	-563.2196	369.3736	NaN	NaN	-0.3	0.8907	0.0227	0.0212	0.0217	0.0222	0.0216
0.0	0.0	0.0	-1134.2196	-213.6264	NaN	NaN	0.1585	0.8907	0.0226	0.0211	0.0217	0.0223	0.0215
0.0	0.0	0.0	978.7804	2776.3736	NaN	NaN	0.7394	0.8907	0.0226	0.0211	0.0217	0.0225	0.0215
0.0	0.0	0.0	-1424.2196	1925.3736	NaN	NaN	1.3	0.8899	0.0229	0.0212	0.0218	0.0226	0.0216
0.0	0.0	0.0	-1108.2196	1647.3736	NaN	NaN	1.3	0.8898	0.0231	0.0213	0.0218	0.0225	0.0216
0.0	0.0	0.0	-3607.2196	291.3736	NaN	NaN	-0.0879	0.8898	0.0231	0.0213	0.0218	0.0224	0.0216
0.0	0.0	0.0	-2422.2196	577.3736	NaN	NaN	-0.3	0.8899	0.0231	0.0212	0.0219	0.0224	0.0215
0.0	0.0	0.0	-1003.2196	525.3736	NaN	NaN	-0.3	0.8899	0.023	0.0213	0.022	0.0223	0.0215
0.0	0.0	0.0	-2180.2196	-1108.6264	NaN	NaN	0.3371	0.8894	0.0231	0.0216	0.0222	0.0222	0.0216
0.0	0.0	0.0	-2300.2196	-3017.6264	NaN	NaN	0.5675	0.8894	0.023	0.0217	0.0223	0.0221	0.0216
0.0	0.0	0.0	-2537.2196	-689.6264	NaN	NaN	0.2137	0.8895	0.0229	0.0217	0.0223	0.022	0.0216
0.0	0.0	0.0	-2671.2196	-1087.6264	NaN	NaN	0.2894	0.8904	0.0225	0.0214	0.0222	0.022	0.0215
0.0	0.0	0.0	-242.2196	1863.3736	NaN	NaN	1.1494	0.891	0.0223	0.0211	0.022	0.0221	0.0215
0.0	0.0	0.0	-2267.2196	-2205.6264	NaN	NaN	0.4931	0.8907	0.0223	0.0212	0.0221	0.0222	0.0215
0.0	0.0	0.0	-1987.2196	2898.3736	NaN	NaN	1.3	0.8906	0.0224	0.0212	0.0221	0.0222	0.0215
0.0	0.0	0.0	-1514.2196	-3345.6264	NaN	NaN	0.6884	0.8899	0.0226	0.0215	0.0223	0.0221	0.0216
0.0	0.0	0.0	-3117.2196	350.3736	NaN	NaN	-0.1266	0.89	0.0225	0.0215	0.0223	0.0221	0.0216
0.0	0.0	0.0	-2578.2196	-2333.6264	NaN	NaN	0.4751	0.89	0.0225	0.0215	0.0224	0.022	0.0216
0.0	0.0	0.0	-2976.2196	-2721.6264	NaN	NaN	0.4777	0.8907	0.0223	0.0213	0.0223	0.022	0.0215
0.0	0.0	0.0	-741.2196	-2129.6264	NaN	NaN	0.7418	0.8907	0.0223	0.0212	0.0223	0.022	0.0215
0.0	0.0	0.0	-1465.2196	321.3736	NaN	NaN	-0.281	0.891	0.0222	0.0211	0.0222	0.022	0.0214
0.0	0.0	0.0	-2228.2196	-67.6264	NaN	NaN	0.0295	0.8911	0.0223	0.021	0.0221	0.0221	0.0215
0.0	0.0	0.0	-1917.2196	-1487.6264	NaN	NaN	0.4369	0.8916	0.0221	0.0208	0.022	0.0221	0.0214
0.0	0.0	0.0	-932.2196	1599.3736	NaN	NaN	1.3	0.8918	0.0221	0.0206	0.0219	0.0223	0.0213
0.0	0.0	0.0	284.7804	-602.6264	NaN	NaN	1.3	0.8918	0.0221	0.0205	0.0219	0.0224	0.0213
0.0	0.0	0.0	-559.2196	-59.6264	NaN	NaN	0.0964	0.8915	0.0223	0.0206	0.0219	0.0224	0.0213
0.0	0.0	0.0	-774.2196	-668.6264	NaN	NaN	0.4634	0.8911	0.0225	0.0207	0.022	0.0224	0.0213
0.0	0.0	0.0	-2798.2196	-3118.6264	NaN	NaN	0.5271	0.8914	0.0224	0.0207	0.0219	0.0223	0.0212
0.0	0.0	0.0	-3095.2196	-108.6264	NaN	NaN	0.0339	0.8922	0.0222	0.0204	0.0219	0.0223	0.0211
0.0	0.0	0.0	-1234.2196	1629.3736	NaN	NaN	1.3	0.8926	0.0219	0.0202	0.0218	0.0224	0.0211
0.0	0.0	0.0	-761.2196	1136.3736	NaN	NaN	1.3	0.8926	0.0219	0.0201	0.0219	0.0225	0.0211
0.0	0.0	0.0	-3779.2196	353.3736	NaN	NaN	-0.1031	0.8925	0.022	0.0202	0.0219	0.0225	0.021
0.0	0.0	0.0	-1955.2196	2180.3736	NaN	NaN	1.3	0.8925	0.0221	0.0202	0.0219	0.0225	0.0209
0.0	0.0	0.0	-2397.2196	1422.3736	NaN	NaN	-0.3	0.8924	0.0221	0.0202	0.0219	0.0225	0.0209
0.0	0.0	0.0	-342.2196	-665.6264	NaN	NaN	0.6604	0.8922	0.0223	0.0203	0.0219	0.0225	0.0208
0.0	0.0	0.0	-873.2196	468.3736	NaN	NaN	-0.3	0.892	0.0224	0.0204	0.0219	0.0225	0.0207
0.0	0.0	0.0	-1279.2196	-1231.6264	NaN	NaN	0.4905	0.8918	0.0225	0.0204	0.0219	0.0225	0.0207
0.0	0.0	0.0	-2166.2196	999.3736	NaN	NaN	-0.3	0.8921	0.0225	0.0205	0.0219	0.0224	0.0207
0.0	0.0	0.0	-2100.2196	-1378.6264	NaN	NaN	0.3963	0.8919	0.0226	0.0206	0.0219	0.0223	0.0208
0.0	0.0	0.0	-1670.2196	-3709.6264	NaN	NaN	0.6895	0.8919	0.0225	0.0206	0.0219	0.0223	0.0208
0.0	0.0	0.0	-1906.2196	1021.3736	NaN	NaN	-0.3	0.8921	0.0225	0.0205	0.0219	0.0223	0.0208
0.0	0.0	0.0	-2476.2196	1197.3736	NaN	NaN	-0.3	0.8919	0.0226	0.0206	0.0219	0.0222	0.0208
0.0	0.0	0.0	-647.2196	-2879.6264	NaN	NaN	0.8165	0.8919	0.0226	0.0207	0.0218	0.0222	0.0208
0.0	0.0	0.0	-548.2196	-149.6264	NaN	NaN	0.2144	0.8919	0.0226	0.0207	0.0218	0.0222	0.0208
0.0	0.0	0.0	-1198.2196	282.3736	NaN	NaN	-0.3	0.8913	0.0228	0.0208	0.0219	0.0223	0.0209
0.0	0.0	0.0	-800.2196	-495.6264	NaN	NaN	0.3825	0.8913	0.0227	0.0208	0.0219	0.0223	0.0209
0.0	0.0	0.0	-824.2196	-1517.6264	NaN	NaN	0.648	0.8906	0.0229	0.0209	0.0221	0.0224	0.021
0.0	0.0	0.0	-2017.2196	297.3736	NaN	NaN	-0.1729	0.8908	0.023	0.0209	0.022	0.0223	0.0209
0.0	0.0	0.0	-3534.2196	1474.3736	NaN	NaN	-0.3	0.8909	0.0229	0.0209	0.0221	0.0223	0.0209
0.0	0.0	0.0	-1837.2196	-450.6264	NaN	NaN	0.197	0.8907	0.0229	0.021	0.0221	0.0223	0.0209
0.0	0.0	0.0	-40.2196	1280.3736	NaN	NaN	1.0324	0.8906	0.023	0.0211	0.0222	0.0223	0.0209
0.0	0.0	0.0	-1369.2196	-1413.6264	NaN	NaN	0.508	0.89	0.0231	0.0214	0.0224	0.0221	0.021
0.0	0.0	0.0	-1738.2196	-3710.6264	NaN	NaN	0.681	0.8899	0.0231	0.0216	0.0225	0.022	0.021
0.0	0.0	0.0	-1905.2196	-1391.6264	NaN	NaN	0.4221	0.8902	0.023	0.0216	0.0225	0.0219	0.0209
0.0	0.0	0.0	-2420.2196	-1858.6264	NaN	NaN	0.4344	0.8906	0.0228	0.0215	0.0224	0.0217	0.0209
0.0	0.0	0.0	-2062.2196	-2624.6264	NaN	NaN	0.56	0.891	0.0226	0.0215	0.0224	0.0216	0.021
0.0	0.0	0.0	-1813.2196	-4101.6264	NaN	NaN	0.6934	0.8909	0.0225	0.0214	0.0224	0.0216	0.0211
0.0	0.0	0.0	-1077.2196	-688.6264	NaN	NaN	0.39	0.891	0.0224	0.0213	0.0224	0.0217	0.0211
0.0	0.0	0.0	-817.2196	-1023.6264	NaN	NaN	0.5561	0.8906	0.0225	0.0214	0.0224	0.0218	0.0213
0.0	0.0	0.0	-2583.2196	-2312.6264	NaN	NaN	0.4724	0.8905	0.0225	0.0214	0.0224	0.0219	0.0213
0.0	0.0	0.0	-963.2196	-1103.6264	NaN	NaN	0.534	0.8905	0.0225	0.0214	0.0223	0.0219	0.0213
0.0	0.0	0.0	-1425.2196	-2421.6264	NaN	NaN	0.6295	0.8904	0.0226	0.0214	0.0223	0.022	0.0213
0.0	0.0	0.0	-1406.2196	636.3736	NaN	NaN	-0.3	0.8904	0.0226	0.0213	0.0222	0.0221	0.0214
0.0	0.0	0.0	-1083.2196	-2952.6264	NaN	NaN	0.7316	0.8901	0.0227	0.0213	0.0223	0.0222	0.0214
0.0	0.0	0.0	-1540.2196	1825.3736	NaN	NaN	1.3	0.89	0.0228	0.0213	0.0222	0.0223	0.0214
0.0	0.0	0.0	-2349.2196	-2564.6264	NaN	NaN	0.5219	0.8902	0.0227	0.0213	0.0222	0.0222	0.0214
0.0	0.0	0.0	277.7804	-2154.6264	NaN	NaN	1.148	0.8904	0.0227	0.0211	0.0221	0.0222	0.0214
0.0	0.0	0.0	-793.2196	-1297.6264	NaN	NaN	0.6206	0.8904	0.0227	0.0211	0.0221	0.0224	0.0214
0.0	0.0	0.0	-2115.2196	1250.3736	NaN	NaN	-0.3	0.8907	0.0226	0.0209	0.022	0.0224	0.0214
0.0	0.0	0.0	-908.2196	-1059.6264	NaN	NaN	0.5385	0.8903	0.0226	0.021	0.0221	0.0226	0.0214
0.0	0.0	0.0	-3406.2196	1051.3736	NaN	NaN	-0.3	0.8905	0.0226	0.0209	0.0221	0.0225	0.0213
0.0	0.0	0.0	-2530.2196	623.3736	NaN	NaN	-0.3	0.8907	0.0226	0.0209	0.0221	0.0224	0.0213
0.0	0.0	0.0	-2716.2196	-287.6264	NaN	NaN	0.0958	0.891	0.0225	0.0209	0.0221	0.0223	0.0213
0.0	0.0	0.0	-2839.2196	1119.3736	NaN	NaN	-0.3	0.8915	0.0224	0.0207	0.0221	0.0222	0.0212
0.0	0.0	0.0	-1612.2196	-531.6264	NaN	NaN	0.248	0.8921	0.0222	0.0206	0.022	0.0221	0.0211
0.0	0.0	0.0	-1790.2196	-1436.6264	NaN	NaN	0.4452	0.8922	0.0222	0.0206	0.0219	0.0221	0.021
0.0	0.0	0.0	-693.2196	1307.3736	NaN	NaN	1.3	0.8923	0.0222	0.0205	0.0219	0.0221	0.0209
0.0	0.0	0.0	-2187.2196	-2691.6264	NaN	NaN	0.5517	0.8918	0.0224	0.0208	0.022	0.022	0.021
0.0	0.0	0.0	-664.2196	121.3736	NaN	NaN	-0.2236	0.8921	0.0223	0.0207	0.0219	0.022	0.0209
0.0	0.0	0.0	-1943.2196	453.3736	NaN	NaN	-0.3	0.892	0.0224	0.0207	0.022	0.022	0.021
0.0	0.0	0.0	-3049.2196	-108.6264	NaN	NaN	0.0344	0.8916	0.0225	0.0208	0.022	0.022	0.021
0.0	0.0	0.0	-1380.2196	2799.3736	NaN	NaN	1.3	0.8917	0.0225	0.0208	0.022	0.022	0.021
0.0	0.0	0.0	-511.2196	-1405.6264	NaN	NaN	0.7333	0.8911	0.0227	0.021	0.0221	0.022	0.0211
0.0	0.0	0.0	-288.2196	-2629.6264	NaN	NaN	0.9012	0.8909	0.0228	0.0211	0.0221	0.022	0.0212
0.0	0.0	0.0	-1685.2196	1528.3736	NaN	NaN	-0.3	0.8906	0.0228	0.0211	0.0222	0.0221	0.0212
0.0	0.0	0.0	-2793.2196	695.3736	NaN	NaN	-0.3	0.89	0.023	0.0213	0.0223	0.0221	0.0213
0.0	0.0	0.0	-1639.2196	114.3736	NaN	NaN	-0.075	0.8897	0.023	0.0215	0.0225	0.0219	0.0214
0.0	0.0	0.0	-1089.2196	-662.6264	NaN	NaN	0.3782	0.89	0.023	0.0216	0.0224	0.0217	0.0212
0.0	0.0	0.0	-1205.2196	-4555.6264	NaN	NaN	0.7908	0.8906	0.0229	0.0216	0.0223	0.0215	0.0211
0.0	0.0	0.0	1160.7804	-605.6264	NaN	NaN	-0.3	0.8909	0.0227	0.0215	0.0224	0.0214	0.0211
0.0	0.0	0.0	-888.2196	-889.6264	NaN	NaN	0.5004	0.891	0.0227	0.0215	0.0224	0.0214	0.0211
0.0	0.0	0.0	-652.2196	-51.6264	NaN	NaN	0.0733	0.8912	0.0226	0.0214	0.0223	0.0213	0.0211
0.0	0.0	0.0	-1134.2196	-3128.6264	NaN	NaN	0.7339	0.8911	0.0226	0.0216	0.0224	0.0213	0.0211
0.0	0.0	0.0	-3763.2196	342.3736	NaN	NaN	-0.1001	0.8913	0.0226	0.0216	0.0224	0.0212	0.0211
0.0	0.0	0.0	-1437.2196	-4035.6264	NaN	NaN	0.7374	0.8915	0.0225	0.0216	0.0223	0.0211	0.0211
0.0	0.0	0.0	-1668.2196	-1278.6264	NaN	NaN	0.4339	0.8915	0.0224	0.0216	0.0224	0.021	0.0211
0.0	0.0	0.0	-1719.2196	-2344.6264	NaN	NaN	0.5769	0.8916	0.0224	0.0217	0.0223	0.0209	0.0211
0.0	0.0	0.0	-333.2196	-2732.6264	NaN	NaN	0.8913	0.8919	0.0223	0.0216	0.0223	0.0208	0.0211
0.0	0.0	0.0	-1422.2196	-2254.6264	NaN	NaN	0.6132	0.8919	0.0223	0.0216	0.0222	0.0208	0.0211
0.0	0.0	0.0	-3002.2196	1075.3736	NaN	NaN	-0.3	0.8922	0.0222	0.0215	0.0221	0.0208	0.0211
0.0	0.0	0.0	-1013.2196	-878.6264	NaN	NaN	0.4644	0.8918	0.0223	0.0216	0.0222	0.0209	0.0212
0.0	0.0	0.0	-1915.2196	63.3736	NaN	NaN	-0.0342	0.8918	0.0224	0.0217	0.0222	0.0209	0.0212
0.0	0.0	0.0	-2912.2196	-1825.6264	NaN	NaN	0.3853	0.8915	0.0225	0.0218	0.0222	0.0209	0.0212
0.0	0.0	0.0	-1877.2196	-1522.6264	NaN	NaN	0.4479	0.8916	0.0225	0.0219	0.0222	0.0208	0.0211
0.0	0.0	0.0	-2587.2196	-1263.6264	NaN	NaN	0.3281	0.8916	0.0225	0.0219	0.0222	0.0207	0.0212
0.0	0.0	0.0	-1304.2196	-3043.6264	NaN	NaN	0.7	0.8918	0.0223	0.0218	0.0221	0.0207	0.0212
0.0	0.0	0.0	-1072.2196	-296.6264	NaN	NaN	0.2167	0.8919	0.0223	0.0218	0.0221	0.0207	0.0212
0.0	0.0	0.0	-3399.2196	-882.6264	NaN	NaN	0.2061	0.8917	0.0223	0.0219	0.0221	0.0207	0.0213
0.0	0.0	0.0	-3018.2196	-450.6264	NaN	NaN	0.1299	0.8918	0.0223	0.0219	0.022	0.0207	0.0214
0.0	0.0	0.0	-1323.2196	-1416.6264	NaN	NaN	0.517	0.8914	0.0224	0.0219	0.0221	0.0208	0.0214
0.0	0.0	0.0	-2800.2196	1571.3736	NaN	NaN	-0.3	0.8914	0.0224	0.0219	0.022	0.0208	0.0214
0.0	0.0	0.0	-1439.2196	191.3736	NaN	NaN	-0.1534	0.8912	0.0225	0.022	0.022	0.0209	0.0215
0.0	0.0	0.0	76.7804	-294.6264	NaN	NaN	1.3	0.8909	0.0226	0.0222	0.022	0.0209	0.0215
0.0	0.0	0.0	-1831.2196	-1303.6264	NaN	NaN	0.4159	0.8907	0.0227	0.0223	0.022	0.0209	0.0215
0.0	0.0	0.0	-327.2196	-2104.6264	NaN	NaN	0.8654	0.8908	0.0226	0.0223	0.0219	0.0208	0.0216
0.0	0.0	0.0	-2059.2196	1309.3736	NaN	NaN	-0.3	0.8907	0.0226	0.0222	0.0219	0.0209	0.0217
0.0	0.0	0.0	-1658.2196	728.3736	NaN	NaN	-0.3	0.8908	0.0225	0.0221	0.0219	0.021	0.0217
0.0	0.0	0.0	-1589.2196	608.3736	NaN	NaN	-0.3	0.8906	0.0225	0.022	0.0219	0.0211	0.0218
0.0	0.0	0.0	-1620.2196	3298.3736	NaN	NaN	1.3	0.8907	0.0226	0.022	0.0219	0.0212	0.0217
0.0	0.0	0.0	-518.2196	-1412.6264	NaN	NaN	0.7316	0.8903	0.0227	0.0222	0.022	0.0211	0.0217
0.0	0.0	0.0	-2488.2196	-2469.6264	NaN	NaN	0.4981	0.8902	0.0227	0.0223	0.022	0.0211	0.0217
0.0	0.0	0.0	-1230.2196	-81.6264	NaN	NaN	0.0622	0.8907	0.0226	0.0223	0.0219	0.021	0.0216
0.0	0.0	0.0	-1381.2196	-1948.6264	NaN	NaN	0.5852	0.891	0.0225	0.0222	0.0219	0.0209	0.0216
0.0	0.0	0.0	-2900.2196	-1593.6264	NaN	NaN	0.3546	0.8913	0.0223	0.0221	0.0218	0.0209	0.0216
0.0	0.0	0.0	549.7804	556.3736	NaN	NaN	0.503	0.8916	0.0222	0.0219	0.0217	0.021	0.0216
0.0	0.0	0.0	-798.2196	-1512.6264	NaN	NaN	0.6546	0.8914	0.0222	0.0219	0.0217	0.0211	0.0216
0.0	0.0	0.0	-2241.2196	1607.3736	NaN	NaN	-0.3	0.8915	0.0222	0.0219	0.0217	0.0211	0.0216
0.0	0.0	0.0	-2657.2196	-962.6264	NaN	NaN	0.2659	0.8911	0.0223	0.0221	0.0218	0.0211	0.0217
0.0	0.0	0.0	-1916.2196	-783.6264	NaN	NaN	0.2902	0.8911	0.0223	0.0221	0.0217	0.0211	0.0217
0.0	0.0	0.0	-1573.2196	170.3736	NaN	NaN	-0.1214	0.8912	0.0222	0.0221	0.0217	0.0211	0.0217
0.0	0.0	0.0	-2860.2196	1255.3736	NaN	NaN	-0.3	0.8912	0.0222	0.0221	0.0217	0.021	0.0217
0.0	0.0	0.0	-2456.2196	-499.6264	NaN	NaN	0.169	0.8914	0.0222	0.022	0.0217	0.021	0.0218
0.0	0.0	0.0	-1625.2196	-261.6264	NaN	NaN	0.1387	0.8916	0.0221	0.0219	0.0216	0.021	0.0217
0.0	0.0	0.0	-1428.2196	1821.3736	NaN	NaN	1.3	0.8917	0.0221	0.0219	0.0216	0.0211	0.0216
0.0	0.0	0.0	-1850.2196	748.3736	NaN	NaN	-0.3	0.8919	0.022	0.0219	0.0215	0.0211	0.0216
0.0	0.0	0.0	-984.2196	848.3736	NaN	NaN	-0.3	0.8916	0.0221	0.0219	0.0216	0.0211	0.0216
0.0	0.0	0.0	-1004.2196	-942.6264	NaN	NaN	0.4842	0.8916	0.0221	0.0219	0.0216	0.0211	0.0217
0.0	0.0	0.0	-1448.2196	-157.6264	NaN	NaN	0.0982	0.8918	0.0221	0.0219	0.0215	0.021	0.0216
0.0	0.0	0.0	-149.2196	-369.6264	NaN	NaN	0.7124	0.8918	0.0222	0.0219	0.0215	0.0211	0.0216
0.0	0.0	0.0	-371.2196	1636.3736	NaN	NaN	1.2934	0.8918	0.0222	0.0218	0.0215	0.0211	0.0216
0.0	0.0	0.0	-1979.2196	-2176.6264	NaN	NaN	0.5238	0.8909	0.0224	0.0221	0.0217	0.0212	0.0218
0.0	0.0	0.0	-1469.2196	363.3736	NaN	NaN	-0.3	0.8915	0.0223	0.0219	0.0215	0.0211	0.0216
0.0	0.0	0.0	-2305.2196	-2099.6264	NaN	NaN	0.4767	0.8914	0.0223	0.0219	0.0216	0.0211	0.0217
0.0	0.0	0.0	-1830.2196	1251.3736	NaN	NaN	-0.3	0.8922	0.0222	0.0217	0.0214	0.0211	0.0214
0.0	0.0	0.0	-1282.2196	954.3736	NaN	NaN	-0.3	0.8922	0.0222	0.0218	0.0214	0.0211	0.0213
0.0	0.0	0.0	-1358.2196	792.3736	NaN	NaN	-0.3	0.8923	0.0223	0.0218	0.0213	0.021	0.0212
0.0	0.0	0.0	-2547.2196	-775.6264	NaN	NaN	0.2334	0.8918	0.0224	0.0221	0.0214	0.021	0.0213
0.0	0.0	0.0	-420.2196	777.3736	NaN	NaN	1.3	0.8922	0.0224	0.022	0.0214	0.0208	0.0212
0.0	0.0	0.0	-3220.2196	-599.6264	NaN	NaN	0.157	0.8919	0.0225	0.0221	0.0215	0.0209	0.0212
0.0	0.0	0.0	-1583.2196	1308.3736	NaN	NaN	-0.3	0.893	0.0223	0.0217	0.0213	0.0208	0.0209
0.0	0.0	0.0	-2123.2196	3497.3736	NaN	NaN	1.3	0.8926	0.0224	0.0217	0.0214	0.0208	0.021
0.0	0.0	0.0	-1768.2196	-263.6264	NaN	NaN	0.1297	0.892	0.0226	0.0219	0.0215	0.0208	0.0211
0.0	0.0	0.0	-1917.2196	421.3736	NaN	NaN	-0.2817	0.8919	0.0226	0.022	0.0216	0.0208	0.0212
0.0	0.0	0.0	-2806.2196	1540.3736	NaN	NaN	-0.3	0.892	0.0226	0.0219	0.0216	0.0207	0.0211
0.0	0.0	0.0	-566.2196	2226.3736	NaN	NaN	1.3	0.8926	0.0225	0.0217	0.0215	0.0207	0.0209
0.0	0.0	0.0	-1325.2196	258.3736	NaN	NaN	-0.2422	0.8922	0.0226	0.0218	0.0217	0.0207	0.021
0.0	0.0	0.0	-372.2196	487.3736	NaN	NaN	1.3	0.8921	0.0227	0.0218	0.0218	0.0207	0.021
0.0	0.0	0.0	-1693.2196	1154.3736	NaN	NaN	-0.3	0.8916	0.0227	0.0219	0.022	0.0207	0.0212
0.0	0.0	0.0	-1588.2196	754.3736	NaN	NaN	-0.3	0.8917	0.0227	0.0219	0.022	0.0206	0.0211
0.0	0.0	0.0	-2912.2196	397.3736	NaN	NaN	-0.158	0.8918	0.0227	0.0218	0.022	0.0206	0.0211
0.0	0.0	0.0	-1666.2196	1626.3736	NaN	NaN	-0.3	0.8922	0.0226	0.0217	0.022	0.0205	0.0211
0.0	0.0	0.0	-1398.2196	-595.6264	NaN	NaN	0.2987	0.8922	0.0226	0.0217	0.022	0.0205	0.0211
0.0	0.0	0.0	-671.2196	-152.6264	NaN	NaN	0.1853	0.8923	0.0226	0.0217	0.022	0.0204	0.021
0.0	0.0	0.0	-2293.2196	141.3736	NaN	NaN	-0.0657	0.8924	0.0226	0.0217	0.022	0.0203	0.021
0.0	0.0	0.0	-918.2196	-333.6264	NaN	NaN	0.2665	0.8925	0.0226	0.0217	0.022	0.0202	0.021
0.0	0.0	0.0	-1429.2196	-915.6264	NaN	NaN	0.3905	0.8923	0.0227	0.0217	0.022	0.0202	0.021
0.0	0.0	0.0	-2344.2196	-1576.6264	NaN	NaN	0.4021	0.8922	0.0228	0.0217	0.0221	0.0203	0.021
0.0	0.0	0.0	725.7804	-409.6264	NaN	NaN	-0.3	0.8921	0.0228	0.0216	0.0221	0.0204	0.021
0.0	0.0	0.0	339.7804	378.3736	NaN	NaN	0.5269	0.8919	0.0229	0.0216	0.0222	0.0205	0.021
0.0	0.0	0.0	-856.2196	-1830.6264	NaN	NaN	0.6813	0.8916	0.023	0.0217	0.0222	0.0205	0.021
0.0	0.0	0.0	-1296.2196	-1742.6264	NaN	NaN	0.5735	0.8915	0.023	0.0217	0.0223	0.0205	0.021
0.0	0.0	0.0	-569.2196	-823.6264	NaN	NaN	0.5913	0.8916	0.023	0.0217	0.0223	0.0205	0.0209
0.0	0.0	0.0	-1138.2196	-579.6264	NaN	NaN	0.3374	0.8918	0.023	0.0217	0.0222	0.0205	0.0209
0.0	0.0	0.0	-2407.2196	-2352.6264	NaN	NaN	0.4943	0.892	0.0229	0.0217	0.0222	0.0204	0.0208
0.0	0.0	0.0	-2372.2196	-543.6264	NaN	NaN	0.1864	0.8921	0.0229	0.0217	0.0222	0.0204	0.0208
0.0	0.0	0.0	-1523.2196	83.3736	NaN	NaN	-0.0579	0.8923	0.0228	0.0217	0.0221	0.0204	0.0208
0.0	0.0	0.0	-1620.2196	-1530.6264	NaN	NaN	0.4858	0.8922	0.0227	0.0218	0.0221	0.0204	0.0209
0.0	0.0	0.0	-2932.2196	-337.6264	NaN	NaN	0.1033	0.8922	0.0227	0.0218	0.0221	0.0204	0.0209
0.0	0.0	0.0	-1285.2196	1976.3736	NaN	NaN	1.3	0.892	0.0227	0.0219	0.022	0.0204	0.0209
0.0	0.0	0.0	-2003.2196	-3042.6264	NaN	NaN	0.603	0.8919	0.0226	0.0221	0.022	0.0204	0.0211
0.0	0.0	0.0	-2249.2196	638.3736	NaN	NaN	-0.3	0.892	0.0226	0.0221	0.022	0.0204	0.021
0.0	0.0	0.0	-405.2196	-1875.6264	NaN	NaN	0.8223	0.892	0.0225	0.0222	0.022	0.0204	0.021
0.0	0.0	0.0	-1721.2196	2054.3736	NaN	NaN	1.3	0.8921	0.0225	0.0221	0.0219	0.0204	0.021
0.0	0.0	0.0	-2124.2196	-26.6264	NaN	NaN	0.0124	0.8922	0.0224	0.022	0.0219	0.0204	0.021
0.0	0.0	0.0	-2212.2196	4198.3736	NaN	NaN	1.3	0.8924	0.0224	0.0219	0.0219	0.0204	0.0209
0.0	0.0	0.0	-2707.2196	36.3736	NaN	NaN	-0.0136	0.8924	0.0223	0.0219	0.022	0.0205	0.0209
0.0	0.0	0.0	-647.2196	321.3736	NaN	NaN	-0.3	0.8928	0.0222	0.0218	0.022	0.0204	0.0208
0.0	0.0	0.0	41.7804	64.3736	NaN	NaN	0.6064	0.8927	0.0223	0.0218	0.0221	0.0205	0.0207
0.0	0.0	0.0	-2881.2196	81.3736	NaN	NaN	-0.0291	0.8929	0.0223	0.0217	0.0221	0.0205	0.0206
0.0	0.0	0.0	-2333.2196	-2029.6264	NaN	NaN	0.4652	0.8928	0.0224	0.0217	0.022	0.0205	0.0206
0.0	0.0	0.0	-2407.2196	-1954.6264	NaN	NaN	0.4481	0.8931	0.0223	0.0216	0.022	0.0204	0.0206
0.0	0.0	0.0	-1011.2196	-1992.6264	NaN	NaN	0.6634	0.8931	0.0223	0.0216	0.0221	0.0205	0.0205
0.0	0.0	0.0	-2012.2196	-132.6264	NaN	NaN	0.0618	0.8933	0.0222	0.0215	0.0221	0.0205	0.0205
0.0	0.0	0.0	-2447.2196	532.3736	NaN	NaN	-0.278	0.8931	0.0222	0.0215	0.0221	0.0205	0.0205
0.0	0.0	0.0	-2219.2196	-2597.6264	NaN	NaN	0.5393	0.8933	0.0223	0.0214	0.0221	0.0204	0.0205
0.0	0.0	0.0	-2341.2196	-3782.6264	NaN	NaN	0.6177	0.893	0.0223	0.0214	0.0221	0.0205	0.0206
0.0	0.0	0.0	-1997.2196	-1273.6264	NaN	NaN	0.3894	0.8928	0.0224	0.0214	0.0222	0.0205	0.0207
0.0	0.0	0.0	-2117.2196	-121.6264	NaN	NaN	0.0543	0.8928	0.0223	0.0213	0.0222	0.0206	0.0207
0.0	0.0	0.0	-2659.2196	593.3736	NaN	NaN	-0.2872	0.8925	0.0224	0.0213	0.0223	0.0207	0.0208
0.0	0.0	0.0	-1021.2196	520.3736	NaN	NaN	-0.3	0.892	0.0225	0.0213	0.0224	0.0209	0.0209
0.0	0.0	0.0	-1637.2196	-1399.6264	NaN	NaN	0.4609	0.8913	0.0227	0.0215	0.0225	0.021	0.0211
0.0	0.0	0.0	-1497.2196	-2037.6264	NaN	NaN	0.5764	0.8904	0.0229	0.0216	0.0226	0.0212	0.0213
0.0	0.0	0.0	-2954.2196	422.3736	NaN	NaN	-0.1668	0.8904	0.0229	0.0216	0.0226	0.0213	0.0212
0.0	0.0	0.0	-2986.2196	1114.3736	NaN	NaN	-0.3	0.8904	0.0229	0.0216	0.0226	0.0212	0.0213
0.0	0.0	0.0	822.7804	-2198.6264	NaN	NaN	1.3	0.8904	0.0228	0.0217	0.0226	0.0213	0.0212
0.0	0.0	0.0	-177.2196	387.3736	NaN	NaN	1.3	0.8907	0.0228	0.0217	0.0226	0.0212	0.0211
0.0	0.0	0.0	-3002.2196	769.3736	NaN	NaN	-0.3	0.8903	0.0228	0.0219	0.0226	0.0212	0.0212
0.0	0.0	0.0	-1343.2196	-350.6264	NaN	NaN	0.207	0.8906	0.0227	0.0219	0.0225	0.021	0.0212
0.0	0.0	0.0	-1581.2196	-891.6264	NaN	NaN	0.3606	0.8908	0.0227	0.0219	0.0224	0.0209	0.0212
0.0	0.0	0.0	-2844.2196	-2951.6264	NaN	NaN	0.5093	0.8914	0.0226	0.022	0.0223	0.0206	0.0212
0.0	0.0	0.0	-3155.2196	262.3736	NaN	NaN	-0.0907	0.8924	0.0223	0.022	0.0221	0.0203	0.021
0.0	0.0	0.0	-3544.2196	-1227.6264	NaN	NaN	0.2573	0.8927	0.0222	0.022	0.022	0.0202	0.0209
0.0	0.0	0.0	-2093.2196	2419.3736	NaN	NaN	1.3	0.8931	0.022	0.022	0.0218	0.0201	0.0209
0.0	0.0	0.0	-2404.2196	-92.6264	NaN	NaN	0.0371	0.8931	0.022	0.0221	0.0218	0.0201	0.021
0.0	0.0	0.0	-3729.2196	-2516.6264	NaN	NaN	0.4029	0.8931	0.0219	0.0222	0.0217	0.02	0.0211
0.0	0.0	0.0	-1569.2196	-1608.6264	NaN	NaN	0.5062	0.8934	0.0218	0.0221	0.0216	0.0199	0.0212
0.0	0.0	0.0	-1478.2196	-1000.6264	NaN	NaN	0.4037	0.8937	0.0217	0.0219	0.0215	0.02	0.0212
0.0	0.0	0.0	-1737.2196	108.3736	NaN	NaN	-0.0665	0.8949	0.0213	0.0215	0.0213	0.02	0.021
0.0	0.0	0.0	-1666.2196	847.3736	NaN	NaN	-0.3	0.8929	0.0219	0.0218	0.0216	0.0204	0.0214
0.0	0.0	0.0	-3214.2196	1205.3736	NaN	NaN	-0.3	0.893	0.022	0.0218	0.0214	0.0204	0.0214
0.0	0.0	0.0	-3310.2196	-1303.6264	NaN	NaN	0.2825	0.8931	0.022	0.0218	0.0213	0.0204	0.0213
0.0	0.0	0.0	-2727.2196	450.3736	NaN	NaN	-0.1978	0.8934	0.022	0.0217	0.0213	0.0204	0.0212
0.0	0.0	0.0	-861.2196	486.3736	NaN	NaN	-0.3	0.8935	0.022	0.0217	0.0213	0.0205	0.021
0.0	0.0	0.0	-3520.2196	489.3736	NaN	NaN	-0.1615	0.8937	0.0219	0.0217	0.0213	0.0206	0.0208
0.0	0.0	0.0	-2018.2196	-2636.6264	NaN	NaN	0.5664	0.8935	0.022	0.0217	0.0215	0.0208	0.0206
0.0	0.0	0.0	-1176.2196	-988.6264	NaN	NaN	0.4567	0.8938	0.0219	0.0215	0.0215	0.0209	0.0204
0.0	0.0	0.0	-1956.2196	-2930.6264	NaN	NaN	0.5997	0.8941	0.0217	0.0213	0.0216	0.0209	0.0203
0.0	0.0	0.0	-1399.2196	-1629.6264	NaN	NaN	0.538	0.8948	0.0215	0.021	0.0218	0.0208	0.0202
0.0	0.0	0.0	-3389.2196	-1820.6264	NaN	NaN	0.3495	0.8951	0.0213	0.0208	0.0219	0.0207	0.0202
0.0	0.0	0.0	-2111.2196	-2253.6264	NaN	NaN	0.5163	0.8953	0.0212	0.0207	0.022	0.0208	0.0201
0.0	0.0	0.0	-563.2196	1857.3736	NaN	NaN	1.3	0.894	0.0213	0.021	0.0222	0.0212	0.0203
0.0	0.0	0.0	-1359.2196	-1195.6264	NaN	NaN	0.468	0.8947	0.0211	0.0211	0.0219	0.0211	0.0202
0.0	0.0	0.0	-3537.2196	-1515.6264	NaN	NaN	0.3	0.8834	0.0232	0.0231	0.0239	0.0235	0.023
0.0	0.0	0.0	-1588.2196	-202.6264	NaN	NaN	0.1131	0.9047	0.019	0.0193	0.02	0.0193	0.0177
