# Supplementary material for: DeepFRET, a software for rapid and automated single-molecule FRET data classification using deep learning
Source: eLife. 2020 Nov 3;9:e60404. doi: 10.7554/eLife.60404 (PMC7609065; doi:10.7554/eLife.60404)
Supplement: Figure 4—source data 1. [file elife-60404-fig4-data1.zip › Figure 4-source data 1/Fig_S4a/Traces/traces_all_n294/Traces_Fig2d_4mMAc_mov2_combined_tif_pair25.txt]

Exported by DeepFRET
Date: 2020-08-26, 18:13
Video filename: None
FRET pair #25
Bleaches at 433
D-Dexc-bg	A-Dexc-bg	A-Aexc-bg	D-Dexc-rw	A-Dexc-rw	A-Aexc-rw	S	E	p_bleached	p_aggregated	p_noisy	p_scrambled	p_static	p_dynamic
0.0	0.0	0.0	44959.2694	7347.2196	NaN	NaN	0.1405	0.1097	0.4561	0.0435	0.0462	0.2828	0.0618
0.0	0.0	0.0	40827.2694	7572.2196	NaN	NaN	0.1565	0.0917	0.5128	0.0432	0.0423	0.253	0.057
0.0	0.0	0.0	37420.2694	6737.2196	NaN	NaN	0.1526	0.0903	0.5617	0.0416	0.0397	0.2145	0.0522
0.0	0.0	0.0	43461.2694	5919.2196	NaN	NaN	0.1199	0.0881	0.5602	0.0418	0.0397	0.2181	0.052
0.0	0.0	0.0	40030.2694	9576.2196	NaN	NaN	0.193	0.0837	0.5599	0.0406	0.0416	0.2172	0.0569
0.0	0.0	0.0	41867.2694	7165.2196	NaN	NaN	0.1461	0.0871	0.5473	0.0405	0.0434	0.2243	0.0575
0.0	0.0	0.0	34858.2694	9628.2196	NaN	NaN	0.2164	0.0895	0.5298	0.0404	0.0445	0.2377	0.058
0.0	0.0	0.0	47051.2694	7099.2196	NaN	NaN	0.1311	0.0901	0.5413	0.0401	0.0445	0.2266	0.0574
0.0	0.0	0.0	42817.2694	9710.2196	NaN	NaN	0.1849	0.0945	0.5259	0.0406	0.0452	0.2378	0.056
0.0	0.0	0.0	39609.2694	11865.2196	NaN	NaN	0.2305	0.0955	0.5293	0.0407	0.0451	0.234	0.0553
0.0	0.0	0.0	41420.2694	7700.2196	NaN	NaN	0.1568	0.0982	0.5038	0.0417	0.0462	0.2558	0.0544
0.0	0.0	0.0	28349.2694	6988.2196	NaN	NaN	0.1978	0.0993	0.5017	0.042	0.0458	0.2581	0.0532
0.0	0.0	0.0	33237.2694	11180.2196	NaN	NaN	0.2517	0.0989	0.4814	0.0432	0.0462	0.2778	0.0526
0.0	0.0	0.0	33656.2694	11108.2196	NaN	NaN	0.2481	0.0977	0.4699	0.043	0.0466	0.2908	0.052
0.0	0.0	0.0	36730.2694	7165.2196	NaN	NaN	0.1632	0.0955	0.4603	0.0442	0.046	0.3028	0.0511
0.0	0.0	0.0	35066.2694	8027.2196	NaN	NaN	0.1863	0.0939	0.4622	0.0453	0.0465	0.2999	0.0522
0.0	0.0	0.0	34484.2694	7691.2196	NaN	NaN	0.1824	0.0963	0.4862	0.0466	0.0445	0.2751	0.0513
0.0	0.0	0.0	33312.2694	15351.2196	NaN	NaN	0.3155	0.0942	0.4776	0.0453	0.0438	0.2859	0.0532
0.0	0.0	0.0	32808.2694	8901.2196	NaN	NaN	0.2134	0.0919	0.4634	0.0445	0.0442	0.3007	0.0552
0.0	0.0	0.0	37642.2694	7395.2196	NaN	NaN	0.1642	0.0903	0.4627	0.0438	0.0443	0.3023	0.0567
0.0	0.0	0.0	37162.2694	10902.2196	NaN	NaN	0.2268	0.0884	0.4669	0.043	0.0444	0.2999	0.0573
0.0	0.0	0.0	33001.2694	5866.2196	NaN	NaN	0.1509	0.0876	0.4763	0.0429	0.0447	0.2903	0.0582
0.0	0.0	0.0	35647.2694	12062.2196	NaN	NaN	0.2528	0.0879	0.47	0.0432	0.0457	0.2948	0.0585
0.0	0.0	0.0	33128.2694	12170.2196	NaN	NaN	0.2687	0.0882	0.4726	0.0434	0.0467	0.29	0.0592
0.0	0.0	0.0	35816.2694	7270.2196	NaN	NaN	0.1687	0.0886	0.4807	0.0438	0.0467	0.2812	0.059
0.0	0.0	0.0	33916.2694	10931.2196	NaN	NaN	0.2437	0.0885	0.4834	0.0438	0.0478	0.277	0.0596
0.0	0.0	0.0	38739.2694	7654.2196	NaN	NaN	0.165	0.0885	0.4876	0.0438	0.0481	0.2722	0.0598
0.0	0.0	0.0	33071.2694	10679.2196	NaN	NaN	0.2441	0.0869	0.501	0.0435	0.0483	0.2599	0.0604
0.0	0.0	0.0	30890.2694	8961.2196	NaN	NaN	0.2249	0.0864	0.4965	0.0439	0.0493	0.2638	0.0602
0.0	0.0	0.0	31065.2694	12530.2196	NaN	NaN	0.2874	0.0861	0.508	0.0429	0.05	0.2528	0.0602
0.0	0.0	0.0	36596.2694	10745.2196	NaN	NaN	0.227	0.084	0.5212	0.0435	0.0492	0.2421	0.06
0.0	0.0	0.0	28862.2694	10334.2196	NaN	NaN	0.2637	0.0827	0.5303	0.0431	0.0494	0.235	0.0595
0.0	0.0	0.0	30431.2694	9194.2196	NaN	NaN	0.232	0.0807	0.5444	0.0443	0.0477	0.2242	0.0587
0.0	0.0	0.0	33512.2694	10816.2196	NaN	NaN	0.244	0.0795	0.544	0.044	0.0478	0.2246	0.0601
0.0	0.0	0.0	30323.2694	8096.2196	NaN	NaN	0.2107	0.0789	0.5466	0.0443	0.0472	0.2221	0.0608
0.0	0.0	0.0	30306.2694	6626.2196	NaN	NaN	0.1794	0.0803	0.536	0.0441	0.0479	0.2302	0.0615
0.0	0.0	0.0	34467.2694	8379.2196	NaN	NaN	0.1956	0.0803	0.5299	0.0439	0.0483	0.235	0.0626
0.0	0.0	0.0	32497.2694	7482.2196	NaN	NaN	0.1872	0.0792	0.5349	0.044	0.0481	0.2309	0.0629
0.0	0.0	0.0	31259.2694	7948.2196	NaN	NaN	0.2027	0.0809	0.5295	0.0439	0.0483	0.2349	0.0625
0.0	0.0	0.0	32899.2694	7401.2196	NaN	NaN	0.1837	0.0804	0.521	0.0435	0.0485	0.2434	0.0631
0.0	0.0	0.0	34466.2694	8296.2196	NaN	NaN	0.194	0.0788	0.5227	0.0431	0.0486	0.2439	0.0629
0.0	0.0	0.0	28136.2694	8839.2196	NaN	NaN	0.2391	0.0782	0.522	0.0427	0.0482	0.2476	0.0612
0.0	0.0	0.0	36523.2694	8100.2196	NaN	NaN	0.1815	0.0757	0.523	0.0431	0.048	0.2495	0.0607
0.0	0.0	0.0	33269.2694	11320.2196	NaN	NaN	0.2539	0.0733	0.5301	0.0433	0.0477	0.2462	0.0594
0.0	0.0	0.0	30131.2694	7473.2196	NaN	NaN	0.1987	0.072	0.5447	0.043	0.0462	0.2364	0.0576
0.0	0.0	0.0	32881.2694	4265.2196	NaN	NaN	0.1148	0.0722	0.5397	0.0429	0.0464	0.2427	0.0562
0.0	0.0	0.0	30451.2694	5843.2196	NaN	NaN	0.161	0.071	0.5476	0.0427	0.0456	0.2375	0.0555
0.0	0.0	0.0	26698.2694	7957.2196	NaN	NaN	0.2296	0.0708	0.5432	0.0423	0.0453	0.2432	0.0551
0.0	0.0	0.0	34425.2694	7273.2196	NaN	NaN	0.1744	0.0691	0.5424	0.0421	0.0447	0.2466	0.0552
0.0	0.0	0.0	31554.2694	7237.2196	NaN	NaN	0.1866	0.0679	0.5355	0.0424	0.0449	0.254	0.0554
0.0	0.0	0.0	30367.2694	9303.2196	NaN	NaN	0.2345	0.0668	0.5416	0.0424	0.0443	0.2499	0.055
0.0	0.0	0.0	31216.2694	10196.2196	NaN	NaN	0.2462	0.0662	0.5338	0.0426	0.0445	0.2585	0.0544
0.0	0.0	0.0	35636.2694	10497.2196	NaN	NaN	0.2275	0.0645	0.5397	0.043	0.044	0.2544	0.0544
0.0	0.0	0.0	32411.2694	8950.2196	NaN	NaN	0.2164	0.0652	0.5345	0.0432	0.0438	0.2604	0.0529
0.0	0.0	0.0	31153.2694	10990.2196	NaN	NaN	0.2608	0.0641	0.5327	0.0433	0.0433	0.2636	0.0529
0.0	0.0	0.0	34035.2694	9232.2196	NaN	NaN	0.2134	0.0638	0.5337	0.0434	0.0426	0.2644	0.0521
0.0	0.0	0.0	32509.2694	10386.2196	NaN	NaN	0.2421	0.063	0.5314	0.0434	0.0418	0.2688	0.0516
0.0	0.0	0.0	35290.2694	7359.2196	NaN	NaN	0.1726	0.0625	0.5334	0.0435	0.0413	0.2683	0.051
0.0	0.0	0.0	33207.2694	9180.2196	NaN	NaN	0.2166	0.0617	0.5355	0.0438	0.0406	0.2679	0.0505
0.0	0.0	0.0	31121.2694	6328.2196	NaN	NaN	0.169	0.0602	0.5419	0.0442	0.0397	0.2638	0.0503
0.0	0.0	0.0	31470.2694	8300.2196	NaN	NaN	0.2087	0.0596	0.5425	0.0446	0.0393	0.2642	0.0499
0.0	0.0	0.0	29644.2694	9820.2196	NaN	NaN	0.2488	0.059	0.5479	0.0448	0.0382	0.2608	0.0493
0.0	0.0	0.0	37259.2694	9679.2196	NaN	NaN	0.2062	0.0578	0.5525	0.0453	0.0376	0.2581	0.0487
0.0	0.0	0.0	30243.2694	8524.2196	NaN	NaN	0.2199	0.0576	0.5523	0.0453	0.037	0.26	0.0479
0.0	0.0	0.0	32312.2694	8421.2196	NaN	NaN	0.2067	0.0568	0.5549	0.0448	0.0359	0.26	0.0475
0.0	0.0	0.0	31872.2694	7280.2196	NaN	NaN	0.1859	0.0563	0.5553	0.0445	0.0356	0.2605	0.0479
0.0	0.0	0.0	28289.2694	7575.2196	NaN	NaN	0.2112	0.0556	0.5651	0.0441	0.0343	0.2535	0.0474
0.0	0.0	0.0	32333.2694	9567.2196	NaN	NaN	0.2283	0.0557	0.568	0.0441	0.034	0.2512	0.0471
0.0	0.0	0.0	31610.2694	6646.2196	NaN	NaN	0.1737	0.0553	0.5773	0.0439	0.0332	0.2438	0.0465
0.0	0.0	0.0	29259.2694	10758.2196	NaN	NaN	0.2688	0.0556	0.5856	0.0437	0.0322	0.2378	0.0452
0.0	0.0	0.0	29880.2694	9415.2196	NaN	NaN	0.2396	0.0553	0.5882	0.0434	0.0318	0.2368	0.0446
0.0	0.0	0.0	33725.2694	8257.2196	NaN	NaN	0.1967	0.0549	0.6	0.0429	0.0305	0.2283	0.0435
0.0	0.0	0.0	30670.2694	8343.2196	NaN	NaN	0.2139	0.055	0.6045	0.0425	0.0297	0.2259	0.0424
0.0	0.0	0.0	29191.2694	8264.2196	NaN	NaN	0.2206	0.0546	0.6085	0.0423	0.0291	0.2236	0.0418
0.0	0.0	0.0	28952.2694	8383.2196	NaN	NaN	0.2245	0.0549	0.6165	0.0418	0.0281	0.2179	0.0408
0.0	0.0	0.0	32799.2694	7403.2196	NaN	NaN	0.1841	0.0544	0.6222	0.0418	0.0276	0.2138	0.0402
0.0	0.0	0.0	30724.2694	8577.2196	NaN	NaN	0.2182	0.0546	0.6281	0.0417	0.0274	0.2086	0.0395
0.0	0.0	0.0	25411.2694	11071.2196	NaN	NaN	0.3035	0.0542	0.6355	0.0416	0.0269	0.2029	0.0388
0.0	0.0	0.0	30405.2694	7252.2196	NaN	NaN	0.1926	0.0546	0.6388	0.0413	0.0266	0.2	0.0386
0.0	0.0	0.0	31977.2694	7050.2196	NaN	NaN	0.1806	0.0549	0.6402	0.0408	0.0261	0.1997	0.0383
0.0	0.0	0.0	34953.2694	7099.2196	NaN	NaN	0.1688	0.055	0.6418	0.0407	0.0259	0.1983	0.0384
0.0	0.0	0.0	34531.2694	7808.2196	NaN	NaN	0.1844	0.0547	0.6443	0.0408	0.0259	0.1959	0.0384
0.0	0.0	0.0	31723.2694	9997.2196	NaN	NaN	0.2396	0.0542	0.6494	0.0407	0.0259	0.1914	0.0384
0.0	0.0	0.0	28306.2694	9001.2196	NaN	NaN	0.2413	0.0558	0.6496	0.0404	0.0258	0.1904	0.038
0.0	0.0	0.0	27683.2694	6192.2196	NaN	NaN	0.1828	0.056	0.6514	0.0401	0.0257	0.1885	0.0383
0.0	0.0	0.0	31029.2694	7291.2196	NaN	NaN	0.1903	0.0561	0.6522	0.0399	0.0257	0.1874	0.0388
0.0	0.0	0.0	34982.2694	6768.2196	NaN	NaN	0.1621	0.0556	0.6519	0.04	0.026	0.1869	0.0397
0.0	0.0	0.0	31869.2694	9544.2196	NaN	NaN	0.2305	0.055	0.6551	0.0404	0.0263	0.1828	0.0404
0.0	0.0	0.0	25529.2694	10269.2196	NaN	NaN	0.2869	0.0553	0.6511	0.0407	0.0271	0.1849	0.0409
0.0	0.0	0.0	32060.2694	11389.2196	NaN	NaN	0.2621	0.0549	0.6526	0.0411	0.0277	0.1819	0.0417
0.0	0.0	0.0	30350.2694	6493.2196	NaN	NaN	0.1762	0.0554	0.6583	0.041	0.0281	0.1759	0.0413
0.0	0.0	0.0	28821.2694	8814.2196	NaN	NaN	0.2342	0.0556	0.662	0.0413	0.0284	0.1716	0.0412
0.0	0.0	0.0	31681.2694	6713.2196	NaN	NaN	0.1748	0.0565	0.6632	0.0417	0.0294	0.168	0.0412
0.0	0.0	0.0	26565.2694	8911.2196	NaN	NaN	0.2512	0.0566	0.669	0.0417	0.0296	0.1624	0.0408
0.0	0.0	0.0	32480.2694	6951.2196	NaN	NaN	0.1763	0.0571	0.672	0.0419	0.0299	0.1587	0.0404
0.0	0.0	0.0	34003.2694	6705.2196	NaN	NaN	0.1647	0.0578	0.6678	0.0425	0.0311	0.1602	0.0406
0.0	0.0	0.0	30750.2694	7799.2196	NaN	NaN	0.2023	0.0573	0.679	0.0425	0.031	0.15	0.0402
0.0	0.0	0.0	33240.2694	6199.2196	NaN	NaN	0.1572	0.0583	0.6759	0.0433	0.0321	0.1502	0.0402
0.0	0.0	0.0	34655.2694	8554.2196	NaN	NaN	0.198	0.0583	0.6798	0.0436	0.0327	0.1455	0.0401
0.0	0.0	0.0	30025.2694	6556.2196	NaN	NaN	0.1792	0.059	0.6823	0.0436	0.033	0.1423	0.0398
0.0	0.0	0.0	33281.2694	8323.2196	NaN	NaN	0.2001	0.0593	0.6815	0.0441	0.0332	0.1422	0.0397
0.0	0.0	0.0	32220.2694	9695.2196	NaN	NaN	0.2313	0.0597	0.6791	0.0447	0.034	0.1425	0.04
0.0	0.0	0.0	30325.2694	9825.2196	NaN	NaN	0.2447	0.06	0.6809	0.0443	0.0338	0.1415	0.0396
0.0	0.0	0.0	34029.2694	5426.2196	NaN	NaN	0.1375	0.0607	0.6787	0.0445	0.0338	0.143	0.0394
0.0	0.0	0.0	30825.2694	6219.2196	NaN	NaN	0.1679	0.0617	0.6727	0.0446	0.0346	0.1466	0.0398
0.0	0.0	0.0	28108.2694	9513.2196	NaN	NaN	0.2529	0.0624	0.6734	0.0443	0.0342	0.1462	0.0396
0.0	0.0	0.0	32410.2694	5575.2196	NaN	NaN	0.1468	0.0627	0.6674	0.0444	0.0345	0.1505	0.0405
0.0	0.0	0.0	31093.2694	4051.2196	NaN	NaN	0.1153	0.063	0.6612	0.0446	0.0347	0.1551	0.0414
0.0	0.0	0.0	29890.2694	11698.2196	NaN	NaN	0.2813	0.063	0.6523	0.0451	0.0352	0.1619	0.0425
0.0	0.0	0.0	32116.2694	12093.2196	NaN	NaN	0.2735	0.0624	0.6508	0.045	0.0353	0.1632	0.0433
0.0	0.0	0.0	33257.2694	9125.2196	NaN	NaN	0.2153	0.0622	0.6464	0.0453	0.0351	0.1675	0.0435
0.0	0.0	0.0	34868.2694	9897.2196	NaN	NaN	0.2211	0.0627	0.6377	0.0458	0.0358	0.174	0.0439
0.0	0.0	0.0	30706.2694	8438.2196	NaN	NaN	0.2156	0.0639	0.6347	0.0455	0.036	0.1763	0.0436
0.0	0.0	0.0	31922.2694	9857.2196	NaN	NaN	0.2359	0.064	0.635	0.0453	0.0356	0.1763	0.0437
0.0	0.0	0.0	34641.2694	5972.2196	NaN	NaN	0.1471	0.0645	0.6285	0.0455	0.0363	0.1806	0.0447
0.0	0.0	0.0	30966.2694	5833.2196	NaN	NaN	0.1585	0.0646	0.6266	0.0454	0.0362	0.1816	0.0456
0.0	0.0	0.0	31388.2694	7772.2196	NaN	NaN	0.1985	0.0644	0.6241	0.0455	0.0366	0.1823	0.0471
0.0	0.0	0.0	32953.2694	5676.2196	NaN	NaN	0.1469	0.0639	0.6239	0.0454	0.037	0.1813	0.0485
0.0	0.0	0.0	37278.2694	7619.2196	NaN	NaN	0.1697	0.0641	0.6238	0.0455	0.0372	0.1805	0.0489
0.0	0.0	0.0	35679.2694	5527.2196	NaN	NaN	0.1341	0.0645	0.6244	0.0452	0.0373	0.1795	0.0491
0.0	0.0	0.0	35637.2694	6457.2196	NaN	NaN	0.1534	0.0641	0.626	0.0453	0.0372	0.1782	0.0492
0.0	0.0	0.0	33447.2694	9494.2196	NaN	NaN	0.2211	0.0644	0.625	0.0455	0.0375	0.1786	0.0491
0.0	0.0	0.0	35506.2694	10004.2196	NaN	NaN	0.2198	0.0646	0.6199	0.0454	0.0381	0.1828	0.0491
0.0	0.0	0.0	38792.2694	11248.2196	NaN	NaN	0.2248	0.0647	0.6255	0.0452	0.0378	0.1785	0.0483
0.0	0.0	0.0	34272.2694	5647.2196	NaN	NaN	0.1415	0.0654	0.6207	0.0455	0.0384	0.1824	0.0478
0.0	0.0	0.0	32676.2694	9669.2196	NaN	NaN	0.2283	0.0659	0.6249	0.0452	0.0381	0.1792	0.0468
0.0	0.0	0.0	31504.2694	7675.2196	NaN	NaN	0.1959	0.0662	0.6188	0.0456	0.0383	0.1848	0.0464
0.0	0.0	0.0	33140.2694	8147.2196	NaN	NaN	0.1973	0.0661	0.6206	0.0457	0.0382	0.1834	0.0461
0.0	0.0	0.0	33022.2694	8282.2196	NaN	NaN	0.2005	0.0676	0.6104	0.0463	0.0384	0.1923	0.045
0.0	0.0	0.0	36094.2694	10286.2196	NaN	NaN	0.2218	0.0669	0.6149	0.046	0.0378	0.1896	0.0448
0.0	0.0	0.0	35504.2694	5394.2196	NaN	NaN	0.1319	0.0674	0.6144	0.0463	0.0377	0.1902	0.044
0.0	0.0	0.0	30950.2694	8717.2196	NaN	NaN	0.2198	0.067	0.6118	0.0467	0.0378	0.1929	0.0438
0.0	0.0	0.0	33937.2694	6540.2196	NaN	NaN	0.1616	0.0673	0.6152	0.0467	0.0377	0.1898	0.0434
0.0	0.0	0.0	27250.2694	8272.2196	NaN	NaN	0.2329	0.0669	0.6154	0.047	0.0376	0.1899	0.0432
0.0	0.0	0.0	29964.2694	11917.2196	NaN	NaN	0.2845	0.0667	0.6182	0.0473	0.0374	0.1876	0.0427
0.0	0.0	0.0	27763.2694	8624.2196	NaN	NaN	0.237	0.0671	0.6157	0.0473	0.0377	0.1895	0.0426
0.0	0.0	0.0	39747.2694	10366.2196	NaN	NaN	0.2069	0.0661	0.623	0.0473	0.0368	0.1846	0.0421
0.0	0.0	0.0	36650.2694	7690.2196	NaN	NaN	0.1734	0.0668	0.619	0.0474	0.0375	0.1873	0.042
0.0	0.0	0.0	36513.2694	7431.2196	NaN	NaN	0.1691	0.0656	0.632	0.047	0.0364	0.1775	0.0414
0.0	0.0	0.0	33583.2694	11897.2196	NaN	NaN	0.2616	0.0661	0.6264	0.0474	0.0371	0.1816	0.0414
0.0	0.0	0.0	34105.2694	9059.2196	NaN	NaN	0.2099	0.0649	0.6375	0.0471	0.0363	0.1733	0.0409
0.0	0.0	0.0	27533.2694	7018.2196	NaN	NaN	0.2031	0.0653	0.6361	0.0473	0.0364	0.1744	0.0405
0.0	0.0	0.0	36879.2694	12300.2196	NaN	NaN	0.2501	0.064	0.6423	0.047	0.0359	0.1707	0.0402
0.0	0.0	0.0	36119.2694	9561.2196	NaN	NaN	0.2093	0.0634	0.6461	0.0469	0.0356	0.1681	0.0398
0.0	0.0	0.0	32528.2694	10275.2196	NaN	NaN	0.2401	0.0615	0.6567	0.0464	0.0343	0.1622	0.0391
0.0	0.0	0.0	33747.2694	11584.2196	NaN	NaN	0.2555	0.0614	0.6482	0.0468	0.035	0.1696	0.039
0.0	0.0	0.0	34048.2694	9973.2196	NaN	NaN	0.2266	0.0599	0.6609	0.046	0.034	0.1607	0.0385
0.0	0.0	0.0	30651.2694	8352.2196	NaN	NaN	0.2141	0.0591	0.6595	0.0463	0.0337	0.1632	0.0381
0.0	0.0	0.0	32908.2694	10580.2196	NaN	NaN	0.2433	0.0583	0.6598	0.0461	0.0337	0.1641	0.038
0.0	0.0	0.0	26975.2694	6609.2196	NaN	NaN	0.1968	0.0585	0.662	0.0459	0.0333	0.1625	0.0377
0.0	0.0	0.0	27943.2694	7673.2196	NaN	NaN	0.2154	0.0571	0.6659	0.0457	0.0328	0.1608	0.0377
0.0	0.0	0.0	30674.2694	8521.2196	NaN	NaN	0.2174	0.0575	0.6612	0.0455	0.0333	0.1646	0.0378
0.0	0.0	0.0	28096.2694	9169.2196	NaN	NaN	0.2461	0.0563	0.6658	0.0453	0.0325	0.1624	0.0378
0.0	0.0	0.0	28882.2694	7007.2196	NaN	NaN	0.1952	0.0555	0.6668	0.0454	0.0321	0.1626	0.0377
0.0	0.0	0.0	24005.2694	8378.2196	NaN	NaN	0.2587	0.055	0.6599	0.0454	0.0324	0.1696	0.0378
0.0	0.0	0.0	33369.2694	11049.2196	NaN	NaN	0.2488	0.0532	0.6662	0.0452	0.0317	0.1661	0.0376
0.0	0.0	0.0	30894.2694	12783.2196	NaN	NaN	0.2927	0.0526	0.662	0.0455	0.032	0.1704	0.0375
0.0	0.0	0.0	30519.2694	10739.2196	NaN	NaN	0.2603	0.052	0.6678	0.0451	0.0314	0.1664	0.0374
0.0	0.0	0.0	31088.2694	10470.2196	NaN	NaN	0.2519	0.052	0.6659	0.0452	0.0316	0.1678	0.0374
0.0	0.0	0.0	26217.2694	6909.2196	NaN	NaN	0.2086	0.0513	0.673	0.0448	0.0311	0.1625	0.0373
0.0	0.0	0.0	26227.2694	9258.2196	NaN	NaN	0.2609	0.0514	0.6728	0.0448	0.0309	0.163	0.0371
0.0	0.0	0.0	30933.2694	9782.2196	NaN	NaN	0.2403	0.0508	0.6741	0.0446	0.031	0.1622	0.0372
0.0	0.0	0.0	31777.2694	7680.2196	NaN	NaN	0.1946	0.0508	0.6786	0.0444	0.0308	0.1582	0.0372
0.0	0.0	0.0	30488.2694	9333.2196	NaN	NaN	0.2344	0.0505	0.6784	0.0446	0.0309	0.1585	0.0371
0.0	0.0	0.0	29345.2694	12937.2196	NaN	NaN	0.306	0.0496	0.6823	0.0447	0.0307	0.1556	0.037
0.0	0.0	0.0	28347.2694	9898.2196	NaN	NaN	0.2588	0.0492	0.6867	0.0449	0.0304	0.152	0.0368
0.0	0.0	0.0	29737.2694	8668.2196	NaN	NaN	0.2257	0.049	0.687	0.045	0.0301	0.1525	0.0364
0.0	0.0	0.0	31008.2694	8226.2196	NaN	NaN	0.2097	0.0494	0.688	0.045	0.0302	0.1512	0.0361
0.0	0.0	0.0	32047.2694	8297.2196	NaN	NaN	0.2057	0.0492	0.6945	0.0449	0.0297	0.1462	0.0355
0.0	0.0	0.0	33540.2694	6615.2196	NaN	NaN	0.1647	0.0489	0.699	0.0448	0.0292	0.1431	0.0349
0.0	0.0	0.0	28129.2694	8202.2196	NaN	NaN	0.2258	0.0489	0.6993	0.045	0.0291	0.1433	0.0345
0.0	0.0	0.0	28090.2694	9563.2196	NaN	NaN	0.254	0.0483	0.7042	0.045	0.0286	0.1402	0.0338
0.0	0.0	0.0	26158.2694	10479.2196	NaN	NaN	0.286	0.0476	0.71	0.0448	0.0281	0.1364	0.0331
0.0	0.0	0.0	29704.2694	7306.2196	NaN	NaN	0.1974	0.0478	0.714	0.0445	0.0276	0.1339	0.0323
0.0	0.0	0.0	28955.2694	11285.2196	NaN	NaN	0.2804	0.0486	0.7129	0.0444	0.0276	0.1346	0.0319
0.0	0.0	0.0	25098.2694	6400.2196	NaN	NaN	0.2032	0.0488	0.7173	0.0437	0.027	0.1318	0.0314
0.0	0.0	0.0	30625.2694	5629.2196	NaN	NaN	0.1553	0.0492	0.7151	0.0436	0.0269	0.134	0.0311
0.0	0.0	0.0	29723.2694	9329.2196	NaN	NaN	0.2389	0.0487	0.7167	0.0434	0.0268	0.1333	0.031
0.0	0.0	0.0	26907.2694	9749.2196	NaN	NaN	0.266	0.049	0.7176	0.0432	0.0266	0.133	0.0307
0.0	0.0	0.0	28357.2694	9235.2196	NaN	NaN	0.2457	0.0492	0.7183	0.0429	0.0266	0.1325	0.0305
0.0	0.0	0.0	27921.2694	7196.2196	NaN	NaN	0.2049	0.0498	0.721	0.0421	0.0262	0.1307	0.0303
0.0	0.0	0.0	27773.2694	7361.2196	NaN	NaN	0.2095	0.0502	0.7249	0.0414	0.0256	0.128	0.03
0.0	0.0	0.0	26106.2694	6721.2196	NaN	NaN	0.2047	0.0501	0.7258	0.0408	0.0252	0.1282	0.0299
0.0	0.0	0.0	25967.2694	9373.2196	NaN	NaN	0.2652	0.0499	0.7274	0.0403	0.0248	0.1278	0.0299
0.0	0.0	0.0	30293.2694	7548.2196	NaN	NaN	0.1995	0.0501	0.7276	0.0397	0.0245	0.1282	0.0299
0.0	0.0	0.0	26037.2694	6021.2196	NaN	NaN	0.1878	0.0503	0.7285	0.0391	0.0238	0.1285	0.0299
0.0	0.0	0.0	27239.2694	5389.2196	NaN	NaN	0.1652	0.0501	0.7285	0.0386	0.0233	0.1298	0.0297
0.0	0.0	0.0	28458.2694	6311.2196	NaN	NaN	0.1815	0.049	0.7278	0.0386	0.0232	0.1314	0.0299
0.0	0.0	0.0	28289.2694	7106.2196	NaN	NaN	0.2008	0.0479	0.7308	0.0384	0.0229	0.1302	0.0299
0.0	0.0	0.0	28846.2694	8895.2196	NaN	NaN	0.2357	0.048	0.7278	0.0384	0.0232	0.1325	0.0301
0.0	0.0	0.0	30721.2694	5985.2196	NaN	NaN	0.1631	0.0479	0.7291	0.0384	0.0234	0.1311	0.0301
0.0	0.0	0.0	30061.2694	6939.2196	NaN	NaN	0.1875	0.0482	0.7324	0.0381	0.0234	0.1278	0.03
0.0	0.0	0.0	32428.2694	6095.2196	NaN	NaN	0.1582	0.0486	0.7292	0.0385	0.0238	0.13	0.0299
0.0	0.0	0.0	32554.2694	10610.2196	NaN	NaN	0.2458	0.0483	0.7333	0.0384	0.0242	0.1259	0.0299
0.0	0.0	0.0	29473.2694	7348.2196	NaN	NaN	0.1996	0.0492	0.7323	0.0386	0.0248	0.1253	0.0297
0.0	0.0	0.0	31681.2694	7928.2196	NaN	NaN	0.2002	0.0494	0.734	0.0384	0.0257	0.1226	0.0299
0.0	0.0	0.0	28674.2694	10869.2196	NaN	NaN	0.2749	0.0499	0.7368	0.0382	0.0261	0.1193	0.0297
0.0	0.0	0.0	28479.2694	5577.2196	NaN	NaN	0.1638	0.0494	0.7438	0.0375	0.0264	0.1131	0.0298
0.0	0.0	0.0	30769.2694	8506.2196	NaN	NaN	0.2166	0.0496	0.7446	0.0375	0.0269	0.1116	0.0297
0.0	0.0	0.0	25262.2694	11859.2196	NaN	NaN	0.3195	0.0496	0.7468	0.0372	0.0279	0.1086	0.0299
0.0	0.0	0.0	30933.2694	9016.2196	NaN	NaN	0.2257	0.05	0.7517	0.0365	0.0279	0.1041	0.0297
0.0	0.0	0.0	28915.2694	7403.2196	NaN	NaN	0.2038	0.0501	0.7505	0.0363	0.0285	0.1045	0.0301
0.0	0.0	0.0	31594.2694	7744.2196	NaN	NaN	0.1969	0.0505	0.7528	0.0359	0.028	0.103	0.0297
0.0	0.0	0.0	27309.2694	8639.2196	NaN	NaN	0.2403	0.0502	0.7532	0.0357	0.0279	0.1028	0.0301
0.0	0.0	0.0	27471.2694	6021.2196	NaN	NaN	0.1798	0.0498	0.7546	0.0356	0.0269	0.1035	0.0297
0.0	0.0	0.0	27227.2694	11753.2196	NaN	NaN	0.3015	0.0501	0.7511	0.0357	0.0267	0.1065	0.03
0.0	0.0	0.0	29455.2694	10609.2196	NaN	NaN	0.2648	0.0497	0.755	0.0352	0.0254	0.1054	0.0294
0.0	0.0	0.0	28722.2694	6645.2196	NaN	NaN	0.1879	0.05	0.753	0.0349	0.0247	0.1079	0.0295
0.0	0.0	0.0	31089.2694	8760.2196	NaN	NaN	0.2198	0.0492	0.7498	0.0353	0.0243	0.1119	0.0295
0.0	0.0	0.0	28880.2694	8851.2196	NaN	NaN	0.2346	0.0493	0.7479	0.0353	0.0245	0.1131	0.0299
0.0	0.0	0.0	29165.2694	7068.2196	NaN	NaN	0.1951	0.0494	0.7501	0.035	0.024	0.112	0.0296
0.0	0.0	0.0	28534.2694	5806.2196	NaN	NaN	0.1691	0.0506	0.7452	0.035	0.0245	0.1147	0.0299
0.0	0.0	0.0	30638.2694	4826.2196	NaN	NaN	0.1361	0.0512	0.7449	0.0352	0.0245	0.1145	0.0298
0.0	0.0	0.0	27909.2694	9014.2196	NaN	NaN	0.2441	0.0513	0.7447	0.0351	0.0249	0.1137	0.0303
0.0	0.0	0.0	28813.2694	10823.2196	NaN	NaN	0.2731	0.0514	0.7422	0.0355	0.0249	0.1159	0.0301
0.0	0.0	0.0	33700.2694	6426.2196	NaN	NaN	0.1601	0.051	0.743	0.0355	0.0254	0.1144	0.0307
0.0	0.0	0.0	29776.2694	7262.2196	NaN	NaN	0.1961	0.051	0.7396	0.0361	0.0258	0.1169	0.0306
0.0	0.0	0.0	28095.2694	8575.2196	NaN	NaN	0.2338	0.0497	0.7413	0.0364	0.0268	0.1146	0.0312
0.0	0.0	0.0	29236.2694	8384.2196	NaN	NaN	0.2229	0.0491	0.7415	0.0365	0.0276	0.1138	0.0315
0.0	0.0	0.0	27168.2694	9053.2196	NaN	NaN	0.2499	0.049	0.7444	0.0363	0.0278	0.1109	0.0316
0.0	0.0	0.0	31581.2694	5281.2196	NaN	NaN	0.1433	0.0505	0.7382	0.0366	0.0289	0.114	0.0319
0.0	0.0	0.0	30590.2694	7566.2196	NaN	NaN	0.1983	0.0501	0.7412	0.0361	0.0288	0.1115	0.0322
0.0	0.0	0.0	36138.2694	10372.2196	NaN	NaN	0.223	0.05	0.742	0.0366	0.0282	0.1114	0.0318
0.0	0.0	0.0	31193.2694	7891.2196	NaN	NaN	0.2019	0.0503	0.7399	0.0363	0.0284	0.1126	0.0325
0.0	0.0	0.0	30167.2694	9222.2196	NaN	NaN	0.2341	0.0507	0.7363	0.0369	0.0277	0.1164	0.032
0.0	0.0	0.0	28175.2694	5958.2196	NaN	NaN	0.1746	0.0505	0.731	0.037	0.0282	0.1203	0.033
0.0	0.0	0.0	32750.2694	10096.2196	NaN	NaN	0.2356	0.0497	0.7325	0.0374	0.0266	0.1215	0.0324
0.0	0.0	0.0	30639.2694	6006.2196	NaN	NaN	0.1639	0.0498	0.7239	0.0381	0.0271	0.1281	0.033
0.0	0.0	0.0	28807.2694	8488.2196	NaN	NaN	0.2276	0.0494	0.7203	0.0386	0.0263	0.1327	0.0327
0.0	0.0	0.0	28781.2694	7040.2196	NaN	NaN	0.1965	0.049	0.715	0.0388	0.026	0.138	0.0331
0.0	0.0	0.0	34874.2694	7388.2196	NaN	NaN	0.1748	0.0481	0.7133	0.0395	0.0253	0.1406	0.0332
0.0	0.0	0.0	25261.2694	9070.2196	NaN	NaN	0.2642	0.0483	0.7051	0.0396	0.0253	0.1481	0.0335
0.0	0.0	0.0	29797.2694	9051.2196	NaN	NaN	0.233	0.0479	0.7006	0.0396	0.0252	0.1525	0.0342
0.0	0.0	0.0	27807.2694	6984.2196	NaN	NaN	0.2007	0.0484	0.6933	0.0397	0.0252	0.1588	0.0346
0.0	0.0	0.0	28620.2694	9235.2196	NaN	NaN	0.244	0.0479	0.6881	0.04	0.0252	0.1633	0.0354
0.0	0.0	0.0	29952.2694	10559.2196	NaN	NaN	0.2606	0.049	0.6799	0.0399	0.0256	0.1701	0.0356
0.0	0.0	0.0	32677.2694	10020.2196	NaN	NaN	0.2347	0.0487	0.6801	0.0397	0.0254	0.1701	0.0359
0.0	0.0	0.0	30980.2694	8153.2196	NaN	NaN	0.2083	0.0504	0.6757	0.0391	0.0254	0.1739	0.0354
0.0	0.0	0.0	29715.2694	9017.2196	NaN	NaN	0.2328	0.0511	0.6701	0.0388	0.0254	0.1789	0.0357
0.0	0.0	0.0	37721.2694	9459.2196	NaN	NaN	0.2005	0.0518	0.6713	0.0385	0.0249	0.178	0.0354
0.0	0.0	0.0	36653.2694	7114.2196	NaN	NaN	0.1625	0.0529	0.6608	0.0386	0.0251	0.1872	0.0354
0.0	0.0	0.0	41988.2694	9219.2196	NaN	NaN	0.18	0.053	0.6609	0.0387	0.025	0.1872	0.0352
0.0	0.0	0.0	41245.2694	8954.2196	NaN	NaN	0.1784	0.0528	0.6547	0.0392	0.0256	0.1924	0.0354
0.0	0.0	0.0	39732.2694	9408.2196	NaN	NaN	0.1915	0.0522	0.6576	0.0394	0.0253	0.1904	0.0351
0.0	0.0	0.0	32298.2694	8754.2196	NaN	NaN	0.2132	0.0523	0.6522	0.0398	0.026	0.1947	0.0351
0.0	0.0	0.0	30300.2694	4486.2196	NaN	NaN	0.129	0.0518	0.6544	0.0398	0.026	0.1931	0.035
0.0	0.0	0.0	35183.2694	10502.2196	NaN	NaN	0.2299	0.0513	0.6555	0.0401	0.0259	0.1925	0.0347
0.0	0.0	0.0	30428.2694	8915.2196	NaN	NaN	0.2266	0.0507	0.6573	0.0401	0.0258	0.1915	0.0346
0.0	0.0	0.0	31996.2694	6851.2196	NaN	NaN	0.1764	0.0507	0.6587	0.0401	0.0253	0.1913	0.0339
0.0	0.0	0.0	35297.2694	9880.2196	NaN	NaN	0.2187	0.0501	0.6536	0.0401	0.0255	0.1967	0.034
0.0	0.0	0.0	39754.2694	7629.2196	NaN	NaN	0.161	0.0491	0.6615	0.0398	0.0245	0.1917	0.0334
0.0	0.0	0.0	34310.2694	7227.2196	NaN	NaN	0.174	0.0487	0.6556	0.0398	0.0244	0.1981	0.0334
0.0	0.0	0.0	34137.2694	8375.2196	NaN	NaN	0.197	0.0472	0.6573	0.04	0.024	0.1982	0.0333
0.0	0.0	0.0	32677.2694	8352.2196	NaN	NaN	0.2036	0.047	0.6542	0.0401	0.0239	0.2017	0.0331
0.0	0.0	0.0	31804.2694	6298.2196	NaN	NaN	0.1653	0.0459	0.6547	0.04	0.0235	0.2027	0.0332
0.0	0.0	0.0	35074.2694	6455.2196	NaN	NaN	0.1554	0.0459	0.6469	0.0404	0.0238	0.2098	0.0331
0.0	0.0	0.0	32711.2694	8129.2196	NaN	NaN	0.199	0.0458	0.6466	0.0403	0.0239	0.2102	0.0333
0.0	0.0	0.0	36721.2694	7268.2196	NaN	NaN	0.1652	0.0461	0.6475	0.0402	0.024	0.2088	0.0334
0.0	0.0	0.0	26014.2694	8136.2196	NaN	NaN	0.2382	0.0469	0.6415	0.0402	0.0243	0.2135	0.0335
0.0	0.0	0.0	37290.2694	4451.2196	NaN	NaN	0.1066	0.0471	0.6458	0.04	0.0243	0.2091	0.0337
0.0	0.0	0.0	30665.2694	8977.2196	NaN	NaN	0.2265	0.0475	0.6455	0.0401	0.0243	0.2089	0.0337
0.0	0.0	0.0	32159.2694	7218.2196	NaN	NaN	0.1833	0.0476	0.6498	0.0395	0.0239	0.2056	0.0337
0.0	0.0	0.0	30020.2694	6818.2196	NaN	NaN	0.1851	0.0478	0.6476	0.0399	0.0242	0.2067	0.0339
0.0	0.0	0.0	30789.2694	8720.2196	NaN	NaN	0.2207	0.047	0.6547	0.0393	0.0235	0.202	0.0336
0.0	0.0	0.0	38874.2694	8373.2196	NaN	NaN	0.1772	0.0468	0.6553	0.0395	0.0234	0.2012	0.0337
0.0	0.0	0.0	32194.2694	9609.2196	NaN	NaN	0.2299	0.0462	0.6626	0.039	0.0228	0.1961	0.0333
0.0	0.0	0.0	29989.2694	4981.2196	NaN	NaN	0.1424	0.0465	0.6642	0.0388	0.0227	0.1947	0.0331
0.0	0.0	0.0	31048.2694	10396.2196	NaN	NaN	0.2508	0.0457	0.6657	0.039	0.0225	0.194	0.0331
0.0	0.0	0.0	33458.2694	9134.2196	NaN	NaN	0.2145	0.0451	0.6728	0.0387	0.0221	0.1885	0.0328
0.0	0.0	0.0	28907.2694	5216.2196	NaN	NaN	0.1529	0.0453	0.6709	0.0387	0.0221	0.1904	0.0326
0.0	0.0	0.0	34981.2694	7807.2196	NaN	NaN	0.1825	0.0446	0.6735	0.0389	0.022	0.1885	0.0325
0.0	0.0	0.0	29738.2694	6640.2196	NaN	NaN	0.1825	0.0443	0.678	0.0391	0.022	0.1842	0.0323
0.0	0.0	0.0	31489.2694	7574.2196	NaN	NaN	0.1939	0.0441	0.6814	0.0389	0.0217	0.1818	0.032
0.0	0.0	0.0	30977.2694	8142.2196	NaN	NaN	0.2081	0.0438	0.68	0.0398	0.0222	0.1821	0.0321
0.0	0.0	0.0	31003.2694	7313.2196	NaN	NaN	0.1909	0.0442	0.688	0.0394	0.0219	0.1747	0.0318
0.0	0.0	0.0	29579.2694	6049.2196	NaN	NaN	0.1698	0.0448	0.6898	0.0393	0.022	0.1722	0.0318
0.0	0.0	0.0	29550.2694	11672.2196	NaN	NaN	0.2832	0.0444	0.6939	0.0395	0.022	0.1685	0.0317
0.0	0.0	0.0	28813.2694	7849.2196	NaN	NaN	0.2141	0.0449	0.703	0.039	0.0219	0.1597	0.0315
0.0	0.0	0.0	30989.2694	9253.2196	NaN	NaN	0.2299	0.0451	0.7064	0.0388	0.0217	0.1567	0.0313
0.0	0.0	0.0	30310.2694	8293.2196	NaN	NaN	0.2148	0.0455	0.7093	0.0387	0.0219	0.1533	0.0313
0.0	0.0	0.0	31247.2694	6619.2196	NaN	NaN	0.1748	0.0456	0.7185	0.0381	0.0216	0.1451	0.031
0.0	0.0	0.0	31177.2694	8317.2196	NaN	NaN	0.2106	0.0457	0.7223	0.038	0.0217	0.1415	0.0309
0.0	0.0	0.0	29690.2694	6886.2196	NaN	NaN	0.1883	0.0455	0.7293	0.0375	0.0216	0.1353	0.0308
0.0	0.0	0.0	28416.2694	8049.2196	NaN	NaN	0.2207	0.0456	0.7366	0.0368	0.0214	0.1291	0.0305
0.0	0.0	0.0	29849.2694	6001.2196	NaN	NaN	0.1674	0.0454	0.7407	0.0366	0.0213	0.1255	0.0305
0.0	0.0	0.0	34144.2694	6660.2196	NaN	NaN	0.1632	0.0453	0.7436	0.0363	0.0213	0.1231	0.0304
0.0	0.0	0.0	31497.2694	9493.2196	NaN	NaN	0.2316	0.0453	0.7437	0.0364	0.0213	0.1229	0.0304
0.0	0.0	0.0	31648.2694	5775.2196	NaN	NaN	0.1543	0.0457	0.7419	0.0364	0.0215	0.1237	0.0308
0.0	0.0	0.0	29735.2694	5966.2196	NaN	NaN	0.1671	0.0465	0.7362	0.0368	0.0219	0.1276	0.031
0.0	0.0	0.0	33064.2694	8144.2196	NaN	NaN	0.1976	0.0466	0.7362	0.0365	0.0219	0.1273	0.0314
0.0	0.0	0.0	31907.2694	7064.2196	NaN	NaN	0.1813	0.0474	0.7299	0.037	0.0221	0.132	0.0317
0.0	0.0	0.0	31278.2694	5381.2196	NaN	NaN	0.1468	0.0475	0.7261	0.0369	0.0223	0.1349	0.0322
0.0	0.0	0.0	31105.2694	12655.2196	NaN	NaN	0.2892	0.0486	0.7122	0.0378	0.0231	0.1456	0.0328
0.0	0.0	0.0	34731.2694	6559.2196	NaN	NaN	0.1589	0.048	0.7138	0.0373	0.023	0.1445	0.0335
0.0	0.0	0.0	35232.2694	5894.2196	NaN	NaN	0.1433	0.0486	0.7073	0.0375	0.023	0.1499	0.0337
0.0	0.0	0.0	27479.2694	4469.2196	NaN	NaN	0.1399	0.0492	0.699	0.0375	0.0235	0.1561	0.0346
0.0	0.0	0.0	27838.2694	5868.2196	NaN	NaN	0.1741	0.0498	0.6975	0.0374	0.0233	0.1571	0.0349
0.0	0.0	0.0	27585.2694	5606.2196	NaN	NaN	0.1689	0.0496	0.6937	0.0373	0.0233	0.1606	0.0355
0.0	0.0	0.0	33478.2694	5041.2196	NaN	NaN	0.1309	0.0496	0.6887	0.0377	0.0234	0.1646	0.036
0.0	0.0	0.0	32399.2694	6780.2196	NaN	NaN	0.1731	0.0503	0.6825	0.0377	0.0239	0.1693	0.0362
0.0	0.0	0.0	31349.2694	12333.2196	NaN	NaN	0.2823	0.0502	0.6791	0.0378	0.0238	0.1726	0.0365
0.0	0.0	0.0	32176.2694	6182.2196	NaN	NaN	0.1612	0.0505	0.6806	0.0376	0.0237	0.1709	0.0367
0.0	0.0	0.0	32877.2694	6188.2196	NaN	NaN	0.1584	0.0512	0.6719	0.0376	0.0237	0.1788	0.0369
0.0	0.0	0.0	34943.2694	7400.2196	NaN	NaN	0.1748	0.0516	0.6709	0.0374	0.0237	0.1793	0.0372
0.0	0.0	0.0	31979.2694	7432.2196	NaN	NaN	0.1886	0.0514	0.6733	0.0374	0.0234	0.1774	0.0371
0.0	0.0	0.0	28831.2694	4996.2196	NaN	NaN	0.1477	0.0517	0.6713	0.0373	0.0235	0.179	0.0371
0.0	0.0	0.0	33083.2694	10086.2196	NaN	NaN	0.2336	0.0517	0.6665	0.0376	0.0239	0.1831	0.0373
0.0	0.0	0.0	31764.2694	8117.2196	NaN	NaN	0.2035	0.0515	0.6731	0.0372	0.0235	0.1777	0.0371
0.0	0.0	0.0	32406.2694	4376.2196	NaN	NaN	0.119	0.0512	0.6765	0.0371	0.0232	0.1752	0.0368
0.0	0.0	0.0	30084.2694	7903.2196	NaN	NaN	0.208	0.0512	0.67	0.0374	0.0237	0.1807	0.037
0.0	0.0	0.0	32960.2694	7162.2196	NaN	NaN	0.1785	0.05	0.6792	0.0374	0.0234	0.1731	0.0369
0.0	0.0	0.0	30048.2694	6980.2196	NaN	NaN	0.1885	0.0499	0.682	0.0373	0.0232	0.1714	0.0363
0.0	0.0	0.0	26441.2694	7706.2196	NaN	NaN	0.2257	0.0497	0.6819	0.0374	0.0233	0.1716	0.0361
0.0	0.0	0.0	30113.2694	7985.2196	NaN	NaN	0.2096	0.0498	0.6848	0.0373	0.0233	0.1692	0.0356
0.0	0.0	0.0	30008.2694	7238.2196	NaN	NaN	0.1943	0.0491	0.6952	0.0369	0.0228	0.1611	0.0349
0.0	0.0	0.0	31053.2694	4237.2196	NaN	NaN	0.1201	0.0493	0.6981	0.0369	0.0226	0.1589	0.0342
0.0	0.0	0.0	30395.2694	9904.2196	NaN	NaN	0.2458	0.0487	0.705	0.0369	0.0226	0.1532	0.0336
0.0	0.0	0.0	29816.2694	9886.2196	NaN	NaN	0.249	0.0483	0.7163	0.0365	0.0223	0.1441	0.0325
0.0	0.0	0.0	30633.2694	8751.2196	NaN	NaN	0.2222	0.0481	0.7296	0.0353	0.0219	0.1335	0.0315
0.0	0.0	0.0	35214.2694	3899.2196	NaN	NaN	0.0997	0.048	0.736	0.0348	0.0221	0.1282	0.031
0.0	0.0	0.0	30813.2694	9474.2196	NaN	NaN	0.2352	0.0465	0.7524	0.0338	0.0217	0.1151	0.0305
0.0	0.0	0.0	31656.2694	5808.2196	NaN	NaN	0.155	0.046	0.7623	0.0329	0.0211	0.1079	0.0298
0.0	0.0	0.0	31995.2694	8390.2196	NaN	NaN	0.2078	0.0455	0.7636	0.0329	0.0213	0.1068	0.03
0.0	0.0	0.0	31983.2694	8748.2196	NaN	NaN	0.2148	0.045	0.7682	0.0325	0.021	0.1037	0.0297
0.0	0.0	0.0	29060.2694	9740.2196	NaN	NaN	0.251	0.0452	0.77	0.0319	0.0206	0.1025	0.0296
0.0	0.0	0.0	37002.2694	6124.2196	NaN	NaN	0.142	0.0452	0.7704	0.0318	0.0201	0.1028	0.0297
0.0	0.0	0.0	27474.2694	6134.2196	NaN	NaN	0.1825	0.0459	0.7653	0.0319	0.0202	0.1066	0.0301
0.0	0.0	0.0	29373.2694	7072.2196	NaN	NaN	0.194	0.047	0.7608	0.0318	0.0196	0.1106	0.0301
0.0	0.0	0.0	30644.2694	8010.2196	NaN	NaN	0.2072	0.0477	0.7484	0.0326	0.02	0.1201	0.0312
0.0	0.0	0.0	30318.2694	2945.2196	NaN	NaN	0.0885	0.0484	0.7416	0.0328	0.0196	0.1261	0.0314
0.0	0.0	0.0	30309.2694	6688.2196	NaN	NaN	0.1808	0.049	0.7269	0.0333	0.0201	0.138	0.0328
0.0	0.0	0.0	36350.2694	6125.2196	NaN	NaN	0.1442	0.0484	0.7196	0.0337	0.02	0.1446	0.0337
0.0	0.0	0.0	31447.2694	5558.2196	NaN	NaN	0.1502	0.0489	0.7066	0.0341	0.0202	0.1557	0.0345
0.0	0.0	0.0	32972.2694	9413.2196	NaN	NaN	0.2221	0.0485	0.6975	0.0341	0.0201	0.1647	0.0351
0.0	0.0	0.0	34400.2694	8210.2196	NaN	NaN	0.1927	0.048	0.6852	0.0346	0.0203	0.1763	0.0356
0.0	0.0	0.0	34864.2694	6516.2196	NaN	NaN	0.1575	0.0473	0.68	0.0346	0.0202	0.1819	0.036
0.0	0.0	0.0	30172.2694	9707.2196	NaN	NaN	0.2434	0.0475	0.6596	0.0353	0.0212	0.1998	0.0366
0.0	0.0	0.0	31890.2694	7684.2196	NaN	NaN	0.1942	0.047	0.6551	0.0357	0.0214	0.2038	0.037
0.0	0.0	0.0	35172.2694	6475.2196	NaN	NaN	0.1555	0.0468	0.6487	0.0361	0.0219	0.2091	0.0375
0.0	0.0	0.0	31013.2694	8353.2196	NaN	NaN	0.2122	0.0468	0.6408	0.0364	0.0222	0.2159	0.0379
0.0	0.0	0.0	31170.2694	4441.2196	NaN	NaN	0.1247	0.0461	0.6366	0.037	0.0227	0.219	0.0385
0.0	0.0	0.0	26258.2694	10750.2196	NaN	NaN	0.2905	0.0462	0.6314	0.0372	0.0229	0.2236	0.0388
0.0	0.0	0.0	31779.2694	9576.2196	NaN	NaN	0.2316	0.0457	0.6269	0.0376	0.0233	0.2272	0.0395
0.0	0.0	0.0	33927.2694	10742.2196	NaN	NaN	0.2405	0.0457	0.6262	0.0377	0.0233	0.2277	0.0394
0.0	0.0	0.0	29663.2694	7456.2196	NaN	NaN	0.2009	0.0459	0.6265	0.0373	0.023	0.2278	0.0394
0.0	0.0	0.0	32491.2694	7459.2196	NaN	NaN	0.1867	0.046	0.6241	0.0375	0.0231	0.2296	0.0397
0.0	0.0	0.0	26200.2694	5607.2196	NaN	NaN	0.1763	0.0459	0.6252	0.0373	0.0231	0.2287	0.0398
0.0	0.0	0.0	28707.2694	9445.2196	NaN	NaN	0.2476	0.0459	0.6251	0.0374	0.0231	0.2283	0.0402
0.0	0.0	0.0	31087.2694	7595.2196	NaN	NaN	0.1963	0.0459	0.6218	0.0377	0.0234	0.2305	0.0407
0.0	0.0	0.0	32940.2694	11597.2196	NaN	NaN	0.2604	0.0459	0.6259	0.0377	0.0232	0.2263	0.0409
0.0	0.0	0.0	30169.2694	7141.2196	NaN	NaN	0.1914	0.0461	0.6281	0.0376	0.0232	0.2241	0.0409
0.0	0.0	0.0	36216.2694	8748.2196	NaN	NaN	0.1946	0.0463	0.627	0.0377	0.0232	0.2244	0.0414
0.0	0.0	0.0	34578.2694	11540.2196	NaN	NaN	0.2502	0.0463	0.6358	0.0374	0.0229	0.2165	0.0411
0.0	0.0	0.0	30853.2694	8058.2196	NaN	NaN	0.2071	0.0469	0.6366	0.0369	0.0226	0.2163	0.0407
0.0	0.0	0.0	33499.2694	8914.2196	NaN	NaN	0.2102	0.0471	0.6402	0.0367	0.0224	0.2128	0.0408
0.0	0.0	0.0	27330.2694	8029.2196	NaN	NaN	0.2271	0.0473	0.6416	0.0364	0.0222	0.212	0.0405
0.0	0.0	0.0	29601.2694	9169.2196	NaN	NaN	0.2365	0.0472	0.6507	0.0358	0.0215	0.2047	0.0401
0.0	0.0	0.0	34555.2694	3899.2196	NaN	NaN	0.1014	0.0473	0.6503	0.0357	0.0214	0.2053	0.04
0.0	0.0	0.0	27231.2694	4357.2196	NaN	NaN	0.1379	0.0472	0.6527	0.0354	0.0212	0.2035	0.04
0.0	0.0	0.0	31800.2694	5749.2196	NaN	NaN	0.1531	0.0473	0.652	0.0354	0.0213	0.2037	0.0403
0.0	0.0	0.0	29981.2694	10853.2196	NaN	NaN	0.2658	0.0471	0.651	0.0355	0.0213	0.2045	0.0405
0.0	0.0	0.0	36205.2694	7156.2196	NaN	NaN	0.165	0.0471	0.6565	0.0353	0.0211	0.1996	0.0405
0.0	0.0	0.0	28848.2694	10451.2196	NaN	NaN	0.2659	0.0476	0.6496	0.0352	0.0212	0.206	0.0404
0.0	0.0	0.0	29913.2694	8260.2196	NaN	NaN	0.2164	0.0467	0.6627	0.0349	0.0205	0.195	0.0401
0.0	0.0	0.0	27967.2694	5225.2196	NaN	NaN	0.1574	0.0471	0.6589	0.035	0.0206	0.1986	0.0398
0.0	0.0	0.0	33152.2694	8184.2196	NaN	NaN	0.198	0.0468	0.6592	0.0352	0.0205	0.1983	0.0401
0.0	0.0	0.0	29617.2694	5594.2196	NaN	NaN	0.1589	0.0469	0.6539	0.0355	0.0208	0.2031	0.0399
0.0	0.0	0.0	32347.2694	6583.2196	NaN	NaN	0.1691	0.0471	0.6546	0.0353	0.0206	0.2029	0.0396
0.0	0.0	0.0	38965.2694	7790.2196	NaN	NaN	0.1666	0.0471	0.6515	0.0356	0.0209	0.2052	0.0398
0.0	0.0	0.0	28923.2694	4818.2196	NaN	NaN	0.1428	0.0476	0.6544	0.0354	0.0207	0.2026	0.0393
0.0	0.0	0.0	28595.2694	8405.2196	NaN	NaN	0.2272	0.0482	0.6515	0.0354	0.0209	0.2044	0.0395
0.0	0.0	0.0	29134.2694	7402.2196	NaN	NaN	0.2026	0.0488	0.65	0.0357	0.0212	0.2047	0.0397
0.0	0.0	0.0	31674.2694	6143.2196	NaN	NaN	0.1624	0.0497	0.6532	0.0354	0.0211	0.2007	0.0399
0.0	0.0	0.0	33651.2694	8006.2196	NaN	NaN	0.1922	0.0514	0.6501	0.0352	0.0214	0.2017	0.0402
0.0	0.0	0.0	33411.2694	4222.2196	NaN	NaN	0.1122	0.0525	0.6518	0.0352	0.0212	0.1987	0.0406
0.0	0.0	0.0	31987.2694	7022.2196	NaN	NaN	0.18	0.0532	0.655	0.035	0.0211	0.1944	0.0413
0.0	0.0	0.0	33112.2694	5281.2196	NaN	NaN	0.1376	0.0543	0.6549	0.0352	0.0211	0.1925	0.042
0.0	0.0	0.0	28885.2694	11283.2196	NaN	NaN	0.2809	0.0551	0.6558	0.0353	0.021	0.1906	0.0422
0.0	0.0	0.0	27196.2694	11022.2196	NaN	NaN	0.2884	0.055	0.6583	0.0356	0.0211	0.1877	0.0423
0.0	0.0	0.0	28305.2694	7494.2196	NaN	NaN	0.2093	0.055	0.6603	0.0359	0.0211	0.186	0.0416
0.0	0.0	0.0	33180.2694	7407.2196	NaN	NaN	0.1825	0.0542	0.6678	0.0361	0.021	0.1799	0.041
0.0	0.0	0.0	28372.2694	7441.2196	NaN	NaN	0.2078	0.0535	0.6708	0.0365	0.021	0.1777	0.0403
0.0	0.0	0.0	23006.2694	8668.2196	NaN	NaN	0.2737	0.0529	0.6743	0.0365	0.021	0.1758	0.0396
0.0	0.0	0.0	28472.2694	6538.2196	NaN	NaN	0.1868	0.0527	0.6732	0.0368	0.0213	0.1764	0.0396
0.0	0.0	0.0	31542.2694	7347.2196	NaN	NaN	0.1889	0.0528	0.6745	0.0369	0.0213	0.1752	0.0392
0.0	0.0	0.0	32252.2694	11023.2196	NaN	NaN	0.2547	0.0523	0.6794	0.037	0.0213	0.1711	0.039
0.0	0.0	0.0	28892.2694	7915.2196	NaN	NaN	0.215	0.0525	0.6764	0.0374	0.0216	0.1731	0.039
0.0	0.0	0.0	27733.2694	8051.2196	NaN	NaN	0.225	0.0525	0.6783	0.0376	0.0217	0.1708	0.0391
0.0	0.0	0.0	28373.2694	6136.2196	NaN	NaN	0.1778	0.0535	0.6756	0.0377	0.0222	0.1718	0.0392
0.0	0.0	0.0	28236.2694	8784.2196	NaN	NaN	0.2373	0.0543	0.6778	0.0374	0.0222	0.1692	0.0392
0.0	0.0	0.0	29660.2694	8069.2196	NaN	NaN	0.2139	0.0549	0.6798	0.0373	0.0224	0.1666	0.0391
0.0	0.0	0.0	25275.2694	8067.2196	NaN	NaN	0.242	0.0557	0.6801	0.037	0.0225	0.1657	0.0389
0.0	0.0	0.0	31017.2694	7935.2196	NaN	NaN	0.2037	0.0555	0.6862	0.0367	0.0223	0.1604	0.0389
0.0	0.0	0.0	30778.2694	9188.2196	NaN	NaN	0.2299	0.0556	0.688	0.0364	0.0222	0.1586	0.0391
0.0	0.0	0.0	33682.2694	5300.2196	NaN	NaN	0.136	0.0547	0.6964	0.036	0.0217	0.1524	0.0388
0.0	0.0	0.0	31594.2694	8593.2196	NaN	NaN	0.2138	0.0546	0.6987	0.0361	0.0217	0.151	0.038
0.0	0.0	0.0	26863.2694	8168.2196	NaN	NaN	0.2332	0.0534	0.7092	0.0356	0.0212	0.1444	0.0362
0.0	0.0	0.0	31534.2694	6999.2196	NaN	NaN	0.1816	0.0521	0.7165	0.0356	0.0208	0.1403	0.0347
0.0	0.0	0.0	25265.2694	9484.2196	NaN	NaN	0.2729	0.0513	0.7202	0.0352	0.0207	0.1391	0.0335
0.0	0.0	0.0	28319.2694	6996.2196	NaN	NaN	0.1981	0.0496	0.7271	0.0349	0.0203	0.1353	0.0328
0.0	0.0	0.0	27213.2694	7744.2196	NaN	NaN	0.2215	0.0484	0.7304	0.0347	0.0201	0.1342	0.0323
0.0	0.0	0.0	33046.2694	7165.2196	NaN	NaN	0.1782	0.0469	0.7343	0.0344	0.0196	0.1327	0.032
0.0	0.0	0.0	29937.2694	8708.2196	NaN	NaN	0.2253	0.046	0.7315	0.0347	0.0195	0.1361	0.0321
0.0	0.0	0.0	27839.2694	8521.2196	NaN	NaN	0.2344	0.0449	0.7292	0.0348	0.0195	0.1395	0.0322
0.0	0.0	0.0	32660.2694	6297.2196	NaN	NaN	0.1616	0.044	0.7228	0.0357	0.0196	0.1454	0.0324
0.0	0.0	0.0	29938.2694	7970.2196	NaN	NaN	0.2102	0.0433	0.7196	0.0361	0.0199	0.1487	0.0324
0.0	0.0	0.0	30064.2694	5283.2196	NaN	NaN	0.1495	0.0436	0.7143	0.0366	0.0202	0.1531	0.0322
0.0	0.0	0.0	26997.2694	8715.2196	NaN	NaN	0.244	0.0434	0.7117	0.0371	0.0206	0.1552	0.032
0.0	0.0	0.0	28273.2694	6629.2196	NaN	NaN	0.1899	0.0433	0.7129	0.0374	0.0208	0.1542	0.0315
0.0	0.0	0.0	27380.2694	9055.2196	NaN	NaN	0.2485	0.0435	0.7116	0.0376	0.0211	0.155	0.0312
0.0	0.0	0.0	33820.2694	8581.2196	NaN	NaN	0.2024	0.0432	0.7151	0.038	0.0212	0.1518	0.0307
0.0	0.0	0.0	26542.2694	4056.2196	NaN	NaN	0.1326	0.0436	0.7186	0.0383	0.0215	0.1479	0.0301
0.0	0.0	0.0	30225.2694	11517.2196	NaN	NaN	0.2759	0.0436	0.7266	0.038	0.0212	0.1411	0.0295
0.0	0.0	0.0	26269.2694	6152.2196	NaN	NaN	0.1898	0.0433	0.7356	0.0374	0.0211	0.1334	0.0291
0.0	0.0	0.0	29474.2694	8273.2196	NaN	NaN	0.2192	0.0441	0.7429	0.0362	0.0209	0.1271	0.0287
0.0	0.0	0.0	29617.2694	8019.2196	NaN	NaN	0.2131	0.0456	0.7397	0.0358	0.0219	0.1278	0.0292
0.0	0.0	0.0	31550.2694	6835.2196	NaN	NaN	0.1781	0.0483	0.7362	0.0353	0.0226	0.1282	0.0293
0.0	0.0	0.0	29983.2694	7736.2196	NaN	NaN	0.2051	0.0511	0.7283	0.0348	0.0237	0.1324	0.0297
0.0	0.0	0.0	28497.2694	7140.2196	NaN	NaN	0.2004	0.0547	0.718	0.0347	0.0252	0.1373	0.0301
0.0	0.0	0.0	21379.2694	4560.2196	NaN	NaN	0.1758	0.0608	0.7027	0.0346	0.0267	0.1441	0.031
0.0	0.0	0.0	25659.2694	9714.2196	NaN	NaN	0.2746	0.0695	0.6772	0.0354	0.0296	0.1562	0.0321
0.0	0.0	0.0	29094.2694	6965.2196	NaN	NaN	0.1932	0.0889	0.6406	0.0355	0.035	0.1675	0.0323
0.0	0.0	0.0	35234.2694	4734.2196	NaN	NaN	0.1184	0.1345	0.5992	0.0347	0.0376	0.1624	0.0317
0.0	0.0	0.0	36244.2694	4133.2196	NaN	NaN	0.1024	0.203	0.5503	0.0344	0.039	0.1383	0.0349
0.0	0.0	0.0	37376.2694	5413.2196	NaN	NaN	0.1265	0.2784	0.4941	0.0301	0.0401	0.1148	0.0425
0.0	0.0	0.0	32289.2694	2150.2196	NaN	NaN	0.0624	0.3205	0.4619	0.0283	0.0431	0.1016	0.0445
0.0	0.0	0.0	33435.2694	5108.2196	NaN	NaN	0.1325	0.3661	0.4263	0.0296	0.0445	0.0885	0.045
0.0	0.0	0.0	38271.2694	1418.2196	NaN	NaN	0.0357	0.381	0.4146	0.0318	0.0479	0.0811	0.0437
0.0	0.0	0.0	36999.2694	628.2196	NaN	NaN	0.0167	0.3894	0.4069	0.0348	0.0512	0.0775	0.0402
0.0	0.0	0.0	36406.2694	3793.2196	NaN	NaN	0.0944	0.3438	0.4458	0.0348	0.0567	0.0824	0.0365
0.0	0.0	0.0	34767.2694	4698.2196	NaN	NaN	0.119	0.281	0.4962	0.0323	0.0628	0.0925	0.0352
0.0	0.0	0.0	35289.2694	4202.2196	NaN	NaN	0.1064	0.2186	0.532	0.0279	0.0639	0.1145	0.0431
0.0	0.0	0.0	35111.2694	4753.2196	NaN	NaN	0.1192	0.2103	0.5674	0.0315	0.0565	0.0861	0.0482
0.0	0.0	0.0	19263.2694	837.2196	NaN	NaN	0.0417	0.7285	0.1215	0.0285	0.0342	0.0521	0.0352
0.0	0.0	0.0	56.2694	-707.7804	NaN	NaN	1.0864	0.8938	0.0276	0.0176	0.0181	0.0214	0.0215
0.0	0.0	0.0	-3314.7306	-1148.7804	NaN	NaN	0.2574	0.8813	0.0283	0.0222	0.0223	0.0238	0.0221
0.0	0.0	0.0	-1749.7306	2307.2196	NaN	NaN	1.3	0.8899	0.0247	0.0213	0.0211	0.0213	0.0217
0.0	0.0	0.0	-1446.7306	-3054.7804	NaN	NaN	0.6786	0.8852	0.025	0.0219	0.0229	0.0224	0.0225
0.0	0.0	0.0	-1677.7306	79.2196	NaN	NaN	-0.0496	0.8837	0.0249	0.022	0.024	0.0231	0.0223
0.0	0.0	0.0	-857.7306	27.2196	NaN	NaN	-0.0328	0.8825	0.0247	0.0222	0.0245	0.0236	0.0224
0.0	0.0	0.0	-1205.7306	58.2196	NaN	NaN	-0.0507	0.8827	0.0243	0.0222	0.0245	0.0237	0.0225
0.0	0.0	0.0	-1763.7306	736.2196	NaN	NaN	-0.3	0.8827	0.0241	0.0222	0.0245	0.0238	0.0227
0.0	0.0	0.0	-1481.7306	-48.7804	NaN	NaN	0.0319	0.8821	0.0241	0.0223	0.0248	0.0239	0.0228
0.0	0.0	0.0	-583.7306	-2367.7804	NaN	NaN	0.8022	0.8839	0.0238	0.0221	0.0243	0.0235	0.0224
0.0	0.0	0.0	73.2694	-747.7804	NaN	NaN	1.1086	0.8853	0.0236	0.022	0.024	0.0231	0.0221
0.0	0.0	0.0	-2056.7306	870.2196	NaN	NaN	-0.3	0.8871	0.0233	0.0217	0.0236	0.0226	0.0217
0.0	0.0	0.0	-1043.7306	822.2196	NaN	NaN	-0.3	0.8883	0.0231	0.0216	0.0233	0.0222	0.0214
0.0	0.0	0.0	-1980.7306	-2300.7804	NaN	NaN	0.5374	0.8896	0.023	0.0215	0.023	0.0218	0.0211
0.0	0.0	0.0	-2680.7306	-1756.7804	NaN	NaN	0.3959	0.8906	0.0227	0.0213	0.0229	0.0216	0.0209
0.0	0.0	0.0	-974.7306	-2146.7804	NaN	NaN	0.6877	0.8914	0.0226	0.0212	0.0228	0.0214	0.0207
0.0	0.0	0.0	838.2694	343.2196	NaN	NaN	0.2905	0.8917	0.0224	0.0212	0.0228	0.0214	0.0205
0.0	0.0	0.0	-1186.7306	-910.7804	NaN	NaN	0.4342	0.8915	0.0224	0.0213	0.0228	0.0214	0.0206
0.0	0.0	0.0	-1503.7306	-2002.7804	NaN	NaN	0.5712	0.8909	0.0225	0.0215	0.0229	0.0214	0.0208
0.0	0.0	0.0	-1510.7306	-8.7804	NaN	NaN	0.0058	0.8905	0.0224	0.0216	0.0231	0.0216	0.0208
0.0	0.0	0.0	-1037.7306	3513.2196	NaN	NaN	1.3	0.8909	0.022	0.0215	0.0231	0.0217	0.0207
0.0	0.0	0.0	-2039.7306	1243.2196	NaN	NaN	-0.3	0.8914	0.0218	0.0215	0.0231	0.0217	0.0205
0.0	0.0	0.0	-2082.7306	-7.7804	NaN	NaN	0.0037	0.8915	0.0218	0.0214	0.0231	0.0217	0.0204
0.0	0.0	0.0	714.2694	-1293.7804	NaN	NaN	1.3	0.8913	0.0219	0.0215	0.0231	0.0217	0.0204
0.0	0.0	0.0	-616.7306	-514.7804	NaN	NaN	0.4549	0.8914	0.0221	0.0216	0.0231	0.0215	0.0203
0.0	0.0	0.0	-370.7306	-1193.7804	NaN	NaN	0.763	0.8912	0.0223	0.0217	0.0232	0.0214	0.0202
0.0	0.0	0.0	-2455.7306	519.2196	NaN	NaN	-0.2681	0.8913	0.0224	0.0218	0.0232	0.0214	0.02
0.0	0.0	0.0	-768.7306	86.2196	NaN	NaN	-0.1263	0.8914	0.0224	0.0218	0.0232	0.0212	0.02
0.0	0.0	0.0	-2156.7306	893.2196	NaN	NaN	-0.3	0.8925	0.0222	0.0218	0.023	0.0209	0.0197
0.0	0.0	0.0	-1904.7306	-880.7804	NaN	NaN	0.3162	0.8928	0.0221	0.0218	0.0229	0.0208	0.0196
0.0	0.0	0.0	-1825.7306	688.2196	NaN	NaN	-0.3	0.8927	0.0222	0.0218	0.0229	0.021	0.0195
0.0	0.0	0.0	1250.2694	-1452.7804	NaN	NaN	1.3	0.8925	0.0222	0.0217	0.0229	0.0211	0.0195
0.0	0.0	0.0	-1661.7306	904.2196	NaN	NaN	-0.3	0.8925	0.0223	0.0217	0.0228	0.0211	0.0196
0.0	0.0	0.0	-1982.7306	1703.2196	NaN	NaN	-0.3	0.8924	0.0224	0.0217	0.0227	0.0211	0.0197
0.0	0.0	0.0	-377.7306	-518.7804	NaN	NaN	0.5787	0.8922	0.0226	0.0216	0.0226	0.0211	0.0199
0.0	0.0	0.0	39.2694	-2171.7804	NaN	NaN	1.0184	0.892	0.0227	0.0216	0.0225	0.0211	0.0201
0.0	0.0	0.0	-530.7306	-511.7804	NaN	NaN	0.4909	0.8917	0.0229	0.0216	0.0224	0.0212	0.0202
0.0	0.0	0.0	-568.7306	-2239.7804	NaN	NaN	0.7975	0.8913	0.0231	0.0216	0.0224	0.0213	0.0203
0.0	0.0	0.0	-1484.7306	-2659.7804	NaN	NaN	0.6418	0.8908	0.0231	0.0217	0.0225	0.0214	0.0204
0.0	0.0	0.0	-1153.7306	-143.7804	NaN	NaN	0.1108	0.8909	0.0232	0.0217	0.0224	0.0214	0.0204
0.0	0.0	0.0	-2011.7306	-383.7804	NaN	NaN	0.1602	0.8911	0.0232	0.0217	0.0223	0.0212	0.0204
0.0	0.0	0.0	-479.7306	-1426.7804	NaN	NaN	0.7484	0.891	0.0233	0.0217	0.0223	0.0212	0.0204
0.0	0.0	0.0	-461.7306	-861.7804	NaN	NaN	0.6511	0.8912	0.0233	0.0217	0.0222	0.0212	0.0205
0.0	0.0	0.0	-801.7306	-77.7804	NaN	NaN	0.0884	0.8914	0.0232	0.0217	0.0221	0.0211	0.0205
0.0	0.0	0.0	225.2694	300.2196	NaN	NaN	0.5713	0.8915	0.023	0.0217	0.0221	0.0212	0.0205
0.0	0.0	0.0	-1520.7306	-630.7804	NaN	NaN	0.2932	0.8915	0.0229	0.0216	0.0221	0.0212	0.0206
0.0	0.0	0.0	1211.2694	389.2196	NaN	NaN	0.2432	0.8914	0.0229	0.0216	0.0221	0.0213	0.0206
0.0	0.0	0.0	-1946.7306	-3421.7804	NaN	NaN	0.6374	0.8916	0.023	0.0215	0.022	0.0212	0.0206
0.0	0.0	0.0	-1263.7306	-1985.7804	NaN	NaN	0.6111	0.8913	0.0231	0.0216	0.022	0.0213	0.0206
0.0	0.0	0.0	-899.7306	-1865.7804	NaN	NaN	0.6747	0.8916	0.0229	0.0215	0.022	0.0213	0.0206
0.0	0.0	0.0	-671.7306	-1684.7804	NaN	NaN	0.7149	0.8915	0.0227	0.0215	0.0221	0.0214	0.0207
0.0	0.0	0.0	1422.2694	-1560.7804	NaN	NaN	1.3	0.8911	0.0226	0.0215	0.0223	0.0216	0.0209
0.0	0.0	0.0	-1892.7306	-2055.7804	NaN	NaN	0.5206	0.8906	0.0226	0.0215	0.0224	0.0217	0.0211
0.0	0.0	0.0	2417.2694	-1504.7804	NaN	NaN	-0.3	0.8902	0.0226	0.0215	0.0226	0.0219	0.0212
0.0	0.0	0.0	114.2694	-924.7804	NaN	NaN	1.141	0.8905	0.0226	0.0214	0.0225	0.0218	0.0211
0.0	0.0	0.0	5.2694	-1658.7804	NaN	NaN	1.0032	0.8904	0.0226	0.0214	0.0225	0.0219	0.0212
0.0	0.0	0.0	-1225.7306	-1989.7804	NaN	NaN	0.6188	0.8905	0.0225	0.0214	0.0225	0.0219	0.0212
0.0	0.0	0.0	1926.2694	3107.2196	NaN	NaN	0.6173	0.8901	0.0225	0.0214	0.0227	0.022	0.0213
0.0	0.0	0.0	539.2694	200.2196	NaN	NaN	0.2708	0.8903	0.0226	0.0214	0.0226	0.0218	0.0213
0.0	0.0	0.0	-129.7306	-2183.7804	NaN	NaN	0.9439	0.8905	0.0227	0.0213	0.0225	0.0217	0.0213
0.0	0.0	0.0	-1410.7306	-1222.7804	NaN	NaN	0.4643	0.8905	0.0229	0.0213	0.0225	0.0216	0.0212
0.0	0.0	0.0	-52.7306	-1003.7804	NaN	NaN	0.9501	0.8903	0.0228	0.0213	0.0226	0.0216	0.0213
0.0	0.0	0.0	-120.7306	-299.7804	NaN	NaN	0.7129	0.8905	0.0228	0.0213	0.0226	0.0215	0.0212
0.0	0.0	0.0	884.2694	714.2196	NaN	NaN	0.4468	0.8902	0.0229	0.0213	0.0228	0.0216	0.0212
0.0	0.0	0.0	-1467.7306	462.2196	NaN	NaN	-0.3	0.8904	0.023	0.0212	0.0227	0.0215	0.0211
0.0	0.0	0.0	-1791.7306	-3133.7804	NaN	NaN	0.6362	0.8907	0.0231	0.0212	0.0226	0.0214	0.021
0.0	0.0	0.0	-2344.7306	64.2196	NaN	NaN	-0.0282	0.8911	0.023	0.0211	0.0225	0.0214	0.0209
0.0	0.0	0.0	-2229.7306	-274.7804	NaN	NaN	0.1097	0.8914	0.0229	0.021	0.0225	0.0214	0.0208
0.0	0.0	0.0	-1706.7306	-510.7804	NaN	NaN	0.2303	0.8918	0.0228	0.0209	0.0224	0.0214	0.0207
0.0	0.0	0.0	-2427.7306	2245.2196	NaN	NaN	-0.3	0.8923	0.0227	0.0207	0.0223	0.0214	0.0205
0.0	0.0	0.0	-1138.7306	-2056.7804	NaN	NaN	0.6436	0.8928	0.0227	0.0207	0.0222	0.0214	0.0203
0.0	0.0	0.0	-2866.7306	991.2196	NaN	NaN	-0.3	0.8932	0.0226	0.0206	0.0221	0.0214	0.0202
0.0	0.0	0.0	-1551.7306	-463.7804	NaN	NaN	0.2301	0.8933	0.0226	0.0206	0.0221	0.0214	0.0201
0.0	0.0	0.0	-2006.7306	362.2196	NaN	NaN	-0.2203	0.8931	0.0227	0.0207	0.0221	0.0213	0.0201
0.0	0.0	0.0	-1413.7306	-1893.7804	NaN	NaN	0.5726	0.8928	0.0228	0.0208	0.0222	0.0213	0.0202
0.0	0.0	0.0	-1715.7306	-2525.7804	NaN	NaN	0.5955	0.8927	0.0228	0.0208	0.0222	0.0213	0.0202
0.0	0.0	0.0	-478.7306	-119.7804	NaN	NaN	0.2001	0.8925	0.0227	0.0209	0.0223	0.0214	0.0202
0.0	0.0	0.0	-2625.7306	674.2196	NaN	NaN	-0.3	0.8923	0.0228	0.0209	0.0223	0.0214	0.0202
0.0	0.0	0.0	-1169.7306	-103.7804	NaN	NaN	0.0815	0.8922	0.0227	0.021	0.0224	0.0215	0.0202
0.0	0.0	0.0	-1364.7306	-883.7804	NaN	NaN	0.3931	0.8919	0.0228	0.021	0.0225	0.0216	0.0202
0.0	0.0	0.0	-2043.7306	1097.2196	NaN	NaN	-0.3	0.8916	0.0229	0.0211	0.0225	0.0216	0.0202
0.0	0.0	0.0	-1485.7306	-2488.7804	NaN	NaN	0.6262	0.8913	0.023	0.0212	0.0225	0.0216	0.0204
0.0	0.0	0.0	146.2694	-838.7804	NaN	NaN	1.2112	0.8913	0.0229	0.0212	0.0226	0.0217	0.0203
0.0	0.0	0.0	-873.7306	1758.2196	NaN	NaN	1.3	0.8914	0.0228	0.0212	0.0227	0.0218	0.0202
0.0	0.0	0.0	-1293.7306	152.2196	NaN	NaN	-0.1333	0.8912	0.0228	0.0212	0.0227	0.0218	0.0202
0.0	0.0	0.0	-1270.7306	-998.7804	NaN	NaN	0.4401	0.891	0.0229	0.0213	0.0227	0.0219	0.0203
0.0	0.0	0.0	-2885.7306	-1646.7804	NaN	NaN	0.3633	0.8905	0.023	0.0214	0.0228	0.0219	0.0203
0.0	0.0	0.0	-3563.7306	-1309.7804	NaN	NaN	0.2688	0.8904	0.0231	0.0215	0.0228	0.0219	0.0204
0.0	0.0	0.0	-793.7306	-2095.7804	NaN	NaN	0.7253	0.8903	0.023	0.0215	0.0228	0.0219	0.0204
0.0	0.0	0.0	-1103.7306	-3591.7804	NaN	NaN	0.7649	0.8905	0.023	0.0214	0.0228	0.0219	0.0204
0.0	0.0	0.0	908.2694	-1217.7804	NaN	NaN	1.3	0.8909	0.0228	0.0214	0.0228	0.0218	0.0203
0.0	0.0	0.0	-1491.7306	-326.7804	NaN	NaN	0.1797	0.8913	0.0227	0.0213	0.0227	0.0217	0.0203
0.0	0.0	0.0	-619.7306	-319.7804	NaN	NaN	0.3404	0.8913	0.0227	0.0213	0.0227	0.0218	0.0203
0.0	0.0	0.0	399.2694	-372.7804	NaN	NaN	-0.3	0.8911	0.0228	0.0214	0.0226	0.0218	0.0204
0.0	0.0	0.0	-2349.7306	-2112.7804	NaN	NaN	0.4735	0.8908	0.0229	0.0215	0.0226	0.0218	0.0205
0.0	0.0	0.0	-836.7306	-883.7804	NaN	NaN	0.5137	0.891	0.0229	0.0215	0.0225	0.0217	0.0205
0.0	0.0	0.0	-2724.7306	312.2196	NaN	NaN	-0.1294	0.8911	0.0229	0.0215	0.0224	0.0216	0.0206
0.0	0.0	0.0	1030.2694	-919.7804	NaN	NaN	-0.3	0.8911	0.0229	0.0215	0.0224	0.0216	0.0206
0.0	0.0	0.0	-319.7306	2256.2196	NaN	NaN	1.1651	0.8911	0.0229	0.0215	0.0224	0.0216	0.0206
0.0	0.0	0.0	-2260.7306	1872.2196	NaN	NaN	-0.3	0.8911	0.023	0.0215	0.0223	0.0215	0.0206
0.0	0.0	0.0	-963.7306	-1061.7804	NaN	NaN	0.5242	0.8911	0.023	0.0215	0.0223	0.0215	0.0206
0.0	0.0	0.0	-610.7306	-512.7804	NaN	NaN	0.4564	0.8911	0.023	0.0215	0.0223	0.0215	0.0206
0.0	0.0	0.0	-1439.7306	45.2196	NaN	NaN	-0.0324	0.891	0.023	0.0215	0.0223	0.0215	0.0206
0.0	0.0	0.0	893.2694	460.2196	NaN	NaN	0.34	0.8911	0.023	0.0215	0.0223	0.0216	0.0206
0.0	0.0	0.0	-1338.7306	-619.7804	NaN	NaN	0.3165	0.8909	0.0231	0.0215	0.0223	0.0216	0.0207
0.0	0.0	0.0	-2324.7306	-3318.7804	NaN	NaN	0.5881	0.8909	0.0231	0.0215	0.0222	0.0215	0.0207
0.0	0.0	0.0	-1609.7306	-4351.7804	NaN	NaN	0.73	0.8911	0.0231	0.0216	0.0221	0.0214	0.0207
0.0	0.0	0.0	-891.7306	-1539.7804	NaN	NaN	0.6333	0.8914	0.0231	0.0216	0.022	0.0213	0.0206
0.0	0.0	0.0	-31.7306	869.2196	NaN	NaN	1.0379	0.8915	0.0231	0.0216	0.022	0.0213	0.0206
0.0	0.0	0.0	-959.7306	-1703.7804	NaN	NaN	0.6397	0.8913	0.0231	0.0216	0.022	0.0213	0.0207
0.0	0.0	0.0	-1320.7306	-855.7804	NaN	NaN	0.3932	0.8912	0.0231	0.0215	0.0219	0.0214	0.0208
0.0	0.0	0.0	1043.2694	-3115.7804	NaN	NaN	1.3	0.8913	0.0231	0.0215	0.0219	0.0215	0.0207
0.0	0.0	0.0	236.2694	915.2196	NaN	NaN	0.7948	0.8911	0.0232	0.0214	0.0218	0.0217	0.0208
0.0	0.0	0.0	279.2694	-2483.7804	NaN	NaN	1.1267	0.8906	0.0234	0.0215	0.0219	0.0218	0.0208
0.0	0.0	0.0	-1774.7306	-130.7804	NaN	NaN	0.0686	0.8903	0.0235	0.0216	0.022	0.0218	0.0209
0.0	0.0	0.0	-1330.7306	-3251.7804	NaN	NaN	0.7096	0.8901	0.0234	0.0217	0.0221	0.0217	0.021
0.0	0.0	0.0	-755.7306	-3360.7804	NaN	NaN	0.8164	0.8908	0.0232	0.0215	0.0219	0.0216	0.0209
0.0	0.0	0.0	-1901.7306	387.2196	NaN	NaN	-0.2557	0.8911	0.0231	0.0213	0.0219	0.0217	0.0209
0.0	0.0	0.0	-873.7306	2087.2196	NaN	NaN	1.3	0.8913	0.0232	0.0211	0.0218	0.0218	0.0208
0.0	0.0	0.0	-1719.7306	1236.2196	NaN	NaN	-0.3	0.8911	0.0232	0.0211	0.0218	0.0219	0.0209
0.0	0.0	0.0	-1535.7306	-1683.7804	NaN	NaN	0.523	0.891	0.0233	0.0212	0.0218	0.0219	0.0208
0.0	0.0	0.0	-2020.7306	1491.2196	NaN	NaN	-0.3	0.891	0.0234	0.0211	0.0218	0.022	0.0207
0.0	0.0	0.0	474.2694	679.2196	NaN	NaN	0.5888	0.8907	0.0235	0.0212	0.0218	0.022	0.0208
0.0	0.0	0.0	-710.7306	-1350.7804	NaN	NaN	0.6552	0.8905	0.0236	0.0213	0.0218	0.022	0.0208
0.0	0.0	0.0	-1395.7306	-1479.7804	NaN	NaN	0.5146	0.8905	0.0236	0.0213	0.0219	0.022	0.0208
0.0	0.0	0.0	-2180.7306	-1227.7804	NaN	NaN	0.3602	0.8906	0.0235	0.0213	0.0218	0.022	0.0208
0.0	0.0	0.0	-2072.7306	2499.2196	NaN	NaN	1.3	0.8907	0.0235	0.0212	0.0218	0.022	0.0208
0.0	0.0	0.0	-3486.7306	605.2196	NaN	NaN	-0.21	0.8906	0.0235	0.0212	0.0218	0.022	0.0209
0.0	0.0	0.0	-2135.7306	-2449.7804	NaN	NaN	0.5342	0.8903	0.0236	0.0214	0.0219	0.022	0.0209
0.0	0.0	0.0	-61.7306	603.2196	NaN	NaN	1.114	0.8902	0.0237	0.0214	0.0219	0.022	0.0209
0.0	0.0	0.0	-1945.7306	-1782.7804	NaN	NaN	0.4781	0.8898	0.0237	0.0216	0.0219	0.022	0.021
0.0	0.0	0.0	-1961.7306	-1802.7804	NaN	NaN	0.4789	0.8898	0.0237	0.0217	0.0219	0.0219	0.021
0.0	0.0	0.0	-2206.7306	-81.7804	NaN	NaN	0.0357	0.8899	0.0237	0.0216	0.0219	0.0219	0.021
0.0	0.0	0.0	-1049.7306	-1098.7804	NaN	NaN	0.5114	0.89	0.0236	0.0216	0.0218	0.022	0.021
0.0	0.0	0.0	-944.7306	1328.2196	NaN	NaN	1.3	0.8899	0.0236	0.0214	0.0218	0.0222	0.0211
0.0	0.0	0.0	-2956.7306	-350.7804	NaN	NaN	0.1061	0.8897	0.0236	0.0214	0.0218	0.0223	0.0212
0.0	0.0	0.0	-1181.7306	-171.7804	NaN	NaN	0.1269	0.8896	0.0237	0.0214	0.0219	0.0223	0.0212
0.0	0.0	0.0	-1162.7306	1146.2196	NaN	NaN	-0.3	0.8898	0.0236	0.0214	0.0218	0.0222	0.0212
0.0	0.0	0.0	-2948.7306	-3127.7804	NaN	NaN	0.5147	0.8899	0.0236	0.0215	0.0219	0.022	0.0212
0.0	0.0	0.0	-1236.7306	-1715.7804	NaN	NaN	0.5811	0.8902	0.0234	0.0214	0.0219	0.022	0.0211
0.0	0.0	0.0	-1377.7306	1037.2196	NaN	NaN	-0.3	0.8901	0.0234	0.0214	0.0219	0.0221	0.0211
0.0	0.0	0.0	-2225.7306	-2693.7804	NaN	NaN	0.5476	0.8901	0.0234	0.0214	0.022	0.022	0.0211
0.0	0.0	0.0	-210.7306	-78.7804	NaN	NaN	0.2721	0.8903	0.0233	0.0213	0.022	0.0221	0.0211
0.0	0.0	0.0	-285.7306	-1511.7804	NaN	NaN	0.841	0.8901	0.0233	0.0214	0.0221	0.0221	0.0211
0.0	0.0	0.0	-3180.7306	-922.7804	NaN	NaN	0.2249	0.8906	0.0231	0.0212	0.022	0.022	0.0211
0.0	0.0	0.0	-418.7306	-507.7804	NaN	NaN	0.5481	0.8906	0.023	0.0211	0.022	0.0221	0.0211
0.0	0.0	0.0	-2870.7306	-1148.7804	NaN	NaN	0.2858	0.8907	0.023	0.0211	0.0221	0.0221	0.0211
0.0	0.0	0.0	-1348.7306	646.2196	NaN	NaN	-0.3	0.8905	0.023	0.0211	0.0221	0.0222	0.0211
0.0	0.0	0.0	-3481.7306	-2106.7804	NaN	NaN	0.377	0.89	0.0231	0.0214	0.0223	0.022	0.0212
0.0	0.0	0.0	-3260.7306	-1691.7804	NaN	NaN	0.3416	0.8901	0.023	0.0214	0.0223	0.0219	0.0212
0.0	0.0	0.0	-2296.7306	-4092.7804	NaN	NaN	0.6405	0.8906	0.0228	0.0213	0.0222	0.0218	0.0212
0.0	0.0	0.0	-1829.7306	-1205.7804	NaN	NaN	0.3972	0.8912	0.0227	0.021	0.0221	0.0219	0.0211
0.0	0.0	0.0	-1186.7306	1956.2196	NaN	NaN	1.3	0.8912	0.0227	0.0208	0.022	0.0221	0.0211
0.0	0.0	0.0	-1778.7306	-1832.7804	NaN	NaN	0.5075	0.8909	0.0228	0.0209	0.022	0.0223	0.0211
0.0	0.0	0.0	-814.7306	1085.2196	NaN	NaN	1.3	0.8906	0.0229	0.021	0.022	0.0224	0.0211
0.0	0.0	0.0	-2295.7306	-813.7804	NaN	NaN	0.2617	0.8901	0.0231	0.0211	0.0221	0.0224	0.0212
0.0	0.0	0.0	-1631.7306	-785.7804	NaN	NaN	0.325	0.8903	0.0231	0.0211	0.022	0.0224	0.0211
0.0	0.0	0.0	51.2694	-56.7804	NaN	NaN	1.3	0.8905	0.023	0.021	0.022	0.0224	0.0211
0.0	0.0	0.0	-55.7306	-778.7804	NaN	NaN	0.9332	0.8903	0.0231	0.021	0.0221	0.0225	0.0211
0.0	0.0	0.0	-1441.7306	-1571.7804	NaN	NaN	0.5216	0.8903	0.0231	0.021	0.022	0.0224	0.0211
0.0	0.0	0.0	-1880.7306	-1781.7804	NaN	NaN	0.4865	0.8902	0.0231	0.0211	0.0221	0.0224	0.0211
0.0	0.0	0.0	-933.7306	-700.7804	NaN	NaN	0.4287	0.8904	0.023	0.0211	0.022	0.0224	0.0211
0.0	0.0	0.0	-135.7306	-1245.7804	NaN	NaN	0.9018	0.891	0.0229	0.0209	0.0219	0.0223	0.0211
0.0	0.0	0.0	-1003.7306	550.2196	NaN	NaN	-0.3	0.8911	0.0228	0.0208	0.0219	0.0225	0.021
0.0	0.0	0.0	1610.2694	1822.2196	NaN	NaN	0.5309	0.8912	0.0227	0.0207	0.0219	0.0225	0.021
0.0	0.0	0.0	-1148.7306	-696.7804	NaN	NaN	0.3776	0.8905	0.023	0.0208	0.022	0.0226	0.021
0.0	0.0	0.0	-833.7306	-1478.7804	NaN	NaN	0.6395	0.8903	0.0232	0.021	0.022	0.0225	0.021
0.0	0.0	0.0	-1567.7306	-964.7804	NaN	NaN	0.381	0.8906	0.0231	0.021	0.022	0.0223	0.021
0.0	0.0	0.0	-2650.7306	-2727.7804	NaN	NaN	0.5072	0.8905	0.0231	0.021	0.022	0.0224	0.0211
0.0	0.0	0.0	-1739.7306	-569.7804	NaN	NaN	0.2467	0.8912	0.0228	0.0208	0.0219	0.0224	0.021
0.0	0.0	0.0	-588.7306	1877.2196	NaN	NaN	1.3	0.8911	0.0228	0.0207	0.022	0.0225	0.021
0.0	0.0	0.0	-1080.7306	-4117.7804	NaN	NaN	0.7921	0.8907	0.0229	0.0209	0.022	0.0224	0.021
0.0	0.0	0.0	-2710.7306	970.2196	NaN	NaN	-0.3	0.8908	0.023	0.0209	0.0221	0.0223	0.0209
0.0	0.0	0.0	-1382.7306	-2344.7804	NaN	NaN	0.629	0.8902	0.0231	0.0212	0.0222	0.0223	0.0211
0.0	0.0	0.0	-3954.7306	-860.7804	NaN	NaN	0.1788	0.891	0.0229	0.021	0.022	0.022	0.021
0.0	0.0	0.0	-977.7306	-3165.7804	NaN	NaN	0.764	0.891	0.0228	0.021	0.022	0.0221	0.021
0.0	0.0	0.0	-1600.7306	1472.2196	NaN	NaN	-0.3	0.8913	0.0228	0.0208	0.022	0.0222	0.0209
0.0	0.0	0.0	-910.7306	1662.2196	NaN	NaN	1.3	0.8908	0.023	0.0209	0.022	0.0223	0.021
0.0	0.0	0.0	-2306.7306	-3545.7804	NaN	NaN	0.6059	0.8904	0.0231	0.0212	0.022	0.0222	0.0211
0.0	0.0	0.0	-1576.7306	-1747.7804	NaN	NaN	0.5257	0.8902	0.0232	0.0212	0.0221	0.0223	0.0211
0.0	0.0	0.0	-848.7306	-251.7804	NaN	NaN	0.2288	0.8904	0.0231	0.0211	0.022	0.0223	0.0211
0.0	0.0	0.0	-2065.7306	1520.2196	NaN	NaN	-0.3	0.8906	0.023	0.021	0.0219	0.0223	0.0211
0.0	0.0	0.0	-800.7306	-637.7804	NaN	NaN	0.4434	0.8907	0.023	0.0209	0.0219	0.0223	0.0211
0.0	0.0	0.0	-1839.7306	582.2196	NaN	NaN	-0.3	0.8901	0.0232	0.021	0.022	0.0225	0.0211
0.0	0.0	0.0	-1182.7306	1449.2196	NaN	NaN	1.3	0.8901	0.0232	0.021	0.022	0.0225	0.0212
0.0	0.0	0.0	436.2694	879.2196	NaN	NaN	0.6684	0.89	0.0233	0.021	0.022	0.0225	0.0212
0.0	0.0	0.0	-1112.7306	-39.7804	NaN	NaN	0.0345	0.8897	0.0234	0.0211	0.0221	0.0225	0.0212
0.0	0.0	0.0	-3272.7306	-357.7804	NaN	NaN	0.0985	0.8899	0.0233	0.0212	0.0221	0.0224	0.0211
0.0	0.0	0.0	-3163.7306	-1056.7804	NaN	NaN	0.2504	0.8899	0.0233	0.0213	0.0221	0.0223	0.0211
0.0	0.0	0.0	-479.7306	-669.7804	NaN	NaN	0.5827	0.8899	0.0233	0.0213	0.0222	0.0222	0.0212
0.0	0.0	0.0	-1482.7306	-2892.7804	NaN	NaN	0.6611	0.8898	0.0232	0.0215	0.0223	0.022	0.0212
0.0	0.0	0.0	-1266.7306	-3299.7804	NaN	NaN	0.7226	0.8899	0.0231	0.0215	0.0223	0.022	0.0212
0.0	0.0	0.0	-1165.7306	-1453.7804	NaN	NaN	0.555	0.8905	0.023	0.0213	0.0221	0.0219	0.0211
0.0	0.0	0.0	-925.7306	-75.7804	NaN	NaN	0.0757	0.8906	0.0229	0.0212	0.0221	0.022	0.0212
0.0	0.0	0.0	-1791.7306	-1841.7804	NaN	NaN	0.5069	0.8904	0.0229	0.0213	0.0221	0.022	0.0213
0.0	0.0	0.0	-879.7306	-189.7804	NaN	NaN	0.1774	0.8902	0.023	0.0213	0.0221	0.022	0.0213
0.0	0.0	0.0	-3339.7306	-94.7804	NaN	NaN	0.0276	0.89	0.0231	0.0214	0.0222	0.022	0.0213
0.0	0.0	0.0	-969.7306	-1318.7804	NaN	NaN	0.5763	0.8903	0.023	0.0213	0.0221	0.022	0.0213
0.0	0.0	0.0	-669.7306	-237.7804	NaN	NaN	0.262	0.8903	0.023	0.0212	0.0221	0.0221	0.0213
0.0	0.0	0.0	-1583.7306	648.2196	NaN	NaN	-0.3	0.8901	0.0231	0.0212	0.0221	0.0223	0.0213
0.0	0.0	0.0	-2191.7306	928.2196	NaN	NaN	-0.3	0.8899	0.0232	0.0213	0.0221	0.0222	0.0213
0.0	0.0	0.0	-962.7306	-969.7804	NaN	NaN	0.5018	0.8894	0.0233	0.0216	0.0223	0.0221	0.0214
0.0	0.0	0.0	-2543.7306	-3616.7804	NaN	NaN	0.5871	0.8894	0.0232	0.0217	0.0224	0.0219	0.0214
0.0	0.0	0.0	-1655.7306	-1965.7804	NaN	NaN	0.5428	0.8898	0.0231	0.0217	0.0224	0.0218	0.0214
0.0	0.0	0.0	-2725.7306	-98.7804	NaN	NaN	0.035	0.8904	0.0229	0.0214	0.0223	0.0218	0.0213
0.0	0.0	0.0	-764.7306	1023.2196	NaN	NaN	1.3	0.8905	0.0229	0.0212	0.0222	0.0219	0.0213
0.0	0.0	0.0	-1454.7306	-802.7804	NaN	NaN	0.3556	0.89	0.023	0.0214	0.0223	0.0219	0.0214
0.0	0.0	0.0	-1923.7306	751.2196	NaN	NaN	-0.3	0.8899	0.023	0.0216	0.0223	0.0218	0.0214
0.0	0.0	0.0	-1588.7306	-3610.7804	NaN	NaN	0.6944	0.8896	0.023	0.0218	0.0224	0.0217	0.0215
0.0	0.0	0.0	-4006.7306	633.2196	NaN	NaN	-0.1877	0.8899	0.023	0.0217	0.0223	0.0218	0.0214
0.0	0.0	0.0	-1531.7306	-1773.7804	NaN	NaN	0.5366	0.8899	0.0229	0.0216	0.0223	0.0217	0.0215
0.0	0.0	0.0	18.2694	-2194.7804	NaN	NaN	1.0084	0.8901	0.0229	0.0216	0.0223	0.0217	0.0214
0.0	0.0	0.0	-980.7306	-213.7804	NaN	NaN	0.179	0.8897	0.023	0.0217	0.0223	0.0219	0.0215
0.0	0.0	0.0	-2638.7306	604.2196	NaN	NaN	-0.297	0.8897	0.023	0.0217	0.0223	0.0218	0.0215
0.0	0.0	0.0	-3026.7306	653.2196	NaN	NaN	-0.2752	0.8894	0.0231	0.0218	0.0223	0.0218	0.0216
0.0	0.0	0.0	-911.7306	-1265.7804	NaN	NaN	0.5813	0.8894	0.0231	0.0218	0.0223	0.0218	0.0216
0.0	0.0	0.0	-747.7306	-1962.7804	NaN	NaN	0.7241	0.8893	0.0231	0.0219	0.0223	0.0218	0.0216
0.0	0.0	0.0	-1318.7306	-354.7804	NaN	NaN	0.212	0.8894	0.0231	0.0219	0.0223	0.0218	0.0216
0.0	0.0	0.0	-169.7306	88.2196	NaN	NaN	-0.3	0.8894	0.0231	0.0219	0.0223	0.0218	0.0215
0.0	0.0	0.0	-479.7306	-1537.7804	NaN	NaN	0.7622	0.8893	0.023	0.022	0.0223	0.0218	0.0216
0.0	0.0	0.0	-3152.7306	-2740.7804	NaN	NaN	0.4651	0.8896	0.0229	0.0219	0.0223	0.0217	0.0215
0.0	0.0	0.0	771.2694	-1213.7804	NaN	NaN	1.3	0.8897	0.0228	0.0219	0.0224	0.0217	0.0216
0.0	0.0	0.0	-1374.7306	-3507.7804	NaN	NaN	0.7184	0.8898	0.0227	0.0219	0.0224	0.0217	0.0216
0.0	0.0	0.0	-2303.7306	-1863.7804	NaN	NaN	0.4472	0.8901	0.0226	0.0218	0.0224	0.0216	0.0216
0.0	0.0	0.0	-3118.7306	-2032.7804	NaN	NaN	0.3946	0.8904	0.0225	0.0217	0.0223	0.0215	0.0216
0.0	0.0	0.0	-4289.7306	-235.7804	NaN	NaN	0.0521	0.8906	0.0223	0.0216	0.0223	0.0215	0.0216
0.0	0.0	0.0	-456.7306	27.2196	NaN	NaN	-0.0634	0.8906	0.0223	0.0215	0.0223	0.0216	0.0217
0.0	0.0	0.0	-2056.7306	-1183.7804	NaN	NaN	0.3653	0.8903	0.0223	0.0216	0.0223	0.0216	0.0217
0.0	0.0	0.0	-2443.7306	-1218.7804	NaN	NaN	0.3328	0.8903	0.0224	0.0217	0.0223	0.0216	0.0217
0.0	0.0	0.0	273.2694	-3338.7804	NaN	NaN	1.0891	0.8904	0.0224	0.0217	0.0222	0.0215	0.0217
0.0	0.0	0.0	-2189.7306	-2955.7804	NaN	NaN	0.5744	0.8905	0.0224	0.0217	0.0222	0.0215	0.0218
0.0	0.0	0.0	-1619.7306	1128.2196	NaN	NaN	-0.3	0.8908	0.0223	0.0215	0.0221	0.0216	0.0217
0.0	0.0	0.0	-1300.7306	-1528.7804	NaN	NaN	0.5403	0.8906	0.0224	0.0215	0.022	0.0217	0.0218
0.0	0.0	0.0	-2344.7306	503.2196	NaN	NaN	-0.2733	0.8907	0.0224	0.0214	0.0219	0.0218	0.0218
0.0	0.0	0.0	-1136.7306	-330.7804	NaN	NaN	0.2254	0.8904	0.0225	0.0215	0.022	0.0218	0.0218
0.0	0.0	0.0	-3406.7306	-131.7804	NaN	NaN	0.0372	0.8902	0.0226	0.0216	0.022	0.0218	0.0218
0.0	0.0	0.0	-2006.7306	-59.7804	NaN	NaN	0.0289	0.8903	0.0226	0.0215	0.0219	0.0218	0.0218
0.0	0.0	0.0	-1640.7306	844.2196	NaN	NaN	-0.3	0.8903	0.0227	0.0215	0.0219	0.0219	0.0218
0.0	0.0	0.0	-2426.7306	1117.2196	NaN	NaN	-0.3	0.8904	0.0226	0.0214	0.0219	0.0219	0.0217
0.0	0.0	0.0	-242.7306	-400.7804	NaN	NaN	0.6228	0.8906	0.0226	0.0213	0.0218	0.0219	0.0217
0.0	0.0	0.0	-2011.7306	864.2196	NaN	NaN	-0.3	0.8904	0.0227	0.0213	0.0219	0.022	0.0217
0.0	0.0	0.0	-838.7306	840.2196	NaN	NaN	1.3	0.8903	0.0227	0.0214	0.0218	0.022	0.0217
0.0	0.0	0.0	-3335.7306	-415.7804	NaN	NaN	0.1108	0.8899	0.0228	0.0216	0.0219	0.022	0.0218
0.0	0.0	0.0	-893.7306	-511.7804	NaN	NaN	0.3641	0.8899	0.0228	0.0216	0.0219	0.0219	0.0218
0.0	0.0	0.0	-2798.7306	-1840.7804	NaN	NaN	0.3968	0.89	0.0227	0.0217	0.022	0.0217	0.0219
0.0	0.0	0.0	-2606.7306	-1240.7804	NaN	NaN	0.3225	0.8902	0.0226	0.0216	0.022	0.0217	0.0219
0.0	0.0	0.0	-1399.7306	1000.2196	NaN	NaN	-0.3	0.8909	0.0225	0.0214	0.0218	0.0216	0.0218
0.0	0.0	0.0	-2735.7306	-264.7804	NaN	NaN	0.0882	0.8912	0.0224	0.0214	0.0217	0.0215	0.0218
0.0	0.0	0.0	-388.7306	-601.7804	NaN	NaN	0.6075	0.8916	0.0223	0.0213	0.0216	0.0215	0.0217
0.0	0.0	0.0	-1270.7306	-582.7804	NaN	NaN	0.3144	0.8916	0.0223	0.0213	0.0216	0.0215	0.0217
0.0	0.0	0.0	-1793.7306	2177.2196	NaN	NaN	1.3	0.8921	0.0222	0.0211	0.0215	0.0215	0.0215
0.0	0.0	0.0	-817.7306	1239.2196	NaN	NaN	1.3	0.8918	0.0222	0.0212	0.0216	0.0216	0.0217
0.0	0.0	0.0	-2749.7306	-431.7804	NaN	NaN	0.1357	0.8914	0.0223	0.0213	0.0217	0.0215	0.0218
0.0	0.0	0.0	-3055.7306	307.2196	NaN	NaN	-0.1118	0.8912	0.0223	0.0214	0.0218	0.0214	0.0219
0.0	0.0	0.0	-3131.7306	-1367.7804	NaN	NaN	0.304	0.8911	0.0223	0.0214	0.0219	0.0213	0.0219
0.0	0.0	0.0	-1211.7306	2356.2196	NaN	NaN	1.3	0.8921	0.0222	0.0211	0.0217	0.0212	0.0217
0.0	0.0	0.0	-1316.7306	-2632.7804	NaN	NaN	0.6666	0.8918	0.0221	0.0212	0.0218	0.0212	0.0218
0.0	0.0	0.0	423.2694	-1029.7804	NaN	NaN	1.3	0.8924	0.0221	0.0211	0.0217	0.0212	0.0215
0.0	0.0	0.0	-1972.7306	38.2196	NaN	NaN	-0.0198	0.8922	0.0221	0.0212	0.0217	0.0212	0.0215
0.0	0.0	0.0	-2103.7306	-1199.7804	NaN	NaN	0.3632	0.8917	0.0221	0.0215	0.0218	0.0212	0.0217
0.0	0.0	0.0	-2191.7306	-1194.7804	NaN	NaN	0.3528	0.8914	0.0222	0.0217	0.0219	0.0211	0.0219
0.0	0.0	0.0	-2753.7306	-3108.7804	NaN	NaN	0.5303	0.8917	0.0221	0.0216	0.0218	0.021	0.0218
0.0	0.0	0.0	-3220.7306	898.2196	NaN	NaN	-0.3	0.8924	0.022	0.0213	0.0216	0.0211	0.0216
0.0	0.0	0.0	-2786.7306	2932.2196	NaN	NaN	1.3	0.8928	0.022	0.0211	0.0215	0.0212	0.0214
0.0	0.0	0.0	-2030.7306	699.2196	NaN	NaN	-0.3	0.8925	0.0221	0.0212	0.0215	0.0212	0.0215
0.0	0.0	0.0	-2333.7306	-1883.7804	NaN	NaN	0.4467	0.8918	0.0222	0.0215	0.0216	0.0212	0.0217
0.0	0.0	0.0	-1481.7306	204.2196	NaN	NaN	-0.1599	0.8921	0.0222	0.0214	0.0215	0.0211	0.0216
0.0	0.0	0.0	-3365.7306	-1024.7804	NaN	NaN	0.2334	0.8919	0.0222	0.0215	0.0216	0.0211	0.0217
0.0	0.0	0.0	-2053.7306	940.2196	NaN	NaN	-0.3	0.8925	0.0221	0.0212	0.0215	0.0212	0.0215
0.0	0.0	0.0	-1912.7306	1285.2196	NaN	NaN	-0.3	0.8924	0.0222	0.0212	0.0215	0.0213	0.0215
0.0	0.0	0.0	-1055.7306	791.2196	NaN	NaN	-0.3	0.8925	0.0223	0.0212	0.0214	0.0212	0.0214
0.0	0.0	0.0	-174.7306	1142.2196	NaN	NaN	1.1806	0.8927	0.0223	0.0211	0.0214	0.0212	0.0214
0.0	0.0	0.0	-1017.7306	-1009.7804	NaN	NaN	0.498	0.8925	0.0224	0.0211	0.0214	0.0213	0.0214
0.0	0.0	0.0	-71.7306	-231.7804	NaN	NaN	0.7637	0.8927	0.0223	0.021	0.0214	0.0213	0.0213
0.0	0.0	0.0	-837.7306	856.2196	NaN	NaN	1.3	0.8927	0.0223	0.0209	0.0214	0.0213	0.0213
0.0	0.0	0.0	-1688.7306	-1935.7804	NaN	NaN	0.5341	0.8923	0.0223	0.021	0.0216	0.0213	0.0215
0.0	0.0	0.0	-965.7306	-1792.7804	NaN	NaN	0.6499	0.8923	0.0223	0.021	0.0216	0.0213	0.0215
0.0	0.0	0.0	-3408.7306	-582.7804	NaN	NaN	0.146	0.8922	0.0223	0.021	0.0216	0.0213	0.0215
0.0	0.0	0.0	-2613.7306	-1190.7804	NaN	NaN	0.313	0.8927	0.0221	0.0209	0.0216	0.0213	0.0214
0.0	0.0	0.0	-2217.7306	1181.2196	NaN	NaN	-0.3	0.8932	0.022	0.0207	0.0215	0.0213	0.0213
0.0	0.0	0.0	-2670.7306	745.2196	NaN	NaN	-0.3	0.8935	0.022	0.0206	0.0215	0.0213	0.0212
0.0	0.0	0.0	-1640.7306	1913.2196	NaN	NaN	1.3	0.8938	0.0219	0.0205	0.0215	0.0212	0.0211
0.0	0.0	0.0	-2432.7306	-521.7804	NaN	NaN	0.1766	0.8934	0.022	0.0207	0.0216	0.0212	0.0212
0.0	0.0	0.0	-1798.7306	-1825.7804	NaN	NaN	0.5037	0.8935	0.022	0.0206	0.0216	0.0212	0.0211
0.0	0.0	0.0	-850.7306	133.2196	NaN	NaN	-0.1857	0.8935	0.022	0.0206	0.0216	0.0212	0.0211
0.0	0.0	0.0	-3015.7306	-877.7804	NaN	NaN	0.2254	0.8934	0.022	0.0206	0.0216	0.0212	0.0211
0.0	0.0	0.0	-2018.7306	360.2196	NaN	NaN	-0.2172	0.8937	0.022	0.0205	0.0215	0.0212	0.021
0.0	0.0	0.0	-3141.7306	-1356.7804	NaN	NaN	0.3016	0.8936	0.0221	0.0205	0.0216	0.0213	0.021
0.0	0.0	0.0	-1126.7306	1817.2196	NaN	NaN	1.3	0.894	0.022	0.0203	0.0215	0.0213	0.0209
0.0	0.0	0.0	-900.7306	-103.7804	NaN	NaN	0.1033	0.8939	0.0221	0.0203	0.0215	0.0214	0.0209
0.0	0.0	0.0	-490.7306	-1686.7804	NaN	NaN	0.7746	0.8938	0.0221	0.0202	0.0215	0.0215	0.0208
0.0	0.0	0.0	-1516.7306	753.2196	NaN	NaN	-0.3	0.894	0.0222	0.0201	0.0215	0.0215	0.0208
0.0	0.0	0.0	-1289.7306	1962.2196	NaN	NaN	1.3	0.894	0.0222	0.02	0.0215	0.0215	0.0207
0.0	0.0	0.0	-92.7306	-369.7804	NaN	NaN	0.7995	0.8945	0.0221	0.0199	0.0214	0.0214	0.0207
0.0	0.0	0.0	-328.7306	-164.7804	NaN	NaN	0.3339	0.8947	0.0221	0.0198	0.0214	0.0214	0.0206
0.0	0.0	0.0	-1934.7306	533.2196	NaN	NaN	-0.3	0.8947	0.0222	0.0198	0.0214	0.0214	0.0206
0.0	0.0	0.0	-1456.7306	143.2196	NaN	NaN	-0.109	0.895	0.0221	0.0198	0.0213	0.0213	0.0205
0.0	0.0	0.0	-2039.7306	438.2196	NaN	NaN	-0.2736	0.8949	0.0222	0.0198	0.0213	0.0212	0.0205
0.0	0.0	0.0	-2043.7306	-293.7804	NaN	NaN	0.1257	0.8952	0.0221	0.0197	0.0213	0.0212	0.0204
0.0	0.0	0.0	-3077.7306	1999.2196	NaN	NaN	-0.3	0.8957	0.0221	0.0196	0.0212	0.0211	0.0203
0.0	0.0	0.0	-450.7306	-1077.7804	NaN	NaN	0.7051	0.8957	0.0221	0.0196	0.0213	0.0211	0.0202
0.0	0.0	0.0	-677.7306	3038.2196	NaN	NaN	1.2871	0.8961	0.0221	0.0194	0.0212	0.0211	0.02
0.0	0.0	0.0	232.2694	-581.7804	NaN	NaN	1.3	0.8956	0.0223	0.0196	0.0213	0.0212	0.0201
0.0	0.0	0.0	-1151.7306	924.2196	NaN	NaN	-0.3	0.8958	0.0223	0.0196	0.0213	0.0211	0.02
0.0	0.0	0.0	-1522.7306	243.2196	NaN	NaN	-0.1901	0.8952	0.0224	0.0197	0.0214	0.0212	0.0201
0.0	0.0	0.0	-1322.7306	-625.7804	NaN	NaN	0.3212	0.8951	0.0225	0.0197	0.0214	0.0211	0.0201
0.0	0.0	0.0	-1780.7306	1719.2196	NaN	NaN	-0.3	0.8947	0.0226	0.0199	0.0215	0.0212	0.0201
0.0	0.0	0.0	-1705.7306	548.2196	NaN	NaN	-0.3	0.8944	0.0227	0.02	0.0216	0.0211	0.0202
0.0	0.0	0.0	-1544.7306	-141.7804	NaN	NaN	0.0841	0.8941	0.0228	0.0201	0.0216	0.0211	0.0203
0.0	0.0	0.0	-1810.7306	-2078.7804	NaN	NaN	0.5345	0.894	0.0228	0.0201	0.0217	0.0211	0.0203
0.0	0.0	0.0	-454.7306	1480.2196	NaN	NaN	1.3	0.8941	0.0228	0.0201	0.0216	0.0211	0.0203
0.0	0.0	0.0	-584.7306	19.2196	NaN	NaN	-0.034	0.894	0.0228	0.0202	0.0216	0.021	0.0204
0.0	0.0	0.0	-1308.7306	-365.7804	NaN	NaN	0.2184	0.8936	0.0229	0.0204	0.0217	0.021	0.0205
0.0	0.0	0.0	-1708.7306	-1907.7804	NaN	NaN	0.5275	0.8933	0.0229	0.0205	0.0218	0.0209	0.0206
0.0	0.0	0.0	-487.7306	-200.7804	NaN	NaN	0.2916	0.8935	0.0228	0.0205	0.0218	0.0208	0.0206
0.0	0.0	0.0	1161.2694	-1098.7804	NaN	NaN	-0.3	0.8933	0.0229	0.0205	0.0218	0.0209	0.0206
0.0	0.0	0.0	1188.2694	101.2196	NaN	NaN	0.0785	0.8935	0.0228	0.0204	0.0218	0.0209	0.0206
0.0	0.0	0.0	-1197.7306	-1401.7804	NaN	NaN	0.5392	0.8932	0.0229	0.0205	0.0218	0.021	0.0206
0.0	0.0	0.0	-1485.7306	556.2196	NaN	NaN	-0.3	0.8933	0.0228	0.0204	0.0218	0.021	0.0206
0.0	0.0	0.0	-926.7306	-843.7804	NaN	NaN	0.4766	0.8932	0.0228	0.0205	0.0218	0.021	0.0206
0.0	0.0	0.0	-515.7306	-2332.7804	NaN	NaN	0.8189	0.8929	0.0228	0.0206	0.0219	0.021	0.0207
0.0	0.0	0.0	-1049.7306	-576.7804	NaN	NaN	0.3546	0.8928	0.0228	0.0207	0.022	0.021	0.0207
0.0	0.0	0.0	-2617.7306	-1757.7804	NaN	NaN	0.4017	0.8928	0.0228	0.0208	0.022	0.021	0.0207
0.0	0.0	0.0	-833.7306	-1056.7804	NaN	NaN	0.559	0.8929	0.0227	0.0208	0.022	0.021	0.0206
0.0	0.0	0.0	-1522.7306	-1118.7804	NaN	NaN	0.4235	0.893	0.0227	0.0208	0.022	0.0209	0.0206
0.0	0.0	0.0	-2732.7306	-1530.7804	NaN	NaN	0.359	0.8931	0.0227	0.0208	0.0219	0.0209	0.0206
0.0	0.0	0.0	-1121.7306	-1459.7804	NaN	NaN	0.5655	0.8936	0.0226	0.0206	0.0218	0.021	0.0205
0.0	0.0	0.0	-658.7306	-707.7804	NaN	NaN	0.5179	0.8937	0.0226	0.0205	0.0217	0.021	0.0205
0.0	0.0	0.0	-1679.7306	-750.7804	NaN	NaN	0.3089	0.8936	0.0226	0.0205	0.0217	0.021	0.0206
0.0	0.0	0.0	-1117.7306	-503.7804	NaN	NaN	0.3107	0.8937	0.0226	0.0205	0.0216	0.021	0.0206
0.0	0.0	0.0	-1317.7306	-1030.7804	NaN	NaN	0.4389	0.8936	0.0226	0.0205	0.0216	0.0211	0.0206
0.0	0.0	0.0	-1492.7306	-1537.7804	NaN	NaN	0.5074	0.8938	0.0226	0.0204	0.0215	0.0211	0.0206
0.0	0.0	0.0	-345.7306	-353.7804	NaN	NaN	0.5058	0.8938	0.0226	0.0203	0.0214	0.0212	0.0206
0.0	0.0	0.0	-1068.7306	-553.7804	NaN	NaN	0.3413	0.8936	0.0227	0.0203	0.0214	0.0212	0.0206
0.0	0.0	0.0	-2661.7306	312.2196	NaN	NaN	-0.1329	0.8935	0.0228	0.0204	0.0214	0.0213	0.0207
0.0	0.0	0.0	2160.2694	1832.2196	NaN	NaN	0.4589	0.8933	0.0229	0.0204	0.0214	0.0214	0.0207
0.0	0.0	0.0	-1648.7306	-947.7804	NaN	NaN	0.365	0.893	0.023	0.0205	0.0214	0.0214	0.0207
0.0	0.0	0.0	-1771.7306	132.2196	NaN	NaN	-0.0806	0.893	0.0231	0.0204	0.0214	0.0215	0.0207
0.0	0.0	0.0	-68.7306	2527.2196	NaN	NaN	1.028	0.8928	0.0231	0.0204	0.0214	0.0216	0.0207
0.0	0.0	0.0	653.2694	-1740.7804	NaN	NaN	1.3	0.8926	0.0232	0.0204	0.0214	0.0216	0.0207
0.0	0.0	0.0	323.2694	-50.7804	NaN	NaN	-0.1864	0.8927	0.0232	0.0204	0.0213	0.0216	0.0208
0.0	0.0	0.0	-1911.7306	156.2196	NaN	NaN	-0.089	0.8926	0.0232	0.0204	0.0214	0.0216	0.0208
0.0	0.0	0.0	-1367.7306	3439.2196	NaN	NaN	1.3	0.8932	0.023	0.0202	0.0213	0.0216	0.0207
0.0	0.0	0.0	376.2694	590.2196	NaN	NaN	0.6107	0.893	0.023	0.0202	0.0214	0.0217	0.0207
0.0	0.0	0.0	-741.7306	2530.2196	NaN	NaN	1.3	0.8929	0.0231	0.0203	0.0214	0.0217	0.0206
0.0	0.0	0.0	-2148.7306	827.2196	NaN	NaN	-0.3	0.8927	0.0233	0.0204	0.0213	0.0216	0.0207
0.0	0.0	0.0	-1574.7306	-3319.7804	NaN	NaN	0.6783	0.893	0.0231	0.0205	0.0213	0.0215	0.0207
0.0	0.0	0.0	-322.7306	2384.2196	NaN	NaN	1.1566	0.8936	0.023	0.0202	0.0212	0.0214	0.0206
0.0	0.0	0.0	-2745.7306	1312.2196	NaN	NaN	-0.3	0.8942	0.0228	0.0201	0.0212	0.0213	0.0205
0.0	0.0	0.0	624.2694	-6.7804	NaN	NaN	-0.011	0.8941	0.0228	0.02	0.0212	0.0214	0.0204
0.0	0.0	0.0	-1355.7306	-326.7804	NaN	NaN	0.1942	0.8937	0.0229	0.0202	0.0213	0.0215	0.0205
0.0	0.0	0.0	-2591.7306	1383.2196	NaN	NaN	-0.3	0.8933	0.023	0.0203	0.0213	0.0214	0.0206
0.0	0.0	0.0	-2283.7306	-1879.7804	NaN	NaN	0.4515	0.8935	0.0229	0.0204	0.0213	0.0212	0.0207
0.0	0.0	0.0	-2068.7306	347.2196	NaN	NaN	-0.2017	0.8937	0.0228	0.0203	0.0213	0.0212	0.0207
0.0	0.0	0.0	-1270.7306	-1222.7804	NaN	NaN	0.4904	0.8939	0.0227	0.0202	0.0213	0.0212	0.0207
0.0	0.0	0.0	-1375.7306	3099.2196	NaN	NaN	1.3	0.8945	0.0225	0.02	0.0212	0.0212	0.0206
0.0	0.0	0.0	-750.7306	587.2196	NaN	NaN	-0.3	0.8938	0.0227	0.0202	0.0213	0.0213	0.0207
0.0	0.0	0.0	-2777.7306	-1399.7804	NaN	NaN	0.3351	0.8936	0.0227	0.0203	0.0213	0.0213	0.0208
0.0	0.0	0.0	-2170.7306	28.2196	NaN	NaN	-0.0132	0.8933	0.0228	0.0204	0.0214	0.0213	0.0208
0.0	0.0	0.0	-1069.7306	-841.7804	NaN	NaN	0.4404	0.8933	0.0228	0.0204	0.0214	0.0213	0.0208
0.0	0.0	0.0	-1671.7306	203.2196	NaN	NaN	-0.1384	0.8932	0.0228	0.0204	0.0214	0.0213	0.0208
0.0	0.0	0.0	-2266.7306	-334.7804	NaN	NaN	0.1287	0.893	0.0228	0.0205	0.0214	0.0213	0.0209
0.0	0.0	0.0	-728.7306	360.2196	NaN	NaN	-0.3	0.8933	0.0228	0.0205	0.0214	0.0213	0.0208
0.0	0.0	0.0	-920.7306	-870.7804	NaN	NaN	0.4861	0.8933	0.0228	0.0205	0.0213	0.0213	0.0208
0.0	0.0	0.0	-782.7306	-1349.7804	NaN	NaN	0.633	0.8932	0.0228	0.0205	0.0214	0.0214	0.0208
0.0	0.0	0.0	-1764.7306	1966.2196	NaN	NaN	1.3	0.8931	0.0229	0.0205	0.0214	0.0215	0.0207
0.0	0.0	0.0	-2318.7306	-465.7804	NaN	NaN	0.1673	0.8925	0.023	0.0207	0.0214	0.0215	0.0209
0.0	0.0	0.0	-2088.7306	881.2196	NaN	NaN	-0.3	0.8926	0.023	0.0207	0.0214	0.0215	0.0208
0.0	0.0	0.0	-2638.7306	1354.2196	NaN	NaN	-0.3	0.8925	0.023	0.0206	0.0214	0.0216	0.0208
0.0	0.0	0.0	-1488.7306	-1180.7804	NaN	NaN	0.4423	0.8924	0.023	0.0206	0.0215	0.0217	0.0209
0.0	0.0	0.0	-1511.7306	3984.2196	NaN	NaN	1.3	0.8926	0.023	0.0204	0.0215	0.0218	0.0208
0.0	0.0	0.0	-1196.7306	833.2196	NaN	NaN	-0.3	0.8921	0.0231	0.0205	0.0215	0.0219	0.0209
0.0	0.0	0.0	-1387.7306	1970.2196	NaN	NaN	1.3	0.8921	0.0231	0.0205	0.0215	0.0218	0.0209
0.0	0.0	0.0	-1679.7306	474.2196	NaN	NaN	-0.3	0.892	0.0232	0.0206	0.0216	0.0217	0.0209
0.0	0.0	0.0	-3349.7306	-1300.7804	NaN	NaN	0.2797	0.8921	0.0231	0.0207	0.0216	0.0216	0.0209
0.0	0.0	0.0	-720.7306	1014.2196	NaN	NaN	1.3	0.8922	0.023	0.0207	0.0217	0.0216	0.0208
0.0	0.0	0.0	-782.7306	-888.7804	NaN	NaN	0.5317	0.8922	0.023	0.0207	0.0218	0.0215	0.0208
0.0	0.0	0.0	-1400.7306	-1157.7804	NaN	NaN	0.4525	0.8925	0.0228	0.0207	0.0217	0.0214	0.0208
0.0	0.0	0.0	-799.7306	-2095.7804	NaN	NaN	0.7238	0.8928	0.0227	0.0207	0.0217	0.0214	0.0208
0.0	0.0	0.0	-1229.7306	-469.7804	NaN	NaN	0.2764	0.893	0.0226	0.0206	0.0217	0.0214	0.0207
0.0	0.0	0.0	-2685.7306	662.2196	NaN	NaN	-0.3	0.8932	0.0226	0.0205	0.0216	0.0214	0.0207
0.0	0.0	0.0	-1252.7306	-542.7804	NaN	NaN	0.3023	0.893	0.0226	0.0205	0.0216	0.0215	0.0207
0.0	0.0	0.0	-1421.7306	669.2196	NaN	NaN	-0.3	0.893	0.0227	0.0205	0.0216	0.0214	0.0207
0.0	0.0	0.0	-981.7306	-2967.7804	NaN	NaN	0.7514	0.893	0.0227	0.0205	0.0216	0.0214	0.0208
0.0	0.0	0.0	-928.7306	-942.7804	NaN	NaN	0.5038	0.8931	0.0227	0.0205	0.0216	0.0214	0.0207
0.0	0.0	0.0	1174.2694	1125.2196	NaN	NaN	0.4893	0.8933	0.0227	0.0204	0.0215	0.0214	0.0207
0.0	0.0	0.0	-1400.7306	-1443.7804	NaN	NaN	0.5076	0.8931	0.0228	0.0204	0.0215	0.0215	0.0207
0.0	0.0	0.0	-327.7306	569.2196	NaN	NaN	1.3	0.8931	0.0228	0.0204	0.0215	0.0214	0.0207
0.0	0.0	0.0	-858.7306	-2192.7804	NaN	NaN	0.7186	0.893	0.0229	0.0205	0.0215	0.0214	0.0207
0.0	0.0	0.0	-1432.7306	-598.7804	NaN	NaN	0.2947	0.8929	0.0229	0.0205	0.0215	0.0215	0.0207
0.0	0.0	0.0	-646.7306	481.2196	NaN	NaN	-0.3	0.893	0.0229	0.0204	0.0215	0.0215	0.0206
0.0	0.0	0.0	-357.7306	681.2196	NaN	NaN	1.3	0.8929	0.023	0.0204	0.0215	0.0216	0.0206
0.0	0.0	0.0	-2076.7306	-519.7804	NaN	NaN	0.2002	0.8927	0.023	0.0205	0.0215	0.0216	0.0206
0.0	0.0	0.0	-2364.7306	-966.7804	NaN	NaN	0.2902	0.8926	0.023	0.0207	0.0215	0.0216	0.0206
0.0	0.0	0.0	-2137.7306	400.2196	NaN	NaN	-0.2303	0.8925	0.023	0.0207	0.0216	0.0215	0.0206
0.0	0.0	0.0	-2069.7306	-1630.7804	NaN	NaN	0.4407	0.8925	0.023	0.0208	0.0216	0.0214	0.0207
0.0	0.0	0.0	-2525.7306	-553.7804	NaN	NaN	0.1798	0.8928	0.0229	0.0207	0.0216	0.0213	0.0207
0.0	0.0	0.0	-1679.7306	465.2196	NaN	NaN	-0.3	0.8931	0.0228	0.0206	0.0215	0.0214	0.0206
0.0	0.0	0.0	-1282.7306	1209.2196	NaN	NaN	-0.3	0.8934	0.0228	0.0204	0.0214	0.0214	0.0206
0.0	0.0	0.0	-2302.7306	3113.2196	NaN	NaN	1.3	0.893	0.0229	0.0205	0.0214	0.0216	0.0206
0.0	0.0	0.0	930.2694	-2191.7804	NaN	NaN	1.3	0.8927	0.023	0.0206	0.0214	0.0216	0.0207
0.0	0.0	0.0	-290.7306	1833.2196	NaN	NaN	1.1885	0.8923	0.0232	0.0207	0.0215	0.0216	0.0208
0.0	0.0	0.0	-1004.7306	-950.7804	NaN	NaN	0.4862	0.892	0.0232	0.0209	0.0215	0.0216	0.0208
0.0	0.0	0.0	-1627.7306	466.2196	NaN	NaN	-0.3	0.8919	0.0232	0.0209	0.0216	0.0216	0.0208
0.0	0.0	0.0	-1949.7306	387.2196	NaN	NaN	-0.2478	0.8915	0.0232	0.021	0.0217	0.0216	0.0209
0.0	0.0	0.0	-1303.7306	-1117.7804	NaN	NaN	0.4616	0.8918	0.0231	0.0211	0.0217	0.0214	0.0209
0.0	0.0	0.0	-598.7306	-2466.7804	NaN	NaN	0.8047	0.8918	0.023	0.0211	0.0217	0.0213	0.021
0.0	0.0	0.0	-1720.7306	-1374.7804	NaN	NaN	0.4441	0.8922	0.0229	0.021	0.0217	0.0213	0.0209
0.0	0.0	0.0	-2654.7306	2305.2196	NaN	NaN	-0.3	0.8925	0.0229	0.0209	0.0216	0.0213	0.0209
0.0	0.0	0.0	-2340.7306	329.2196	NaN	NaN	-0.1637	0.8925	0.0229	0.0209	0.0216	0.0213	0.0209
0.0	0.0	0.0	476.2694	-265.7804	NaN	NaN	-0.3	0.8923	0.0229	0.021	0.0216	0.0213	0.0209
0.0	0.0	0.0	-1481.7306	-1462.7804	NaN	NaN	0.4968	0.8922	0.0229	0.0212	0.0217	0.0212	0.0209
0.0	0.0	0.0	857.2694	-3022.7804	NaN	NaN	1.3	0.8922	0.0228	0.0212	0.0217	0.0211	0.0209
0.0	0.0	0.0	-1538.7306	-695.7804	NaN	NaN	0.3114	0.8926	0.0227	0.0211	0.0216	0.0211	0.0209
0.0	0.0	0.0	-1585.7306	205.2196	NaN	NaN	-0.1487	0.8929	0.0227	0.0209	0.0216	0.0211	0.0208
0.0	0.0	0.0	758.2694	-315.7804	NaN	NaN	-0.3	0.8928	0.0227	0.0209	0.0216	0.0212	0.0209
0.0	0.0	0.0	-2923.7306	-850.7804	NaN	NaN	0.2254	0.8925	0.0227	0.021	0.0216	0.0212	0.0209
0.0	0.0	0.0	-1909.7306	-1993.7804	NaN	NaN	0.5108	0.8923	0.0228	0.0211	0.0217	0.0212	0.0209
0.0	0.0	0.0	-1842.7306	-1748.7804	NaN	NaN	0.4869	0.8921	0.0228	0.0212	0.0217	0.0211	0.021
0.0	0.0	0.0	-2599.7306	583.2196	NaN	NaN	-0.2892	0.8923	0.0228	0.0212	0.0217	0.0211	0.021
0.0	0.0	0.0	-1291.7306	-3550.7804	NaN	NaN	0.7333	0.8924	0.0227	0.0211	0.0217	0.0211	0.021
0.0	0.0	0.0	-1559.7306	1693.2196	NaN	NaN	1.3	0.8927	0.0227	0.021	0.0215	0.0212	0.0209
0.0	0.0	0.0	-1164.7306	1172.2196	NaN	NaN	1.3	0.8932	0.0226	0.0208	0.0214	0.0212	0.0208
0.0	0.0	0.0	-1150.7306	178.2196	NaN	NaN	-0.1833	0.8931	0.0227	0.0208	0.0213	0.0213	0.0208
0.0	0.0	0.0	-2313.7306	-978.7804	NaN	NaN	0.2973	0.8927	0.0228	0.0209	0.0214	0.0214	0.0209
0.0	0.0	0.0	-856.7306	2672.2196	NaN	NaN	1.3	0.8926	0.0228	0.0208	0.0214	0.0215	0.0208
0.0	0.0	0.0	-2784.7306	-2083.7804	NaN	NaN	0.428	0.8919	0.023	0.0211	0.0215	0.0215	0.021
0.0	0.0	0.0	-2500.7306	963.2196	NaN	NaN	-0.3	0.8921	0.0229	0.021	0.0215	0.0214	0.0209
0.0	0.0	0.0	-2294.7306	-1862.7804	NaN	NaN	0.4481	0.8919	0.0229	0.0211	0.0216	0.0214	0.021
0.0	0.0	0.0	-3320.7306	-384.7804	NaN	NaN	0.1038	0.8921	0.0229	0.0211	0.0215	0.0214	0.021
0.0	0.0	0.0	-1513.7306	822.2196	NaN	NaN	-0.3	0.8922	0.0229	0.021	0.0215	0.0215	0.021
0.0	0.0	0.0	-574.7306	-1487.7804	NaN	NaN	0.7213	0.8923	0.0228	0.0209	0.0215	0.0215	0.021
0.0	0.0	0.0	-815.7306	280.2196	NaN	NaN	-0.3	0.8925	0.0228	0.0208	0.0214	0.0215	0.0209
0.0	0.0	0.0	-1525.7306	142.2196	NaN	NaN	-0.1028	0.8924	0.0228	0.0208	0.0214	0.0217	0.021
0.0	0.0	0.0	-1841.7306	1781.2196	NaN	NaN	-0.3	0.8922	0.0228	0.0208	0.0214	0.0218	0.021
0.0	0.0	0.0	-2588.7306	4121.2196	NaN	NaN	1.3	0.8917	0.0229	0.0209	0.0215	0.0219	0.0211
0.0	0.0	0.0	-1454.7306	-2430.7804	NaN	NaN	0.6256	0.8911	0.0231	0.0212	0.0216	0.0218	0.0212
0.0	0.0	0.0	-2350.7306	-2671.7804	NaN	NaN	0.532	0.8911	0.0231	0.0213	0.0216	0.0217	0.0212
0.0	0.0	0.0	-2981.7306	-724.7804	NaN	NaN	0.1955	0.8915	0.0229	0.0212	0.0216	0.0216	0.0212
0.0	0.0	0.0	-1356.7306	1624.2196	NaN	NaN	1.3	0.892	0.0227	0.021	0.0215	0.0216	0.0211
0.0	0.0	0.0	-3581.7306	-258.7804	NaN	NaN	0.0674	0.8919	0.0226	0.021	0.0216	0.0216	0.0212
0.0	0.0	0.0	-52.7306	-1261.7804	NaN	NaN	0.9599	0.892	0.0226	0.021	0.0216	0.0217	0.0211
0.0	0.0	0.0	-1949.7306	1821.2196	NaN	NaN	-0.3	0.8921	0.0226	0.0209	0.0215	0.0217	0.0212
0.0	0.0	0.0	-2754.7306	-1424.7804	NaN	NaN	0.3409	0.8916	0.0227	0.021	0.0216	0.0218	0.0213
0.0	0.0	0.0	-2617.7306	2149.2196	NaN	NaN	-0.3	0.8916	0.0226	0.021	0.0216	0.0218	0.0213
0.0	0.0	0.0	-947.7306	-64.7804	NaN	NaN	0.064	0.8913	0.0227	0.0211	0.0217	0.0219	0.0214
0.0	0.0	0.0	-1335.7306	-774.7804	NaN	NaN	0.3671	0.8914	0.0226	0.021	0.0217	0.0218	0.0213
0.0	0.0	0.0	-1919.7306	1525.2196	NaN	NaN	-0.3	0.8914	0.0226	0.021	0.0218	0.0219	0.0214
0.0	0.0	0.0	-2874.7306	-2811.7804	NaN	NaN	0.4945	0.8913	0.0226	0.021	0.0218	0.0219	0.0214
0.0	0.0	0.0	-464.7306	54.2196	NaN	NaN	-0.1321	0.8915	0.0225	0.0209	0.0218	0.0219	0.0214
0.0	0.0	0.0	-1251.7306	-1628.7804	NaN	NaN	0.5654	0.8915	0.0225	0.0208	0.0218	0.022	0.0214
0.0	0.0	0.0	-1331.7306	-766.7804	NaN	NaN	0.3654	0.8916	0.0225	0.0208	0.0217	0.022	0.0214
0.0	0.0	0.0	-1858.7306	-1783.7804	NaN	NaN	0.4897	0.8912	0.0225	0.021	0.0218	0.022	0.0214
0.0	0.0	0.0	-1523.7306	-528.7804	NaN	NaN	0.2576	0.8913	0.0226	0.021	0.0218	0.022	0.0214
0.0	0.0	0.0	-2729.7306	244.2196	NaN	NaN	-0.0983	0.8913	0.0226	0.021	0.0218	0.022	0.0214
0.0	0.0	0.0	-2161.7306	18.2196	NaN	NaN	-0.0085	0.8914	0.0225	0.0209	0.0218	0.022	0.0214
0.0	0.0	0.0	-2895.7306	799.2196	NaN	NaN	-0.3	0.8915	0.0225	0.0208	0.0217	0.022	0.0214
0.0	0.0	0.0	-2162.7306	-1992.7804	NaN	NaN	0.4796	0.8916	0.0225	0.0207	0.0217	0.0221	0.0214
0.0	0.0	0.0	-208.7306	2226.2196	NaN	NaN	1.1035	0.892	0.0224	0.0205	0.0217	0.0222	0.0212
0.0	0.0	0.0	-1336.7306	1126.2196	NaN	NaN	-0.3	0.8917	0.0225	0.0205	0.0217	0.0223	0.0213
0.0	0.0	0.0	-2005.7306	-1566.7804	NaN	NaN	0.4386	0.8913	0.0227	0.0207	0.0217	0.0223	0.0213
0.0	0.0	0.0	89.2694	-861.7804	NaN	NaN	1.1156	0.8911	0.0228	0.0208	0.0217	0.0223	0.0212
0.0	0.0	0.0	-1716.7306	-841.7804	NaN	NaN	0.329	0.8911	0.0229	0.0209	0.0217	0.0222	0.0212
0.0	0.0	0.0	-1462.7306	92.2196	NaN	NaN	-0.0673	0.8913	0.0229	0.0209	0.0217	0.0221	0.0212
0.0	0.0	0.0	-1828.7306	-200.7804	NaN	NaN	0.0989	0.8915	0.0228	0.0208	0.0216	0.0221	0.0212
0.0	0.0	0.0	-700.7306	-1172.7804	NaN	NaN	0.626	0.8917	0.0227	0.0206	0.0216	0.0222	0.0211
0.0	0.0	0.0	-792.7306	2676.2196	NaN	NaN	1.3	0.8918	0.0227	0.0206	0.0216	0.0223	0.0211
0.0	0.0	0.0	-1910.7306	2235.2196	NaN	NaN	1.3	0.8912	0.0228	0.0207	0.0217	0.0224	0.0212
0.0	0.0	0.0	-915.7306	-1453.7804	NaN	NaN	0.6135	0.8909	0.023	0.0208	0.0217	0.0224	0.0211
0.0	0.0	0.0	-2452.7306	-941.7804	NaN	NaN	0.2774	0.8908	0.0231	0.021	0.0217	0.0223	0.0211
0.0	0.0	0.0	-2742.7306	-915.7804	NaN	NaN	0.2503	0.8911	0.023	0.021	0.0217	0.0221	0.0211
0.0	0.0	0.0	-1421.7306	-2875.7804	NaN	NaN	0.6692	0.8912	0.0229	0.021	0.0217	0.022	0.0211
0.0	0.0	0.0	-1018.7306	639.2196	NaN	NaN	-0.3	0.8916	0.0228	0.0208	0.0217	0.022	0.0211
0.0	0.0	0.0	-2598.7306	1564.2196	NaN	NaN	-0.3	0.8918	0.0227	0.0207	0.0216	0.0221	0.0211
0.0	0.0	0.0	-1420.7306	166.2196	NaN	NaN	-0.1325	0.8918	0.0227	0.0207	0.0216	0.0221	0.0211
0.0	0.0	0.0	-1142.7306	1479.2196	NaN	NaN	1.3	0.8917	0.0227	0.0207	0.0216	0.0222	0.021
0.0	0.0	0.0	-387.7306	-445.7804	NaN	NaN	0.5348	0.8913	0.023	0.0209	0.0216	0.0222	0.0211
0.0	0.0	0.0	-1855.7306	-1352.7804	NaN	NaN	0.4216	0.8909	0.0231	0.0211	0.0217	0.0221	0.021
0.0	0.0	0.0	-2812.7306	542.2196	NaN	NaN	-0.2388	0.891	0.0231	0.0211	0.0218	0.0219	0.021
0.0	0.0	0.0	-2489.7306	-2983.7804	NaN	NaN	0.5451	0.8911	0.023	0.0212	0.0218	0.0218	0.021
0.0	0.0	0.0	-2031.7306	232.2196	NaN	NaN	-0.129	0.8917	0.0228	0.0209	0.0218	0.0218	0.0209
0.0	0.0	0.0	-3452.7306	768.2196	NaN	NaN	-0.2862	0.892	0.0227	0.0208	0.0217	0.0218	0.021
0.0	0.0	0.0	-1777.7306	312.2196	NaN	NaN	-0.213	0.892	0.0226	0.0207	0.0217	0.0219	0.021
0.0	0.0	0.0	-1324.7306	674.2196	NaN	NaN	-0.3	0.8919	0.0227	0.0207	0.0217	0.0219	0.021
0.0	0.0	0.0	-1232.7306	-400.7804	NaN	NaN	0.2453	0.8916	0.0228	0.0209	0.0218	0.0219	0.021
0.0	0.0	0.0	-3253.7306	-1753.7804	NaN	NaN	0.3502	0.8913	0.0229	0.0211	0.0219	0.0218	0.021
0.0	0.0	0.0	-1786.7306	1393.2196	NaN	NaN	-0.3	0.8915	0.0228	0.021	0.0219	0.0218	0.0209
0.0	0.0	0.0	-2281.7306	-1533.7804	NaN	NaN	0.402	0.8915	0.0228	0.0211	0.0219	0.0217	0.021
0.0	0.0	0.0	-3671.7306	-552.7804	NaN	NaN	0.1309	0.892	0.0226	0.021	0.0218	0.0216	0.021
0.0	0.0	0.0	-1100.7306	-825.7804	NaN	NaN	0.4286	0.8921	0.0226	0.0209	0.0218	0.0216	0.021
0.0	0.0	0.0	-3394.7306	1075.2196	NaN	NaN	-0.3	0.8924	0.0225	0.0207	0.0217	0.0217	0.021
0.0	0.0	0.0	-1101.7306	4054.2196	NaN	NaN	1.3	0.8921	0.0226	0.0207	0.0217	0.0219	0.021
0.0	0.0	0.0	-2497.7306	-946.7804	NaN	NaN	0.2749	0.8913	0.0229	0.021	0.0219	0.0219	0.021
0.0	0.0	0.0	-1420.7306	-1775.7804	NaN	NaN	0.5555	0.8911	0.0229	0.0212	0.022	0.0218	0.021
0.0	0.0	0.0	-585.7306	-2584.7804	NaN	NaN	0.8153	0.8911	0.0229	0.0213	0.022	0.0216	0.021
0.0	0.0	0.0	-1466.7306	-604.7804	NaN	NaN	0.292	0.8916	0.0228	0.0212	0.0219	0.0216	0.021
0.0	0.0	0.0	-1242.7306	-1623.7804	NaN	NaN	0.5665	0.8914	0.0228	0.0212	0.022	0.0216	0.0211
0.0	0.0	0.0	-2088.7306	-1287.7804	NaN	NaN	0.3814	0.8914	0.0228	0.0212	0.0219	0.0217	0.021
0.0	0.0	0.0	450.2694	2741.2196	NaN	NaN	0.8589	0.8915	0.0229	0.021	0.0218	0.0218	0.021
0.0	0.0	0.0	-3098.7306	-561.7804	NaN	NaN	0.1535	0.891	0.023	0.0212	0.0219	0.0219	0.0211
0.0	0.0	0.0	209.2694	-2287.7804	NaN	NaN	1.1007	0.8906	0.0231	0.0213	0.0219	0.022	0.0211
0.0	0.0	0.0	-1431.7306	-568.7804	NaN	NaN	0.2843	0.8904	0.0232	0.0214	0.022	0.022	0.0212
0.0	0.0	0.0	333.2694	-2630.7804	NaN	NaN	1.1451	0.8901	0.0232	0.0215	0.022	0.0219	0.0212
0.0	0.0	0.0	-1042.7306	-835.7804	NaN	NaN	0.4449	0.8903	0.0231	0.0215	0.022	0.0219	0.0212
0.0	0.0	0.0	-2512.7306	-1324.7804	NaN	NaN	0.3452	0.8902	0.0232	0.0215	0.022	0.0219	0.0212
0.0	0.0	0.0	-2667.7306	1320.2196	NaN	NaN	-0.3	0.8905	0.0231	0.0214	0.0219	0.0219	0.0212
0.0	0.0	0.0	-2790.7306	-705.7804	NaN	NaN	0.2019	0.8903	0.0231	0.0215	0.022	0.0219	0.0213
0.0	0.0	0.0	-2309.7306	-875.7804	NaN	NaN	0.2749	0.8901	0.0231	0.0215	0.022	0.0219	0.0213
0.0	0.0	0.0	-2197.7306	-706.7804	NaN	NaN	0.2433	0.8899	0.0231	0.0217	0.0221	0.0219	0.0214
0.0	0.0	0.0	-3266.7306	512.2196	NaN	NaN	-0.186	0.8902	0.023	0.0216	0.0221	0.0217	0.0213
0.0	0.0	0.0	-1582.7306	-2973.7804	NaN	NaN	0.6526	0.8904	0.0229	0.0216	0.0221	0.0217	0.0214
0.0	0.0	0.0	-2417.7306	877.2196	NaN	NaN	-0.3	0.8911	0.0227	0.0213	0.022	0.0217	0.0212
0.0	0.0	0.0	-818.7306	-1916.7804	NaN	NaN	0.7007	0.891	0.0227	0.0213	0.022	0.0217	0.0213
0.0	0.0	0.0	-750.7306	1035.2196	NaN	NaN	1.3	0.8913	0.0226	0.0212	0.0219	0.0218	0.0212
0.0	0.0	0.0	-2537.7306	-1892.7804	NaN	NaN	0.4272	0.8907	0.0227	0.0213	0.022	0.0219	0.0214
0.0	0.0	0.0	-3699.7306	40.2196	NaN	NaN	-0.011	0.8909	0.0227	0.0212	0.0219	0.0219	0.0214
0.0	0.0	0.0	-1346.7306	-1001.7804	NaN	NaN	0.4266	0.8906	0.0227	0.0212	0.022	0.0219	0.0215
0.0	0.0	0.0	-1224.7306	-506.7804	NaN	NaN	0.2927	0.8907	0.0227	0.0212	0.022	0.022	0.0215
0.0	0.0	0.0	-2786.7306	147.2196	NaN	NaN	-0.0558	0.8907	0.0227	0.0212	0.022	0.022	0.0215
0.0	0.0	0.0	-2902.7306	-258.7804	NaN	NaN	0.0819	0.8907	0.0227	0.0212	0.022	0.022	0.0215
0.0	0.0	0.0	-2495.7306	935.2196	NaN	NaN	-0.3	0.8908	0.0226	0.0212	0.0219	0.022	0.0215
0.0	0.0	0.0	-2435.7306	-2166.7804	NaN	NaN	0.4708	0.8908	0.0226	0.0212	0.0219	0.022	0.0215
0.0	0.0	0.0	-1230.7306	-933.7804	NaN	NaN	0.4314	0.8906	0.0227	0.0212	0.0219	0.0221	0.0215
0.0	0.0	0.0	-1950.7306	687.2196	NaN	NaN	-0.3	0.8906	0.0227	0.0212	0.0219	0.0221	0.0216
0.0	0.0	0.0	-1562.7306	-2155.7804	NaN	NaN	0.5797	0.8902	0.0228	0.0213	0.0219	0.0222	0.0216
0.0	0.0	0.0	-3475.7306	556.2196	NaN	NaN	-0.1905	0.8903	0.0227	0.0213	0.0219	0.0222	0.0216
0.0	0.0	0.0	342.2694	610.2196	NaN	NaN	0.6407	0.8903	0.0228	0.0212	0.0219	0.0222	0.0216
0.0	0.0	0.0	-1551.7306	-3304.7804	NaN	NaN	0.6805	0.8902	0.0228	0.0213	0.0219	0.0222	0.0216
0.0	0.0	0.0	-753.7306	-275.7804	NaN	NaN	0.2679	0.8905	0.0227	0.0212	0.0219	0.0222	0.0216
0.0	0.0	0.0	-1101.7306	-674.7804	NaN	NaN	0.3798	0.8905	0.0227	0.0211	0.0219	0.0222	0.0216
0.0	0.0	0.0	-2461.7306	1857.2196	NaN	NaN	-0.3	0.8905	0.0227	0.021	0.0218	0.0223	0.0216
0.0	0.0	0.0	-3965.7306	1774.2196	NaN	NaN	-0.3	0.8905	0.0227	0.021	0.0218	0.0224	0.0216
0.0	0.0	0.0	-208.7306	1208.2196	NaN	NaN	1.2088	0.8903	0.0228	0.021	0.0219	0.0224	0.0216
0.0	0.0	0.0	-1390.7306	-1598.7804	NaN	NaN	0.5348	0.8901	0.0229	0.0211	0.0219	0.0223	0.0216
0.0	0.0	0.0	-584.7306	-962.7804	NaN	NaN	0.6221	0.8901	0.0229	0.0213	0.022	0.0222	0.0216
0.0	0.0	0.0	-2034.7306	-1644.7804	NaN	NaN	0.447	0.89	0.0229	0.0214	0.022	0.0221	0.0216
0.0	0.0	0.0	-1500.7306	205.2196	NaN	NaN	-0.1584	0.8905	0.0227	0.0213	0.022	0.022	0.0215
0.0	0.0	0.0	-2777.7306	-825.7804	NaN	NaN	0.2292	0.8905	0.0227	0.0213	0.022	0.0219	0.0216
0.0	0.0	0.0	-2167.7306	1076.2196	NaN	NaN	-0.3	0.891	0.0225	0.0211	0.022	0.0219	0.0215
0.0	0.0	0.0	-2486.7306	-1262.7804	NaN	NaN	0.3368	0.8908	0.0226	0.0212	0.022	0.022	0.0215
0.0	0.0	0.0	-1326.7306	-789.7804	NaN	NaN	0.3732	0.8908	0.0225	0.0212	0.022	0.022	0.0215
0.0	0.0	0.0	-2759.7306	1605.2196	NaN	NaN	-0.3	0.8908	0.0226	0.0212	0.022	0.0219	0.0215
0.0	0.0	0.0	-2340.7306	-765.7804	NaN	NaN	0.2465	0.8902	0.0227	0.0214	0.0222	0.0219	0.0216
0.0	0.0	0.0	-3534.7306	136.2196	NaN	NaN	-0.0401	0.8905	0.0227	0.0214	0.0221	0.0218	0.0215
0.0	0.0	0.0	-3133.7306	2029.2196	NaN	NaN	-0.3	0.8906	0.0226	0.0213	0.0221	0.0218	0.0215
0.0	0.0	0.0	-1229.7306	-1262.7804	NaN	NaN	0.5066	0.8905	0.0226	0.0214	0.0222	0.0217	0.0215
0.0	0.0	0.0	-2660.7306	-405.7804	NaN	NaN	0.1323	0.8904	0.0227	0.0215	0.0222	0.0217	0.0215
0.0	0.0	0.0	-1543.7306	-1323.7804	NaN	NaN	0.4616	0.8902	0.0228	0.0216	0.0222	0.0217	0.0215
0.0	0.0	0.0	-1420.7306	-84.7804	NaN	NaN	0.0563	0.8902	0.0228	0.0217	0.0222	0.0216	0.0215
0.0	0.0	0.0	-1926.7306	-2460.7804	NaN	NaN	0.5609	0.8901	0.0228	0.0218	0.0222	0.0216	0.0215
0.0	0.0	0.0	-2251.7306	-2602.7804	NaN	NaN	0.5362	0.8901	0.0229	0.0219	0.0222	0.0215	0.0214
0.0	0.0	0.0	-1034.7306	-2201.7804	NaN	NaN	0.6803	0.8901	0.0229	0.0219	0.0221	0.0215	0.0214
0.0	0.0	0.0	-2545.7306	-548.7804	NaN	NaN	0.1773	0.8899	0.0229	0.022	0.0222	0.0216	0.0215
0.0	0.0	0.0	-2548.7306	442.2196	NaN	NaN	-0.2099	0.8898	0.0229	0.022	0.0222	0.0217	0.0215
0.0	0.0	0.0	-3040.7306	-757.7804	NaN	NaN	0.1995	0.8897	0.0229	0.022	0.0221	0.0216	0.0216
0.0	0.0	0.0	-1664.7306	-1607.7804	NaN	NaN	0.4913	0.8895	0.0229	0.0219	0.0221	0.0218	0.0217
0.0	0.0	0.0	-666.7306	3237.2196	NaN	NaN	1.2594	0.8899	0.023	0.0217	0.022	0.0219	0.0215
0.0	0.0	0.0	-1651.7306	130.2196	NaN	NaN	-0.0856	0.8894	0.0231	0.0218	0.0221	0.022	0.0217
0.0	0.0	0.0	-1667.7306	-1121.7804	NaN	NaN	0.4021	0.8889	0.0232	0.0221	0.0222	0.0219	0.0217
0.0	0.0	0.0	-2646.7306	375.2196	NaN	NaN	-0.1652	0.889	0.0232	0.0221	0.0222	0.0219	0.0216
0.0	0.0	0.0	-3690.7306	-1343.7804	NaN	NaN	0.2669	0.8893	0.0231	0.0222	0.0221	0.0217	0.0215
0.0	0.0	0.0	-1829.7306	-631.7804	NaN	NaN	0.2567	0.8896	0.023	0.0221	0.0221	0.0217	0.0215
0.0	0.0	0.0	-1612.7306	-1492.7804	NaN	NaN	0.4807	0.8896	0.023	0.022	0.0221	0.0216	0.0215
0.0	0.0	0.0	-2490.7306	-3430.7804	NaN	NaN	0.5794	0.8898	0.0229	0.022	0.0221	0.0216	0.0216
0.0	0.0	0.0	-3343.7306	1452.2196	NaN	NaN	-0.3	0.89	0.0227	0.0219	0.0221	0.0216	0.0216
0.0	0.0	0.0	-2137.7306	-838.7804	NaN	NaN	0.2818	0.89	0.0227	0.0219	0.0221	0.0216	0.0217
0.0	0.0	0.0	-3748.7306	-2652.7804	NaN	NaN	0.4144	0.8902	0.0226	0.0219	0.0221	0.0215	0.0217
0.0	0.0	0.0	-979.7306	-1455.7804	NaN	NaN	0.5977	0.8903	0.0225	0.0218	0.0221	0.0216	0.0217
0.0	0.0	0.0	-2340.7306	-1516.7804	NaN	NaN	0.3932	0.8901	0.0225	0.0218	0.0221	0.0217	0.0218
0.0	0.0	0.0	-2680.7306	-1013.7804	NaN	NaN	0.2744	0.8901	0.0224	0.0217	0.0221	0.0218	0.0219
0.0	0.0	0.0	-2533.7306	-37.7804	NaN	NaN	0.0147	0.8902	0.0224	0.0216	0.0221	0.0218	0.0219
0.0	0.0	0.0	-1548.7306	-1900.7804	NaN	NaN	0.551	0.8905	0.0223	0.0214	0.022	0.0219	0.0219
0.0	0.0	0.0	-2621.7306	2148.2196	NaN	NaN	-0.3	0.8911	0.0222	0.0211	0.0219	0.022	0.0218
0.0	0.0	0.0	-1947.7306	-721.7804	NaN	NaN	0.2704	0.8908	0.0223	0.0211	0.0219	0.0222	0.0218
0.0	0.0	0.0	-585.7306	1646.2196	NaN	NaN	1.3	0.8907	0.0224	0.021	0.0219	0.0223	0.0217
0.0	0.0	0.0	-1339.7306	-265.7804	NaN	NaN	0.1655	0.89	0.0226	0.0212	0.0219	0.0224	0.0219
0.0	0.0	0.0	-1576.7306	-2058.7804	NaN	NaN	0.5663	0.89	0.0226	0.0213	0.0219	0.0223	0.0219
0.0	0.0	0.0	-2186.7306	-1627.7804	NaN	NaN	0.4267	0.89	0.0226	0.0212	0.022	0.0224	0.0219
0.0	0.0	0.0	-2988.7306	110.2196	NaN	NaN	-0.0383	0.8902	0.0225	0.0211	0.022	0.0224	0.0218
0.0	0.0	0.0	-1737.7306	1063.2196	NaN	NaN	-0.3	0.8905	0.0224	0.021	0.0219	0.0224	0.0218
0.0	0.0	0.0	-1748.7306	39.2196	NaN	NaN	-0.0229	0.8906	0.0224	0.0209	0.0219	0.0224	0.0218
0.0	0.0	0.0	-2942.7306	-1088.7804	NaN	NaN	0.2701	0.8909	0.0223	0.0208	0.0219	0.0223	0.0218
0.0	0.0	0.0	-1915.7306	1589.2196	NaN	NaN	-0.3	0.8917	0.022	0.0205	0.0218	0.0223	0.0217
0.0	0.0	0.0	-698.7306	1732.2196	NaN	NaN	1.3	0.8918	0.022	0.0204	0.0218	0.0224	0.0216
0.0	0.0	0.0	-2210.7306	1698.2196	NaN	NaN	-0.3	0.8916	0.0222	0.0205	0.0218	0.0224	0.0215
0.0	0.0	0.0	-2272.7306	401.2196	NaN	NaN	-0.2144	0.8912	0.0224	0.0207	0.0218	0.0223	0.0215
0.0	0.0	0.0	94.2694	-2676.7804	NaN	NaN	1.0365	0.8911	0.0225	0.0208	0.0218	0.0221	0.0216
0.0	0.0	0.0	-2361.7306	-969.7804	NaN	NaN	0.2911	0.8917	0.0223	0.0207	0.0218	0.022	0.0215
0.0	0.0	0.0	-2721.7306	-242.7804	NaN	NaN	0.0819	0.8919	0.0222	0.0206	0.0218	0.0221	0.0214
0.0	0.0	0.0	-37.7306	1518.2196	NaN	NaN	1.0255	0.8924	0.0221	0.0204	0.0217	0.022	0.0213
0.0	0.0	0.0	-263.7306	865.2196	NaN	NaN	1.3	0.8923	0.0222	0.0204	0.0218	0.0221	0.0213
0.0	0.0	0.0	-1380.7306	-1447.7804	NaN	NaN	0.5119	0.8922	0.0222	0.0205	0.0217	0.022	0.0213
0.0	0.0	0.0	-3215.7306	2520.2196	NaN	NaN	-0.3	0.8924	0.0223	0.0205	0.0217	0.0219	0.0213
0.0	0.0	0.0	-3323.7306	934.2196	NaN	NaN	-0.3	0.8922	0.0223	0.0206	0.0218	0.0218	0.0213
0.0	0.0	0.0	-1350.7306	124.2196	NaN	NaN	-0.1013	0.8924	0.0223	0.0206	0.0218	0.0216	0.0213
0.0	0.0	0.0	-1788.7306	71.2196	NaN	NaN	-0.0415	0.8923	0.0223	0.0207	0.0219	0.0215	0.0213
0.0	0.0	0.0	-1785.7306	-842.7804	NaN	NaN	0.3206	0.8926	0.0223	0.0206	0.0219	0.0214	0.0212
0.0	0.0	0.0	-1616.7306	-93.7804	NaN	NaN	0.0548	0.8928	0.0222	0.0206	0.0219	0.0213	0.0212
0.0	0.0	0.0	-1433.7306	-218.7804	NaN	NaN	0.1324	0.8927	0.0222	0.0206	0.0219	0.0214	0.0212
0.0	0.0	0.0	-960.7306	1634.2196	NaN	NaN	1.3	0.893	0.0222	0.0206	0.0219	0.0213	0.021
0.0	0.0	0.0	-825.7306	833.2196	NaN	NaN	1.3	0.8927	0.0223	0.0207	0.022	0.0213	0.021
0.0	0.0	0.0	-2507.7306	-2123.7804	NaN	NaN	0.4586	0.8923	0.0224	0.021	0.0221	0.0211	0.0211
0.0	0.0	0.0	-335.7306	-1248.7804	NaN	NaN	0.7881	0.8923	0.0224	0.0211	0.0222	0.021	0.0211
0.0	0.0	0.0	-2559.7306	-2756.7804	NaN	NaN	0.5185	0.8923	0.0224	0.0211	0.0222	0.021	0.021
0.0	0.0	0.0	-2344.7306	684.2196	NaN	NaN	-0.3	0.8924	0.0224	0.0211	0.0221	0.0209	0.021
0.0	0.0	0.0	-2539.7306	-1624.7804	NaN	NaN	0.3901	0.8923	0.0224	0.0212	0.0221	0.0209	0.021
0.0	0.0	0.0	-2612.7306	-2213.7804	NaN	NaN	0.4587	0.8923	0.0224	0.0212	0.0221	0.0209	0.0211
0.0	0.0	0.0	-2055.7306	-2107.7804	NaN	NaN	0.5063	0.8925	0.0224	0.0212	0.022	0.0208	0.0211
0.0	0.0	0.0	-1472.7306	-84.7804	NaN	NaN	0.0544	0.8926	0.0224	0.0212	0.022	0.0209	0.021
0.0	0.0	0.0	-1397.7306	673.2196	NaN	NaN	-0.3	0.8925	0.0224	0.0212	0.0219	0.0209	0.0211
0.0	0.0	0.0	-2201.7306	-1459.7804	NaN	NaN	0.3987	0.8925	0.0225	0.0213	0.0219	0.0208	0.0211
0.0	0.0	0.0	-842.7306	-296.7804	NaN	NaN	0.2604	0.8924	0.0225	0.0213	0.0219	0.0208	0.0211
0.0	0.0	0.0	-2712.7306	-357.7804	NaN	NaN	0.1165	0.8925	0.0225	0.0213	0.0219	0.0208	0.0211
0.0	0.0	0.0	-3281.7306	1948.2196	NaN	NaN	-0.3	0.8925	0.0226	0.0212	0.0219	0.0208	0.021
0.0	0.0	0.0	28.2694	-543.7804	NaN	NaN	1.0548	0.8922	0.0226	0.0213	0.0219	0.0209	0.0211
0.0	0.0	0.0	-3006.7306	-1585.7804	NaN	NaN	0.3453	0.8923	0.0226	0.0213	0.0219	0.0209	0.021
0.0	0.0	0.0	-2160.7306	-1213.7804	NaN	NaN	0.3597	0.8925	0.0225	0.0212	0.0219	0.0209	0.021
0.0	0.0	0.0	-2395.7306	1832.2196	NaN	NaN	-0.3	0.8926	0.0225	0.0212	0.0219	0.0209	0.021
0.0	0.0	0.0	-946.7306	-1683.7804	NaN	NaN	0.6401	0.8925	0.0225	0.0212	0.0219	0.0209	0.021
0.0	0.0	0.0	-2188.7306	-3332.7804	NaN	NaN	0.6036	0.8926	0.0224	0.0213	0.0219	0.0208	0.0209
0.0	0.0	0.0	-3287.7306	50.2196	NaN	NaN	-0.0155	0.8926	0.0224	0.0213	0.0219	0.0208	0.021
0.0	0.0	0.0	-1116.7306	-253.7804	NaN	NaN	0.1852	0.8928	0.0223	0.0212	0.0218	0.0208	0.021
0.0	0.0	0.0	-2146.7306	-2170.7804	NaN	NaN	0.5028	0.8927	0.0223	0.0212	0.0218	0.021	0.0211
0.0	0.0	0.0	-1861.7306	-976.7804	NaN	NaN	0.3441	0.8927	0.0222	0.0211	0.0218	0.021	0.0211
0.0	0.0	0.0	-1324.7306	372.2196	NaN	NaN	-0.3	0.8927	0.0222	0.0211	0.0219	0.021	0.0211
0.0	0.0	0.0	-2585.7306	-947.7804	NaN	NaN	0.2682	0.8925	0.0222	0.0212	0.0219	0.021	0.0211
0.0	0.0	0.0	-3541.7306	-2222.7804	NaN	NaN	0.3856	0.8926	0.0222	0.0212	0.0219	0.021	0.0211
0.0	0.0	0.0	-3134.7306	-1322.7804	NaN	NaN	0.2968	0.8928	0.0222	0.0212	0.0218	0.0209	0.0211
0.0	0.0	0.0	1617.2694	-3143.7804	NaN	NaN	1.3	0.8935	0.0221	0.0209	0.0217	0.0209	0.021
0.0	0.0	0.0	-754.7306	1904.2196	NaN	NaN	1.3	0.8941	0.022	0.0206	0.0215	0.021	0.0208
0.0	0.0	0.0	327.2694	-621.7804	NaN	NaN	1.3	0.8938	0.0222	0.0206	0.0215	0.0211	0.0208
0.0	0.0	0.0	-569.7306	1227.2196	NaN	NaN	1.3	0.8938	0.0223	0.0206	0.0215	0.0211	0.0208
0.0	0.0	0.0	-531.7306	-3086.7804	NaN	NaN	0.8531	0.8931	0.0224	0.0208	0.0216	0.0211	0.021
0.0	0.0	0.0	-1659.7306	-895.7804	NaN	NaN	0.3505	0.8934	0.0223	0.0207	0.0216	0.0211	0.0209
0.0	0.0	0.0	239.2694	1970.2196	NaN	NaN	0.8917	0.8935	0.0224	0.0205	0.0215	0.0212	0.0208
0.0	0.0	0.0	-1687.7306	-1823.7804	NaN	NaN	0.5194	0.8932	0.0225	0.0206	0.0216	0.0213	0.0209
0.0	0.0	0.0	-1062.7306	1188.2196	NaN	NaN	1.3	0.8935	0.0224	0.0205	0.0215	0.0212	0.0208
0.0	0.0	0.0	-1273.7306	196.2196	NaN	NaN	-0.1821	0.8938	0.0224	0.0203	0.0214	0.0212	0.0207
0.0	0.0	0.0	-824.7306	1665.2196	NaN	NaN	1.3	0.894	0.0224	0.0202	0.0214	0.0213	0.0207
0.0	0.0	0.0	-1376.7306	1587.2196	NaN	NaN	1.3	0.8941	0.0224	0.0202	0.0214	0.0213	0.0207
0.0	0.0	0.0	-2862.7306	819.2196	NaN	NaN	-0.3	0.8937	0.0225	0.0203	0.0214	0.0213	0.0207
0.0	0.0	0.0	-1907.7306	-187.7804	NaN	NaN	0.0896	0.8933	0.0226	0.0205	0.0215	0.0213	0.0208
0.0	0.0	0.0	-1785.7306	462.2196	NaN	NaN	-0.3	0.8937	0.0226	0.0204	0.0214	0.0211	0.0208
0.0	0.0	0.0	-1541.7306	-307.7804	NaN	NaN	0.1664	0.8938	0.0225	0.0204	0.0214	0.0211	0.0208
0.0	0.0	0.0	-904.7306	794.2196	NaN	NaN	-0.3	0.8945	0.0223	0.0202	0.0213	0.0211	0.0206
0.0	0.0	0.0	-1104.7306	2153.2196	NaN	NaN	1.3	0.8947	0.0223	0.0201	0.0213	0.0211	0.0206
0.0	0.0	0.0	-65.7306	41.2196	NaN	NaN	-0.3	0.8943	0.0224	0.0202	0.0213	0.0211	0.0207
0.0	0.0	0.0	-1616.7306	2368.2196	NaN	NaN	1.3	0.8943	0.0224	0.0202	0.0213	0.0211	0.0207
0.0	0.0	0.0	-1959.7306	-1670.7804	NaN	NaN	0.4602	0.8935	0.0226	0.0204	0.0214	0.0212	0.0209
0.0	0.0	0.0	-2220.7306	1792.2196	NaN	NaN	-0.3	0.8939	0.0225	0.0203	0.0214	0.0212	0.0208
0.0	0.0	0.0	-1399.7306	2325.2196	NaN	NaN	1.3	0.8935	0.0226	0.0203	0.0214	0.0213	0.0209
0.0	0.0	0.0	-770.7306	-3392.7804	NaN	NaN	0.8149	0.893	0.0228	0.0206	0.0215	0.0212	0.021
0.0	0.0	0.0	-62.7306	917.2196	NaN	NaN	1.0734	0.8931	0.0227	0.0205	0.0215	0.0212	0.0209
0.0	0.0	0.0	-2303.7306	-381.7804	NaN	NaN	0.1422	0.8929	0.0228	0.0207	0.0215	0.0212	0.021
0.0	0.0	0.0	-862.7306	-1962.7804	NaN	NaN	0.6947	0.8929	0.0227	0.0207	0.0216	0.0211	0.021
0.0	0.0	0.0	-918.7306	-1179.7804	NaN	NaN	0.5622	0.8928	0.0227	0.0206	0.0216	0.0212	0.021
0.0	0.0	0.0	449.2694	-1576.7804	NaN	NaN	1.3	0.8928	0.0227	0.0206	0.0216	0.0213	0.021
0.0	0.0	0.0	-2553.7306	3334.2196	NaN	NaN	1.3	0.8927	0.0228	0.0206	0.0216	0.0213	0.021
0.0	0.0	0.0	-2602.7306	574.2196	NaN	NaN	-0.2831	0.8927	0.0228	0.0207	0.0216	0.0212	0.021
0.0	0.0	0.0	-2593.7306	-351.7804	NaN	NaN	0.1194	0.8926	0.0228	0.0208	0.0216	0.0211	0.021
0.0	0.0	0.0	-1627.7306	-1264.7804	NaN	NaN	0.4373	0.8926	0.0228	0.0208	0.0217	0.0211	0.021
0.0	0.0	0.0	-1438.7306	2178.2196	NaN	NaN	1.3	0.893	0.0227	0.0208	0.0216	0.021	0.0209
0.0	0.0	0.0	-844.7306	-2543.7804	NaN	NaN	0.7507	0.8928	0.0227	0.0209	0.0217	0.021	0.0209
0.0	0.0	0.0	-1134.7306	2377.2196	NaN	NaN	1.3	0.8932	0.0227	0.0207	0.0216	0.021	0.0209
0.0	0.0	0.0	-3673.7306	-1423.7804	NaN	NaN	0.2793	0.8928	0.0228	0.0209	0.0217	0.0209	0.0209
0.0	0.0	0.0	285.2694	1423.2196	NaN	NaN	0.833	0.8932	0.0227	0.0207	0.0216	0.021	0.0208
0.0	0.0	0.0	-897.7306	1818.2196	NaN	NaN	1.3	0.8928	0.0228	0.0207	0.0217	0.0211	0.0209
0.0	0.0	0.0	-269.7306	1096.2196	NaN	NaN	1.3	0.8928	0.0229	0.0207	0.0217	0.0211	0.0208
0.0	0.0	0.0	-757.7306	644.2196	NaN	NaN	-0.3	0.8924	0.023	0.0209	0.0218	0.0211	0.0209
0.0	0.0	0.0	-1701.7306	-1186.7804	NaN	NaN	0.4109	0.8924	0.023	0.0209	0.0218	0.021	0.0208
0.0	0.0	0.0	1750.2694	1434.2196	NaN	NaN	0.4504	0.8923	0.0231	0.0209	0.0218	0.0211	0.0209
0.0	0.0	0.0	-265.7306	-22.7804	NaN	NaN	0.079	0.892	0.0231	0.0209	0.0219	0.0211	0.0209
0.0	0.0	0.0	-1831.7306	1545.2196	NaN	NaN	-0.3	0.8921	0.0231	0.0209	0.0219	0.0211	0.0209
0.0	0.0	0.0	-509.7306	-1722.7804	NaN	NaN	0.7717	0.8918	0.0232	0.021	0.022	0.0212	0.0209
0.0	0.0	0.0	-876.7306	2401.2196	NaN	NaN	1.3	0.8918	0.0232	0.021	0.022	0.0212	0.0209
0.0	0.0	0.0	-516.7306	-1584.7804	NaN	NaN	0.7541	0.8911	0.0233	0.0213	0.0222	0.0211	0.021
0.0	0.0	0.0	-2084.7306	278.2196	NaN	NaN	-0.154	0.891	0.0232	0.0215	0.0223	0.021	0.021
0.0	0.0	0.0	-710.7306	-494.7804	NaN	NaN	0.4104	0.8912	0.0231	0.0215	0.0223	0.0209	0.0209
0.0	0.0	0.0	-1615.7306	-2185.7804	NaN	NaN	0.575	0.8914	0.0231	0.0214	0.0222	0.0209	0.021
0.0	0.0	0.0	-1188.7306	-844.7804	NaN	NaN	0.4154	0.8915	0.023	0.0215	0.0222	0.0209	0.021
0.0	0.0	0.0	-146.7306	309.2196	NaN	NaN	1.3	0.8916	0.023	0.0214	0.0222	0.0209	0.0209
0.0	0.0	0.0	577.2694	-1397.7804	NaN	NaN	1.3	0.8915	0.023	0.0214	0.0222	0.0209	0.0209
0.0	0.0	0.0	-485.7306	-1053.7804	NaN	NaN	0.6845	0.8915	0.023	0.0215	0.0222	0.0209	0.021
0.0	0.0	0.0	-2198.7306	64.2196	NaN	NaN	-0.0301	0.8913	0.0231	0.0214	0.0222	0.0209	0.021
0.0	0.0	0.0	-1317.7306	-565.7804	NaN	NaN	0.3004	0.8912	0.0232	0.0214	0.0223	0.0209	0.0211
0.0	0.0	0.0	-2357.7306	671.2196	NaN	NaN	-0.3	0.8912	0.0232	0.0214	0.0223	0.0209	0.0211
0.0	0.0	0.0	-976.7306	1462.2196	NaN	NaN	1.3	0.8913	0.0232	0.0213	0.0223	0.0208	0.0211
0.0	0.0	0.0	-2483.7306	-2164.7804	NaN	NaN	0.4657	0.8913	0.0232	0.0213	0.0223	0.0208	0.0211
0.0	0.0	0.0	-2533.7306	701.2196	NaN	NaN	-0.3	0.8915	0.0232	0.0213	0.0223	0.0207	0.021
0.0	0.0	0.0	661.2694	-355.7804	NaN	NaN	-0.3	0.8918	0.0231	0.0212	0.0223	0.0206	0.021
0.0	0.0	0.0	740.2694	-693.7804	NaN	NaN	-0.3	0.8918	0.0231	0.0212	0.0223	0.0206	0.021
0.0	0.0	0.0	-2635.7306	-1020.7804	NaN	NaN	0.2792	0.8918	0.023	0.0212	0.0223	0.0206	0.021
0.0	0.0	0.0	-3220.7306	-972.7804	NaN	NaN	0.232	0.8918	0.0231	0.0212	0.0223	0.0205	0.0211
0.0	0.0	0.0	-1458.7306	-977.7804	NaN	NaN	0.4013	0.8919	0.023	0.0212	0.0223	0.0204	0.0211
0.0	0.0	0.0	-2928.7306	1532.2196	NaN	NaN	-0.3	0.8924	0.0229	0.0212	0.0222	0.0203	0.021
0.0	0.0	0.0	-2643.7306	-1499.7804	NaN	NaN	0.362	0.8923	0.023	0.0212	0.0222	0.0203	0.021
0.0	0.0	0.0	-845.7306	-1084.7804	NaN	NaN	0.5619	0.8922	0.023	0.0212	0.0222	0.0203	0.021
0.0	0.0	0.0	-2835.7306	-1480.7804	NaN	NaN	0.3431	0.8921	0.0231	0.0213	0.0222	0.0203	0.0211
0.0	0.0	0.0	-3759.7306	-871.7804	NaN	NaN	0.1882	0.8921	0.0231	0.0214	0.0222	0.0202	0.0211
0.0	0.0	0.0	-2575.7306	2343.2196	NaN	NaN	-0.3	0.8922	0.023	0.0214	0.0221	0.0202	0.0211
0.0	0.0	0.0	-3127.7306	-864.7804	NaN	NaN	0.2166	0.8921	0.023	0.0215	0.0221	0.0202	0.0211
0.0	0.0	0.0	132.2694	-2614.7804	NaN	NaN	1.0533	0.8919	0.023	0.0216	0.0221	0.0202	0.0211
0.0	0.0	0.0	-1751.7306	135.2196	NaN	NaN	-0.0836	0.8917	0.0231	0.0217	0.0221	0.0202	0.0212
0.0	0.0	0.0	-2561.7306	-1342.7804	NaN	NaN	0.3439	0.8914	0.0232	0.0219	0.0221	0.0202	0.0213
0.0	0.0	0.0	-3739.7306	1448.2196	NaN	NaN	-0.3	0.8916	0.0231	0.0219	0.022	0.0202	0.0212
0.0	0.0	0.0	-2095.7306	-1501.7804	NaN	NaN	0.4174	0.8916	0.023	0.022	0.0219	0.0202	0.0212
0.0	0.0	0.0	-1558.7306	2055.2196	NaN	NaN	1.3	0.8918	0.0229	0.0221	0.0218	0.0202	0.0212
0.0	0.0	0.0	-3900.7306	-454.7804	NaN	NaN	0.1044	0.8916	0.0229	0.0222	0.0218	0.0203	0.0212
0.0	0.0	0.0	-2822.7306	424.2196	NaN	NaN	-0.1769	0.8916	0.0229	0.0222	0.0217	0.0202	0.0213
0.0	0.0	0.0	-4176.7306	-328.7804	NaN	NaN	0.073	0.8916	0.0228	0.0223	0.0217	0.0202	0.0213
0.0	0.0	0.0	-843.7306	-520.7804	NaN	NaN	0.3817	0.8919	0.0227	0.0223	0.0216	0.0201	0.0213
0.0	0.0	0.0	-2540.7306	-382.7804	NaN	NaN	0.1309	0.8922	0.0226	0.0222	0.0216	0.0201	0.0212
0.0	0.0	0.0	-2313.7306	151.2196	NaN	NaN	-0.0699	0.8926	0.0224	0.0222	0.0216	0.02	0.0211
0.0	0.0	0.0	-2779.7306	629.2196	NaN	NaN	-0.2926	0.8929	0.0223	0.0221	0.0216	0.02	0.0211
0.0	0.0	0.0	-1887.7306	-1333.7804	NaN	NaN	0.414	0.893	0.0223	0.0221	0.0215	0.02	0.0211
0.0	0.0	0.0	-3139.7306	-966.7804	NaN	NaN	0.2354	0.893	0.0222	0.0221	0.0215	0.02	0.0211
0.0	0.0	0.0	-3164.7306	-1732.7804	NaN	NaN	0.3538	0.893	0.0222	0.0221	0.0216	0.0201	0.0211
0.0	0.0	0.0	-2810.7306	2002.2196	NaN	NaN	-0.3	0.8932	0.0221	0.0221	0.0216	0.0201	0.021
0.0	0.0	0.0	-3428.7306	-2128.7804	NaN	NaN	0.383	0.8932	0.022	0.022	0.0217	0.0201	0.021
0.0	0.0	0.0	-1324.7306	769.2196	NaN	NaN	-0.3	0.8932	0.022	0.0219	0.0217	0.0202	0.021
0.0	0.0	0.0	-2328.7306	-159.7804	NaN	NaN	0.0642	0.893	0.0221	0.0218	0.0218	0.0203	0.0209
0.0	0.0	0.0	-3257.7306	-1091.7804	NaN	NaN	0.251	0.8929	0.0221	0.0218	0.0219	0.0203	0.021
0.0	0.0	0.0	-1936.7306	-1992.7804	NaN	NaN	0.5071	0.8928	0.0222	0.0217	0.022	0.0204	0.0209
0.0	0.0	0.0	-600.7306	-1227.7804	NaN	NaN	0.6715	0.8928	0.0222	0.0216	0.022	0.0205	0.0209
0.0	0.0	0.0	-1732.7306	-330.7804	NaN	NaN	0.1603	0.8928	0.0222	0.0215	0.022	0.0205	0.0209
0.0	0.0	0.0	-1512.7306	-1126.7804	NaN	NaN	0.4269	0.893	0.0222	0.0215	0.022	0.0205	0.0208
0.0	0.0	0.0	-2910.7306	-466.7804	NaN	NaN	0.1382	0.8928	0.0223	0.0215	0.0221	0.0205	0.0207
0.0	0.0	0.0	-3939.7306	-1492.7804	NaN	NaN	0.2748	0.8926	0.0224	0.0215	0.0222	0.0206	0.0208
0.0	0.0	0.0	-2997.7306	2733.2196	NaN	NaN	-0.3	0.8924	0.0225	0.0214	0.0222	0.0207	0.0208
0.0	0.0	0.0	-2593.7306	-2961.7804	NaN	NaN	0.5331	0.8919	0.0226	0.0215	0.0223	0.0208	0.0209
0.0	0.0	0.0	-1701.7306	713.2196	NaN	NaN	-0.3	0.8918	0.0226	0.0215	0.0223	0.0209	0.0209
0.0	0.0	0.0	-1964.7306	1701.2196	NaN	NaN	-0.3	0.8919	0.0226	0.0214	0.0222	0.021	0.0208
0.0	0.0	0.0	-1960.7306	-521.7804	NaN	NaN	0.2102	0.8915	0.0227	0.0216	0.0222	0.0211	0.0209
0.0	0.0	0.0	-1728.7306	104.2196	NaN	NaN	-0.0642	0.8906	0.0229	0.0217	0.0224	0.0213	0.0211
0.0	0.0	0.0	-2821.7306	-94.7804	NaN	NaN	0.0325	0.8905	0.0229	0.0217	0.0224	0.0213	0.0211
0.0	0.0	0.0	-2101.7306	1255.2196	NaN	NaN	-0.3	0.8906	0.0229	0.0218	0.0224	0.0213	0.021
0.0	0.0	0.0	-1852.7306	841.2196	NaN	NaN	-0.3	0.8911	0.0228	0.0217	0.0223	0.0212	0.0208
0.0	0.0	0.0	-3081.7306	1632.2196	NaN	NaN	-0.3	0.8908	0.0229	0.0218	0.0224	0.0213	0.0208
0.0	0.0	0.0	-1811.7306	2336.2196	NaN	NaN	1.3	0.8906	0.0228	0.0219	0.0225	0.0213	0.021
0.0	0.0	0.0	-948.7306	1581.2196	NaN	NaN	1.3	0.8906	0.0228	0.0219	0.0225	0.0211	0.021
0.0	0.0	0.0	-2980.7306	-1340.7804	NaN	NaN	0.3103	0.8913	0.0226	0.0218	0.0224	0.0209	0.021
0.0	0.0	0.0	-3554.7306	-934.7804	NaN	NaN	0.2082	0.892	0.0224	0.0218	0.0223	0.0206	0.0209
0.0	0.0	0.0	-4433.7306	-650.7804	NaN	NaN	0.128	0.8927	0.0222	0.0217	0.0221	0.0203	0.0209
0.0	0.0	0.0	-1687.7306	-1957.7804	NaN	NaN	0.537	0.8928	0.0221	0.0218	0.0221	0.0203	0.0209
0.0	0.0	0.0	-2594.7306	-1698.7804	NaN	NaN	0.3957	0.8932	0.022	0.0218	0.0219	0.0202	0.0209
0.0	0.0	0.0	-4375.7306	1703.2196	NaN	NaN	-0.3	0.8932	0.0219	0.0218	0.0218	0.0202	0.021
0.0	0.0	0.0	-3005.7306	-2040.7804	NaN	NaN	0.4044	0.8935	0.0218	0.0217	0.0217	0.0202	0.0211
0.0	0.0	0.0	-1474.7306	627.2196	NaN	NaN	-0.3	0.8938	0.0217	0.0215	0.0216	0.0203	0.021
0.0	0.0	0.0	-1631.7306	-337.7804	NaN	NaN	0.1715	0.8948	0.0213	0.0212	0.0215	0.0203	0.0209
0.0	0.0	0.0	-3373.7306	-2597.7804	NaN	NaN	0.435	0.8927	0.0219	0.0217	0.0217	0.0205	0.0213
0.0	0.0	0.0	-2352.7306	-1376.7804	NaN	NaN	0.3692	0.8929	0.022	0.0217	0.0216	0.0204	0.0213
0.0	0.0	0.0	-1779.7306	-881.7804	NaN	NaN	0.3313	0.8934	0.022	0.0216	0.0215	0.0203	0.0212
0.0	0.0	0.0	-1824.7306	-1347.7804	NaN	NaN	0.4248	0.8936	0.0218	0.0215	0.0215	0.0204	0.0211
0.0	0.0	0.0	-661.7306	103.2196	NaN	NaN	-0.1848	0.8939	0.0217	0.0214	0.0216	0.0206	0.0209
0.0	0.0	0.0	-2833.7306	676.2196	NaN	NaN	-0.3	0.894	0.0215	0.0214	0.0216	0.0207	0.0208
0.0	0.0	0.0	-2226.7306	-1324.7804	NaN	NaN	0.373	0.8939	0.0215	0.0214	0.0218	0.0208	0.0206
0.0	0.0	0.0	25.2694	-1515.7804	NaN	NaN	1.017	0.8942	0.0213	0.0213	0.0219	0.0209	0.0204
0.0	0.0	0.0	-3295.7306	-1593.7804	NaN	NaN	0.326	0.8946	0.021	0.0211	0.022	0.0208	0.0204
0.0	0.0	0.0	-1668.7306	781.2196	NaN	NaN	-0.3	0.8953	0.0208	0.0209	0.0221	0.0207	0.0202
0.0	0.0	0.0	-2999.7306	-964.7804	NaN	NaN	0.2434	0.8953	0.0208	0.0208	0.0221	0.0208	0.0201
0.0	0.0	0.0	-1990.7306	-159.7804	NaN	NaN	0.0743	0.8955	0.0208	0.0208	0.0221	0.0208	0.02
0.0	0.0	0.0	-1513.7306	856.2196	NaN	NaN	-0.3	0.8944	0.0209	0.0211	0.0222	0.0211	0.0203
0.0	0.0	0.0	-1952.7306	-3027.7804	NaN	NaN	0.6079	0.8952	0.0209	0.0211	0.0218	0.021	0.02
0.0	0.0	0.0	-3797.7306	-2884.7804	NaN	NaN	0.4317	0.8843	0.0231	0.023	0.0237	0.0233	0.0226
0.0	0.0	0.0	-807.7306	-805.7804	NaN	NaN	0.4994	0.9039	0.0193	0.0191	0.0207	0.0196	0.0175
