# Supplementary material for: DeepFRET, a software for rapid and automated single-molecule FRET data classification using deep learning
Source: eLife. 2020 Nov 3;9:e60404. doi: 10.7554/eLife.60404 (PMC7609065; doi:10.7554/eLife.60404)
Supplement: Figure 4—source data 1. [file elife-60404-fig4-data1.zip › Figure 4-source data 1/Fig_S4a/Traces/traces_all_n294/Traces_Fig2d_4mMAc_mov3_combined_tif_pair63.txt]

Exported by DeepFRET
Date: 2020-08-26, 18:13
Video filename: None
FRET pair #63
Bleaches at 114
D-Dexc-bg	A-Dexc-bg	A-Aexc-bg	D-Dexc-rw	A-Dexc-rw	A-Aexc-rw	S	E	p_bleached	p_aggregated	p_noisy	p_scrambled	p_static	p_dynamic
0.0	0.0	0.0	32467.6568	6984.2631	NaN	NaN	0.177	0.0228	0.884	0.0204	0.0258	0.0256	0.0215
0.0	0.0	0.0	36403.6568	7059.2631	NaN	NaN	0.1624	0.0195	0.8916	0.0198	0.0235	0.0238	0.0217
0.0	0.0	0.0	36939.6568	7456.2631	NaN	NaN	0.1679	0.0191	0.8963	0.0194	0.0222	0.0223	0.0207
0.0	0.0	0.0	33328.6568	7208.2631	NaN	NaN	0.1778	0.0195	0.894	0.0201	0.0225	0.0224	0.0215
0.0	0.0	0.0	34859.6568	5908.2631	NaN	NaN	0.1449	0.0199	0.8929	0.0205	0.0225	0.0222	0.0221
0.0	0.0	0.0	29534.6568	4072.2631	NaN	NaN	0.1212	0.0201	0.8927	0.0206	0.0224	0.0221	0.0222
0.0	0.0	0.0	34284.6568	8006.2631	NaN	NaN	0.1893	0.0202	0.892	0.0207	0.0224	0.0222	0.0223
0.0	0.0	0.0	36230.6568	7716.2631	NaN	NaN	0.1756	0.0204	0.8918	0.0208	0.0223	0.0224	0.0222
0.0	0.0	0.0	33066.6568	4928.2631	NaN	NaN	0.1297	0.0204	0.892	0.0209	0.0223	0.0223	0.0221
0.0	0.0	0.0	28340.6568	7748.2631	NaN	NaN	0.2147	0.0204	0.8918	0.0211	0.0223	0.0223	0.022
0.0	0.0	0.0	30868.6568	5407.2631	NaN	NaN	0.1491	0.0204	0.8916	0.0212	0.0224	0.0224	0.022
0.0	0.0	0.0	28065.6568	6969.2631	NaN	NaN	0.1989	0.0204	0.8917	0.0213	0.0224	0.0222	0.022
0.0	0.0	0.0	27955.6568	3920.2631	NaN	NaN	0.123	0.0204	0.8917	0.0214	0.0223	0.0223	0.022
0.0	0.0	0.0	28697.6568	8808.2631	NaN	NaN	0.2348	0.0205	0.8919	0.0213	0.0223	0.0223	0.0218
0.0	0.0	0.0	31193.6568	2263.2631	NaN	NaN	0.0676	0.0211	0.8916	0.0212	0.0222	0.0223	0.0217
0.0	0.0	0.0	30053.6568	6212.2631	NaN	NaN	0.1713	0.0211	0.8921	0.0211	0.0219	0.0223	0.0216
0.0	0.0	0.0	25024.6568	7540.2631	NaN	NaN	0.2315	0.0205	0.898	0.0202	0.0205	0.0206	0.0202
0.0	0.0	0.0	28908.6568	4875.2631	NaN	NaN	0.1443	0.0203	0.8961	0.0202	0.0211	0.0215	0.0208
0.0	0.0	0.0	31226.6568	8349.2631	NaN	NaN	0.211	0.0202	0.8958	0.0203	0.0211	0.0218	0.0208
0.0	0.0	0.0	29957.6568	3111.2631	NaN	NaN	0.0941	0.0202	0.8959	0.0202	0.021	0.0219	0.0207
0.0	0.0	0.0	36714.6568	7511.2631	NaN	NaN	0.1698	0.0202	0.896	0.0202	0.021	0.022	0.0206
0.0	0.0	0.0	30385.6568	3265.2631	NaN	NaN	0.097	0.0203	0.8956	0.0202	0.0211	0.0221	0.0207
0.0	0.0	0.0	30126.6568	8023.2631	NaN	NaN	0.2103	0.0204	0.8944	0.0204	0.0213	0.0224	0.021
0.0	0.0	0.0	27129.6568	5412.2631	NaN	NaN	0.1663	0.0207	0.8936	0.0205	0.0215	0.0225	0.0212
0.0	0.0	0.0	27363.6568	6040.2631	NaN	NaN	0.1808	0.0207	0.8929	0.0206	0.0216	0.0227	0.0215
0.0	0.0	0.0	32219.6568	4171.2631	NaN	NaN	0.1146	0.0208	0.8925	0.0206	0.0216	0.0228	0.0216
0.0	0.0	0.0	30684.6568	3644.2631	NaN	NaN	0.1062	0.0209	0.8918	0.0206	0.0217	0.023	0.0219
0.0	0.0	0.0	28832.6568	6601.2631	NaN	NaN	0.1863	0.021	0.8917	0.0206	0.0217	0.023	0.0219
0.0	0.0	0.0	30818.6568	3058.2631	NaN	NaN	0.0903	0.021	0.8911	0.0205	0.0218	0.0233	0.0222
0.0	0.0	0.0	27920.6568	7640.2631	NaN	NaN	0.2148	0.0211	0.8905	0.0206	0.0219	0.0234	0.0224
0.0	0.0	0.0	29108.6568	7240.2631	NaN	NaN	0.1992	0.0212	0.8896	0.0207	0.0221	0.0236	0.0227
0.0	0.0	0.0	27214.6568	6079.2631	NaN	NaN	0.1826	0.0213	0.889	0.0207	0.0223	0.0238	0.0228
0.0	0.0	0.0	29722.6568	6851.2631	NaN	NaN	0.1873	0.0216	0.8877	0.021	0.0225	0.0241	0.0232
0.0	0.0	0.0	30582.6568	6745.2631	NaN	NaN	0.1807	0.0213	0.889	0.0206	0.0223	0.0238	0.0229
0.0	0.0	0.0	32189.6568	6125.2631	NaN	NaN	0.1599	0.0213	0.8893	0.0207	0.0221	0.0237	0.0229
0.0	0.0	0.0	27001.6568	5640.2631	NaN	NaN	0.1728	0.0214	0.8894	0.0207	0.022	0.0236	0.023
0.0	0.0	0.0	32073.6568	2079.2631	NaN	NaN	0.0609	0.0213	0.8901	0.0206	0.0218	0.0233	0.0229
0.0	0.0	0.0	29298.6568	10134.2631	NaN	NaN	0.257	0.0212	0.8902	0.0207	0.0218	0.0232	0.0229
0.0	0.0	0.0	29049.6568	5746.2631	NaN	NaN	0.1651	0.021	0.8909	0.0207	0.0217	0.023	0.0227
0.0	0.0	0.0	27433.6568	5743.2631	NaN	NaN	0.1731	0.0209	0.8913	0.0207	0.0216	0.0229	0.0226
0.0	0.0	0.0	29343.6568	8225.2631	NaN	NaN	0.2189	0.0208	0.892	0.0206	0.0214	0.0228	0.0225
0.0	0.0	0.0	31090.6568	567.2631	NaN	NaN	0.0179	0.0207	0.8922	0.0205	0.0214	0.0228	0.0225
0.0	0.0	0.0	27388.6568	6660.2631	NaN	NaN	0.1956	0.0206	0.8924	0.0204	0.0215	0.0228	0.0223
0.0	0.0	0.0	25632.6568	3628.2631	NaN	NaN	0.124	0.0207	0.8923	0.0204	0.0217	0.0228	0.0221
0.0	0.0	0.0	28680.6568	2246.2631	NaN	NaN	0.0726	0.0207	0.8925	0.0204	0.0217	0.0228	0.0218
0.0	0.0	0.0	27658.6568	5668.2631	NaN	NaN	0.1701	0.0208	0.892	0.0205	0.0219	0.0229	0.0219
0.0	0.0	0.0	31060.6568	4516.2631	NaN	NaN	0.1269	0.021	0.8911	0.0207	0.0222	0.0232	0.0219
0.0	0.0	0.0	24761.6568	2951.2631	NaN	NaN	0.1065	0.0211	0.8908	0.0208	0.0222	0.0232	0.0219
0.0	0.0	0.0	28003.6568	9730.2631	NaN	NaN	0.2579	0.0209	0.8907	0.0209	0.0223	0.0232	0.0219
0.0	0.0	0.0	27935.6568	3663.2631	NaN	NaN	0.1159	0.021	0.8908	0.021	0.0223	0.0231	0.0218
0.0	0.0	0.0	26447.6568	3542.2631	NaN	NaN	0.1181	0.0209	0.8909	0.021	0.0223	0.0231	0.0218
0.0	0.0	0.0	29717.6568	4020.2631	NaN	NaN	0.1192	0.0211	0.89	0.0211	0.0225	0.0233	0.022
0.0	0.0	0.0	28099.6568	4472.2631	NaN	NaN	0.1373	0.021	0.8903	0.0211	0.0225	0.0233	0.0219
0.0	0.0	0.0	29102.6568	7336.2631	NaN	NaN	0.2013	0.021	0.8905	0.0211	0.0225	0.0232	0.0218
0.0	0.0	0.0	22643.6568	4647.2631	NaN	NaN	0.1703	0.0211	0.8902	0.0211	0.0225	0.0232	0.0218
0.0	0.0	0.0	26677.6568	5507.2631	NaN	NaN	0.1711	0.021	0.8908	0.0209	0.0224	0.0231	0.0217
0.0	0.0	0.0	25974.6568	6789.2631	NaN	NaN	0.2072	0.021	0.8907	0.0209	0.0226	0.0231	0.0217
0.0	0.0	0.0	29186.6568	8338.2631	NaN	NaN	0.2222	0.021	0.8912	0.0208	0.0225	0.023	0.0216
0.0	0.0	0.0	31377.6568	6852.2631	NaN	NaN	0.1792	0.0211	0.8912	0.0207	0.0226	0.0229	0.0215
0.0	0.0	0.0	24001.6568	5777.2631	NaN	NaN	0.194	0.021	0.8923	0.0204	0.0225	0.0226	0.0212
0.0	0.0	0.0	26778.6568	5951.2631	NaN	NaN	0.1818	0.021	0.893	0.0203	0.0224	0.0223	0.0209
0.0	0.0	0.0	28679.6568	2908.2631	NaN	NaN	0.0921	0.0211	0.8934	0.0202	0.0224	0.0221	0.0207
0.0	0.0	0.0	24972.6568	6319.2631	NaN	NaN	0.2019	0.0212	0.8941	0.0201	0.0223	0.0218	0.0205
0.0	0.0	0.0	29448.6568	6154.2631	NaN	NaN	0.1729	0.0212	0.8941	0.0201	0.0225	0.0218	0.0203
0.0	0.0	0.0	30115.6568	7982.2631	NaN	NaN	0.2095	0.021	0.8948	0.0201	0.0224	0.0215	0.0202
0.0	0.0	0.0	25421.6568	5217.2631	NaN	NaN	0.1703	0.0208	0.8956	0.02	0.0222	0.0214	0.02
0.0	0.0	0.0	28414.6568	1976.2631	NaN	NaN	0.065	0.0207	0.8958	0.0201	0.0221	0.0213	0.02
0.0	0.0	0.0	29645.6568	3195.2631	NaN	NaN	0.0973	0.0205	0.8963	0.0201	0.022	0.0211	0.0199
0.0	0.0	0.0	29292.6568	6672.2631	NaN	NaN	0.1855	0.0205	0.8966	0.0201	0.022	0.021	0.0199
0.0	0.0	0.0	28527.6568	4088.2631	NaN	NaN	0.1253	0.0207	0.8962	0.0202	0.022	0.021	0.0199
0.0	0.0	0.0	25299.6568	3429.2631	NaN	NaN	0.1194	0.0209	0.8955	0.0203	0.022	0.0211	0.0202
0.0	0.0	0.0	24872.6568	3845.2631	NaN	NaN	0.1339	0.0212	0.8949	0.0203	0.022	0.0211	0.0205
0.0	0.0	0.0	28647.6568	5320.2631	NaN	NaN	0.1566	0.0214	0.8944	0.0204	0.022	0.0211	0.0208
0.0	0.0	0.0	27381.6568	4622.2631	NaN	NaN	0.1444	0.0215	0.8941	0.0204	0.022	0.021	0.021
0.0	0.0	0.0	24764.6568	7096.2631	NaN	NaN	0.2227	0.0216	0.8939	0.0204	0.0219	0.0211	0.0212
0.0	0.0	0.0	27199.6568	4443.2631	NaN	NaN	0.1404	0.0215	0.8942	0.0203	0.0217	0.021	0.0212
0.0	0.0	0.0	28246.6568	4273.2631	NaN	NaN	0.1314	0.0215	0.8946	0.0202	0.0218	0.0208	0.021
0.0	0.0	0.0	29418.6568	3413.2631	NaN	NaN	0.104	0.0215	0.8956	0.02	0.0217	0.0206	0.0207
0.0	0.0	0.0	31253.6568	3821.2631	NaN	NaN	0.1089	0.0215	0.8959	0.0199	0.0216	0.0205	0.0206
0.0	0.0	0.0	25229.6568	3618.2631	NaN	NaN	0.1254	0.0218	0.8954	0.02	0.0215	0.0208	0.0205
0.0	0.0	0.0	24108.6568	1854.2631	NaN	NaN	0.0714	0.0228	0.8935	0.0204	0.0214	0.0211	0.0208
0.0	0.0	0.0	25202.6568	4432.2631	NaN	NaN	0.1496	0.0246	0.8907	0.0208	0.021	0.0215	0.0214
0.0	0.0	0.0	18568.6568	-81.7369	NaN	NaN	-0.0044	0.0269	0.8857	0.0216	0.021	0.022	0.0227
0.0	0.0	0.0	17770.6568	7418.2631	NaN	NaN	0.2945	0.027	0.8852	0.0218	0.0209	0.0221	0.023
0.0	0.0	0.0	18295.6568	3490.2631	NaN	NaN	0.1602	0.0257	0.8872	0.0215	0.0208	0.0219	0.0228
0.0	0.0	0.0	21983.6568	4820.2631	NaN	NaN	0.1798	0.0235	0.8912	0.021	0.0206	0.0215	0.0222
0.0	0.0	0.0	17696.6568	5158.2631	NaN	NaN	0.2257	0.0223	0.8932	0.0207	0.0207	0.0212	0.0219
0.0	0.0	0.0	18373.6568	2390.2631	NaN	NaN	0.1151	0.0215	0.8945	0.0203	0.0208	0.0211	0.0217
0.0	0.0	0.0	22488.6568	5998.2631	NaN	NaN	0.2106	0.0211	0.8945	0.0202	0.0211	0.0212	0.0218
0.0	0.0	0.0	21185.6568	2272.2631	NaN	NaN	0.0969	0.0213	0.8942	0.0201	0.0212	0.0212	0.022
0.0	0.0	0.0	20479.6568	3118.2631	NaN	NaN	0.1321	0.0214	0.8945	0.0201	0.0211	0.0211	0.0218
0.0	0.0	0.0	19419.6568	5749.2631	NaN	NaN	0.2284	0.0217	0.8935	0.0204	0.0212	0.0211	0.022
0.0	0.0	0.0	21745.6568	3060.2631	NaN	NaN	0.1234	0.0218	0.8941	0.0204	0.0211	0.0211	0.0216
0.0	0.0	0.0	21647.6568	7941.2631	NaN	NaN	0.2684	0.0219	0.8942	0.0203	0.0211	0.0211	0.0214
0.0	0.0	0.0	21857.6568	2417.2631	NaN	NaN	0.0996	0.0219	0.8944	0.0203	0.0212	0.0211	0.0211
0.0	0.0	0.0	23807.6568	5936.2631	NaN	NaN	0.1996	0.0219	0.8947	0.0203	0.0212	0.0211	0.0208
0.0	0.0	0.0	22494.6568	4583.2631	NaN	NaN	0.1693	0.0217	0.8952	0.0205	0.0211	0.0211	0.0205
0.0	0.0	0.0	22265.6568	5418.2631	NaN	NaN	0.1957	0.0217	0.8954	0.0207	0.021	0.0211	0.0201
0.0	0.0	0.0	21765.6568	2880.2631	NaN	NaN	0.1169	0.0223	0.8946	0.021	0.0208	0.0214	0.0198
0.0	0.0	0.0	21421.6568	8136.2631	NaN	NaN	0.2753	0.0236	0.8912	0.0217	0.0211	0.0225	0.02
0.0	0.0	0.0	16736.6568	2943.2631	NaN	NaN	0.1496	0.026	0.8867	0.0225	0.0211	0.0239	0.0198
0.0	0.0	0.0	14809.6568	1304.2631	NaN	NaN	0.0809	0.0299	0.879	0.0239	0.0214	0.026	0.0198
0.0	0.0	0.0	19287.6568	2634.2631	NaN	NaN	0.1202	0.0352	0.8677	0.0256	0.0221	0.0291	0.0204
0.0	0.0	0.0	14400.6568	1242.2631	NaN	NaN	0.0794	0.0416	0.8544	0.0275	0.0227	0.0328	0.0211
0.0	0.0	0.0	23528.6568	2698.2631	NaN	NaN	0.1029	0.0468	0.8435	0.0291	0.0228	0.036	0.0218
0.0	0.0	0.0	25311.6568	3890.2631	NaN	NaN	0.1332	0.0504	0.8351	0.0299	0.0234	0.0385	0.0227
0.0	0.0	0.0	26951.6568	1463.2631	NaN	NaN	0.0515	0.0643	0.8188	0.031	0.0227	0.0402	0.023
0.0	0.0	0.0	25161.6568	367.2631	NaN	NaN	0.0144	0.0769	0.8	0.0329	0.0235	0.0426	0.0242
0.0	0.0	0.0	30757.6568	4086.2631	NaN	NaN	0.1173	0.0853	0.7877	0.0344	0.0237	0.0442	0.0246
0.0	0.0	0.0	27172.6568	2688.2631	NaN	NaN	0.09	0.0865	0.7848	0.035	0.0239	0.0455	0.0243
0.0	0.0	0.0	26562.6568	2089.2631	NaN	NaN	0.0729	0.0827	0.792	0.0341	0.0233	0.0447	0.0233
0.0	0.0	0.0	28331.6568	-1045.7369	NaN	NaN	-0.0383	0.076	0.8005	0.0326	0.0237	0.0445	0.0226
0.0	0.0	0.0	29276.6568	995.2631	NaN	NaN	0.0329	0.0763	0.7948	0.032	0.0261	0.0481	0.0228
0.0	0.0	0.0	14226.6568	3133.2631	NaN	NaN	0.1805	0.1248	0.7299	0.031	0.0333	0.055	0.026
0.0	0.0	0.0	2927.6568	653.2631	NaN	NaN	0.1824	0.7483	0.1434	0.0274	0.021	0.0281	0.0318
0.0	0.0	0.0	1153.6568	1841.2631	NaN	NaN	0.6148	0.8079	0.0823	0.025	0.026	0.0291	0.0298
0.0	0.0	0.0	1029.6568	224.2631	NaN	NaN	0.1788	0.8533	0.051	0.0229	0.0208	0.025	0.027
0.0	0.0	0.0	2308.6568	826.2631	NaN	NaN	0.2636	0.8628	0.0429	0.0215	0.0222	0.0264	0.0242
0.0	0.0	0.0	2011.6568	1199.2631	NaN	NaN	0.3735	0.8705	0.0366	0.0201	0.0231	0.0269	0.0228
0.0	0.0	0.0	65.6568	1237.2631	NaN	NaN	0.9496	0.8717	0.0342	0.02	0.0239	0.0274	0.0229
0.0	0.0	0.0	1546.6568	1509.2631	NaN	NaN	0.4939	0.8711	0.0333	0.0202	0.0242	0.0278	0.0234
0.0	0.0	0.0	390.6568	-311.7369	NaN	NaN	-0.3	0.8717	0.0322	0.0206	0.0243	0.0275	0.0236
0.0	0.0	0.0	1446.6568	1462.2631	NaN	NaN	0.5027	0.8789	0.0287	0.0207	0.0237	0.0252	0.0228
0.0	0.0	0.0	-782.3432	30.2631	NaN	NaN	-0.0402	0.8844	0.0257	0.0211	0.0231	0.0233	0.0224
0.0	0.0	0.0	-48.3432	-1263.7369	NaN	NaN	0.9632	0.886	0.0244	0.0215	0.0229	0.0227	0.0225
0.0	0.0	0.0	-1705.3432	1595.2631	NaN	NaN	-0.3	0.8863	0.0241	0.0216	0.0228	0.0227	0.0225
0.0	0.0	0.0	-77.3432	2378.2631	NaN	NaN	1.0336	0.8867	0.0238	0.0216	0.0228	0.0226	0.0224
0.0	0.0	0.0	76.6568	194.2631	NaN	NaN	0.717	0.8867	0.0239	0.0216	0.0228	0.0227	0.0224
0.0	0.0	0.0	-587.3432	-2348.7369	NaN	NaN	0.8	0.8872	0.0238	0.0214	0.0228	0.0226	0.0221
0.0	0.0	0.0	1909.6568	1150.2631	NaN	NaN	0.3759	0.8884	0.0233	0.0212	0.0227	0.0226	0.0218
0.0	0.0	0.0	434.6568	573.2631	NaN	NaN	0.5688	0.8894	0.0231	0.0209	0.0225	0.0225	0.0215
0.0	0.0	0.0	944.6568	3530.2631	NaN	NaN	0.7889	0.8902	0.023	0.0207	0.0223	0.0224	0.0214
0.0	0.0	0.0	-2215.3432	190.2631	NaN	NaN	-0.094	0.8895	0.0237	0.0208	0.0221	0.0223	0.0215
0.0	0.0	0.0	1941.6568	-1574.7369	NaN	NaN	-0.3	0.8906	0.0234	0.0206	0.0218	0.0221	0.0214
0.0	0.0	0.0	-207.3432	1783.2631	NaN	NaN	1.1316	0.8924	0.023	0.0203	0.0215	0.0218	0.021
0.0	0.0	0.0	1019.6568	571.2631	NaN	NaN	0.3591	0.8941	0.0227	0.0199	0.0212	0.0214	0.0207
0.0	0.0	0.0	21.6568	702.2631	NaN	NaN	0.9701	0.895	0.0226	0.0197	0.021	0.0212	0.0205
0.0	0.0	0.0	3669.6568	203.2631	NaN	NaN	0.0525	0.8962	0.0225	0.0194	0.0207	0.0208	0.0204
0.0	0.0	0.0	-767.3432	119.2631	NaN	NaN	-0.184	0.8951	0.023	0.0196	0.0209	0.021	0.0205
0.0	0.0	0.0	-278.3432	2253.2631	NaN	NaN	1.1409	0.8953	0.0231	0.0195	0.0209	0.0208	0.0204
0.0	0.0	0.0	1039.6568	-716.7369	NaN	NaN	-0.3	0.8937	0.0236	0.0197	0.0213	0.021	0.0206
0.0	0.0	0.0	416.6568	167.2631	NaN	NaN	0.2864	0.8924	0.024	0.0199	0.0217	0.0212	0.0209
0.0	0.0	0.0	-393.3432	642.2631	NaN	NaN	1.3	0.8908	0.0245	0.0201	0.022	0.0215	0.0211
0.0	0.0	0.0	157.6568	120.2631	NaN	NaN	0.4327	0.89	0.0247	0.0201	0.0223	0.0216	0.0212
0.0	0.0	0.0	595.6568	757.2631	NaN	NaN	0.5597	0.8891	0.0248	0.0203	0.0225	0.0219	0.0213
0.0	0.0	0.0	111.6568	1073.2631	NaN	NaN	0.9058	0.8898	0.0247	0.0202	0.0224	0.0218	0.021
0.0	0.0	0.0	417.6568	-969.7369	NaN	NaN	1.3	0.8899	0.0248	0.0203	0.0223	0.0218	0.021
0.0	0.0	0.0	18.6568	-2453.7369	NaN	NaN	1.0077	0.8905	0.0248	0.0202	0.0222	0.0216	0.0208
0.0	0.0	0.0	1054.6568	697.2631	NaN	NaN	0.398	0.8913	0.0246	0.02	0.0219	0.0214	0.0207
0.0	0.0	0.0	1073.6568	-1715.7369	NaN	NaN	1.3	0.8918	0.0246	0.02	0.0217	0.0213	0.0206
0.0	0.0	0.0	-578.3432	-2627.7369	NaN	NaN	0.8196	0.8928	0.0244	0.0199	0.0214	0.0211	0.0204
0.0	0.0	0.0	-403.3432	-370.7369	NaN	NaN	0.4789	0.8926	0.0244	0.0201	0.0215	0.0211	0.0204
0.0	0.0	0.0	1220.6568	377.2631	NaN	NaN	0.2361	0.8921	0.0245	0.0203	0.0216	0.0211	0.0205
0.0	0.0	0.0	-196.3432	-900.7369	NaN	NaN	0.821	0.8913	0.0247	0.0205	0.0217	0.0211	0.0206
0.0	0.0	0.0	507.6568	120.2631	NaN	NaN	0.1915	0.8907	0.0247	0.0208	0.0218	0.0212	0.0208
0.0	0.0	0.0	-294.3432	2274.2631	NaN	NaN	1.1487	0.89	0.0248	0.021	0.022	0.0214	0.0209
0.0	0.0	0.0	719.6568	1637.2631	NaN	NaN	0.6947	0.8891	0.0249	0.0212	0.0222	0.0217	0.021
0.0	0.0	0.0	-126.3432	2507.2631	NaN	NaN	1.0531	0.8892	0.0251	0.0212	0.0221	0.0216	0.0209
0.0	0.0	0.0	4.6568	-2480.7369	NaN	NaN	1.0019	0.8893	0.0252	0.0212	0.022	0.0214	0.0208
0.0	0.0	0.0	-71.3432	-362.7369	NaN	NaN	0.8356	0.8891	0.025	0.0214	0.0221	0.0215	0.0208
0.0	0.0	0.0	-1200.3432	1317.2631	NaN	NaN	1.3	0.8889	0.0249	0.0215	0.0222	0.0216	0.0208
0.0	0.0	0.0	607.6568	1549.2631	NaN	NaN	0.7183	0.8887	0.0248	0.0216	0.0223	0.0218	0.0208
0.0	0.0	0.0	2072.6568	30.2631	NaN	NaN	0.0144	0.8886	0.0247	0.0217	0.0223	0.0219	0.0208
0.0	0.0	0.0	465.6568	-1533.7369	NaN	NaN	1.3	0.8886	0.0246	0.0217	0.0223	0.022	0.0208
0.0	0.0	0.0	2383.6568	228.2631	NaN	NaN	0.0874	0.8888	0.0245	0.0215	0.0223	0.0222	0.0207
0.0	0.0	0.0	273.6568	111.2631	NaN	NaN	0.2891	0.8887	0.0245	0.0214	0.0222	0.0224	0.0208
0.0	0.0	0.0	1175.6568	495.2631	NaN	NaN	0.2964	0.8886	0.0245	0.0213	0.0223	0.0225	0.0208
0.0	0.0	0.0	178.6568	929.2631	NaN	NaN	0.8387	0.889	0.0245	0.0214	0.0222	0.0223	0.0207
0.0	0.0	0.0	-1325.3432	93.2631	NaN	NaN	-0.0757	0.8891	0.0243	0.0214	0.0222	0.0223	0.0207
0.0	0.0	0.0	-107.3432	336.2631	NaN	NaN	1.3	0.889	0.0242	0.0213	0.0222	0.0224	0.0208
0.0	0.0	0.0	-322.3432	2762.2631	NaN	NaN	1.1321	0.8889	0.0242	0.0212	0.0224	0.0225	0.0208
0.0	0.0	0.0	194.6568	3461.2631	NaN	NaN	0.9468	0.8892	0.0243	0.0212	0.0223	0.0222	0.0207
0.0	0.0	0.0	257.6568	-1540.7369	NaN	NaN	1.2008	0.8894	0.0244	0.0213	0.0224	0.0219	0.0207
0.0	0.0	0.0	-274.3432	282.2631	NaN	NaN	1.3	0.8902	0.0243	0.021	0.0223	0.0217	0.0204
0.0	0.0	0.0	172.6568	1290.2631	NaN	NaN	0.882	0.8906	0.0242	0.0209	0.0223	0.0217	0.0203
0.0	0.0	0.0	1240.6568	-1189.7369	NaN	NaN	-0.3	0.8911	0.024	0.0208	0.0222	0.0216	0.0203
0.0	0.0	0.0	1566.6568	-269.7369	NaN	NaN	-0.208	0.8914	0.0239	0.0207	0.0221	0.0216	0.0202
0.0	0.0	0.0	2453.6568	733.2631	NaN	NaN	0.2301	0.8915	0.0238	0.0207	0.0221	0.0217	0.0202
0.0	0.0	0.0	610.6568	-15.7369	NaN	NaN	-0.0265	0.8914	0.0238	0.0207	0.0221	0.0217	0.0204
0.0	0.0	0.0	-1597.3432	-1214.7369	NaN	NaN	0.432	0.8916	0.0237	0.0207	0.022	0.0216	0.0203
0.0	0.0	0.0	1038.6568	2778.2631	NaN	NaN	0.7279	0.8917	0.0235	0.0207	0.022	0.0217	0.0203
0.0	0.0	0.0	610.6568	1005.2631	NaN	NaN	0.6221	0.8916	0.0236	0.0208	0.0219	0.0217	0.0204
0.0	0.0	0.0	313.6568	425.2631	NaN	NaN	0.5755	0.8919	0.0235	0.0208	0.0219	0.0216	0.0203
0.0	0.0	0.0	-190.3432	-436.7369	NaN	NaN	0.6965	0.8917	0.0237	0.0208	0.0219	0.0217	0.0203
0.0	0.0	0.0	-14.3432	1322.2631	NaN	NaN	1.011	0.8916	0.0237	0.0208	0.0219	0.0217	0.0204
0.0	0.0	0.0	-149.3432	3388.2631	NaN	NaN	1.0461	0.8914	0.0237	0.0208	0.0219	0.0217	0.0204
0.0	0.0	0.0	1446.6568	1801.2631	NaN	NaN	0.5546	0.8914	0.0238	0.0208	0.0219	0.0217	0.0204
0.0	0.0	0.0	-966.3432	-80.7369	NaN	NaN	0.0771	0.8908	0.0239	0.0208	0.0221	0.0219	0.0204
0.0	0.0	0.0	-369.3432	-752.7369	NaN	NaN	0.6708	0.8903	0.024	0.021	0.0223	0.022	0.0205
0.0	0.0	0.0	343.6568	2238.2631	NaN	NaN	0.8669	0.8902	0.0239	0.021	0.0223	0.0221	0.0205
0.0	0.0	0.0	-1409.3432	594.2631	NaN	NaN	-0.3	0.8901	0.0239	0.0211	0.0223	0.0221	0.0205
0.0	0.0	0.0	-542.3432	-1622.7369	NaN	NaN	0.7495	0.8902	0.0239	0.0211	0.0223	0.0221	0.0205
0.0	0.0	0.0	1393.6568	99.2631	NaN	NaN	0.0665	0.8903	0.0239	0.0211	0.0222	0.0222	0.0204
0.0	0.0	0.0	1474.6568	2819.2631	NaN	NaN	0.6566	0.8905	0.0237	0.0209	0.0221	0.0225	0.0203
0.0	0.0	0.0	-1687.3432	551.2631	NaN	NaN	-0.3	0.8904	0.0238	0.0209	0.022	0.0225	0.0203
0.0	0.0	0.0	-941.3432	2291.2631	NaN	NaN	1.3	0.8907	0.0237	0.0209	0.0219	0.0225	0.0203
0.0	0.0	0.0	1345.6568	-472.7369	NaN	NaN	-0.3	0.8909	0.0236	0.0209	0.0219	0.0225	0.0202
0.0	0.0	0.0	-1297.3432	-1757.7369	NaN	NaN	0.5753	0.8914	0.0237	0.0209	0.0218	0.0221	0.0202
0.0	0.0	0.0	857.6568	-152.7369	NaN	NaN	-0.2167	0.8913	0.0237	0.0209	0.0218	0.0221	0.0202
0.0	0.0	0.0	-567.3432	-795.7369	NaN	NaN	0.5838	0.8913	0.0237	0.0209	0.0219	0.0221	0.0202
0.0	0.0	0.0	-1925.3432	183.2631	NaN	NaN	-0.1052	0.8914	0.0236	0.0208	0.022	0.0221	0.0202
0.0	0.0	0.0	329.6568	-169.7369	NaN	NaN	-0.3	0.8915	0.0236	0.0207	0.022	0.0221	0.0202
0.0	0.0	0.0	2109.6568	1408.2631	NaN	NaN	0.4003	0.8911	0.0236	0.0207	0.022	0.0223	0.0203
0.0	0.0	0.0	523.6568	-1225.7369	NaN	NaN	1.3	0.8909	0.0236	0.0208	0.022	0.0222	0.0204
0.0	0.0	0.0	-983.3432	946.2631	NaN	NaN	-0.3	0.891	0.0236	0.0208	0.022	0.0221	0.0204
0.0	0.0	0.0	-237.3432	222.2631	NaN	NaN	-0.3	0.8912	0.0235	0.0208	0.0221	0.0219	0.0205
0.0	0.0	0.0	946.6568	-969.7369	NaN	NaN	1.3	0.891	0.0234	0.0209	0.0222	0.0219	0.0206
0.0	0.0	0.0	1098.6568	-62.7369	NaN	NaN	-0.0606	0.8911	0.0233	0.0209	0.0223	0.0218	0.0206
0.0	0.0	0.0	1098.6568	584.2631	NaN	NaN	0.3472	0.8913	0.0232	0.0209	0.0224	0.0218	0.0205
0.0	0.0	0.0	390.6568	265.2631	NaN	NaN	0.4044	0.8912	0.0231	0.0209	0.0224	0.0219	0.0205
0.0	0.0	0.0	-144.3432	-629.7369	NaN	NaN	0.8135	0.8917	0.023	0.0208	0.0223	0.0218	0.0205
0.0	0.0	0.0	1931.6568	-636.7369	NaN	NaN	-0.3	0.8916	0.023	0.0207	0.0224	0.0219	0.0205
0.0	0.0	0.0	-1577.3432	2356.2631	NaN	NaN	1.3	0.8917	0.023	0.0207	0.0224	0.0218	0.0205
0.0	0.0	0.0	-1371.3432	-1575.7369	NaN	NaN	0.5347	0.8913	0.023	0.0209	0.0225	0.0216	0.0207
0.0	0.0	0.0	-662.3432	-3071.7369	NaN	NaN	0.8226	0.8917	0.0229	0.0208	0.0225	0.0215	0.0206
0.0	0.0	0.0	-166.3432	-527.7369	NaN	NaN	0.7603	0.8917	0.0228	0.0208	0.0225	0.0215	0.0206
0.0	0.0	0.0	-452.3432	-1410.7369	NaN	NaN	0.7572	0.8919	0.0227	0.0207	0.0225	0.0215	0.0206
0.0	0.0	0.0	253.6568	-857.7369	NaN	NaN	1.3	0.8921	0.0227	0.0207	0.0225	0.0215	0.0206
0.0	0.0	0.0	742.6568	-2048.7369	NaN	NaN	1.3	0.8923	0.0227	0.0207	0.0223	0.0216	0.0205
0.0	0.0	0.0	-456.3432	2975.2631	NaN	NaN	1.1812	0.8924	0.0227	0.0204	0.0222	0.0217	0.0206
0.0	0.0	0.0	-922.3432	811.2631	NaN	NaN	-0.3	0.8926	0.0229	0.0203	0.022	0.0216	0.0206
0.0	0.0	0.0	-1337.3432	1850.2631	NaN	NaN	1.3	0.8925	0.023	0.0202	0.0221	0.0217	0.0205
0.0	0.0	0.0	48.6568	1626.2631	NaN	NaN	0.9709	0.8923	0.0231	0.0203	0.0221	0.0217	0.0205
0.0	0.0	0.0	-1074.3432	-671.7369	NaN	NaN	0.3847	0.8924	0.023	0.0206	0.022	0.0215	0.0205
0.0	0.0	0.0	2033.6568	-508.7369	NaN	NaN	-0.3	0.8924	0.023	0.0205	0.022	0.0216	0.0205
0.0	0.0	0.0	-1350.3432	-1616.7369	NaN	NaN	0.5449	0.8927	0.023	0.0204	0.0219	0.0216	0.0204
0.0	0.0	0.0	1506.6568	317.2631	NaN	NaN	0.1739	0.892	0.0232	0.0203	0.0221	0.0219	0.0205
0.0	0.0	0.0	710.6568	2927.2631	NaN	NaN	0.8047	0.8921	0.0232	0.0202	0.0221	0.022	0.0205
0.0	0.0	0.0	1421.6568	-1574.7369	NaN	NaN	1.3	0.8918	0.0233	0.0203	0.0221	0.022	0.0205
0.0	0.0	0.0	-2172.3432	-1337.7369	NaN	NaN	0.3811	0.8921	0.0232	0.0205	0.0221	0.0217	0.0205
0.0	0.0	0.0	-1748.3432	-1212.7369	NaN	NaN	0.4096	0.892	0.0231	0.0206	0.0221	0.0216	0.0206
0.0	0.0	0.0	408.6568	-2470.7369	NaN	NaN	1.1982	0.8923	0.0229	0.0206	0.022	0.0215	0.0206
0.0	0.0	0.0	-495.3432	3051.2631	NaN	NaN	1.1938	0.8924	0.0229	0.0204	0.0221	0.0216	0.0206
0.0	0.0	0.0	427.6568	-536.7369	NaN	NaN	1.3	0.8922	0.023	0.0205	0.0222	0.0216	0.0206
0.0	0.0	0.0	37.6568	-165.7369	NaN	NaN	1.294	0.8923	0.0229	0.0205	0.0221	0.0215	0.0206
0.0	0.0	0.0	-601.3432	-3355.7369	NaN	NaN	0.848	0.8921	0.0228	0.0208	0.0222	0.0214	0.0207
0.0	0.0	0.0	852.6568	-3023.7369	NaN	NaN	1.3	0.8922	0.0227	0.0209	0.0222	0.0214	0.0207
0.0	0.0	0.0	-346.3432	-1535.7369	NaN	NaN	0.816	0.8926	0.0226	0.0207	0.0221	0.0213	0.0207
0.0	0.0	0.0	2390.6568	370.2631	NaN	NaN	0.1341	0.8926	0.0227	0.0205	0.0221	0.0215	0.0206
0.0	0.0	0.0	26.6568	-898.7369	NaN	NaN	1.0306	0.8925	0.0228	0.0205	0.0222	0.0215	0.0207
0.0	0.0	0.0	1093.6568	-785.7369	NaN	NaN	-0.3	0.8921	0.0229	0.0205	0.0222	0.0216	0.0207
0.0	0.0	0.0	1048.6568	-2424.7369	NaN	NaN	1.3	0.8921	0.0228	0.0206	0.0222	0.0216	0.0207
0.0	0.0	0.0	2636.6568	2232.2631	NaN	NaN	0.4585	0.8919	0.023	0.0204	0.0223	0.0217	0.0207
0.0	0.0	0.0	-668.3432	-51.7369	NaN	NaN	0.0718	0.8921	0.023	0.0204	0.0222	0.0216	0.0207
0.0	0.0	0.0	294.6568	-1050.7369	NaN	NaN	1.3	0.892	0.0231	0.0203	0.0222	0.0217	0.0206
0.0	0.0	0.0	530.6568	860.2631	NaN	NaN	0.6185	0.8921	0.0231	0.0202	0.0222	0.0217	0.0206
0.0	0.0	0.0	2354.6568	1902.2631	NaN	NaN	0.4469	0.8918	0.0233	0.0202	0.0223	0.0218	0.0206
0.0	0.0	0.0	-673.3432	1274.2631	NaN	NaN	1.3	0.8918	0.0232	0.0203	0.0222	0.0217	0.0207
0.0	0.0	0.0	-854.3432	-677.7369	NaN	NaN	0.4424	0.8915	0.0232	0.0205	0.0223	0.0218	0.0207
0.0	0.0	0.0	-632.3432	-899.7369	NaN	NaN	0.5873	0.8914	0.0231	0.0206	0.0223	0.0218	0.0208
0.0	0.0	0.0	-1247.3432	685.2631	NaN	NaN	-0.3	0.8915	0.023	0.0206	0.0222	0.0218	0.0208
0.0	0.0	0.0	836.6568	-1008.7369	NaN	NaN	1.3	0.8913	0.023	0.0207	0.0222	0.0219	0.0209
0.0	0.0	0.0	779.6568	845.2631	NaN	NaN	0.5202	0.8914	0.0231	0.0206	0.0223	0.0219	0.0208
0.0	0.0	0.0	193.6568	1278.2631	NaN	NaN	0.8684	0.8913	0.0232	0.0205	0.0223	0.0219	0.0208
0.0	0.0	0.0	1756.6568	-2084.7369	NaN	NaN	1.3	0.8915	0.0231	0.0205	0.0222	0.0219	0.0208
0.0	0.0	0.0	-27.3432	968.2631	NaN	NaN	1.0291	0.8913	0.0232	0.0204	0.0223	0.0219	0.0208
0.0	0.0	0.0	-766.3432	-802.7369	NaN	NaN	0.5116	0.8913	0.0232	0.0205	0.0223	0.0219	0.0208
0.0	0.0	0.0	809.6568	1089.2631	NaN	NaN	0.5736	0.8915	0.0232	0.0205	0.0222	0.0218	0.0208
0.0	0.0	0.0	-1263.3432	-1498.7369	NaN	NaN	0.5426	0.8912	0.0231	0.0207	0.0223	0.0218	0.0209
0.0	0.0	0.0	-2620.3432	-918.7369	NaN	NaN	0.2596	0.8913	0.0231	0.0209	0.0223	0.0217	0.0208
0.0	0.0	0.0	-1032.3432	1536.2631	NaN	NaN	1.3	0.8914	0.0231	0.0209	0.0223	0.0216	0.0208
0.0	0.0	0.0	-712.3432	-562.7369	NaN	NaN	0.4413	0.8914	0.0231	0.0209	0.0223	0.0216	0.0207
0.0	0.0	0.0	-595.3432	540.2631	NaN	NaN	-0.3	0.8916	0.0231	0.0208	0.0223	0.0215	0.0207
0.0	0.0	0.0	548.6568	-2505.7369	NaN	NaN	1.2803	0.8918	0.023	0.0208	0.0223	0.0215	0.0206
0.0	0.0	0.0	-318.3432	-115.7369	NaN	NaN	0.2666	0.8918	0.0231	0.0207	0.0223	0.0215	0.0206
0.0	0.0	0.0	708.6568	-582.7369	NaN	NaN	-0.3	0.8919	0.0231	0.0207	0.0223	0.0214	0.0205
0.0	0.0	0.0	-1017.3432	-1688.7369	NaN	NaN	0.6241	0.8916	0.0232	0.0209	0.0224	0.0213	0.0205
0.0	0.0	0.0	65.6568	-2671.7369	NaN	NaN	1.0252	0.8917	0.0232	0.021	0.0224	0.0212	0.0205
0.0	0.0	0.0	-247.3432	-1452.7369	NaN	NaN	0.8545	0.892	0.0231	0.0209	0.0222	0.0212	0.0205
0.0	0.0	0.0	38.6568	-2080.7369	NaN	NaN	1.0189	0.8921	0.0231	0.0208	0.0221	0.0214	0.0205
0.0	0.0	0.0	1243.6568	2007.2631	NaN	NaN	0.6174	0.8927	0.0231	0.0203	0.022	0.0216	0.0203
0.0	0.0	0.0	836.6568	184.2631	NaN	NaN	0.1805	0.8924	0.0233	0.0203	0.022	0.0217	0.0204
0.0	0.0	0.0	279.6568	-612.7369	NaN	NaN	1.3	0.8924	0.0233	0.0205	0.022	0.0216	0.0204
0.0	0.0	0.0	-1626.3432	-2535.7369	NaN	NaN	0.6092	0.8922	0.0232	0.0207	0.022	0.0214	0.0205
0.0	0.0	0.0	-1300.3432	-1244.7369	NaN	NaN	0.4891	0.8924	0.0231	0.0207	0.022	0.0213	0.0205
0.0	0.0	0.0	-2143.3432	-1237.7369	NaN	NaN	0.3661	0.8927	0.023	0.0206	0.0219	0.0213	0.0205
0.0	0.0	0.0	1539.6568	-1547.7369	NaN	NaN	1.3	0.8928	0.023	0.0205	0.0219	0.0214	0.0204
0.0	0.0	0.0	482.6568	2078.2631	NaN	NaN	0.8115	0.8927	0.0231	0.0204	0.0219	0.0215	0.0204
0.0	0.0	0.0	379.6568	-1620.7369	NaN	NaN	1.3	0.8928	0.0232	0.0203	0.0218	0.0215	0.0204
0.0	0.0	0.0	-1545.3432	703.2631	NaN	NaN	-0.3	0.8928	0.0231	0.0204	0.0218	0.0215	0.0204
0.0	0.0	0.0	-1348.3432	673.2631	NaN	NaN	-0.3	0.8927	0.0231	0.0203	0.0218	0.0215	0.0205
0.0	0.0	0.0	-830.3432	579.2631	NaN	NaN	-0.3	0.8932	0.023	0.0202	0.0217	0.0214	0.0204
0.0	0.0	0.0	465.6568	-1103.7369	NaN	NaN	1.3	0.8929	0.023	0.0203	0.0218	0.0215	0.0205
0.0	0.0	0.0	81.6568	2040.2631	NaN	NaN	0.9615	0.8928	0.0231	0.0203	0.0218	0.0215	0.0205
0.0	0.0	0.0	718.6568	-896.7369	NaN	NaN	1.3	0.8925	0.0231	0.0205	0.0218	0.0215	0.0206
0.0	0.0	0.0	-235.3432	-824.7369	NaN	NaN	0.778	0.8925	0.023	0.0206	0.0218	0.0215	0.0206
0.0	0.0	0.0	-20.3432	2786.2631	NaN	NaN	1.0074	0.8926	0.023	0.0204	0.0218	0.0216	0.0205
0.0	0.0	0.0	385.6568	-299.7369	NaN	NaN	-0.3	0.8925	0.0231	0.0204	0.0218	0.0216	0.0206
0.0	0.0	0.0	549.6568	676.2631	NaN	NaN	0.5516	0.8924	0.0231	0.0203	0.0219	0.0218	0.0206
0.0	0.0	0.0	874.6568	944.2631	NaN	NaN	0.5191	0.8923	0.0232	0.0203	0.0219	0.0218	0.0206
0.0	0.0	0.0	-492.3432	-1419.7369	NaN	NaN	0.7425	0.8923	0.0231	0.0204	0.0219	0.0217	0.0206
0.0	0.0	0.0	2480.6568	820.2631	NaN	NaN	0.2485	0.8922	0.0231	0.0204	0.022	0.0217	0.0207
0.0	0.0	0.0	1125.6568	-1163.7369	NaN	NaN	1.3	0.8919	0.0231	0.0205	0.022	0.0218	0.0207
0.0	0.0	0.0	-1662.3432	-411.7369	NaN	NaN	0.1985	0.8919	0.023	0.0206	0.022	0.0217	0.0208
0.0	0.0	0.0	942.6568	-1532.7369	NaN	NaN	1.3	0.8921	0.0229	0.0206	0.022	0.0216	0.0208
0.0	0.0	0.0	-257.3432	-1973.7369	NaN	NaN	0.8847	0.8921	0.0229	0.0206	0.022	0.0216	0.0208
0.0	0.0	0.0	-2013.3432	1180.2631	NaN	NaN	-0.3	0.8925	0.0228	0.0205	0.0219	0.0215	0.0208
0.0	0.0	0.0	-1853.3432	156.2631	NaN	NaN	-0.0921	0.8924	0.0228	0.0205	0.0219	0.0215	0.0207
0.0	0.0	0.0	462.6568	949.2631	NaN	NaN	0.6723	0.8921	0.0229	0.0205	0.022	0.0217	0.0207
0.0	0.0	0.0	-2306.3432	898.2631	NaN	NaN	-0.3	0.8921	0.0229	0.0206	0.022	0.0216	0.0208
0.0	0.0	0.0	815.6568	-2524.7369	NaN	NaN	1.3	0.8921	0.0229	0.0207	0.0221	0.0215	0.0207
0.0	0.0	0.0	1828.6568	-1681.7369	NaN	NaN	-0.3	0.892	0.0229	0.0207	0.0222	0.0215	0.0207
0.0	0.0	0.0	-408.3432	-2147.7369	NaN	NaN	0.8402	0.892	0.0229	0.0207	0.0222	0.0214	0.0207
0.0	0.0	0.0	-1232.3432	-86.7369	NaN	NaN	0.0658	0.8922	0.0229	0.0207	0.0221	0.0214	0.0206
0.0	0.0	0.0	-970.3432	-1809.7369	NaN	NaN	0.651	0.8924	0.0229	0.0207	0.0221	0.0214	0.0206
0.0	0.0	0.0	-14.3432	130.2631	NaN	NaN	1.1237	0.8926	0.0229	0.0205	0.022	0.0214	0.0206
0.0	0.0	0.0	991.6568	-935.7369	NaN	NaN	-0.3	0.8927	0.0229	0.0204	0.022	0.0214	0.0206
0.0	0.0	0.0	-1035.3432	1928.2631	NaN	NaN	1.3	0.8926	0.023	0.0204	0.022	0.0214	0.0206
0.0	0.0	0.0	-560.3432	-1881.7369	NaN	NaN	0.7705	0.8924	0.023	0.0205	0.022	0.0214	0.0207
0.0	0.0	0.0	77.6568	-838.7369	NaN	NaN	1.102	0.8926	0.0229	0.0204	0.022	0.0213	0.0207
0.0	0.0	0.0	-1100.3432	341.2631	NaN	NaN	-0.3	0.8925	0.023	0.0204	0.022	0.0213	0.0207
0.0	0.0	0.0	243.6568	-1075.7369	NaN	NaN	1.2928	0.8928	0.023	0.0202	0.022	0.0214	0.0207
0.0	0.0	0.0	-269.3432	1216.2631	NaN	NaN	1.2844	0.8927	0.0231	0.0201	0.022	0.0214	0.0207
0.0	0.0	0.0	124.6568	-618.7369	NaN	NaN	1.2523	0.8925	0.0232	0.0202	0.022	0.0214	0.0207
0.0	0.0	0.0	-648.3432	2485.2631	NaN	NaN	1.3	0.8925	0.0232	0.0202	0.022	0.0214	0.0208
0.0	0.0	0.0	57.6568	-918.7369	NaN	NaN	1.067	0.8923	0.0232	0.0203	0.022	0.0214	0.0208
0.0	0.0	0.0	-2819.3432	174.2631	NaN	NaN	-0.0659	0.8925	0.0231	0.0203	0.0219	0.0214	0.0209
0.0	0.0	0.0	1189.6568	-38.7369	NaN	NaN	-0.0337	0.8924	0.0231	0.0203	0.022	0.0214	0.0209
0.0	0.0	0.0	1404.6568	-980.7369	NaN	NaN	-0.3	0.8922	0.0231	0.0202	0.022	0.0215	0.0209
0.0	0.0	0.0	45.6568	1960.2631	NaN	NaN	0.9772	0.892	0.0232	0.0202	0.022	0.0215	0.021
0.0	0.0	0.0	309.6568	3.2631	NaN	NaN	0.0104	0.8923	0.0231	0.0203	0.0219	0.0215	0.0209
0.0	0.0	0.0	629.6568	159.2631	NaN	NaN	0.2019	0.8921	0.0232	0.0203	0.022	0.0215	0.021
0.0	0.0	0.0	-1791.3432	2670.2631	NaN	NaN	1.3	0.8922	0.0232	0.0201	0.022	0.0215	0.0209
0.0	0.0	0.0	847.6568	1437.2631	NaN	NaN	0.629	0.8922	0.0233	0.0201	0.022	0.0214	0.0209
0.0	0.0	0.0	-29.3432	-655.7369	NaN	NaN	0.9572	0.8924	0.0232	0.0201	0.022	0.0214	0.0209
0.0	0.0	0.0	-264.3432	-553.7369	NaN	NaN	0.6769	0.8925	0.0231	0.0202	0.0219	0.0214	0.0209
0.0	0.0	0.0	974.6568	1253.2631	NaN	NaN	0.5625	0.8926	0.0231	0.0202	0.0219	0.0214	0.0209
0.0	0.0	0.0	-2260.3432	1483.2631	NaN	NaN	-0.3	0.8925	0.0231	0.0202	0.0219	0.0214	0.0209
0.0	0.0	0.0	-101.3432	-1489.7369	NaN	NaN	0.9363	0.8926	0.023	0.0203	0.0219	0.0213	0.0209
0.0	0.0	0.0	-223.3432	25.2631	NaN	NaN	-0.1275	0.8927	0.0229	0.0203	0.0219	0.0213	0.0209
0.0	0.0	0.0	-844.3432	210.2631	NaN	NaN	-0.3	0.8927	0.0229	0.0202	0.022	0.0213	0.0209
0.0	0.0	0.0	-1124.3432	1183.2631	NaN	NaN	1.3	0.8928	0.0228	0.0202	0.022	0.0213	0.0209
0.0	0.0	0.0	-1109.3432	497.2631	NaN	NaN	-0.3	0.8928	0.0228	0.0202	0.022	0.0213	0.021
0.0	0.0	0.0	475.6568	126.2631	NaN	NaN	0.2098	0.8927	0.0228	0.0202	0.022	0.0213	0.021
0.0	0.0	0.0	-416.3432	-1720.7369	NaN	NaN	0.8052	0.8923	0.0228	0.0203	0.0221	0.0214	0.021
0.0	0.0	0.0	135.6568	1966.2631	NaN	NaN	0.9355	0.8919	0.0229	0.0203	0.0223	0.0215	0.0211
0.0	0.0	0.0	1015.6568	-1786.7369	NaN	NaN	1.3	0.8922	0.0229	0.0205	0.0223	0.0212	0.021
0.0	0.0	0.0	-1099.3432	-3002.7369	NaN	NaN	0.732	0.892	0.0228	0.0206	0.0225	0.0211	0.021
0.0	0.0	0.0	-1027.3432	-1379.7369	NaN	NaN	0.5732	0.8922	0.0228	0.0206	0.0225	0.0211	0.0209
0.0	0.0	0.0	-1807.3432	1476.2631	NaN	NaN	-0.3	0.8922	0.0228	0.0204	0.0224	0.0213	0.0209
0.0	0.0	0.0	1105.6568	1175.2631	NaN	NaN	0.5153	0.8921	0.0229	0.0203	0.0224	0.0214	0.021
0.0	0.0	0.0	220.6568	957.2631	NaN	NaN	0.8127	0.8922	0.0229	0.0202	0.0224	0.0214	0.0209
0.0	0.0	0.0	-727.3432	-1010.7369	NaN	NaN	0.5815	0.8918	0.0229	0.0204	0.0225	0.0214	0.0209
0.0	0.0	0.0	-2924.3432	2191.2631	NaN	NaN	-0.3	0.8919	0.0229	0.0205	0.0225	0.0213	0.021
0.0	0.0	0.0	-82.3432	-1857.7369	NaN	NaN	0.9576	0.8919	0.0228	0.0206	0.0225	0.0212	0.021
0.0	0.0	0.0	625.6568	171.2631	NaN	NaN	0.2149	0.8921	0.0228	0.0206	0.0225	0.0211	0.021
0.0	0.0	0.0	-1395.3432	-1894.7369	NaN	NaN	0.5759	0.8924	0.0228	0.0205	0.0224	0.021	0.0209
0.0	0.0	0.0	357.6568	1270.2631	NaN	NaN	0.7803	0.8925	0.0228	0.0203	0.0223	0.0211	0.0208
0.0	0.0	0.0	-1590.3432	2162.2631	NaN	NaN	1.3	0.8926	0.0229	0.0203	0.0223	0.0212	0.0208
0.0	0.0	0.0	-1366.3432	2732.2631	NaN	NaN	1.3	0.8926	0.0229	0.0203	0.0223	0.0211	0.0208
0.0	0.0	0.0	-11.3432	-1028.7369	NaN	NaN	0.9891	0.8925	0.0229	0.0205	0.0223	0.021	0.0208
0.0	0.0	0.0	-1184.3432	240.2631	NaN	NaN	-0.2545	0.8924	0.0228	0.0206	0.0224	0.0209	0.0208
0.0	0.0	0.0	-1722.3432	-1622.7369	NaN	NaN	0.4851	0.8922	0.0228	0.0208	0.0225	0.0209	0.0208
0.0	0.0	0.0	368.6568	1000.2631	NaN	NaN	0.7307	0.8924	0.0228	0.0207	0.0225	0.0209	0.0207
0.0	0.0	0.0	289.6568	-2323.7369	NaN	NaN	1.1424	0.8923	0.0228	0.0208	0.0225	0.021	0.0207
0.0	0.0	0.0	-1598.3432	-1024.7369	NaN	NaN	0.3907	0.8926	0.0227	0.0208	0.0224	0.0209	0.0206
0.0	0.0	0.0	-283.3432	-3411.7369	NaN	NaN	0.9233	0.8925	0.0227	0.0209	0.0224	0.0209	0.0206
0.0	0.0	0.0	-2247.3432	181.2631	NaN	NaN	-0.0877	0.8925	0.0227	0.0208	0.0224	0.021	0.0207
0.0	0.0	0.0	-1190.3432	500.2631	NaN	NaN	-0.3	0.8923	0.0228	0.0208	0.0224	0.021	0.0207
0.0	0.0	0.0	-727.3432	648.2631	NaN	NaN	-0.3	0.8924	0.0228	0.0207	0.0224	0.0209	0.0207
0.0	0.0	0.0	-649.3432	-3101.7369	NaN	NaN	0.8269	0.8924	0.0227	0.0208	0.0224	0.0209	0.0207
0.0	0.0	0.0	1724.6568	-1854.7369	NaN	NaN	1.3	0.8927	0.0227	0.0206	0.0224	0.0209	0.0207
0.0	0.0	0.0	-1428.3432	1356.2631	NaN	NaN	-0.3	0.8928	0.0227	0.0205	0.0224	0.0209	0.0207
0.0	0.0	0.0	-165.3432	-1918.7369	NaN	NaN	0.9207	0.8927	0.0228	0.0206	0.0224	0.0209	0.0207
0.0	0.0	0.0	158.6568	-1809.7369	NaN	NaN	1.0961	0.8927	0.0228	0.0205	0.0223	0.021	0.0207
0.0	0.0	0.0	-464.3432	16.2631	NaN	NaN	-0.0363	0.8929	0.0229	0.0203	0.0223	0.021	0.0206
0.0	0.0	0.0	-1513.3432	-377.7369	NaN	NaN	0.1997	0.8931	0.0228	0.0203	0.0222	0.021	0.0206
0.0	0.0	0.0	-683.3432	1077.2631	NaN	NaN	1.3	0.8931	0.0229	0.0203	0.0222	0.021	0.0206
0.0	0.0	0.0	-85.3432	81.2631	NaN	NaN	-0.3	0.893	0.0229	0.0203	0.0221	0.021	0.0206
0.0	0.0	0.0	539.6568	622.2631	NaN	NaN	0.5355	0.8929	0.0229	0.0203	0.0222	0.0211	0.0206
0.0	0.0	0.0	780.6568	285.2631	NaN	NaN	0.2676	0.8929	0.023	0.0203	0.0221	0.0211	0.0206
0.0	0.0	0.0	-1033.3432	-1126.7369	NaN	NaN	0.5216	0.8926	0.023	0.0205	0.0222	0.021	0.0207
0.0	0.0	0.0	1253.6568	-1167.7369	NaN	NaN	-0.3	0.893	0.0229	0.0204	0.022	0.021	0.0206
0.0	0.0	0.0	410.6568	1303.2631	NaN	NaN	0.7604	0.8931	0.0229	0.0203	0.022	0.0211	0.0205
0.0	0.0	0.0	-216.3432	46.2631	NaN	NaN	-0.272	0.8931	0.023	0.0203	0.022	0.0212	0.0205
0.0	0.0	0.0	-798.3432	312.2631	NaN	NaN	-0.3	0.8931	0.023	0.0203	0.022	0.0212	0.0205
0.0	0.0	0.0	-142.3432	-2897.7369	NaN	NaN	0.9532	0.8928	0.023	0.0205	0.022	0.0211	0.0205
0.0	0.0	0.0	-778.3432	-646.7369	NaN	NaN	0.4538	0.8927	0.023	0.0206	0.0221	0.021	0.0205
0.0	0.0	0.0	-2400.3432	-374.7369	NaN	NaN	0.135	0.8925	0.023	0.0208	0.0222	0.021	0.0206
0.0	0.0	0.0	-1341.3432	-1854.7369	NaN	NaN	0.5803	0.8926	0.023	0.0208	0.0221	0.021	0.0205
0.0	0.0	0.0	-1820.3432	1336.2631	NaN	NaN	-0.3	0.8931	0.0229	0.0206	0.022	0.021	0.0204
0.0	0.0	0.0	-918.3432	-1311.7369	NaN	NaN	0.5882	0.8929	0.0229	0.0205	0.022	0.0211	0.0205
0.0	0.0	0.0	244.6568	3.2631	NaN	NaN	0.0132	0.8928	0.023	0.0204	0.022	0.0212	0.0205
0.0	0.0	0.0	-1262.3432	-1093.7369	NaN	NaN	0.4642	0.8925	0.0231	0.0206	0.0221	0.0211	0.0206
0.0	0.0	0.0	-734.3432	-1257.7369	NaN	NaN	0.6314	0.8926	0.023	0.0207	0.0221	0.0211	0.0206
0.0	0.0	0.0	527.6568	536.2631	NaN	NaN	0.504	0.8929	0.023	0.0205	0.022	0.0211	0.0205
0.0	0.0	0.0	-2224.3432	-1386.7369	NaN	NaN	0.384	0.8931	0.023	0.0204	0.0219	0.0211	0.0205
0.0	0.0	0.0	477.6568	1688.2631	NaN	NaN	0.7795	0.8934	0.023	0.0202	0.0219	0.0211	0.0204
0.0	0.0	0.0	762.6568	-1129.7369	NaN	NaN	1.3	0.8929	0.0231	0.0204	0.022	0.0212	0.0204
0.0	0.0	0.0	580.6568	-1995.7369	NaN	NaN	1.3	0.8926	0.0231	0.0205	0.0221	0.0212	0.0205
0.0	0.0	0.0	-1866.3432	397.2631	NaN	NaN	-0.2704	0.8928	0.0231	0.0206	0.022	0.0211	0.0205
0.0	0.0	0.0	-2326.3432	-1690.7369	NaN	NaN	0.4209	0.8929	0.023	0.0206	0.022	0.021	0.0205
0.0	0.0	0.0	1484.6568	544.2631	NaN	NaN	0.2683	0.8933	0.023	0.0203	0.0219	0.0211	0.0204
0.0	0.0	0.0	-801.3432	737.2631	NaN	NaN	-0.3	0.8932	0.0231	0.0203	0.022	0.0211	0.0203
0.0	0.0	0.0	1703.6568	764.2631	NaN	NaN	0.3097	0.893	0.0232	0.0203	0.022	0.0212	0.0203
0.0	0.0	0.0	1196.6568	-3239.7369	NaN	NaN	1.3	0.8929	0.0231	0.0204	0.022	0.0212	0.0204
0.0	0.0	0.0	895.6568	-1622.7369	NaN	NaN	1.3	0.893	0.0231	0.0203	0.022	0.0212	0.0204
0.0	0.0	0.0	261.6568	46.2631	NaN	NaN	0.1502	0.8934	0.0231	0.0202	0.0219	0.0212	0.0203
0.0	0.0	0.0	369.6568	1718.2631	NaN	NaN	0.823	0.8935	0.0231	0.02	0.0219	0.0212	0.0202
0.0	0.0	0.0	270.6568	-450.7369	NaN	NaN	1.3	0.8934	0.0232	0.0201	0.0219	0.0212	0.0202
0.0	0.0	0.0	-254.3432	-241.7369	NaN	NaN	0.4873	0.8935	0.0231	0.0202	0.0219	0.0211	0.0202
0.0	0.0	0.0	-65.3432	-995.7369	NaN	NaN	0.9384	0.8931	0.0231	0.0204	0.0219	0.0211	0.0203
0.0	0.0	0.0	-2155.3432	-1414.7369	NaN	NaN	0.3963	0.8932	0.023	0.0205	0.0219	0.0211	0.0204
0.0	0.0	0.0	1452.6568	-304.7369	NaN	NaN	-0.2655	0.8933	0.023	0.0203	0.0219	0.0212	0.0203
0.0	0.0	0.0	238.6568	60.2631	NaN	NaN	0.2016	0.8933	0.0231	0.0203	0.0219	0.0212	0.0203
0.0	0.0	0.0	1639.6568	-228.7369	NaN	NaN	-0.1621	0.8931	0.0232	0.0202	0.0219	0.0213	0.0203
0.0	0.0	0.0	313.6568	-2396.7369	NaN	NaN	1.1506	0.8933	0.0231	0.0202	0.0218	0.0213	0.0203
0.0	0.0	0.0	618.6568	1067.2631	NaN	NaN	0.633	0.8929	0.0232	0.0201	0.022	0.0214	0.0203
0.0	0.0	0.0	-446.3432	1384.2631	NaN	NaN	1.3	0.8931	0.0232	0.0201	0.0219	0.0213	0.0203
0.0	0.0	0.0	-1253.3432	-1085.7369	NaN	NaN	0.4642	0.8929	0.0232	0.0203	0.0219	0.0213	0.0204
0.0	0.0	0.0	175.6568	-2434.7369	NaN	NaN	1.0778	0.8931	0.023	0.0203	0.0219	0.0213	0.0204
0.0	0.0	0.0	586.6568	109.2631	NaN	NaN	0.157	0.8929	0.023	0.0203	0.022	0.0213	0.0205
0.0	0.0	0.0	-1353.3432	-874.7369	NaN	NaN	0.3926	0.8928	0.023	0.0205	0.022	0.0213	0.0205
0.0	0.0	0.0	-483.3432	-1103.7369	NaN	NaN	0.6955	0.8928	0.0229	0.0205	0.022	0.0213	0.0206
0.0	0.0	0.0	1305.6568	-2952.7369	NaN	NaN	1.3	0.8926	0.0229	0.0206	0.022	0.0214	0.0206
0.0	0.0	0.0	-627.3432	1900.2631	NaN	NaN	1.3	0.893	0.0228	0.0204	0.022	0.0213	0.0205
0.0	0.0	0.0	472.6568	-1692.7369	NaN	NaN	1.3	0.893	0.0228	0.0203	0.022	0.0213	0.0205
0.0	0.0	0.0	-72.3432	2615.2631	NaN	NaN	1.0284	0.893	0.0229	0.0201	0.0221	0.0214	0.0205
0.0	0.0	0.0	2043.6568	1360.2631	NaN	NaN	0.3996	0.8926	0.0231	0.0202	0.0221	0.0215	0.0206
0.0	0.0	0.0	1156.6568	-232.7369	NaN	NaN	-0.2519	0.8928	0.023	0.0202	0.022	0.0214	0.0206
0.0	0.0	0.0	614.6568	-778.7369	NaN	NaN	1.3	0.8923	0.023	0.0203	0.0221	0.0215	0.0206
0.0	0.0	0.0	-66.3432	-2027.7369	NaN	NaN	0.9683	0.8925	0.0229	0.0204	0.0221	0.0214	0.0207
0.0	0.0	0.0	226.6568	1377.2631	NaN	NaN	0.8587	0.8924	0.0229	0.0205	0.0221	0.0215	0.0207
0.0	0.0	0.0	78.6568	-1661.7369	NaN	NaN	1.0497	0.8926	0.0228	0.0204	0.022	0.0214	0.0206
0.0	0.0	0.0	14.6568	212.2631	NaN	NaN	0.9354	0.8926	0.0228	0.0204	0.0221	0.0215	0.0206
0.0	0.0	0.0	1092.6568	513.2631	NaN	NaN	0.3196	0.893	0.0228	0.0203	0.022	0.0214	0.0205
0.0	0.0	0.0	1525.6568	-1517.7369	NaN	NaN	-0.3	0.8928	0.0228	0.0203	0.022	0.0215	0.0206
0.0	0.0	0.0	755.6568	9.2631	NaN	NaN	0.0121	0.893	0.0228	0.0202	0.022	0.0215	0.0205
0.0	0.0	0.0	2142.6568	1358.2631	NaN	NaN	0.388	0.8927	0.0228	0.0202	0.0221	0.0216	0.0206
0.0	0.0	0.0	382.6568	-2182.7369	NaN	NaN	1.2126	0.8926	0.0229	0.0203	0.022	0.0216	0.0206
0.0	0.0	0.0	-1619.3432	-708.7369	NaN	NaN	0.3044	0.8926	0.0228	0.0203	0.022	0.0216	0.0206
0.0	0.0	0.0	6.6568	-2680.7369	NaN	NaN	1.0025	0.8925	0.0228	0.0204	0.022	0.0216	0.0206
0.0	0.0	0.0	2042.6568	1015.2631	NaN	NaN	0.332	0.8928	0.0228	0.0202	0.022	0.0216	0.0206
0.0	0.0	0.0	-60.3432	-3352.7369	NaN	NaN	0.9823	0.893	0.0227	0.0202	0.0219	0.0215	0.0206
0.0	0.0	0.0	-1251.3432	-120.7369	NaN	NaN	0.088	0.8929	0.0227	0.0202	0.022	0.0215	0.0206
0.0	0.0	0.0	31.6568	1764.2631	NaN	NaN	0.9824	0.8928	0.0228	0.0202	0.0221	0.0216	0.0206
0.0	0.0	0.0	-871.3432	-923.7369	NaN	NaN	0.5146	0.8929	0.0228	0.0202	0.022	0.0215	0.0206
0.0	0.0	0.0	-556.3432	-79.7369	NaN	NaN	0.1254	0.8928	0.0228	0.0202	0.022	0.0215	0.0206
0.0	0.0	0.0	-458.3432	218.2631	NaN	NaN	-0.3	0.8927	0.0228	0.0202	0.0221	0.0216	0.0206
0.0	0.0	0.0	-319.3432	515.2631	NaN	NaN	1.3	0.8926	0.0229	0.0201	0.0221	0.0216	0.0206
0.0	0.0	0.0	532.6568	2682.2631	NaN	NaN	0.8343	0.8925	0.0229	0.0201	0.0221	0.0217	0.0207
0.0	0.0	0.0	-1904.3432	814.2631	NaN	NaN	-0.3	0.8924	0.023	0.0202	0.0221	0.0217	0.0206
0.0	0.0	0.0	39.6568	825.2631	NaN	NaN	0.9541	0.8924	0.023	0.0202	0.0221	0.0217	0.0206
0.0	0.0	0.0	462.6568	-952.7369	NaN	NaN	1.3	0.8927	0.0229	0.0202	0.022	0.0216	0.0206
0.0	0.0	0.0	-1791.3432	2368.2631	NaN	NaN	1.3	0.8926	0.0229	0.0202	0.022	0.0216	0.0206
0.0	0.0	0.0	-359.3432	770.2631	NaN	NaN	1.3	0.8926	0.0229	0.0202	0.022	0.0217	0.0206
0.0	0.0	0.0	76.6568	890.2631	NaN	NaN	0.9207	0.8924	0.0229	0.0203	0.022	0.0217	0.0206
0.0	0.0	0.0	-263.3432	-247.7369	NaN	NaN	0.4847	0.8919	0.023	0.0205	0.022	0.0218	0.0207
0.0	0.0	0.0	-89.3432	-507.7369	NaN	NaN	0.8504	0.8922	0.0229	0.0205	0.0219	0.0218	0.0207
0.0	0.0	0.0	1074.6568	-1310.7369	NaN	NaN	1.3	0.892	0.023	0.0206	0.022	0.0218	0.0207
0.0	0.0	0.0	-979.3432	-459.7369	NaN	NaN	0.3195	0.8923	0.023	0.0205	0.022	0.0217	0.0206
0.0	0.0	0.0	635.6568	-396.7369	NaN	NaN	-0.3	0.8922	0.023	0.0206	0.022	0.0217	0.0206
0.0	0.0	0.0	-1070.3432	-1994.7369	NaN	NaN	0.6508	0.8925	0.0229	0.0205	0.0219	0.0215	0.0205
0.0	0.0	0.0	466.6568	1082.2631	NaN	NaN	0.6987	0.8924	0.0229	0.0204	0.022	0.0216	0.0206
0.0	0.0	0.0	-907.3432	-1541.7369	NaN	NaN	0.6295	0.8927	0.023	0.0204	0.0219	0.0215	0.0205
0.0	0.0	0.0	-332.3432	174.2631	NaN	NaN	-0.3	0.8925	0.023	0.0204	0.022	0.0216	0.0205
0.0	0.0	0.0	1334.6568	-394.7369	NaN	NaN	-0.3	0.8925	0.023	0.0204	0.022	0.0217	0.0205
0.0	0.0	0.0	791.6568	-1251.7369	NaN	NaN	1.3	0.8922	0.0232	0.0205	0.022	0.0217	0.0205
0.0	0.0	0.0	-750.3432	-2420.7369	NaN	NaN	0.7634	0.892	0.0233	0.0206	0.0221	0.0216	0.0205
0.0	0.0	0.0	-315.3432	-802.7369	NaN	NaN	0.718	0.8916	0.0233	0.0207	0.0223	0.0216	0.0206
0.0	0.0	0.0	299.6568	-608.7369	NaN	NaN	1.3	0.8921	0.0231	0.0205	0.0222	0.0215	0.0205
0.0	0.0	0.0	-1052.3432	647.2631	NaN	NaN	-0.3	0.8926	0.023	0.0203	0.0221	0.0215	0.0205
0.0	0.0	0.0	-1462.3432	-827.7369	NaN	NaN	0.3614	0.8926	0.0231	0.0204	0.0221	0.0215	0.0204
0.0	0.0	0.0	1941.6568	-353.7369	NaN	NaN	-0.2228	0.8924	0.0231	0.0203	0.0221	0.0216	0.0204
0.0	0.0	0.0	-2172.3432	1781.2631	NaN	NaN	-0.3	0.8922	0.0232	0.0204	0.0222	0.0216	0.0205
0.0	0.0	0.0	1094.6568	-569.7369	NaN	NaN	-0.3	0.892	0.0232	0.0205	0.0222	0.0215	0.0205
0.0	0.0	0.0	-2643.3432	-1674.7369	NaN	NaN	0.3878	0.8917	0.0232	0.0207	0.0223	0.0215	0.0206
0.0	0.0	0.0	-252.3432	-2632.7369	NaN	NaN	0.9125	0.8917	0.0232	0.0206	0.0223	0.0215	0.0206
0.0	0.0	0.0	23.6568	-1138.7369	NaN	NaN	1.0212	0.8924	0.023	0.0205	0.0222	0.0214	0.0204
0.0	0.0	0.0	2116.6568	-1816.7369	NaN	NaN	-0.3	0.8924	0.0231	0.0205	0.0222	0.0215	0.0204
0.0	0.0	0.0	-948.3432	-1636.7369	NaN	NaN	0.6331	0.8926	0.023	0.0204	0.0221	0.0214	0.0204
0.0	0.0	0.0	-1247.3432	-2161.7369	NaN	NaN	0.6341	0.8927	0.023	0.0204	0.022	0.0215	0.0204
0.0	0.0	0.0	-35.3432	851.2631	NaN	NaN	1.0433	0.8929	0.0231	0.0202	0.0219	0.0216	0.0204
0.0	0.0	0.0	307.6568	3034.2631	NaN	NaN	0.9079	0.8924	0.0232	0.0202	0.0219	0.0218	0.0205
0.0	0.0	0.0	-1428.3432	-199.7369	NaN	NaN	0.1227	0.8921	0.0233	0.0204	0.022	0.0217	0.0205
0.0	0.0	0.0	-1745.3432	-2326.7369	NaN	NaN	0.5714	0.8921	0.0232	0.0205	0.022	0.0216	0.0205
0.0	0.0	0.0	-958.3432	-1867.7369	NaN	NaN	0.6609	0.8924	0.0231	0.0205	0.0219	0.0216	0.0205
0.0	0.0	0.0	-719.3432	561.2631	NaN	NaN	-0.3	0.8927	0.0231	0.0203	0.0218	0.0216	0.0204
0.0	0.0	0.0	1007.6568	555.2631	NaN	NaN	0.3553	0.8924	0.0232	0.0203	0.0219	0.0219	0.0204
0.0	0.0	0.0	-1676.3432	1391.2631	NaN	NaN	-0.3	0.8921	0.0234	0.0203	0.0219	0.022	0.0205
0.0	0.0	0.0	-39.3432	-2054.7369	NaN	NaN	0.9812	0.8921	0.0234	0.0203	0.0218	0.0219	0.0204
0.0	0.0	0.0	426.6568	-2954.7369	NaN	NaN	1.1688	0.8924	0.0233	0.0203	0.0218	0.0218	0.0204
0.0	0.0	0.0	-2135.3432	1367.2631	NaN	NaN	-0.3	0.8922	0.0233	0.0204	0.0219	0.0218	0.0204
0.0	0.0	0.0	-1498.3432	-421.7369	NaN	NaN	0.2196	0.8925	0.0232	0.0204	0.0218	0.0217	0.0203
0.0	0.0	0.0	-289.3432	-474.7369	NaN	NaN	0.6213	0.8925	0.0232	0.0204	0.0219	0.0217	0.0203
0.0	0.0	0.0	-2034.3432	-1343.7369	NaN	NaN	0.3978	0.893	0.0231	0.0203	0.0218	0.0216	0.0203
0.0	0.0	0.0	-240.3432	-126.7369	NaN	NaN	0.3453	0.8935	0.0229	0.0202	0.0217	0.0215	0.0202
0.0	0.0	0.0	815.6568	906.2631	NaN	NaN	0.5263	0.8932	0.023	0.0201	0.0217	0.0217	0.0202
0.0	0.0	0.0	-740.3432	1707.2631	NaN	NaN	1.3	0.8928	0.0231	0.0202	0.0218	0.0219	0.0203
0.0	0.0	0.0	403.6568	-1767.7369	NaN	NaN	1.2959	0.8928	0.0232	0.0202	0.0217	0.0218	0.0203
0.0	0.0	0.0	-34.3432	-1506.7369	NaN	NaN	0.9777	0.8927	0.0232	0.0203	0.0218	0.0218	0.0202
0.0	0.0	0.0	1680.6568	-2872.7369	NaN	NaN	1.3	0.8926	0.0232	0.0203	0.0218	0.0218	0.0203
0.0	0.0	0.0	-200.3432	-901.7369	NaN	NaN	0.8182	0.8925	0.0232	0.0204	0.0219	0.0218	0.0203
0.0	0.0	0.0	-1835.3432	-1607.7369	NaN	NaN	0.4669	0.8922	0.0232	0.0204	0.0219	0.0218	0.0204
0.0	0.0	0.0	-49.3432	-158.7369	NaN	NaN	0.7629	0.8923	0.0232	0.0204	0.0219	0.0217	0.0204
0.0	0.0	0.0	-1577.3432	-1252.7369	NaN	NaN	0.4427	0.8922	0.0233	0.0205	0.0219	0.0217	0.0204
0.0	0.0	0.0	-637.3432	-355.7369	NaN	NaN	0.3582	0.8924	0.0232	0.0204	0.0219	0.0217	0.0203
0.0	0.0	0.0	204.6568	-2.7369	NaN	NaN	-0.0136	0.8924	0.0233	0.0204	0.0219	0.0218	0.0203
0.0	0.0	0.0	1622.6568	47.2631	NaN	NaN	0.0283	0.8919	0.0234	0.0204	0.0219	0.022	0.0203
0.0	0.0	0.0	-67.3432	-1595.7369	NaN	NaN	0.9595	0.8913	0.0236	0.0205	0.022	0.0221	0.0204
0.0	0.0	0.0	-619.3432	-1636.7369	NaN	NaN	0.7255	0.8908	0.0237	0.0207	0.0221	0.0222	0.0205
0.0	0.0	0.0	-111.3432	407.2631	NaN	NaN	1.3	0.8909	0.0237	0.0207	0.0221	0.0221	0.0206
0.0	0.0	0.0	-703.3432	-1336.7369	NaN	NaN	0.6552	0.8909	0.0236	0.0208	0.0221	0.022	0.0206
0.0	0.0	0.0	-41.3432	-1871.7369	NaN	NaN	0.9784	0.8908	0.0237	0.0208	0.0221	0.0221	0.0206
0.0	0.0	0.0	-775.3432	2218.2631	NaN	NaN	1.3	0.8906	0.0237	0.0208	0.0222	0.0221	0.0206
0.0	0.0	0.0	-231.3432	-2128.7369	NaN	NaN	0.902	0.8903	0.0238	0.021	0.0223	0.022	0.0207
0.0	0.0	0.0	-856.3432	-2484.7369	NaN	NaN	0.7437	0.89	0.0237	0.0211	0.0224	0.022	0.0208
0.0	0.0	0.0	-2254.3432	-2317.7369	NaN	NaN	0.5069	0.8901	0.0237	0.0212	0.0224	0.0218	0.0208
0.0	0.0	0.0	-2381.3432	1001.2631	NaN	NaN	-0.3	0.8909	0.0236	0.021	0.0222	0.0217	0.0206
0.0	0.0	0.0	-173.3432	996.2631	NaN	NaN	1.2106	0.8912	0.0235	0.0209	0.0221	0.0217	0.0206
0.0	0.0	0.0	381.6568	-549.7369	NaN	NaN	1.3	0.8909	0.0236	0.0209	0.0221	0.0218	0.0206
0.0	0.0	0.0	911.6568	-987.7369	NaN	NaN	1.3	0.8907	0.0236	0.021	0.0221	0.0219	0.0207
0.0	0.0	0.0	953.6568	-574.7369	NaN	NaN	-0.3	0.8904	0.0236	0.0211	0.0222	0.0219	0.0208
0.0	0.0	0.0	-1259.3432	-2827.7369	NaN	NaN	0.6919	0.8901	0.0235	0.0213	0.0224	0.0218	0.0209
0.0	0.0	0.0	-1230.3432	-1013.7369	NaN	NaN	0.4517	0.8906	0.0234	0.0212	0.0224	0.0216	0.0208
0.0	0.0	0.0	-829.3432	-3639.7369	NaN	NaN	0.8144	0.8912	0.0232	0.0211	0.0223	0.0214	0.0207
0.0	0.0	0.0	-16.3432	-1219.7369	NaN	NaN	0.9868	0.8919	0.0231	0.021	0.0222	0.0212	0.0206
0.0	0.0	0.0	145.6568	54.2631	NaN	NaN	0.2714	0.8921	0.023	0.0209	0.0221	0.0213	0.0205
0.0	0.0	0.0	-852.3432	-382.7369	NaN	NaN	0.3099	0.8921	0.0231	0.0209	0.0221	0.0214	0.0206
0.0	0.0	0.0	1291.6568	-1620.7369	NaN	NaN	1.3	0.8921	0.0231	0.0208	0.022	0.0215	0.0206
0.0	0.0	0.0	234.6568	-2815.7369	NaN	NaN	1.0909	0.8919	0.0231	0.0208	0.022	0.0215	0.0206
0.0	0.0	0.0	-282.3432	-608.7369	NaN	NaN	0.6831	0.8918	0.0232	0.0208	0.022	0.0216	0.0206
0.0	0.0	0.0	-883.3432	-2341.7369	NaN	NaN	0.7261	0.8917	0.0232	0.0209	0.022	0.0216	0.0206
0.0	0.0	0.0	-295.3432	-2081.7369	NaN	NaN	0.8758	0.8915	0.0232	0.0209	0.0221	0.0216	0.0206
0.0	0.0	0.0	-1002.3432	-2919.7369	NaN	NaN	0.7444	0.8917	0.0232	0.021	0.022	0.0215	0.0206
0.0	0.0	0.0	-1077.3432	-2408.7369	NaN	NaN	0.691	0.8919	0.0232	0.0209	0.0219	0.0215	0.0206
0.0	0.0	0.0	-562.3432	-1614.7369	NaN	NaN	0.7417	0.8921	0.0232	0.0207	0.0218	0.0216	0.0205
0.0	0.0	0.0	-357.3432	560.2631	NaN	NaN	1.3	0.8921	0.0233	0.0206	0.0217	0.0218	0.0205
0.0	0.0	0.0	-1339.3432	403.2631	NaN	NaN	-0.3	0.8918	0.0234	0.0206	0.0217	0.022	0.0205
0.0	0.0	0.0	-261.3432	-653.7369	NaN	NaN	0.7144	0.8919	0.0234	0.0205	0.0217	0.0221	0.0204
0.0	0.0	0.0	-742.3432	1553.2631	NaN	NaN	1.3	0.8918	0.0234	0.0205	0.0217	0.0222	0.0204
0.0	0.0	0.0	-341.3432	-802.7369	NaN	NaN	0.7016	0.8918	0.0234	0.0205	0.0217	0.0222	0.0204
0.0	0.0	0.0	234.6568	320.2631	NaN	NaN	0.5771	0.8919	0.0234	0.0204	0.0217	0.0222	0.0205
0.0	0.0	0.0	-2808.3432	1549.2631	NaN	NaN	-0.3	0.8917	0.0234	0.0204	0.0217	0.0223	0.0205
0.0	0.0	0.0	330.6568	2678.2631	NaN	NaN	0.8901	0.8916	0.0234	0.0204	0.0218	0.0224	0.0205
0.0	0.0	0.0	-1958.3432	559.2631	NaN	NaN	-0.3	0.892	0.0234	0.0203	0.0217	0.0222	0.0204
0.0	0.0	0.0	-113.3432	-3297.7369	NaN	NaN	0.9668	0.892	0.0234	0.0204	0.0217	0.0221	0.0204
0.0	0.0	0.0	-177.3432	810.2631	NaN	NaN	1.2802	0.8925	0.0233	0.0203	0.0216	0.0221	0.0203
0.0	0.0	0.0	-1834.3432	620.2631	NaN	NaN	-0.3	0.8924	0.0232	0.0203	0.0217	0.0221	0.0204
0.0	0.0	0.0	-397.3432	923.2631	NaN	NaN	1.3	0.8926	0.0232	0.0202	0.0216	0.0221	0.0203
0.0	0.0	0.0	-1594.3432	1303.2631	NaN	NaN	-0.3	0.8922	0.0233	0.0203	0.0217	0.0221	0.0204
0.0	0.0	0.0	-1799.3432	-987.7369	NaN	NaN	0.3544	0.8921	0.0234	0.0204	0.0217	0.022	0.0204
0.0	0.0	0.0	611.6568	276.2631	NaN	NaN	0.3111	0.8923	0.0232	0.0203	0.0217	0.022	0.0205
0.0	0.0	0.0	-1182.3432	506.2631	NaN	NaN	-0.3	0.892	0.0233	0.0204	0.0218	0.0221	0.0205
0.0	0.0	0.0	108.6568	-953.7369	NaN	NaN	1.1286	0.8918	0.0234	0.0204	0.0218	0.0221	0.0205
0.0	0.0	0.0	-1293.3432	1209.2631	NaN	NaN	-0.3	0.8917	0.0234	0.0204	0.0218	0.0221	0.0205
0.0	0.0	0.0	-528.3432	-1498.7369	NaN	NaN	0.7394	0.8915	0.0235	0.0205	0.0218	0.0221	0.0206
0.0	0.0	0.0	-152.3432	-1738.7369	NaN	NaN	0.9194	0.8913	0.0235	0.0207	0.0219	0.022	0.0206
0.0	0.0	0.0	-2148.3432	116.2631	NaN	NaN	-0.0572	0.891	0.0236	0.0208	0.0219	0.022	0.0207
0.0	0.0	0.0	-1644.3432	-605.7369	NaN	NaN	0.2692	0.891	0.0236	0.0209	0.0219	0.0219	0.0207
0.0	0.0	0.0	255.6568	-377.7369	NaN	NaN	1.3	0.891	0.0236	0.0208	0.0219	0.0219	0.0207
0.0	0.0	0.0	-1295.3432	-1341.7369	NaN	NaN	0.5088	0.8908	0.0236	0.0209	0.022	0.0219	0.0208
0.0	0.0	0.0	808.6568	-1975.7369	NaN	NaN	1.3	0.8907	0.0236	0.021	0.022	0.0219	0.0208
0.0	0.0	0.0	-1985.3432	1590.2631	NaN	NaN	-0.3	0.8905	0.0236	0.0211	0.022	0.022	0.0208
0.0	0.0	0.0	-1735.3432	-1924.7369	NaN	NaN	0.5259	0.8903	0.0236	0.0212	0.022	0.0219	0.0209
0.0	0.0	0.0	-1482.3432	-483.7369	NaN	NaN	0.246	0.8907	0.0235	0.0212	0.022	0.0219	0.0208
0.0	0.0	0.0	-699.3432	-1216.7369	NaN	NaN	0.635	0.8905	0.0235	0.0212	0.022	0.0219	0.0208
0.0	0.0	0.0	-1563.3432	353.2631	NaN	NaN	-0.2919	0.8909	0.0234	0.0212	0.022	0.0218	0.0208
0.0	0.0	0.0	-838.3432	128.2631	NaN	NaN	-0.1806	0.8907	0.0234	0.0212	0.022	0.0218	0.0208
0.0	0.0	0.0	-1268.3432	-1251.7369	NaN	NaN	0.4967	0.8907	0.0234	0.0213	0.0221	0.0217	0.0208
0.0	0.0	0.0	-2372.3432	-789.7369	NaN	NaN	0.2498	0.8907	0.0234	0.0213	0.0221	0.0217	0.0209
0.0	0.0	0.0	-698.3432	-2132.7369	NaN	NaN	0.7533	0.8912	0.0232	0.0212	0.022	0.0217	0.0207
0.0	0.0	0.0	288.6568	1018.2631	NaN	NaN	0.7791	0.8912	0.0232	0.0211	0.0219	0.0218	0.0207
0.0	0.0	0.0	-2439.3432	-488.7369	NaN	NaN	0.1669	0.8911	0.0233	0.0211	0.0219	0.0219	0.0208
0.0	0.0	0.0	-1147.3432	1134.2631	NaN	NaN	-0.3	0.8911	0.0233	0.0211	0.0219	0.0219	0.0208
0.0	0.0	0.0	-300.3432	-2451.7369	NaN	NaN	0.8909	0.8907	0.0233	0.0212	0.022	0.0219	0.0209
0.0	0.0	0.0	-2254.3432	2121.2631	NaN	NaN	-0.3	0.8905	0.0234	0.0212	0.0221	0.022	0.0209
0.0	0.0	0.0	-2407.3432	-2810.7369	NaN	NaN	0.5387	0.8902	0.0234	0.0215	0.0221	0.0218	0.021
0.0	0.0	0.0	-1986.3432	-394.7369	NaN	NaN	0.1658	0.8909	0.0232	0.0213	0.022	0.0217	0.0209
0.0	0.0	0.0	-895.3432	-486.7369	NaN	NaN	0.3522	0.8909	0.0232	0.0212	0.022	0.0218	0.0209
0.0	0.0	0.0	-1777.3432	-1187.7369	NaN	NaN	0.4006	0.8912	0.023	0.0211	0.022	0.0218	0.0209
0.0	0.0	0.0	-2170.3432	2088.2631	NaN	NaN	-0.3	0.8909	0.0231	0.0211	0.0221	0.0219	0.0209
0.0	0.0	0.0	375.6568	-2263.7369	NaN	NaN	1.199	0.8908	0.0231	0.0213	0.0221	0.0217	0.021
0.0	0.0	0.0	-1752.3432	-1866.7369	NaN	NaN	0.5158	0.8907	0.0231	0.0214	0.0221	0.0216	0.021
0.0	0.0	0.0	-2435.3432	-2341.7369	NaN	NaN	0.4902	0.891	0.0231	0.0214	0.0221	0.0215	0.021
0.0	0.0	0.0	-1567.3432	696.2631	NaN	NaN	-0.3	0.8915	0.023	0.0211	0.0219	0.0216	0.0209
0.0	0.0	0.0	-262.3432	-57.7369	NaN	NaN	0.1804	0.8914	0.023	0.021	0.0219	0.0218	0.0209
0.0	0.0	0.0	539.6568	2459.2631	NaN	NaN	0.82	0.8913	0.0231	0.0209	0.0219	0.022	0.0209
0.0	0.0	0.0	-1272.3432	392.2631	NaN	NaN	-0.3	0.8908	0.0232	0.0211	0.022	0.0219	0.021
0.0	0.0	0.0	-1900.3432	-2114.7369	NaN	NaN	0.5267	0.8906	0.0232	0.0212	0.0221	0.0218	0.0211
0.0	0.0	0.0	-1355.3432	-489.7369	NaN	NaN	0.2654	0.8905	0.0232	0.0214	0.0221	0.0218	0.0211
0.0	0.0	0.0	-2418.3432	877.2631	NaN	NaN	-0.3	0.891	0.0231	0.0213	0.0221	0.0217	0.021
0.0	0.0	0.0	339.6568	-2559.7369	NaN	NaN	1.153	0.8911	0.023	0.0212	0.0221	0.0217	0.0209
0.0	0.0	0.0	-144.3432	-1146.7369	NaN	NaN	0.8882	0.8911	0.023	0.0212	0.0221	0.0217	0.0209
0.0	0.0	0.0	-1232.3432	250.2631	NaN	NaN	-0.2548	0.891	0.023	0.0212	0.0221	0.0218	0.0209
0.0	0.0	0.0	-1886.3432	-2240.7369	NaN	NaN	0.5429	0.8907	0.023	0.0214	0.0222	0.0217	0.021
0.0	0.0	0.0	-2708.3432	719.2631	NaN	NaN	-0.3	0.8907	0.0229	0.0214	0.0222	0.0217	0.021
0.0	0.0	0.0	-3091.3432	699.2631	NaN	NaN	-0.2923	0.8908	0.0229	0.0214	0.0222	0.0216	0.021
0.0	0.0	0.0	-2592.3432	-4191.7369	NaN	NaN	0.6179	0.891	0.0229	0.0215	0.0222	0.0215	0.021
0.0	0.0	0.0	-2220.3432	371.2631	NaN	NaN	-0.2008	0.8911	0.0228	0.0214	0.0222	0.0215	0.021
0.0	0.0	0.0	322.6568	-1250.7369	NaN	NaN	1.3	0.8911	0.0228	0.0214	0.0222	0.0215	0.021
0.0	0.0	0.0	-1601.3432	-994.7369	NaN	NaN	0.3832	0.8911	0.0227	0.0214	0.0222	0.0215	0.0211
0.0	0.0	0.0	-2424.3432	-1664.7369	NaN	NaN	0.4071	0.891	0.0228	0.0214	0.0222	0.0215	0.0211
0.0	0.0	0.0	-440.3432	-519.7369	NaN	NaN	0.5413	0.8911	0.0228	0.0214	0.0221	0.0216	0.021
0.0	0.0	0.0	329.6568	-2621.7369	NaN	NaN	1.1438	0.8909	0.0229	0.0213	0.0221	0.0217	0.0211
0.0	0.0	0.0	1178.6568	524.2631	NaN	NaN	0.3079	0.8908	0.023	0.0213	0.022	0.0219	0.021
0.0	0.0	0.0	-734.3432	-1053.7369	NaN	NaN	0.5893	0.8903	0.0231	0.0214	0.022	0.022	0.0212
0.0	0.0	0.0	-1053.3432	-1741.7369	NaN	NaN	0.6231	0.8901	0.0232	0.0215	0.022	0.022	0.0212
0.0	0.0	0.0	-2436.3432	-71.7369	NaN	NaN	0.0286	0.8901	0.0232	0.0215	0.022	0.022	0.0212
0.0	0.0	0.0	-1116.3432	340.2631	NaN	NaN	-0.3	0.8898	0.0233	0.0216	0.0221	0.0221	0.0212
0.0	0.0	0.0	-1778.3432	-1265.7369	NaN	NaN	0.4158	0.8896	0.0233	0.0217	0.0221	0.022	0.0213
0.0	0.0	0.0	-2307.3432	-2267.7369	NaN	NaN	0.4957	0.8895	0.0233	0.0218	0.0221	0.0219	0.0213
0.0	0.0	0.0	-1009.3432	-3722.7369	NaN	NaN	0.7867	0.8899	0.0232	0.0217	0.022	0.022	0.0212
0.0	0.0	0.0	705.6568	942.2631	NaN	NaN	0.5718	0.89	0.0232	0.0215	0.0219	0.0222	0.0212
0.0	0.0	0.0	-1659.3432	-693.7369	NaN	NaN	0.2948	0.8898	0.0232	0.0215	0.0219	0.0224	0.0213
0.0	0.0	0.0	788.6568	638.2631	NaN	NaN	0.4473	0.8897	0.0232	0.0214	0.0219	0.0225	0.0213
0.0	0.0	0.0	-1490.3432	-1396.7369	NaN	NaN	0.4838	0.8895	0.0233	0.0215	0.0219	0.0224	0.0214
0.0	0.0	0.0	-1844.3432	-1507.7369	NaN	NaN	0.4498	0.8895	0.0233	0.0215	0.0219	0.0224	0.0214
0.0	0.0	0.0	-283.3432	-1198.7369	NaN	NaN	0.8088	0.8896	0.0233	0.0215	0.0219	0.0224	0.0214
0.0	0.0	0.0	-2014.3432	-538.7369	NaN	NaN	0.211	0.8897	0.0232	0.0213	0.0219	0.0225	0.0214
0.0	0.0	0.0	-302.3432	-639.7369	NaN	NaN	0.6791	0.89	0.023	0.0211	0.0219	0.0225	0.0215
0.0	0.0	0.0	-2120.3432	-407.7369	NaN	NaN	0.1613	0.8902	0.0229	0.021	0.0218	0.0225	0.0215
0.0	0.0	0.0	-2393.3432	-472.7369	NaN	NaN	0.1649	0.8902	0.0229	0.021	0.0219	0.0226	0.0215
0.0	0.0	0.0	-819.3432	1814.2631	NaN	NaN	1.3	0.8901	0.0229	0.0209	0.0219	0.0227	0.0215
0.0	0.0	0.0	-2568.3432	-1974.7369	NaN	NaN	0.4347	0.8901	0.0229	0.0209	0.0219	0.0227	0.0215
0.0	0.0	0.0	-674.3432	798.2631	NaN	NaN	1.3	0.8901	0.0229	0.0209	0.022	0.0227	0.0215
0.0	0.0	0.0	-2473.3432	-2420.7369	NaN	NaN	0.4946	0.8904	0.0228	0.0209	0.0219	0.0225	0.0215
0.0	0.0	0.0	362.6568	-569.7369	NaN	NaN	1.3	0.8905	0.0227	0.0207	0.0219	0.0225	0.0215
0.0	0.0	0.0	-1417.3432	-907.7369	NaN	NaN	0.3904	0.8914	0.0225	0.0206	0.0218	0.0223	0.0215
0.0	0.0	0.0	-881.3432	-825.7369	NaN	NaN	0.4837	0.8913	0.0225	0.0205	0.0219	0.0225	0.0215
0.0	0.0	0.0	-2093.3432	-1398.7369	NaN	NaN	0.4005	0.8921	0.0222	0.0203	0.0217	0.0223	0.0214
0.0	0.0	0.0	-1031.3432	864.2631	NaN	NaN	-0.3	0.8916	0.0223	0.0203	0.0218	0.0225	0.0214
0.0	0.0	0.0	-1281.3432	-715.7369	NaN	NaN	0.3584	0.892	0.0223	0.0203	0.0217	0.0224	0.0213
0.0	0.0	0.0	-987.3432	-1517.7369	NaN	NaN	0.6059	0.8918	0.0224	0.0203	0.0218	0.0224	0.0213
0.0	0.0	0.0	-2272.3432	1438.2631	NaN	NaN	-0.3	0.8921	0.0223	0.0202	0.0217	0.0224	0.0212
0.0	0.0	0.0	-311.3432	2877.2631	NaN	NaN	1.1213	0.8921	0.0223	0.0202	0.0217	0.0225	0.0212
0.0	0.0	0.0	-2121.3432	-657.7369	NaN	NaN	0.2367	0.892	0.0224	0.0202	0.0217	0.0225	0.0211
0.0	0.0	0.0	-794.3432	2416.2631	NaN	NaN	1.3	0.8917	0.0226	0.0203	0.0218	0.0226	0.021
0.0	0.0	0.0	647.6568	-169.7369	NaN	NaN	-0.3	0.8918	0.0227	0.0203	0.0217	0.0225	0.021
0.0	0.0	0.0	-1766.3432	-442.7369	NaN	NaN	0.2004	0.8921	0.0227	0.0203	0.0217	0.0224	0.0208
0.0	0.0	0.0	546.6568	-1017.7369	NaN	NaN	1.3	0.8923	0.0227	0.0203	0.0217	0.0223	0.0207
0.0	0.0	0.0	-2114.3432	945.2631	NaN	NaN	-0.3	0.8923	0.0227	0.0204	0.0217	0.0223	0.0206
0.0	0.0	0.0	-108.3432	-557.7369	NaN	NaN	0.8373	0.8923	0.0228	0.0204	0.0217	0.0222	0.0206
0.0	0.0	0.0	-776.3432	-151.7369	NaN	NaN	0.1635	0.8927	0.0227	0.0204	0.0216	0.0221	0.0205
0.0	0.0	0.0	-1112.3432	297.2631	NaN	NaN	-0.3	0.892	0.0228	0.0205	0.0218	0.0223	0.0206
0.0	0.0	0.0	-576.3432	1489.2631	NaN	NaN	1.3	0.8923	0.0227	0.0204	0.0217	0.0223	0.0206
0.0	0.0	0.0	996.6568	1801.2631	NaN	NaN	0.6438	0.8913	0.023	0.0205	0.0219	0.0225	0.0207
0.0	0.0	0.0	-1276.3432	-1506.7369	NaN	NaN	0.5414	0.8906	0.0233	0.0207	0.022	0.0226	0.0207
0.0	0.0	0.0	-1032.3432	2049.2631	NaN	NaN	1.3	0.8908	0.0234	0.0207	0.022	0.0225	0.0206
0.0	0.0	0.0	-1351.3432	-2175.7369	NaN	NaN	0.6169	0.8907	0.0234	0.0209	0.022	0.0223	0.0207
0.0	0.0	0.0	-939.3432	-1601.7369	NaN	NaN	0.6303	0.8907	0.0234	0.021	0.0221	0.0222	0.0207
0.0	0.0	0.0	-1135.3432	-1056.7369	NaN	NaN	0.4821	0.8902	0.0234	0.0212	0.0223	0.0222	0.0207
0.0	0.0	0.0	-1783.3432	-637.7369	NaN	NaN	0.2634	0.8901	0.0234	0.0213	0.0223	0.0221	0.0207
0.0	0.0	0.0	-1232.3432	-1035.7369	NaN	NaN	0.4567	0.8903	0.0233	0.0214	0.0224	0.0219	0.0208
0.0	0.0	0.0	-2185.3432	-929.7369	NaN	NaN	0.2985	0.8904	0.0232	0.0215	0.0225	0.0217	0.0208
0.0	0.0	0.0	-2689.3432	-1836.7369	NaN	NaN	0.4058	0.8907	0.023	0.0214	0.0224	0.0216	0.0208
0.0	0.0	0.0	-1747.3432	971.2631	NaN	NaN	-0.3	0.8911	0.0229	0.0212	0.0224	0.0216	0.0208
0.0	0.0	0.0	217.6568	-50.7369	NaN	NaN	-0.3	0.8905	0.023	0.0214	0.0226	0.0216	0.0209
0.0	0.0	0.0	-2467.3432	-2127.7369	NaN	NaN	0.463	0.891	0.023	0.0215	0.0224	0.0214	0.0208
0.0	0.0	0.0	-1984.3432	-4132.7369	NaN	NaN	0.6756	0.8912	0.0229	0.0215	0.0224	0.0212	0.0207
0.0	0.0	0.0	-1925.3432	502.2631	NaN	NaN	-0.3	0.8918	0.0228	0.0213	0.0223	0.0212	0.0207
0.0	0.0	0.0	200.6568	-375.7369	NaN	NaN	1.3	0.8919	0.0227	0.0212	0.0223	0.0212	0.0208
0.0	0.0	0.0	-627.3432	-1849.7369	NaN	NaN	0.7467	0.8918	0.0227	0.0212	0.0224	0.0212	0.0208
0.0	0.0	0.0	-788.3432	-2566.7369	NaN	NaN	0.765	0.8916	0.0227	0.0212	0.0224	0.0213	0.0207
0.0	0.0	0.0	-666.3432	1352.2631	NaN	NaN	1.3	0.8917	0.0227	0.0212	0.0223	0.0214	0.0207
0.0	0.0	0.0	-1186.3432	1288.2631	NaN	NaN	1.3	0.8917	0.0227	0.0211	0.0223	0.0214	0.0208
0.0	0.0	0.0	-1776.3432	-2075.7369	NaN	NaN	0.5389	0.8914	0.0228	0.0213	0.0223	0.0214	0.0208
0.0	0.0	0.0	-3068.3432	-591.7369	NaN	NaN	0.1617	0.8912	0.0229	0.0214	0.0224	0.0214	0.0208
0.0	0.0	0.0	-989.3432	-681.7369	NaN	NaN	0.408	0.8913	0.0229	0.0214	0.0223	0.0214	0.0208
0.0	0.0	0.0	-225.3432	-3406.7369	NaN	NaN	0.938	0.8913	0.0229	0.0215	0.0223	0.0213	0.0208
0.0	0.0	0.0	-1356.3432	-2414.7369	NaN	NaN	0.6403	0.8913	0.0229	0.0215	0.0223	0.0212	0.0208
0.0	0.0	0.0	-3255.3432	-3237.7369	NaN	NaN	0.4986	0.8916	0.0228	0.0215	0.0222	0.0211	0.0208
0.0	0.0	0.0	-1428.3432	-376.7369	NaN	NaN	0.2087	0.8916	0.0227	0.0214	0.0222	0.0212	0.0209
0.0	0.0	0.0	-1172.3432	1759.2631	NaN	NaN	1.3	0.8916	0.0227	0.0212	0.0221	0.0214	0.021
0.0	0.0	0.0	-880.3432	-384.7369	NaN	NaN	0.3041	0.8911	0.0229	0.0213	0.0221	0.0216	0.0211
0.0	0.0	0.0	-538.3432	-1456.7369	NaN	NaN	0.7302	0.8907	0.023	0.0214	0.0221	0.0217	0.0211
0.0	0.0	0.0	-1395.3432	1745.2631	NaN	NaN	1.3	0.8905	0.0232	0.0214	0.022	0.0218	0.021
0.0	0.0	0.0	-2081.3432	119.2631	NaN	NaN	-0.0608	0.8901	0.0232	0.0217	0.0221	0.0217	0.0212
0.0	0.0	0.0	-1693.3432	-1781.7369	NaN	NaN	0.5127	0.8899	0.0233	0.0218	0.0221	0.0218	0.0212
0.0	0.0	0.0	-2113.3432	60.2631	NaN	NaN	-0.0294	0.8899	0.0233	0.0217	0.0222	0.0218	0.0211
0.0	0.0	0.0	-1345.3432	-1360.7369	NaN	NaN	0.5028	0.8902	0.0232	0.0217	0.0221	0.0217	0.0211
0.0	0.0	0.0	-1579.3432	-3527.7369	NaN	NaN	0.6908	0.8905	0.023	0.0216	0.0221	0.0217	0.0212
0.0	0.0	0.0	-24.3432	-1213.7369	NaN	NaN	0.9803	0.8907	0.0229	0.0214	0.0221	0.0218	0.0211
0.0	0.0	0.0	-2185.3432	1790.2631	NaN	NaN	-0.3	0.8905	0.0229	0.0214	0.0221	0.0219	0.0212
0.0	0.0	0.0	-1674.3432	33.2631	NaN	NaN	-0.0203	0.8906	0.0228	0.0213	0.0221	0.0219	0.0213
0.0	0.0	0.0	-2101.3432	-2378.7369	NaN	NaN	0.531	0.8906	0.0227	0.0214	0.0221	0.0218	0.0214
0.0	0.0	0.0	-546.3432	-559.7369	NaN	NaN	0.5061	0.8907	0.0227	0.0213	0.0221	0.0218	0.0214
0.0	0.0	0.0	-2027.3432	559.2631	NaN	NaN	-0.3	0.8911	0.0225	0.0211	0.022	0.0218	0.0214
0.0	0.0	0.0	-152.3432	-1849.7369	NaN	NaN	0.9239	0.8909	0.0225	0.0211	0.0221	0.0219	0.0215
0.0	0.0	0.0	-1316.3432	958.2631	NaN	NaN	-0.3	0.891	0.0225	0.021	0.0221	0.022	0.0215
0.0	0.0	0.0	-2027.3432	-2670.7369	NaN	NaN	0.5685	0.8911	0.0224	0.021	0.0221	0.0219	0.0215
0.0	0.0	0.0	-1922.3432	-895.7369	NaN	NaN	0.3179	0.8915	0.0223	0.0209	0.022	0.0219	0.0214
0.0	0.0	0.0	-1542.3432	1325.2631	NaN	NaN	-0.3	0.8912	0.0224	0.0209	0.0221	0.022	0.0214
0.0	0.0	0.0	-2697.3432	-1910.7369	NaN	NaN	0.4146	0.8911	0.0225	0.021	0.0221	0.0219	0.0214
0.0	0.0	0.0	-1216.3432	-2126.7369	NaN	NaN	0.6362	0.891	0.0225	0.0211	0.0221	0.0218	0.0214
0.0	0.0	0.0	-104.3432	-1200.7369	NaN	NaN	0.92	0.8912	0.0225	0.021	0.0221	0.0218	0.0214
0.0	0.0	0.0	-1802.3432	-808.7369	NaN	NaN	0.3097	0.8912	0.0224	0.021	0.022	0.0219	0.0214
0.0	0.0	0.0	-476.3432	-1154.7369	NaN	NaN	0.708	0.8912	0.0224	0.0209	0.022	0.022	0.0215
0.0	0.0	0.0	412.6568	-1140.7369	NaN	NaN	1.3	0.8911	0.0225	0.0209	0.022	0.0221	0.0215
0.0	0.0	0.0	1246.6568	-829.7369	NaN	NaN	-0.3	0.8911	0.0226	0.0209	0.0219	0.0221	0.0215
0.0	0.0	0.0	95.6568	-1120.7369	NaN	NaN	1.0933	0.891	0.0226	0.0209	0.0219	0.0221	0.0215
0.0	0.0	0.0	-1766.3432	432.2631	NaN	NaN	-0.3	0.8909	0.0227	0.0208	0.0219	0.0223	0.0215
0.0	0.0	0.0	-613.3432	635.2631	NaN	NaN	1.3	0.8908	0.0227	0.0208	0.0218	0.0224	0.0214
0.0	0.0	0.0	558.6568	-412.7369	NaN	NaN	-0.3	0.8906	0.0229	0.0208	0.0218	0.0224	0.0214
0.0	0.0	0.0	-268.3432	-3168.7369	NaN	NaN	0.9219	0.8907	0.023	0.0209	0.0218	0.0222	0.0213
0.0	0.0	0.0	-2166.3432	-602.7369	NaN	NaN	0.2177	0.8909	0.023	0.0209	0.0217	0.0222	0.0212
0.0	0.0	0.0	-1940.3432	1423.2631	NaN	NaN	-0.3	0.891	0.023	0.0208	0.0217	0.0222	0.0213
0.0	0.0	0.0	-1118.3432	-844.7369	NaN	NaN	0.4303	0.8912	0.0229	0.0207	0.0217	0.0222	0.0213
0.0	0.0	0.0	-483.3432	392.2631	NaN	NaN	-0.3	0.891	0.023	0.0208	0.0218	0.0223	0.0212
0.0	0.0	0.0	-1018.3432	564.2631	NaN	NaN	-0.3	0.8909	0.0231	0.0208	0.0218	0.0223	0.0212
0.0	0.0	0.0	-431.3432	-473.7369	NaN	NaN	0.5234	0.8907	0.0231	0.0209	0.0218	0.0223	0.0212
0.0	0.0	0.0	-2159.3432	1102.2631	NaN	NaN	-0.3	0.8909	0.0231	0.0208	0.0218	0.0222	0.0212
0.0	0.0	0.0	-1814.3432	1278.2631	NaN	NaN	-0.3	0.891	0.0231	0.0207	0.0217	0.0222	0.0212
0.0	0.0	0.0	-1136.3432	672.2631	NaN	NaN	-0.3	0.8912	0.023	0.0207	0.0217	0.0222	0.0211
0.0	0.0	0.0	-711.3432	2682.2631	NaN	NaN	1.3	0.8909	0.0231	0.0207	0.0219	0.0224	0.0211
0.0	0.0	0.0	-716.3432	-557.7369	NaN	NaN	0.4378	0.8905	0.0234	0.0209	0.0219	0.0223	0.021
0.0	0.0	0.0	-2544.3432	-730.7369	NaN	NaN	0.2231	0.8911	0.0234	0.0208	0.0218	0.0221	0.0209
0.0	0.0	0.0	-3303.3432	-1563.7369	NaN	NaN	0.3213	0.8917	0.0232	0.0208	0.0217	0.0218	0.0208
0.0	0.0	0.0	-1841.3432	-530.7369	NaN	NaN	0.2237	0.892	0.023	0.0207	0.0217	0.0217	0.0208
0.0	0.0	0.0	-2938.3432	2091.2631	NaN	NaN	-0.3	0.8919	0.023	0.0206	0.0218	0.0218	0.0208
0.0	0.0	0.0	-1544.3432	1787.2631	NaN	NaN	1.3	0.892	0.023	0.0206	0.0217	0.0218	0.0208
0.0	0.0	0.0	-348.3432	-662.7369	NaN	NaN	0.6555	0.8917	0.0231	0.0207	0.0217	0.0218	0.0209
0.0	0.0	0.0	-92.3432	-3216.7369	NaN	NaN	0.9721	0.8916	0.0232	0.0208	0.0217	0.0218	0.0209
0.0	0.0	0.0	375.6568	1170.2631	NaN	NaN	0.757	0.8915	0.0232	0.0208	0.0217	0.0219	0.0208
0.0	0.0	0.0	1363.6568	33.2631	NaN	NaN	0.0238	0.8911	0.0233	0.0208	0.0218	0.022	0.0209
0.0	0.0	0.0	-1439.3432	-1456.7369	NaN	NaN	0.503	0.8912	0.0233	0.0209	0.0218	0.0219	0.0209
0.0	0.0	0.0	-1111.3432	-1396.7369	NaN	NaN	0.5569	0.8914	0.0233	0.0209	0.0218	0.0217	0.0208
0.0	0.0	0.0	-941.3432	-1939.7369	NaN	NaN	0.6733	0.8919	0.0232	0.0208	0.0217	0.0216	0.0208
0.0	0.0	0.0	-378.3432	-653.7369	NaN	NaN	0.6334	0.892	0.0231	0.0207	0.0217	0.0216	0.0208
0.0	0.0	0.0	-692.3432	493.2631	NaN	NaN	-0.3	0.8921	0.0231	0.0207	0.0217	0.0217	0.0208
0.0	0.0	0.0	-924.3432	65.2631	NaN	NaN	-0.076	0.892	0.0232	0.0207	0.0217	0.0217	0.0207
0.0	0.0	0.0	-2737.3432	-99.7369	NaN	NaN	0.0352	0.8921	0.0232	0.0207	0.0217	0.0216	0.0207
0.0	0.0	0.0	825.6568	-300.7369	NaN	NaN	-0.3	0.8922	0.0232	0.0207	0.0217	0.0216	0.0206
0.0	0.0	0.0	733.6568	-1249.7369	NaN	NaN	1.3	0.8922	0.0231	0.0207	0.0217	0.0216	0.0206
0.0	0.0	0.0	315.6568	-1685.7369	NaN	NaN	1.2304	0.8921	0.0231	0.0207	0.0218	0.0216	0.0207
0.0	0.0	0.0	-507.3432	858.2631	NaN	NaN	1.3	0.8922	0.0231	0.0207	0.0218	0.0216	0.0206
0.0	0.0	0.0	-1254.3432	-2249.7369	NaN	NaN	0.642	0.8922	0.023	0.0207	0.0218	0.0215	0.0207
0.0	0.0	0.0	-971.3432	-448.7369	NaN	NaN	0.316	0.8926	0.0229	0.0206	0.0218	0.0215	0.0206
0.0	0.0	0.0	915.6568	-1612.7369	NaN	NaN	1.3	0.8924	0.023	0.0206	0.0218	0.0216	0.0206
0.0	0.0	0.0	-1911.3432	-2757.7369	NaN	NaN	0.5906	0.8924	0.023	0.0207	0.0219	0.0216	0.0206
0.0	0.0	0.0	-1622.3432	-550.7369	NaN	NaN	0.2534	0.892	0.023	0.0208	0.022	0.0215	0.0206
0.0	0.0	0.0	-1584.3432	-1152.7369	NaN	NaN	0.4212	0.8918	0.023	0.021	0.022	0.0214	0.0207
0.0	0.0	0.0	-1810.3432	-1747.7369	NaN	NaN	0.4912	0.892	0.023	0.021	0.022	0.0213	0.0207
0.0	0.0	0.0	-2406.3432	-2875.7369	NaN	NaN	0.5444	0.8923	0.0229	0.0209	0.0219	0.0213	0.0206
0.0	0.0	0.0	-903.3432	2272.2631	NaN	NaN	1.3	0.8926	0.023	0.0206	0.0217	0.0215	0.0205
0.0	0.0	0.0	1153.6568	374.2631	NaN	NaN	0.2449	0.8923	0.0231	0.0206	0.0217	0.0217	0.0206
0.0	0.0	0.0	-217.3432	-543.7369	NaN	NaN	0.7144	0.8916	0.0233	0.0208	0.0218	0.0218	0.0207
0.0	0.0	0.0	-2482.3432	49.2631	NaN	NaN	-0.0202	0.8913	0.0235	0.021	0.0218	0.0218	0.0206
0.0	0.0	0.0	-2049.3432	-2108.7369	NaN	NaN	0.5071	0.8912	0.0235	0.0211	0.0219	0.0216	0.0207
0.0	0.0	0.0	-125.3432	-1458.7369	NaN	NaN	0.9209	0.8915	0.0234	0.021	0.0218	0.0216	0.0207
0.0	0.0	0.0	-218.3432	1912.2631	NaN	NaN	1.1289	0.8917	0.0234	0.0208	0.0218	0.0217	0.0206
0.0	0.0	0.0	-2160.3432	-1441.7369	NaN	NaN	0.4003	0.8914	0.0235	0.0209	0.0218	0.0218	0.0206
0.0	0.0	0.0	-1480.3432	4431.2631	NaN	NaN	1.3	0.8915	0.0235	0.0207	0.0218	0.0219	0.0206
0.0	0.0	0.0	340.6568	27.2631	NaN	NaN	0.0741	0.8913	0.0235	0.0208	0.0218	0.0219	0.0207
0.0	0.0	0.0	-379.3432	115.2631	NaN	NaN	-0.3	0.8912	0.0235	0.0208	0.0218	0.0219	0.0207
0.0	0.0	0.0	-1536.3432	819.2631	NaN	NaN	-0.3	0.8911	0.0235	0.0209	0.0219	0.0219	0.0207
0.0	0.0	0.0	-3024.3432	1171.2631	NaN	NaN	-0.3	0.8911	0.0234	0.021	0.022	0.0217	0.0207
0.0	0.0	0.0	-1668.3432	-1958.7369	NaN	NaN	0.54	0.8911	0.0233	0.0211	0.0221	0.0216	0.0208
0.0	0.0	0.0	279.6568	-1869.7369	NaN	NaN	1.1759	0.8912	0.0232	0.0212	0.0222	0.0215	0.0207
0.0	0.0	0.0	-2446.3432	-260.7369	NaN	NaN	0.0963	0.8914	0.0231	0.0213	0.0222	0.0213	0.0208
0.0	0.0	0.0	205.6568	-4395.7369	NaN	NaN	1.0491	0.8919	0.0229	0.0212	0.0221	0.0211	0.0207
0.0	0.0	0.0	-315.3432	-2586.7369	NaN	NaN	0.8913	0.8922	0.0228	0.0212	0.022	0.0211	0.0207
0.0	0.0	0.0	-1904.3432	-329.7369	NaN	NaN	0.1476	0.8924	0.0228	0.0211	0.022	0.0211	0.0207
0.0	0.0	0.0	-1603.3432	-1313.7369	NaN	NaN	0.4504	0.8924	0.0228	0.021	0.0219	0.0211	0.0208
0.0	0.0	0.0	-251.3432	-2587.7369	NaN	NaN	0.9115	0.8923	0.0228	0.021	0.0219	0.0212	0.0208
0.0	0.0	0.0	-763.3432	319.2631	NaN	NaN	-0.3	0.8924	0.0228	0.0208	0.0218	0.0213	0.0208
0.0	0.0	0.0	-721.3432	296.2631	NaN	NaN	-0.3	0.8922	0.0229	0.0208	0.0217	0.0215	0.0209
0.0	0.0	0.0	-1805.3432	-386.7369	NaN	NaN	0.1764	0.892	0.0229	0.0208	0.0217	0.0216	0.0209
0.0	0.0	0.0	-851.3432	1057.2631	NaN	NaN	1.3	0.8917	0.023	0.0209	0.0218	0.0216	0.021
0.0	0.0	0.0	-1284.3432	-1083.7369	NaN	NaN	0.4576	0.8915	0.0231	0.0211	0.0218	0.0215	0.021
0.0	0.0	0.0	-1792.3432	-1418.7369	NaN	NaN	0.4418	0.8916	0.023	0.0211	0.0218	0.0215	0.0209
0.0	0.0	0.0	-2779.3432	-700.7369	NaN	NaN	0.2014	0.8917	0.023	0.0211	0.0218	0.0215	0.0209
0.0	0.0	0.0	-343.3432	-1770.7369	NaN	NaN	0.8376	0.8918	0.023	0.021	0.0218	0.0216	0.0208
0.0	0.0	0.0	-1205.3432	-1372.7369	NaN	NaN	0.5325	0.8919	0.0229	0.021	0.0218	0.0216	0.0209
0.0	0.0	0.0	-2015.3432	-380.7369	NaN	NaN	0.1589	0.8916	0.023	0.0211	0.0219	0.0215	0.0209
0.0	0.0	0.0	-2241.3432	-348.7369	NaN	NaN	0.1346	0.8917	0.0229	0.0211	0.0219	0.0214	0.021
0.0	0.0	0.0	-1714.3432	-2134.7369	NaN	NaN	0.5546	0.8917	0.0229	0.0211	0.0219	0.0214	0.0211
0.0	0.0	0.0	-1614.3432	-2062.7369	NaN	NaN	0.561	0.8919	0.0228	0.021	0.0218	0.0215	0.0211
0.0	0.0	0.0	-899.3432	3240.2631	NaN	NaN	1.3	0.8918	0.0228	0.0208	0.0218	0.0216	0.0211
0.0	0.0	0.0	-586.3432	-3648.7369	NaN	NaN	0.8616	0.8918	0.0227	0.0208	0.0217	0.0217	0.0212
0.0	0.0	0.0	-170.3432	1714.2631	NaN	NaN	1.1103	0.8919	0.0227	0.0207	0.0217	0.0219	0.0212
0.0	0.0	0.0	-590.3432	733.2631	NaN	NaN	1.3	0.8916	0.0228	0.0207	0.0217	0.022	0.0212
0.0	0.0	0.0	-1698.3432	1141.2631	NaN	NaN	-0.3	0.8914	0.0229	0.0207	0.0217	0.0221	0.0212
0.0	0.0	0.0	1396.6568	-272.7369	NaN	NaN	-0.2427	0.8911	0.023	0.0208	0.0218	0.0221	0.0212
0.0	0.0	0.0	-1275.3432	-85.7369	NaN	NaN	0.063	0.8912	0.0231	0.0209	0.0218	0.022	0.0211
0.0	0.0	0.0	-1696.3432	-1874.7369	NaN	NaN	0.525	0.8916	0.0229	0.0209	0.0217	0.0218	0.0211
0.0	0.0	0.0	-2804.3432	-52.7369	NaN	NaN	0.0185	0.8921	0.0228	0.0207	0.0217	0.0218	0.021
0.0	0.0	0.0	-597.3432	1053.2631	NaN	NaN	1.3	0.892	0.0228	0.0206	0.0218	0.0218	0.021
0.0	0.0	0.0	-1453.3432	-327.7369	NaN	NaN	0.184	0.8924	0.0227	0.0205	0.0217	0.0217	0.021
0.0	0.0	0.0	-2344.3432	-1275.7369	NaN	NaN	0.3524	0.892	0.0228	0.0206	0.0218	0.0218	0.021
0.0	0.0	0.0	693.6568	-192.7369	NaN	NaN	-0.3	0.8922	0.0227	0.0206	0.0218	0.0217	0.021
0.0	0.0	0.0	-2416.3432	-859.7369	NaN	NaN	0.2624	0.8927	0.0225	0.0205	0.0217	0.0216	0.021
0.0	0.0	0.0	327.6568	-1128.7369	NaN	NaN	1.3	0.8932	0.0224	0.0204	0.0217	0.0216	0.0208
0.0	0.0	0.0	528.6568	-714.7369	NaN	NaN	1.3	0.8929	0.0226	0.0204	0.0217	0.0217	0.0208
0.0	0.0	0.0	-2033.3432	-1197.7369	NaN	NaN	0.3707	0.8924	0.0228	0.0205	0.0217	0.0218	0.0209
0.0	0.0	0.0	800.6568	2014.2631	NaN	NaN	0.7156	0.8927	0.0228	0.0204	0.0216	0.0217	0.0208
0.0	0.0	0.0	-575.3432	-1245.7369	NaN	NaN	0.6841	0.8924	0.0229	0.0204	0.0216	0.0218	0.0209
0.0	0.0	0.0	-1685.3432	346.2631	NaN	NaN	-0.2586	0.8923	0.023	0.0204	0.0216	0.0218	0.0208
0.0	0.0	0.0	-633.3432	173.2631	NaN	NaN	-0.3	0.892	0.0232	0.0205	0.0217	0.0219	0.0208
0.0	0.0	0.0	-664.3432	1498.2631	NaN	NaN	1.3	0.8915	0.0234	0.0207	0.0217	0.0219	0.0208
0.0	0.0	0.0	-508.3432	-1195.7369	NaN	NaN	0.7017	0.8918	0.0233	0.0207	0.0216	0.0217	0.0208
0.0	0.0	0.0	-1215.3432	-1123.7369	NaN	NaN	0.4804	0.8921	0.0232	0.0206	0.0216	0.0217	0.0208
0.0	0.0	0.0	-851.3432	1374.2631	NaN	NaN	1.3	0.8922	0.0232	0.0204	0.0216	0.0218	0.0208
0.0	0.0	0.0	804.6568	1602.2631	NaN	NaN	0.6657	0.8924	0.0231	0.0203	0.0216	0.0218	0.0208
0.0	0.0	0.0	-675.3432	2242.2631	NaN	NaN	1.3	0.8915	0.0234	0.0205	0.0218	0.022	0.0208
0.0	0.0	0.0	-72.3432	-1946.7369	NaN	NaN	0.9642	0.8918	0.0234	0.0207	0.0217	0.0217	0.0207
0.0	0.0	0.0	-2713.3432	-2601.7369	NaN	NaN	0.4895	0.8922	0.0232	0.0207	0.0217	0.0214	0.0207
0.0	0.0	0.0	-1488.3432	-2134.7369	NaN	NaN	0.5892	0.8927	0.0231	0.0206	0.0217	0.0213	0.0206
0.0	0.0	0.0	88.6568	-1269.7369	NaN	NaN	1.0751	0.8931	0.0229	0.0203	0.0217	0.0214	0.0206
0.0	0.0	0.0	-1486.3432	1461.2631	NaN	NaN	-0.3	0.8929	0.023	0.0203	0.0217	0.0216	0.0206
0.0	0.0	0.0	-180.3432	357.2631	NaN	NaN	1.3	0.8928	0.023	0.0203	0.0217	0.0215	0.0207
0.0	0.0	0.0	-2365.3432	-1975.7369	NaN	NaN	0.4551	0.8927	0.023	0.0204	0.0217	0.0215	0.0207
0.0	0.0	0.0	-1318.3432	-973.7369	NaN	NaN	0.4248	0.893	0.0229	0.0203	0.0216	0.0214	0.0207
0.0	0.0	0.0	-939.3432	1943.2631	NaN	NaN	1.3	0.893	0.0229	0.0203	0.0217	0.0214	0.0207
0.0	0.0	0.0	-1137.3432	-621.7369	NaN	NaN	0.3534	0.8927	0.023	0.0204	0.0217	0.0215	0.0207
0.0	0.0	0.0	-267.3432	-232.7369	NaN	NaN	0.4654	0.8927	0.023	0.0205	0.0218	0.0214	0.0206
0.0	0.0	0.0	-1402.3432	-236.7369	NaN	NaN	0.1444	0.8927	0.023	0.0205	0.0218	0.0214	0.0206
0.0	0.0	0.0	-1027.3432	-60.7369	NaN	NaN	0.0558	0.8927	0.023	0.0205	0.0217	0.0214	0.0206
0.0	0.0	0.0	-422.3432	-4776.7369	NaN	NaN	0.9188	0.8925	0.0231	0.0207	0.0218	0.0213	0.0207
0.0	0.0	0.0	886.6568	535.2631	NaN	NaN	0.3764	0.8929	0.023	0.0205	0.0217	0.0214	0.0205
0.0	0.0	0.0	656.6568	-347.7369	NaN	NaN	-0.3	0.8926	0.0231	0.0205	0.0217	0.0216	0.0206
0.0	0.0	0.0	-1408.3432	-2064.7369	NaN	NaN	0.5945	0.8926	0.0231	0.0205	0.0216	0.0216	0.0206
0.0	0.0	0.0	-1489.3432	855.2631	NaN	NaN	-0.3	0.8924	0.0232	0.0205	0.0217	0.0216	0.0206
0.0	0.0	0.0	-1128.3432	-3800.7369	NaN	NaN	0.7711	0.8924	0.0232	0.0206	0.0216	0.0217	0.0206
0.0	0.0	0.0	1340.6568	3638.2631	NaN	NaN	0.7307	0.8921	0.0232	0.0204	0.0217	0.0219	0.0206
0.0	0.0	0.0	-2222.3432	882.2631	NaN	NaN	-0.3	0.892	0.0233	0.0205	0.0217	0.0218	0.0206
0.0	0.0	0.0	-2749.3432	-3445.7369	NaN	NaN	0.5562	0.892	0.0233	0.0207	0.0217	0.0217	0.0207
0.0	0.0	0.0	-81.3432	-1161.7369	NaN	NaN	0.9346	0.8924	0.0232	0.0205	0.0217	0.0217	0.0205
0.0	0.0	0.0	-1228.3432	1549.2631	NaN	NaN	1.3	0.8924	0.0232	0.0204	0.0217	0.0218	0.0205
0.0	0.0	0.0	37.6568	316.2631	NaN	NaN	0.8936	0.8924	0.0231	0.0204	0.0217	0.0218	0.0204
0.0	0.0	0.0	228.6568	-2789.7369	NaN	NaN	1.0893	0.8924	0.0232	0.0205	0.0217	0.0217	0.0204
0.0	0.0	0.0	-2384.3432	-4009.7369	NaN	NaN	0.6271	0.8922	0.0232	0.0207	0.0218	0.0216	0.0205
0.0	0.0	0.0	-1541.3432	2094.2631	NaN	NaN	1.3	0.8932	0.0228	0.0203	0.0217	0.0216	0.0204
0.0	0.0	0.0	-1843.3432	-746.7369	NaN	NaN	0.2883	0.8934	0.0227	0.0202	0.0217	0.0216	0.0204
0.0	0.0	0.0	-1628.3432	17.2631	NaN	NaN	-0.0107	0.8934	0.0226	0.0201	0.0217	0.0217	0.0204
0.0	0.0	0.0	-41.3432	1193.2631	NaN	NaN	1.0359	0.8938	0.0226	0.02	0.0216	0.0216	0.0204
0.0	0.0	0.0	-1815.3432	-177.7369	NaN	NaN	0.0892	0.8941	0.0225	0.0199	0.0216	0.0216	0.0204
0.0	0.0	0.0	-1254.3432	622.2631	NaN	NaN	-0.3	0.8946	0.0223	0.0196	0.0215	0.0216	0.0204
0.0	0.0	0.0	-1150.3432	667.2631	NaN	NaN	-0.3	0.8948	0.0223	0.0196	0.0215	0.0215	0.0203
0.0	0.0	0.0	221.6568	-637.7369	NaN	NaN	1.3	0.8945	0.0224	0.0197	0.0216	0.0216	0.0202
0.0	0.0	0.0	-1841.3432	-385.7369	NaN	NaN	0.1732	0.8947	0.0224	0.0197	0.0216	0.0216	0.0201
0.0	0.0	0.0	-582.3432	-2659.7369	NaN	NaN	0.8204	0.8943	0.0225	0.0198	0.0217	0.0216	0.0201
0.0	0.0	0.0	-1399.3432	-1740.7369	NaN	NaN	0.5544	0.8947	0.0224	0.0198	0.0216	0.0214	0.02
0.0	0.0	0.0	330.6568	-3495.7369	NaN	NaN	1.1045	0.8947	0.0224	0.0199	0.0216	0.0214	0.02
0.0	0.0	0.0	-948.3432	-2424.7369	NaN	NaN	0.7188	0.8948	0.0223	0.0198	0.0216	0.0215	0.02
0.0	0.0	0.0	-749.3432	997.2631	NaN	NaN	1.3	0.8944	0.0224	0.0198	0.0217	0.0217	0.02
0.0	0.0	0.0	-2779.3432	-56.7369	NaN	NaN	0.02	0.8944	0.0225	0.0198	0.0216	0.0216	0.02
0.0	0.0	0.0	-1656.3432	-3062.7369	NaN	NaN	0.649	0.8943	0.0226	0.0199	0.0216	0.0216	0.0201
0.0	0.0	0.0	-658.3432	152.2631	NaN	NaN	-0.3	0.8945	0.0225	0.0198	0.0215	0.0216	0.02
0.0	0.0	0.0	558.6568	1463.2631	NaN	NaN	0.7237	0.8942	0.0226	0.0197	0.0216	0.0219	0.0201
0.0	0.0	0.0	1677.6568	969.2631	NaN	NaN	0.3662	0.8938	0.0227	0.0198	0.0216	0.022	0.0201
0.0	0.0	0.0	-1377.3432	339.2631	NaN	NaN	-0.3	0.8932	0.0231	0.0199	0.0216	0.0222	0.02
0.0	0.0	0.0	642.6568	-1218.7369	NaN	NaN	1.3	0.8926	0.0232	0.0201	0.0217	0.0222	0.0201
0.0	0.0	0.0	-1387.3432	1471.2631	NaN	NaN	1.3	0.893	0.0231	0.0201	0.0216	0.0222	0.02
0.0	0.0	0.0	323.6568	799.2631	NaN	NaN	0.7118	0.8925	0.0232	0.0201	0.0218	0.0223	0.0201
0.0	0.0	0.0	-1041.3432	842.2631	NaN	NaN	-0.3	0.8923	0.0233	0.0202	0.0219	0.0224	0.02
0.0	0.0	0.0	-1800.3432	266.2631	NaN	NaN	-0.1736	0.8918	0.0234	0.0203	0.022	0.0224	0.0201
0.0	0.0	0.0	526.6568	-2458.7369	NaN	NaN	1.2726	0.8919	0.0234	0.0204	0.0219	0.0222	0.0201
0.0	0.0	0.0	-365.3432	108.2631	NaN	NaN	-0.3	0.8917	0.0235	0.0205	0.0219	0.0221	0.0202
0.0	0.0	0.0	-2201.3432	-781.7369	NaN	NaN	0.2621	0.8918	0.0234	0.0206	0.0219	0.0221	0.0202
0.0	0.0	0.0	-1433.3432	-928.7369	NaN	NaN	0.3932	0.8918	0.0234	0.0206	0.0219	0.0221	0.0202
0.0	0.0	0.0	-1008.3432	-1188.7369	NaN	NaN	0.5411	0.8917	0.0234	0.0206	0.0219	0.0221	0.0202
0.0	0.0	0.0	361.6568	314.2631	NaN	NaN	0.4649	0.8916	0.0234	0.0206	0.0219	0.0221	0.0203
0.0	0.0	0.0	-747.3432	-2265.7369	NaN	NaN	0.752	0.8914	0.0234	0.0208	0.022	0.022	0.0204
0.0	0.0	0.0	-1426.3432	543.2631	NaN	NaN	-0.3	0.8915	0.0234	0.0208	0.022	0.022	0.0204
0.0	0.0	0.0	-2259.3432	-69.7369	NaN	NaN	0.0299	0.8915	0.0233	0.0208	0.022	0.0219	0.0204
0.0	0.0	0.0	-1291.3432	-754.7369	NaN	NaN	0.3689	0.8915	0.0233	0.0208	0.022	0.0219	0.0205
0.0	0.0	0.0	-557.3432	-988.7369	NaN	NaN	0.6395	0.8912	0.0233	0.0209	0.0221	0.022	0.0205
0.0	0.0	0.0	-242.3432	-1844.7369	NaN	NaN	0.8839	0.8908	0.0234	0.0211	0.0223	0.0219	0.0206
0.0	0.0	0.0	-2721.3432	-1738.7369	NaN	NaN	0.3898	0.8907	0.0233	0.0213	0.0223	0.0217	0.0207
0.0	0.0	0.0	-219.3432	-4251.7369	NaN	NaN	0.9509	0.8912	0.0232	0.0212	0.0222	0.0216	0.0206
0.0	0.0	0.0	-803.3432	-1008.7369	NaN	NaN	0.5567	0.8916	0.0231	0.021	0.0221	0.0216	0.0205
0.0	0.0	0.0	-530.3432	-2287.7369	NaN	NaN	0.8118	0.8918	0.0231	0.0209	0.022	0.0217	0.0205
0.0	0.0	0.0	57.6568	191.2631	NaN	NaN	0.7684	0.8917	0.0232	0.0208	0.022	0.0219	0.0205
0.0	0.0	0.0	-246.3432	-1741.7369	NaN	NaN	0.8761	0.8911	0.0234	0.021	0.022	0.022	0.0205
0.0	0.0	0.0	-1622.3432	288.2631	NaN	NaN	-0.2161	0.8912	0.0234	0.0209	0.0219	0.0221	0.0205
0.0	0.0	0.0	330.6568	347.2631	NaN	NaN	0.5122	0.891	0.0234	0.0209	0.0219	0.0222	0.0206
0.0	0.0	0.0	-132.3432	267.2631	NaN	NaN	1.3	0.8912	0.0234	0.0207	0.0218	0.0222	0.0206
0.0	0.0	0.0	-1714.3432	825.2631	NaN	NaN	-0.3	0.891	0.0234	0.0207	0.0219	0.0223	0.0207
0.0	0.0	0.0	-1382.3432	763.2631	NaN	NaN	-0.3	0.8909	0.0234	0.0208	0.0219	0.0223	0.0206
0.0	0.0	0.0	-771.3432	2720.2631	NaN	NaN	1.3	0.8907	0.0235	0.0208	0.022	0.0223	0.0207
0.0	0.0	0.0	-2638.3432	-4181.7369	NaN	NaN	0.6132	0.8905	0.0234	0.0211	0.0221	0.0221	0.0208
0.0	0.0	0.0	-1330.3432	-873.7369	NaN	NaN	0.3964	0.8906	0.0234	0.0211	0.0221	0.022	0.0208
0.0	0.0	0.0	-867.3432	-1819.7369	NaN	NaN	0.6772	0.8908	0.0233	0.0211	0.022	0.0219	0.0208
0.0	0.0	0.0	-973.3432	711.2631	NaN	NaN	-0.3	0.8909	0.0233	0.021	0.022	0.022	0.0208
0.0	0.0	0.0	-1282.3432	1039.2631	NaN	NaN	-0.3	0.8907	0.0233	0.021	0.0221	0.0221	0.0208
0.0	0.0	0.0	-602.3432	-1989.7369	NaN	NaN	0.7676	0.8907	0.0233	0.0211	0.022	0.022	0.0209
0.0	0.0	0.0	-1744.3432	-1671.7369	NaN	NaN	0.4894	0.8908	0.0232	0.0211	0.022	0.0219	0.0209
0.0	0.0	0.0	26.6568	440.2631	NaN	NaN	0.9429	0.8911	0.0231	0.021	0.0219	0.022	0.0209
0.0	0.0	0.0	-1864.3432	203.2631	NaN	NaN	-0.1224	0.8908	0.0231	0.021	0.022	0.0221	0.021
0.0	0.0	0.0	-2951.3432	826.2631	NaN	NaN	-0.3	0.8909	0.0231	0.021	0.022	0.022	0.021
0.0	0.0	0.0	559.6568	-1456.7369	NaN	NaN	1.3	0.8908	0.0231	0.0211	0.022	0.022	0.021
0.0	0.0	0.0	-2312.3432	-1342.7369	NaN	NaN	0.3674	0.891	0.023	0.0211	0.022	0.0219	0.0209
0.0	0.0	0.0	578.6568	180.2631	NaN	NaN	0.2375	0.8912	0.023	0.021	0.022	0.0219	0.0209
0.0	0.0	0.0	-691.3432	-993.7369	NaN	NaN	0.5897	0.8913	0.0229	0.0209	0.022	0.022	0.0209
0.0	0.0	0.0	-1091.3432	-816.7369	NaN	NaN	0.428	0.8913	0.0229	0.0209	0.0221	0.0219	0.0209
0.0	0.0	0.0	-602.3432	-2554.7369	NaN	NaN	0.8092	0.8913	0.0228	0.021	0.0221	0.0218	0.0209
0.0	0.0	0.0	-2476.3432	1446.2631	NaN	NaN	-0.3	0.8911	0.0228	0.0211	0.0222	0.0219	0.021
0.0	0.0	0.0	-1901.3432	-336.7369	NaN	NaN	0.1505	0.8904	0.023	0.0214	0.0224	0.0218	0.0212
0.0	0.0	0.0	-2095.3432	-215.7369	NaN	NaN	0.0933	0.8903	0.023	0.0215	0.0224	0.0217	0.0212
0.0	0.0	0.0	-2934.3432	-2838.7369	NaN	NaN	0.4917	0.8905	0.0229	0.0215	0.0223	0.0216	0.0211
0.0	0.0	0.0	1145.6568	-2759.7369	NaN	NaN	1.3	0.8911	0.0228	0.0213	0.0222	0.0216	0.021
0.0	0.0	0.0	-1280.3432	1241.2631	NaN	NaN	-0.3	0.8912	0.0228	0.0212	0.0222	0.0217	0.021
0.0	0.0	0.0	-1031.3432	-2486.7369	NaN	NaN	0.7068	0.8908	0.0228	0.0213	0.0223	0.0217	0.0211
0.0	0.0	0.0	-1140.3432	-1530.7369	NaN	NaN	0.5731	0.8906	0.0229	0.0214	0.0223	0.0217	0.0211
0.0	0.0	0.0	-1665.3432	2009.2631	NaN	NaN	1.3	0.8905	0.0229	0.0214	0.0223	0.0217	0.0211
0.0	0.0	0.0	-1776.3432	-429.7369	NaN	NaN	0.1948	0.8902	0.023	0.0216	0.0223	0.0217	0.0213
0.0	0.0	0.0	-356.3432	-1970.7369	NaN	NaN	0.8469	0.8897	0.0231	0.0217	0.0224	0.0217	0.0213
0.0	0.0	0.0	-2618.3432	-786.7369	NaN	NaN	0.231	0.8897	0.0232	0.0218	0.0224	0.0217	0.0213
0.0	0.0	0.0	463.6568	424.2631	NaN	NaN	0.4778	0.8898	0.0232	0.0217	0.0223	0.0218	0.0213
0.0	0.0	0.0	-1370.3432	185.2631	NaN	NaN	-0.1563	0.8895	0.0232	0.0218	0.0223	0.0217	0.0214
0.0	0.0	0.0	-2399.3432	-772.7369	NaN	NaN	0.2436	0.8894	0.0232	0.0219	0.0223	0.0218	0.0214
0.0	0.0	0.0	-1758.3432	-1629.7369	NaN	NaN	0.481	0.8897	0.0231	0.0219	0.0222	0.0217	0.0213
0.0	0.0	0.0	-1238.3432	1182.2631	NaN	NaN	-0.3	0.8898	0.0231	0.0218	0.0222	0.0217	0.0213
0.0	0.0	0.0	-962.3432	-232.7369	NaN	NaN	0.1947	0.8895	0.0231	0.022	0.0223	0.0216	0.0215
0.0	0.0	0.0	-1185.3432	-2264.7369	NaN	NaN	0.6564	0.8896	0.0231	0.0221	0.0223	0.0216	0.0214
0.0	0.0	0.0	-2842.3432	-1118.7369	NaN	NaN	0.2824	0.8897	0.023	0.0221	0.0222	0.0216	0.0214
0.0	0.0	0.0	-1747.3432	3103.2631	NaN	NaN	1.3	0.8899	0.0229	0.0219	0.0222	0.0216	0.0215
0.0	0.0	0.0	-2538.3432	53.2631	NaN	NaN	-0.0214	0.8899	0.0228	0.0218	0.0223	0.0217	0.0215
0.0	0.0	0.0	-2367.3432	-619.7369	NaN	NaN	0.2075	0.8897	0.0228	0.0219	0.0223	0.0218	0.0215
0.0	0.0	0.0	-2935.3432	853.2631	NaN	NaN	-0.3	0.8896	0.0229	0.022	0.0224	0.0217	0.0214
0.0	0.0	0.0	-2069.3432	-1104.7369	NaN	NaN	0.348	0.8896	0.0229	0.0222	0.0224	0.0216	0.0213
0.0	0.0	0.0	-1940.3432	-4955.7369	NaN	NaN	0.7186	0.8898	0.0228	0.0224	0.0223	0.0214	0.0213
0.0	0.0	0.0	-267.3432	-4399.7369	NaN	NaN	0.9427	0.8904	0.0226	0.0222	0.0223	0.0213	0.0213
0.0	0.0	0.0	-777.3432	-2267.7369	NaN	NaN	0.7447	0.8906	0.0223	0.022	0.0223	0.0214	0.0215
0.0	0.0	0.0	-2217.3432	1348.2631	NaN	NaN	-0.3	0.8907	0.0222	0.0217	0.0222	0.0216	0.0216
0.0	0.0	0.0	-1284.3432	-2379.7369	NaN	NaN	0.6495	0.8903	0.0221	0.0218	0.0223	0.0218	0.0218
0.0	0.0	0.0	-352.3432	-1709.7369	NaN	NaN	0.8291	0.8897	0.0223	0.0219	0.0223	0.0219	0.0219
0.0	0.0	0.0	-2815.3432	-970.7369	NaN	NaN	0.2564	0.8893	0.0224	0.022	0.0224	0.0219	0.022
0.0	0.0	0.0	-2254.3432	-2731.7369	NaN	NaN	0.5479	0.8893	0.0223	0.0219	0.0224	0.022	0.022
0.0	0.0	0.0	-2671.3432	811.2631	NaN	NaN	-0.3	0.8894	0.0223	0.0217	0.0223	0.0223	0.022
0.0	0.0	0.0	-748.3432	1424.2631	NaN	NaN	1.3	0.8895	0.0224	0.0215	0.0222	0.0224	0.0219
0.0	0.0	0.0	-1632.3432	-1472.7369	NaN	NaN	0.4743	0.8895	0.0225	0.0215	0.0221	0.0225	0.022
0.0	0.0	0.0	192.6568	-1934.7369	NaN	NaN	1.1106	0.8892	0.0226	0.0215	0.0221	0.0226	0.0219
0.0	0.0	0.0	-1251.3432	635.2631	NaN	NaN	-0.3	0.889	0.0228	0.0214	0.0221	0.0228	0.0219
0.0	0.0	0.0	-1810.3432	-640.7369	NaN	NaN	0.2614	0.8889	0.0228	0.0215	0.0221	0.0228	0.0219
0.0	0.0	0.0	-1517.3432	1446.2631	NaN	NaN	-0.3	0.8889	0.0229	0.0214	0.0221	0.0228	0.0219
0.0	0.0	0.0	-1347.3432	-758.7369	NaN	NaN	0.3603	0.8889	0.0229	0.0215	0.0221	0.0229	0.0218
0.0	0.0	0.0	-717.3432	437.2631	NaN	NaN	-0.3	0.889	0.0229	0.0214	0.0221	0.0229	0.0218
0.0	0.0	0.0	-1869.3432	610.2631	NaN	NaN	-0.3	0.8888	0.0229	0.0215	0.0221	0.0229	0.0218
0.0	0.0	0.0	-889.3432	-363.7369	NaN	NaN	0.2903	0.8889	0.0229	0.0214	0.0221	0.0229	0.0218
0.0	0.0	0.0	-1636.3432	-1059.7369	NaN	NaN	0.3931	0.8889	0.0229	0.0214	0.022	0.0229	0.0219
0.0	0.0	0.0	-2336.3432	919.2631	NaN	NaN	-0.3	0.8892	0.0228	0.0212	0.022	0.0229	0.0219
0.0	0.0	0.0	-2060.3432	-32.7369	NaN	NaN	0.0156	0.8896	0.0226	0.021	0.022	0.0229	0.0219
0.0	0.0	0.0	-412.3432	-190.7369	NaN	NaN	0.3163	0.8898	0.0225	0.0209	0.022	0.023	0.0219
0.0	0.0	0.0	-2697.3432	2775.2631	NaN	NaN	1.3	0.8896	0.0226	0.0209	0.022	0.023	0.0219
0.0	0.0	0.0	-695.3432	-967.7369	NaN	NaN	0.5819	0.8895	0.0227	0.021	0.022	0.023	0.0218
0.0	0.0	0.0	-2740.3432	-660.7369	NaN	NaN	0.1943	0.8896	0.0228	0.021	0.0221	0.0229	0.0217
0.0	0.0	0.0	-1620.3432	1258.2631	NaN	NaN	-0.3	0.8901	0.0227	0.0209	0.022	0.0227	0.0217
0.0	0.0	0.0	-441.3432	-975.7369	NaN	NaN	0.6886	0.8906	0.0225	0.0208	0.022	0.0225	0.0216
0.0	0.0	0.0	-1576.3432	948.2631	NaN	NaN	-0.3	0.8911	0.0222	0.0206	0.022	0.0226	0.0216
0.0	0.0	0.0	-1886.3432	1467.2631	NaN	NaN	-0.3	0.8912	0.0222	0.0205	0.022	0.0226	0.0215
0.0	0.0	0.0	-262.3432	-1368.7369	NaN	NaN	0.8392	0.8911	0.0223	0.0206	0.022	0.0225	0.0215
0.0	0.0	0.0	-725.3432	-1271.7369	NaN	NaN	0.6368	0.8909	0.0224	0.0207	0.022	0.0225	0.0215
0.0	0.0	0.0	-1261.3432	-1876.7369	NaN	NaN	0.5981	0.8906	0.0225	0.0209	0.0221	0.0224	0.0214
0.0	0.0	0.0	-2656.3432	-349.7369	NaN	NaN	0.1163	0.891	0.0225	0.0209	0.0221	0.0222	0.0214
0.0	0.0	0.0	-1703.3432	-1486.7369	NaN	NaN	0.4661	0.8911	0.0224	0.0209	0.0221	0.0222	0.0214
0.0	0.0	0.0	1009.6568	-1954.7369	NaN	NaN	1.3	0.891	0.0224	0.0209	0.0221	0.0223	0.0213
0.0	0.0	0.0	-2010.3432	1356.2631	NaN	NaN	-0.3	0.891	0.0224	0.0208	0.0221	0.0223	0.0214
0.0	0.0	0.0	-572.3432	-686.7369	NaN	NaN	0.5454	0.8907	0.0225	0.0208	0.0221	0.0224	0.0214
0.0	0.0	0.0	-2220.3432	-1630.7369	NaN	NaN	0.4234	0.8906	0.0225	0.0209	0.0221	0.0224	0.0215
0.0	0.0	0.0	-3177.3432	-521.7369	NaN	NaN	0.141	0.8906	0.0226	0.0209	0.0221	0.0224	0.0214
0.0	0.0	0.0	-1423.3432	1486.2631	NaN	NaN	1.3	0.8908	0.0226	0.0208	0.022	0.0224	0.0214
0.0	0.0	0.0	151.6568	598.2631	NaN	NaN	0.7978	0.8902	0.0228	0.021	0.0221	0.0225	0.0214
0.0	0.0	0.0	-2040.3432	-3104.7369	NaN	NaN	0.6034	0.89	0.0229	0.0211	0.0221	0.0225	0.0213
0.0	0.0	0.0	-1278.3432	-289.7369	NaN	NaN	0.1848	0.8901	0.023	0.0212	0.0221	0.0224	0.0212
0.0	0.0	0.0	-1393.3432	-1381.7369	NaN	NaN	0.4979	0.8901	0.0229	0.0212	0.0222	0.0223	0.0213
0.0	0.0	0.0	-1397.3432	1241.2631	NaN	NaN	-0.3	0.8904	0.0228	0.0211	0.0221	0.0223	0.0213
0.0	0.0	0.0	-2150.3432	-2409.7369	NaN	NaN	0.5284	0.8905	0.0227	0.0211	0.0221	0.0223	0.0213
0.0	0.0	0.0	-1445.3432	1014.2631	NaN	NaN	-0.3	0.8908	0.0227	0.0209	0.0221	0.0223	0.0212
0.0	0.0	0.0	-2334.3432	615.2631	NaN	NaN	-0.3	0.8907	0.0227	0.0208	0.0221	0.0224	0.0213
0.0	0.0	0.0	-446.3432	181.2631	NaN	NaN	-0.3	0.8906	0.0228	0.0208	0.0221	0.0225	0.0212
0.0	0.0	0.0	-55.3432	-745.7369	NaN	NaN	0.9309	0.8903	0.0229	0.021	0.0221	0.0225	0.0212
0.0	0.0	0.0	-963.3432	-1251.7369	NaN	NaN	0.5651	0.8904	0.0229	0.021	0.0221	0.0224	0.0212
0.0	0.0	0.0	-1322.3432	-1176.7369	NaN	NaN	0.4709	0.8907	0.0229	0.021	0.0221	0.0223	0.0211
0.0	0.0	0.0	-801.3432	-406.7369	NaN	NaN	0.3367	0.8911	0.0227	0.0207	0.022	0.0223	0.0211
0.0	0.0	0.0	481.6568	-997.7369	NaN	NaN	1.3	0.8912	0.0227	0.0206	0.022	0.0224	0.0211
0.0	0.0	0.0	-412.3432	-1327.7369	NaN	NaN	0.763	0.8913	0.0226	0.0206	0.022	0.0224	0.0211
0.0	0.0	0.0	-1623.3432	334.2631	NaN	NaN	-0.2593	0.8912	0.0227	0.0206	0.022	0.0225	0.0211
0.0	0.0	0.0	-1584.3432	-1556.7369	NaN	NaN	0.4956	0.8909	0.0228	0.0208	0.022	0.0224	0.021
0.0	0.0	0.0	-1657.3432	-1604.7369	NaN	NaN	0.4919	0.8909	0.0229	0.0209	0.0221	0.0223	0.021
0.0	0.0	0.0	-1568.3432	-2928.7369	NaN	NaN	0.6513	0.891	0.0228	0.021	0.0221	0.0222	0.0209
0.0	0.0	0.0	-599.3432	-1601.7369	NaN	NaN	0.7277	0.8914	0.0227	0.0208	0.022	0.0221	0.0209
0.0	0.0	0.0	-249.3432	-2413.7369	NaN	NaN	0.9064	0.8917	0.0225	0.0206	0.022	0.0222	0.0209
0.0	0.0	0.0	-1500.3432	-1665.7369	NaN	NaN	0.5261	0.8921	0.0224	0.0205	0.0219	0.0222	0.0209
0.0	0.0	0.0	-2793.3432	782.2631	NaN	NaN	-0.3	0.8922	0.0224	0.0204	0.0219	0.0223	0.0209
0.0	0.0	0.0	139.6568	1167.2631	NaN	NaN	0.8931	0.8927	0.0222	0.0202	0.0218	0.0223	0.0209
0.0	0.0	0.0	-1519.3432	100.2631	NaN	NaN	-0.0707	0.8926	0.0222	0.0202	0.0218	0.0223	0.0209
0.0	0.0	0.0	-1376.3432	-835.7369	NaN	NaN	0.3778	0.8928	0.0223	0.0201	0.0218	0.0223	0.0208
0.0	0.0	0.0	-356.3432	-124.7369	NaN	NaN	0.2593	0.8929	0.0222	0.0201	0.0218	0.0223	0.0207
0.0	0.0	0.0	790.6568	-1595.7369	NaN	NaN	1.3	0.8928	0.0223	0.0201	0.0218	0.0223	0.0207
0.0	0.0	0.0	-1568.3432	328.2631	NaN	NaN	-0.2647	0.8932	0.0222	0.02	0.0217	0.0222	0.0206
0.0	0.0	0.0	-883.3432	-2750.7369	NaN	NaN	0.7569	0.8936	0.0221	0.0199	0.0216	0.0221	0.0206
0.0	0.0	0.0	-2070.3432	-137.7369	NaN	NaN	0.0624	0.8941	0.0219	0.0197	0.0216	0.0222	0.0205
0.0	0.0	0.0	-596.3432	2962.2631	NaN	NaN	1.2521	0.894	0.0218	0.0196	0.0217	0.0223	0.0206
0.0	0.0	0.0	-2304.3432	-495.7369	NaN	NaN	0.177	0.894	0.0218	0.0197	0.0217	0.0222	0.0206
0.0	0.0	0.0	-1033.3432	-987.7369	NaN	NaN	0.4887	0.8937	0.022	0.0198	0.0217	0.0223	0.0205
0.0	0.0	0.0	-1645.3432	-31.7369	NaN	NaN	0.0189	0.8942	0.0219	0.0197	0.0216	0.0221	0.0205
0.0	0.0	0.0	-1906.3432	-1690.7369	NaN	NaN	0.47	0.8943	0.0219	0.0197	0.0216	0.022	0.0205
0.0	0.0	0.0	-2777.3432	-94.7369	NaN	NaN	0.033	0.8949	0.0217	0.0195	0.0215	0.022	0.0204
0.0	0.0	0.0	-650.3432	823.2631	NaN	NaN	1.3	0.8943	0.0218	0.0196	0.0217	0.0222	0.0204
0.0	0.0	0.0	-1881.3432	313.2631	NaN	NaN	-0.1998	0.8942	0.0219	0.0197	0.0216	0.0222	0.0204
0.0	0.0	0.0	-259.3432	-375.7369	NaN	NaN	0.5916	0.8935	0.0222	0.0199	0.0217	0.0223	0.0204
0.0	0.0	0.0	-1645.3432	-2907.7369	NaN	NaN	0.6386	0.8936	0.0223	0.02	0.0217	0.0222	0.0203
0.0	0.0	0.0	597.6568	746.2631	NaN	NaN	0.5553	0.8936	0.0222	0.0199	0.0217	0.0222	0.0203
0.0	0.0	0.0	-475.3432	-659.7369	NaN	NaN	0.5812	0.8936	0.0222	0.02	0.0217	0.0222	0.0203
0.0	0.0	0.0	-1435.3432	1370.2631	NaN	NaN	-0.3	0.893	0.0223	0.0201	0.0218	0.0224	0.0204
0.0	0.0	0.0	-2218.3432	270.2631	NaN	NaN	-0.1387	0.8924	0.0226	0.0202	0.0219	0.0224	0.0205
0.0	0.0	0.0	-1994.3432	716.2631	NaN	NaN	-0.3	0.8921	0.0228	0.0204	0.0219	0.0224	0.0205
0.0	0.0	0.0	-1535.3432	-1738.7369	NaN	NaN	0.5311	0.8918	0.0229	0.0205	0.0219	0.0224	0.0205
0.0	0.0	0.0	133.6568	-542.7369	NaN	NaN	1.3	0.8919	0.0229	0.0205	0.0219	0.0223	0.0205
0.0	0.0	0.0	-360.3432	1596.2631	NaN	NaN	1.2916	0.8919	0.0228	0.0205	0.022	0.0223	0.0205
0.0	0.0	0.0	-1307.3432	-1475.7369	NaN	NaN	0.5303	0.892	0.0228	0.0205	0.022	0.0223	0.0205
0.0	0.0	0.0	103.6568	594.2631	NaN	NaN	0.8515	0.8921	0.0227	0.0205	0.022	0.0222	0.0205
0.0	0.0	0.0	-287.3432	512.2631	NaN	NaN	1.3	0.8918	0.0228	0.0206	0.0221	0.0222	0.0205
0.0	0.0	0.0	-328.3432	-1585.7369	NaN	NaN	0.8285	0.8919	0.0228	0.0207	0.0221	0.0221	0.0205
0.0	0.0	0.0	-1389.3432	-2227.7369	NaN	NaN	0.6159	0.8918	0.0227	0.0207	0.0221	0.0221	0.0206
0.0	0.0	0.0	-1564.3432	-115.7369	NaN	NaN	0.0689	0.8915	0.0228	0.0208	0.0222	0.0221	0.0206
0.0	0.0	0.0	-2091.3432	-1221.7369	NaN	NaN	0.3688	0.8915	0.0227	0.0209	0.0223	0.0219	0.0207
0.0	0.0	0.0	-1422.3432	-1661.7369	NaN	NaN	0.5388	0.8916	0.0226	0.0209	0.0224	0.0218	0.0207
0.0	0.0	0.0	228.6568	-2744.7369	NaN	NaN	1.0909	0.8915	0.0226	0.021	0.0225	0.0217	0.0208
0.0	0.0	0.0	-1162.3432	-461.7369	NaN	NaN	0.2843	0.892	0.0225	0.0208	0.0223	0.0217	0.0207
0.0	0.0	0.0	-1178.3432	-3211.7369	NaN	NaN	0.7316	0.892	0.0224	0.0208	0.0223	0.0218	0.0208
0.0	0.0	0.0	-276.3432	79.2631	NaN	NaN	-0.3	0.892	0.0225	0.0207	0.0222	0.0219	0.0207
0.0	0.0	0.0	-896.3432	-1078.7369	NaN	NaN	0.5462	0.8915	0.0226	0.0209	0.0223	0.0219	0.0208
0.0	0.0	0.0	-1651.3432	-964.7369	NaN	NaN	0.3688	0.8912	0.0227	0.021	0.0223	0.022	0.0208
0.0	0.0	0.0	-1643.3432	-1196.7369	NaN	NaN	0.4214	0.8906	0.0229	0.0212	0.0224	0.022	0.0209
0.0	0.0	0.0	-2686.3432	318.2631	NaN	NaN	-0.1344	0.8905	0.023	0.0213	0.0224	0.022	0.0209
0.0	0.0	0.0	-737.3432	-2732.7369	NaN	NaN	0.7875	0.8902	0.023	0.0214	0.0224	0.022	0.0209
0.0	0.0	0.0	-458.3432	-1776.7369	NaN	NaN	0.7949	0.8907	0.0229	0.0213	0.0223	0.022	0.0208
0.0	0.0	0.0	-2005.3432	-1595.7369	NaN	NaN	0.4431	0.8905	0.023	0.0214	0.0223	0.0219	0.0209
0.0	0.0	0.0	-1024.3432	-1797.7369	NaN	NaN	0.637	0.8908	0.0229	0.0213	0.0222	0.0219	0.0209
0.0	0.0	0.0	-3170.3432	699.2631	NaN	NaN	-0.283	0.8908	0.0228	0.0212	0.0222	0.022	0.0209
0.0	0.0	0.0	-409.3432	581.2631	NaN	NaN	1.3	0.8906	0.0229	0.0212	0.0222	0.0221	0.0209
0.0	0.0	0.0	-1169.3432	539.2631	NaN	NaN	-0.3	0.8903	0.023	0.0213	0.0222	0.0221	0.021
0.0	0.0	0.0	-2429.3432	-1667.7369	NaN	NaN	0.4071	0.8902	0.023	0.0214	0.0222	0.0221	0.0211
0.0	0.0	0.0	-307.3432	-1328.7369	NaN	NaN	0.8121	0.8904	0.023	0.0213	0.0221	0.0221	0.021
0.0	0.0	0.0	-1527.3432	4316.2631	NaN	NaN	1.3	0.8904	0.0229	0.0212	0.0221	0.0222	0.0211
0.0	0.0	0.0	-713.3432	-2800.7369	NaN	NaN	0.797	0.8903	0.0229	0.0212	0.0221	0.0222	0.0212
0.0	0.0	0.0	-613.3432	-211.7369	NaN	NaN	0.2566	0.8906	0.0228	0.0211	0.0221	0.0222	0.0212
0.0	0.0	0.0	-124.3432	-550.7369	NaN	NaN	0.8158	0.8903	0.0229	0.0212	0.0222	0.0222	0.0212
0.0	0.0	0.0	-2429.3432	98.2631	NaN	NaN	-0.0422	0.8904	0.0229	0.0213	0.0221	0.0222	0.0212
0.0	0.0	0.0	-3577.3432	1904.2631	NaN	NaN	-0.3	0.8904	0.0228	0.0213	0.0222	0.0221	0.0212
0.0	0.0	0.0	379.6568	-1013.7369	NaN	NaN	1.3	0.8905	0.0228	0.0212	0.0222	0.0221	0.0212
0.0	0.0	0.0	-1777.3432	-865.7369	NaN	NaN	0.3275	0.8906	0.0226	0.0212	0.0222	0.0221	0.0213
0.0	0.0	0.0	-1593.3432	-3363.7369	NaN	NaN	0.6786	0.8904	0.0227	0.0213	0.0223	0.0222	0.0213
0.0	0.0	0.0	516.6568	882.2631	NaN	NaN	0.6307	0.89	0.0228	0.0213	0.0223	0.0223	0.0213
0.0	0.0	0.0	-1349.3432	-1138.7369	NaN	NaN	0.4577	0.8895	0.0228	0.0216	0.0224	0.0223	0.0214
0.0	0.0	0.0	-2142.3432	-3481.7369	NaN	NaN	0.6191	0.8896	0.0227	0.0216	0.0224	0.0222	0.0215
0.0	0.0	0.0	-2531.3432	-1808.7369	NaN	NaN	0.4168	0.8898	0.0226	0.0215	0.0223	0.0223	0.0215
0.0	0.0	0.0	-663.3432	-2861.7369	NaN	NaN	0.8118	0.8901	0.0225	0.0213	0.0222	0.0224	0.0215
0.0	0.0	0.0	-289.3432	1307.2631	NaN	NaN	1.2842	0.8902	0.0224	0.0212	0.0221	0.0225	0.0216
0.0	0.0	0.0	-2289.3432	314.2631	NaN	NaN	-0.1591	0.8893	0.0226	0.0214	0.0223	0.0226	0.0217
0.0	0.0	0.0	-3613.3432	-1851.7369	NaN	NaN	0.3388	0.8893	0.0227	0.0216	0.0223	0.0224	0.0217
0.0	0.0	0.0	-2256.3432	-2706.7369	NaN	NaN	0.5454	0.8896	0.0226	0.0216	0.0222	0.0223	0.0217
0.0	0.0	0.0	-242.3432	680.2631	NaN	NaN	1.3	0.89	0.0225	0.0214	0.0221	0.0224	0.0216
0.0	0.0	0.0	-2342.3432	122.2631	NaN	NaN	-0.0551	0.8896	0.0225	0.0214	0.0221	0.0226	0.0218
0.0	0.0	0.0	-2800.3432	392.2631	NaN	NaN	-0.1629	0.8894	0.0226	0.0214	0.0221	0.0226	0.0218
0.0	0.0	0.0	-1031.3432	698.2631	NaN	NaN	-0.3	0.8892	0.0227	0.0215	0.0221	0.0227	0.0219
0.0	0.0	0.0	-1109.3432	-25.7369	NaN	NaN	0.0227	0.8896	0.0226	0.0213	0.022	0.0226	0.0219
0.0	0.0	0.0	424.6568	-1334.7369	NaN	NaN	1.3	0.8894	0.0226	0.0213	0.022	0.0228	0.022
0.0	0.0	0.0	-1472.3432	2650.2631	NaN	NaN	1.3	0.8895	0.0225	0.0212	0.022	0.0228	0.0219
0.0	0.0	0.0	-1052.3432	-116.7369	NaN	NaN	0.0999	0.8892	0.0226	0.0212	0.0221	0.0229	0.022
0.0	0.0	0.0	-346.3432	-2559.7369	NaN	NaN	0.8808	0.8889	0.0227	0.0214	0.0221	0.0229	0.022
0.0	0.0	0.0	-1715.3432	1746.2631	NaN	NaN	1.3	0.889	0.0228	0.0214	0.0221	0.0228	0.0219
0.0	0.0	0.0	-2016.3432	-2121.7369	NaN	NaN	0.5127	0.8889	0.0228	0.0215	0.0221	0.0228	0.022
0.0	0.0	0.0	-930.3432	-2397.7369	NaN	NaN	0.7205	0.8896	0.0224	0.0212	0.022	0.0228	0.022
0.0	0.0	0.0	-70.3432	788.2631	NaN	NaN	1.098	0.8896	0.0223	0.0211	0.0221	0.0229	0.0221
0.0	0.0	0.0	-2450.3432	-307.7369	NaN	NaN	0.1116	0.8894	0.0223	0.0211	0.0221	0.0229	0.0221
0.0	0.0	0.0	-1823.3432	400.2631	NaN	NaN	-0.2813	0.889	0.0225	0.0213	0.0222	0.0229	0.0221
0.0	0.0	0.0	-2490.3432	-2782.7369	NaN	NaN	0.5277	0.8884	0.0227	0.0216	0.0224	0.0228	0.022
0.0	0.0	0.0	-3315.3432	236.2631	NaN	NaN	-0.0767	0.8886	0.0227	0.0217	0.0224	0.0226	0.022
0.0	0.0	0.0	-3146.3432	-2583.7369	NaN	NaN	0.4509	0.8887	0.0226	0.0218	0.0224	0.0225	0.022
0.0	0.0	0.0	-1618.3432	-123.7369	NaN	NaN	0.071	0.8896	0.0224	0.0215	0.0223	0.0224	0.0218
0.0	0.0	0.0	-690.3432	59.2631	NaN	NaN	-0.0939	0.8901	0.0222	0.0214	0.0222	0.0224	0.0218
0.0	0.0	0.0	-1424.3432	419.2631	NaN	NaN	-0.3	0.8904	0.0221	0.0213	0.0221	0.0224	0.0218
0.0	0.0	0.0	-3218.3432	920.2631	NaN	NaN	-0.3	0.8899	0.0222	0.0215	0.0222	0.0224	0.0218
0.0	0.0	0.0	-1230.3432	-1779.7369	NaN	NaN	0.5913	0.89	0.0222	0.0216	0.0222	0.0222	0.0218
0.0	0.0	0.0	-1135.3432	438.2631	NaN	NaN	-0.3	0.8901	0.0222	0.0215	0.0222	0.0222	0.0217
0.0	0.0	0.0	-1012.3432	744.2631	NaN	NaN	-0.3	0.89	0.0223	0.0215	0.0222	0.0222	0.0217
0.0	0.0	0.0	-1598.3432	59.2631	NaN	NaN	-0.0385	0.8898	0.0223	0.0216	0.0222	0.0222	0.0218
0.0	0.0	0.0	-2091.3432	-1790.7369	NaN	NaN	0.4613	0.8892	0.0225	0.0218	0.0224	0.0223	0.0219
0.0	0.0	0.0	1565.6568	1776.2631	NaN	NaN	0.5315	0.8895	0.0225	0.0217	0.0223	0.0223	0.0218
0.0	0.0	0.0	-1454.3432	174.2631	NaN	NaN	-0.1361	0.8891	0.0225	0.0218	0.0224	0.0223	0.0219
0.0	0.0	0.0	-2173.3432	-2341.7369	NaN	NaN	0.5186	0.889	0.0225	0.022	0.0224	0.0222	0.0219
0.0	0.0	0.0	-2012.3432	-1520.7369	NaN	NaN	0.4304	0.889	0.0224	0.022	0.0224	0.0222	0.0219
0.0	0.0	0.0	-1656.3432	97.2631	NaN	NaN	-0.0624	0.8895	0.0223	0.0219	0.0223	0.0222	0.0219
0.0	0.0	0.0	-1540.3432	-432.7369	NaN	NaN	0.2193	0.8893	0.0222	0.0219	0.0224	0.0222	0.022
0.0	0.0	0.0	-1122.3432	771.2631	NaN	NaN	-0.3	0.8892	0.0222	0.022	0.0224	0.0222	0.0219
0.0	0.0	0.0	-2182.3432	-2666.7369	NaN	NaN	0.5499	0.8889	0.0223	0.0221	0.0225	0.0221	0.022
0.0	0.0	0.0	-1493.3432	-1431.7369	NaN	NaN	0.4895	0.889	0.0223	0.0222	0.0225	0.0221	0.022
0.0	0.0	0.0	-2052.3432	332.2631	NaN	NaN	-0.1932	0.889	0.0223	0.0222	0.0225	0.0221	0.0219
0.0	0.0	0.0	-1966.3432	-1601.7369	NaN	NaN	0.4489	0.8891	0.0223	0.0222	0.0225	0.022	0.0219
0.0	0.0	0.0	-1720.3432	-1197.7369	NaN	NaN	0.4105	0.8892	0.0222	0.0222	0.0226	0.022	0.0219
0.0	0.0	0.0	-3193.3432	-1193.7369	NaN	NaN	0.2721	0.8894	0.0222	0.0221	0.0226	0.022	0.0218
0.0	0.0	0.0	-3294.3432	40.2631	NaN	NaN	-0.0124	0.8895	0.0221	0.0221	0.0226	0.0219	0.0219
0.0	0.0	0.0	-1522.3432	-431.7369	NaN	NaN	0.2209	0.8891	0.0221	0.0222	0.0226	0.022	0.0219
0.0	0.0	0.0	-2872.3432	-453.7369	NaN	NaN	0.1364	0.8891	0.0222	0.0223	0.0226	0.022	0.0219
0.0	0.0	0.0	-2356.3432	-3103.7369	NaN	NaN	0.5684	0.8891	0.0222	0.0224	0.0226	0.0219	0.0219
0.0	0.0	0.0	-1180.3432	-1010.7369	NaN	NaN	0.4613	0.8894	0.0221	0.0223	0.0225	0.0219	0.0219
0.0	0.0	0.0	-1421.3432	-590.7369	NaN	NaN	0.2936	0.889	0.022	0.0222	0.0226	0.0221	0.022
0.0	0.0	0.0	-2466.3432	916.2631	NaN	NaN	-0.3	0.8888	0.0219	0.0222	0.0226	0.0223	0.0221
0.0	0.0	0.0	-2578.3432	789.2631	NaN	NaN	-0.3	0.8882	0.022	0.0223	0.0227	0.0225	0.0223
0.0	0.0	0.0	-2108.3432	-1128.7369	NaN	NaN	0.3487	0.8881	0.0221	0.0223	0.0227	0.0225	0.0223
0.0	0.0	0.0	-2598.3432	-1191.7369	NaN	NaN	0.3144	0.888	0.0221	0.0224	0.0227	0.0225	0.0223
0.0	0.0	0.0	-1484.3432	1674.2631	NaN	NaN	1.3	0.8883	0.022	0.0223	0.0226	0.0226	0.0222
0.0	0.0	0.0	-2695.3432	-150.7369	NaN	NaN	0.053	0.8877	0.0221	0.0224	0.0228	0.0226	0.0223
0.0	0.0	0.0	-1389.3432	-978.7369	NaN	NaN	0.4133	0.8875	0.0222	0.0225	0.0228	0.0226	0.0222
0.0	0.0	0.0	-1797.3432	-1646.7369	NaN	NaN	0.4781	0.8878	0.0222	0.0224	0.0227	0.0226	0.0221
0.0	0.0	0.0	-1051.3432	-1160.7369	NaN	NaN	0.5247	0.8878	0.0222	0.0224	0.0227	0.0227	0.0222
0.0	0.0	0.0	-954.3432	-933.7369	NaN	NaN	0.4945	0.8878	0.0221	0.0223	0.0227	0.0227	0.0223
0.0	0.0	0.0	-1084.3432	2043.2631	NaN	NaN	1.3	0.8878	0.0222	0.0222	0.0227	0.0228	0.0223
0.0	0.0	0.0	-2060.3432	-2705.7369	NaN	NaN	0.5677	0.8875	0.0223	0.0223	0.0228	0.0229	0.0223
0.0	0.0	0.0	-310.3432	2573.2631	NaN	NaN	1.1371	0.8879	0.0222	0.0222	0.0227	0.0228	0.0222
0.0	0.0	0.0	-172.3432	-2028.7369	NaN	NaN	0.9217	0.8872	0.0224	0.0225	0.0229	0.0228	0.0223
0.0	0.0	0.0	-2738.3432	-4323.7369	NaN	NaN	0.6122	0.8879	0.0223	0.0223	0.0228	0.0226	0.0221
0.0	0.0	0.0	-2210.3432	-40.7369	NaN	NaN	0.0181	0.8882	0.0221	0.0222	0.0228	0.0225	0.0221
0.0	0.0	0.0	-1509.3432	405.2631	NaN	NaN	-0.3	0.8884	0.022	0.022	0.0228	0.0225	0.0222
0.0	0.0	0.0	-2081.3432	-1414.7369	NaN	NaN	0.4047	0.8883	0.022	0.0221	0.0228	0.0225	0.0223
0.0	0.0	0.0	-2460.3432	-2102.7369	NaN	NaN	0.4608	0.8885	0.022	0.0221	0.0228	0.0224	0.0221
0.0	0.0	0.0	-1289.3432	760.2631	NaN	NaN	-0.3	0.8888	0.0219	0.0221	0.0227	0.0223	0.0221
0.0	0.0	0.0	-503.3432	-2028.7369	NaN	NaN	0.8012	0.889	0.0218	0.0221	0.0227	0.0223	0.0221
0.0	0.0	0.0	-3173.3432	-297.7369	NaN	NaN	0.0858	0.8891	0.0218	0.0222	0.0226	0.0222	0.0221
0.0	0.0	0.0	-2617.3432	-933.7369	NaN	NaN	0.2629	0.889	0.0219	0.0222	0.0226	0.0222	0.022
0.0	0.0	0.0	-1674.3432	-881.7369	NaN	NaN	0.345	0.8897	0.0218	0.022	0.0224	0.022	0.022
0.0	0.0	0.0	-619.3432	-1659.7369	NaN	NaN	0.7282	0.8897	0.0217	0.022	0.0224	0.0222	0.0221
0.0	0.0	0.0	-2413.3432	1984.2631	NaN	NaN	-0.3	0.89	0.0217	0.0218	0.0222	0.0222	0.0219
0.0	0.0	0.0	-1533.3432	1765.2631	NaN	NaN	1.3	0.8894	0.022	0.022	0.0223	0.0223	0.022
0.0	0.0	0.0	-997.3432	-2628.7369	NaN	NaN	0.725	0.8889	0.0223	0.0223	0.0223	0.0222	0.022
0.0	0.0	0.0	-183.3432	-458.7369	NaN	NaN	0.7145	0.8889	0.0225	0.0224	0.0223	0.022	0.0219
0.0	0.0	0.0	-3117.3432	-3416.7369	NaN	NaN	0.5229	0.8888	0.0226	0.0226	0.0223	0.0217	0.0219
0.0	0.0	0.0	-1357.3432	284.2631	NaN	NaN	-0.2649	0.8898	0.0224	0.0223	0.0221	0.0217	0.0217
0.0	0.0	0.0	-1482.3432	325.2631	NaN	NaN	-0.2811	0.8899	0.0224	0.0222	0.0221	0.0217	0.0218
0.0	0.0	0.0	-1151.3432	1279.2631	NaN	NaN	1.3	0.8903	0.0224	0.0221	0.0219	0.0218	0.0216
0.0	0.0	0.0	-833.3432	594.2631	NaN	NaN	-0.3	0.8898	0.0226	0.0222	0.0219	0.0219	0.0216
0.0	0.0	0.0	-1971.3432	-678.7369	NaN	NaN	0.2561	0.889	0.0229	0.0225	0.022	0.0219	0.0217
0.0	0.0	0.0	-1062.3432	1007.2631	NaN	NaN	-0.3	0.8882	0.0232	0.0228	0.0221	0.0219	0.0218
0.0	0.0	0.0	-1164.3432	192.2631	NaN	NaN	-0.1978	0.8877	0.0234	0.023	0.0222	0.0218	0.0219
0.0	0.0	0.0	-3560.3432	-194.7369	NaN	NaN	0.0519	0.8879	0.0233	0.023	0.0223	0.0216	0.0219
0.0	0.0	0.0	-843.3432	2028.2631	NaN	NaN	1.3	0.8884	0.0232	0.0228	0.0222	0.0215	0.0219
0.0	0.0	0.0	-2580.3432	-2054.7369	NaN	NaN	0.4433	0.8881	0.0232	0.0228	0.0224	0.0215	0.0221
0.0	0.0	0.0	-356.3432	2041.2631	NaN	NaN	1.2115	0.8887	0.023	0.0226	0.0223	0.0214	0.022
0.0	0.0	0.0	-1856.3432	1913.2631	NaN	NaN	1.3	0.888	0.0231	0.0228	0.0224	0.0215	0.0222
0.0	0.0	0.0	-1456.3432	2528.2631	NaN	NaN	1.3	0.8882	0.0231	0.0228	0.0224	0.0214	0.0221
0.0	0.0	0.0	-2116.3432	-3890.7369	NaN	NaN	0.6477	0.8885	0.0231	0.0229	0.0224	0.0211	0.0221
0.0	0.0	0.0	-2092.3432	-537.7369	NaN	NaN	0.2045	0.8888	0.023	0.0228	0.0224	0.021	0.022
0.0	0.0	0.0	-29.3432	-647.7369	NaN	NaN	0.9567	0.8893	0.0228	0.0226	0.0224	0.0209	0.022
0.0	0.0	0.0	-1354.3432	-2299.7369	NaN	NaN	0.6294	0.8896	0.0227	0.0225	0.0223	0.0209	0.022
0.0	0.0	0.0	-1460.3432	305.2631	NaN	NaN	-0.2643	0.8898	0.0227	0.0225	0.0222	0.0209	0.0219
0.0	0.0	0.0	-1859.3432	-807.7369	NaN	NaN	0.3029	0.8901	0.0226	0.0224	0.0222	0.0208	0.0219
0.0	0.0	0.0	-2972.3432	-1529.7369	NaN	NaN	0.3398	0.89	0.0226	0.0225	0.0222	0.0209	0.022
0.0	0.0	0.0	-1083.3432	959.2631	NaN	NaN	-0.3	0.8902	0.0225	0.0225	0.0221	0.0209	0.0219
0.0	0.0	0.0	-989.3432	-2413.7369	NaN	NaN	0.7093	0.8901	0.0225	0.0225	0.0221	0.0208	0.0219
0.0	0.0	0.0	-2690.3432	-1832.7369	NaN	NaN	0.4052	0.8902	0.0225	0.0226	0.0221	0.0208	0.0218
0.0	0.0	0.0	-953.3432	-1767.7369	NaN	NaN	0.6496	0.8905	0.0224	0.0225	0.0221	0.0207	0.0218
0.0	0.0	0.0	-919.3432	459.2631	NaN	NaN	-0.3	0.8904	0.0224	0.0224	0.0221	0.0209	0.0218
0.0	0.0	0.0	-2200.3432	882.2631	NaN	NaN	-0.3	0.8906	0.0223	0.0223	0.0221	0.0209	0.0218
0.0	0.0	0.0	-1702.3432	783.2631	NaN	NaN	-0.3	0.8905	0.0223	0.0223	0.0222	0.021	0.0218
0.0	0.0	0.0	-1641.3432	-1022.7369	NaN	NaN	0.3839	0.8904	0.0223	0.0223	0.0222	0.021	0.0218
0.0	0.0	0.0	-3275.3432	743.2631	NaN	NaN	-0.2935	0.8906	0.0222	0.0222	0.0223	0.021	0.0217
0.0	0.0	0.0	-2861.3432	973.2631	NaN	NaN	-0.3	0.8907	0.0221	0.0222	0.0223	0.021	0.0216
0.0	0.0	0.0	-2898.3432	355.2631	NaN	NaN	-0.1397	0.891	0.022	0.0221	0.0224	0.021	0.0216
0.0	0.0	0.0	-3653.3432	-1891.7369	NaN	NaN	0.3412	0.8912	0.022	0.0221	0.0224	0.0209	0.0215
0.0	0.0	0.0	-1759.3432	1197.2631	NaN	NaN	-0.3	0.8912	0.0219	0.022	0.0224	0.0209	0.0215
0.0	0.0	0.0	-1733.3432	-1012.7369	NaN	NaN	0.3688	0.8911	0.0219	0.022	0.0225	0.021	0.0215
0.0	0.0	0.0	-2588.3432	103.2631	NaN	NaN	-0.0416	0.8911	0.0219	0.0219	0.0225	0.021	0.0215
0.0	0.0	0.0	-930.3432	1192.2631	NaN	NaN	1.3	0.8913	0.0218	0.0219	0.0225	0.021	0.0215
0.0	0.0	0.0	476.6568	-1723.7369	NaN	NaN	1.3	0.8911	0.0219	0.0219	0.0225	0.0211	0.0215
0.0	0.0	0.0	-1271.3432	70.2631	NaN	NaN	-0.0585	0.8912	0.0219	0.0219	0.0226	0.0211	0.0214
0.0	0.0	0.0	-1380.3432	1041.2631	NaN	NaN	-0.3	0.8911	0.0221	0.022	0.0226	0.021	0.0212
0.0	0.0	0.0	-1426.3432	-1770.7369	NaN	NaN	0.5539	0.8911	0.0223	0.0221	0.0225	0.0209	0.0211
0.0	0.0	0.0	-2301.3432	-3615.7369	NaN	NaN	0.6111	0.8911	0.0224	0.0221	0.0225	0.0209	0.0211
0.0	0.0	0.0	-2031.3432	-1171.7369	NaN	NaN	0.3658	0.8909	0.0224	0.0221	0.0226	0.021	0.021
0.0	0.0	0.0	-227.3432	-438.7369	NaN	NaN	0.6587	0.8907	0.0225	0.0221	0.0226	0.0211	0.0209
0.0	0.0	0.0	-1915.3432	-2016.7369	NaN	NaN	0.5129	0.8907	0.0225	0.0221	0.0227	0.0212	0.0209
0.0	0.0	0.0	-666.3432	-967.7369	NaN	NaN	0.5922	0.8901	0.0227	0.0222	0.0227	0.0214	0.0209
0.0	0.0	0.0	-2711.3432	-905.7369	NaN	NaN	0.2504	0.8897	0.0228	0.0223	0.0227	0.0215	0.021
0.0	0.0	0.0	-1982.3432	-2397.7369	NaN	NaN	0.5474	0.8896	0.0228	0.0223	0.0227	0.0215	0.0211
0.0	0.0	0.0	-2407.3432	351.2631	NaN	NaN	-0.1708	0.8895	0.0228	0.0223	0.0227	0.0215	0.0212
0.0	0.0	0.0	-4052.3432	-871.7369	NaN	NaN	0.177	0.8894	0.0228	0.0223	0.0227	0.0215	0.0212
0.0	0.0	0.0	-2225.3432	-814.7369	NaN	NaN	0.268	0.8898	0.0227	0.0223	0.0226	0.0214	0.0212
0.0	0.0	0.0	-2470.3432	-201.7369	NaN	NaN	0.0755	0.8903	0.0225	0.0222	0.0227	0.0212	0.0211
0.0	0.0	0.0	-1847.3432	-821.7369	NaN	NaN	0.3079	0.8912	0.0222	0.0221	0.0225	0.0209	0.021
0.0	0.0	0.0	-1741.3432	-2473.7369	NaN	NaN	0.5869	0.8918	0.0221	0.0221	0.0224	0.0206	0.021
0.0	0.0	0.0	920.6568	-1330.7369	NaN	NaN	1.3	0.8923	0.0218	0.0221	0.0224	0.0204	0.021
0.0	0.0	0.0	-3346.3432	-549.7369	NaN	NaN	0.1411	0.8928	0.0216	0.022	0.0223	0.0203	0.0211
0.0	0.0	0.0	-2409.3432	-2159.7369	NaN	NaN	0.4727	0.893	0.0214	0.0221	0.0222	0.0202	0.0211
0.0	0.0	0.0	-1700.3432	-282.7369	NaN	NaN	0.1426	0.8927	0.0216	0.0222	0.0221	0.0202	0.0212
0.0	0.0	0.0	-3721.3432	-3147.7369	NaN	NaN	0.4582	0.8929	0.0215	0.0223	0.022	0.0201	0.0213
0.0	0.0	0.0	509.6568	-1931.7369	NaN	NaN	1.3	0.8929	0.0215	0.0223	0.0219	0.0201	0.0213
0.0	0.0	0.0	-2949.3432	-1558.7369	NaN	NaN	0.3458	0.8928	0.0215	0.0222	0.0219	0.0202	0.0214
0.0	0.0	0.0	278.6568	487.2631	NaN	NaN	0.6362	0.8929	0.0215	0.0221	0.0218	0.0203	0.0214
0.0	0.0	0.0	-2487.3432	-2696.7369	NaN	NaN	0.5202	0.8938	0.0211	0.0218	0.0217	0.0202	0.0213
0.0	0.0	0.0	-213.3432	505.2631	NaN	NaN	1.3	0.8924	0.0218	0.0221	0.0218	0.0205	0.0215
0.0	0.0	0.0	-2646.3432	-4237.7369	NaN	NaN	0.6156	0.8932	0.0216	0.0219	0.0216	0.0202	0.0214
0.0	0.0	0.0	-1796.3432	-427.7369	NaN	NaN	0.1923	0.8932	0.0217	0.0219	0.0215	0.0203	0.0213
0.0	0.0	0.0	-2211.3432	830.2631	NaN	NaN	-0.3	0.8935	0.0217	0.0218	0.0215	0.0203	0.0212
0.0	0.0	0.0	-2264.3432	-1323.7369	NaN	NaN	0.3689	0.8936	0.0216	0.0218	0.0215	0.0204	0.021
0.0	0.0	0.0	-1173.3432	-3263.7369	NaN	NaN	0.7356	0.894	0.0215	0.0218	0.0215	0.0204	0.0208
0.0	0.0	0.0	-2932.3432	751.2631	NaN	NaN	-0.3	0.8943	0.0214	0.0217	0.0216	0.0205	0.0206
0.0	0.0	0.0	-3616.3432	-996.7369	NaN	NaN	0.2161	0.8947	0.0213	0.0215	0.0216	0.0204	0.0205
0.0	0.0	0.0	-827.3432	-51.7369	NaN	NaN	0.0589	0.8954	0.0211	0.0213	0.0216	0.0203	0.0203
0.0	0.0	0.0	-2936.3432	-1675.7369	NaN	NaN	0.3633	0.8957	0.021	0.0209	0.0218	0.0203	0.0202
0.0	0.0	0.0	-703.3432	-1615.7369	NaN	NaN	0.6967	0.896	0.0209	0.0207	0.0219	0.0205	0.0201
0.0	0.0	0.0	-870.3432	1288.2631	NaN	NaN	1.3	0.8957	0.0209	0.0207	0.022	0.0206	0.0201
0.0	0.0	0.0	-1835.3432	-981.7369	NaN	NaN	0.3485	0.8942	0.0211	0.021	0.0223	0.0211	0.0204
0.0	0.0	0.0	-2392.3432	-774.7369	NaN	NaN	0.2446	0.8948	0.0211	0.021	0.0219	0.0209	0.0202
0.0	0.0	0.0	-907.3432	156.2631	NaN	NaN	-0.2081	0.8835	0.0232	0.0232	0.0238	0.0234	0.023
0.0	0.0	0.0	-2165.3432	-1058.7369	NaN	NaN	0.3284	0.9045	0.0188	0.0191	0.0203	0.0195	0.0178
