# Supplementary material for: DeepFRET, a software for rapid and automated single-molecule FRET data classification using deep learning
Source: eLife. 2020 Nov 3;9:e60404. doi: 10.7554/eLife.60404 (PMC7609065; doi:10.7554/eLife.60404)
Supplement: Figure 4—source data 1. [file elife-60404-fig4-data1.zip › Figure 4-source data 1/Fig_S4a/Traces/traces_all_n294/Traces_Fig2d_4mMAc_mov3_combined_tif_pair62.txt]

Exported by DeepFRET
Date: 2020-08-26, 18:13
Video filename: None
FRET pair #62
Bleaches at 426
D-Dexc-bg	A-Dexc-bg	A-Aexc-bg	D-Dexc-rw	A-Dexc-rw	A-Aexc-rw	S	E	p_bleached	p_aggregated	p_noisy	p_scrambled	p_static	p_dynamic
0.0	0.0	0.0	36108.9339	9174.3972	NaN	NaN	0.2026	0.0237	0.8805	0.0224	0.0257	0.026	0.0217
0.0	0.0	0.0	35105.9339	7187.3972	NaN	NaN	0.1699	0.02	0.8892	0.0211	0.0242	0.0246	0.0208
0.0	0.0	0.0	33739.9339	5071.3972	NaN	NaN	0.1307	0.0199	0.8926	0.0205	0.0234	0.0235	0.0201
0.0	0.0	0.0	31577.9339	6522.3972	NaN	NaN	0.1712	0.0205	0.8907	0.0212	0.0237	0.0233	0.0208
0.0	0.0	0.0	39400.9339	5788.3972	NaN	NaN	0.1281	0.0211	0.8892	0.0217	0.0238	0.023	0.0213
0.0	0.0	0.0	33371.9339	5220.3972	NaN	NaN	0.1353	0.0215	0.8886	0.0218	0.0238	0.0228	0.0214
0.0	0.0	0.0	35445.9339	7757.3972	NaN	NaN	0.1796	0.0216	0.8882	0.022	0.0238	0.023	0.0214
0.0	0.0	0.0	37121.9339	8410.3972	NaN	NaN	0.1847	0.0217	0.8879	0.022	0.0238	0.0232	0.0214
0.0	0.0	0.0	36756.9339	8147.3972	NaN	NaN	0.1814	0.0215	0.8886	0.022	0.0238	0.0229	0.0213
0.0	0.0	0.0	34145.9339	5660.3972	NaN	NaN	0.1422	0.0215	0.889	0.022	0.0239	0.0226	0.0211
0.0	0.0	0.0	37352.9339	7442.3972	NaN	NaN	0.1661	0.0214	0.8881	0.0223	0.0242	0.0227	0.0213
0.0	0.0	0.0	38417.9339	7850.3972	NaN	NaN	0.1697	0.0215	0.8888	0.0222	0.024	0.0222	0.0212
0.0	0.0	0.0	34328.9339	7472.3972	NaN	NaN	0.1788	0.0215	0.8902	0.0219	0.0237	0.0218	0.0209
0.0	0.0	0.0	33137.9339	3276.3972	NaN	NaN	0.09	0.0213	0.8921	0.0218	0.0231	0.0213	0.0204
0.0	0.0	0.0	35144.9339	6395.3972	NaN	NaN	0.154	0.0209	0.8934	0.0217	0.0227	0.0214	0.02
0.0	0.0	0.0	32843.9339	6707.3972	NaN	NaN	0.1696	0.0212	0.8936	0.0217	0.0225	0.0212	0.0198
0.0	0.0	0.0	34816.9339	9290.3972	NaN	NaN	0.2106	0.021	0.8943	0.022	0.0218	0.0211	0.0198
0.0	0.0	0.0	34700.9339	7607.3972	NaN	NaN	0.1798	0.0215	0.8934	0.0215	0.0227	0.0215	0.0195
0.0	0.0	0.0	35327.9339	8567.3972	NaN	NaN	0.1952	0.0213	0.8939	0.0211	0.0229	0.0215	0.0192
0.0	0.0	0.0	41030.9339	7670.3972	NaN	NaN	0.1575	0.021	0.8945	0.0209	0.0231	0.0213	0.0192
0.0	0.0	0.0	34866.9339	4753.3972	NaN	NaN	0.12	0.0209	0.8941	0.0209	0.0236	0.0213	0.0192
0.0	0.0	0.0	37263.9339	8683.3972	NaN	NaN	0.189	0.0209	0.8933	0.0209	0.0241	0.0214	0.0193
0.0	0.0	0.0	32221.9339	8314.3972	NaN	NaN	0.2051	0.0212	0.8917	0.021	0.0248	0.0217	0.0196
0.0	0.0	0.0	29464.9339	5727.3972	NaN	NaN	0.1627	0.0214	0.889	0.0216	0.0256	0.0223	0.0201
0.0	0.0	0.0	33334.9339	6504.3972	NaN	NaN	0.1633	0.0216	0.8876	0.0218	0.026	0.0226	0.0204
0.0	0.0	0.0	32997.9339	8429.3972	NaN	NaN	0.2035	0.0218	0.8853	0.0223	0.0267	0.0231	0.0208
0.0	0.0	0.0	33438.9339	4298.3972	NaN	NaN	0.1139	0.022	0.8854	0.0223	0.0265	0.0232	0.0206
0.0	0.0	0.0	34731.9339	4168.3972	NaN	NaN	0.1072	0.022	0.8855	0.0222	0.0264	0.0231	0.0207
0.0	0.0	0.0	33665.9339	8862.3972	NaN	NaN	0.2084	0.0219	0.8864	0.0223	0.0258	0.0231	0.0206
0.0	0.0	0.0	36457.9339	6104.3972	NaN	NaN	0.1434	0.0218	0.8867	0.0225	0.0254	0.0232	0.0204
0.0	0.0	0.0	32282.9339	7859.3972	NaN	NaN	0.1958	0.0218	0.887	0.0226	0.025	0.0232	0.0203
0.0	0.0	0.0	36236.9339	7805.3972	NaN	NaN	0.1772	0.022	0.8864	0.023	0.0249	0.0235	0.0203
0.0	0.0	0.0	31486.9339	9181.3972	NaN	NaN	0.2258	0.0221	0.8871	0.0231	0.0244	0.0233	0.02
0.0	0.0	0.0	35535.9339	4850.3972	NaN	NaN	0.1201	0.0221	0.8868	0.0231	0.0244	0.0234	0.0201
0.0	0.0	0.0	35059.9339	7941.3972	NaN	NaN	0.1847	0.0224	0.8864	0.0232	0.0245	0.0235	0.0201
0.0	0.0	0.0	32236.9339	6691.3972	NaN	NaN	0.1719	0.0225	0.886	0.0234	0.0244	0.0236	0.0201
0.0	0.0	0.0	28977.9339	8225.3972	NaN	NaN	0.2211	0.0225	0.886	0.0236	0.0242	0.0236	0.0202
0.0	0.0	0.0	30764.9339	8695.3972	NaN	NaN	0.2204	0.0223	0.8863	0.0238	0.0238	0.0235	0.0204
0.0	0.0	0.0	34133.9339	9249.3972	NaN	NaN	0.2132	0.0221	0.8875	0.0237	0.0232	0.023	0.0205
0.0	0.0	0.0	30474.9339	3092.3972	NaN	NaN	0.0921	0.0218	0.8887	0.0235	0.0228	0.0227	0.0204
0.0	0.0	0.0	33703.9339	3229.3972	NaN	NaN	0.0874	0.0217	0.8897	0.0232	0.0225	0.0225	0.0204
0.0	0.0	0.0	33042.9339	7854.3972	NaN	NaN	0.1921	0.0218	0.8901	0.0229	0.0224	0.0225	0.0203
0.0	0.0	0.0	35861.9339	4696.3972	NaN	NaN	0.1158	0.022	0.8901	0.0227	0.0224	0.0226	0.0203
0.0	0.0	0.0	26948.9339	2514.3972	NaN	NaN	0.0853	0.022	0.8901	0.0226	0.0224	0.0226	0.0203
0.0	0.0	0.0	33759.9339	3404.3972	NaN	NaN	0.0916	0.022	0.8898	0.0225	0.0226	0.0229	0.0202
0.0	0.0	0.0	28495.9339	4831.3972	NaN	NaN	0.145	0.022	0.8897	0.0225	0.0227	0.0229	0.0201
0.0	0.0	0.0	30744.9339	4216.3972	NaN	NaN	0.1206	0.0217	0.8902	0.0226	0.0226	0.0229	0.02
0.0	0.0	0.0	32373.9339	5648.3972	NaN	NaN	0.1486	0.0215	0.8906	0.0226	0.0226	0.0228	0.02
0.0	0.0	0.0	32122.9339	4871.3972	NaN	NaN	0.1317	0.0213	0.8915	0.0225	0.0222	0.0226	0.0199
0.0	0.0	0.0	33223.9339	4597.3972	NaN	NaN	0.1216	0.0212	0.8917	0.0225	0.0221	0.0226	0.0199
0.0	0.0	0.0	30882.9339	3804.3972	NaN	NaN	0.1097	0.0211	0.8919	0.0226	0.0219	0.0225	0.02
0.0	0.0	0.0	33368.9339	2253.3972	NaN	NaN	0.0633	0.021	0.8921	0.0225	0.0218	0.0225	0.02
0.0	0.0	0.0	31411.9339	8643.3972	NaN	NaN	0.2158	0.021	0.8924	0.0225	0.0218	0.0224	0.0199
0.0	0.0	0.0	30224.9339	9175.3972	NaN	NaN	0.2329	0.0209	0.8926	0.0224	0.0217	0.0224	0.0198
0.0	0.0	0.0	37418.9339	4776.3972	NaN	NaN	0.1132	0.0208	0.8928	0.0224	0.0218	0.0224	0.0198
0.0	0.0	0.0	28284.9339	5364.3972	NaN	NaN	0.1594	0.0208	0.8929	0.0224	0.0218	0.0224	0.0197
0.0	0.0	0.0	35456.9339	4268.3972	NaN	NaN	0.1074	0.0207	0.893	0.0224	0.0218	0.0224	0.0197
0.0	0.0	0.0	30917.9339	6376.3972	NaN	NaN	0.171	0.0206	0.8933	0.0224	0.0218	0.0223	0.0196
0.0	0.0	0.0	33043.9339	3127.3972	NaN	NaN	0.0865	0.0206	0.8932	0.0224	0.0218	0.0222	0.0197
0.0	0.0	0.0	35404.9339	5769.3972	NaN	NaN	0.1401	0.0205	0.8934	0.0224	0.0218	0.0222	0.0196
0.0	0.0	0.0	27214.9339	6104.3972	NaN	NaN	0.1832	0.0204	0.8939	0.0224	0.0217	0.022	0.0196
0.0	0.0	0.0	31900.9339	3895.3972	NaN	NaN	0.1088	0.0204	0.8941	0.0223	0.0216	0.0219	0.0197
0.0	0.0	0.0	35878.9339	4698.3972	NaN	NaN	0.1158	0.0205	0.8941	0.0223	0.0215	0.0219	0.0197
0.0	0.0	0.0	29658.9339	6744.3972	NaN	NaN	0.1853	0.0205	0.8944	0.0222	0.0214	0.0218	0.0197
0.0	0.0	0.0	31087.9339	7557.3972	NaN	NaN	0.1956	0.0205	0.8945	0.0221	0.0213	0.0218	0.0198
0.0	0.0	0.0	31882.9339	7263.3972	NaN	NaN	0.1855	0.0205	0.8947	0.022	0.0212	0.0217	0.0197
0.0	0.0	0.0	28937.9339	4781.3972	NaN	NaN	0.1418	0.0204	0.8954	0.0219	0.021	0.0215	0.0197
0.0	0.0	0.0	33601.9339	6197.3972	NaN	NaN	0.1557	0.0204	0.8961	0.0217	0.0207	0.0213	0.0197
0.0	0.0	0.0	36170.9339	3997.3972	NaN	NaN	0.0995	0.0202	0.897	0.0215	0.0205	0.0211	0.0197
0.0	0.0	0.0	34179.9339	2475.3972	NaN	NaN	0.0675	0.02	0.8982	0.0212	0.0202	0.0208	0.0197
0.0	0.0	0.0	34796.9339	3360.3972	NaN	NaN	0.0881	0.0198	0.8989	0.021	0.02	0.0206	0.0196
0.0	0.0	0.0	32666.9339	2222.3972	NaN	NaN	0.0637	0.0197	0.8997	0.0208	0.0198	0.0205	0.0195
0.0	0.0	0.0	28701.9339	3285.3972	NaN	NaN	0.1027	0.0195	0.9005	0.0207	0.0197	0.0203	0.0194
0.0	0.0	0.0	33705.9339	3638.3972	NaN	NaN	0.0974	0.0196	0.9004	0.0206	0.0197	0.0203	0.0194
0.0	0.0	0.0	35579.9339	4835.3972	NaN	NaN	0.1196	0.0195	0.9009	0.0205	0.0196	0.0202	0.0193
0.0	0.0	0.0	32084.9339	4431.3972	NaN	NaN	0.1214	0.0193	0.9015	0.0204	0.0195	0.02	0.0192
0.0	0.0	0.0	29354.9339	3508.3972	NaN	NaN	0.1068	0.0193	0.9012	0.0205	0.0196	0.02	0.0193
0.0	0.0	0.0	33085.9339	6268.3972	NaN	NaN	0.1593	0.0194	0.9008	0.0205	0.0197	0.0201	0.0194
0.0	0.0	0.0	34048.9339	4798.3972	NaN	NaN	0.1235	0.0194	0.9008	0.0206	0.0198	0.02	0.0195
0.0	0.0	0.0	33578.9339	2264.3972	NaN	NaN	0.0632	0.0193	0.901	0.0205	0.0197	0.0199	0.0195
0.0	0.0	0.0	28510.9339	4111.3972	NaN	NaN	0.126	0.0194	0.9009	0.0205	0.0198	0.0199	0.0195
0.0	0.0	0.0	27245.9339	372.3972	NaN	NaN	0.0135	0.0193	0.901	0.0205	0.0198	0.0199	0.0196
0.0	0.0	0.0	31324.9339	4703.3972	NaN	NaN	0.1305	0.0194	0.9008	0.0205	0.0198	0.0199	0.0196
0.0	0.0	0.0	31801.9339	5203.3972	NaN	NaN	0.1406	0.0196	0.8998	0.0207	0.0201	0.0201	0.0198
0.0	0.0	0.0	30680.9339	5736.3972	NaN	NaN	0.1575	0.0197	0.8993	0.0208	0.0202	0.0202	0.0198
0.0	0.0	0.0	35305.9339	7555.3972	NaN	NaN	0.1763	0.0198	0.8989	0.0208	0.0203	0.0203	0.0199
0.0	0.0	0.0	35672.9339	8644.3972	NaN	NaN	0.1951	0.0198	0.8989	0.0208	0.0204	0.0203	0.0199
0.0	0.0	0.0	30046.9339	6333.3972	NaN	NaN	0.1741	0.0198	0.8991	0.0207	0.0203	0.0202	0.0199
0.0	0.0	0.0	29014.9339	4370.3972	NaN	NaN	0.1309	0.0198	0.8989	0.0208	0.0204	0.0202	0.0199
0.0	0.0	0.0	30061.9339	7774.3972	NaN	NaN	0.2055	0.0198	0.8988	0.0208	0.0205	0.0203	0.0199
0.0	0.0	0.0	33636.9339	5521.3972	NaN	NaN	0.141	0.0198	0.8988	0.0208	0.0205	0.0203	0.0199
0.0	0.0	0.0	34138.9339	2486.3972	NaN	NaN	0.0679	0.0198	0.8987	0.0208	0.0205	0.0203	0.0199
0.0	0.0	0.0	27985.9339	2139.3972	NaN	NaN	0.071	0.0198	0.8984	0.0208	0.0206	0.0204	0.0199
0.0	0.0	0.0	30601.9339	4500.3972	NaN	NaN	0.1282	0.0198	0.8981	0.0209	0.0207	0.0205	0.02
0.0	0.0	0.0	30856.9339	2982.3972	NaN	NaN	0.0881	0.0198	0.898	0.0209	0.0207	0.0205	0.02
0.0	0.0	0.0	32760.9339	270.3972	NaN	NaN	0.0082	0.0198	0.898	0.0209	0.0207	0.0206	0.02
0.0	0.0	0.0	32147.9339	5797.3972	NaN	NaN	0.1528	0.0198	0.8977	0.021	0.0208	0.0207	0.02
0.0	0.0	0.0	31221.9339	6235.3972	NaN	NaN	0.1665	0.0198	0.8976	0.021	0.0209	0.0207	0.0201
0.0	0.0	0.0	32803.9339	5191.3972	NaN	NaN	0.1366	0.0197	0.8976	0.021	0.0208	0.0207	0.0201
0.0	0.0	0.0	27837.9339	3398.3972	NaN	NaN	0.1088	0.0198	0.8972	0.0211	0.0208	0.0208	0.0203
0.0	0.0	0.0	31482.9339	4002.3972	NaN	NaN	0.1128	0.0197	0.897	0.0211	0.0209	0.0208	0.0204
0.0	0.0	0.0	33146.9339	7639.3972	NaN	NaN	0.1873	0.0198	0.8968	0.0212	0.021	0.0209	0.0204
0.0	0.0	0.0	31746.9339	5822.3972	NaN	NaN	0.155	0.0198	0.8966	0.0212	0.021	0.0209	0.0205
0.0	0.0	0.0	30890.9339	4721.3972	NaN	NaN	0.1326	0.0198	0.8968	0.0212	0.021	0.0207	0.0205
0.0	0.0	0.0	30682.9339	4263.3972	NaN	NaN	0.122	0.0198	0.8967	0.0212	0.021	0.0207	0.0205
0.0	0.0	0.0	35130.9339	2948.3972	NaN	NaN	0.0774	0.0199	0.8965	0.0212	0.0211	0.0208	0.0205
0.0	0.0	0.0	34094.9339	8166.3972	NaN	NaN	0.1932	0.0199	0.8966	0.0212	0.021	0.0207	0.0206
0.0	0.0	0.0	32506.9339	6125.3972	NaN	NaN	0.1586	0.0199	0.8967	0.0212	0.021	0.0206	0.0206
0.0	0.0	0.0	19694.9339	3188.3972	NaN	NaN	0.1393	0.0199	0.8971	0.0211	0.0208	0.0205	0.0207
0.0	0.0	0.0	21498.9339	5318.3972	NaN	NaN	0.1983	0.0198	0.8974	0.021	0.0207	0.0204	0.0207
0.0	0.0	0.0	19955.9339	3853.3972	NaN	NaN	0.1618	0.0199	0.8977	0.0209	0.0206	0.0203	0.0207
0.0	0.0	0.0	19067.9339	5396.3972	NaN	NaN	0.2206	0.02	0.8972	0.021	0.0207	0.0204	0.0207
0.0	0.0	0.0	22412.9339	8508.3972	NaN	NaN	0.2752	0.0202	0.8967	0.021	0.0208	0.0206	0.0207
0.0	0.0	0.0	23100.9339	4340.3972	NaN	NaN	0.1582	0.0203	0.8962	0.0211	0.021	0.0207	0.0207
0.0	0.0	0.0	24626.9339	5466.3972	NaN	NaN	0.1816	0.0205	0.8959	0.0211	0.021	0.0208	0.0207
0.0	0.0	0.0	20344.9339	3994.3972	NaN	NaN	0.1641	0.0206	0.8958	0.0212	0.021	0.0208	0.0207
0.0	0.0	0.0	24576.9339	6000.3972	NaN	NaN	0.1962	0.0206	0.8956	0.0212	0.0211	0.0208	0.0208
0.0	0.0	0.0	20281.9339	4372.3972	NaN	NaN	0.1773	0.0206	0.8956	0.0212	0.021	0.0208	0.0208
0.0	0.0	0.0	21716.9339	2191.3972	NaN	NaN	0.0917	0.0206	0.8953	0.0213	0.0211	0.0208	0.0208
0.0	0.0	0.0	22901.9339	7193.3972	NaN	NaN	0.239	0.0207	0.8953	0.0214	0.0211	0.0208	0.0209
0.0	0.0	0.0	18824.9339	5126.3972	NaN	NaN	0.214	0.0207	0.8953	0.0214	0.021	0.0207	0.0209
0.0	0.0	0.0	22546.9339	360.3972	NaN	NaN	0.0157	0.0206	0.8955	0.0214	0.0209	0.0206	0.0209
0.0	0.0	0.0	19391.9339	3433.3972	NaN	NaN	0.1504	0.0207	0.8954	0.0214	0.0209	0.0207	0.0209
0.0	0.0	0.0	24882.9339	5820.3972	NaN	NaN	0.1896	0.0208	0.8949	0.0215	0.021	0.0208	0.021
0.0	0.0	0.0	19419.9339	2207.3972	NaN	NaN	0.1021	0.0209	0.8946	0.0216	0.021	0.0209	0.021
0.0	0.0	0.0	21206.9339	5773.3972	NaN	NaN	0.214	0.0213	0.8935	0.0218	0.021	0.0213	0.0212
0.0	0.0	0.0	25761.9339	5712.3972	NaN	NaN	0.1815	0.0221	0.8912	0.0223	0.021	0.0221	0.0213
0.0	0.0	0.0	18286.9339	2998.3972	NaN	NaN	0.1409	0.0238	0.8865	0.0234	0.0209	0.0236	0.0217
0.0	0.0	0.0	20676.9339	4034.3972	NaN	NaN	0.1633	0.0277	0.8765	0.0257	0.0208	0.0272	0.0221
0.0	0.0	0.0	23673.9339	6936.3972	NaN	NaN	0.2266	0.0338	0.8607	0.029	0.0212	0.0331	0.0222
0.0	0.0	0.0	22193.9339	4285.3972	NaN	NaN	0.1618	0.0394	0.8468	0.0317	0.0215	0.0385	0.0221
0.0	0.0	0.0	21941.9339	2242.3972	NaN	NaN	0.0927	0.0438	0.8362	0.0335	0.0219	0.0427	0.0219
0.0	0.0	0.0	22792.9339	1502.3972	NaN	NaN	0.0618	0.046	0.8305	0.0344	0.0222	0.045	0.0219
0.0	0.0	0.0	24392.9339	5717.3972	NaN	NaN	0.1899	0.0469	0.8282	0.0347	0.0224	0.0459	0.0219
0.0	0.0	0.0	18826.9339	919.3972	NaN	NaN	0.0466	0.0482	0.825	0.035	0.0228	0.0471	0.0219
0.0	0.0	0.0	19188.9339	2400.3972	NaN	NaN	0.1112	0.0496	0.8214	0.0354	0.0232	0.0485	0.0219
0.0	0.0	0.0	21000.9339	6347.3972	NaN	NaN	0.2321	0.05	0.8201	0.0355	0.0235	0.0491	0.0218
0.0	0.0	0.0	24148.9339	5990.3972	NaN	NaN	0.1988	0.0498	0.8205	0.0354	0.0236	0.0489	0.0218
0.0	0.0	0.0	22956.9339	5312.3972	NaN	NaN	0.1879	0.0507	0.8189	0.0354	0.0238	0.0496	0.0217
0.0	0.0	0.0	22964.9339	5820.3972	NaN	NaN	0.2022	0.0504	0.8192	0.0355	0.0238	0.0496	0.0216
0.0	0.0	0.0	20366.9339	6778.3972	NaN	NaN	0.2497	0.049	0.8228	0.0351	0.0235	0.0481	0.0215
0.0	0.0	0.0	20644.9339	4732.3972	NaN	NaN	0.1865	0.0485	0.8239	0.035	0.0234	0.0477	0.0215
0.0	0.0	0.0	20126.9339	4200.3972	NaN	NaN	0.1727	0.048	0.8252	0.0349	0.0233	0.0472	0.0215
0.0	0.0	0.0	20483.9339	5657.3972	NaN	NaN	0.2164	0.0476	0.8262	0.0348	0.0231	0.0468	0.0215
0.0	0.0	0.0	23225.9339	4703.3972	NaN	NaN	0.1684	0.0472	0.8272	0.0346	0.0231	0.0463	0.0215
0.0	0.0	0.0	22365.9339	6087.3972	NaN	NaN	0.2139	0.0472	0.8272	0.0347	0.0231	0.0464	0.0215
0.0	0.0	0.0	21335.9339	2919.3972	NaN	NaN	0.1204	0.0468	0.8282	0.0345	0.023	0.046	0.0215
0.0	0.0	0.0	23785.9339	3898.3972	NaN	NaN	0.1408	0.0466	0.8288	0.0344	0.023	0.0458	0.0214
0.0	0.0	0.0	19972.9339	4757.3972	NaN	NaN	0.1924	0.0461	0.8298	0.0343	0.0229	0.0455	0.0214
0.0	0.0	0.0	23976.9339	6042.3972	NaN	NaN	0.2013	0.0457	0.8313	0.034	0.0228	0.0449	0.0213
0.0	0.0	0.0	16364.9339	4654.3972	NaN	NaN	0.2214	0.0454	0.8321	0.0339	0.0227	0.0447	0.0212
0.0	0.0	0.0	22000.9339	3568.3972	NaN	NaN	0.1396	0.0448	0.8343	0.0334	0.0225	0.0437	0.0211
0.0	0.0	0.0	19002.9339	3315.3972	NaN	NaN	0.1486	0.0447	0.8346	0.0335	0.0225	0.0437	0.0211
0.0	0.0	0.0	26081.9339	4111.3972	NaN	NaN	0.1362	0.0437	0.8374	0.033	0.0223	0.0425	0.0211
0.0	0.0	0.0	18099.9339	3337.3972	NaN	NaN	0.1557	0.0445	0.8355	0.0333	0.0225	0.0432	0.0211
0.0	0.0	0.0	23028.9339	5086.3972	NaN	NaN	0.1809	0.0435	0.838	0.0329	0.0223	0.0422	0.0211
0.0	0.0	0.0	18656.9339	3142.3972	NaN	NaN	0.1442	0.0435	0.8387	0.0328	0.0222	0.0419	0.0208
0.0	0.0	0.0	25730.9339	3862.3972	NaN	NaN	0.1305	0.0426	0.8417	0.0324	0.022	0.0408	0.0206
0.0	0.0	0.0	21404.9339	1051.3972	NaN	NaN	0.0468	0.0432	0.8406	0.0325	0.0221	0.0411	0.0206
0.0	0.0	0.0	21278.9339	3301.3972	NaN	NaN	0.1343	0.0423	0.8434	0.032	0.0219	0.0401	0.0204
0.0	0.0	0.0	24902.9339	3531.3972	NaN	NaN	0.1242	0.0428	0.8419	0.0322	0.0221	0.0404	0.0206
0.0	0.0	0.0	17332.9339	6540.3972	NaN	NaN	0.274	0.0426	0.8427	0.0321	0.0221	0.0401	0.0204
0.0	0.0	0.0	22121.9339	5153.3972	NaN	NaN	0.1889	0.0428	0.8427	0.032	0.0222	0.04	0.0204
0.0	0.0	0.0	23072.9339	5484.3972	NaN	NaN	0.192	0.0434	0.8405	0.0323	0.0225	0.0407	0.0205
0.0	0.0	0.0	21484.9339	7227.3972	NaN	NaN	0.2517	0.0433	0.8417	0.032	0.0225	0.0402	0.0203
0.0	0.0	0.0	19460.9339	5135.3972	NaN	NaN	0.2088	0.0447	0.8383	0.0325	0.0229	0.0414	0.0202
0.0	0.0	0.0	20034.9339	3835.3972	NaN	NaN	0.1607	0.0453	0.8382	0.0325	0.0228	0.0412	0.02
0.0	0.0	0.0	22042.9339	2628.3972	NaN	NaN	0.1065	0.0463	0.8358	0.0328	0.0231	0.0419	0.0201
0.0	0.0	0.0	22330.9339	3532.3972	NaN	NaN	0.1366	0.0467	0.8358	0.0328	0.023	0.0418	0.0199
0.0	0.0	0.0	18748.9339	3062.3972	NaN	NaN	0.1404	0.047	0.8351	0.0329	0.0231	0.042	0.02
0.0	0.0	0.0	18102.9339	3446.3972	NaN	NaN	0.1599	0.0473	0.8347	0.0329	0.0231	0.042	0.02
0.0	0.0	0.0	18004.9339	4482.3972	NaN	NaN	0.1993	0.0472	0.8345	0.0329	0.0231	0.0421	0.0201
0.0	0.0	0.0	20133.9339	6194.3972	NaN	NaN	0.2353	0.0472	0.8345	0.033	0.0231	0.0421	0.0201
0.0	0.0	0.0	19504.9339	4799.3972	NaN	NaN	0.1975	0.047	0.8352	0.0328	0.023	0.0419	0.0201
0.0	0.0	0.0	21665.9339	1468.3972	NaN	NaN	0.0635	0.0469	0.8359	0.0326	0.0228	0.0417	0.0201
0.0	0.0	0.0	21157.9339	4096.3972	NaN	NaN	0.1622	0.0465	0.8366	0.0327	0.0226	0.0415	0.0201
0.0	0.0	0.0	22278.9339	1601.3972	NaN	NaN	0.0671	0.0456	0.8388	0.0324	0.0223	0.0407	0.0202
0.0	0.0	0.0	19394.9339	2568.3972	NaN	NaN	0.1169	0.0453	0.8397	0.0326	0.0219	0.0405	0.0201
0.0	0.0	0.0	21097.9339	3540.3972	NaN	NaN	0.1437	0.0436	0.8432	0.0322	0.0215	0.0392	0.0202
0.0	0.0	0.0	17914.9339	4071.3972	NaN	NaN	0.1852	0.0427	0.8447	0.0322	0.0212	0.0388	0.0204
0.0	0.0	0.0	20135.9339	5481.3972	NaN	NaN	0.214	0.0418	0.8468	0.032	0.0208	0.0381	0.0205
0.0	0.0	0.0	21611.9339	7137.3972	NaN	NaN	0.2483	0.0411	0.8472	0.032	0.0207	0.0381	0.0208
0.0	0.0	0.0	20871.9339	3458.3972	NaN	NaN	0.1421	0.0407	0.848	0.032	0.0205	0.0378	0.021
0.0	0.0	0.0	21163.9339	5099.3972	NaN	NaN	0.1942	0.0407	0.8472	0.0322	0.0205	0.0382	0.0212
0.0	0.0	0.0	17985.9339	4250.3972	NaN	NaN	0.1911	0.0403	0.8483	0.0321	0.0203	0.0379	0.0212
0.0	0.0	0.0	21827.9339	628.3972	NaN	NaN	0.028	0.04	0.8497	0.0319	0.02	0.0374	0.0209
0.0	0.0	0.0	22593.9339	3081.3972	NaN	NaN	0.12	0.04	0.849	0.032	0.0201	0.0377	0.0211
0.0	0.0	0.0	20456.9339	3723.3972	NaN	NaN	0.154	0.0398	0.8493	0.0319	0.02	0.0377	0.0212
0.0	0.0	0.0	20564.9339	5693.3972	NaN	NaN	0.2168	0.0395	0.8505	0.0318	0.0199	0.0374	0.0209
0.0	0.0	0.0	19940.9339	3607.3972	NaN	NaN	0.1532	0.0394	0.852	0.0313	0.0198	0.0369	0.0206
0.0	0.0	0.0	18354.9339	7148.3972	NaN	NaN	0.2803	0.0403	0.8503	0.0314	0.02	0.0375	0.0206
0.0	0.0	0.0	23102.9339	5921.3972	NaN	NaN	0.204	0.0406	0.8488	0.0318	0.0202	0.0379	0.0208
0.0	0.0	0.0	19334.9339	4877.3972	NaN	NaN	0.2014	0.0415	0.847	0.0319	0.0203	0.0385	0.0208
0.0	0.0	0.0	26272.9339	3856.3972	NaN	NaN	0.128	0.0426	0.8424	0.0327	0.0206	0.0401	0.0215
0.0	0.0	0.0	20307.9339	2650.3972	NaN	NaN	0.1154	0.0423	0.8446	0.0322	0.0203	0.0394	0.0212
0.0	0.0	0.0	21461.9339	-460.6028	NaN	NaN	-0.0219	0.0426	0.8477	0.0314	0.0199	0.0379	0.0204
0.0	0.0	0.0	20395.9339	4221.3972	NaN	NaN	0.1715	0.0442	0.8483	0.031	0.0196	0.037	0.0198
0.0	0.0	0.0	-1548.0661	-358.6028	NaN	NaN	0.1881	0.0489	0.8486	0.0302	0.0183	0.0351	0.019
0.0	0.0	0.0	8453.9339	942.3972	NaN	NaN	0.1003	0.0472	0.8482	0.0305	0.0189	0.036	0.0192
0.0	0.0	0.0	21343.9339	6306.3972	NaN	NaN	0.2281	0.0453	0.8421	0.0317	0.0206	0.0398	0.0204
0.0	0.0	0.0	17741.9339	4948.3972	NaN	NaN	0.2181	0.0461	0.8389	0.0321	0.0208	0.0413	0.0208
0.0	0.0	0.0	18913.9339	6216.3972	NaN	NaN	0.2474	0.0456	0.8385	0.0321	0.0209	0.0415	0.0214
0.0	0.0	0.0	20189.9339	4773.3972	NaN	NaN	0.1912	0.0453	0.8374	0.0322	0.0212	0.042	0.022
0.0	0.0	0.0	20227.9339	3604.3972	NaN	NaN	0.1512	0.0454	0.8392	0.0318	0.0209	0.0412	0.0216
0.0	0.0	0.0	20765.9339	1895.3972	NaN	NaN	0.0836	0.0462	0.8386	0.0317	0.0211	0.041	0.0215
0.0	0.0	0.0	21284.9339	1258.3972	NaN	NaN	0.0558	0.0466	0.8368	0.0315	0.0217	0.0413	0.0221
0.0	0.0	0.0	19145.9339	6522.3972	NaN	NaN	0.2541	0.0472	0.8346	0.0314	0.0224	0.0416	0.0227
0.0	0.0	0.0	19614.9339	5877.3972	NaN	NaN	0.2306	0.0478	0.8331	0.0312	0.0231	0.0414	0.0234
0.0	0.0	0.0	22022.9339	1273.3972	NaN	NaN	0.0547	0.0485	0.8323	0.0307	0.0237	0.0407	0.024
0.0	0.0	0.0	18255.9339	1310.3972	NaN	NaN	0.067	0.0497	0.8286	0.0305	0.025	0.0409	0.0252
0.0	0.0	0.0	16925.9339	2468.3972	NaN	NaN	0.1273	0.0503	0.8277	0.03	0.0258	0.0402	0.026
0.0	0.0	0.0	20693.9339	6698.3972	NaN	NaN	0.2445	0.0507	0.8275	0.0296	0.0265	0.0391	0.0266
0.0	0.0	0.0	23933.9339	28.3972	NaN	NaN	0.0012	0.052	0.8244	0.0293	0.0276	0.0391	0.0275
0.0	0.0	0.0	15882.9339	3653.3972	NaN	NaN	0.187	0.0533	0.8214	0.0292	0.0287	0.0392	0.0283
0.0	0.0	0.0	19884.9339	3289.3972	NaN	NaN	0.1419	0.0544	0.8181	0.0293	0.0296	0.0393	0.0293
0.0	0.0	0.0	23402.9339	1949.3972	NaN	NaN	0.0769	0.0552	0.8158	0.0294	0.0302	0.0393	0.0301
0.0	0.0	0.0	20909.9339	2296.3972	NaN	NaN	0.099	0.0555	0.8148	0.0295	0.0305	0.0392	0.0304
0.0	0.0	0.0	18324.9339	3666.3972	NaN	NaN	0.1667	0.0562	0.812	0.0298	0.0312	0.0397	0.0311
0.0	0.0	0.0	22480.9339	5543.3972	NaN	NaN	0.1978	0.0558	0.813	0.03	0.0312	0.039	0.0311
0.0	0.0	0.0	19440.9339	5595.3972	NaN	NaN	0.2235	0.0569	0.8106	0.0302	0.0318	0.0392	0.0312
0.0	0.0	0.0	21123.9339	2996.3972	NaN	NaN	0.1242	0.0583	0.8078	0.0308	0.0325	0.0394	0.0313
0.0	0.0	0.0	23537.9339	5792.3972	NaN	NaN	0.1975	0.0611	0.7999	0.0319	0.0342	0.0409	0.032
0.0	0.0	0.0	23050.9339	2404.3972	NaN	NaN	0.0945	0.0638	0.793	0.0332	0.0358	0.0417	0.0325
0.0	0.0	0.0	22324.9339	7338.3972	NaN	NaN	0.2474	0.0675	0.7847	0.0345	0.0379	0.0426	0.0328
0.0	0.0	0.0	18617.9339	1563.3972	NaN	NaN	0.0775	0.0729	0.771	0.0362	0.0413	0.0448	0.0339
0.0	0.0	0.0	22780.9339	4283.3972	NaN	NaN	0.1583	0.0766	0.7614	0.0378	0.0439	0.0458	0.0346
0.0	0.0	0.0	19833.9339	3000.3972	NaN	NaN	0.1314	0.0801	0.7527	0.039	0.0465	0.0464	0.0352
0.0	0.0	0.0	23368.9339	1248.3972	NaN	NaN	0.0507	0.0834	0.7445	0.0405	0.0486	0.0472	0.0358
0.0	0.0	0.0	21067.9339	6318.3972	NaN	NaN	0.2307	0.0851	0.7362	0.0425	0.0507	0.0487	0.0368
0.0	0.0	0.0	14846.9339	6765.3972	NaN	NaN	0.313	0.0862	0.7313	0.0438	0.0517	0.0494	0.0376
0.0	0.0	0.0	22188.9339	4624.3972	NaN	NaN	0.1725	0.0853	0.732	0.0447	0.0515	0.0488	0.0377
0.0	0.0	0.0	18617.9339	3980.3972	NaN	NaN	0.1761	0.0862	0.7265	0.0454	0.0532	0.0501	0.0386
0.0	0.0	0.0	19617.9339	2756.3972	NaN	NaN	0.1232	0.0841	0.7317	0.0458	0.0522	0.0482	0.0379
0.0	0.0	0.0	22359.9339	6611.3972	NaN	NaN	0.2282	0.0838	0.7318	0.0462	0.0524	0.048	0.0379
0.0	0.0	0.0	22107.9339	3565.3972	NaN	NaN	0.1389	0.0823	0.7354	0.0464	0.0517	0.0467	0.0375
0.0	0.0	0.0	20505.9339	1593.3972	NaN	NaN	0.0721	0.0818	0.7369	0.0464	0.0516	0.0461	0.0373
0.0	0.0	0.0	20053.9339	3456.3972	NaN	NaN	0.147	0.0803	0.741	0.0461	0.0509	0.0449	0.0368
0.0	0.0	0.0	24130.9339	1290.3972	NaN	NaN	0.0508	0.0785	0.7444	0.046	0.0505	0.0438	0.0367
0.0	0.0	0.0	19390.9339	6907.3972	NaN	NaN	0.2627	0.0781	0.7464	0.0457	0.0505	0.0431	0.0362
0.0	0.0	0.0	17068.9339	4794.3972	NaN	NaN	0.2193	0.0763	0.7493	0.0455	0.0503	0.0425	0.036
0.0	0.0	0.0	19045.9339	4455.3972	NaN	NaN	0.1896	0.0747	0.7535	0.0451	0.0497	0.0415	0.0354
0.0	0.0	0.0	16770.9339	4943.3972	NaN	NaN	0.2277	0.0735	0.7567	0.0448	0.0494	0.0407	0.0349
0.0	0.0	0.0	20180.9339	3715.3972	NaN	NaN	0.1555	0.073	0.759	0.0443	0.0494	0.0401	0.0342
0.0	0.0	0.0	20063.9339	3467.3972	NaN	NaN	0.1474	0.0725	0.7602	0.0439	0.0497	0.04	0.0337
0.0	0.0	0.0	22844.9339	4825.3972	NaN	NaN	0.1744	0.072	0.761	0.0436	0.05	0.04	0.0334
0.0	0.0	0.0	21020.9339	4944.3972	NaN	NaN	0.1904	0.0719	0.762	0.0433	0.0501	0.0398	0.033
0.0	0.0	0.0	21491.9339	4126.3972	NaN	NaN	0.1611	0.0717	0.7629	0.043	0.0501	0.0396	0.0326
0.0	0.0	0.0	18706.9339	3708.3972	NaN	NaN	0.1654	0.0723	0.7614	0.0428	0.0509	0.0402	0.0325
0.0	0.0	0.0	21811.9339	3221.3972	NaN	NaN	0.1287	0.0728	0.7609	0.0426	0.0513	0.0404	0.0321
0.0	0.0	0.0	22251.9339	5480.3972	NaN	NaN	0.1976	0.0739	0.757	0.0425	0.0529	0.0416	0.0322
0.0	0.0	0.0	21567.9339	3983.3972	NaN	NaN	0.1559	0.0745	0.7564	0.0422	0.0535	0.0417	0.0317
0.0	0.0	0.0	22600.9339	3186.3972	NaN	NaN	0.1236	0.0762	0.7517	0.0421	0.0553	0.043	0.0316
0.0	0.0	0.0	22426.9339	3452.3972	NaN	NaN	0.1334	0.0764	0.7512	0.0418	0.056	0.0433	0.0313
0.0	0.0	0.0	19882.9339	6801.3972	NaN	NaN	0.2549	0.0771	0.7507	0.0415	0.0565	0.0434	0.0309
0.0	0.0	0.0	20438.9339	7366.3972	NaN	NaN	0.2649	0.0782	0.7488	0.0413	0.0571	0.044	0.0306
0.0	0.0	0.0	18457.9339	4838.3972	NaN	NaN	0.2077	0.0791	0.7463	0.0411	0.0578	0.0451	0.0305
0.0	0.0	0.0	18317.9339	3163.3972	NaN	NaN	0.1473	0.0791	0.7495	0.0408	0.0562	0.0447	0.0297
0.0	0.0	0.0	24150.9339	1693.3972	NaN	NaN	0.0655	0.0796	0.7495	0.0406	0.0557	0.045	0.0296
0.0	0.0	0.0	22159.9339	3318.3972	NaN	NaN	0.1302	0.0802	0.7502	0.0406	0.0547	0.0449	0.0293
0.0	0.0	0.0	19145.9339	2109.3972	NaN	NaN	0.0992	0.0814	0.7486	0.0407	0.0547	0.0455	0.0291
0.0	0.0	0.0	22911.9339	5192.3972	NaN	NaN	0.1848	0.082	0.7465	0.0407	0.0552	0.0463	0.0294
0.0	0.0	0.0	24826.9339	5370.3972	NaN	NaN	0.1778	0.0804	0.7507	0.0405	0.0541	0.0451	0.0292
0.0	0.0	0.0	22688.9339	7029.3972	NaN	NaN	0.2365	0.0798	0.753	0.0403	0.0538	0.0443	0.0288
0.0	0.0	0.0	17720.9339	7596.3972	NaN	NaN	0.3	0.0802	0.7517	0.04	0.0544	0.045	0.0288
0.0	0.0	0.0	19421.9339	6743.3972	NaN	NaN	0.2577	0.0782	0.7564	0.0397	0.0533	0.044	0.0284
0.0	0.0	0.0	19731.9339	3552.3972	NaN	NaN	0.1526	0.0783	0.7583	0.0393	0.0526	0.0436	0.0278
0.0	0.0	0.0	22947.9339	1513.3972	NaN	NaN	0.0619	0.0781	0.7594	0.039	0.0523	0.0436	0.0275
0.0	0.0	0.0	22625.9339	3161.3972	NaN	NaN	0.1226	0.0773	0.7615	0.0387	0.0518	0.0434	0.0272
0.0	0.0	0.0	20907.9339	4015.3972	NaN	NaN	0.1611	0.0761	0.7653	0.0383	0.0509	0.0426	0.0268
0.0	0.0	0.0	21964.9339	3925.3972	NaN	NaN	0.1516	0.0755	0.7665	0.038	0.051	0.0424	0.0266
0.0	0.0	0.0	21558.9339	4755.3972	NaN	NaN	0.1807	0.0742	0.7688	0.0375	0.0509	0.0422	0.0264
0.0	0.0	0.0	22469.9339	3912.3972	NaN	NaN	0.1483	0.0721	0.7742	0.037	0.0497	0.0408	0.0261
0.0	0.0	0.0	19062.9339	5918.3972	NaN	NaN	0.2369	0.072	0.7747	0.0365	0.0499	0.0409	0.026
0.0	0.0	0.0	18849.9339	3586.3972	NaN	NaN	0.1598	0.071	0.7767	0.0361	0.0498	0.0406	0.026
0.0	0.0	0.0	18690.9339	4283.3972	NaN	NaN	0.1864	0.0701	0.7797	0.0356	0.0491	0.0398	0.0257
0.0	0.0	0.0	23003.9339	1793.3972	NaN	NaN	0.0723	0.0707	0.7788	0.0352	0.0495	0.0401	0.0258
0.0	0.0	0.0	22754.9339	5648.3972	NaN	NaN	0.1989	0.0712	0.7764	0.0348	0.0507	0.0408	0.026
0.0	0.0	0.0	20962.9339	5101.3972	NaN	NaN	0.1957	0.0713	0.7764	0.0345	0.051	0.0407	0.0262
0.0	0.0	0.0	23317.9339	3324.3972	NaN	NaN	0.1248	0.0723	0.7739	0.0344	0.0519	0.0411	0.0265
0.0	0.0	0.0	19227.9339	2180.3972	NaN	NaN	0.1018	0.0739	0.7699	0.0342	0.0533	0.0419	0.0268
0.0	0.0	0.0	13495.9339	4279.3972	NaN	NaN	0.2407	0.0763	0.765	0.034	0.0548	0.0428	0.0271
0.0	0.0	0.0	20954.9339	5580.3972	NaN	NaN	0.2103	0.0781	0.761	0.0342	0.0555	0.0439	0.0273
0.0	0.0	0.0	19360.9339	2558.3972	NaN	NaN	0.1167	0.0821	0.7525	0.0338	0.0576	0.0462	0.0277
0.0	0.0	0.0	19415.9339	4916.3972	NaN	NaN	0.2021	0.0862	0.7454	0.0337	0.0586	0.0483	0.0278
0.0	0.0	0.0	20927.9339	4681.3972	NaN	NaN	0.1828	0.089	0.7398	0.0333	0.06	0.0499	0.028
0.0	0.0	0.0	21541.9339	190.3972	NaN	NaN	0.0088	0.0925	0.7369	0.0329	0.0599	0.0503	0.0276
0.0	0.0	0.0	21308.9339	2627.3972	NaN	NaN	0.1098	0.0961	0.729	0.033	0.0615	0.0528	0.0276
0.0	0.0	0.0	23884.9339	6628.3972	NaN	NaN	0.2172	0.096	0.7278	0.0325	0.0627	0.0531	0.0277
0.0	0.0	0.0	19470.9339	4365.3972	NaN	NaN	0.1831	0.0973	0.728	0.0323	0.0622	0.0527	0.0276
0.0	0.0	0.0	20189.9339	2748.3972	NaN	NaN	0.1198	0.0998	0.7232	0.0326	0.0625	0.0542	0.0277
0.0	0.0	0.0	16815.9339	2133.3972	NaN	NaN	0.1126	0.1013	0.7204	0.0324	0.063	0.0552	0.0277
0.0	0.0	0.0	20011.9339	2055.3972	NaN	NaN	0.0931	0.102	0.7215	0.0323	0.0622	0.0547	0.0273
0.0	0.0	0.0	20158.9339	4301.3972	NaN	NaN	0.1759	0.1046	0.7173	0.0324	0.0624	0.056	0.0272
0.0	0.0	0.0	19231.9339	2662.3972	NaN	NaN	0.1216	0.1074	0.7135	0.0324	0.0623	0.0574	0.027
0.0	0.0	0.0	18554.9339	5883.3972	NaN	NaN	0.2407	0.1093	0.7105	0.0324	0.0625	0.0584	0.0268
0.0	0.0	0.0	21386.9339	3883.3972	NaN	NaN	0.1537	0.111	0.7089	0.0323	0.0624	0.0589	0.0264
0.0	0.0	0.0	20179.9339	3737.3972	NaN	NaN	0.1563	0.1133	0.7043	0.0324	0.0632	0.0604	0.0264
0.0	0.0	0.0	20588.9339	1585.3972	NaN	NaN	0.0715	0.1162	0.7012	0.0325	0.0628	0.0613	0.026
0.0	0.0	0.0	18991.9339	4011.3972	NaN	NaN	0.1744	0.1167	0.6981	0.0325	0.0638	0.0628	0.0261
0.0	0.0	0.0	21469.9339	2560.3972	NaN	NaN	0.1065	0.1181	0.7	0.0324	0.0625	0.0614	0.0257
0.0	0.0	0.0	16301.9339	2194.3972	NaN	NaN	0.1186	0.1204	0.6942	0.0326	0.0635	0.0636	0.0257
0.0	0.0	0.0	16444.9339	5035.3972	NaN	NaN	0.2344	0.1201	0.6967	0.0325	0.0628	0.0627	0.0252
0.0	0.0	0.0	13294.9339	266.3972	NaN	NaN	0.0196	0.1215	0.6964	0.0324	0.0622	0.0629	0.0247
0.0	0.0	0.0	17492.9339	2808.3972	NaN	NaN	0.1383	0.1205	0.6991	0.0323	0.0617	0.0622	0.0241
0.0	0.0	0.0	18196.9339	2196.3972	NaN	NaN	0.1077	0.1214	0.6987	0.0321	0.0617	0.0625	0.0236
0.0	0.0	0.0	16185.9339	4345.3972	NaN	NaN	0.2116	0.121	0.7024	0.0319	0.0605	0.0611	0.023
0.0	0.0	0.0	22082.9339	2988.3972	NaN	NaN	0.1192	0.1222	0.7026	0.0319	0.06	0.0607	0.0226
0.0	0.0	0.0	17236.9339	1665.3972	NaN	NaN	0.0881	0.1235	0.7007	0.032	0.0604	0.061	0.0223
0.0	0.0	0.0	20316.9339	4115.3972	NaN	NaN	0.1684	0.1246	0.7033	0.0317	0.0593	0.0594	0.0217
0.0	0.0	0.0	21247.9339	2145.3972	NaN	NaN	0.0917	0.1237	0.7047	0.0319	0.0597	0.0587	0.0213
0.0	0.0	0.0	20657.9339	5440.3972	NaN	NaN	0.2085	0.1226	0.7085	0.0317	0.0595	0.0567	0.021
0.0	0.0	0.0	16427.9339	4126.3972	NaN	NaN	0.2008	0.1218	0.7101	0.0319	0.0598	0.0556	0.0207
0.0	0.0	0.0	16184.9339	2345.3972	NaN	NaN	0.1266	0.1203	0.715	0.0319	0.0593	0.0533	0.0202
0.0	0.0	0.0	19704.9339	1030.3972	NaN	NaN	0.0497	0.1198	0.7165	0.0321	0.0595	0.052	0.02
0.0	0.0	0.0	20653.9339	3888.3972	NaN	NaN	0.1584	0.1186	0.72	0.0321	0.0592	0.0503	0.0197
0.0	0.0	0.0	18352.9339	2074.3972	NaN	NaN	0.1016	0.1183	0.7228	0.0321	0.0585	0.0489	0.0194
0.0	0.0	0.0	21920.9339	5050.3972	NaN	NaN	0.1873	0.1165	0.7257	0.0322	0.0587	0.0477	0.0192
0.0	0.0	0.0	21046.9339	6430.3972	NaN	NaN	0.234	0.1146	0.73	0.0319	0.058	0.0462	0.0192
0.0	0.0	0.0	18983.9339	2583.3972	NaN	NaN	0.1198	0.1153	0.731	0.0318	0.0574	0.0455	0.019
0.0	0.0	0.0	20513.9339	5286.3972	NaN	NaN	0.2049	0.1139	0.7321	0.032	0.0578	0.0452	0.0191
0.0	0.0	0.0	20612.9339	5866.3972	NaN	NaN	0.2215	0.1125	0.7351	0.0316	0.0572	0.0443	0.0192
0.0	0.0	0.0	19142.9339	1417.3972	NaN	NaN	0.0689	0.115	0.7329	0.0316	0.0569	0.0445	0.0191
0.0	0.0	0.0	19817.9339	6374.3972	NaN	NaN	0.2434	0.1154	0.7303	0.032	0.0579	0.0453	0.0192
0.0	0.0	0.0	16527.9339	5504.3972	NaN	NaN	0.2498	0.1163	0.7291	0.032	0.058	0.0454	0.0192
0.0	0.0	0.0	19382.9339	6022.3972	NaN	NaN	0.2371	0.1179	0.7273	0.0322	0.0579	0.0457	0.019
0.0	0.0	0.0	18343.9339	3352.3972	NaN	NaN	0.1545	0.1206	0.7208	0.033	0.0591	0.0474	0.0191
0.0	0.0	0.0	16340.9339	4607.3972	NaN	NaN	0.2199	0.1229	0.7162	0.0335	0.0596	0.0488	0.019
0.0	0.0	0.0	17429.9339	1975.3972	NaN	NaN	0.1018	0.126	0.7111	0.034	0.0596	0.0504	0.0189
0.0	0.0	0.0	21473.9339	2556.3972	NaN	NaN	0.1064	0.129	0.7026	0.0349	0.0615	0.0529	0.019
0.0	0.0	0.0	22854.9339	2377.3972	NaN	NaN	0.0942	0.1315	0.6976	0.0353	0.0619	0.0546	0.019
0.0	0.0	0.0	20841.9339	3501.3972	NaN	NaN	0.1438	0.1344	0.6915	0.0358	0.0628	0.0565	0.019
0.0	0.0	0.0	17938.9339	5919.3972	NaN	NaN	0.2481	0.1361	0.6846	0.0368	0.0644	0.0589	0.0191
0.0	0.0	0.0	19242.9339	4374.3972	NaN	NaN	0.1852	0.1385	0.6774	0.0376	0.066	0.0614	0.0192
0.0	0.0	0.0	14404.9339	7219.3972	NaN	NaN	0.3339	0.1415	0.6697	0.0381	0.0675	0.0639	0.0192
0.0	0.0	0.0	22617.9339	1335.3972	NaN	NaN	0.0557	0.1429	0.6634	0.0388	0.0693	0.0663	0.0193
0.0	0.0	0.0	17111.9339	5947.3972	NaN	NaN	0.2579	0.1447	0.6572	0.0393	0.0712	0.0682	0.0194
0.0	0.0	0.0	18896.9339	5473.3972	NaN	NaN	0.2246	0.1481	0.6494	0.0398	0.0727	0.0705	0.0196
0.0	0.0	0.0	19236.9339	4596.3972	NaN	NaN	0.1929	0.1506	0.6417	0.0406	0.0746	0.0728	0.0197
0.0	0.0	0.0	16093.9339	3279.3972	NaN	NaN	0.1693	0.153	0.6378	0.0406	0.0752	0.0737	0.0197
0.0	0.0	0.0	19585.9339	4273.3972	NaN	NaN	0.1791	0.1552	0.633	0.0409	0.0761	0.0749	0.0198
0.0	0.0	0.0	17883.9339	3421.3972	NaN	NaN	0.1606	0.1565	0.6316	0.0409	0.0761	0.0752	0.0197
0.0	0.0	0.0	17808.9339	4096.3972	NaN	NaN	0.187	0.1591	0.6273	0.0409	0.0766	0.0762	0.0198
0.0	0.0	0.0	21245.9339	4000.3972	NaN	NaN	0.1585	0.1602	0.6236	0.0412	0.0777	0.0774	0.0199
0.0	0.0	0.0	23712.9339	5246.3972	NaN	NaN	0.1812	0.1597	0.623	0.0413	0.0784	0.0775	0.02
0.0	0.0	0.0	17065.9339	4433.3972	NaN	NaN	0.2062	0.1614	0.6197	0.0412	0.079	0.0784	0.0203
0.0	0.0	0.0	18633.9339	4243.3972	NaN	NaN	0.1855	0.1625	0.616	0.0413	0.0801	0.0794	0.0206
0.0	0.0	0.0	16945.9339	4496.3972	NaN	NaN	0.2097	0.1633	0.6129	0.0416	0.0805	0.0808	0.0209
0.0	0.0	0.0	19223.9339	3183.3972	NaN	NaN	0.1421	0.1665	0.6079	0.0414	0.0806	0.0823	0.0212
0.0	0.0	0.0	21255.9339	3343.3972	NaN	NaN	0.1359	0.17	0.6013	0.0415	0.0811	0.0845	0.0216
0.0	0.0	0.0	21177.9339	889.3972	NaN	NaN	0.0403	0.1723	0.5973	0.0415	0.0811	0.0858	0.0219
0.0	0.0	0.0	18806.9339	3635.3972	NaN	NaN	0.162	0.1732	0.5941	0.0418	0.0815	0.0871	0.0223
0.0	0.0	0.0	20918.9339	7322.3972	NaN	NaN	0.2593	0.171	0.595	0.0424	0.0824	0.0868	0.0224
0.0	0.0	0.0	17519.9339	4350.3972	NaN	NaN	0.1989	0.1724	0.5941	0.0423	0.082	0.0866	0.0225
0.0	0.0	0.0	17862.9339	277.3972	NaN	NaN	0.0153	0.1767	0.59	0.042	0.081	0.0874	0.0229
0.0	0.0	0.0	18978.9339	1998.3972	NaN	NaN	0.0953	0.1773	0.587	0.0426	0.0817	0.0882	0.0232
0.0	0.0	0.0	19715.9339	3370.3972	NaN	NaN	0.146	0.1758	0.591	0.0424	0.0809	0.0867	0.0232
0.0	0.0	0.0	21658.9339	3592.3972	NaN	NaN	0.1423	0.1759	0.5928	0.0421	0.0804	0.0855	0.0233
0.0	0.0	0.0	19554.9339	2130.3972	NaN	NaN	0.0982	0.1757	0.5924	0.0423	0.0811	0.085	0.0236
0.0	0.0	0.0	15531.9339	3150.3972	NaN	NaN	0.1686	0.1749	0.5959	0.0419	0.0801	0.0838	0.0235
0.0	0.0	0.0	17993.9339	3072.3972	NaN	NaN	0.1458	0.1713	0.6001	0.042	0.0807	0.0825	0.0235
0.0	0.0	0.0	20331.9339	2049.3972	NaN	NaN	0.0916	0.1693	0.6035	0.0419	0.0807	0.0813	0.0233
0.0	0.0	0.0	17416.9339	1728.3972	NaN	NaN	0.0903	0.1706	0.6039	0.0414	0.0801	0.0809	0.0231
0.0	0.0	0.0	19540.9339	1484.3972	NaN	NaN	0.0706	0.169	0.6055	0.0415	0.0803	0.0806	0.0231
0.0	0.0	0.0	18932.9339	2527.3972	NaN	NaN	0.1178	0.1659	0.6096	0.0415	0.0808	0.0793	0.0229
0.0	0.0	0.0	18416.9339	4949.3972	NaN	NaN	0.2118	0.1662	0.6091	0.0411	0.0819	0.0788	0.0229
0.0	0.0	0.0	19526.9339	3765.3972	NaN	NaN	0.1617	0.1659	0.6086	0.0412	0.0829	0.0784	0.023
0.0	0.0	0.0	16660.9339	1897.3972	NaN	NaN	0.1022	0.1666	0.6077	0.041	0.0837	0.0781	0.023
0.0	0.0	0.0	18560.9339	5804.3972	NaN	NaN	0.2382	0.1682	0.6029	0.0411	0.0857	0.0787	0.0233
0.0	0.0	0.0	19423.9339	5289.3972	NaN	NaN	0.214	0.1708	0.5983	0.0411	0.0869	0.0793	0.0236
0.0	0.0	0.0	16164.9339	2457.3972	NaN	NaN	0.132	0.178	0.5903	0.0404	0.0869	0.0806	0.0239
0.0	0.0	0.0	20072.9339	4231.3972	NaN	NaN	0.1741	0.1841	0.5793	0.0406	0.089	0.0826	0.0244
0.0	0.0	0.0	18303.9339	2288.3972	NaN	NaN	0.1111	0.1893	0.5728	0.0404	0.0897	0.0831	0.0247
0.0	0.0	0.0	18002.9339	2432.3972	NaN	NaN	0.119	0.1952	0.5646	0.0402	0.0905	0.0845	0.0251
0.0	0.0	0.0	21820.9339	5054.3972	NaN	NaN	0.1881	0.1947	0.5599	0.0408	0.0933	0.0858	0.0256
0.0	0.0	0.0	22218.9339	2439.3972	NaN	NaN	0.0989	0.196	0.5586	0.0407	0.0933	0.0855	0.0259
0.0	0.0	0.0	18060.9339	4085.3972	NaN	NaN	0.1845	0.1997	0.5536	0.0407	0.0934	0.0862	0.0263
0.0	0.0	0.0	17067.9339	971.3972	NaN	NaN	0.0538	0.2005	0.5514	0.041	0.0939	0.0865	0.0266
0.0	0.0	0.0	18327.9339	2495.3972	NaN	NaN	0.1198	0.2007	0.5549	0.0408	0.0919	0.085	0.0267
0.0	0.0	0.0	20860.9339	3347.3972	NaN	NaN	0.1383	0.2033	0.5541	0.0408	0.0904	0.0844	0.027
0.0	0.0	0.0	21081.9339	4679.3972	NaN	NaN	0.1816	0.2082	0.5507	0.0409	0.0888	0.0843	0.0272
0.0	0.0	0.0	18378.9339	4244.3972	NaN	NaN	0.1876	0.215	0.5474	0.0407	0.0866	0.083	0.0274
0.0	0.0	0.0	22120.9339	4925.3972	NaN	NaN	0.1821	0.2221	0.5439	0.0404	0.0849	0.0811	0.0277
0.0	0.0	0.0	21016.9339	2813.3972	NaN	NaN	0.1181	0.2271	0.5417	0.0403	0.0836	0.0792	0.0281
0.0	0.0	0.0	17788.9339	3181.3972	NaN	NaN	0.1517	0.2381	0.5345	0.04	0.0814	0.0775	0.0285
0.0	0.0	0.0	15618.9339	3934.3972	NaN	NaN	0.2012	0.2459	0.5281	0.0402	0.081	0.076	0.0289
0.0	0.0	0.0	18818.9339	2229.3972	NaN	NaN	0.1059	0.252	0.5277	0.0398	0.0791	0.0721	0.0293
0.0	0.0	0.0	21382.9339	176.3972	NaN	NaN	0.0082	0.2637	0.5218	0.0397	0.0767	0.0687	0.0293
0.0	0.0	0.0	21171.9339	4203.3972	NaN	NaN	0.1656	0.2568	0.5292	0.0401	0.0779	0.0664	0.0296
0.0	0.0	0.0	15583.9339	2385.3972	NaN	NaN	0.1327	0.2565	0.5367	0.0396	0.0757	0.062	0.0296
0.0	0.0	0.0	15910.9339	4730.3972	NaN	NaN	0.2292	0.2558	0.5413	0.0398	0.0751	0.0583	0.0298
0.0	0.0	0.0	21599.9339	4548.3972	NaN	NaN	0.1739	0.2432	0.5541	0.0402	0.0767	0.056	0.0297
0.0	0.0	0.0	17490.9339	3148.3972	NaN	NaN	0.1525	0.2368	0.5638	0.04	0.0761	0.0535	0.0297
0.0	0.0	0.0	20509.9339	5842.3972	NaN	NaN	0.2217	0.2366	0.5654	0.0402	0.0758	0.0526	0.0293
0.0	0.0	0.0	20225.9339	723.3972	NaN	NaN	0.0345	0.2314	0.564	0.0404	0.0803	0.0539	0.0299
0.0	0.0	0.0	21914.9339	2740.3972	NaN	NaN	0.1111	0.2341	0.5586	0.0406	0.0818	0.0547	0.0302
0.0	0.0	0.0	19664.9339	2632.3972	NaN	NaN	0.1181	0.2369	0.5459	0.0415	0.0869	0.0577	0.0311
0.0	0.0	0.0	23227.9339	2376.3972	NaN	NaN	0.0928	0.2424	0.5385	0.0416	0.0876	0.0586	0.0314
0.0	0.0	0.0	17962.9339	2018.3972	NaN	NaN	0.101	0.2597	0.5155	0.0427	0.0891	0.0608	0.0323
0.0	0.0	0.0	19187.9339	2529.3972	NaN	NaN	0.1165	0.2749	0.4974	0.0436	0.0889	0.0625	0.0326
0.0	0.0	0.0	18751.9339	5663.3972	NaN	NaN	0.232	0.2809	0.4878	0.0446	0.0902	0.0643	0.0323
0.0	0.0	0.0	19922.9339	5328.3972	NaN	NaN	0.211	0.2679	0.4986	0.0451	0.0911	0.0655	0.0318
0.0	0.0	0.0	19467.9339	3621.3972	NaN	NaN	0.1568	0.2733	0.4963	0.0452	0.0885	0.0656	0.0311
0.0	0.0	0.0	20681.9339	3079.3972	NaN	NaN	0.1296	0.2683	0.4965	0.0458	0.09	0.0683	0.0311
0.0	0.0	0.0	17243.9339	4606.3972	NaN	NaN	0.2108	0.2706	0.4974	0.0451	0.088	0.068	0.0308
0.0	0.0	0.0	16803.9339	2585.3972	NaN	NaN	0.1333	0.28	0.4891	0.0447	0.0872	0.0679	0.0311
0.0	0.0	0.0	18667.9339	1764.3972	NaN	NaN	0.0864	0.2894	0.4788	0.0442	0.0878	0.0682	0.0316
0.0	0.0	0.0	17870.9339	1798.3972	NaN	NaN	0.0914	0.3096	0.4613	0.0434	0.0862	0.0673	0.0323
0.0	0.0	0.0	19810.9339	4125.3972	NaN	NaN	0.1723	0.3342	0.4416	0.0424	0.0832	0.0659	0.0327
0.0	0.0	0.0	26177.9339	2446.3972	NaN	NaN	0.0855	0.3497	0.431	0.0414	0.0806	0.064	0.0332
0.0	0.0	0.0	20449.9339	7253.3972	NaN	NaN	0.2618	0.3788	0.4082	0.0408	0.0766	0.062	0.0336
0.0	0.0	0.0	20599.9339	2113.3972	NaN	NaN	0.093	0.388	0.401	0.0406	0.076	0.0612	0.0331
0.0	0.0	0.0	16787.9339	3430.3972	NaN	NaN	0.1697	0.3772	0.4094	0.0409	0.078	0.0618	0.0328
0.0	0.0	0.0	18443.9339	3593.3972	NaN	NaN	0.1631	0.3719	0.415	0.0413	0.0787	0.0609	0.0322
0.0	0.0	0.0	23740.9339	4725.3972	NaN	NaN	0.166	0.3792	0.4079	0.0412	0.0785	0.0605	0.0328
0.0	0.0	0.0	15852.9339	1370.3972	NaN	NaN	0.0796	0.4204	0.3759	0.0405	0.0721	0.0576	0.0335
0.0	0.0	0.0	16673.9339	6149.3972	NaN	NaN	0.2694	0.4537	0.3484	0.0407	0.0679	0.0559	0.0334
0.0	0.0	0.0	19037.9339	1972.3972	NaN	NaN	0.0939	0.4557	0.3495	0.0414	0.0653	0.0549	0.0332
0.0	0.0	0.0	16103.9339	2239.3972	NaN	NaN	0.1221	0.4592	0.3463	0.0423	0.0638	0.0549	0.0335
0.0	0.0	0.0	16303.9339	3160.3972	NaN	NaN	0.1624	0.4613	0.3449	0.0431	0.062	0.0552	0.0335
0.0	0.0	0.0	17659.9339	330.3972	NaN	NaN	0.0184	0.4616	0.3448	0.0442	0.0606	0.0554	0.0334
0.0	0.0	0.0	22492.9339	2581.3972	NaN	NaN	0.1029	0.4348	0.3646	0.0478	0.0626	0.0571	0.0332
0.0	0.0	0.0	24010.9339	603.3972	NaN	NaN	0.0245	0.4095	0.3833	0.0513	0.0648	0.059	0.0322
0.0	0.0	0.0	18192.9339	3563.3972	NaN	NaN	0.1638	0.3703	0.4122	0.0558	0.0693	0.0614	0.0311
0.0	0.0	0.0	20957.9339	1709.3972	NaN	NaN	0.0754	0.3441	0.4338	0.0588	0.0708	0.0623	0.0302
0.0	0.0	0.0	14884.9339	2545.3972	NaN	NaN	0.146	0.3458	0.4324	0.0604	0.0687	0.0627	0.03
0.0	0.0	0.0	17460.9339	6371.3972	NaN	NaN	0.2673	0.3937	0.3946	0.058	0.0636	0.0575	0.0326
0.0	0.0	0.0	1073.9339	-2195.6028	NaN	NaN	1.3	0.6073	0.2266	0.0383	0.0459	0.0418	0.0402
0.0	0.0	0.0	-763.0661	744.3972	NaN	NaN	-0.3	0.6893	0.1565	0.0317	0.043	0.0402	0.0393
0.0	0.0	0.0	-9.0661	2364.3972	NaN	NaN	1.0038	0.7229	0.1298	0.0297	0.0401	0.0404	0.037
0.0	0.0	0.0	-551.0661	280.3972	NaN	NaN	-0.3	0.7523	0.104	0.0315	0.0348	0.039	0.0384
0.0	0.0	0.0	-506.0661	1244.3972	NaN	NaN	1.3	0.7876	0.082	0.0314	0.0297	0.0327	0.0366
0.0	0.0	0.0	-1292.0661	1390.3972	NaN	NaN	1.3	0.7718	0.0874	0.036	0.0357	0.0347	0.0345
0.0	0.0	0.0	-727.0661	2055.3972	NaN	NaN	1.3	0.6987	0.1242	0.0498	0.0509	0.0436	0.0328
0.0	0.0	0.0	27637.9339	4964.3972	NaN	NaN	0.1523	0.5952	0.1751	0.0697	0.0705	0.0549	0.0346
0.0	0.0	0.0	24441.9339	3816.3972	NaN	NaN	0.1351	0.5609	0.1985	0.0738	0.0732	0.0583	0.0354
0.0	0.0	0.0	23245.9339	2406.3972	NaN	NaN	0.0938	0.5547	0.2024	0.0743	0.0734	0.0596	0.0355
0.0	0.0	0.0	20805.9339	689.3972	NaN	NaN	0.0321	0.5381	0.2102	0.0771	0.0758	0.0623	0.0366
0.0	0.0	0.0	26928.9339	1968.3972	NaN	NaN	0.0681	0.5396	0.2145	0.0765	0.0727	0.06	0.0366
0.0	0.0	0.0	27537.9339	1387.3972	NaN	NaN	0.048	0.5472	0.2078	0.0743	0.0738	0.0593	0.0376
0.0	0.0	0.0	20521.9339	3551.3972	NaN	NaN	0.1475	0.5724	0.1924	0.0683	0.0714	0.0561	0.0395
0.0	0.0	0.0	26739.9339	4332.3972	NaN	NaN	0.1394	0.592	0.1816	0.0628	0.0705	0.0528	0.0404
0.0	0.0	0.0	26064.9339	3559.3972	NaN	NaN	0.1202	0.5879	0.1862	0.0617	0.0714	0.0519	0.041
0.0	0.0	0.0	23861.9339	1481.3972	NaN	NaN	0.0585	0.5879	0.1881	0.0608	0.0709	0.0512	0.0412
0.0	0.0	0.0	24178.9339	4254.3972	NaN	NaN	0.1496	0.577	0.1977	0.0613	0.0713	0.051	0.0416
0.0	0.0	0.0	29847.9339	3071.3972	NaN	NaN	0.0933	0.5842	0.1974	0.0611	0.0671	0.0492	0.0411
0.0	0.0	0.0	24553.9339	5455.3972	NaN	NaN	0.1818	0.5748	0.2067	0.0632	0.0671	0.0482	0.0399
0.0	0.0	0.0	24961.9339	4791.3972	NaN	NaN	0.161	0.5641	0.2199	0.0651	0.0654	0.0469	0.0386
0.0	0.0	0.0	27022.9339	2184.3972	NaN	NaN	0.0748	0.5363	0.2472	0.0681	0.0657	0.0464	0.0363
0.0	0.0	0.0	23235.9339	4365.3972	NaN	NaN	0.1582	0.4978	0.2847	0.0699	0.066	0.0474	0.0342
0.0	0.0	0.0	24751.9339	462.3972	NaN	NaN	0.0183	0.4615	0.321	0.0699	0.0641	0.0506	0.033
0.0	0.0	0.0	23756.9339	609.3972	NaN	NaN	0.025	0.4489	0.3311	0.068	0.0612	0.0564	0.0345
0.0	0.0	0.0	10625.9339	1448.3972	NaN	NaN	0.12	0.5152	0.2715	0.0616	0.0536	0.0576	0.0406
0.0	0.0	0.0	-2070.0661	1276.3972	NaN	NaN	-0.3	0.7504	0.1087	0.0358	0.0259	0.0308	0.0485
0.0	0.0	0.0	-197.0661	121.3972	NaN	NaN	-0.3	0.7952	0.0759	0.0326	0.0258	0.0313	0.0392
0.0	0.0	0.0	-240.0661	-675.6028	NaN	NaN	0.7378	0.8048	0.0676	0.0322	0.026	0.033	0.0364
0.0	0.0	0.0	-2182.0661	-1752.6028	NaN	NaN	0.4454	0.8076	0.0664	0.0321	0.0254	0.0331	0.0353
0.0	0.0	0.0	-1394.0661	-2790.6028	NaN	NaN	0.6669	0.8075	0.0664	0.0323	0.0255	0.0329	0.0354
0.0	0.0	0.0	123.9339	565.3972	NaN	NaN	0.8202	0.8043	0.0683	0.0332	0.0256	0.033	0.0357
0.0	0.0	0.0	-1173.0661	-989.6028	NaN	NaN	0.4576	0.8007	0.0707	0.0339	0.0258	0.0331	0.0357
0.0	0.0	0.0	707.9339	1687.3972	NaN	NaN	0.7045	0.7937	0.0757	0.0356	0.026	0.0327	0.0362
0.0	0.0	0.0	12800.9339	4137.3972	NaN	NaN	0.2443	0.7864	0.0808	0.0372	0.0266	0.0327	0.0363
0.0	0.0	0.0	22677.9339	4049.3972	NaN	NaN	0.1515	0.7754	0.0872	0.0395	0.0279	0.0335	0.0365
0.0	0.0	0.0	23944.9339	5267.3972	NaN	NaN	0.1803	0.7654	0.0936	0.0412	0.0291	0.0343	0.0365
0.0	0.0	0.0	23725.9339	-675.6028	NaN	NaN	-0.0293	0.751	0.1019	0.0437	0.0317	0.0359	0.0358
0.0	0.0	0.0	21040.9339	2621.3972	NaN	NaN	0.1108	0.755	0.0995	0.042	0.0328	0.0365	0.0342
0.0	0.0	0.0	11037.9339	2461.3972	NaN	NaN	0.1823	0.8274	0.0628	0.0283	0.0256	0.0271	0.0288
0.0	0.0	0.0	-1013.0661	-927.6028	NaN	NaN	0.478	0.8583	0.0466	0.0221	0.0248	0.0253	0.0229
0.0	0.0	0.0	-166.0661	-2097.6028	NaN	NaN	0.9266	0.863	0.0421	0.0209	0.0255	0.0267	0.0218
0.0	0.0	0.0	-139.0661	554.3972	NaN	NaN	1.3	0.8662	0.038	0.021	0.0259	0.0276	0.0213
0.0	0.0	0.0	1186.9339	-459.6028	NaN	NaN	-0.3	0.8785	0.032	0.0201	0.0244	0.0249	0.02
0.0	0.0	0.0	-1122.0661	739.3972	NaN	NaN	-0.3	0.8875	0.0268	0.0198	0.0242	0.0227	0.0191
0.0	0.0	0.0	435.9339	-162.6028	NaN	NaN	-0.3	0.8912	0.0246	0.0195	0.0244	0.0219	0.0184
0.0	0.0	0.0	-1749.0661	1713.3972	NaN	NaN	-0.3	0.8929	0.0239	0.0191	0.0245	0.0215	0.0181
0.0	0.0	0.0	-1262.0661	-453.6028	NaN	NaN	0.2644	0.893	0.0238	0.0189	0.0247	0.0216	0.0181
0.0	0.0	0.0	69.9339	3502.3972	NaN	NaN	0.9804	0.8932	0.0239	0.0186	0.025	0.0214	0.018
0.0	0.0	0.0	-930.0661	1013.3972	NaN	NaN	1.3	0.8931	0.0238	0.0186	0.0249	0.0215	0.0181
0.0	0.0	0.0	-1567.0661	-418.6028	NaN	NaN	0.2108	0.8922	0.0242	0.0187	0.0249	0.0216	0.0184
0.0	0.0	0.0	-77.0661	-2880.6028	NaN	NaN	0.9739	0.8909	0.0246	0.019	0.0249	0.0218	0.0188
0.0	0.0	0.0	-710.0661	-273.6028	NaN	NaN	0.2781	0.8899	0.0251	0.019	0.0252	0.0218	0.019
0.0	0.0	0.0	1344.9339	1733.3972	NaN	NaN	0.5631	0.8897	0.0254	0.0189	0.0252	0.0215	0.0193
0.0	0.0	0.0	-1052.0661	1370.3972	NaN	NaN	1.3	0.8894	0.0256	0.0189	0.0251	0.0213	0.0197
0.0	0.0	0.0	49.9339	962.3972	NaN	NaN	0.9507	0.8892	0.0256	0.0189	0.025	0.0212	0.02
0.0	0.0	0.0	1203.9339	-334.6028	NaN	NaN	-0.3	0.8889	0.0255	0.0191	0.0248	0.0213	0.0203
0.0	0.0	0.0	-942.0661	-724.6028	NaN	NaN	0.4348	0.8883	0.0253	0.0193	0.0248	0.0218	0.0205
0.0	0.0	0.0	1727.9339	593.3972	NaN	NaN	0.2556	0.888	0.0251	0.0195	0.0248	0.0221	0.0205
0.0	0.0	0.0	809.9339	-1107.6028	NaN	NaN	1.3	0.8878	0.0249	0.0196	0.0249	0.0223	0.0205
0.0	0.0	0.0	-1129.0661	979.3972	NaN	NaN	-0.3	0.8885	0.0247	0.0194	0.025	0.0222	0.0201
0.0	0.0	0.0	-0.0661	-1778.6028	NaN	NaN	1.0	0.8895	0.0244	0.0193	0.0249	0.0221	0.0198
0.0	0.0	0.0	-2332.0661	342.3972	NaN	NaN	-0.1721	0.8897	0.0243	0.0193	0.0249	0.0221	0.0197
0.0	0.0	0.0	2043.9339	1206.3972	NaN	NaN	0.3712	0.8902	0.0242	0.0192	0.025	0.0218	0.0195
0.0	0.0	0.0	-384.0661	1528.3972	NaN	NaN	1.3	0.8911	0.0239	0.0192	0.0248	0.0216	0.0194
0.0	0.0	0.0	90.9339	1462.3972	NaN	NaN	0.9415	0.8915	0.0234	0.0194	0.0247	0.0215	0.0195
0.0	0.0	0.0	173.9339	-1371.6028	NaN	NaN	1.1452	0.8912	0.0229	0.0198	0.0246	0.0219	0.0197
0.0	0.0	0.0	-940.0661	234.3972	NaN	NaN	-0.3	0.8905	0.0225	0.0201	0.0248	0.0223	0.0198
0.0	0.0	0.0	367.9339	-2637.6028	NaN	NaN	1.1621	0.8905	0.022	0.0203	0.0248	0.0225	0.0199
0.0	0.0	0.0	730.9339	347.3972	NaN	NaN	0.3222	0.8904	0.0217	0.0204	0.025	0.0226	0.0199
0.0	0.0	0.0	-712.0661	-1537.6028	NaN	NaN	0.6835	0.8905	0.0215	0.0203	0.0251	0.0226	0.0199
0.0	0.0	0.0	-1699.0661	-1591.6028	NaN	NaN	0.4837	0.8903	0.0215	0.0203	0.0251	0.0227	0.02
0.0	0.0	0.0	-2113.0661	-470.6028	NaN	NaN	0.1821	0.8908	0.0215	0.0202	0.0249	0.0226	0.02
0.0	0.0	0.0	1062.9339	-434.6028	NaN	NaN	-0.3	0.8913	0.0216	0.02	0.0247	0.0225	0.0199
0.0	0.0	0.0	-2323.0661	-1530.6028	NaN	NaN	0.3972	0.8923	0.0216	0.0198	0.0243	0.0222	0.0197
0.0	0.0	0.0	1076.9339	719.3972	NaN	NaN	0.4005	0.8932	0.0216	0.0197	0.024	0.022	0.0196
0.0	0.0	0.0	-962.0661	-320.6028	NaN	NaN	0.2499	0.894	0.0216	0.0196	0.0235	0.0218	0.0194
0.0	0.0	0.0	-1767.0661	114.3972	NaN	NaN	-0.0692	0.8947	0.0217	0.0196	0.0232	0.0215	0.0194
0.0	0.0	0.0	-459.0661	-1055.6028	NaN	NaN	0.6969	0.8956	0.0217	0.0194	0.0228	0.0212	0.0193
0.0	0.0	0.0	-334.0661	12.3972	NaN	NaN	-0.0385	0.8959	0.0218	0.0192	0.0227	0.0211	0.0193
0.0	0.0	0.0	-293.0661	-1044.6028	NaN	NaN	0.7809	0.8959	0.022	0.0191	0.0226	0.021	0.0194
0.0	0.0	0.0	-529.0661	-2544.6028	NaN	NaN	0.8279	0.8952	0.0221	0.0192	0.0226	0.0212	0.0196
0.0	0.0	0.0	-1.0661	-103.6028	NaN	NaN	0.9898	0.8951	0.0221	0.0192	0.0226	0.0212	0.0197
0.0	0.0	0.0	-398.0661	-873.6028	NaN	NaN	0.687	0.8951	0.0221	0.0193	0.0225	0.0211	0.0198
0.0	0.0	0.0	637.9339	-1602.6028	NaN	NaN	1.3	0.8954	0.0221	0.0193	0.0224	0.021	0.0198
0.0	0.0	0.0	-1426.0661	-942.6028	NaN	NaN	0.3979	0.8955	0.0221	0.0192	0.0225	0.0209	0.0198
0.0	0.0	0.0	-2753.0661	487.3972	NaN	NaN	-0.2151	0.8951	0.0223	0.0192	0.0226	0.0209	0.0198
0.0	0.0	0.0	-500.0661	158.3972	NaN	NaN	-0.3	0.8945	0.0225	0.0193	0.0228	0.021	0.0199
0.0	0.0	0.0	-865.0661	-2732.6028	NaN	NaN	0.7595	0.8942	0.0227	0.0193	0.0229	0.021	0.0199
0.0	0.0	0.0	-690.0661	527.3972	NaN	NaN	-0.3	0.8938	0.0228	0.0193	0.023	0.0211	0.02
0.0	0.0	0.0	-1062.0661	-588.6028	NaN	NaN	0.3566	0.8937	0.0229	0.0194	0.023	0.021	0.02
0.0	0.0	0.0	-765.0661	-4.6028	NaN	NaN	0.006	0.8936	0.023	0.0193	0.0231	0.021	0.02
0.0	0.0	0.0	-2473.0661	-3359.6028	NaN	NaN	0.576	0.8933	0.0232	0.0192	0.0232	0.021	0.0201
0.0	0.0	0.0	-792.0661	-1179.6028	NaN	NaN	0.5983	0.8931	0.0234	0.0191	0.0234	0.021	0.02
0.0	0.0	0.0	-1379.0661	-524.6028	NaN	NaN	0.2756	0.8923	0.0236	0.0193	0.0235	0.0209	0.0202
0.0	0.0	0.0	2941.9339	2020.3972	NaN	NaN	0.4071	0.8907	0.0238	0.0199	0.0238	0.0212	0.0206
0.0	0.0	0.0	11460.9339	1490.3972	NaN	NaN	0.1151	0.8907	0.0238	0.0199	0.0237	0.0213	0.0206
0.0	0.0	0.0	12004.9339	1939.3972	NaN	NaN	0.1391	0.8913	0.0235	0.02	0.0236	0.021	0.0207
0.0	0.0	0.0	13421.9339	2642.3972	NaN	NaN	0.1645	0.8915	0.0233	0.0201	0.0234	0.0207	0.0209
0.0	0.0	0.0	13347.9339	-414.6028	NaN	NaN	-0.0321	0.8918	0.0232	0.0204	0.0232	0.0205	0.021
0.0	0.0	0.0	10786.9339	1283.3972	NaN	NaN	0.1063	0.8911	0.0232	0.0206	0.0234	0.0206	0.0212
0.0	0.0	0.0	12201.9339	-578.6028	NaN	NaN	-0.0498	0.8904	0.0235	0.0206	0.0238	0.0207	0.021
0.0	0.0	0.0	14860.9339	3562.3972	NaN	NaN	0.1934	0.8886	0.0237	0.0208	0.0245	0.0211	0.0213
0.0	0.0	0.0	13716.9339	4637.3972	NaN	NaN	0.2527	0.8864	0.024	0.0209	0.0255	0.0215	0.0217
0.0	0.0	0.0	13798.9339	2431.3972	NaN	NaN	0.1498	0.8852	0.0242	0.0207	0.0262	0.0219	0.0218
0.0	0.0	0.0	16366.9339	-297.6028	NaN	NaN	-0.0185	0.8832	0.0247	0.0208	0.0271	0.0223	0.0219
0.0	0.0	0.0	14596.9339	2013.3972	NaN	NaN	0.1212	0.8798	0.0256	0.0212	0.0282	0.0229	0.0223
0.0	0.0	0.0	14563.9339	869.3972	NaN	NaN	0.0563	0.8802	0.0256	0.0209	0.0284	0.0227	0.0221
0.0	0.0	0.0	13126.9339	5473.3972	NaN	NaN	0.2943	0.8777	0.0259	0.0211	0.0298	0.0232	0.0224
0.0	0.0	0.0	15716.9339	3678.3972	NaN	NaN	0.1897	0.8758	0.0261	0.021	0.031	0.0235	0.0226
0.0	0.0	0.0	12403.9339	4187.3972	NaN	NaN	0.2524	0.8754	0.0261	0.0208	0.0316	0.0236	0.0226
0.0	0.0	0.0	10771.9339	2557.3972	NaN	NaN	0.1919	0.8738	0.0262	0.0208	0.0327	0.0237	0.0229
0.0	0.0	0.0	13198.9339	2721.3972	NaN	NaN	0.1709	0.8751	0.0261	0.0204	0.0321	0.0233	0.0229
0.0	0.0	0.0	12897.9339	-1135.6028	NaN	NaN	-0.0965	0.8786	0.0254	0.0198	0.0307	0.0228	0.0226
0.0	0.0	0.0	16554.9339	3857.3972	NaN	NaN	0.189	0.8745	0.0265	0.0202	0.032	0.0232	0.0236
0.0	0.0	0.0	13060.9339	1434.3972	NaN	NaN	0.099	0.8806	0.0256	0.0192	0.0295	0.0221	0.0231
0.0	0.0	0.0	12306.9339	4028.3972	NaN	NaN	0.2466	0.879	0.0266	0.0199	0.0287	0.0222	0.0237
0.0	0.0	0.0	13054.9339	80.3972	NaN	NaN	0.0061	0.8895	0.0241	0.0195	0.0245	0.0205	0.0218
0.0	0.0	0.0	873.9339	888.3972	NaN	NaN	0.5041	0.8921	0.0233	0.02	0.0234	0.0207	0.0205
0.0	0.0	0.0	-2006.0661	332.3972	NaN	NaN	-0.1986	0.8887	0.0228	0.0211	0.0242	0.0219	0.0213
0.0	0.0	0.0	-45.0661	-1021.6028	NaN	NaN	0.9578	0.8908	0.0227	0.0203	0.0237	0.0218	0.0206
0.0	0.0	0.0	-842.0661	1212.3972	NaN	NaN	1.3	0.8905	0.023	0.0202	0.0239	0.0219	0.0206
0.0	0.0	0.0	-2407.0661	1524.3972	NaN	NaN	-0.3	0.8911	0.023	0.02	0.0238	0.0218	0.0203
0.0	0.0	0.0	-416.0661	-322.6028	NaN	NaN	0.4367	0.8914	0.023	0.0199	0.0237	0.0219	0.0201
0.0	0.0	0.0	555.9339	1476.3972	NaN	NaN	0.7265	0.8922	0.0227	0.0198	0.0235	0.0218	0.0199
0.0	0.0	0.0	-1073.0661	696.3972	NaN	NaN	-0.3	0.8925	0.0226	0.0198	0.0234	0.0218	0.0199
0.0	0.0	0.0	-464.0661	664.3972	NaN	NaN	1.3	0.8925	0.0226	0.0198	0.0233	0.0217	0.0201
0.0	0.0	0.0	-1721.0661	722.3972	NaN	NaN	-0.3	0.8923	0.0226	0.0199	0.0232	0.0217	0.0202
0.0	0.0	0.0	-855.0661	-1321.6028	NaN	NaN	0.6072	0.892	0.0228	0.02	0.0232	0.0217	0.0204
0.0	0.0	0.0	-1499.0661	1582.3972	NaN	NaN	1.3	0.8917	0.0229	0.0201	0.0232	0.0217	0.0204
0.0	0.0	0.0	-764.0661	576.3972	NaN	NaN	-0.3	0.8916	0.0229	0.0202	0.0232	0.0218	0.0204
0.0	0.0	0.0	-1383.0661	-339.6028	NaN	NaN	0.1971	0.8915	0.023	0.0203	0.0231	0.0218	0.0204
0.0	0.0	0.0	589.9339	300.3972	NaN	NaN	0.3374	0.8913	0.023	0.0204	0.0231	0.0218	0.0204
0.0	0.0	0.0	-773.0661	861.3972	NaN	NaN	1.3	0.8916	0.0229	0.0204	0.023	0.0218	0.0203
0.0	0.0	0.0	-364.0661	2000.3972	NaN	NaN	1.2225	0.8918	0.0229	0.0204	0.0229	0.0217	0.0202
0.0	0.0	0.0	-1785.0661	2912.3972	NaN	NaN	1.3	0.8923	0.0228	0.0203	0.0228	0.0216	0.0202
0.0	0.0	0.0	-667.0661	554.3972	NaN	NaN	-0.3	0.8921	0.0228	0.0204	0.0228	0.0216	0.0203
0.0	0.0	0.0	-2226.0661	-1021.6028	NaN	NaN	0.3146	0.8919	0.0229	0.0204	0.0228	0.0216	0.0204
0.0	0.0	0.0	-2057.0661	-376.6028	NaN	NaN	0.1547	0.892	0.0229	0.0204	0.0227	0.0216	0.0204
0.0	0.0	0.0	-1813.0661	-926.6028	NaN	NaN	0.3382	0.8921	0.0229	0.0204	0.0227	0.0216	0.0204
0.0	0.0	0.0	-1970.0661	195.3972	NaN	NaN	-0.1101	0.8919	0.0229	0.0205	0.0227	0.0216	0.0204
0.0	0.0	0.0	-1351.0661	-801.6028	NaN	NaN	0.3724	0.8917	0.0229	0.0207	0.0227	0.0217	0.0204
0.0	0.0	0.0	185.9339	-775.6028	NaN	NaN	1.3	0.8917	0.0228	0.0208	0.0226	0.0216	0.0205
0.0	0.0	0.0	92.9339	-449.6028	NaN	NaN	1.2606	0.8918	0.0227	0.0208	0.0224	0.0215	0.0206
0.0	0.0	0.0	-1298.0661	-373.6028	NaN	NaN	0.2235	0.8918	0.0227	0.0209	0.0223	0.0215	0.0208
0.0	0.0	0.0	-140.0661	-1858.6028	NaN	NaN	0.9299	0.8916	0.0227	0.021	0.0223	0.0215	0.0209
0.0	0.0	0.0	2065.9339	-581.6028	NaN	NaN	-0.3	0.892	0.0227	0.021	0.0221	0.0214	0.0208
0.0	0.0	0.0	3648.9339	1459.3972	NaN	NaN	0.2857	0.8922	0.0226	0.021	0.0221	0.0214	0.0208
0.0	0.0	0.0	-389.0661	-1631.6028	NaN	NaN	0.8075	0.8921	0.0225	0.0209	0.0221	0.0215	0.0209
0.0	0.0	0.0	-1498.0661	514.3972	NaN	NaN	-0.3	0.892	0.0225	0.0209	0.0222	0.0216	0.0209
0.0	0.0	0.0	-1732.0661	-2452.6028	NaN	NaN	0.5861	0.8914	0.0227	0.0209	0.0224	0.0217	0.021
0.0	0.0	0.0	-1386.0661	-320.6028	NaN	NaN	0.1879	0.8915	0.0226	0.0209	0.0223	0.0217	0.0209
0.0	0.0	0.0	-743.0661	-156.6028	NaN	NaN	0.1741	0.8916	0.0227	0.0209	0.0223	0.0216	0.0209
0.0	0.0	0.0	-661.0661	1492.3972	NaN	NaN	1.3	0.8922	0.0225	0.0209	0.0222	0.0215	0.0207
0.0	0.0	0.0	-780.0661	1565.3972	NaN	NaN	1.3	0.8925	0.0225	0.0208	0.0221	0.0214	0.0207
0.0	0.0	0.0	-1408.0661	2800.3972	NaN	NaN	1.3	0.8926	0.0225	0.0208	0.022	0.0214	0.0207
0.0	0.0	0.0	303.9339	-819.6028	NaN	NaN	1.3	0.8922	0.0226	0.0208	0.0221	0.0215	0.0208
0.0	0.0	0.0	-1060.0661	-460.6028	NaN	NaN	0.3029	0.892	0.0227	0.0208	0.0222	0.0216	0.0208
0.0	0.0	0.0	-1158.0661	-1010.6028	NaN	NaN	0.466	0.8921	0.0227	0.0208	0.0222	0.0215	0.0207
0.0	0.0	0.0	480.9339	1530.3972	NaN	NaN	0.7609	0.8927	0.0225	0.0208	0.022	0.0214	0.0205
0.0	0.0	0.0	768.9339	522.3972	NaN	NaN	0.4045	0.8932	0.0225	0.0207	0.0219	0.0213	0.0204
0.0	0.0	0.0	557.9339	1476.3972	NaN	NaN	0.7257	0.8932	0.0225	0.0207	0.0219	0.0214	0.0203
0.0	0.0	0.0	20.9339	-1425.6028	NaN	NaN	1.0149	0.8932	0.0225	0.0208	0.0219	0.0214	0.0202
0.0	0.0	0.0	778.9339	-1316.6028	NaN	NaN	1.3	0.8931	0.0226	0.0208	0.0218	0.0215	0.0202
0.0	0.0	0.0	-339.0661	-288.6028	NaN	NaN	0.4598	0.8932	0.0227	0.0209	0.0217	0.0215	0.0201
0.0	0.0	0.0	-393.0661	2445.3972	NaN	NaN	1.1915	0.8931	0.0227	0.021	0.0216	0.0216	0.02
0.0	0.0	0.0	-1053.0661	-1160.6028	NaN	NaN	0.5243	0.8926	0.0228	0.0211	0.0217	0.0218	0.0201
0.0	0.0	0.0	224.9339	774.3972	NaN	NaN	0.7749	0.8927	0.0227	0.0211	0.0217	0.0218	0.02
0.0	0.0	0.0	-891.0661	-1290.6028	NaN	NaN	0.5916	0.8926	0.0228	0.021	0.0217	0.0218	0.0201
0.0	0.0	0.0	-2042.0661	589.3972	NaN	NaN	-0.3	0.8929	0.0228	0.021	0.0216	0.0218	0.0201
0.0	0.0	0.0	-1004.0661	-208.6028	NaN	NaN	0.172	0.8928	0.0228	0.0209	0.0216	0.0218	0.0201
0.0	0.0	0.0	-2015.0661	2559.3972	NaN	NaN	1.3	0.893	0.0228	0.0208	0.0217	0.0218	0.02
0.0	0.0	0.0	1818.9339	2925.3972	NaN	NaN	0.6166	0.8931	0.0228	0.0207	0.0217	0.0218	0.0199
0.0	0.0	0.0	-1119.0661	2538.3972	NaN	NaN	1.3	0.8928	0.023	0.0207	0.0218	0.0218	0.0199
0.0	0.0	0.0	-2678.0661	-1856.6028	NaN	NaN	0.4094	0.8922	0.0232	0.0207	0.022	0.0219	0.02
0.0	0.0	0.0	-589.0661	-152.6028	NaN	NaN	0.2058	0.8924	0.0233	0.0207	0.0219	0.0217	0.02
0.0	0.0	0.0	-460.0661	-1471.6028	NaN	NaN	0.7618	0.8924	0.0233	0.0207	0.0219	0.0217	0.02
0.0	0.0	0.0	-662.0661	250.3972	NaN	NaN	-0.3	0.8925	0.0234	0.0207	0.0219	0.0216	0.0199
0.0	0.0	0.0	-2566.0661	-2376.6028	NaN	NaN	0.4808	0.8921	0.0235	0.0208	0.022	0.0216	0.02
0.0	0.0	0.0	-2637.0661	214.3972	NaN	NaN	-0.0885	0.8924	0.0234	0.0207	0.022	0.0216	0.0199
0.0	0.0	0.0	-707.0661	2962.3972	NaN	NaN	1.3	0.8929	0.0232	0.0206	0.022	0.0215	0.0198
0.0	0.0	0.0	-1178.0661	1861.3972	NaN	NaN	1.3	0.8929	0.0231	0.0206	0.022	0.0215	0.0198
0.0	0.0	0.0	-1317.0661	-1203.6028	NaN	NaN	0.4775	0.8927	0.0232	0.0206	0.0221	0.0216	0.0199
0.0	0.0	0.0	31.9339	-2522.6028	NaN	NaN	1.0128	0.8925	0.0232	0.0207	0.0222	0.0216	0.0199
0.0	0.0	0.0	-1492.0661	3056.3972	NaN	NaN	1.3	0.8924	0.0232	0.0207	0.0222	0.0215	0.02
0.0	0.0	0.0	-1606.0661	-2493.6028	NaN	NaN	0.6082	0.8918	0.0234	0.0208	0.0223	0.0216	0.0201
0.0	0.0	0.0	-3078.0661	-2849.6028	NaN	NaN	0.4807	0.8918	0.0234	0.0209	0.0223	0.0215	0.0202
0.0	0.0	0.0	-2678.0661	-683.6028	NaN	NaN	0.2034	0.8923	0.0232	0.0208	0.0223	0.0214	0.0201
0.0	0.0	0.0	-129.0661	-798.6028	NaN	NaN	0.8609	0.8928	0.023	0.0207	0.0222	0.0214	0.02
0.0	0.0	0.0	-1120.0661	-786.6028	NaN	NaN	0.4126	0.8926	0.0231	0.0207	0.0222	0.0214	0.02
0.0	0.0	0.0	-633.0661	746.3972	NaN	NaN	1.3	0.8927	0.023	0.0208	0.0222	0.0214	0.0199
0.0	0.0	0.0	-2199.0661	-1638.6028	NaN	NaN	0.427	0.8923	0.0231	0.0209	0.0222	0.0215	0.02
0.0	0.0	0.0	-463.0661	290.3972	NaN	NaN	-0.3	0.8923	0.0231	0.021	0.0221	0.0216	0.0199
0.0	0.0	0.0	267.9339	-1328.6028	NaN	NaN	1.2526	0.892	0.0232	0.0211	0.0221	0.0217	0.02
0.0	0.0	0.0	122.9339	-1720.6028	NaN	NaN	1.0769	0.8918	0.0232	0.0212	0.0221	0.0217	0.02
0.0	0.0	0.0	-2532.0661	750.3972	NaN	NaN	-0.3	0.892	0.0231	0.0213	0.0219	0.0217	0.0199
0.0	0.0	0.0	-1894.0661	2128.3972	NaN	NaN	1.3	0.8922	0.0231	0.0212	0.0218	0.0218	0.02
0.0	0.0	0.0	-1246.0661	-928.6028	NaN	NaN	0.427	0.8921	0.0231	0.0212	0.0217	0.0218	0.02
0.0	0.0	0.0	-1107.0661	1056.3972	NaN	NaN	-0.3	0.8922	0.0231	0.0211	0.0217	0.0219	0.0201
0.0	0.0	0.0	-92.0661	-774.6028	NaN	NaN	0.8938	0.8923	0.0231	0.0211	0.0216	0.0218	0.0201
0.0	0.0	0.0	-1111.0661	-1665.6028	NaN	NaN	0.5999	0.8926	0.023	0.0211	0.0214	0.0218	0.0201
0.0	0.0	0.0	-1528.0661	1864.3972	NaN	NaN	1.3	0.8928	0.023	0.0209	0.0213	0.0218	0.0202
0.0	0.0	0.0	-2081.0661	-1544.6028	NaN	NaN	0.426	0.8927	0.0231	0.021	0.0212	0.0218	0.0202
0.0	0.0	0.0	-1309.0661	403.3972	NaN	NaN	-0.3	0.8928	0.0231	0.0209	0.0212	0.0218	0.0203
0.0	0.0	0.0	1835.9339	-978.6028	NaN	NaN	-0.3	0.8925	0.0233	0.0209	0.0211	0.0218	0.0204
0.0	0.0	0.0	-140.0661	-1982.6028	NaN	NaN	0.934	0.8922	0.0234	0.021	0.0211	0.0217	0.0205
0.0	0.0	0.0	-952.0661	193.3972	NaN	NaN	-0.2549	0.8921	0.0235	0.021	0.0212	0.0217	0.0205
0.0	0.0	0.0	-1052.0661	-1415.6028	NaN	NaN	0.5737	0.892	0.0235	0.0211	0.0212	0.0216	0.0206
0.0	0.0	0.0	449.9339	-181.6028	NaN	NaN	-0.3	0.8921	0.0234	0.0211	0.0213	0.0216	0.0205
0.0	0.0	0.0	-779.0661	1135.3972	NaN	NaN	1.3	0.8919	0.0234	0.0211	0.0214	0.0215	0.0206
0.0	0.0	0.0	-1285.0661	-1998.6028	NaN	NaN	0.6086	0.8917	0.0234	0.0213	0.0214	0.0215	0.0206
0.0	0.0	0.0	-1052.0661	-1444.6028	NaN	NaN	0.5786	0.8919	0.0234	0.0213	0.0214	0.0214	0.0206
0.0	0.0	0.0	-1484.0661	154.3972	NaN	NaN	-0.1161	0.8918	0.0233	0.0213	0.0215	0.0214	0.0206
0.0	0.0	0.0	-1090.0661	-932.6028	NaN	NaN	0.4611	0.8918	0.0232	0.0214	0.0216	0.0214	0.0206
0.0	0.0	0.0	-1935.0661	-156.6028	NaN	NaN	0.0749	0.8919	0.0232	0.0213	0.0216	0.0214	0.0206
0.0	0.0	0.0	-968.0661	-1116.6028	NaN	NaN	0.5356	0.8921	0.0231	0.0213	0.0215	0.0213	0.0206
0.0	0.0	0.0	-212.0661	889.3972	NaN	NaN	1.3	0.8924	0.0231	0.0212	0.0215	0.0213	0.0206
0.0	0.0	0.0	-875.0661	-625.6028	NaN	NaN	0.4169	0.8921	0.0231	0.0213	0.0215	0.0213	0.0207
0.0	0.0	0.0	-1806.0661	967.3972	NaN	NaN	-0.3	0.8922	0.0231	0.0212	0.0215	0.0213	0.0207
0.0	0.0	0.0	251.9339	1436.3972	NaN	NaN	0.8508	0.8921	0.0231	0.0212	0.0215	0.0213	0.0207
0.0	0.0	0.0	-2396.0661	637.3972	NaN	NaN	-0.3	0.8918	0.0232	0.0212	0.0216	0.0213	0.0208
0.0	0.0	0.0	-630.0661	16.3972	NaN	NaN	-0.0267	0.8917	0.0232	0.0212	0.0217	0.0214	0.0208
0.0	0.0	0.0	-931.0661	1412.3972	NaN	NaN	1.3	0.8914	0.0232	0.0212	0.0218	0.0215	0.0208
0.0	0.0	0.0	-1158.0661	334.3972	NaN	NaN	-0.3	0.8908	0.0233	0.0214	0.022	0.0216	0.0209
0.0	0.0	0.0	-1608.0661	-2150.6028	NaN	NaN	0.5722	0.8904	0.0234	0.0216	0.0221	0.0216	0.021
0.0	0.0	0.0	-2353.0661	-1172.6028	NaN	NaN	0.3326	0.8906	0.0234	0.0216	0.0221	0.0215	0.0208
0.0	0.0	0.0	-2245.0661	-43.6028	NaN	NaN	0.0191	0.8911	0.0232	0.0216	0.0219	0.0214	0.0208
0.0	0.0	0.0	-2767.0661	418.3972	NaN	NaN	-0.1781	0.8914	0.0231	0.0215	0.0219	0.0214	0.0208
0.0	0.0	0.0	-2705.0661	228.3972	NaN	NaN	-0.0922	0.8914	0.023	0.0215	0.0219	0.0214	0.0209
0.0	0.0	0.0	-722.0661	-1517.6028	NaN	NaN	0.6776	0.8913	0.023	0.0215	0.0219	0.0214	0.0209
0.0	0.0	0.0	-2769.0661	-1497.6028	NaN	NaN	0.351	0.8912	0.023	0.0216	0.0219	0.0213	0.021
0.0	0.0	0.0	-1450.0661	-914.6028	NaN	NaN	0.3868	0.891	0.023	0.0217	0.0219	0.0213	0.0211
0.0	0.0	0.0	-2852.0661	-2435.6028	NaN	NaN	0.4606	0.891	0.023	0.0217	0.0218	0.0213	0.0213
0.0	0.0	0.0	-622.0661	-2749.6028	NaN	NaN	0.8155	0.8915	0.0229	0.0214	0.0217	0.0214	0.0212
0.0	0.0	0.0	1308.9339	230.3972	NaN	NaN	0.1497	0.8918	0.0228	0.0211	0.0215	0.0216	0.0211
0.0	0.0	0.0	-1642.0661	1293.3972	NaN	NaN	-0.3	0.8915	0.023	0.0211	0.0215	0.0218	0.0211
0.0	0.0	0.0	-807.0661	-995.6028	NaN	NaN	0.5523	0.8912	0.0231	0.0211	0.0215	0.0219	0.0212
0.0	0.0	0.0	-1111.0661	1469.3972	NaN	NaN	1.3	0.8909	0.0232	0.0211	0.0216	0.022	0.0212
0.0	0.0	0.0	-2619.0661	-234.6028	NaN	NaN	0.0822	0.8904	0.0233	0.0213	0.0217	0.0221	0.0212
0.0	0.0	0.0	-2690.0661	153.3972	NaN	NaN	-0.0605	0.8905	0.0233	0.0212	0.0217	0.0221	0.0212
0.0	0.0	0.0	-2923.0661	1381.3972	NaN	NaN	-0.3	0.8906	0.0233	0.0212	0.0217	0.0221	0.0211
0.0	0.0	0.0	-770.0661	570.3972	NaN	NaN	-0.3	0.8907	0.0232	0.0211	0.0217	0.0221	0.0211
0.0	0.0	0.0	-1306.0661	-1882.6028	NaN	NaN	0.5904	0.8907	0.0233	0.0212	0.0217	0.022	0.0211
0.0	0.0	0.0	-1649.0661	-707.6028	NaN	NaN	0.3003	0.891	0.0232	0.0211	0.0217	0.022	0.021
0.0	0.0	0.0	1225.9339	-210.6028	NaN	NaN	-0.2074	0.8913	0.023	0.021	0.0216	0.0221	0.021
0.0	0.0	0.0	120.9339	3173.3972	NaN	NaN	0.9633	0.8916	0.023	0.0208	0.0216	0.0221	0.0209
0.0	0.0	0.0	-2405.0661	-1184.6028	NaN	NaN	0.33	0.8914	0.023	0.0209	0.0216	0.0221	0.021
0.0	0.0	0.0	-610.0661	-1197.6028	NaN	NaN	0.6625	0.8911	0.0231	0.021	0.0216	0.0221	0.021
0.0	0.0	0.0	-1432.0661	1118.3972	NaN	NaN	-0.3	0.891	0.0232	0.021	0.0217	0.0222	0.021
0.0	0.0	0.0	-871.0661	486.3972	NaN	NaN	-0.3	0.8909	0.0233	0.021	0.0217	0.0221	0.021
0.0	0.0	0.0	-3189.0661	-1512.6028	NaN	NaN	0.3217	0.8904	0.0234	0.0212	0.0218	0.0221	0.021
0.0	0.0	0.0	-2334.0661	-782.6028	NaN	NaN	0.2511	0.8908	0.0233	0.0211	0.0218	0.0221	0.0209
0.0	0.0	0.0	-1829.0661	707.3972	NaN	NaN	-0.3	0.8911	0.0232	0.0211	0.0217	0.0221	0.0209
0.0	0.0	0.0	-1056.0661	2619.3972	NaN	NaN	1.3	0.8909	0.0232	0.0211	0.0218	0.0221	0.0209
0.0	0.0	0.0	-2019.0661	-1079.6028	NaN	NaN	0.3484	0.8907	0.0232	0.0212	0.0218	0.022	0.021
0.0	0.0	0.0	-966.0661	-658.6028	NaN	NaN	0.4054	0.8907	0.0232	0.0213	0.0218	0.022	0.021
0.0	0.0	0.0	114.9339	554.3972	NaN	NaN	0.8283	0.8911	0.0231	0.0212	0.0218	0.0219	0.0209
0.0	0.0	0.0	-2110.0661	718.3972	NaN	NaN	-0.3	0.891	0.023	0.0213	0.0218	0.0219	0.021
0.0	0.0	0.0	-852.0661	706.3972	NaN	NaN	-0.3	0.8904	0.0231	0.0215	0.022	0.0219	0.0211
0.0	0.0	0.0	-1776.0661	-556.6028	NaN	NaN	0.2386	0.89	0.0232	0.0217	0.0221	0.0217	0.0212
0.0	0.0	0.0	-2406.0661	-1784.6028	NaN	NaN	0.4259	0.89	0.0232	0.0219	0.0222	0.0216	0.0212
0.0	0.0	0.0	-628.0661	-4072.6028	NaN	NaN	0.8664	0.8904	0.0231	0.0218	0.0221	0.0215	0.0212
0.0	0.0	0.0	-1662.0661	-568.6028	NaN	NaN	0.2549	0.891	0.0228	0.0215	0.022	0.0215	0.0212
0.0	0.0	0.0	-567.0661	602.3972	NaN	NaN	1.3	0.8911	0.0228	0.0214	0.022	0.0216	0.0211
0.0	0.0	0.0	404.9339	103.3972	NaN	NaN	0.2034	0.8912	0.0228	0.0213	0.0219	0.0217	0.021
0.0	0.0	0.0	-667.0661	-2077.6028	NaN	NaN	0.757	0.8907	0.0229	0.0215	0.022	0.0217	0.0212
0.0	0.0	0.0	-1246.0661	-2336.6028	NaN	NaN	0.6522	0.8902	0.023	0.0217	0.0221	0.0217	0.0212
0.0	0.0	0.0	-2003.0661	1248.3972	NaN	NaN	-0.3	0.8902	0.0231	0.0217	0.0222	0.0217	0.0212
0.0	0.0	0.0	-3784.0661	-1223.6028	NaN	NaN	0.2443	0.8899	0.0231	0.0218	0.0222	0.0217	0.0213
0.0	0.0	0.0	-3165.0661	-272.6028	NaN	NaN	0.0793	0.8905	0.0229	0.0217	0.0222	0.0216	0.0211
0.0	0.0	0.0	-970.0661	-519.6028	NaN	NaN	0.3488	0.8908	0.0228	0.0216	0.0222	0.0214	0.0212
0.0	0.0	0.0	-4261.0661	-3057.6028	NaN	NaN	0.4178	0.8912	0.0227	0.0216	0.0221	0.0213	0.0212
0.0	0.0	0.0	-1350.0661	493.3972	NaN	NaN	-0.3	0.8917	0.0224	0.0213	0.0221	0.0213	0.0211
0.0	0.0	0.0	-189.0661	-1458.6028	NaN	NaN	0.8853	0.8917	0.0224	0.0213	0.0221	0.0214	0.0212
0.0	0.0	0.0	-3195.0661	-1038.6028	NaN	NaN	0.2453	0.8917	0.0224	0.0213	0.0221	0.0214	0.0212
0.0	0.0	0.0	-1278.0661	-1083.6028	NaN	NaN	0.4588	0.8917	0.0224	0.0213	0.0221	0.0214	0.0212
0.0	0.0	0.0	-3836.0661	-1355.6028	NaN	NaN	0.2611	0.8913	0.0225	0.0213	0.0222	0.0215	0.0212
0.0	0.0	0.0	-668.0661	2104.3972	NaN	NaN	1.3	0.8918	0.0224	0.0211	0.022	0.0216	0.0212
0.0	0.0	0.0	-2808.0661	191.3972	NaN	NaN	-0.0731	0.8915	0.0224	0.021	0.0221	0.0217	0.0213
0.0	0.0	0.0	-1292.0661	-243.6028	NaN	NaN	0.1586	0.8916	0.0224	0.0209	0.022	0.0219	0.0212
0.0	0.0	0.0	-3417.0661	1397.3972	NaN	NaN	-0.3	0.8919	0.0224	0.0207	0.0219	0.0219	0.0212
0.0	0.0	0.0	353.9339	37.3972	NaN	NaN	0.0956	0.8916	0.0225	0.0208	0.0219	0.022	0.0212
0.0	0.0	0.0	-2627.0661	-7.6028	NaN	NaN	0.0029	0.8915	0.0226	0.0209	0.0219	0.0219	0.0212
0.0	0.0	0.0	-1755.0661	-296.6028	NaN	NaN	0.1446	0.8912	0.0227	0.021	0.022	0.0219	0.0212
0.0	0.0	0.0	-2367.0661	-1354.6028	NaN	NaN	0.364	0.8912	0.0227	0.0211	0.022	0.0218	0.0211
0.0	0.0	0.0	-360.0661	-764.6028	NaN	NaN	0.6798	0.8911	0.0228	0.0211	0.022	0.0219	0.0211
0.0	0.0	0.0	-899.0661	-2535.6028	NaN	NaN	0.7382	0.8908	0.0228	0.0213	0.0221	0.0218	0.0211
0.0	0.0	0.0	428.9339	-442.6028	NaN	NaN	1.3	0.8911	0.0228	0.0212	0.022	0.0218	0.0211
0.0	0.0	0.0	-925.0661	-2191.6028	NaN	NaN	0.7032	0.8911	0.0228	0.0212	0.022	0.0219	0.0212
0.0	0.0	0.0	-3428.0661	897.3972	NaN	NaN	-0.3	0.8914	0.0226	0.021	0.0219	0.022	0.0211
0.0	0.0	0.0	226.9339	-94.6028	NaN	NaN	-0.3	0.8914	0.0227	0.0209	0.0218	0.0221	0.0211
0.0	0.0	0.0	-1914.0661	1532.3972	NaN	NaN	-0.3	0.8908	0.0229	0.021	0.022	0.0222	0.0212
0.0	0.0	0.0	-1215.0661	-1802.6028	NaN	NaN	0.5973	0.8904	0.023	0.0212	0.0221	0.0221	0.0212
0.0	0.0	0.0	-1128.0661	-1982.6028	NaN	NaN	0.6374	0.8901	0.0231	0.0214	0.0222	0.022	0.0213
0.0	0.0	0.0	-3080.0661	416.3972	NaN	NaN	-0.1563	0.8901	0.0231	0.0214	0.0222	0.0219	0.0212
0.0	0.0	0.0	-733.0661	-1761.6028	NaN	NaN	0.7061	0.8905	0.0229	0.0213	0.0222	0.0219	0.0212
0.0	0.0	0.0	-1974.0661	75.3972	NaN	NaN	-0.0397	0.8906	0.0228	0.0213	0.0222	0.0219	0.0212
0.0	0.0	0.0	-1668.0661	-794.6028	NaN	NaN	0.3227	0.8909	0.0227	0.0212	0.0222	0.0219	0.0212
0.0	0.0	0.0	-2096.0661	-364.6028	NaN	NaN	0.1482	0.8912	0.0226	0.0211	0.0221	0.0218	0.0212
0.0	0.0	0.0	-1040.0661	-1731.6028	NaN	NaN	0.6248	0.8909	0.0226	0.0212	0.0222	0.0218	0.0213
0.0	0.0	0.0	-2704.0661	2250.3972	NaN	NaN	-0.3	0.8913	0.0225	0.0211	0.0222	0.0217	0.0213
0.0	0.0	0.0	-2792.0661	228.3972	NaN	NaN	-0.0891	0.891	0.0225	0.0212	0.0223	0.0217	0.0213
0.0	0.0	0.0	-2035.0661	-1522.6028	NaN	NaN	0.428	0.8915	0.0224	0.0212	0.0222	0.0215	0.0213
0.0	0.0	0.0	-1421.0661	-396.6028	NaN	NaN	0.2182	0.8914	0.0224	0.0212	0.0222	0.0215	0.0213
0.0	0.0	0.0	-1505.0661	-3260.6028	NaN	NaN	0.6842	0.8918	0.0222	0.0212	0.0222	0.0213	0.0213
0.0	0.0	0.0	-172.0661	-1592.6028	NaN	NaN	0.9025	0.8917	0.0222	0.0212	0.0222	0.0214	0.0213
0.0	0.0	0.0	-1463.0661	-475.6028	NaN	NaN	0.2453	0.8915	0.0222	0.0211	0.0222	0.0215	0.0214
0.0	0.0	0.0	-2705.0661	236.3972	NaN	NaN	-0.0958	0.8918	0.0221	0.021	0.0221	0.0215	0.0214
0.0	0.0	0.0	82.9339	-1125.6028	NaN	NaN	1.0795	0.8915	0.0223	0.0211	0.0221	0.0217	0.0214
0.0	0.0	0.0	-413.0661	-185.6028	NaN	NaN	0.31	0.891	0.0225	0.0213	0.0221	0.0217	0.0214
0.0	0.0	0.0	-1085.0661	-1634.6028	NaN	NaN	0.601	0.8906	0.0226	0.0215	0.0221	0.0217	0.0215
0.0	0.0	0.0	346.9339	-2479.6028	NaN	NaN	1.1627	0.8902	0.0227	0.0217	0.0222	0.0216	0.0215
0.0	0.0	0.0	-2310.0661	-2136.6028	NaN	NaN	0.4805	0.8904	0.0227	0.0217	0.0221	0.0216	0.0215
0.0	0.0	0.0	-920.0661	-2156.6028	NaN	NaN	0.701	0.8906	0.0226	0.0216	0.022	0.0216	0.0215
0.0	0.0	0.0	-919.0661	-1616.6028	NaN	NaN	0.6375	0.8904	0.0227	0.0216	0.022	0.0218	0.0215
0.0	0.0	0.0	-1022.0661	1047.3972	NaN	NaN	1.3	0.8905	0.0227	0.0215	0.0219	0.0219	0.0215
0.0	0.0	0.0	-502.0661	-2126.6028	NaN	NaN	0.809	0.8898	0.0229	0.0218	0.0219	0.0219	0.0216
0.0	0.0	0.0	-2467.0661	62.3972	NaN	NaN	-0.0259	0.8897	0.023	0.0219	0.0219	0.022	0.0216
0.0	0.0	0.0	-1062.0661	-1860.6028	NaN	NaN	0.6366	0.8898	0.023	0.0219	0.0218	0.0219	0.0216
0.0	0.0	0.0	-1193.0661	84.3972	NaN	NaN	-0.0761	0.8899	0.0229	0.0218	0.0218	0.022	0.0216
0.0	0.0	0.0	-1453.0661	955.3972	NaN	NaN	-0.3	0.8902	0.0229	0.0216	0.0217	0.022	0.0215
0.0	0.0	0.0	-1574.0661	446.3972	NaN	NaN	-0.3	0.8899	0.023	0.0216	0.0217	0.0221	0.0216
0.0	0.0	0.0	-2141.0661	540.3972	NaN	NaN	-0.3	0.8897	0.023	0.0216	0.0218	0.0222	0.0217
0.0	0.0	0.0	-1016.0661	3032.3972	NaN	NaN	1.3	0.89	0.023	0.0215	0.0217	0.0221	0.0216
0.0	0.0	0.0	-3004.0661	-1969.6028	NaN	NaN	0.396	0.8891	0.0231	0.0219	0.0219	0.0222	0.0219
0.0	0.0	0.0	-677.0661	438.3972	NaN	NaN	-0.3	0.8896	0.0229	0.0218	0.0218	0.0221	0.0217
0.0	0.0	0.0	-1813.0661	-971.6028	NaN	NaN	0.3489	0.8894	0.0229	0.0218	0.0219	0.0221	0.0218
0.0	0.0	0.0	-1029.0661	-1050.6028	NaN	NaN	0.5052	0.89	0.0227	0.0217	0.0218	0.022	0.0217
0.0	0.0	0.0	-2504.0661	76.3972	NaN	NaN	-0.0315	0.8905	0.0225	0.0216	0.0218	0.0219	0.0217
0.0	0.0	0.0	-1492.0661	-1559.6028	NaN	NaN	0.5111	0.8904	0.0224	0.0215	0.0218	0.022	0.0218
0.0	0.0	0.0	-2990.0661	530.3972	NaN	NaN	-0.2156	0.8909	0.0222	0.0213	0.0218	0.022	0.0218
0.0	0.0	0.0	-3083.0661	1060.3972	NaN	NaN	-0.3	0.8905	0.0223	0.0214	0.0219	0.022	0.022
0.0	0.0	0.0	-1755.0661	-2817.6028	NaN	NaN	0.6162	0.8899	0.0223	0.0217	0.022	0.0219	0.0222
0.0	0.0	0.0	-2936.0661	-1680.6028	NaN	NaN	0.364	0.8905	0.0221	0.0215	0.0219	0.0219	0.0221
0.0	0.0	0.0	-3009.0661	-408.6028	NaN	NaN	0.1196	0.8913	0.0219	0.0212	0.0217	0.0219	0.022
0.0	0.0	0.0	-1923.0661	1127.3972	NaN	NaN	-0.3	0.8917	0.0218	0.021	0.0216	0.0219	0.0219
0.0	0.0	0.0	-514.0661	498.3972	NaN	NaN	-0.3	0.8918	0.0217	0.0209	0.0216	0.0221	0.0219
0.0	0.0	0.0	-2288.0661	187.3972	NaN	NaN	-0.0892	0.8912	0.0219	0.021	0.0217	0.0223	0.0219
0.0	0.0	0.0	-3299.0661	2362.3972	NaN	NaN	-0.3	0.891	0.0221	0.0211	0.0216	0.0223	0.0218
0.0	0.0	0.0	-2308.0661	2.3972	NaN	NaN	-0.001	0.8906	0.0223	0.0213	0.0216	0.0222	0.022
0.0	0.0	0.0	547.9339	-3394.6028	NaN	NaN	1.1925	0.8902	0.0224	0.0214	0.0217	0.0223	0.022
0.0	0.0	0.0	-1971.0661	1336.3972	NaN	NaN	-0.3	0.8906	0.0223	0.0212	0.0216	0.0223	0.0219
0.0	0.0	0.0	-1721.0661	1102.3972	NaN	NaN	-0.3	0.8904	0.0224	0.0212	0.0216	0.0224	0.022
0.0	0.0	0.0	-1607.0661	790.3972	NaN	NaN	-0.3	0.8904	0.0224	0.0212	0.0216	0.0224	0.022
0.0	0.0	0.0	-1682.0661	-1200.6028	NaN	NaN	0.4165	0.89	0.0225	0.0213	0.0217	0.0225	0.022
0.0	0.0	0.0	-2061.0661	-342.6028	NaN	NaN	0.1425	0.8902	0.0224	0.0213	0.0216	0.0225	0.022
0.0	0.0	0.0	-388.0661	3534.3972	NaN	NaN	1.1233	0.8903	0.0222	0.0211	0.0217	0.0226	0.022
0.0	0.0	0.0	-2599.0661	852.3972	NaN	NaN	-0.3	0.8899	0.0224	0.0212	0.0217	0.0227	0.0221
0.0	0.0	0.0	-3116.0661	-652.6028	NaN	NaN	0.1732	0.8895	0.0225	0.0213	0.0218	0.0227	0.0221
0.0	0.0	0.0	-972.0661	2585.3972	NaN	NaN	1.3	0.8899	0.0225	0.0212	0.0218	0.0227	0.022
0.0	0.0	0.0	-1189.0661	-286.6028	NaN	NaN	0.1942	0.8897	0.0226	0.0213	0.0218	0.0226	0.022
0.0	0.0	0.0	-2865.0661	-1280.6028	NaN	NaN	0.3089	0.8897	0.0226	0.0215	0.0218	0.0225	0.022
0.0	0.0	0.0	-1106.0661	-359.6028	NaN	NaN	0.2454	0.8899	0.0226	0.0214	0.0218	0.0224	0.0219
0.0	0.0	0.0	-2518.0661	-565.6028	NaN	NaN	0.1834	0.89	0.0225	0.0215	0.0218	0.0223	0.0219
0.0	0.0	0.0	-2792.0661	-1082.6028	NaN	NaN	0.2794	0.8902	0.0223	0.0214	0.0219	0.0222	0.0219
0.0	0.0	0.0	-1843.0661	431.3972	NaN	NaN	-0.3	0.8911	0.022	0.0212	0.0218	0.0221	0.0218
0.0	0.0	0.0	-964.0661	-901.6028	NaN	NaN	0.4833	0.8914	0.0219	0.0211	0.0217	0.0221	0.0218
0.0	0.0	0.0	-2289.0661	1147.3972	NaN	NaN	-0.3	0.8919	0.0217	0.0209	0.0217	0.0221	0.0217
0.0	0.0	0.0	-2107.0661	1282.3972	NaN	NaN	-0.3	0.8917	0.0218	0.0209	0.0217	0.0221	0.0218
0.0	0.0	0.0	-1904.0661	-438.6028	NaN	NaN	0.1872	0.8913	0.0219	0.021	0.0218	0.0222	0.0218
0.0	0.0	0.0	-1987.0661	1660.3972	NaN	NaN	-0.3	0.8914	0.022	0.021	0.0218	0.0221	0.0218
0.0	0.0	0.0	-1499.0661	-1795.6028	NaN	NaN	0.545	0.8911	0.022	0.0211	0.0218	0.0221	0.0218
0.0	0.0	0.0	-2608.0661	-1137.6028	NaN	NaN	0.3037	0.8912	0.022	0.0211	0.0219	0.0221	0.0217
0.0	0.0	0.0	-436.0661	-503.6028	NaN	NaN	0.5359	0.8915	0.022	0.021	0.0219	0.0221	0.0216
0.0	0.0	0.0	-790.0661	-794.6028	NaN	NaN	0.5014	0.8912	0.0221	0.021	0.0219	0.0221	0.0216
0.0	0.0	0.0	-3012.0661	353.3972	NaN	NaN	-0.1329	0.8912	0.0221	0.0211	0.0219	0.0221	0.0216
0.0	0.0	0.0	-2723.0661	-1158.6028	NaN	NaN	0.2985	0.8914	0.0221	0.0211	0.0219	0.022	0.0216
0.0	0.0	0.0	-2756.0661	653.3972	NaN	NaN	-0.3	0.8915	0.022	0.021	0.0219	0.0221	0.0215
0.0	0.0	0.0	-1007.0661	2778.3972	NaN	NaN	1.3	0.8917	0.022	0.021	0.0218	0.0221	0.0215
0.0	0.0	0.0	-2383.0661	-1532.6028	NaN	NaN	0.3914	0.8912	0.0221	0.0211	0.0219	0.0221	0.0215
0.0	0.0	0.0	-1544.0661	7.3972	NaN	NaN	-0.0048	0.8911	0.0223	0.0212	0.0219	0.0221	0.0214
0.0	0.0	0.0	-2037.0661	-839.6028	NaN	NaN	0.2919	0.8911	0.0223	0.0213	0.022	0.0219	0.0214
0.0	0.0	0.0	-1160.0661	-1844.6028	NaN	NaN	0.6139	0.8913	0.0223	0.0213	0.0219	0.0219	0.0214
0.0	0.0	0.0	-2206.0661	-2500.6028	NaN	NaN	0.5313	0.8916	0.0221	0.0212	0.0219	0.0219	0.0214
0.0	0.0	0.0	-91.0661	2272.3972	NaN	NaN	1.0417	0.892	0.022	0.0209	0.0218	0.0219	0.0213
0.0	0.0	0.0	-2199.0661	-1141.6028	NaN	NaN	0.3417	0.8916	0.0222	0.021	0.0218	0.022	0.0215
0.0	0.0	0.0	-1430.0661	-1835.6028	NaN	NaN	0.5621	0.8916	0.0222	0.021	0.0218	0.022	0.0214
0.0	0.0	0.0	-491.0661	1425.3972	NaN	NaN	1.3	0.8916	0.0222	0.0209	0.0218	0.0221	0.0214
0.0	0.0	0.0	-1758.0661	1271.3972	NaN	NaN	-0.3	0.8915	0.0222	0.0208	0.0218	0.0222	0.0214
0.0	0.0	0.0	-2585.0661	1078.3972	NaN	NaN	-0.3	0.8916	0.0222	0.0207	0.0218	0.0223	0.0214
0.0	0.0	0.0	-2844.0661	1641.3972	NaN	NaN	-0.3	0.8914	0.0223	0.0207	0.0219	0.0223	0.0213
0.0	0.0	0.0	-1070.0661	-143.6028	NaN	NaN	0.1183	0.8916	0.0223	0.0207	0.0218	0.0222	0.0213
0.0	0.0	0.0	-797.0661	-1378.6028	NaN	NaN	0.6336	0.8917	0.0223	0.0207	0.0219	0.0222	0.0213
0.0	0.0	0.0	-2658.0661	-1254.6028	NaN	NaN	0.3207	0.8918	0.0222	0.0207	0.022	0.0221	0.0212
0.0	0.0	0.0	-2245.0661	761.3972	NaN	NaN	-0.3	0.8924	0.022	0.0206	0.0219	0.022	0.0211
0.0	0.0	0.0	-1074.0661	458.3972	NaN	NaN	-0.3	0.8925	0.0219	0.0206	0.0219	0.022	0.0211
0.0	0.0	0.0	-2172.0661	-265.6028	NaN	NaN	0.109	0.8923	0.022	0.0207	0.022	0.0219	0.021
0.0	0.0	0.0	-1868.0661	-1881.6028	NaN	NaN	0.5018	0.892	0.0221	0.021	0.022	0.0218	0.0211
0.0	0.0	0.0	-2215.0661	-2582.6028	NaN	NaN	0.5383	0.892	0.0222	0.021	0.0221	0.0217	0.0211
0.0	0.0	0.0	-1464.0661	-556.6028	NaN	NaN	0.2755	0.8926	0.022	0.0209	0.0219	0.0216	0.021
0.0	0.0	0.0	-2541.0661	-414.6028	NaN	NaN	0.1403	0.8926	0.0219	0.0209	0.0219	0.0217	0.0211
0.0	0.0	0.0	-1761.0661	-728.6028	NaN	NaN	0.2927	0.8923	0.022	0.0209	0.0219	0.0218	0.0211
0.0	0.0	0.0	-2019.0661	-786.6028	NaN	NaN	0.2804	0.8923	0.022	0.0209	0.0219	0.0218	0.0211
0.0	0.0	0.0	-974.0661	-762.6028	NaN	NaN	0.4391	0.8922	0.0221	0.0209	0.0218	0.0219	0.0211
0.0	0.0	0.0	-783.0661	873.3972	NaN	NaN	1.3	0.8922	0.0221	0.0208	0.0218	0.022	0.0211
0.0	0.0	0.0	-2621.0661	-1445.6028	NaN	NaN	0.3555	0.8919	0.0222	0.0208	0.0218	0.0221	0.0212
0.0	0.0	0.0	-1989.0661	947.3972	NaN	NaN	-0.3	0.8918	0.0222	0.0208	0.0218	0.0223	0.0211
0.0	0.0	0.0	-1090.0661	2768.3972	NaN	NaN	1.3	0.8915	0.0224	0.0208	0.0219	0.0223	0.0211
0.0	0.0	0.0	-2884.0661	-1110.6028	NaN	NaN	0.278	0.8906	0.0228	0.0211	0.022	0.0223	0.0212
0.0	0.0	0.0	-2004.0661	-1582.6028	NaN	NaN	0.4412	0.8906	0.0228	0.0212	0.022	0.0222	0.0212
0.0	0.0	0.0	-703.0661	1006.3972	NaN	NaN	1.3	0.8908	0.0227	0.0211	0.022	0.0222	0.0211
0.0	0.0	0.0	691.9339	-1319.6028	NaN	NaN	1.3	0.8908	0.0227	0.0211	0.022	0.0222	0.0212
0.0	0.0	0.0	-2251.0661	-837.6028	NaN	NaN	0.2712	0.8908	0.0226	0.0212	0.022	0.0223	0.0211
0.0	0.0	0.0	357.9339	-2710.6028	NaN	NaN	1.1521	0.8906	0.0227	0.0212	0.0221	0.0223	0.0211
0.0	0.0	0.0	-2102.0661	-685.6028	NaN	NaN	0.2459	0.8906	0.0226	0.0212	0.0221	0.0223	0.0212
0.0	0.0	0.0	-2859.0661	-1405.6028	NaN	NaN	0.3296	0.8907	0.0225	0.0211	0.0221	0.0223	0.0212
0.0	0.0	0.0	-1952.0661	745.3972	NaN	NaN	-0.3	0.891	0.0223	0.021	0.022	0.0224	0.0212
0.0	0.0	0.0	-2295.0661	-1158.6028	NaN	NaN	0.3355	0.8906	0.0225	0.0211	0.0221	0.0225	0.0213
0.0	0.0	0.0	-1627.0661	-764.6028	NaN	NaN	0.3197	0.8907	0.0225	0.0211	0.0221	0.0224	0.0213
0.0	0.0	0.0	-1432.0661	-990.6028	NaN	NaN	0.4089	0.8905	0.0225	0.0211	0.0221	0.0224	0.0213
0.0	0.0	0.0	-2023.0661	-672.6028	NaN	NaN	0.2495	0.891	0.0224	0.021	0.022	0.0223	0.0212
0.0	0.0	0.0	-1850.0661	-434.6028	NaN	NaN	0.1902	0.8913	0.0223	0.0209	0.022	0.0223	0.0212
0.0	0.0	0.0	-2912.0661	-1183.6028	NaN	NaN	0.289	0.8916	0.0222	0.0208	0.0219	0.0224	0.0212
0.0	0.0	0.0	49.9339	30.3972	NaN	NaN	0.3784	0.8918	0.0221	0.0207	0.0218	0.0225	0.0211
0.0	0.0	0.0	-1409.0661	399.3972	NaN	NaN	-0.3	0.8914	0.0222	0.0208	0.0219	0.0226	0.0211
0.0	0.0	0.0	-2179.0661	775.3972	NaN	NaN	-0.3	0.8913	0.0223	0.0208	0.0219	0.0225	0.0211
0.0	0.0	0.0	-3005.0661	-2307.6028	NaN	NaN	0.4344	0.8911	0.0224	0.021	0.022	0.0223	0.0212
0.0	0.0	0.0	-1481.0661	-1131.6028	NaN	NaN	0.4331	0.8916	0.0222	0.0208	0.0219	0.0223	0.0211
0.0	0.0	0.0	-806.0661	2488.3972	NaN	NaN	1.3	0.8922	0.022	0.0206	0.0218	0.0223	0.021
0.0	0.0	0.0	-1287.0661	-574.6028	NaN	NaN	0.3086	0.892	0.022	0.0207	0.0218	0.0223	0.0211
0.0	0.0	0.0	-1355.0661	-2023.6028	NaN	NaN	0.5989	0.8918	0.0221	0.0207	0.0219	0.0224	0.0211
0.0	0.0	0.0	-1067.0661	-288.6028	NaN	NaN	0.2129	0.892	0.022	0.0207	0.0218	0.0224	0.021
0.0	0.0	0.0	-2180.0661	2473.3972	NaN	NaN	1.3	0.892	0.022	0.0206	0.0218	0.0224	0.0211
0.0	0.0	0.0	-1477.0661	967.3972	NaN	NaN	-0.3	0.8917	0.0221	0.0207	0.0219	0.0224	0.0211
0.0	0.0	0.0	-2235.0661	-1406.6028	NaN	NaN	0.3863	0.8914	0.0223	0.0208	0.0219	0.0224	0.0211
0.0	0.0	0.0	629.9339	-1697.6028	NaN	NaN	1.3	0.8915	0.0223	0.0208	0.0219	0.0224	0.0211
0.0	0.0	0.0	-1097.0661	259.3972	NaN	NaN	-0.3	0.8914	0.0223	0.0208	0.0219	0.0224	0.0211
0.0	0.0	0.0	-348.0661	-143.6028	NaN	NaN	0.2921	0.8909	0.0224	0.021	0.022	0.0225	0.0211
0.0	0.0	0.0	-1720.0661	-311.6028	NaN	NaN	0.1534	0.8905	0.0226	0.0211	0.0221	0.0226	0.0211
0.0	0.0	0.0	-2521.0661	-925.6028	NaN	NaN	0.2685	0.8905	0.0226	0.0211	0.0221	0.0225	0.0212
0.0	0.0	0.0	-2319.0661	-663.6028	NaN	NaN	0.2225	0.8909	0.0224	0.0211	0.0221	0.0224	0.0212
0.0	0.0	0.0	-1069.0661	-1896.6028	NaN	NaN	0.6395	0.891	0.0223	0.021	0.0221	0.0224	0.0212
0.0	0.0	0.0	-1446.0661	783.3972	NaN	NaN	-0.3	0.8911	0.0223	0.021	0.0222	0.0223	0.0211
0.0	0.0	0.0	-2415.0661	446.3972	NaN	NaN	-0.2268	0.8907	0.0224	0.0211	0.0223	0.0224	0.0212
0.0	0.0	0.0	-2298.0661	-538.6028	NaN	NaN	0.1899	0.8907	0.0224	0.0211	0.0223	0.0223	0.0212
0.0	0.0	0.0	-2603.0661	-597.6028	NaN	NaN	0.1867	0.8905	0.0224	0.0213	0.0223	0.0223	0.0212
0.0	0.0	0.0	-565.0661	-1376.6028	NaN	NaN	0.709	0.8906	0.0224	0.0212	0.0223	0.0223	0.0211
0.0	0.0	0.0	-1828.0661	69.3972	NaN	NaN	-0.0395	0.8907	0.0224	0.0211	0.0223	0.0223	0.0212
0.0	0.0	0.0	-2462.0661	-2120.6028	NaN	NaN	0.4627	0.8905	0.0224	0.0212	0.0224	0.0223	0.0212
0.0	0.0	0.0	-1156.0661	936.3972	NaN	NaN	-0.3	0.891	0.0223	0.0211	0.0223	0.0222	0.0212
0.0	0.0	0.0	-707.0661	-2132.6028	NaN	NaN	0.751	0.8905	0.0224	0.0212	0.0224	0.0222	0.0212
0.0	0.0	0.0	-1898.0661	-512.6028	NaN	NaN	0.2126	0.8906	0.0224	0.0212	0.0224	0.0222	0.0212
0.0	0.0	0.0	-2463.0661	597.3972	NaN	NaN	-0.3	0.8904	0.0225	0.0213	0.0224	0.0222	0.0212
0.0	0.0	0.0	-748.0661	-2485.6028	NaN	NaN	0.7687	0.8902	0.0226	0.0214	0.0225	0.0223	0.0212
0.0	0.0	0.0	-1914.0661	605.3972	NaN	NaN	-0.3	0.8903	0.0225	0.0213	0.0224	0.0223	0.0212
0.0	0.0	0.0	-1529.0661	-396.6028	NaN	NaN	0.206	0.89	0.0226	0.0214	0.0224	0.0223	0.0212
0.0	0.0	0.0	-1745.0661	-657.6028	NaN	NaN	0.2737	0.8899	0.0227	0.0214	0.0224	0.0223	0.0213
0.0	0.0	0.0	-2655.0661	105.3972	NaN	NaN	-0.0413	0.8898	0.0227	0.0215	0.0225	0.0222	0.0213
0.0	0.0	0.0	-2139.0661	-1800.6028	NaN	NaN	0.457	0.8898	0.0227	0.0217	0.0225	0.0221	0.0213
0.0	0.0	0.0	-2071.0661	388.3972	NaN	NaN	-0.2308	0.8897	0.0227	0.0218	0.0226	0.022	0.0212
0.0	0.0	0.0	-3298.0661	-1923.6028	NaN	NaN	0.3684	0.8898	0.0228	0.0219	0.0225	0.0219	0.0212
0.0	0.0	0.0	-1193.0661	-2519.6028	NaN	NaN	0.6787	0.8901	0.0227	0.0218	0.0224	0.0219	0.0212
0.0	0.0	0.0	-155.0661	-1589.6028	NaN	NaN	0.9111	0.8901	0.0226	0.0217	0.0224	0.022	0.0212
0.0	0.0	0.0	-1924.0661	825.3972	NaN	NaN	-0.3	0.89	0.0226	0.0216	0.0224	0.0221	0.0213
0.0	0.0	0.0	-1365.0661	-392.6028	NaN	NaN	0.2234	0.89	0.0226	0.0215	0.0223	0.0222	0.0213
0.0	0.0	0.0	-1046.0661	-251.6028	NaN	NaN	0.1939	0.89	0.0225	0.0215	0.0223	0.0223	0.0214
0.0	0.0	0.0	-2378.0661	1215.3972	NaN	NaN	-0.3	0.89	0.0225	0.0215	0.0223	0.0223	0.0214
0.0	0.0	0.0	-2117.0661	784.3972	NaN	NaN	-0.3	0.8899	0.0225	0.0215	0.0224	0.0223	0.0214
0.0	0.0	0.0	-3741.0661	-1314.6028	NaN	NaN	0.26	0.8894	0.0226	0.0217	0.0226	0.0223	0.0213
0.0	0.0	0.0	-3177.0661	987.3972	NaN	NaN	-0.3	0.89	0.0226	0.0216	0.0225	0.0222	0.0212
0.0	0.0	0.0	-2050.0661	-347.6028	NaN	NaN	0.145	0.8901	0.0225	0.0217	0.0225	0.0221	0.0212
0.0	0.0	0.0	-1845.0661	-1749.6028	NaN	NaN	0.4867	0.8902	0.0224	0.0217	0.0224	0.0221	0.0212
0.0	0.0	0.0	-3799.0661	-1485.6028	NaN	NaN	0.2811	0.8902	0.0223	0.0217	0.0225	0.0221	0.0212
0.0	0.0	0.0	-1021.0661	-2053.6028	NaN	NaN	0.6679	0.8901	0.0223	0.0218	0.0225	0.0221	0.0212
0.0	0.0	0.0	-903.0661	-2202.6028	NaN	NaN	0.7092	0.8902	0.0222	0.0218	0.0225	0.0221	0.0212
0.0	0.0	0.0	-2636.0661	-2312.6028	NaN	NaN	0.4673	0.8902	0.0221	0.0219	0.0224	0.0221	0.0213
0.0	0.0	0.0	-3135.0661	-4569.6028	NaN	NaN	0.5931	0.8902	0.0221	0.0219	0.0224	0.0221	0.0213
0.0	0.0	0.0	-3947.0661	703.3972	NaN	NaN	-0.2169	0.8899	0.022	0.0218	0.0225	0.0223	0.0215
0.0	0.0	0.0	-3181.0661	-369.6028	NaN	NaN	0.1041	0.8898	0.022	0.0218	0.0225	0.0224	0.0216
0.0	0.0	0.0	-1410.0661	-452.6028	NaN	NaN	0.243	0.8893	0.022	0.0219	0.0225	0.0226	0.0217
0.0	0.0	0.0	-2974.0661	-494.6028	NaN	NaN	0.1426	0.8891	0.0221	0.0219	0.0226	0.0226	0.0218
0.0	0.0	0.0	-3309.0661	-2035.6028	NaN	NaN	0.3809	0.8892	0.022	0.0219	0.0225	0.0226	0.0218
0.0	0.0	0.0	-389.0661	-1570.6028	NaN	NaN	0.8015	0.8892	0.0219	0.0217	0.0225	0.0227	0.0219
0.0	0.0	0.0	-1852.0661	-768.6028	NaN	NaN	0.2933	0.8889	0.022	0.0218	0.0226	0.0229	0.0219
0.0	0.0	0.0	-920.0661	-2799.6028	NaN	NaN	0.7526	0.8888	0.022	0.0218	0.0226	0.0229	0.0219
0.0	0.0	0.0	-2328.0661	-384.6028	NaN	NaN	0.1418	0.8886	0.0221	0.0218	0.0226	0.0229	0.022
0.0	0.0	0.0	-1287.0661	-3098.6028	NaN	NaN	0.7065	0.8887	0.0221	0.0218	0.0226	0.0229	0.022
0.0	0.0	0.0	-1498.0661	-438.6028	NaN	NaN	0.2265	0.8892	0.0219	0.0215	0.0224	0.023	0.022
0.0	0.0	0.0	-847.0661	-174.6028	NaN	NaN	0.1709	0.8892	0.0219	0.0214	0.0223	0.0232	0.0221
0.0	0.0	0.0	-1480.0661	2219.3972	NaN	NaN	1.3	0.8896	0.0217	0.0211	0.0222	0.0233	0.0221
0.0	0.0	0.0	-1187.0661	-1141.6028	NaN	NaN	0.4902	0.8895	0.0216	0.021	0.0223	0.0234	0.0221
0.0	0.0	0.0	-2180.0661	-1346.6028	NaN	NaN	0.3818	0.8895	0.0217	0.0211	0.0222	0.0234	0.0221
0.0	0.0	0.0	-2005.0661	245.3972	NaN	NaN	-0.1395	0.8897	0.0217	0.021	0.0222	0.0233	0.022
0.0	0.0	0.0	-1992.0661	-1756.6028	NaN	NaN	0.4686	0.8896	0.0217	0.0211	0.0222	0.0234	0.022
0.0	0.0	0.0	-3214.0661	348.3972	NaN	NaN	-0.1216	0.8898	0.0217	0.021	0.0222	0.0234	0.022
0.0	0.0	0.0	-2816.0661	268.3972	NaN	NaN	-0.1054	0.8901	0.0216	0.0208	0.0221	0.0233	0.022
0.0	0.0	0.0	292.9339	-2394.6028	NaN	NaN	1.1394	0.8901	0.0215	0.0208	0.0221	0.0234	0.022
0.0	0.0	0.0	-2621.0661	2087.3972	NaN	NaN	-0.3	0.8899	0.0215	0.0207	0.0222	0.0235	0.0221
0.0	0.0	0.0	-1283.0661	1397.3972	NaN	NaN	1.3	0.8898	0.0217	0.0208	0.0222	0.0235	0.0221
0.0	0.0	0.0	-1785.0661	-1005.6028	NaN	NaN	0.3603	0.8899	0.0217	0.0208	0.0221	0.0235	0.022
0.0	0.0	0.0	-1278.0661	-275.6028	NaN	NaN	0.1774	0.8898	0.0217	0.0208	0.0222	0.0235	0.022
0.0	0.0	0.0	-3611.0661	819.3972	NaN	NaN	-0.2935	0.8903	0.0215	0.0207	0.0221	0.0234	0.0219
0.0	0.0	0.0	511.9339	-144.6028	NaN	NaN	-0.3	0.8902	0.0215	0.0207	0.0222	0.0235	0.022
0.0	0.0	0.0	-1611.0661	-690.6028	NaN	NaN	0.3	0.8899	0.0216	0.0207	0.0222	0.0236	0.022
0.0	0.0	0.0	-3354.0661	-122.6028	NaN	NaN	0.0353	0.8902	0.0216	0.0207	0.0222	0.0234	0.0219
0.0	0.0	0.0	401.9339	-273.6028	NaN	NaN	-0.3	0.8909	0.0214	0.0205	0.0221	0.0232	0.0219
0.0	0.0	0.0	-1065.0661	-3022.6028	NaN	NaN	0.7394	0.8909	0.0214	0.0205	0.0221	0.0233	0.0219
0.0	0.0	0.0	-2612.0661	1125.3972	NaN	NaN	-0.3	0.8913	0.0213	0.0203	0.022	0.0232	0.0218
0.0	0.0	0.0	-2257.0661	1672.3972	NaN	NaN	-0.3	0.8909	0.0215	0.0204	0.0221	0.0233	0.0218
0.0	0.0	0.0	-1609.0661	-526.6028	NaN	NaN	0.2466	0.891	0.0216	0.0205	0.0221	0.0232	0.0217
0.0	0.0	0.0	-1865.0661	-794.6028	NaN	NaN	0.2988	0.8915	0.0215	0.0204	0.0219	0.023	0.0216
0.0	0.0	0.0	-1200.0661	-290.6028	NaN	NaN	0.1949	0.8917	0.0214	0.0204	0.0219	0.023	0.0215
0.0	0.0	0.0	-302.0661	1696.3972	NaN	NaN	1.2166	0.8914	0.0214	0.0205	0.0219	0.0232	0.0216
0.0	0.0	0.0	-1111.0661	787.3972	NaN	NaN	-0.3	0.8908	0.0216	0.0205	0.0221	0.0233	0.0216
0.0	0.0	0.0	-1993.0661	451.3972	NaN	NaN	-0.2928	0.8904	0.022	0.0206	0.0223	0.0233	0.0215
0.0	0.0	0.0	-1140.0661	-451.6028	NaN	NaN	0.2837	0.8905	0.0222	0.0206	0.0222	0.0231	0.0214
0.0	0.0	0.0	-3893.0661	-3640.6028	NaN	NaN	0.4832	0.8913	0.022	0.0206	0.0221	0.0228	0.0213
0.0	0.0	0.0	-1783.0661	-1121.6028	NaN	NaN	0.3861	0.892	0.0217	0.0204	0.0221	0.0226	0.0212
0.0	0.0	0.0	-1991.0661	2153.3972	NaN	NaN	1.3	0.8917	0.0217	0.0204	0.0222	0.0228	0.0212
0.0	0.0	0.0	-2782.0661	3525.3972	NaN	NaN	1.3	0.8913	0.0219	0.0205	0.0223	0.0228	0.0212
0.0	0.0	0.0	-4172.0661	-2623.6028	NaN	NaN	0.3861	0.891	0.0221	0.0208	0.0223	0.0226	0.0212
0.0	0.0	0.0	-1560.0661	-1560.6028	NaN	NaN	0.5001	0.8914	0.022	0.0207	0.0222	0.0225	0.0212
0.0	0.0	0.0	-1298.0661	-1394.6028	NaN	NaN	0.5179	0.8916	0.0218	0.0206	0.0222	0.0225	0.0213
0.0	0.0	0.0	-1195.0661	350.3972	NaN	NaN	-0.3	0.8918	0.0216	0.0204	0.0222	0.0227	0.0213
0.0	0.0	0.0	-702.0661	2093.3972	NaN	NaN	1.3	0.8911	0.0219	0.0205	0.0223	0.0229	0.0213
0.0	0.0	0.0	-2803.0661	-1276.6028	NaN	NaN	0.3129	0.8907	0.0222	0.0207	0.0224	0.0228	0.0213
0.0	0.0	0.0	-2926.0661	-1857.6028	NaN	NaN	0.3883	0.8907	0.0222	0.0209	0.0223	0.0226	0.0213
0.0	0.0	0.0	-938.0661	-1650.6028	NaN	NaN	0.6376	0.8911	0.0221	0.0208	0.0223	0.0225	0.0212
0.0	0.0	0.0	-743.0661	-23.6028	NaN	NaN	0.0308	0.891	0.0221	0.0208	0.0224	0.0225	0.0212
0.0	0.0	0.0	-1960.0661	-819.6028	NaN	NaN	0.2949	0.8909	0.0221	0.0208	0.0224	0.0226	0.0212
0.0	0.0	0.0	-774.0661	-1048.6028	NaN	NaN	0.5753	0.8911	0.0221	0.0208	0.0224	0.0225	0.0211
0.0	0.0	0.0	-1735.0661	-258.6028	NaN	NaN	0.1297	0.8911	0.0221	0.0207	0.0224	0.0225	0.0211
0.0	0.0	0.0	-640.0661	245.3972	NaN	NaN	-0.3	0.8913	0.0221	0.0207	0.0223	0.0225	0.0211
0.0	0.0	0.0	-910.0661	-2052.6028	NaN	NaN	0.6928	0.8908	0.0222	0.0209	0.0225	0.0225	0.0211
0.0	0.0	0.0	-1102.0661	-959.6028	NaN	NaN	0.4654	0.8906	0.0223	0.021	0.0225	0.0225	0.0211
0.0	0.0	0.0	-2077.0661	-1352.6028	NaN	NaN	0.3944	0.8903	0.0224	0.0212	0.0226	0.0224	0.0211
0.0	0.0	0.0	-891.0661	-3697.6028	NaN	NaN	0.8058	0.8903	0.0224	0.0213	0.0226	0.0223	0.0211
0.0	0.0	0.0	-2368.0661	-3192.6028	NaN	NaN	0.5741	0.891	0.0222	0.0211	0.0225	0.0222	0.021
0.0	0.0	0.0	-78.0661	-515.6028	NaN	NaN	0.8685	0.8911	0.0222	0.021	0.0225	0.0223	0.021
0.0	0.0	0.0	-2289.0661	-1457.6028	NaN	NaN	0.389	0.8913	0.0221	0.0209	0.0224	0.0224	0.021
0.0	0.0	0.0	-1832.0661	404.3972	NaN	NaN	-0.2833	0.8908	0.0222	0.021	0.0224	0.0225	0.0211
0.0	0.0	0.0	-2501.0661	-1563.6028	NaN	NaN	0.3847	0.8905	0.0223	0.0212	0.0225	0.0224	0.0211
0.0	0.0	0.0	-2473.0661	569.3972	NaN	NaN	-0.2991	0.8909	0.0222	0.0211	0.0224	0.0223	0.0211
0.0	0.0	0.0	-1306.0661	-3694.6028	NaN	NaN	0.7388	0.8907	0.0222	0.0212	0.0225	0.0222	0.0212
0.0	0.0	0.0	-2343.0661	1247.3972	NaN	NaN	-0.3	0.8907	0.0222	0.0212	0.0224	0.0223	0.0211
0.0	0.0	0.0	-2232.0661	524.3972	NaN	NaN	-0.3	0.8905	0.0223	0.0212	0.0225	0.0223	0.0212
0.0	0.0	0.0	-2400.0661	-983.6028	NaN	NaN	0.2907	0.8904	0.0223	0.0213	0.0225	0.0223	0.0212
0.0	0.0	0.0	-2895.0661	-135.6028	NaN	NaN	0.0447	0.8905	0.0223	0.0212	0.0224	0.0223	0.0212
0.0	0.0	0.0	-1235.0661	-2037.6028	NaN	NaN	0.6226	0.8906	0.0222	0.0212	0.0224	0.0223	0.0213
0.0	0.0	0.0	560.9339	-2211.6028	NaN	NaN	1.3	0.8903	0.0223	0.0214	0.0225	0.0224	0.0213
0.0	0.0	0.0	-409.0661	-1265.6028	NaN	NaN	0.7557	0.8898	0.0224	0.0215	0.0225	0.0224	0.0214
0.0	0.0	0.0	-1545.0661	-4202.6028	NaN	NaN	0.7312	0.8893	0.0226	0.0218	0.0226	0.0223	0.0214
0.0	0.0	0.0	-1472.0661	-2341.6028	NaN	NaN	0.614	0.89	0.0224	0.0215	0.0224	0.0223	0.0215
0.0	0.0	0.0	-1522.0661	-2464.6028	NaN	NaN	0.6182	0.8904	0.0221	0.0213	0.0223	0.0223	0.0216
0.0	0.0	0.0	-1615.0661	1465.3972	NaN	NaN	-0.3	0.8906	0.022	0.021	0.0222	0.0226	0.0217
0.0	0.0	0.0	-1829.0661	2901.3972	NaN	NaN	1.3	0.8902	0.022	0.021	0.0222	0.0228	0.0217
0.0	0.0	0.0	-2344.0661	-1425.6028	NaN	NaN	0.3782	0.8895	0.0223	0.0212	0.0223	0.0229	0.0218
0.0	0.0	0.0	-3537.0661	-1489.6028	NaN	NaN	0.2963	0.8893	0.0224	0.0215	0.0224	0.0227	0.0218
0.0	0.0	0.0	-1357.0661	-1017.6028	NaN	NaN	0.4285	0.8899	0.0223	0.0214	0.0223	0.0225	0.0216
0.0	0.0	0.0	-3294.0661	-1959.6028	NaN	NaN	0.373	0.89	0.0222	0.0214	0.0223	0.0225	0.0217
0.0	0.0	0.0	-1477.0661	-1416.6028	NaN	NaN	0.4896	0.8904	0.022	0.0212	0.0222	0.0225	0.0216
0.0	0.0	0.0	-815.0661	769.3972	NaN	NaN	-0.3	0.8902	0.0221	0.0212	0.0222	0.0226	0.0217
0.0	0.0	0.0	-2082.0661	-4517.6028	NaN	NaN	0.6845	0.8898	0.0222	0.0214	0.0223	0.0226	0.0218
0.0	0.0	0.0	-1715.0661	822.3972	NaN	NaN	-0.3	0.8902	0.0221	0.0212	0.0221	0.0226	0.0218
0.0	0.0	0.0	-1833.0661	-1853.6028	NaN	NaN	0.5028	0.8895	0.0222	0.0214	0.0222	0.0227	0.022
0.0	0.0	0.0	-2746.0661	418.3972	NaN	NaN	-0.1797	0.8901	0.022	0.0212	0.0221	0.0227	0.022
0.0	0.0	0.0	-1552.0661	-1280.6028	NaN	NaN	0.4521	0.8898	0.022	0.0212	0.0221	0.0228	0.022
0.0	0.0	0.0	-1752.0661	1734.3972	NaN	NaN	-0.3	0.89	0.022	0.0211	0.0221	0.0228	0.0221
0.0	0.0	0.0	-1631.0661	-1247.6028	NaN	NaN	0.4334	0.8897	0.022	0.0212	0.0221	0.0229	0.0222
0.0	0.0	0.0	-2467.0661	225.3972	NaN	NaN	-0.1005	0.8902	0.0218	0.021	0.022	0.0229	0.0221
0.0	0.0	0.0	-484.0661	593.3972	NaN	NaN	1.3	0.8899	0.0218	0.021	0.022	0.0231	0.0222
0.0	0.0	0.0	-2526.0661	1950.3972	NaN	NaN	-0.3	0.8902	0.0217	0.0208	0.022	0.0231	0.0222
0.0	0.0	0.0	-2034.0661	-1438.6028	NaN	NaN	0.4143	0.8898	0.0218	0.021	0.022	0.0231	0.0223
0.0	0.0	0.0	-2727.0661	-1152.6028	NaN	NaN	0.2971	0.8898	0.0219	0.021	0.0221	0.023	0.0222
0.0	0.0	0.0	-1815.0661	286.3972	NaN	NaN	-0.1874	0.8895	0.022	0.0212	0.0221	0.023	0.0222
0.0	0.0	0.0	-3331.0661	-368.6028	NaN	NaN	0.0996	0.8898	0.022	0.0212	0.0221	0.0228	0.0222
0.0	0.0	0.0	-2543.0661	-1054.6028	NaN	NaN	0.2931	0.8899	0.0219	0.0212	0.0221	0.0228	0.0222
0.0	0.0	0.0	-1454.0661	-1935.6028	NaN	NaN	0.571	0.8899	0.0218	0.0212	0.022	0.0228	0.0222
0.0	0.0	0.0	-2153.0661	681.3972	NaN	NaN	-0.3	0.8909	0.0215	0.0209	0.0219	0.0227	0.0222
0.0	0.0	0.0	398.9339	1074.3972	NaN	NaN	0.7292	0.8909	0.0213	0.0208	0.0219	0.0228	0.0222
0.0	0.0	0.0	-1603.0661	-537.6028	NaN	NaN	0.2511	0.8906	0.0214	0.0208	0.0219	0.0229	0.0223
0.0	0.0	0.0	-2227.0661	710.3972	NaN	NaN	-0.3	0.8901	0.0215	0.0209	0.022	0.0231	0.0224
0.0	0.0	0.0	-1668.0661	14.3972	NaN	NaN	-0.0087	0.8901	0.0216	0.0209	0.022	0.023	0.0223
0.0	0.0	0.0	-488.0661	1685.3972	NaN	NaN	1.3	0.8899	0.0217	0.021	0.0221	0.023	0.0223
0.0	0.0	0.0	-2744.0661	-2041.6028	NaN	NaN	0.4266	0.8895	0.0219	0.0211	0.0222	0.023	0.0223
0.0	0.0	0.0	-1910.0661	679.3972	NaN	NaN	-0.3	0.8897	0.022	0.0212	0.0221	0.0228	0.0222
0.0	0.0	0.0	-2903.0661	-2012.6028	NaN	NaN	0.4094	0.8897	0.0219	0.0212	0.0222	0.0228	0.0222
0.0	0.0	0.0	-1623.0661	-1678.6028	NaN	NaN	0.5084	0.8904	0.0216	0.0211	0.0221	0.0226	0.0222
0.0	0.0	0.0	-2559.0661	1491.3972	NaN	NaN	-0.3	0.8904	0.0215	0.021	0.0222	0.0227	0.0222
0.0	0.0	0.0	-3096.0661	732.3972	NaN	NaN	-0.3	0.8904	0.0216	0.0211	0.0221	0.0226	0.0222
0.0	0.0	0.0	-1969.0661	-1364.6028	NaN	NaN	0.4093	0.8904	0.0216	0.0213	0.0221	0.0225	0.0221
0.0	0.0	0.0	-1467.0661	-1482.6028	NaN	NaN	0.5026	0.8908	0.0215	0.0213	0.022	0.0225	0.022
0.0	0.0	0.0	-858.0661	713.3972	NaN	NaN	-0.3	0.8908	0.0215	0.0213	0.0219	0.0224	0.022
0.0	0.0	0.0	-1648.0661	-2703.6028	NaN	NaN	0.6213	0.8906	0.0215	0.0214	0.0219	0.0224	0.0221
0.0	0.0	0.0	-1162.0661	311.3972	NaN	NaN	-0.3	0.8907	0.0215	0.0213	0.022	0.0225	0.0221
0.0	0.0	0.0	-1652.0661	-1947.6028	NaN	NaN	0.5411	0.8902	0.0216	0.0215	0.022	0.0226	0.0221
0.0	0.0	0.0	-4064.0661	3289.3972	NaN	NaN	-0.3	0.8902	0.0216	0.0215	0.022	0.0226	0.0221
0.0	0.0	0.0	-3391.0661	-1516.6028	NaN	NaN	0.309	0.8895	0.0219	0.0217	0.0222	0.0226	0.0222
0.0	0.0	0.0	-2548.0661	-2850.6028	NaN	NaN	0.528	0.8897	0.0219	0.0217	0.0221	0.0225	0.0221
0.0	0.0	0.0	-2693.0661	2957.3972	NaN	NaN	1.3	0.8899	0.0218	0.0216	0.0221	0.0226	0.022
0.0	0.0	0.0	-922.0661	2280.3972	NaN	NaN	1.3	0.8898	0.0218	0.0216	0.0221	0.0227	0.0221
0.0	0.0	0.0	-3415.0661	902.3972	NaN	NaN	-0.3	0.8894	0.0219	0.0218	0.0221	0.0227	0.0221
0.0	0.0	0.0	-1353.0661	-1839.6028	NaN	NaN	0.5762	0.8892	0.022	0.0218	0.0221	0.0227	0.0221
0.0	0.0	0.0	-751.0661	-180.6028	NaN	NaN	0.1938	0.8891	0.022	0.0218	0.0222	0.0227	0.0222
0.0	0.0	0.0	-2926.0661	933.3972	NaN	NaN	-0.3	0.8892	0.0218	0.0217	0.0222	0.0227	0.0223
0.0	0.0	0.0	-2295.0661	1184.3972	NaN	NaN	-0.3	0.8887	0.0219	0.0218	0.0224	0.0228	0.0224
0.0	0.0	0.0	-2627.0661	-3665.6028	NaN	NaN	0.5825	0.8884	0.022	0.0221	0.0225	0.0226	0.0224
0.0	0.0	0.0	-1565.0661	-669.6028	NaN	NaN	0.2996	0.889	0.0219	0.0219	0.0224	0.0224	0.0224
0.0	0.0	0.0	-1885.0661	-3873.6028	NaN	NaN	0.6727	0.8889	0.0218	0.0221	0.0225	0.0224	0.0224
0.0	0.0	0.0	-2032.0661	133.3972	NaN	NaN	-0.0703	0.8898	0.0215	0.0218	0.0222	0.0224	0.0223
0.0	0.0	0.0	-3288.0661	-1712.6028	NaN	NaN	0.3425	0.8894	0.0215	0.0218	0.0223	0.0225	0.0224
0.0	0.0	0.0	-1278.0661	-99.6028	NaN	NaN	0.0723	0.8899	0.0214	0.0217	0.0222	0.0225	0.0224
0.0	0.0	0.0	-3352.0661	-2214.6028	NaN	NaN	0.3978	0.8894	0.0214	0.0217	0.0223	0.0226	0.0225
0.0	0.0	0.0	-1976.0661	113.3972	NaN	NaN	-0.0609	0.8897	0.0214	0.0216	0.0222	0.0226	0.0224
0.0	0.0	0.0	-2656.0661	-145.6028	NaN	NaN	0.052	0.8897	0.0214	0.0215	0.0221	0.0226	0.0226
0.0	0.0	0.0	-1981.0661	-518.6028	NaN	NaN	0.2075	0.89	0.0214	0.0214	0.0221	0.0227	0.0225
0.0	0.0	0.0	-859.0661	-913.6028	NaN	NaN	0.5154	0.8904	0.0213	0.0212	0.022	0.0227	0.0225
0.0	0.0	0.0	-1901.0661	-881.6028	NaN	NaN	0.3168	0.8905	0.0212	0.021	0.022	0.0229	0.0224
0.0	0.0	0.0	-1706.0661	73.3972	NaN	NaN	-0.045	0.8904	0.0213	0.021	0.022	0.0229	0.0224
0.0	0.0	0.0	-1597.0661	-402.6028	NaN	NaN	0.2013	0.8902	0.0214	0.0211	0.022	0.0229	0.0225
0.0	0.0	0.0	-2530.0661	-967.6028	NaN	NaN	0.2766	0.8901	0.0215	0.0211	0.022	0.0229	0.0224
0.0	0.0	0.0	-3218.0661	-1151.6028	NaN	NaN	0.2635	0.8906	0.0213	0.021	0.0219	0.0228	0.0224
0.0	0.0	0.0	-1848.0661	1898.3972	NaN	NaN	1.3	0.8917	0.021	0.0206	0.0218	0.0227	0.0222
0.0	0.0	0.0	-1724.0661	-69.6028	NaN	NaN	0.0388	0.892	0.0208	0.0205	0.0218	0.0227	0.0222
0.0	0.0	0.0	-1567.0661	-320.6028	NaN	NaN	0.1698	0.8924	0.0207	0.0205	0.0217	0.0227	0.022
0.0	0.0	0.0	-2962.0661	1397.3972	NaN	NaN	-0.3	0.8922	0.0208	0.0205	0.0217	0.0228	0.022
0.0	0.0	0.0	-1955.0661	436.3972	NaN	NaN	-0.2874	0.8921	0.0209	0.0206	0.0217	0.0227	0.022
0.0	0.0	0.0	-2692.0661	-2136.6028	NaN	NaN	0.4425	0.8922	0.0209	0.0206	0.0217	0.0226	0.022
0.0	0.0	0.0	-2836.0661	-1228.6028	NaN	NaN	0.3023	0.8926	0.0209	0.0205	0.0216	0.0225	0.0219
0.0	0.0	0.0	-1025.0661	-692.6028	NaN	NaN	0.4032	0.8933	0.0207	0.0203	0.0215	0.0223	0.0218
0.0	0.0	0.0	-1246.0661	-458.6028	NaN	NaN	0.269	0.8938	0.0205	0.0203	0.0214	0.0223	0.0218
0.0	0.0	0.0	-547.0661	327.3972	NaN	NaN	-0.3	0.8936	0.0206	0.0204	0.0214	0.0223	0.0217
0.0	0.0	0.0	-1734.0661	1401.3972	NaN	NaN	-0.3	0.8938	0.0204	0.0205	0.0213	0.0223	0.0217
0.0	0.0	0.0	-2267.0661	1120.3972	NaN	NaN	-0.3	0.8935	0.0205	0.0205	0.0214	0.0224	0.0217
0.0	0.0	0.0	-1120.0661	533.3972	NaN	NaN	-0.3	0.8933	0.0207	0.0205	0.0215	0.0224	0.0216
0.0	0.0	0.0	-2794.0661	2066.3972	NaN	NaN	-0.3	0.8925	0.0211	0.0206	0.0217	0.0225	0.0217
0.0	0.0	0.0	-2142.0661	-3886.6028	NaN	NaN	0.6447	0.8919	0.0214	0.0208	0.0218	0.0224	0.0217
0.0	0.0	0.0	-2479.0661	3962.3972	NaN	NaN	1.3	0.8927	0.0212	0.0206	0.0217	0.0222	0.0216
0.0	0.0	0.0	-3137.0661	-1430.6028	NaN	NaN	0.3132	0.8926	0.0212	0.0206	0.0218	0.0221	0.0216
0.0	0.0	0.0	-2186.0661	1330.3972	NaN	NaN	-0.3	0.8936	0.0208	0.0205	0.0217	0.0219	0.0215
0.0	0.0	0.0	-1565.0661	182.3972	NaN	NaN	-0.1319	0.893	0.021	0.0206	0.0218	0.022	0.0215
0.0	0.0	0.0	-1288.0661	766.3972	NaN	NaN	-0.3	0.8933	0.021	0.0207	0.0217	0.0218	0.0214
0.0	0.0	0.0	-3927.0661	-653.6028	NaN	NaN	0.1427	0.8924	0.0213	0.0211	0.022	0.0217	0.0216
0.0	0.0	0.0	-1320.0661	962.3972	NaN	NaN	-0.3	0.893	0.0212	0.021	0.0219	0.0215	0.0214
0.0	0.0	0.0	-3576.0661	-1551.6028	NaN	NaN	0.3026	0.8918	0.0215	0.0213	0.0222	0.0215	0.0217
0.0	0.0	0.0	-2679.0661	518.3972	NaN	NaN	-0.2399	0.8928	0.0212	0.0211	0.022	0.0213	0.0215
0.0	0.0	0.0	-1801.0661	663.3972	NaN	NaN	-0.3	0.8923	0.0214	0.0212	0.0221	0.0213	0.0216
0.0	0.0	0.0	-2229.0661	-1045.6028	NaN	NaN	0.3193	0.8923	0.0214	0.0213	0.0221	0.0212	0.0217
0.0	0.0	0.0	-2979.0661	-1397.6028	NaN	NaN	0.3193	0.8923	0.0215	0.0214	0.0221	0.0211	0.0216
0.0	0.0	0.0	-938.0661	-613.6028	NaN	NaN	0.3954	0.8924	0.0215	0.0214	0.0221	0.0211	0.0215
0.0	0.0	0.0	-1461.0661	-33.6028	NaN	NaN	0.0225	0.8921	0.0216	0.0214	0.0221	0.0212	0.0216
0.0	0.0	0.0	-2467.0661	-271.6028	NaN	NaN	0.0992	0.892	0.0217	0.0215	0.0222	0.0211	0.0215
0.0	0.0	0.0	-2096.0661	-1129.6028	NaN	NaN	0.3502	0.8919	0.0219	0.0216	0.0222	0.0211	0.0214
0.0	0.0	0.0	-2205.0661	-1278.6028	NaN	NaN	0.367	0.8919	0.0219	0.0216	0.0221	0.021	0.0214
0.0	0.0	0.0	-2432.0661	2277.3972	NaN	NaN	-0.3	0.8923	0.0217	0.0215	0.0221	0.021	0.0215
0.0	0.0	0.0	-2078.0661	-1672.6028	NaN	NaN	0.4459	0.8915	0.022	0.0217	0.0222	0.0211	0.0215
0.0	0.0	0.0	-1266.0661	1051.3972	NaN	NaN	-0.3	0.8917	0.022	0.0217	0.0221	0.0211	0.0214
0.0	0.0	0.0	-1917.0661	-1440.6028	NaN	NaN	0.429	0.8913	0.0222	0.0218	0.0222	0.0211	0.0214
0.0	0.0	0.0	-1142.0661	-1947.6028	NaN	NaN	0.6304	0.8915	0.0222	0.0219	0.0221	0.0209	0.0213
0.0	0.0	0.0	-3012.0661	-406.6028	NaN	NaN	0.1189	0.8913	0.0222	0.022	0.0222	0.0209	0.0213
0.0	0.0	0.0	-1312.0661	-3628.6028	NaN	NaN	0.7344	0.8915	0.0222	0.0221	0.0222	0.0208	0.0213
0.0	0.0	0.0	-692.0661	-969.6028	NaN	NaN	0.5835	0.8916	0.0222	0.022	0.0221	0.0208	0.0213
0.0	0.0	0.0	716.9339	-756.6028	NaN	NaN	1.3	0.8919	0.022	0.022	0.0221	0.0208	0.0213
0.0	0.0	0.0	-2893.0661	-1532.6028	NaN	NaN	0.3463	0.8916	0.0221	0.0221	0.0221	0.0208	0.0214
0.0	0.0	0.0	-2389.0661	245.3972	NaN	NaN	-0.1145	0.8915	0.0221	0.0221	0.0221	0.0209	0.0213
0.0	0.0	0.0	-1328.0661	79.3972	NaN	NaN	-0.0636	0.8911	0.0223	0.0222	0.0221	0.021	0.0213
0.0	0.0	0.0	-1918.0661	-950.6028	NaN	NaN	0.3314	0.8908	0.0224	0.0224	0.0222	0.021	0.0213
0.0	0.0	0.0	-1526.0661	-1972.6028	NaN	NaN	0.5638	0.8909	0.0224	0.0224	0.0221	0.0209	0.0213
0.0	0.0	0.0	-3468.0661	-2294.6028	NaN	NaN	0.3982	0.8907	0.0225	0.0225	0.0222	0.0208	0.0213
0.0	0.0	0.0	-788.0661	-1702.6028	NaN	NaN	0.6836	0.8912	0.0222	0.0224	0.0221	0.0209	0.0213
0.0	0.0	0.0	-480.0661	915.3972	NaN	NaN	1.3	0.8911	0.0222	0.0223	0.0221	0.021	0.0213
0.0	0.0	0.0	-2062.0661	-932.6028	NaN	NaN	0.3114	0.8909	0.0222	0.0225	0.0221	0.021	0.0213
0.0	0.0	0.0	-525.0661	-2260.6028	NaN	NaN	0.8115	0.8911	0.0222	0.0224	0.022	0.0209	0.0213
0.0	0.0	0.0	-972.0661	-2995.6028	NaN	NaN	0.755	0.8909	0.0222	0.0225	0.0221	0.0209	0.0214
0.0	0.0	0.0	-2474.0661	1663.3972	NaN	NaN	-0.3	0.891	0.0221	0.0224	0.0221	0.0211	0.0214
0.0	0.0	0.0	-2389.0661	3149.3972	NaN	NaN	1.3	0.891	0.0221	0.0224	0.0221	0.0211	0.0214
0.0	0.0	0.0	-2731.0661	-1795.6028	NaN	NaN	0.3967	0.8903	0.0223	0.0226	0.0222	0.0211	0.0215
0.0	0.0	0.0	-2845.0661	1252.3972	NaN	NaN	-0.3	0.8907	0.0223	0.0226	0.0221	0.021	0.0214
0.0	0.0	0.0	-2071.0661	-3617.6028	NaN	NaN	0.6359	0.8906	0.0223	0.0226	0.0221	0.0209	0.0214
0.0	0.0	0.0	-1440.0661	-613.6028	NaN	NaN	0.2988	0.8909	0.0221	0.0225	0.0221	0.021	0.0214
0.0	0.0	0.0	-1150.0661	418.3972	NaN	NaN	-0.3	0.8909	0.022	0.0225	0.0221	0.0211	0.0214
0.0	0.0	0.0	-1439.0661	-2562.6028	NaN	NaN	0.6404	0.8906	0.0222	0.0226	0.0221	0.0211	0.0214
0.0	0.0	0.0	-2547.0661	-917.6028	NaN	NaN	0.2648	0.8905	0.0223	0.0227	0.0221	0.021	0.0215
0.0	0.0	0.0	-1450.0661	-1970.6028	NaN	NaN	0.5761	0.8905	0.0223	0.0227	0.0221	0.021	0.0215
0.0	0.0	0.0	-2155.0661	-1587.6028	NaN	NaN	0.4242	0.8904	0.0222	0.0227	0.022	0.0211	0.0216
0.0	0.0	0.0	-1117.0661	2983.3972	NaN	NaN	1.3	0.8906	0.0221	0.0226	0.0219	0.0212	0.0216
0.0	0.0	0.0	-2376.0661	803.3972	NaN	NaN	-0.3	0.8901	0.0222	0.0227	0.022	0.0213	0.0216
0.0	0.0	0.0	24.9339	-1453.6028	NaN	NaN	1.0175	0.8897	0.0224	0.0228	0.022	0.0214	0.0217
0.0	0.0	0.0	-3311.0661	1134.3972	NaN	NaN	-0.3	0.8892	0.0226	0.0229	0.0221	0.0215	0.0217
0.0	0.0	0.0	-2811.0661	89.3972	NaN	NaN	-0.0328	0.889	0.0227	0.0229	0.0222	0.0215	0.0217
0.0	0.0	0.0	-3431.0661	-1431.6028	NaN	NaN	0.2944	0.8891	0.0226	0.0228	0.0222	0.0215	0.0218
0.0	0.0	0.0	-2630.0661	-678.6028	NaN	NaN	0.2051	0.8889	0.0227	0.0228	0.0222	0.0216	0.0218
0.0	0.0	0.0	-1803.0661	2478.3972	NaN	NaN	1.3	0.8892	0.0227	0.0228	0.0221	0.0215	0.0217
0.0	0.0	0.0	-2355.0661	-753.6028	NaN	NaN	0.2424	0.8887	0.0229	0.023	0.0222	0.0216	0.0217
0.0	0.0	0.0	-1624.0661	-1164.6028	NaN	NaN	0.4176	0.8889	0.0229	0.0231	0.0221	0.0214	0.0216
0.0	0.0	0.0	-2691.0661	440.3972	NaN	NaN	-0.1957	0.8888	0.0229	0.0231	0.0221	0.0214	0.0217
0.0	0.0	0.0	-2182.0661	-908.6028	NaN	NaN	0.294	0.8893	0.0228	0.0229	0.022	0.0214	0.0216
0.0	0.0	0.0	-2173.0661	1361.3972	NaN	NaN	-0.3	0.8896	0.0227	0.0228	0.022	0.0214	0.0216
0.0	0.0	0.0	-2561.0661	951.3972	NaN	NaN	-0.3	0.8895	0.0228	0.0228	0.022	0.0214	0.0216
0.0	0.0	0.0	-1606.0661	1601.3972	NaN	NaN	-0.3	0.8896	0.0228	0.0228	0.0219	0.0213	0.0216
0.0	0.0	0.0	-3200.0661	758.3972	NaN	NaN	-0.3	0.8893	0.0229	0.0229	0.0219	0.0213	0.0216
0.0	0.0	0.0	-3304.0661	898.3972	NaN	NaN	-0.3	0.8896	0.023	0.0229	0.0219	0.0212	0.0215
0.0	0.0	0.0	-1005.0661	453.3972	NaN	NaN	-0.3	0.8897	0.023	0.023	0.0218	0.0211	0.0214
0.0	0.0	0.0	-2063.0661	-668.6028	NaN	NaN	0.2448	0.8894	0.0231	0.023	0.0219	0.0211	0.0214
0.0	0.0	0.0	-1954.0661	-992.6028	NaN	NaN	0.3369	0.8895	0.0232	0.0232	0.0219	0.0209	0.0214
0.0	0.0	0.0	-3675.0661	-1349.6028	NaN	NaN	0.2686	0.8895	0.0232	0.0232	0.0219	0.0208	0.0215
0.0	0.0	0.0	-1195.0661	1240.3972	NaN	NaN	1.3	0.89	0.023	0.023	0.0218	0.0207	0.0214
0.0	0.0	0.0	-2880.0661	655.3972	NaN	NaN	-0.2946	0.8904	0.0229	0.023	0.0218	0.0206	0.0214
0.0	0.0	0.0	-2353.0661	2628.3972	NaN	NaN	1.3	0.8908	0.0229	0.0229	0.0217	0.0205	0.0212
0.0	0.0	0.0	-827.0661	364.3972	NaN	NaN	-0.3	0.8908	0.0229	0.023	0.0217	0.0204	0.0212
0.0	0.0	0.0	-1994.0661	-1839.6028	NaN	NaN	0.4799	0.8906	0.023	0.0231	0.0217	0.0204	0.0213
0.0	0.0	0.0	-1114.0661	-154.6028	NaN	NaN	0.1219	0.8906	0.023	0.023	0.0218	0.0204	0.0213
0.0	0.0	0.0	-1467.0661	-477.6028	NaN	NaN	0.2456	0.8908	0.0228	0.0229	0.0218	0.0203	0.0213
0.0	0.0	0.0	-2170.0661	-1522.6028	NaN	NaN	0.4123	0.8909	0.0227	0.0228	0.0219	0.0203	0.0214
0.0	0.0	0.0	-3139.0661	244.3972	NaN	NaN	-0.0844	0.891	0.0228	0.0228	0.0219	0.0202	0.0213
0.0	0.0	0.0	-3331.0661	-1029.6028	NaN	NaN	0.2361	0.8913	0.0227	0.0227	0.0219	0.0201	0.0213
0.0	0.0	0.0	-1047.0661	-1237.6028	NaN	NaN	0.5417	0.8914	0.0226	0.0227	0.0219	0.02	0.0214
0.0	0.0	0.0	-253.0661	-2812.6028	NaN	NaN	0.9175	0.8915	0.0226	0.0226	0.0219	0.02	0.0214
0.0	0.0	0.0	-3321.0661	707.3972	NaN	NaN	-0.2707	0.8915	0.0225	0.0225	0.0219	0.0201	0.0215
0.0	0.0	0.0	-1825.0661	-382.6028	NaN	NaN	0.1733	0.8912	0.0225	0.0225	0.0219	0.0203	0.0215
0.0	0.0	0.0	-925.0661	3192.3972	NaN	NaN	1.3	0.8913	0.0225	0.0224	0.0219	0.0204	0.0215
0.0	0.0	0.0	-1992.0661	-837.6028	NaN	NaN	0.296	0.8912	0.0225	0.0224	0.0219	0.0204	0.0215
0.0	0.0	0.0	-2572.0661	-2703.6028	NaN	NaN	0.5125	0.8913	0.0225	0.0225	0.0219	0.0203	0.0214
0.0	0.0	0.0	-2199.0661	605.3972	NaN	NaN	-0.3	0.8914	0.0224	0.0224	0.0219	0.0204	0.0214
0.0	0.0	0.0	-1576.0661	-941.6028	NaN	NaN	0.374	0.8917	0.0223	0.0223	0.0219	0.0204	0.0214
0.0	0.0	0.0	-994.0661	-703.6028	NaN	NaN	0.4145	0.8918	0.0223	0.0223	0.0219	0.0203	0.0214
0.0	0.0	0.0	-2772.0661	-2190.6028	NaN	NaN	0.4414	0.8918	0.0223	0.0223	0.0219	0.0203	0.0213
0.0	0.0	0.0	-3213.0661	-942.6028	NaN	NaN	0.2268	0.892	0.0223	0.0223	0.0218	0.0203	0.0213
0.0	0.0	0.0	-2031.0661	567.3972	NaN	NaN	-0.3	0.8921	0.0222	0.0223	0.0218	0.0203	0.0213
0.0	0.0	0.0	-2549.0661	-442.6028	NaN	NaN	0.1479	0.8922	0.0221	0.0223	0.0218	0.0203	0.0213
0.0	0.0	0.0	-694.0661	-1005.6028	NaN	NaN	0.5916	0.8921	0.0221	0.0223	0.0218	0.0204	0.0213
0.0	0.0	0.0	-681.0661	1402.3972	NaN	NaN	1.3	0.8921	0.0221	0.0223	0.0218	0.0204	0.0213
0.0	0.0	0.0	-1413.0661	520.3972	NaN	NaN	-0.3	0.892	0.0221	0.0223	0.0218	0.0204	0.0213
0.0	0.0	0.0	-2402.0661	-2636.6028	NaN	NaN	0.5233	0.8919	0.0221	0.0223	0.0219	0.0205	0.0213
0.0	0.0	0.0	-2583.0661	2831.3972	NaN	NaN	1.3	0.8921	0.0221	0.0221	0.0219	0.0206	0.0213
0.0	0.0	0.0	1188.9339	-941.6028	NaN	NaN	-0.3	0.8921	0.022	0.0219	0.022	0.0207	0.0213
0.0	0.0	0.0	-851.0661	3008.3972	NaN	NaN	1.3	0.8922	0.022	0.0218	0.0221	0.0207	0.0212
0.0	0.0	0.0	-2887.0661	-1761.6028	NaN	NaN	0.3789	0.8921	0.0221	0.0219	0.0222	0.0207	0.021
0.0	0.0	0.0	-2287.0661	-1831.6028	NaN	NaN	0.4447	0.8923	0.0222	0.0219	0.0221	0.0206	0.021
0.0	0.0	0.0	-2083.0661	-795.6028	NaN	NaN	0.2764	0.8923	0.0222	0.0219	0.0221	0.0206	0.021
0.0	0.0	0.0	-1331.0661	-2761.6028	NaN	NaN	0.6748	0.8926	0.0221	0.0218	0.0221	0.0205	0.0209
0.0	0.0	0.0	-1238.0661	-2355.6028	NaN	NaN	0.6555	0.8924	0.0222	0.0218	0.0222	0.0206	0.0208
0.0	0.0	0.0	-1294.0661	647.3972	NaN	NaN	-0.3	0.8923	0.0222	0.0218	0.0222	0.0206	0.0208
0.0	0.0	0.0	-1714.0661	-1161.6028	NaN	NaN	0.4039	0.8924	0.0223	0.0217	0.0222	0.0206	0.0208
0.0	0.0	0.0	-1068.0661	-842.6028	NaN	NaN	0.441	0.8925	0.0223	0.0217	0.0222	0.0205	0.0208
0.0	0.0	0.0	-1361.0661	-1096.6028	NaN	NaN	0.4462	0.8924	0.0223	0.0217	0.0223	0.0206	0.0208
0.0	0.0	0.0	-1653.0661	-1049.6028	NaN	NaN	0.3884	0.8925	0.0224	0.0216	0.0223	0.0206	0.0207
0.0	0.0	0.0	-836.0661	-252.6028	NaN	NaN	0.232	0.892	0.0225	0.0215	0.0224	0.0208	0.0208
0.0	0.0	0.0	-3173.0661	2799.3972	NaN	NaN	-0.3	0.8917	0.0226	0.0215	0.0224	0.021	0.0209
0.0	0.0	0.0	-2838.0661	-2874.6028	NaN	NaN	0.5032	0.8906	0.0228	0.0217	0.0225	0.0212	0.0212
0.0	0.0	0.0	-3045.0661	-4118.6028	NaN	NaN	0.5749	0.8896	0.023	0.0219	0.0227	0.0214	0.0215
0.0	0.0	0.0	-875.0661	407.3972	NaN	NaN	-0.3	0.89	0.0228	0.0218	0.0227	0.0213	0.0213
0.0	0.0	0.0	-518.0661	-1360.6028	NaN	NaN	0.7242	0.8904	0.0227	0.0217	0.0227	0.0212	0.0213
0.0	0.0	0.0	-2352.0661	-755.6028	NaN	NaN	0.2431	0.8907	0.0225	0.0217	0.0227	0.0212	0.0212
0.0	0.0	0.0	-910.0661	-1517.6028	NaN	NaN	0.6251	0.8912	0.0224	0.0216	0.0227	0.021	0.0211
0.0	0.0	0.0	-3247.0661	803.3972	NaN	NaN	-0.3	0.8916	0.0223	0.0216	0.0226	0.0208	0.0211
0.0	0.0	0.0	-685.0661	-4056.6028	NaN	NaN	0.8555	0.8917	0.0222	0.0217	0.0225	0.0207	0.0212
0.0	0.0	0.0	-1556.0661	-1624.6028	NaN	NaN	0.5108	0.8916	0.0223	0.0218	0.0224	0.0207	0.0212
0.0	0.0	0.0	-2732.0661	-905.6028	NaN	NaN	0.249	0.8916	0.0224	0.022	0.0223	0.0205	0.0212
0.0	0.0	0.0	-3401.0661	267.3972	NaN	NaN	-0.0853	0.8927	0.0221	0.022	0.0221	0.0202	0.021
0.0	0.0	0.0	53.9339	513.3972	NaN	NaN	0.9049	0.893	0.022	0.0218	0.022	0.0202	0.0209
0.0	0.0	0.0	-525.0661	588.3972	NaN	NaN	1.3	0.893	0.0221	0.0218	0.0219	0.0202	0.0209
0.0	0.0	0.0	-1409.0661	-1118.6028	NaN	NaN	0.4425	0.8929	0.0221	0.022	0.0218	0.0202	0.021
0.0	0.0	0.0	-948.0661	-3092.6028	NaN	NaN	0.7654	0.8927	0.0222	0.0221	0.0218	0.0202	0.0211
0.0	0.0	0.0	-2973.0661	-503.6028	NaN	NaN	0.1449	0.8926	0.0221	0.0221	0.0218	0.0202	0.0212
0.0	0.0	0.0	-2686.0661	-2171.6028	NaN	NaN	0.447	0.8924	0.0221	0.0221	0.0218	0.0203	0.0214
0.0	0.0	0.0	-2536.0661	-330.6028	NaN	NaN	0.1153	0.8936	0.0217	0.0217	0.0215	0.0203	0.0211
0.0	0.0	0.0	-967.0661	903.3972	NaN	NaN	-0.3	0.892	0.0223	0.0219	0.0217	0.0206	0.0214
0.0	0.0	0.0	58.9339	-109.6028	NaN	NaN	1.3	0.8923	0.0222	0.0219	0.0216	0.0205	0.0215
0.0	0.0	0.0	-164.0661	-2117.6028	NaN	NaN	0.9281	0.8925	0.0221	0.0219	0.0216	0.0205	0.0214
0.0	0.0	0.0	-2688.0661	1034.3972	NaN	NaN	-0.3	0.8931	0.0219	0.0216	0.0215	0.0205	0.0212
0.0	0.0	0.0	-686.0661	-289.6028	NaN	NaN	0.2968	0.8936	0.0218	0.0215	0.0215	0.0206	0.0211
0.0	0.0	0.0	-1331.0661	1828.3972	NaN	NaN	1.3	0.894	0.0217	0.0213	0.0214	0.0208	0.0208
0.0	0.0	0.0	-619.0661	585.3972	NaN	NaN	-0.3	0.8936	0.0217	0.0214	0.0216	0.0209	0.0207
0.0	0.0	0.0	-1938.0661	-1383.6028	NaN	NaN	0.4165	0.8935	0.0215	0.0215	0.0218	0.0209	0.0207
0.0	0.0	0.0	-1316.0661	-1345.6028	NaN	NaN	0.5055	0.8939	0.0213	0.0214	0.022	0.0208	0.0206
0.0	0.0	0.0	-655.0661	-1739.6028	NaN	NaN	0.7264	0.8947	0.0211	0.0212	0.022	0.0207	0.0203
0.0	0.0	0.0	-1913.0661	3674.3972	NaN	NaN	1.3	0.8949	0.021	0.021	0.0221	0.0208	0.0202
0.0	0.0	0.0	-2553.0661	-1390.6028	NaN	NaN	0.3526	0.8949	0.0209	0.021	0.0221	0.0209	0.0201
0.0	0.0	0.0	-1129.0661	-347.6028	NaN	NaN	0.2354	0.8937	0.0211	0.0213	0.0223	0.0213	0.0204
0.0	0.0	0.0	-2999.0661	1211.3972	NaN	NaN	-0.3	0.8947	0.021	0.0211	0.022	0.021	0.0201
0.0	0.0	0.0	-2265.0661	1361.3972	NaN	NaN	-0.3	0.8829	0.0235	0.0231	0.0242	0.0234	0.0229
0.0	0.0	0.0	-2049.0661	743.3972	NaN	NaN	-0.3	0.9018	0.02	0.0191	0.0212	0.0198	0.0181
