# Supplementary material for: DeepFRET, a software for rapid and automated single-molecule FRET data classification using deep learning
Source: eLife. 2020 Nov 3;9:e60404. doi: 10.7554/eLife.60404 (PMC7609065; doi:10.7554/eLife.60404)
Supplement: Figure 4—source data 1. [file elife-60404-fig4-data1.zip › Figure 4-source data 1/Fig_S4a/Traces/traces_all_n294/Traces_Fig2d_4mMAc_mov2_combined_tif_pair24.txt]

Exported by DeepFRET
Date: 2020-08-26, 18:13
Video filename: None
FRET pair #24
Bleaches at 74
D-Dexc-bg	A-Dexc-bg	A-Aexc-bg	D-Dexc-rw	A-Dexc-rw	A-Aexc-rw	S	E	p_bleached	p_aggregated	p_noisy	p_scrambled	p_static	p_dynamic
0.0	0.0	0.0	32969.215	10400.2085	NaN	NaN	0.2398	0.0459	0.0263	0.0305	0.8248	0.0398	0.0328
0.0	0.0	0.0	35298.215	13492.2085	NaN	NaN	0.2765	0.0456	0.0241	0.0218	0.8463	0.0384	0.0236
0.0	0.0	0.0	30070.215	9167.2085	NaN	NaN	0.2336	0.0756	0.0329	0.0224	0.7918	0.0531	0.0242
0.0	0.0	0.0	28994.215	5900.2085	NaN	NaN	0.1691	0.0602	0.0284	0.0251	0.8101	0.051	0.0251
0.0	0.0	0.0	29423.215	10615.2085	NaN	NaN	0.2651	0.0783	0.0334	0.0246	0.7815	0.0584	0.0239
0.0	0.0	0.0	13915.215	5932.2085	NaN	NaN	0.2989	0.1147	0.0411	0.0267	0.7304	0.0624	0.0246
0.0	0.0	0.0	29045.215	8310.2085	NaN	NaN	0.2225	0.1697	0.0504	0.0276	0.6628	0.0652	0.0243
0.0	0.0	0.0	12295.215	3498.2085	NaN	NaN	0.2215	0.195	0.0504	0.027	0.6414	0.0622	0.024
0.0	0.0	0.0	8997.215	5483.2085	NaN	NaN	0.3787	0.1402	0.0433	0.0256	0.7044	0.0656	0.0209
0.0	0.0	0.0	34177.215	7432.2085	NaN	NaN	0.1786	0.0926	0.0355	0.0239	0.7605	0.0695	0.0181
0.0	0.0	0.0	31725.215	9553.2085	NaN	NaN	0.2314	0.0927	0.035	0.0236	0.7573	0.074	0.0174
0.0	0.0	0.0	30946.215	6355.2085	NaN	NaN	0.1704	0.1003	0.0365	0.0241	0.7446	0.0771	0.0175
0.0	0.0	0.0	6688.215	1108.2085	NaN	NaN	0.1421	0.0994	0.036	0.0239	0.7457	0.078	0.0169
0.0	0.0	0.0	33939.215	11111.2085	NaN	NaN	0.2466	0.0838	0.0331	0.0236	0.7662	0.0773	0.0159
0.0	0.0	0.0	30764.215	8512.2085	NaN	NaN	0.2167	0.0772	0.0314	0.0236	0.7747	0.0776	0.0155
0.0	0.0	0.0	30683.215	13447.2085	NaN	NaN	0.3047	0.0769	0.0318	0.0249	0.7696	0.0812	0.0156
0.0	0.0	0.0	35323.215	11157.2085	NaN	NaN	0.24	0.0764	0.0322	0.0259	0.7667	0.0825	0.0164
0.0	0.0	0.0	32531.215	8374.2085	NaN	NaN	0.2047	0.0732	0.0312	0.0271	0.7713	0.0804	0.0168
0.0	0.0	0.0	29493.215	8461.2085	NaN	NaN	0.2229	0.0676	0.0295	0.0282	0.7802	0.0771	0.0174
0.0	0.0	0.0	31826.215	12210.2085	NaN	NaN	0.2773	0.0615	0.0277	0.0281	0.7914	0.074	0.0172
0.0	0.0	0.0	30906.215	6781.2085	NaN	NaN	0.1799	0.0591	0.0274	0.0289	0.7943	0.0725	0.0178
0.0	0.0	0.0	28673.215	11035.2085	NaN	NaN	0.2779	0.0565	0.0266	0.029	0.7994	0.0707	0.0179
0.0	0.0	0.0	32413.215	8178.2085	NaN	NaN	0.2015	0.0552	0.0263	0.0289	0.8018	0.0699	0.018
0.0	0.0	0.0	29009.215	7062.2085	NaN	NaN	0.1958	0.0544	0.0261	0.0291	0.8026	0.0699	0.018
0.0	0.0	0.0	36053.215	6937.2085	NaN	NaN	0.1614	0.0537	0.026	0.0293	0.8029	0.0702	0.0179
0.0	0.0	0.0	32147.215	6988.2085	NaN	NaN	0.1786	0.0534	0.026	0.0291	0.8032	0.0704	0.0179
0.0	0.0	0.0	31161.215	9826.2085	NaN	NaN	0.2397	0.0534	0.0264	0.0291	0.801	0.0725	0.0175
0.0	0.0	0.0	36690.215	7217.2085	NaN	NaN	0.1644	0.0536	0.0269	0.0285	0.8012	0.0726	0.0173
0.0	0.0	0.0	34721.215	7597.2085	NaN	NaN	0.1795	0.0534	0.0271	0.0281	0.8012	0.0736	0.0167
0.0	0.0	0.0	32984.215	12171.2085	NaN	NaN	0.2695	0.0531	0.0273	0.0278	0.8009	0.0747	0.0161
0.0	0.0	0.0	34845.215	7720.2085	NaN	NaN	0.1814	0.0527	0.0275	0.0272	0.8017	0.0751	0.0157
0.0	0.0	0.0	29258.215	11826.2085	NaN	NaN	0.2879	0.053	0.0277	0.027	0.8001	0.0769	0.0152
0.0	0.0	0.0	30811.215	11401.2085	NaN	NaN	0.2701	0.0534	0.0278	0.0266	0.7992	0.0783	0.0148
0.0	0.0	0.0	34907.215	9291.2085	NaN	NaN	0.2102	0.0535	0.0283	0.0265	0.7978	0.0793	0.0146
0.0	0.0	0.0	33221.215	9801.2085	NaN	NaN	0.2278	0.0543	0.029	0.0268	0.7942	0.0812	0.0146
0.0	0.0	0.0	31570.215	6953.2085	NaN	NaN	0.1805	0.0553	0.0295	0.0269	0.7917	0.0819	0.0147
0.0	0.0	0.0	30539.215	8246.2085	NaN	NaN	0.2126	0.0569	0.0299	0.0272	0.7886	0.0823	0.0151
0.0	0.0	0.0	34706.215	8617.2085	NaN	NaN	0.1989	0.0583	0.0301	0.0278	0.7862	0.0817	0.0158
0.0	0.0	0.0	31544.215	6684.2085	NaN	NaN	0.1748	0.059	0.0297	0.028	0.787	0.0799	0.0165
0.0	0.0	0.0	33366.215	10140.2085	NaN	NaN	0.2331	0.059	0.0295	0.0281	0.7869	0.0794	0.0171
0.0	0.0	0.0	37288.215	7720.2085	NaN	NaN	0.1715	0.059	0.0291	0.0279	0.7881	0.0784	0.0174
0.0	0.0	0.0	28566.215	11840.2085	NaN	NaN	0.293	0.0603	0.0292	0.0281	0.7858	0.0791	0.0176
0.0	0.0	0.0	36484.215	9860.2085	NaN	NaN	0.2128	0.0608	0.029	0.0284	0.7848	0.0795	0.0175
0.0	0.0	0.0	38466.215	9786.2085	NaN	NaN	0.2028	0.0614	0.0287	0.0293	0.784	0.079	0.0176
0.0	0.0	0.0	36542.215	9872.2085	NaN	NaN	0.2127	0.0623	0.0282	0.0308	0.783	0.0777	0.0179
0.0	0.0	0.0	33435.215	8125.2085	NaN	NaN	0.1955	0.0643	0.0283	0.0311	0.7805	0.0774	0.0184
0.0	0.0	0.0	28974.215	8046.2085	NaN	NaN	0.2173	0.0679	0.0288	0.0318	0.7748	0.0779	0.0188
0.0	0.0	0.0	31936.215	5675.2085	NaN	NaN	0.1509	0.0721	0.0299	0.0316	0.7672	0.0799	0.0192
0.0	0.0	0.0	30271.215	7957.2085	NaN	NaN	0.2081	0.0739	0.0304	0.0307	0.7642	0.0813	0.0194
0.0	0.0	0.0	35054.215	10506.2085	NaN	NaN	0.2306	0.0736	0.0307	0.0303	0.7636	0.0825	0.0194
0.0	0.0	0.0	31715.215	6468.2085	NaN	NaN	0.1694	0.0733	0.031	0.0299	0.7631	0.0831	0.0195
0.0	0.0	0.0	33612.215	10372.2085	NaN	NaN	0.2358	0.0731	0.0309	0.03	0.762	0.0845	0.0196
0.0	0.0	0.0	33462.215	13370.2085	NaN	NaN	0.2855	0.0726	0.0308	0.0301	0.7619	0.0847	0.0199
0.0	0.0	0.0	37909.215	7322.2085	NaN	NaN	0.1619	0.0714	0.0303	0.0303	0.7632	0.0851	0.0196
0.0	0.0	0.0	32118.215	10902.2085	NaN	NaN	0.2534	0.0691	0.0297	0.0301	0.767	0.085	0.0191
0.0	0.0	0.0	32875.215	10979.2085	NaN	NaN	0.2504	0.0663	0.0289	0.03	0.7703	0.0861	0.0185
0.0	0.0	0.0	31046.215	8870.2085	NaN	NaN	0.2222	0.0644	0.0282	0.0293	0.7739	0.0861	0.0182
0.0	0.0	0.0	38185.215	10544.2085	NaN	NaN	0.2164	0.0643	0.0278	0.0289	0.7752	0.0855	0.0183
0.0	0.0	0.0	36144.215	10289.2085	NaN	NaN	0.2216	0.0653	0.0276	0.0286	0.7759	0.0838	0.0187
0.0	0.0	0.0	34698.215	10195.2085	NaN	NaN	0.2271	0.0663	0.0275	0.0287	0.7763	0.0824	0.0189
0.0	0.0	0.0	31812.215	8246.2085	NaN	NaN	0.2059	0.0684	0.0274	0.0286	0.7763	0.0801	0.0192
0.0	0.0	0.0	35162.215	8055.2085	NaN	NaN	0.1864	0.0714	0.0272	0.0284	0.7753	0.078	0.0197
0.0	0.0	0.0	26011.215	7448.2085	NaN	NaN	0.2226	0.0786	0.0283	0.0285	0.7658	0.0781	0.0207
0.0	0.0	0.0	33513.215	10582.2085	NaN	NaN	0.24	0.0864	0.0298	0.0285	0.7547	0.0794	0.0211
0.0	0.0	0.0	31491.215	7373.2085	NaN	NaN	0.1897	0.0974	0.032	0.0282	0.7406	0.08	0.0219
0.0	0.0	0.0	32174.215	6958.2085	NaN	NaN	0.1778	0.1106	0.0354	0.0287	0.7194	0.0837	0.0223
0.0	0.0	0.0	37537.215	10726.2085	NaN	NaN	0.2222	0.1231	0.0382	0.0295	0.7011	0.0845	0.0236
0.0	0.0	0.0	36737.215	12885.2085	NaN	NaN	0.2597	0.1351	0.0411	0.0314	0.6817	0.0861	0.0246
0.0	0.0	0.0	36244.215	13735.2085	NaN	NaN	0.2748	0.143	0.0431	0.0327	0.6688	0.0873	0.025
0.0	0.0	0.0	37024.215	9359.2085	NaN	NaN	0.2018	0.1352	0.0422	0.0333	0.6775	0.0867	0.0251
0.0	0.0	0.0	36118.215	9492.2085	NaN	NaN	0.2081	0.1094	0.0411	0.0344	0.7009	0.0887	0.0255
0.0	0.0	0.0	32000.215	9520.2085	NaN	NaN	0.2293	0.1067	0.0449	0.0372	0.6878	0.0955	0.0279
0.0	0.0	0.0	30645.215	7685.2085	NaN	NaN	0.2005	0.1582	0.0571	0.0486	0.592	0.1072	0.0369
0.0	0.0	0.0	13443.215	6233.2085	NaN	NaN	0.3168	0.4196	0.0763	0.0491	0.3251	0.0955	0.0344
0.0	0.0	0.0	1805.215	-2852.7915	NaN	NaN	1.3	0.8571	0.0298	0.0198	0.0433	0.0324	0.0176
0.0	0.0	0.0	3895.215	-1870.7915	NaN	NaN	-0.3	0.8459	0.0333	0.0249	0.0394	0.0335	0.023
0.0	0.0	0.0	3554.215	274.2085	NaN	NaN	0.0716	0.8514	0.0317	0.023	0.0419	0.0303	0.0216
0.0	0.0	0.0	2419.215	1905.2085	NaN	NaN	0.4406	0.8713	0.0201	0.0152	0.0587	0.0206	0.014
0.0	0.0	0.0	26508.215	7711.2085	NaN	NaN	0.2253	0.1726	0.041	0.0353	0.6901	0.0342	0.0267
0.0	0.0	0.0	33683.215	8220.2085	NaN	NaN	0.1962	0.0908	0.0316	0.0225	0.8001	0.0385	0.0166
0.0	0.0	0.0	32965.215	9449.2085	NaN	NaN	0.2228	0.0657	0.0271	0.024	0.8252	0.0411	0.017
0.0	0.0	0.0	33428.215	8026.2085	NaN	NaN	0.1936	0.0577	0.0265	0.0237	0.8304	0.0455	0.0163
0.0	0.0	0.0	28315.215	9363.2085	NaN	NaN	0.2485	0.0516	0.0258	0.0242	0.8351	0.0475	0.0158
0.0	0.0	0.0	27094.215	12454.2085	NaN	NaN	0.3149	0.0489	0.0261	0.0245	0.8346	0.0506	0.0153
0.0	0.0	0.0	30755.215	9990.2085	NaN	NaN	0.2452	0.0503	0.0278	0.0255	0.8247	0.0562	0.0155
0.0	0.0	0.0	32518.215	5644.2085	NaN	NaN	0.1479	0.0562	0.03	0.0275	0.8081	0.0614	0.0169
0.0	0.0	0.0	29446.215	6584.2085	NaN	NaN	0.1827	0.0653	0.0316	0.0283	0.7936	0.0631	0.0182
0.0	0.0	0.0	27599.215	5692.2085	NaN	NaN	0.171	0.0745	0.033	0.0286	0.7813	0.0635	0.0192
0.0	0.0	0.0	33155.215	6097.2085	NaN	NaN	0.1553	0.0856	0.0354	0.029	0.7647	0.0654	0.0199
0.0	0.0	0.0	29561.215	7098.2085	NaN	NaN	0.1936	0.0971	0.0382	0.0291	0.7481	0.0672	0.0203
0.0	0.0	0.0	35041.215	8823.2085	NaN	NaN	0.2011	0.1103	0.0408	0.0288	0.7314	0.0679	0.0207
0.0	0.0	0.0	28693.215	7807.2085	NaN	NaN	0.2139	0.1226	0.043	0.0283	0.7177	0.0672	0.0212
0.0	0.0	0.0	39405.215	8826.2085	NaN	NaN	0.183	0.127	0.0445	0.0278	0.7133	0.0662	0.0212
0.0	0.0	0.0	30021.215	11767.2085	NaN	NaN	0.2816	0.1197	0.0443	0.0276	0.7232	0.0641	0.0211
0.0	0.0	0.0	33894.215	7718.2085	NaN	NaN	0.1855	0.1087	0.0442	0.0269	0.7363	0.064	0.0198
0.0	0.0	0.0	32089.215	6151.2085	NaN	NaN	0.1609	0.0999	0.0428	0.0266	0.7488	0.063	0.0189
0.0	0.0	0.0	30693.215	13113.2085	NaN	NaN	0.2993	0.0928	0.0433	0.0261	0.7561	0.0647	0.017
0.0	0.0	0.0	29990.215	9963.2085	NaN	NaN	0.2494	0.0904	0.0438	0.0262	0.7574	0.0662	0.016
0.0	0.0	0.0	26401.215	4516.2085	NaN	NaN	0.1461	0.0895	0.0456	0.0262	0.7533	0.0703	0.0151
0.0	0.0	0.0	30171.215	8660.2085	NaN	NaN	0.223	0.0865	0.046	0.0264	0.754	0.0722	0.0149
0.0	0.0	0.0	29309.215	10754.2085	NaN	NaN	0.2684	0.0809	0.0451	0.0261	0.7613	0.0718	0.0147
0.0	0.0	0.0	30820.215	9821.2085	NaN	NaN	0.2417	0.0773	0.0447	0.0261	0.7662	0.0712	0.0145
0.0	0.0	0.0	27350.215	9839.2085	NaN	NaN	0.2646	0.0753	0.0439	0.0264	0.7703	0.0693	0.0148
0.0	0.0	0.0	28744.215	5959.2085	NaN	NaN	0.1717	0.0762	0.0443	0.0267	0.77	0.0682	0.0146
0.0	0.0	0.0	33280.215	9927.2085	NaN	NaN	0.2298	0.0786	0.044	0.0277	0.7691	0.0659	0.0148
0.0	0.0	0.0	29962.215	7958.2085	NaN	NaN	0.2099	0.0836	0.0436	0.0285	0.7647	0.0643	0.0153
0.0	0.0	0.0	29916.215	7547.2085	NaN	NaN	0.2015	0.0867	0.0427	0.0284	0.7619	0.0646	0.0157
0.0	0.0	0.0	28039.215	9866.2085	NaN	NaN	0.2603	0.0824	0.0416	0.028	0.7655	0.0665	0.016
0.0	0.0	0.0	30572.215	9739.2085	NaN	NaN	0.2416	0.0751	0.0405	0.0286	0.77	0.0692	0.0166
0.0	0.0	0.0	26475.215	10205.2085	NaN	NaN	0.2782	0.0732	0.0396	0.0288	0.7699	0.0708	0.0177
0.0	0.0	0.0	28452.215	7985.2085	NaN	NaN	0.2191	0.0749	0.04	0.0293	0.7664	0.0709	0.0184
0.0	0.0	0.0	33746.215	7680.2085	NaN	NaN	0.1854	0.0812	0.0414	0.0305	0.7565	0.0703	0.02
0.0	0.0	0.0	28121.215	7220.2085	NaN	NaN	0.2043	0.0905	0.0419	0.0307	0.7488	0.067	0.021
0.0	0.0	0.0	29285.215	8035.2085	NaN	NaN	0.2153	0.0995	0.0422	0.0308	0.7424	0.0634	0.0217
0.0	0.0	0.0	32126.215	6486.2085	NaN	NaN	0.168	0.1107	0.0439	0.0318	0.7282	0.0633	0.022
0.0	0.0	0.0	31411.215	12194.2085	NaN	NaN	0.2796	0.13	0.0469	0.0345	0.6994	0.0661	0.0232
0.0	0.0	0.0	22874.215	6801.2085	NaN	NaN	0.2292	0.1915	0.0482	0.0398	0.6189	0.0754	0.0263
0.0	0.0	0.0	13261.215	3618.2085	NaN	NaN	0.2144	0.6621	0.043	0.0283	0.1878	0.055	0.0238
0.0	0.0	0.0	10797.215	1979.2085	NaN	NaN	0.1549	0.852	0.0255	0.0248	0.0504	0.0288	0.0186
0.0	0.0	0.0	15951.215	6041.2085	NaN	NaN	0.2747	0.8773	0.0241	0.0221	0.0323	0.0242	0.02
0.0	0.0	0.0	4023.215	1766.2085	NaN	NaN	0.3051	0.8843	0.0231	0.0199	0.0291	0.0231	0.0206
0.0	0.0	0.0	16493.215	5786.2085	NaN	NaN	0.2597	0.8722	0.0249	0.0209	0.0348	0.0255	0.0217
0.0	0.0	0.0	12866.215	2311.2085	NaN	NaN	0.1523	0.8647	0.0289	0.0209	0.0363	0.0276	0.0217
0.0	0.0	0.0	10992.215	4108.2085	NaN	NaN	0.2721	0.8152	0.0471	0.0295	0.0362	0.0418	0.0302
0.0	0.0	0.0	15150.215	1869.2085	NaN	NaN	0.1098	0.8432	0.0365	0.0281	0.0285	0.0357	0.028
0.0	0.0	0.0	4384.215	984.2085	NaN	NaN	0.1833	0.8844	0.0232	0.0225	0.0241	0.0244	0.0213
0.0	0.0	0.0	179.215	-1915.7915	NaN	NaN	1.1032	0.8926	0.0218	0.0211	0.0222	0.0217	0.0206
0.0	0.0	0.0	938.215	-1554.7915	NaN	NaN	1.3	0.8923	0.023	0.0208	0.0221	0.0214	0.0204
0.0	0.0	0.0	1235.215	228.2085	NaN	NaN	0.1559	0.8911	0.0232	0.0209	0.0225	0.0217	0.0206
0.0	0.0	0.0	-290.785	171.2085	NaN	NaN	-0.3	0.89	0.0233	0.021	0.0228	0.0221	0.0208
0.0	0.0	0.0	-488.785	-1072.7915	NaN	NaN	0.687	0.8903	0.0229	0.0209	0.023	0.0223	0.0206
0.0	0.0	0.0	-13.785	1118.2085	NaN	NaN	1.0125	0.8914	0.0221	0.0206	0.0229	0.0226	0.0204
0.0	0.0	0.0	191.215	346.2085	NaN	NaN	0.6442	0.8915	0.022	0.0207	0.0228	0.0225	0.0205
0.0	0.0	0.0	-314.785	-231.7915	NaN	NaN	0.4241	0.8919	0.022	0.0207	0.0225	0.0224	0.0206
0.0	0.0	0.0	642.215	631.2085	NaN	NaN	0.4957	0.8911	0.0221	0.0208	0.0225	0.0225	0.0209
0.0	0.0	0.0	-1500.785	-1494.7915	NaN	NaN	0.499	0.8893	0.0228	0.0212	0.0227	0.0226	0.0213
0.0	0.0	0.0	806.215	1544.2085	NaN	NaN	0.657	0.8896	0.0226	0.0212	0.0226	0.0226	0.0213
0.0	0.0	0.0	537.215	52.2085	NaN	NaN	0.0886	0.8892	0.0228	0.0212	0.0228	0.0227	0.0214
0.0	0.0	0.0	2554.215	-130.7915	NaN	NaN	-0.054	0.89	0.0223	0.0211	0.0228	0.0227	0.0212
0.0	0.0	0.0	1116.215	294.2085	NaN	NaN	0.2086	0.8904	0.0221	0.021	0.0229	0.0227	0.0209
0.0	0.0	0.0	47.215	-415.7915	NaN	NaN	1.1281	0.8908	0.0219	0.021	0.0229	0.0227	0.0208
0.0	0.0	0.0	-312.785	2194.2085	NaN	NaN	1.1662	0.8912	0.0218	0.021	0.0229	0.0226	0.0205
0.0	0.0	0.0	1129.215	650.2085	NaN	NaN	0.3654	0.8914	0.0219	0.021	0.0229	0.0225	0.0203
0.0	0.0	0.0	-867.785	1064.2085	NaN	NaN	1.3	0.891	0.0223	0.0211	0.023	0.0223	0.0203
0.0	0.0	0.0	15.215	-952.7915	NaN	NaN	1.0162	0.891	0.0224	0.0211	0.0231	0.0222	0.0201
0.0	0.0	0.0	-755.785	-1391.7915	NaN	NaN	0.6481	0.891	0.0224	0.0211	0.0233	0.0222	0.02
0.0	0.0	0.0	-28.785	2722.2085	NaN	NaN	1.0107	0.8913	0.0222	0.0209	0.0236	0.0222	0.0198
0.0	0.0	0.0	141.215	-601.7915	NaN	NaN	1.3	0.891	0.0225	0.021	0.0236	0.0221	0.0198
0.0	0.0	0.0	20.215	-3534.7915	NaN	NaN	1.0058	0.8908	0.0226	0.0212	0.0235	0.0219	0.0199
0.0	0.0	0.0	-964.785	-2192.7915	NaN	NaN	0.6945	0.8913	0.0226	0.0211	0.0234	0.0218	0.0197
0.0	0.0	0.0	1019.215	1208.2085	NaN	NaN	0.5424	0.8919	0.0223	0.0211	0.0233	0.0217	0.0197
0.0	0.0	0.0	-1222.785	212.2085	NaN	NaN	-0.21	0.8917	0.0222	0.0211	0.0234	0.0218	0.0198
0.0	0.0	0.0	130.215	516.2085	NaN	NaN	0.7986	0.8915	0.0224	0.0211	0.0234	0.0218	0.0199
0.0	0.0	0.0	-691.785	-2145.7915	NaN	NaN	0.7562	0.8901	0.0232	0.0213	0.0233	0.0218	0.0203
0.0	0.0	0.0	-215.785	866.2085	NaN	NaN	1.3	0.8904	0.0232	0.0214	0.0232	0.0216	0.0203
0.0	0.0	0.0	-1846.785	-449.7915	NaN	NaN	0.1959	0.8904	0.0234	0.0214	0.023	0.0214	0.0204
0.0	0.0	0.0	779.215	2619.2085	NaN	NaN	0.7707	0.8903	0.0231	0.0215	0.0231	0.0216	0.0203
0.0	0.0	0.0	1351.215	-873.7915	NaN	NaN	-0.3	0.8907	0.0231	0.0215	0.0229	0.0215	0.0202
0.0	0.0	0.0	2161.215	-2017.7915	NaN	NaN	-0.3	0.8904	0.0232	0.0216	0.0229	0.0216	0.0203
0.0	0.0	0.0	2529.215	-29.7915	NaN	NaN	-0.0119	0.8901	0.0232	0.0217	0.0229	0.0218	0.0204
0.0	0.0	0.0	574.215	-979.7915	NaN	NaN	1.3	0.8904	0.0232	0.0216	0.0227	0.0217	0.0203
0.0	0.0	0.0	153.215	1137.2085	NaN	NaN	0.8813	0.8902	0.0233	0.0216	0.0228	0.0218	0.0204
0.0	0.0	0.0	-1046.785	1719.2085	NaN	NaN	1.3	0.8902	0.0233	0.0216	0.0228	0.0218	0.0203
0.0	0.0	0.0	1261.215	495.2085	NaN	NaN	0.2819	0.8898	0.0233	0.0217	0.0229	0.022	0.0203
0.0	0.0	0.0	1661.215	2861.2085	NaN	NaN	0.6327	0.8902	0.0232	0.0216	0.0228	0.022	0.0202
0.0	0.0	0.0	-57.785	-634.7915	NaN	NaN	0.9166	0.8907	0.0233	0.0215	0.0226	0.0218	0.0201
0.0	0.0	0.0	-1143.785	-910.7915	NaN	NaN	0.4433	0.891	0.0233	0.0215	0.0224	0.0217	0.0202
0.0	0.0	0.0	124.215	-1661.7915	NaN	NaN	1.0808	0.8909	0.0233	0.0216	0.0224	0.0216	0.0201
0.0	0.0	0.0	-1879.785	616.2085	NaN	NaN	-0.3	0.891	0.0232	0.0217	0.0224	0.0216	0.0201
0.0	0.0	0.0	706.215	-270.7915	NaN	NaN	-0.3	0.8909	0.0231	0.0218	0.0224	0.0215	0.0202
0.0	0.0	0.0	308.215	160.2085	NaN	NaN	0.342	0.8908	0.0231	0.0218	0.0224	0.0217	0.0202
0.0	0.0	0.0	-644.785	3325.2085	NaN	NaN	1.2406	0.8907	0.0231	0.0219	0.0225	0.0218	0.0201
0.0	0.0	0.0	174.215	2566.2085	NaN	NaN	0.9364	0.8911	0.0231	0.0217	0.0223	0.0218	0.0201
0.0	0.0	0.0	-44.785	682.2085	NaN	NaN	1.0703	0.891	0.0232	0.0217	0.0222	0.0217	0.0201
0.0	0.0	0.0	-301.785	-1034.7915	NaN	NaN	0.7742	0.8909	0.0233	0.0216	0.0223	0.0217	0.0203
0.0	0.0	0.0	-1829.785	1620.2085	NaN	NaN	-0.3	0.8905	0.0234	0.0216	0.0224	0.0217	0.0204
0.0	0.0	0.0	-1458.785	4559.2085	NaN	NaN	1.3	0.8904	0.0235	0.0216	0.0224	0.0216	0.0205
0.0	0.0	0.0	-1871.785	-1872.7915	NaN	NaN	0.5001	0.8905	0.0239	0.0214	0.0223	0.0214	0.0206
0.0	0.0	0.0	231.215	-1517.7915	NaN	NaN	1.1797	0.8899	0.0241	0.0214	0.0224	0.0215	0.0207
0.0	0.0	0.0	-1700.785	-1451.7915	NaN	NaN	0.4605	0.8898	0.0242	0.0214	0.0224	0.0215	0.0208
0.0	0.0	0.0	-834.785	17.2085	NaN	NaN	-0.021	0.8892	0.0242	0.0214	0.0226	0.0217	0.0209
0.0	0.0	0.0	-530.785	-905.7915	NaN	NaN	0.6305	0.8896	0.0241	0.0213	0.0225	0.0217	0.0208
0.0	0.0	0.0	1007.215	1049.2085	NaN	NaN	0.5102	0.8893	0.0241	0.0213	0.0226	0.0218	0.0209
0.0	0.0	0.0	-1813.785	1924.2085	NaN	NaN	1.3	0.8896	0.0242	0.0212	0.0224	0.0217	0.0209
0.0	0.0	0.0	-1475.785	-1824.7915	NaN	NaN	0.5529	0.8901	0.0243	0.0211	0.0222	0.0214	0.0208
0.0	0.0	0.0	770.215	-2564.7915	NaN	NaN	1.3	0.8901	0.0244	0.0211	0.0222	0.0214	0.0208
0.0	0.0	0.0	192.215	1581.2085	NaN	NaN	0.8916	0.8901	0.0243	0.0212	0.0222	0.0215	0.0208
0.0	0.0	0.0	1242.215	858.2085	NaN	NaN	0.4086	0.89	0.0243	0.0212	0.0222	0.0215	0.0208
0.0	0.0	0.0	123.215	-1031.7915	NaN	NaN	1.1356	0.8898	0.0242	0.0212	0.0223	0.0216	0.0208
0.0	0.0	0.0	-1023.785	1191.2085	NaN	NaN	1.3	0.8896	0.0242	0.0213	0.0223	0.0218	0.0208
0.0	0.0	0.0	269.215	301.2085	NaN	NaN	0.528	0.8899	0.0241	0.0213	0.0222	0.0217	0.0208
0.0	0.0	0.0	663.215	2192.2085	NaN	NaN	0.7677	0.8899	0.024	0.0213	0.0222	0.0218	0.0207
0.0	0.0	0.0	-1852.785	-2049.7915	NaN	NaN	0.5252	0.8905	0.024	0.0212	0.022	0.0216	0.0206
0.0	0.0	0.0	-1448.785	-1772.7915	NaN	NaN	0.5503	0.8907	0.0241	0.0212	0.022	0.0216	0.0205
0.0	0.0	0.0	-1146.785	-258.7915	NaN	NaN	0.1841	0.891	0.024	0.0211	0.0219	0.0215	0.0204
0.0	0.0	0.0	-1133.785	-2419.7915	NaN	NaN	0.6809	0.8911	0.024	0.0212	0.0219	0.0214	0.0204
0.0	0.0	0.0	-1039.785	-1773.7915	NaN	NaN	0.6304	0.8914	0.0239	0.0212	0.0218	0.0214	0.0203
0.0	0.0	0.0	-444.785	1527.2085	NaN	NaN	1.3	0.8915	0.0237	0.0212	0.0219	0.0215	0.0202
0.0	0.0	0.0	-1393.785	-2395.7915	NaN	NaN	0.6322	0.8915	0.0236	0.0212	0.0218	0.0215	0.0203
0.0	0.0	0.0	374.215	1019.2085	NaN	NaN	0.7314	0.8913	0.0234	0.0213	0.0219	0.0217	0.0204
0.0	0.0	0.0	-428.785	1069.2085	NaN	NaN	1.3	0.8911	0.0234	0.0214	0.022	0.0217	0.0204
0.0	0.0	0.0	-1659.785	3588.2085	NaN	NaN	1.3	0.8908	0.0234	0.0215	0.0221	0.0218	0.0204
0.0	0.0	0.0	-2192.785	791.2085	NaN	NaN	-0.3	0.8912	0.0233	0.0214	0.022	0.0217	0.0204
0.0	0.0	0.0	-692.785	467.2085	NaN	NaN	-0.3	0.8911	0.0233	0.0214	0.0221	0.0217	0.0204
0.0	0.0	0.0	-318.785	1114.2085	NaN	NaN	1.3	0.8912	0.0232	0.0214	0.0221	0.0218	0.0204
0.0	0.0	0.0	-939.785	-129.7915	NaN	NaN	0.1213	0.8914	0.0231	0.0214	0.0221	0.0217	0.0203
0.0	0.0	0.0	270.215	-260.7915	NaN	NaN	-0.3	0.8914	0.023	0.0214	0.0221	0.0218	0.0203
0.0	0.0	0.0	584.215	1085.2085	NaN	NaN	0.65	0.8917	0.0228	0.0214	0.0221	0.0218	0.0202
0.0	0.0	0.0	-1608.785	-2717.7915	NaN	NaN	0.6282	0.8918	0.0228	0.0214	0.0221	0.0216	0.0203
0.0	0.0	0.0	-436.785	947.2085	NaN	NaN	1.3	0.8924	0.0226	0.0212	0.022	0.0216	0.0201
0.0	0.0	0.0	329.215	526.2085	NaN	NaN	0.6151	0.8927	0.0226	0.0211	0.0218	0.0216	0.0201
0.0	0.0	0.0	508.215	1697.2085	NaN	NaN	0.7696	0.8928	0.0226	0.0211	0.0218	0.0216	0.0202
0.0	0.0	0.0	-787.785	1057.2085	NaN	NaN	1.3	0.8925	0.0227	0.0211	0.0218	0.0216	0.0203
0.0	0.0	0.0	318.215	-565.7915	NaN	NaN	1.3	0.8925	0.0228	0.0211	0.0218	0.0216	0.0203
0.0	0.0	0.0	-972.785	255.2085	NaN	NaN	-0.3	0.8925	0.0228	0.021	0.0218	0.0216	0.0203
0.0	0.0	0.0	1132.215	-1004.7915	NaN	NaN	-0.3	0.8923	0.0228	0.0211	0.0218	0.0216	0.0204
0.0	0.0	0.0	-789.785	237.2085	NaN	NaN	-0.3	0.8923	0.0229	0.0211	0.0218	0.0215	0.0204
0.0	0.0	0.0	-841.785	-2615.7915	NaN	NaN	0.7565	0.892	0.023	0.0212	0.0219	0.0215	0.0205
0.0	0.0	0.0	-239.785	-1399.7915	NaN	NaN	0.8538	0.8923	0.023	0.0211	0.0218	0.0214	0.0204
0.0	0.0	0.0	-134.785	-835.7915	NaN	NaN	0.8611	0.8924	0.023	0.0211	0.0217	0.0214	0.0204
0.0	0.0	0.0	833.215	681.2085	NaN	NaN	0.4498	0.8923	0.0231	0.0211	0.0216	0.0214	0.0204
0.0	0.0	0.0	-3300.785	1418.2085	NaN	NaN	-0.3	0.8922	0.0232	0.0211	0.0216	0.0215	0.0204
0.0	0.0	0.0	-361.785	-343.7915	NaN	NaN	0.4872	0.8926	0.023	0.021	0.0215	0.0214	0.0204
0.0	0.0	0.0	-1222.785	3255.2085	NaN	NaN	1.3	0.8928	0.0229	0.021	0.0215	0.0214	0.0204
0.0	0.0	0.0	-1251.785	-353.7915	NaN	NaN	0.2204	0.8928	0.0228	0.021	0.0215	0.0213	0.0205
0.0	0.0	0.0	-2138.785	-239.7915	NaN	NaN	0.1008	0.893	0.0228	0.021	0.0215	0.0212	0.0205
0.0	0.0	0.0	-1017.785	834.2085	NaN	NaN	-0.3	0.893	0.0228	0.0209	0.0215	0.0212	0.0205
0.0	0.0	0.0	1101.215	-1771.7915	NaN	NaN	1.3	0.893	0.0227	0.0209	0.0215	0.0212	0.0206
0.0	0.0	0.0	-943.785	-3117.7915	NaN	NaN	0.7676	0.893	0.0226	0.021	0.0215	0.0212	0.0207
0.0	0.0	0.0	-209.785	1002.2085	NaN	NaN	1.2647	0.8932	0.0226	0.0208	0.0214	0.0213	0.0206
0.0	0.0	0.0	-954.785	2166.2085	NaN	NaN	1.3	0.8929	0.0227	0.0208	0.0215	0.0214	0.0207
0.0	0.0	0.0	-2003.785	27.2085	NaN	NaN	-0.0138	0.8928	0.0227	0.0209	0.0215	0.0214	0.0208
0.0	0.0	0.0	304.215	-2760.7915	NaN	NaN	1.1238	0.8927	0.0227	0.0209	0.0215	0.0214	0.0208
0.0	0.0	0.0	496.215	-390.7915	NaN	NaN	-0.3	0.8926	0.0227	0.0209	0.0215	0.0215	0.0208
0.0	0.0	0.0	-1908.785	363.2085	NaN	NaN	-0.235	0.8925	0.0227	0.0209	0.0215	0.0215	0.0209
0.0	0.0	0.0	-1372.785	-201.7915	NaN	NaN	0.1282	0.8923	0.0228	0.0209	0.0215	0.0216	0.0209
0.0	0.0	0.0	-936.785	570.2085	NaN	NaN	-0.3	0.8921	0.0229	0.0209	0.0215	0.0216	0.0209
0.0	0.0	0.0	-1811.785	1809.2085	NaN	NaN	-0.3	0.892	0.0229	0.0209	0.0215	0.0217	0.021
0.0	0.0	0.0	-597.785	255.2085	NaN	NaN	-0.3	0.8918	0.023	0.0209	0.0216	0.0217	0.021
0.0	0.0	0.0	328.215	693.2085	NaN	NaN	0.6787	0.8916	0.0231	0.0208	0.0216	0.0218	0.0211
0.0	0.0	0.0	72.215	2141.2085	NaN	NaN	0.9674	0.8913	0.0232	0.0209	0.0217	0.0219	0.0211
0.0	0.0	0.0	3251.215	-511.7915	NaN	NaN	-0.1868	0.8911	0.0232	0.021	0.0217	0.0219	0.0211
0.0	0.0	0.0	-1599.785	1709.2085	NaN	NaN	1.3	0.8913	0.0232	0.021	0.0217	0.0219	0.021
0.0	0.0	0.0	-18.785	-659.7915	NaN	NaN	0.9723	0.8911	0.0231	0.0211	0.0218	0.0219	0.021
0.0	0.0	0.0	-1420.785	209.2085	NaN	NaN	-0.1727	0.8912	0.0231	0.0211	0.0219	0.0218	0.021
0.0	0.0	0.0	-278.785	834.2085	NaN	NaN	1.3	0.8914	0.023	0.0211	0.0219	0.0217	0.0209
0.0	0.0	0.0	498.215	-2360.7915	NaN	NaN	1.2675	0.891	0.023	0.0212	0.022	0.0217	0.021
0.0	0.0	0.0	-958.785	-216.7915	NaN	NaN	0.1844	0.8913	0.0229	0.0212	0.022	0.0216	0.0209
0.0	0.0	0.0	-1823.785	376.2085	NaN	NaN	-0.2599	0.8914	0.0229	0.0212	0.022	0.0215	0.021
0.0	0.0	0.0	-609.785	-792.7915	NaN	NaN	0.5652	0.8917	0.0227	0.0212	0.022	0.0214	0.021
0.0	0.0	0.0	221.215	1123.2085	NaN	NaN	0.8355	0.892	0.0227	0.021	0.0219	0.0214	0.0209
0.0	0.0	0.0	-2233.785	-1579.7915	NaN	NaN	0.4143	0.8914	0.0228	0.0212	0.0221	0.0214	0.0211
0.0	0.0	0.0	479.215	361.2085	NaN	NaN	0.4298	0.8918	0.0227	0.0212	0.022	0.0213	0.021
0.0	0.0	0.0	-1025.785	-346.7915	NaN	NaN	0.2527	0.8914	0.0228	0.0213	0.0221	0.0213	0.0212
0.0	0.0	0.0	-2228.785	-3081.7915	NaN	NaN	0.5803	0.8915	0.0227	0.0213	0.0221	0.0212	0.0212
0.0	0.0	0.0	-1978.785	1619.2085	NaN	NaN	-0.3	0.8921	0.0226	0.0211	0.022	0.0211	0.021
0.0	0.0	0.0	-1251.785	832.2085	NaN	NaN	-0.3	0.892	0.0227	0.0212	0.022	0.0211	0.021
0.0	0.0	0.0	-1594.785	-1206.7915	NaN	NaN	0.4308	0.892	0.0226	0.0212	0.022	0.0211	0.021
0.0	0.0	0.0	-1285.785	244.2085	NaN	NaN	-0.2345	0.8924	0.0226	0.0211	0.022	0.0209	0.021
0.0	0.0	0.0	-2097.785	-1811.7915	NaN	NaN	0.4634	0.8927	0.0226	0.0212	0.0219	0.0208	0.0209
0.0	0.0	0.0	-1387.785	538.2085	NaN	NaN	-0.3	0.8933	0.0225	0.021	0.0217	0.0207	0.0208
0.0	0.0	0.0	57.215	857.2085	NaN	NaN	0.9374	0.8933	0.0225	0.021	0.0217	0.0208	0.0208
0.0	0.0	0.0	-1650.785	-137.7915	NaN	NaN	0.077	0.8929	0.0226	0.0211	0.0218	0.0208	0.0208
0.0	0.0	0.0	-1511.785	-959.7915	NaN	NaN	0.3883	0.8928	0.0226	0.0212	0.0218	0.0208	0.0208
0.0	0.0	0.0	222.215	-2521.7915	NaN	NaN	1.0966	0.8929	0.0227	0.0213	0.0217	0.0207	0.0208
0.0	0.0	0.0	-1262.785	-578.7915	NaN	NaN	0.3143	0.8932	0.0226	0.0212	0.0216	0.0207	0.0208
0.0	0.0	0.0	-1597.785	-1274.7915	NaN	NaN	0.4438	0.8933	0.0226	0.021	0.0216	0.0208	0.0208
0.0	0.0	0.0	330.215	-602.7915	NaN	NaN	1.3	0.8937	0.0226	0.0208	0.0214	0.0209	0.0206
0.0	0.0	0.0	-212.785	552.2085	NaN	NaN	1.3	0.8933	0.0227	0.0209	0.0214	0.0209	0.0207
0.0	0.0	0.0	-2366.785	-2920.7915	NaN	NaN	0.5524	0.8925	0.0228	0.0212	0.0216	0.0209	0.021
0.0	0.0	0.0	-3100.785	-55.7915	NaN	NaN	0.0177	0.893	0.0227	0.0211	0.0215	0.0208	0.0209
0.0	0.0	0.0	-1816.785	127.2085	NaN	NaN	-0.0753	0.8928	0.0228	0.0211	0.0215	0.0209	0.0209
0.0	0.0	0.0	-1849.785	1077.2085	NaN	NaN	-0.3	0.893	0.0228	0.0209	0.0215	0.021	0.0208
0.0	0.0	0.0	-2317.785	1218.2085	NaN	NaN	-0.3	0.8927	0.0228	0.021	0.0216	0.021	0.0209
0.0	0.0	0.0	-2173.785	-2577.7915	NaN	NaN	0.5425	0.8922	0.0229	0.0213	0.0217	0.0209	0.0211
0.0	0.0	0.0	-1209.785	-348.7915	NaN	NaN	0.2238	0.8932	0.0228	0.0209	0.0214	0.0208	0.0208
0.0	0.0	0.0	52.215	-846.7915	NaN	NaN	1.0657	0.8934	0.0227	0.0207	0.0214	0.021	0.0208
0.0	0.0	0.0	-1871.785	5317.2085	NaN	NaN	1.3	0.8941	0.0227	0.0204	0.0213	0.021	0.0205
0.0	0.0	0.0	1082.215	1034.2085	NaN	NaN	0.4887	0.8934	0.0229	0.0204	0.0214	0.0212	0.0207
0.0	0.0	0.0	-1584.785	-729.7915	NaN	NaN	0.3153	0.8925	0.023	0.0208	0.0216	0.0212	0.0209
0.0	0.0	0.0	-1643.785	1396.2085	NaN	NaN	-0.3	0.8926	0.023	0.0208	0.0216	0.0211	0.0209
0.0	0.0	0.0	-2002.785	-1269.7915	NaN	NaN	0.388	0.8926	0.0229	0.0209	0.0217	0.021	0.0209
0.0	0.0	0.0	-1918.785	-866.7915	NaN	NaN	0.3112	0.8926	0.0229	0.0209	0.0218	0.021	0.0209
0.0	0.0	0.0	704.215	493.2085	NaN	NaN	0.4119	0.8932	0.0228	0.0207	0.0217	0.021	0.0208
0.0	0.0	0.0	125.215	-3341.7915	NaN	NaN	1.0389	0.8929	0.0228	0.0207	0.0217	0.0211	0.0208
0.0	0.0	0.0	-1105.785	280.2085	NaN	NaN	-0.3	0.8933	0.0227	0.0205	0.0216	0.0211	0.0208
0.0	0.0	0.0	-384.785	1498.2085	NaN	NaN	1.3	0.8931	0.0228	0.0206	0.0217	0.0211	0.0208
0.0	0.0	0.0	-1002.785	-4395.7915	NaN	NaN	0.8143	0.8928	0.0228	0.0208	0.0217	0.021	0.0209
0.0	0.0	0.0	-1280.785	-421.7915	NaN	NaN	0.2477	0.8932	0.0227	0.0206	0.0217	0.021	0.0208
0.0	0.0	0.0	-565.785	2582.2085	NaN	NaN	1.2806	0.8933	0.0227	0.0205	0.0216	0.0211	0.0208
0.0	0.0	0.0	-1549.785	782.2085	NaN	NaN	-0.3	0.8934	0.0226	0.0205	0.0216	0.021	0.0209
0.0	0.0	0.0	-1870.785	-1715.7915	NaN	NaN	0.4784	0.8931	0.0227	0.0206	0.0217	0.021	0.0209
0.0	0.0	0.0	-591.785	1459.2085	NaN	NaN	1.3	0.8932	0.0227	0.0206	0.0217	0.021	0.0208
0.0	0.0	0.0	-749.785	389.2085	NaN	NaN	-0.3	0.8933	0.0227	0.0206	0.0217	0.021	0.0208
0.0	0.0	0.0	-871.785	-2070.7915	NaN	NaN	0.7037	0.8928	0.0227	0.0208	0.0219	0.021	0.0209
0.0	0.0	0.0	-1105.785	-2168.7915	NaN	NaN	0.6623	0.8927	0.0227	0.021	0.0219	0.0208	0.0209
0.0	0.0	0.0	-2233.785	-2443.7915	NaN	NaN	0.5224	0.8929	0.0226	0.0209	0.0219	0.0208	0.0208
0.0	0.0	0.0	1161.215	515.2085	NaN	NaN	0.3073	0.8933	0.0226	0.0207	0.0217	0.021	0.0207
0.0	0.0	0.0	-205.785	1487.2085	NaN	NaN	1.1606	0.8936	0.0226	0.0206	0.0216	0.021	0.0206
0.0	0.0	0.0	-760.785	-685.7915	NaN	NaN	0.4741	0.8931	0.0227	0.0207	0.0217	0.0211	0.0207
0.0	0.0	0.0	26.215	-2998.7915	NaN	NaN	1.0088	0.893	0.0227	0.0208	0.0217	0.021	0.0208
0.0	0.0	0.0	-176.785	439.2085	NaN	NaN	1.3	0.8934	0.0227	0.0206	0.0216	0.0211	0.0207
0.0	0.0	0.0	-467.785	504.2085	NaN	NaN	1.3	0.8931	0.0227	0.0206	0.0217	0.0211	0.0207
0.0	0.0	0.0	-2307.785	222.2085	NaN	NaN	-0.1065	0.8931	0.0227	0.0207	0.0217	0.0211	0.0208
0.0	0.0	0.0	-1949.785	-1703.7915	NaN	NaN	0.4663	0.8928	0.0228	0.0208	0.0217	0.0211	0.0208
0.0	0.0	0.0	-390.785	-1010.7915	NaN	NaN	0.7212	0.8933	0.0227	0.0207	0.0216	0.021	0.0207
0.0	0.0	0.0	-783.785	67.2085	NaN	NaN	-0.0938	0.8934	0.0227	0.0206	0.0216	0.021	0.0207
0.0	0.0	0.0	-1145.785	1371.2085	NaN	NaN	1.3	0.8938	0.0226	0.0205	0.0215	0.021	0.0206
0.0	0.0	0.0	-2191.785	1580.2085	NaN	NaN	-0.3	0.8942	0.0226	0.0203	0.0214	0.021	0.0205
0.0	0.0	0.0	-1527.785	935.2085	NaN	NaN	-0.3	0.8942	0.0226	0.0203	0.0214	0.021	0.0205
0.0	0.0	0.0	632.215	1997.2085	NaN	NaN	0.7596	0.8941	0.0226	0.0204	0.0215	0.0209	0.0204
0.0	0.0	0.0	-723.785	-868.7915	NaN	NaN	0.5455	0.8933	0.0227	0.0208	0.0216	0.0209	0.0207
0.0	0.0	0.0	-101.785	-2879.7915	NaN	NaN	0.9659	0.8931	0.0228	0.0209	0.0216	0.0209	0.0208
0.0	0.0	0.0	-1251.785	352.2085	NaN	NaN	-0.3	0.8937	0.0227	0.0207	0.0215	0.0208	0.0206
0.0	0.0	0.0	-696.785	-378.7915	NaN	NaN	0.3522	0.8942	0.0226	0.0205	0.0214	0.0208	0.0205
0.0	0.0	0.0	-285.785	684.2085	NaN	NaN	1.3	0.8943	0.0226	0.0205	0.0214	0.0209	0.0204
0.0	0.0	0.0	-465.785	1234.2085	NaN	NaN	1.3	0.8943	0.0227	0.0204	0.0213	0.0209	0.0204
0.0	0.0	0.0	-704.785	1768.2085	NaN	NaN	1.3	0.8938	0.0228	0.0206	0.0214	0.021	0.0205
0.0	0.0	0.0	-2235.785	-1319.7915	NaN	NaN	0.3712	0.8932	0.0228	0.0209	0.0215	0.0209	0.0207
0.0	0.0	0.0	-707.785	-1307.7915	NaN	NaN	0.6488	0.8933	0.0228	0.0208	0.0215	0.021	0.0207
0.0	0.0	0.0	853.215	-225.7915	NaN	NaN	-0.3	0.8936	0.0228	0.0207	0.0214	0.021	0.0206
0.0	0.0	0.0	-1358.785	809.2085	NaN	NaN	-0.3	0.8936	0.0228	0.0206	0.0214	0.021	0.0206
0.0	0.0	0.0	-2256.785	-440.7915	NaN	NaN	0.1634	0.8932	0.0228	0.0207	0.0214	0.0211	0.0207
0.0	0.0	0.0	-503.785	-656.7915	NaN	NaN	0.5659	0.893	0.0228	0.0209	0.0214	0.0211	0.0208
0.0	0.0	0.0	-2821.785	594.2085	NaN	NaN	-0.2668	0.8929	0.0228	0.0209	0.0214	0.0211	0.0209
0.0	0.0	0.0	-1967.785	1129.2085	NaN	NaN	-0.3	0.8933	0.0228	0.0207	0.0213	0.0211	0.0208
0.0	0.0	0.0	-543.785	-967.7915	NaN	NaN	0.6403	0.8936	0.0228	0.0205	0.0213	0.0212	0.0207
0.0	0.0	0.0	121.215	2050.2085	NaN	NaN	0.9442	0.894	0.0228	0.0203	0.0212	0.0211	0.0206
0.0	0.0	0.0	-2256.785	-2113.7915	NaN	NaN	0.4836	0.8929	0.0229	0.0207	0.0214	0.0213	0.0208
0.0	0.0	0.0	-2017.785	750.2085	NaN	NaN	-0.3	0.8931	0.0229	0.0206	0.0214	0.0212	0.0208
0.0	0.0	0.0	-1278.785	420.2085	NaN	NaN	-0.3	0.8928	0.0229	0.0207	0.0214	0.0213	0.0209
0.0	0.0	0.0	-2217.785	724.2085	NaN	NaN	-0.3	0.8931	0.0229	0.0206	0.0214	0.0213	0.0207
0.0	0.0	0.0	-629.785	-1295.7915	NaN	NaN	0.6729	0.8933	0.0229	0.0204	0.0214	0.0213	0.0206
0.0	0.0	0.0	-1511.785	1144.2085	NaN	NaN	-0.3	0.8939	0.023	0.0201	0.0214	0.0213	0.0204
0.0	0.0	0.0	1520.215	-294.7915	NaN	NaN	-0.2406	0.8939	0.0231	0.02	0.0214	0.0213	0.0203
0.0	0.0	0.0	-1647.785	256.2085	NaN	NaN	-0.1841	0.8938	0.0231	0.02	0.0214	0.0213	0.0204
0.0	0.0	0.0	-1436.785	-2721.7915	NaN	NaN	0.6545	0.8934	0.0232	0.0201	0.0215	0.0213	0.0205
0.0	0.0	0.0	-1753.785	1495.2085	NaN	NaN	-0.3	0.8942	0.023	0.0198	0.0215	0.0212	0.0203
0.0	0.0	0.0	-1086.785	-781.7915	NaN	NaN	0.4184	0.8936	0.0231	0.02	0.0216	0.0212	0.0204
0.0	0.0	0.0	-311.785	-728.7915	NaN	NaN	0.7004	0.8938	0.023	0.0201	0.0215	0.0211	0.0205
0.0	0.0	0.0	1122.215	-3582.7915	NaN	NaN	1.3	0.894	0.023	0.02	0.0215	0.0211	0.0204
0.0	0.0	0.0	-673.785	-1546.7915	NaN	NaN	0.6966	0.8948	0.0228	0.0198	0.0214	0.021	0.0202
0.0	0.0	0.0	-1260.785	3758.2085	NaN	NaN	1.3	0.8953	0.0227	0.0195	0.0214	0.021	0.02
0.0	0.0	0.0	209.215	2514.2085	NaN	NaN	0.9232	0.8956	0.0227	0.0194	0.0214	0.0211	0.0199
0.0	0.0	0.0	-557.785	2656.2085	NaN	NaN	1.2658	0.8954	0.0227	0.0194	0.0215	0.0211	0.0199
0.0	0.0	0.0	-1222.785	3949.2085	NaN	NaN	1.3	0.8957	0.0227	0.0193	0.0215	0.0209	0.0199
0.0	0.0	0.0	-153.785	-1215.7915	NaN	NaN	0.8877	0.8953	0.0228	0.0195	0.0215	0.0208	0.0201
0.0	0.0	0.0	1491.215	272.2085	NaN	NaN	0.1544	0.8951	0.0228	0.0196	0.0215	0.0209	0.0202
0.0	0.0	0.0	914.215	2753.2085	NaN	NaN	0.7507	0.8947	0.0228	0.0197	0.0216	0.021	0.0202
0.0	0.0	0.0	-642.785	2387.2085	NaN	NaN	1.3	0.8947	0.0227	0.0198	0.0215	0.021	0.0203
0.0	0.0	0.0	-300.785	-1043.7915	NaN	NaN	0.7763	0.8947	0.0226	0.0198	0.0215	0.0211	0.0203
0.0	0.0	0.0	2683.215	85.2085	NaN	NaN	0.0308	0.8951	0.0225	0.0197	0.0215	0.0211	0.0202
0.0	0.0	0.0	2208.215	3243.2085	NaN	NaN	0.5949	0.8951	0.0224	0.0196	0.0215	0.0211	0.0202
0.0	0.0	0.0	2406.215	-1475.7915	NaN	NaN	-0.3	0.8947	0.0224	0.0197	0.0216	0.0212	0.0203
0.0	0.0	0.0	-614.785	-60.7915	NaN	NaN	0.09	0.8936	0.0226	0.02	0.0218	0.0215	0.0204
0.0	0.0	0.0	-1598.785	-928.7915	NaN	NaN	0.3675	0.8936	0.0226	0.0202	0.0218	0.0212	0.0205
0.0	0.0	0.0	-214.785	-1523.7915	NaN	NaN	0.8765	0.8934	0.0226	0.0204	0.0219	0.021	0.0206
0.0	0.0	0.0	-2617.785	-3825.7915	NaN	NaN	0.5937	0.8933	0.0226	0.0205	0.0221	0.021	0.0206
0.0	0.0	0.0	-1573.785	2596.2085	NaN	NaN	1.3	0.8935	0.0226	0.0202	0.022	0.0212	0.0205
0.0	0.0	0.0	-823.785	-425.7915	NaN	NaN	0.3407	0.8935	0.0226	0.0202	0.0219	0.0213	0.0205
0.0	0.0	0.0	200.215	44.2085	NaN	NaN	0.1809	0.8935	0.0226	0.0201	0.0219	0.0214	0.0205
0.0	0.0	0.0	-1489.785	-647.7915	NaN	NaN	0.303	0.893	0.0228	0.0203	0.022	0.0213	0.0206
0.0	0.0	0.0	-1270.785	-464.7915	NaN	NaN	0.2678	0.8929	0.0228	0.0205	0.0221	0.0211	0.0206
0.0	0.0	0.0	32.215	-1673.7915	NaN	NaN	1.0196	0.8931	0.0227	0.0205	0.0221	0.021	0.0207
0.0	0.0	0.0	739.215	-1025.7915	NaN	NaN	1.3	0.893	0.0227	0.0204	0.0221	0.0212	0.0206
0.0	0.0	0.0	-309.785	1291.2085	NaN	NaN	1.3	0.893	0.0227	0.0203	0.022	0.0214	0.0206
0.0	0.0	0.0	1185.215	1306.2085	NaN	NaN	0.5243	0.8932	0.0228	0.02	0.022	0.0215	0.0205
0.0	0.0	0.0	1877.215	-493.7915	NaN	NaN	-0.3	0.8931	0.0229	0.0201	0.0219	0.0215	0.0205
0.0	0.0	0.0	-851.785	295.2085	NaN	NaN	-0.3	0.8931	0.0229	0.0202	0.0219	0.0215	0.0205
0.0	0.0	0.0	-1377.785	1.2085	NaN	NaN	-0.0009	0.8932	0.0228	0.0202	0.0219	0.0214	0.0204
0.0	0.0	0.0	-2545.785	-1118.7915	NaN	NaN	0.3053	0.8934	0.0228	0.0203	0.0219	0.0212	0.0204
0.0	0.0	0.0	-469.785	-1038.7915	NaN	NaN	0.6886	0.8935	0.0227	0.0202	0.0219	0.0212	0.0204
0.0	0.0	0.0	-502.785	-107.7915	NaN	NaN	0.1765	0.8933	0.0228	0.0203	0.0219	0.0213	0.0204
0.0	0.0	0.0	-962.785	-1099.7915	NaN	NaN	0.5332	0.8931	0.0228	0.0203	0.0219	0.0215	0.0204
0.0	0.0	0.0	1396.215	366.2085	NaN	NaN	0.2078	0.8924	0.0229	0.0204	0.0221	0.0217	0.0206
0.0	0.0	0.0	-2050.785	-1839.7915	NaN	NaN	0.4729	0.8926	0.0229	0.0204	0.022	0.0215	0.0206
0.0	0.0	0.0	-1156.785	593.2085	NaN	NaN	-0.3	0.8925	0.0229	0.0204	0.022	0.0215	0.0206
0.0	0.0	0.0	-196.785	-1228.7915	NaN	NaN	0.862	0.8929	0.0228	0.0204	0.0219	0.0214	0.0206
0.0	0.0	0.0	-601.785	1147.2085	NaN	NaN	1.3	0.8925	0.0229	0.0204	0.022	0.0215	0.0206
0.0	0.0	0.0	-470.785	917.2085	NaN	NaN	1.3	0.8926	0.0229	0.0204	0.022	0.0214	0.0206
0.0	0.0	0.0	-49.785	576.2085	NaN	NaN	1.0946	0.8924	0.023	0.0205	0.0221	0.0214	0.0206
0.0	0.0	0.0	-463.785	-2819.7915	NaN	NaN	0.8588	0.8922	0.023	0.0206	0.0222	0.0213	0.0207
0.0	0.0	0.0	-494.785	595.2085	NaN	NaN	1.3	0.8921	0.023	0.0206	0.0223	0.0213	0.0207
0.0	0.0	0.0	-752.785	-1213.7915	NaN	NaN	0.6172	0.8921	0.0229	0.0207	0.0222	0.0212	0.0208
0.0	0.0	0.0	857.215	-1684.7915	NaN	NaN	1.3	0.892	0.0229	0.0207	0.0222	0.0213	0.0208
0.0	0.0	0.0	-467.785	1162.2085	NaN	NaN	1.3	0.8919	0.023	0.0206	0.0222	0.0215	0.0208
0.0	0.0	0.0	863.215	1193.2085	NaN	NaN	0.5802	0.8917	0.0231	0.0206	0.0222	0.0216	0.0208
0.0	0.0	0.0	3090.215	10.2085	NaN	NaN	0.0033	0.8916	0.0231	0.0206	0.0221	0.0217	0.0208
0.0	0.0	0.0	-372.785	-784.7915	NaN	NaN	0.678	0.8915	0.0232	0.0206	0.0221	0.0217	0.0209
0.0	0.0	0.0	-879.785	582.2085	NaN	NaN	-0.3	0.8915	0.0232	0.0207	0.0221	0.0216	0.0209
0.0	0.0	0.0	-716.785	1717.2085	NaN	NaN	1.3	0.8917	0.0231	0.0207	0.0222	0.0216	0.0209
0.0	0.0	0.0	-1338.785	-1484.7915	NaN	NaN	0.5259	0.8916	0.023	0.0208	0.0223	0.0214	0.0209
0.0	0.0	0.0	-2231.785	1709.2085	NaN	NaN	-0.3	0.8917	0.0229	0.0208	0.0224	0.0212	0.021
0.0	0.0	0.0	-1078.785	-2528.7915	NaN	NaN	0.701	0.8919	0.0228	0.0209	0.0223	0.0211	0.0209
0.0	0.0	0.0	-1236.785	-2167.7915	NaN	NaN	0.6367	0.8923	0.0227	0.0208	0.0223	0.0211	0.0208
0.0	0.0	0.0	-173.785	222.2085	NaN	NaN	1.3	0.8925	0.0227	0.0208	0.0223	0.0211	0.0208
0.0	0.0	0.0	-374.785	-1454.7915	NaN	NaN	0.7952	0.8926	0.0226	0.0208	0.0222	0.021	0.0207
0.0	0.0	0.0	-976.785	-2631.7915	NaN	NaN	0.7293	0.8925	0.0226	0.0209	0.0222	0.021	0.0208
0.0	0.0	0.0	220.215	-2145.7915	NaN	NaN	1.1144	0.8926	0.0226	0.0209	0.0222	0.021	0.0208
0.0	0.0	0.0	-840.785	787.2085	NaN	NaN	-0.3	0.8928	0.0225	0.0209	0.0221	0.0209	0.0207
0.0	0.0	0.0	-1442.785	-2783.7915	NaN	NaN	0.6586	0.8928	0.0225	0.0209	0.0221	0.021	0.0207
0.0	0.0	0.0	-2053.785	978.2085	NaN	NaN	-0.3	0.8927	0.0226	0.0208	0.0221	0.0212	0.0207
0.0	0.0	0.0	-76.785	-1311.7915	NaN	NaN	0.9447	0.8926	0.0227	0.0207	0.022	0.0212	0.0207
0.0	0.0	0.0	-1521.785	-437.7915	NaN	NaN	0.2234	0.8925	0.0227	0.0207	0.022	0.0213	0.0207
0.0	0.0	0.0	-311.785	351.2085	NaN	NaN	1.3	0.8925	0.0228	0.0207	0.022	0.0212	0.0207
0.0	0.0	0.0	-1062.785	-2516.7915	NaN	NaN	0.7031	0.8927	0.0227	0.0207	0.022	0.0211	0.0208
0.0	0.0	0.0	-115.785	1032.2085	NaN	NaN	1.1263	0.8928	0.0228	0.0205	0.022	0.0212	0.0207
0.0	0.0	0.0	-512.785	-741.7915	NaN	NaN	0.5913	0.8928	0.0229	0.0205	0.0219	0.0213	0.0207
0.0	0.0	0.0	-429.785	-1280.7915	NaN	NaN	0.7487	0.8927	0.0229	0.0205	0.0219	0.0213	0.0207
0.0	0.0	0.0	726.215	-513.7915	NaN	NaN	-0.3	0.8927	0.0229	0.0205	0.0219	0.0212	0.0207
0.0	0.0	0.0	-1534.785	-3788.7915	NaN	NaN	0.7117	0.8928	0.0228	0.0207	0.0218	0.0211	0.0208
0.0	0.0	0.0	-2500.785	1453.2085	NaN	NaN	-0.3	0.8932	0.0228	0.0204	0.0218	0.0212	0.0207
0.0	0.0	0.0	-859.785	4295.2085	NaN	NaN	1.2503	0.8932	0.0229	0.0203	0.0217	0.0213	0.0206
0.0	0.0	0.0	-743.785	1100.2085	NaN	NaN	1.3	0.8929	0.023	0.0204	0.0217	0.0214	0.0207
0.0	0.0	0.0	-1493.785	-2580.7915	NaN	NaN	0.6334	0.8931	0.0229	0.0204	0.0217	0.0212	0.0207
0.0	0.0	0.0	1247.215	-1121.7915	NaN	NaN	-0.3	0.8928	0.023	0.0205	0.0217	0.0213	0.0207
0.0	0.0	0.0	-1962.785	661.2085	NaN	NaN	-0.3	0.893	0.0229	0.0204	0.0216	0.0213	0.0208
0.0	0.0	0.0	-333.785	1839.2085	NaN	NaN	1.2217	0.8929	0.023	0.0203	0.0216	0.0214	0.0208
0.0	0.0	0.0	-829.785	794.2085	NaN	NaN	-0.3	0.8927	0.023	0.0203	0.0217	0.0215	0.0208
0.0	0.0	0.0	-1861.785	3561.2085	NaN	NaN	1.3	0.8925	0.0231	0.0203	0.0217	0.0216	0.0208
0.0	0.0	0.0	-720.785	-1231.7915	NaN	NaN	0.6309	0.8925	0.0231	0.0205	0.0217	0.0215	0.0208
0.0	0.0	0.0	-304.785	342.2085	NaN	NaN	1.3	0.8924	0.0231	0.0205	0.0218	0.0215	0.0208
0.0	0.0	0.0	-930.785	-457.7915	NaN	NaN	0.3297	0.8926	0.023	0.0206	0.0217	0.0213	0.0208
0.0	0.0	0.0	-875.785	-2727.7915	NaN	NaN	0.757	0.8929	0.0229	0.0206	0.0217	0.0212	0.0207
0.0	0.0	0.0	-1172.785	1175.2085	NaN	NaN	1.3	0.8933	0.0229	0.0203	0.0217	0.0213	0.0206
0.0	0.0	0.0	-360.785	1391.2085	NaN	NaN	1.3	0.8934	0.0229	0.0201	0.0216	0.0213	0.0206
0.0	0.0	0.0	-1159.785	5290.2085	NaN	NaN	1.2808	0.8935	0.0229	0.0201	0.0216	0.0213	0.0206
0.0	0.0	0.0	-2699.785	-3010.7915	NaN	NaN	0.5272	0.8934	0.0229	0.0203	0.0216	0.0212	0.0206
0.0	0.0	0.0	-327.785	-1797.7915	NaN	NaN	0.8458	0.8934	0.0229	0.0203	0.0216	0.0211	0.0206
0.0	0.0	0.0	-1741.785	2341.2085	NaN	NaN	1.3	0.8936	0.0229	0.0203	0.0216	0.021	0.0206
0.0	0.0	0.0	-725.785	-999.7915	NaN	NaN	0.5794	0.8937	0.0228	0.0203	0.0216	0.021	0.0206
0.0	0.0	0.0	-466.785	-753.7915	NaN	NaN	0.6176	0.8939	0.0228	0.0202	0.0216	0.0211	0.0205
0.0	0.0	0.0	540.215	459.2085	NaN	NaN	0.4595	0.894	0.0228	0.02	0.0216	0.0212	0.0204
0.0	0.0	0.0	986.215	26.2085	NaN	NaN	0.0259	0.8939	0.0229	0.02	0.0216	0.0212	0.0204
0.0	0.0	0.0	-1875.785	-1877.7915	NaN	NaN	0.5003	0.8934	0.0229	0.0202	0.0217	0.0212	0.0205
0.0	0.0	0.0	-2863.785	-317.7915	NaN	NaN	0.0999	0.8932	0.023	0.0203	0.0218	0.0212	0.0205
0.0	0.0	0.0	-1308.785	2591.2085	NaN	NaN	1.3	0.8934	0.0229	0.0203	0.0217	0.0211	0.0205
0.0	0.0	0.0	-1476.785	133.2085	NaN	NaN	-0.0991	0.8933	0.0229	0.0203	0.0218	0.0211	0.0206
0.0	0.0	0.0	-1721.785	-553.7915	NaN	NaN	0.2434	0.8932	0.0229	0.0203	0.0218	0.0211	0.0205
0.0	0.0	0.0	2002.215	230.2085	NaN	NaN	0.1031	0.8933	0.0229	0.0203	0.0219	0.0212	0.0205
0.0	0.0	0.0	-234.785	625.2085	NaN	NaN	1.3	0.893	0.0229	0.0204	0.0219	0.0212	0.0205
0.0	0.0	0.0	-2676.785	-187.7915	NaN	NaN	0.0656	0.893	0.0229	0.0204	0.0219	0.0212	0.0206
0.0	0.0	0.0	-846.785	-2739.7915	NaN	NaN	0.7639	0.8929	0.0229	0.0206	0.0219	0.0211	0.0206
0.0	0.0	0.0	-980.785	0.2085	NaN	NaN	-0.0002	0.8929	0.0229	0.0206	0.022	0.0211	0.0207
0.0	0.0	0.0	179.215	-3430.7915	NaN	NaN	1.0551	0.8929	0.0228	0.0207	0.0219	0.021	0.0207
0.0	0.0	0.0	-158.785	91.2085	NaN	NaN	-0.3	0.8929	0.0228	0.0206	0.0219	0.0211	0.0207
0.0	0.0	0.0	-117.785	-56.7915	NaN	NaN	0.3253	0.8929	0.0228	0.0206	0.0219	0.0212	0.0207
0.0	0.0	0.0	-334.785	-410.7915	NaN	NaN	0.551	0.893	0.0228	0.0205	0.0218	0.0212	0.0207
0.0	0.0	0.0	-573.785	-3187.7915	NaN	NaN	0.8475	0.8931	0.0228	0.0204	0.0218	0.0213	0.0207
0.0	0.0	0.0	1109.215	2732.2085	NaN	NaN	0.7112	0.893	0.0229	0.0202	0.0218	0.0214	0.0206
0.0	0.0	0.0	-1191.785	1992.2085	NaN	NaN	1.3	0.8929	0.0229	0.0204	0.0217	0.0214	0.0207
0.0	0.0	0.0	-2440.785	-1173.7915	NaN	NaN	0.3247	0.893	0.0228	0.0205	0.0217	0.0212	0.0207
0.0	0.0	0.0	-1285.785	-931.7915	NaN	NaN	0.4202	0.8931	0.0228	0.0205	0.0218	0.0212	0.0207
0.0	0.0	0.0	384.215	4303.2085	NaN	NaN	0.918	0.8932	0.0228	0.0203	0.0218	0.0213	0.0206
0.0	0.0	0.0	-881.785	-1989.7915	NaN	NaN	0.6929	0.893	0.0228	0.0204	0.0218	0.0212	0.0207
0.0	0.0	0.0	1736.215	-1290.7915	NaN	NaN	-0.3	0.893	0.0228	0.0205	0.0219	0.0212	0.0207
0.0	0.0	0.0	-1729.785	-377.7915	NaN	NaN	0.1793	0.8926	0.0228	0.0206	0.022	0.0212	0.0207
0.0	0.0	0.0	-2903.785	-160.7915	NaN	NaN	0.0525	0.8928	0.0227	0.0207	0.022	0.021	0.0208
0.0	0.0	0.0	-577.785	-1724.7915	NaN	NaN	0.7491	0.8928	0.0226	0.0208	0.022	0.021	0.0208
0.0	0.0	0.0	-118.785	-1853.7915	NaN	NaN	0.9398	0.8929	0.0226	0.0207	0.0219	0.0211	0.0207
0.0	0.0	0.0	-40.785	-2056.7915	NaN	NaN	0.9806	0.8931	0.0227	0.0206	0.0218	0.0211	0.0207
0.0	0.0	0.0	-1573.785	-1416.7915	NaN	NaN	0.4738	0.8934	0.0226	0.0204	0.0217	0.0211	0.0207
0.0	0.0	0.0	510.215	803.2085	NaN	NaN	0.6115	0.8934	0.0227	0.0204	0.0217	0.0212	0.0207
0.0	0.0	0.0	-1908.785	-1849.7915	NaN	NaN	0.4922	0.8932	0.0227	0.0204	0.0217	0.0212	0.0208
0.0	0.0	0.0	-1874.785	1621.2085	NaN	NaN	-0.3	0.8934	0.0228	0.0202	0.0217	0.0213	0.0206
0.0	0.0	0.0	-765.785	825.2085	NaN	NaN	1.3	0.8933	0.0229	0.0201	0.0217	0.0213	0.0207
0.0	0.0	0.0	386.215	-275.7915	NaN	NaN	-0.3	0.8931	0.023	0.0201	0.0217	0.0213	0.0207
0.0	0.0	0.0	507.215	-1539.7915	NaN	NaN	1.3	0.893	0.023	0.0202	0.0217	0.0213	0.0208
0.0	0.0	0.0	-1443.785	2397.2085	NaN	NaN	1.3	0.893	0.023	0.0202	0.0217	0.0213	0.0208
0.0	0.0	0.0	-1340.785	885.2085	NaN	NaN	-0.3	0.8931	0.023	0.0202	0.0216	0.0212	0.0208
0.0	0.0	0.0	-375.785	-898.7915	NaN	NaN	0.7052	0.8931	0.023	0.0203	0.0216	0.0212	0.0208
0.0	0.0	0.0	-1695.785	-494.7915	NaN	NaN	0.2259	0.8932	0.0229	0.0203	0.0216	0.0211	0.0208
0.0	0.0	0.0	-356.785	-548.7915	NaN	NaN	0.606	0.8934	0.0229	0.0202	0.0216	0.0211	0.0207
0.0	0.0	0.0	331.215	972.2085	NaN	NaN	0.7459	0.8934	0.023	0.0201	0.0216	0.0212	0.0207
0.0	0.0	0.0	-628.785	1480.2085	NaN	NaN	1.3	0.8933	0.0231	0.02	0.0217	0.0213	0.0207
0.0	0.0	0.0	-1262.785	-1556.7915	NaN	NaN	0.5521	0.8933	0.023	0.0201	0.0216	0.0213	0.0207
0.0	0.0	0.0	4.215	2583.2085	NaN	NaN	0.9984	0.8933	0.0231	0.0199	0.0217	0.0214	0.0206
0.0	0.0	0.0	-689.785	-959.7915	NaN	NaN	0.5818	0.8931	0.0231	0.0201	0.0217	0.0213	0.0207
0.0	0.0	0.0	-838.785	111.2085	NaN	NaN	-0.1528	0.8931	0.0231	0.0201	0.0216	0.0213	0.0208
0.0	0.0	0.0	-695.785	-1395.7915	NaN	NaN	0.6673	0.8929	0.0231	0.0203	0.0216	0.0213	0.0208
0.0	0.0	0.0	-2289.785	1063.2085	NaN	NaN	-0.3	0.8929	0.023	0.0203	0.0217	0.0212	0.0208
0.0	0.0	0.0	-2115.785	-1744.7915	NaN	NaN	0.452	0.8928	0.023	0.0205	0.0217	0.0212	0.0209
0.0	0.0	0.0	-342.785	-139.7915	NaN	NaN	0.2897	0.8932	0.0229	0.0203	0.0216	0.0211	0.0208
0.0	0.0	0.0	456.215	378.2085	NaN	NaN	0.4533	0.8933	0.023	0.0202	0.0217	0.0212	0.0208
0.0	0.0	0.0	-635.785	612.2085	NaN	NaN	-0.3	0.894	0.0228	0.0199	0.0216	0.0211	0.0206
0.0	0.0	0.0	-418.785	3011.2085	NaN	NaN	1.1615	0.8941	0.0228	0.0199	0.0216	0.021	0.0205
0.0	0.0	0.0	-10.785	-984.7915	NaN	NaN	0.9892	0.8937	0.0229	0.02	0.0216	0.021	0.0207
0.0	0.0	0.0	-184.785	-1086.7915	NaN	NaN	0.8547	0.8934	0.0229	0.0202	0.0217	0.0211	0.0208
0.0	0.0	0.0	-459.785	-1817.7915	NaN	NaN	0.7981	0.8933	0.0229	0.0203	0.0217	0.021	0.0208
0.0	0.0	0.0	-767.785	-707.7915	NaN	NaN	0.4797	0.8931	0.023	0.0204	0.0217	0.0211	0.0208
0.0	0.0	0.0	-890.785	-2535.7915	NaN	NaN	0.74	0.8929	0.023	0.0205	0.0218	0.0211	0.0208
0.0	0.0	0.0	-879.785	508.2085	NaN	NaN	-0.3	0.8932	0.0229	0.0203	0.0217	0.0211	0.0207
0.0	0.0	0.0	688.215	334.2085	NaN	NaN	0.3269	0.8932	0.023	0.0202	0.0217	0.0212	0.0207
0.0	0.0	0.0	321.215	443.2085	NaN	NaN	0.5798	0.8931	0.023	0.0201	0.0217	0.0213	0.0207
0.0	0.0	0.0	-727.785	841.2085	NaN	NaN	1.3	0.8927	0.0232	0.0202	0.0218	0.0214	0.0208
0.0	0.0	0.0	328.215	701.2085	NaN	NaN	0.6812	0.8926	0.0232	0.0202	0.0218	0.0213	0.0208
0.0	0.0	0.0	-1185.785	996.2085	NaN	NaN	-0.3	0.8924	0.0232	0.0204	0.0217	0.0213	0.0209
0.0	0.0	0.0	-1268.785	-1954.7915	NaN	NaN	0.6064	0.8926	0.0231	0.0205	0.0217	0.0212	0.0209
0.0	0.0	0.0	-2240.785	1591.2085	NaN	NaN	-0.3	0.8928	0.0231	0.0204	0.0217	0.0212	0.0208
0.0	0.0	0.0	-791.785	463.2085	NaN	NaN	-0.3	0.8927	0.0231	0.0204	0.0217	0.0212	0.0208
0.0	0.0	0.0	-508.785	-1752.7915	NaN	NaN	0.775	0.8926	0.0231	0.0206	0.0217	0.0212	0.0208
0.0	0.0	0.0	-2681.785	-2784.7915	NaN	NaN	0.5094	0.8925	0.023	0.0208	0.0218	0.0211	0.0208
0.0	0.0	0.0	-2262.785	-1550.7915	NaN	NaN	0.4067	0.8928	0.0229	0.0207	0.0217	0.021	0.0208
0.0	0.0	0.0	-1302.785	428.2085	NaN	NaN	-0.3	0.8933	0.0229	0.0204	0.0216	0.0212	0.0206
0.0	0.0	0.0	-987.785	-90.7915	NaN	NaN	0.0842	0.8936	0.0229	0.0202	0.0216	0.0212	0.0205
0.0	0.0	0.0	-1529.785	1156.2085	NaN	NaN	-0.3	0.8934	0.023	0.0201	0.0216	0.0213	0.0205
0.0	0.0	0.0	726.215	849.2085	NaN	NaN	0.539	0.8933	0.0231	0.0201	0.0216	0.0213	0.0205
0.0	0.0	0.0	-117.785	-420.7915	NaN	NaN	0.7813	0.8929	0.0232	0.0203	0.0217	0.0213	0.0207
0.0	0.0	0.0	-1621.785	66.2085	NaN	NaN	-0.0426	0.8931	0.0231	0.0202	0.0217	0.0213	0.0206
0.0	0.0	0.0	1019.215	-458.7915	NaN	NaN	-0.3	0.8934	0.0231	0.02	0.0217	0.0213	0.0205
0.0	0.0	0.0	-100.785	72.2085	NaN	NaN	-0.3	0.8934	0.0231	0.0199	0.0217	0.0213	0.0205
0.0	0.0	0.0	-1163.785	-892.7915	NaN	NaN	0.4341	0.8932	0.0232	0.02	0.0217	0.0213	0.0205
0.0	0.0	0.0	-638.785	-2961.7915	NaN	NaN	0.8226	0.8932	0.0231	0.0202	0.0217	0.0212	0.0206
0.0	0.0	0.0	-571.785	-909.7915	NaN	NaN	0.6141	0.8932	0.023	0.0203	0.0217	0.0212	0.0206
0.0	0.0	0.0	-2375.785	921.2085	NaN	NaN	-0.3	0.8933	0.023	0.0202	0.0217	0.0212	0.0206
0.0	0.0	0.0	-2342.785	-2151.7915	NaN	NaN	0.4788	0.8935	0.0229	0.0202	0.0217	0.0211	0.0206
0.0	0.0	0.0	-1168.785	1918.2085	NaN	NaN	1.3	0.8937	0.0229	0.02	0.0217	0.0212	0.0205
0.0	0.0	0.0	1105.215	195.2085	NaN	NaN	0.1501	0.8936	0.023	0.02	0.0217	0.0212	0.0205
0.0	0.0	0.0	-655.785	-807.7915	NaN	NaN	0.5519	0.8935	0.023	0.0201	0.0216	0.0212	0.0206
0.0	0.0	0.0	-1131.785	-669.7915	NaN	NaN	0.3718	0.8933	0.023	0.0201	0.0217	0.0213	0.0206
0.0	0.0	0.0	-250.785	2151.2085	NaN	NaN	1.132	0.8934	0.023	0.0199	0.0216	0.0213	0.0206
0.0	0.0	0.0	113.215	-18.7915	NaN	NaN	-0.199	0.8933	0.0231	0.0199	0.0216	0.0214	0.0207
0.0	0.0	0.0	1340.215	4049.2085	NaN	NaN	0.7513	0.8933	0.0231	0.0198	0.0217	0.0214	0.0206
0.0	0.0	0.0	-276.785	-255.7915	NaN	NaN	0.4803	0.8931	0.0232	0.0199	0.0217	0.0214	0.0207
0.0	0.0	0.0	568.215	-706.7915	NaN	NaN	1.3	0.8933	0.0231	0.0199	0.0217	0.0214	0.0206
0.0	0.0	0.0	-16.785	1353.2085	NaN	NaN	1.0126	0.8934	0.0231	0.0199	0.0217	0.0214	0.0206
0.0	0.0	0.0	-249.785	-994.7915	NaN	NaN	0.7993	0.8931	0.0231	0.02	0.0217	0.0215	0.0206
0.0	0.0	0.0	-1304.785	1100.2085	NaN	NaN	-0.3	0.893	0.0231	0.0201	0.0217	0.0215	0.0205
0.0	0.0	0.0	-1670.785	-510.7915	NaN	NaN	0.2341	0.8932	0.023	0.0202	0.0216	0.0214	0.0205
0.0	0.0	0.0	-1028.785	-2511.7915	NaN	NaN	0.7094	0.8934	0.0229	0.0202	0.0216	0.0214	0.0205
0.0	0.0	0.0	-180.785	-1179.7915	NaN	NaN	0.8671	0.8936	0.0229	0.02	0.0216	0.0215	0.0204
0.0	0.0	0.0	-164.785	1510.2085	NaN	NaN	1.1225	0.8938	0.0229	0.0198	0.0216	0.0215	0.0203
0.0	0.0	0.0	41.215	-87.7915	NaN	NaN	1.3	0.894	0.0228	0.0198	0.0216	0.0215	0.0203
0.0	0.0	0.0	-1298.785	-1451.7915	NaN	NaN	0.5278	0.8943	0.0228	0.0197	0.0215	0.0214	0.0203
0.0	0.0	0.0	-2479.785	1698.2085	NaN	NaN	-0.3	0.8944	0.0227	0.0197	0.0216	0.0213	0.0202
0.0	0.0	0.0	-1421.785	-2.7915	NaN	NaN	0.002	0.8945	0.0227	0.0197	0.0216	0.0213	0.0202
0.0	0.0	0.0	-1613.785	1157.2085	NaN	NaN	-0.3	0.8942	0.0227	0.0199	0.0216	0.0213	0.0203
0.0	0.0	0.0	-1356.785	-1346.7915	NaN	NaN	0.4982	0.8937	0.0228	0.0201	0.0217	0.0213	0.0204
0.0	0.0	0.0	-195.785	-1809.7915	NaN	NaN	0.9024	0.8938	0.0227	0.0202	0.0217	0.0213	0.0204
0.0	0.0	0.0	-576.785	-1147.7915	NaN	NaN	0.6655	0.8943	0.0225	0.0201	0.0216	0.0212	0.0204
0.0	0.0	0.0	458.215	-1530.7915	NaN	NaN	1.3	0.8945	0.0224	0.02	0.0216	0.0212	0.0203
0.0	0.0	0.0	-1657.785	1430.2085	NaN	NaN	-0.3	0.8941	0.0225	0.02	0.0217	0.0214	0.0203
0.0	0.0	0.0	-968.785	689.2085	NaN	NaN	-0.3	0.8936	0.0227	0.0201	0.0218	0.0215	0.0204
0.0	0.0	0.0	-149.785	608.2085	NaN	NaN	1.3	0.8934	0.0228	0.0201	0.0218	0.0215	0.0204
0.0	0.0	0.0	-1637.785	-2079.7915	NaN	NaN	0.5594	0.8932	0.0228	0.0202	0.0218	0.0214	0.0205
0.0	0.0	0.0	-439.785	143.2085	NaN	NaN	-0.3	0.8936	0.0226	0.0201	0.0218	0.0214	0.0205
0.0	0.0	0.0	7348.215	2463.2085	NaN	NaN	0.2511	0.8936	0.0226	0.02	0.0219	0.0216	0.0204
0.0	0.0	0.0	6075.215	2673.2085	NaN	NaN	0.3056	0.8927	0.0228	0.02	0.0221	0.0218	0.0205
0.0	0.0	0.0	189.215	1573.2085	NaN	NaN	0.8926	0.8922	0.023	0.0202	0.0221	0.022	0.0205
0.0	0.0	0.0	1545.215	-1569.7915	NaN	NaN	1.3	0.8922	0.023	0.0204	0.0219	0.022	0.0206
0.0	0.0	0.0	-1041.785	-1142.7915	NaN	NaN	0.5231	0.8923	0.0229	0.0204	0.0219	0.0219	0.0206
0.0	0.0	0.0	320.215	455.2085	NaN	NaN	0.587	0.8923	0.0229	0.0204	0.0219	0.0219	0.0206
0.0	0.0	0.0	-1568.785	119.2085	NaN	NaN	-0.0822	0.8921	0.023	0.0204	0.022	0.0219	0.0206
0.0	0.0	0.0	281.215	-1180.7915	NaN	NaN	1.3	0.8916	0.0231	0.0205	0.0221	0.0221	0.0207
0.0	0.0	0.0	639.215	-117.7915	NaN	NaN	-0.2259	0.892	0.023	0.0204	0.022	0.022	0.0206
0.0	0.0	0.0	-567.785	-1012.7915	NaN	NaN	0.6408	0.8916	0.0232	0.0205	0.0221	0.022	0.0205
0.0	0.0	0.0	-1255.785	-666.7915	NaN	NaN	0.3468	0.8915	0.0232	0.0207	0.0221	0.0219	0.0206
0.0	0.0	0.0	-2149.785	-595.7915	NaN	NaN	0.217	0.8908	0.0233	0.0209	0.0224	0.0219	0.0208
0.0	0.0	0.0	-121.785	-1541.7915	NaN	NaN	0.9268	0.891	0.0232	0.0208	0.0224	0.0218	0.0208
0.0	0.0	0.0	-2294.785	-1405.7915	NaN	NaN	0.3799	0.8915	0.0231	0.0207	0.0224	0.0216	0.0207
0.0	0.0	0.0	-746.785	-1274.7915	NaN	NaN	0.6306	0.8924	0.0229	0.0205	0.0222	0.0215	0.0205
0.0	0.0	0.0	-72.785	2538.2085	NaN	NaN	1.0295	0.8931	0.0228	0.0202	0.022	0.0215	0.0203
0.0	0.0	0.0	687.215	1484.2085	NaN	NaN	0.6835	0.8925	0.023	0.0203	0.0221	0.0217	0.0204
0.0	0.0	0.0	-1176.785	-1197.7915	NaN	NaN	0.5044	0.8917	0.0232	0.0205	0.0222	0.0218	0.0205
0.0	0.0	0.0	-1921.785	-1350.7915	NaN	NaN	0.4128	0.8906	0.0234	0.0208	0.0224	0.0218	0.0208
0.0	0.0	0.0	-1580.785	-2887.7915	NaN	NaN	0.6462	0.8904	0.0234	0.021	0.0225	0.0218	0.021
0.0	0.0	0.0	-652.785	-903.7915	NaN	NaN	0.5806	0.8912	0.0232	0.0208	0.0223	0.0217	0.0208
0.0	0.0	0.0	-682.785	597.2085	NaN	NaN	-0.3	0.8916	0.0232	0.0206	0.0222	0.0217	0.0206
0.0	0.0	0.0	-1892.785	627.2085	NaN	NaN	-0.3	0.8918	0.0233	0.0205	0.0221	0.0218	0.0205
0.0	0.0	0.0	1044.215	234.2085	NaN	NaN	0.1832	0.8913	0.0234	0.0206	0.0221	0.022	0.0206
0.0	0.0	0.0	-819.785	-2361.7915	NaN	NaN	0.7423	0.8911	0.0234	0.0207	0.0222	0.0219	0.0207
0.0	0.0	0.0	-407.785	2020.2085	NaN	NaN	1.2529	0.8909	0.0235	0.0208	0.0222	0.0219	0.0207
0.0	0.0	0.0	-1357.785	-2898.7915	NaN	NaN	0.681	0.891	0.0234	0.0208	0.0221	0.0218	0.0208
0.0	0.0	0.0	-440.785	-1913.7915	NaN	NaN	0.8128	0.8914	0.0233	0.0207	0.0221	0.0218	0.0207
0.0	0.0	0.0	-1154.785	-329.7915	NaN	NaN	0.2221	0.8917	0.0233	0.0205	0.022	0.0219	0.0206
0.0	0.0	0.0	1164.215	2121.2085	NaN	NaN	0.6456	0.8912	0.0235	0.0205	0.022	0.0221	0.0206
0.0	0.0	0.0	-1455.785	-1106.7915	NaN	NaN	0.4319	0.8909	0.0235	0.0207	0.022	0.0221	0.0208
0.0	0.0	0.0	-1323.785	-2144.7915	NaN	NaN	0.6183	0.8906	0.0235	0.0209	0.0221	0.022	0.0209
0.0	0.0	0.0	-1955.785	444.2085	NaN	NaN	-0.2939	0.8909	0.0235	0.0208	0.022	0.022	0.0208
0.0	0.0	0.0	-258.785	-1815.7915	NaN	NaN	0.8753	0.8913	0.0234	0.0207	0.0219	0.022	0.0207
0.0	0.0	0.0	1267.215	-153.7915	NaN	NaN	-0.1381	0.8912	0.0235	0.0206	0.0219	0.0221	0.0207
0.0	0.0	0.0	176.215	-41.7915	NaN	NaN	-0.3	0.891	0.0235	0.0206	0.0219	0.0222	0.0207
0.0	0.0	0.0	-855.785	-1209.7915	NaN	NaN	0.5857	0.8909	0.0236	0.0207	0.0218	0.0222	0.0208
0.0	0.0	0.0	-239.785	-2717.7915	NaN	NaN	0.9189	0.8909	0.0235	0.0208	0.0218	0.0221	0.0208
0.0	0.0	0.0	-2248.785	-133.7915	NaN	NaN	0.0562	0.8912	0.0235	0.0208	0.0218	0.022	0.0208
0.0	0.0	0.0	-1243.785	-1124.7915	NaN	NaN	0.4749	0.8912	0.0235	0.0208	0.0217	0.022	0.0208
0.0	0.0	0.0	-734.785	100.2085	NaN	NaN	-0.1579	0.8915	0.0235	0.0207	0.0217	0.022	0.0207
0.0	0.0	0.0	180.215	989.2085	NaN	NaN	0.8459	0.8913	0.0236	0.0206	0.0217	0.0221	0.0207
0.0	0.0	0.0	-611.785	-599.7915	NaN	NaN	0.4951	0.8914	0.0236	0.0206	0.0216	0.0221	0.0207
0.0	0.0	0.0	-1704.785	1189.2085	NaN	NaN	-0.3	0.8915	0.0236	0.0205	0.0216	0.0221	0.0206
0.0	0.0	0.0	-928.785	38.2085	NaN	NaN	-0.0429	0.8918	0.0236	0.0204	0.0216	0.0221	0.0206
0.0	0.0	0.0	-85.785	2761.2085	NaN	NaN	1.0321	0.8916	0.0236	0.0203	0.0217	0.0222	0.0206
0.0	0.0	0.0	-1955.785	-677.7915	NaN	NaN	0.2574	0.8915	0.0237	0.0204	0.0217	0.0221	0.0206
0.0	0.0	0.0	-2854.785	-113.7915	NaN	NaN	0.0383	0.8911	0.0237	0.0207	0.0219	0.0219	0.0207
0.0	0.0	0.0	-560.785	-2766.7915	NaN	NaN	0.8315	0.8911	0.0236	0.0208	0.0219	0.0218	0.0207
0.0	0.0	0.0	-411.785	-108.7915	NaN	NaN	0.209	0.8914	0.0236	0.0207	0.0219	0.0218	0.0206
0.0	0.0	0.0	-2130.785	1171.2085	NaN	NaN	-0.3	0.8915	0.0235	0.0207	0.0219	0.0218	0.0206
0.0	0.0	0.0	-322.785	-330.7915	NaN	NaN	0.5061	0.8914	0.0235	0.0207	0.022	0.0218	0.0206
0.0	0.0	0.0	-960.785	-1748.7915	NaN	NaN	0.6454	0.891	0.0236	0.0208	0.0221	0.0218	0.0207
0.0	0.0	0.0	-1992.785	1174.2085	NaN	NaN	-0.3	0.8912	0.0235	0.0208	0.0221	0.0217	0.0207
0.0	0.0	0.0	1584.215	-1435.7915	NaN	NaN	-0.3	0.891	0.0235	0.021	0.0221	0.0216	0.0208
0.0	0.0	0.0	-2351.785	-2301.7915	NaN	NaN	0.4946	0.8909	0.0235	0.0211	0.0222	0.0216	0.0208
0.0	0.0	0.0	-1015.785	141.2085	NaN	NaN	-0.1615	0.8909	0.0235	0.021	0.0222	0.0217	0.0207
0.0	0.0	0.0	-968.785	120.2085	NaN	NaN	-0.1417	0.8909	0.0235	0.021	0.0222	0.0216	0.0207
0.0	0.0	0.0	305.215	-1966.7915	NaN	NaN	1.1837	0.8907	0.0235	0.0212	0.0222	0.0216	0.0208
0.0	0.0	0.0	-220.785	-1356.7915	NaN	NaN	0.86	0.891	0.0234	0.0211	0.0222	0.0215	0.0208
0.0	0.0	0.0	-2520.785	-1785.7915	NaN	NaN	0.4147	0.8909	0.0235	0.0212	0.0222	0.0215	0.0208
0.0	0.0	0.0	-870.785	2547.2085	NaN	NaN	1.3	0.8914	0.0234	0.0209	0.0221	0.0216	0.0206
0.0	0.0	0.0	-264.785	1462.2085	NaN	NaN	1.2211	0.8908	0.0234	0.0211	0.0222	0.0217	0.0208
0.0	0.0	0.0	-639.785	-3158.7915	NaN	NaN	0.8316	0.8908	0.0234	0.0213	0.0222	0.0215	0.0208
0.0	0.0	0.0	-2825.785	595.2085	NaN	NaN	-0.2668	0.891	0.0234	0.0213	0.0222	0.0214	0.0207
0.0	0.0	0.0	-879.785	-1338.7915	NaN	NaN	0.6034	0.8911	0.0233	0.0213	0.0222	0.0213	0.0207
0.0	0.0	0.0	-2043.785	688.2085	NaN	NaN	-0.3	0.8916	0.0231	0.0212	0.0222	0.0212	0.0206
0.0	0.0	0.0	-1525.785	-1651.7915	NaN	NaN	0.5198	0.8919	0.023	0.0212	0.0222	0.0211	0.0206
0.0	0.0	0.0	158.215	-2290.7915	NaN	NaN	1.0742	0.8924	0.0229	0.0212	0.0221	0.0209	0.0206
0.0	0.0	0.0	-2587.785	-2025.7915	NaN	NaN	0.4391	0.8926	0.0228	0.0212	0.022	0.0208	0.0206
0.0	0.0	0.0	-1748.785	-800.7915	NaN	NaN	0.3141	0.8927	0.0227	0.0211	0.0219	0.0209	0.0206
0.0	0.0	0.0	-997.785	820.2085	NaN	NaN	-0.3	0.8926	0.0227	0.0212	0.0219	0.0209	0.0207
0.0	0.0	0.0	-733.785	-16.7915	NaN	NaN	0.0224	0.8922	0.0228	0.0212	0.0219	0.021	0.0208
0.0	0.0	0.0	-2002.785	-94.7915	NaN	NaN	0.0452	0.8919	0.0229	0.0214	0.022	0.021	0.0208
0.0	0.0	0.0	-159.785	-2949.7915	NaN	NaN	0.9486	0.8919	0.0229	0.0215	0.022	0.021	0.0208
0.0	0.0	0.0	-746.785	-1918.7915	NaN	NaN	0.7198	0.8919	0.0229	0.0215	0.0219	0.0209	0.0208
0.0	0.0	0.0	-2969.785	-2106.7915	NaN	NaN	0.415	0.8922	0.0228	0.0215	0.0218	0.0208	0.0209
0.0	0.0	0.0	-1121.785	-1074.7915	NaN	NaN	0.4893	0.8923	0.0227	0.0213	0.0218	0.0209	0.0209
0.0	0.0	0.0	-1780.785	-101.7915	NaN	NaN	0.0541	0.8923	0.0227	0.0212	0.0218	0.0211	0.021
0.0	0.0	0.0	-911.785	2707.2085	NaN	NaN	1.3	0.8922	0.0228	0.021	0.0217	0.0212	0.021
0.0	0.0	0.0	-419.785	-1218.7915	NaN	NaN	0.7438	0.8917	0.0229	0.0212	0.0218	0.0213	0.0211
0.0	0.0	0.0	-7.785	-2233.7915	NaN	NaN	0.9965	0.8915	0.023	0.0213	0.0218	0.0213	0.0211
0.0	0.0	0.0	-1127.785	-2079.7915	NaN	NaN	0.6484	0.8913	0.023	0.0214	0.0218	0.0213	0.0211
0.0	0.0	0.0	-1426.785	-446.7915	NaN	NaN	0.2385	0.8916	0.0229	0.0213	0.0218	0.0213	0.0211
0.0	0.0	0.0	-1693.785	-946.7915	NaN	NaN	0.3586	0.8917	0.0228	0.0212	0.0218	0.0214	0.0211
0.0	0.0	0.0	-2056.785	-252.7915	NaN	NaN	0.1095	0.8918	0.0228	0.0211	0.0217	0.0215	0.0212
0.0	0.0	0.0	-192.785	2184.2085	NaN	NaN	1.0968	0.8919	0.0228	0.0209	0.0217	0.0215	0.0212
0.0	0.0	0.0	-1956.785	-2096.7915	NaN	NaN	0.5173	0.8917	0.0228	0.0209	0.0217	0.0216	0.0212
0.0	0.0	0.0	-744.785	662.2085	NaN	NaN	-0.3	0.892	0.0228	0.0208	0.0217	0.0217	0.0211
0.0	0.0	0.0	-1112.785	1534.2085	NaN	NaN	1.3	0.8918	0.0228	0.0208	0.0217	0.0217	0.0211
0.0	0.0	0.0	-1442.785	-2371.7915	NaN	NaN	0.6218	0.8916	0.0229	0.0209	0.0217	0.0217	0.0212
0.0	0.0	0.0	-1448.785	-170.7915	NaN	NaN	0.1055	0.8916	0.0228	0.0209	0.0217	0.0218	0.0212
0.0	0.0	0.0	-367.785	-621.7915	NaN	NaN	0.6283	0.8917	0.0228	0.0208	0.0217	0.0218	0.0212
0.0	0.0	0.0	-466.785	2286.2085	NaN	NaN	1.2566	0.8917	0.0228	0.0207	0.0217	0.0218	0.0212
0.0	0.0	0.0	-3096.785	-1300.7915	NaN	NaN	0.2958	0.8915	0.0228	0.0208	0.0217	0.0219	0.0213
0.0	0.0	0.0	-100.785	-91.7915	NaN	NaN	0.4766	0.8917	0.0228	0.0207	0.0217	0.0219	0.0212
0.0	0.0	0.0	-843.785	801.2085	NaN	NaN	-0.3	0.8917	0.0228	0.0207	0.0217	0.0219	0.0212
0.0	0.0	0.0	557.215	-522.7915	NaN	NaN	-0.3	0.892	0.0227	0.0206	0.0217	0.0218	0.0212
0.0	0.0	0.0	-1585.785	-1759.7915	NaN	NaN	0.526	0.8917	0.0228	0.0207	0.0217	0.0219	0.0212
0.0	0.0	0.0	-1019.785	-297.7915	NaN	NaN	0.226	0.8918	0.0228	0.0207	0.0217	0.0218	0.0212
0.0	0.0	0.0	-1052.785	-1265.7915	NaN	NaN	0.5459	0.8919	0.0227	0.0207	0.0217	0.0218	0.0212
0.0	0.0	0.0	-708.785	-851.7915	NaN	NaN	0.5458	0.892	0.0227	0.0206	0.0217	0.0218	0.0212
0.0	0.0	0.0	-2847.785	392.2085	NaN	NaN	-0.1597	0.8922	0.0226	0.0205	0.0217	0.0218	0.0212
0.0	0.0	0.0	-1188.785	2683.2085	NaN	NaN	1.3	0.8925	0.0226	0.0203	0.0217	0.0218	0.0212
0.0	0.0	0.0	-979.785	13.2085	NaN	NaN	-0.0137	0.8925	0.0225	0.0203	0.0216	0.0218	0.0212
0.0	0.0	0.0	-1371.785	3460.2085	NaN	NaN	1.3	0.8925	0.0226	0.0203	0.0217	0.0219	0.0211
0.0	0.0	0.0	903.215	-1869.7915	NaN	NaN	1.3	0.8921	0.0229	0.0205	0.0216	0.0217	0.0212
0.0	0.0	0.0	-1916.785	-1846.7915	NaN	NaN	0.4907	0.8922	0.0228	0.0206	0.0216	0.0216	0.0212
0.0	0.0	0.0	-802.785	-88.7915	NaN	NaN	0.0996	0.8926	0.0227	0.0204	0.0216	0.0216	0.021
0.0	0.0	0.0	-1682.785	1483.2085	NaN	NaN	-0.3	0.8929	0.0227	0.0203	0.0216	0.0216	0.0209
0.0	0.0	0.0	-2710.785	1383.2085	NaN	NaN	-0.3	0.8926	0.0228	0.0204	0.0216	0.0217	0.021
0.0	0.0	0.0	270.215	-783.7915	NaN	NaN	1.3	0.8925	0.0229	0.0205	0.0216	0.0216	0.021
0.0	0.0	0.0	-592.785	-716.7915	NaN	NaN	0.5473	0.8924	0.0228	0.0206	0.0216	0.0215	0.021
0.0	0.0	0.0	-1470.785	2306.2085	NaN	NaN	1.3	0.8928	0.0227	0.0204	0.0216	0.0215	0.0209
0.0	0.0	0.0	-1382.785	-288.7915	NaN	NaN	0.1728	0.8929	0.0227	0.0204	0.0216	0.0216	0.0209
0.0	0.0	0.0	-1523.785	2678.2085	NaN	NaN	1.3	0.893	0.0227	0.0203	0.0217	0.0216	0.0207
0.0	0.0	0.0	-1602.785	1146.2085	NaN	NaN	-0.3	0.8927	0.0229	0.0205	0.0217	0.0215	0.0208
0.0	0.0	0.0	-1575.785	-1892.7915	NaN	NaN	0.5457	0.8927	0.0229	0.0207	0.0217	0.0213	0.0208
0.0	0.0	0.0	-2066.785	-1936.7915	NaN	NaN	0.4838	0.8925	0.0229	0.0208	0.0218	0.0211	0.0209
0.0	0.0	0.0	-1216.785	-1947.7915	NaN	NaN	0.6155	0.8927	0.0228	0.0209	0.0218	0.021	0.0209
0.0	0.0	0.0	-1293.785	-919.7915	NaN	NaN	0.4155	0.8932	0.0226	0.0206	0.0217	0.0211	0.0207
0.0	0.0	0.0	1003.215	-75.7915	NaN	NaN	-0.0817	0.8934	0.0226	0.0205	0.0216	0.0212	0.0207
0.0	0.0	0.0	-820.785	-251.7915	NaN	NaN	0.2348	0.8933	0.0227	0.0206	0.0216	0.0212	0.0207
0.0	0.0	0.0	63.215	-959.7915	NaN	NaN	1.0705	0.8931	0.0228	0.0206	0.0216	0.0212	0.0207
0.0	0.0	0.0	-2646.785	-2720.7915	NaN	NaN	0.5069	0.8928	0.0228	0.0208	0.0217	0.0211	0.0208
0.0	0.0	0.0	-1156.785	3773.2085	NaN	NaN	1.3	0.8932	0.0228	0.0205	0.0216	0.0213	0.0207
0.0	0.0	0.0	-130.785	1059.2085	NaN	NaN	1.1409	0.893	0.0229	0.0205	0.0216	0.0213	0.0207
0.0	0.0	0.0	-1916.785	-1298.7915	NaN	NaN	0.4039	0.8926	0.0229	0.0207	0.0217	0.0213	0.0207
0.0	0.0	0.0	-197.785	1379.2085	NaN	NaN	1.1674	0.8923	0.023	0.0208	0.0219	0.0212	0.0207
0.0	0.0	0.0	-1231.785	-2598.7915	NaN	NaN	0.6784	0.8921	0.023	0.021	0.022	0.0211	0.0208
0.0	0.0	0.0	-901.785	-245.7915	NaN	NaN	0.2142	0.8925	0.0229	0.0209	0.022	0.0211	0.0207
0.0	0.0	0.0	1158.215	-2807.7915	NaN	NaN	1.3	0.8925	0.0228	0.0209	0.022	0.0211	0.0207
0.0	0.0	0.0	-700.785	-2213.7915	NaN	NaN	0.7596	0.8927	0.0228	0.0209	0.0219	0.0211	0.0206
0.0	0.0	0.0	-1313.785	214.2085	NaN	NaN	-0.1948	0.8931	0.0227	0.0207	0.0218	0.0211	0.0206
0.0	0.0	0.0	-68.785	-493.7915	NaN	NaN	0.8777	0.893	0.0227	0.0207	0.0218	0.0211	0.0207
0.0	0.0	0.0	-1854.785	-527.7915	NaN	NaN	0.2215	0.8927	0.0227	0.0208	0.0218	0.0211	0.0207
0.0	0.0	0.0	-2028.785	-977.7915	NaN	NaN	0.3252	0.8926	0.0228	0.0208	0.0219	0.0212	0.0208
0.0	0.0	0.0	-1639.785	-328.7915	NaN	NaN	0.167	0.8925	0.0228	0.0208	0.0219	0.0212	0.0208
0.0	0.0	0.0	-670.785	-453.7915	NaN	NaN	0.4035	0.8926	0.0228	0.0208	0.0219	0.0212	0.0208
0.0	0.0	0.0	-1589.785	-1444.7915	NaN	NaN	0.4761	0.8926	0.0227	0.0209	0.0219	0.0211	0.0208
0.0	0.0	0.0	-1485.785	-2328.7915	NaN	NaN	0.6105	0.8928	0.0227	0.0208	0.0219	0.0211	0.0207
0.0	0.0	0.0	-3171.785	-474.7915	NaN	NaN	0.1302	0.893	0.0226	0.0207	0.0218	0.0211	0.0207
0.0	0.0	0.0	-281.785	472.2085	NaN	NaN	1.3	0.8931	0.0227	0.0205	0.0217	0.0213	0.0207
0.0	0.0	0.0	-885.785	1163.2085	NaN	NaN	1.3	0.8933	0.0227	0.0205	0.0216	0.0212	0.0207
0.0	0.0	0.0	-848.785	-1393.7915	NaN	NaN	0.6215	0.8931	0.0228	0.0206	0.0216	0.0212	0.0207
0.0	0.0	0.0	-434.785	-518.7915	NaN	NaN	0.544	0.8935	0.0228	0.0204	0.0215	0.0212	0.0206
0.0	0.0	0.0	-238.785	-761.7915	NaN	NaN	0.7614	0.8933	0.0228	0.0204	0.0215	0.0213	0.0206
0.0	0.0	0.0	-817.785	504.2085	NaN	NaN	-0.3	0.8932	0.0229	0.0204	0.0215	0.0214	0.0206
0.0	0.0	0.0	69.215	1572.2085	NaN	NaN	0.9578	0.8931	0.0229	0.0204	0.0215	0.0214	0.0207
0.0	0.0	0.0	-1279.785	-5141.7915	NaN	NaN	0.8007	0.8927	0.023	0.0207	0.0216	0.0213	0.0208
0.0	0.0	0.0	-2316.785	845.2085	NaN	NaN	-0.3	0.8934	0.0228	0.0204	0.0214	0.0213	0.0207
0.0	0.0	0.0	1689.215	-180.7915	NaN	NaN	-0.1199	0.8933	0.0228	0.0203	0.0214	0.0214	0.0207
0.0	0.0	0.0	-2170.785	1810.2085	NaN	NaN	-0.3	0.8931	0.0229	0.0203	0.0214	0.0215	0.0207
0.0	0.0	0.0	937.215	454.2085	NaN	NaN	0.3264	0.8929	0.023	0.0204	0.0214	0.0216	0.0207
0.0	0.0	0.0	-1408.785	-3367.7915	NaN	NaN	0.7051	0.8927	0.0231	0.0205	0.0215	0.0215	0.0207
0.0	0.0	0.0	-1687.785	1183.2085	NaN	NaN	-0.3	0.8927	0.0231	0.0205	0.0215	0.0215	0.0207
0.0	0.0	0.0	-316.785	-576.7915	NaN	NaN	0.6455	0.8928	0.023	0.0205	0.0214	0.0215	0.0207
0.0	0.0	0.0	-2172.785	-45.7915	NaN	NaN	0.0206	0.8928	0.023	0.0204	0.0214	0.0216	0.0207
0.0	0.0	0.0	84.215	214.2085	NaN	NaN	0.7178	0.8931	0.023	0.0203	0.0214	0.0215	0.0207
0.0	0.0	0.0	-735.785	63.2085	NaN	NaN	-0.094	0.8933	0.0229	0.0204	0.0213	0.0214	0.0207
0.0	0.0	0.0	-625.785	-664.7915	NaN	NaN	0.5151	0.8933	0.0229	0.0203	0.0214	0.0214	0.0207
0.0	0.0	0.0	-1276.785	-375.7915	NaN	NaN	0.2274	0.8934	0.0229	0.0203	0.0213	0.0214	0.0207
0.0	0.0	0.0	-1451.785	2124.2085	NaN	NaN	1.3	0.8931	0.023	0.0204	0.0214	0.0214	0.0207
0.0	0.0	0.0	-202.785	-3325.7915	NaN	NaN	0.9425	0.8931	0.023	0.0205	0.0214	0.0212	0.0208
0.0	0.0	0.0	-1121.785	-2747.7915	NaN	NaN	0.7101	0.8931	0.023	0.0206	0.0214	0.0212	0.0207
0.0	0.0	0.0	-1030.785	1609.2085	NaN	NaN	1.3	0.8932	0.023	0.0205	0.0213	0.0212	0.0207
0.0	0.0	0.0	-730.785	175.2085	NaN	NaN	-0.3	0.8933	0.0229	0.0204	0.0213	0.0213	0.0208
0.0	0.0	0.0	121.215	-133.7915	NaN	NaN	1.3	0.8932	0.0229	0.0204	0.0213	0.0214	0.0208
0.0	0.0	0.0	-597.785	985.2085	NaN	NaN	1.3	0.8932	0.0229	0.0203	0.0213	0.0215	0.0207
0.0	0.0	0.0	-600.785	2214.2085	NaN	NaN	1.3	0.8928	0.023	0.0204	0.0214	0.0216	0.0208
0.0	0.0	0.0	-2487.785	1389.2085	NaN	NaN	-0.3	0.8924	0.0231	0.0205	0.0214	0.0216	0.021
0.0	0.0	0.0	-1989.785	-522.7915	NaN	NaN	0.2081	0.8922	0.0232	0.0206	0.0215	0.0215	0.021
0.0	0.0	0.0	-2151.785	2429.2085	NaN	NaN	1.3	0.8924	0.0231	0.0206	0.0215	0.0215	0.021
0.0	0.0	0.0	-2318.785	-687.7915	NaN	NaN	0.2288	0.8925	0.023	0.0206	0.0216	0.0214	0.0209
0.0	0.0	0.0	-2447.785	1111.2085	NaN	NaN	-0.3	0.8925	0.0229	0.0207	0.0216	0.0213	0.0209
0.0	0.0	0.0	-362.785	-1731.7915	NaN	NaN	0.8268	0.8924	0.0229	0.0209	0.0218	0.0212	0.0209
0.0	0.0	0.0	-1849.785	-1191.7915	NaN	NaN	0.3918	0.8926	0.0227	0.021	0.0218	0.0209	0.021
0.0	0.0	0.0	-1853.785	-2470.7915	NaN	NaN	0.5713	0.8927	0.0226	0.0211	0.0218	0.0208	0.021
0.0	0.0	0.0	-1188.785	-724.7915	NaN	NaN	0.3788	0.8933	0.0224	0.0209	0.0217	0.0208	0.0209
0.0	0.0	0.0	-790.785	-1563.7915	NaN	NaN	0.6641	0.8933	0.0224	0.0208	0.0216	0.0209	0.0209
0.0	0.0	0.0	16.215	952.2085	NaN	NaN	0.9833	0.8941	0.0223	0.0206	0.0214	0.0209	0.0208
0.0	0.0	0.0	-1653.785	-587.7915	NaN	NaN	0.2622	0.8936	0.0224	0.0207	0.0214	0.021	0.0209
0.0	0.0	0.0	-1796.785	-194.7915	NaN	NaN	0.0978	0.8933	0.0225	0.0207	0.0214	0.021	0.021
0.0	0.0	0.0	-703.785	-1499.7915	NaN	NaN	0.6806	0.8931	0.0226	0.0208	0.0215	0.021	0.0211
0.0	0.0	0.0	-1315.785	1128.2085	NaN	NaN	-0.3	0.893	0.0226	0.0207	0.0215	0.0211	0.0211
0.0	0.0	0.0	-2414.785	1243.2085	NaN	NaN	-0.3	0.893	0.0226	0.0207	0.0215	0.0212	0.0211
0.0	0.0	0.0	-511.785	631.2085	NaN	NaN	1.3	0.8929	0.0226	0.0206	0.0215	0.0212	0.021
0.0	0.0	0.0	-567.785	1327.2085	NaN	NaN	1.3	0.8927	0.0227	0.0207	0.0216	0.0213	0.0211
0.0	0.0	0.0	-210.785	-679.7915	NaN	NaN	0.7633	0.8928	0.0226	0.0207	0.0216	0.0212	0.0211
0.0	0.0	0.0	-2440.785	627.2085	NaN	NaN	-0.3	0.8928	0.0226	0.0207	0.0216	0.0213	0.0211
0.0	0.0	0.0	-2466.785	1333.2085	NaN	NaN	-0.3	0.893	0.0226	0.0206	0.0216	0.0212	0.021
0.0	0.0	0.0	-2268.785	2223.2085	NaN	NaN	-0.3	0.8929	0.0225	0.0207	0.0217	0.0212	0.021
0.0	0.0	0.0	-2505.785	-2321.7915	NaN	NaN	0.4809	0.8923	0.0225	0.021	0.0219	0.0211	0.0211
0.0	0.0	0.0	604.215	-2345.7915	NaN	NaN	1.3	0.893	0.0224	0.0209	0.0218	0.0209	0.021
0.0	0.0	0.0	-1745.785	-1001.7915	NaN	NaN	0.3646	0.8929	0.0224	0.021	0.0218	0.0209	0.021
0.0	0.0	0.0	-304.785	-2782.7915	NaN	NaN	0.9013	0.8934	0.0222	0.0209	0.0217	0.0208	0.021
0.0	0.0	0.0	-903.785	-887.7915	NaN	NaN	0.4955	0.8941	0.0221	0.0206	0.0215	0.0209	0.0208
0.0	0.0	0.0	-1740.785	649.2085	NaN	NaN	-0.3	0.8943	0.0221	0.0205	0.0214	0.0209	0.0208
0.0	0.0	0.0	-1597.785	2549.2085	NaN	NaN	1.3	0.8944	0.0222	0.0204	0.0213	0.0209	0.0208
0.0	0.0	0.0	-1475.785	-1894.7915	NaN	NaN	0.5622	0.8934	0.0224	0.0206	0.0214	0.0211	0.021
0.0	0.0	0.0	-3254.785	1495.2085	NaN	NaN	-0.3	0.8932	0.0225	0.0207	0.0214	0.0211	0.021
0.0	0.0	0.0	-1097.785	1578.2085	NaN	NaN	1.3	0.8931	0.0226	0.0207	0.0214	0.0211	0.021
0.0	0.0	0.0	449.215	-44.7915	NaN	NaN	-0.1108	0.893	0.0226	0.0207	0.0214	0.0211	0.0211
0.0	0.0	0.0	-682.785	-2195.7915	NaN	NaN	0.7628	0.893	0.0226	0.0207	0.0215	0.0211	0.0211
0.0	0.0	0.0	190.215	1544.2085	NaN	NaN	0.8903	0.8935	0.0226	0.0206	0.0213	0.0211	0.0209
0.0	0.0	0.0	-2547.785	-54.7915	NaN	NaN	0.0211	0.8934	0.0225	0.0205	0.0214	0.0212	0.021
0.0	0.0	0.0	-260.785	3535.2085	NaN	NaN	1.0796	0.894	0.0224	0.0203	0.0213	0.0212	0.0208
0.0	0.0	0.0	-1772.785	-495.7915	NaN	NaN	0.2185	0.8929	0.0226	0.0206	0.0215	0.0213	0.021
0.0	0.0	0.0	-1835.785	-491.7915	NaN	NaN	0.2113	0.8931	0.0225	0.0207	0.0215	0.0211	0.021
0.0	0.0	0.0	-1580.785	-439.7915	NaN	NaN	0.2177	0.8929	0.0226	0.0208	0.0216	0.0211	0.021
0.0	0.0	0.0	-2199.785	-64.7915	NaN	NaN	0.0286	0.893	0.0225	0.0208	0.0216	0.021	0.021
0.0	0.0	0.0	-1457.785	-213.7915	NaN	NaN	0.1279	0.8932	0.0224	0.0208	0.0215	0.021	0.021
0.0	0.0	0.0	-987.785	-1531.7915	NaN	NaN	0.608	0.8934	0.0224	0.0207	0.0215	0.021	0.0209
0.0	0.0	0.0	-1716.785	216.2085	NaN	NaN	-0.1441	0.8939	0.0224	0.0206	0.0213	0.021	0.0208
0.0	0.0	0.0	5.215	902.2085	NaN	NaN	0.9943	0.894	0.0224	0.0205	0.0213	0.0211	0.0208
0.0	0.0	0.0	-1471.785	-1722.7915	NaN	NaN	0.5393	0.8938	0.0224	0.0206	0.0213	0.0211	0.0209
0.0	0.0	0.0	-1670.785	771.2085	NaN	NaN	-0.3	0.8937	0.0224	0.0206	0.0213	0.0211	0.0209
0.0	0.0	0.0	-1311.785	-43.7915	NaN	NaN	0.0323	0.8934	0.0225	0.0207	0.0213	0.0211	0.021
0.0	0.0	0.0	-1331.785	-831.7915	NaN	NaN	0.3845	0.8934	0.0225	0.0207	0.0213	0.021	0.021
0.0	0.0	0.0	-1746.785	-189.7915	NaN	NaN	0.098	0.8935	0.0225	0.0207	0.0212	0.0211	0.021
0.0	0.0	0.0	-594.785	324.2085	NaN	NaN	-0.3	0.8937	0.0225	0.0205	0.0212	0.0211	0.0209
0.0	0.0	0.0	-1225.785	1472.2085	NaN	NaN	1.3	0.8939	0.0225	0.0204	0.0211	0.0212	0.0209
0.0	0.0	0.0	-1938.785	-279.7915	NaN	NaN	0.1261	0.8937	0.0225	0.0204	0.0212	0.0213	0.0209
0.0	0.0	0.0	-816.785	982.2085	NaN	NaN	1.3	0.8935	0.0226	0.0204	0.0212	0.0212	0.0209
0.0	0.0	0.0	-699.785	-2026.7915	NaN	NaN	0.7433	0.8931	0.0227	0.0206	0.0213	0.0213	0.0211
0.0	0.0	0.0	-27.785	-609.7915	NaN	NaN	0.9564	0.8936	0.0225	0.0204	0.0212	0.0212	0.021
0.0	0.0	0.0	-1314.785	419.2085	NaN	NaN	-0.3	0.8938	0.0225	0.0203	0.0213	0.0213	0.0209
0.0	0.0	0.0	-1312.785	2176.2085	NaN	NaN	1.3	0.8942	0.0225	0.0201	0.0212	0.0213	0.0208
0.0	0.0	0.0	-668.785	1082.2085	NaN	NaN	1.3	0.8938	0.0225	0.0202	0.0213	0.0213	0.0209
0.0	0.0	0.0	693.215	-2142.7915	NaN	NaN	1.3	0.8937	0.0226	0.0203	0.0212	0.0213	0.0209
0.0	0.0	0.0	-1469.785	1052.2085	NaN	NaN	-0.3	0.8937	0.0226	0.0203	0.0212	0.0213	0.0208
0.0	0.0	0.0	-2538.785	416.2085	NaN	NaN	-0.1961	0.8938	0.0226	0.0202	0.0213	0.0213	0.0209
0.0	0.0	0.0	535.215	-311.7915	NaN	NaN	-0.3	0.894	0.0225	0.0201	0.0212	0.0213	0.0208
0.0	0.0	0.0	-113.785	-701.7915	NaN	NaN	0.8605	0.8938	0.0226	0.0202	0.0213	0.0213	0.0208
0.0	0.0	0.0	-1360.785	994.2085	NaN	NaN	-0.3	0.8942	0.0225	0.0201	0.0212	0.0212	0.0207
0.0	0.0	0.0	-1534.785	574.2085	NaN	NaN	-0.3	0.8938	0.0226	0.0203	0.0212	0.0213	0.0209
0.0	0.0	0.0	-2404.785	-1105.7915	NaN	NaN	0.315	0.894	0.0226	0.0202	0.0212	0.0213	0.0208
0.0	0.0	0.0	-747.785	1106.2085	NaN	NaN	1.3	0.894	0.0226	0.0201	0.0212	0.0213	0.0208
0.0	0.0	0.0	-617.785	953.2085	NaN	NaN	1.3	0.8939	0.0226	0.0201	0.0212	0.0213	0.0208
0.0	0.0	0.0	-527.785	282.2085	NaN	NaN	-0.3	0.8939	0.0226	0.0201	0.0212	0.0213	0.0208
0.0	0.0	0.0	-1101.785	41.2085	NaN	NaN	-0.0389	0.8939	0.0227	0.0201	0.0212	0.0213	0.0209
0.0	0.0	0.0	-2509.785	-275.7915	NaN	NaN	0.099	0.8942	0.0226	0.0201	0.0212	0.0212	0.0208
0.0	0.0	0.0	1539.215	914.2085	NaN	NaN	0.3726	0.8949	0.0224	0.0199	0.0211	0.0211	0.0206
0.0	0.0	0.0	170.215	-1402.7915	NaN	NaN	1.1381	0.8944	0.0225	0.0199	0.0212	0.0213	0.0207
0.0	0.0	0.0	-1997.785	1478.2085	NaN	NaN	-0.3	0.8941	0.0226	0.02	0.0213	0.0213	0.0207
0.0	0.0	0.0	-2095.785	-1380.7915	NaN	NaN	0.3972	0.8935	0.0227	0.0203	0.0213	0.0213	0.0209
0.0	0.0	0.0	-1465.785	-2009.7915	NaN	NaN	0.5783	0.894	0.0226	0.0202	0.0212	0.0212	0.0208
0.0	0.0	0.0	-541.785	2022.2085	NaN	NaN	1.3	0.8944	0.0224	0.02	0.0212	0.0212	0.0207
0.0	0.0	0.0	-2973.785	1655.2085	NaN	NaN	-0.3	0.8948	0.0223	0.0199	0.0212	0.0212	0.0207
0.0	0.0	0.0	-611.785	211.2085	NaN	NaN	-0.3	0.8949	0.0222	0.0198	0.0212	0.0212	0.0206
0.0	0.0	0.0	-2071.785	-348.7915	NaN	NaN	0.1441	0.8947	0.0223	0.0199	0.0212	0.0213	0.0207
0.0	0.0	0.0	-831.785	1947.2085	NaN	NaN	1.3	0.895	0.0223	0.0198	0.0212	0.0212	0.0206
0.0	0.0	0.0	-3219.785	-244.7915	NaN	NaN	0.0707	0.8949	0.0223	0.0198	0.0211	0.0212	0.0207
0.0	0.0	0.0	-714.785	1064.2085	NaN	NaN	1.3	0.895	0.0223	0.0197	0.0212	0.0212	0.0206
0.0	0.0	0.0	-1326.785	402.2085	NaN	NaN	-0.3	0.8946	0.0224	0.0198	0.0212	0.0213	0.0206
0.0	0.0	0.0	-1069.785	-1142.7915	NaN	NaN	0.5165	0.8946	0.0224	0.0199	0.0212	0.0213	0.0206
0.0	0.0	0.0	-594.785	-1662.7915	NaN	NaN	0.7365	0.8944	0.0225	0.02	0.0213	0.0213	0.0207
0.0	0.0	0.0	-884.785	-719.7915	NaN	NaN	0.4486	0.8949	0.0223	0.0198	0.0212	0.0212	0.0206
0.0	0.0	0.0	-1444.785	72.2085	NaN	NaN	-0.0526	0.8952	0.0222	0.0198	0.0212	0.0212	0.0205
0.0	0.0	0.0	-1304.785	-181.7915	NaN	NaN	0.1223	0.8956	0.0221	0.0196	0.0212	0.0212	0.0204
0.0	0.0	0.0	-3333.785	1595.2085	NaN	NaN	-0.3	0.8954	0.0221	0.0197	0.0212	0.0212	0.0204
0.0	0.0	0.0	633.215	-444.7915	NaN	NaN	-0.3	0.8951	0.0223	0.0198	0.0212	0.0212	0.0204
0.0	0.0	0.0	-779.785	-795.7915	NaN	NaN	0.5051	0.8952	0.0223	0.0198	0.0212	0.0212	0.0204
0.0	0.0	0.0	-2053.785	-393.7915	NaN	NaN	0.1609	0.8947	0.0224	0.0199	0.0213	0.0213	0.0204
0.0	0.0	0.0	-2147.785	1347.2085	NaN	NaN	-0.3	0.8952	0.0223	0.0198	0.0212	0.0213	0.0203
0.0	0.0	0.0	144.215	969.2085	NaN	NaN	0.8705	0.8948	0.0223	0.0198	0.0213	0.0214	0.0204
0.0	0.0	0.0	-379.785	-841.7915	NaN	NaN	0.6891	0.8946	0.0224	0.0199	0.0213	0.0215	0.0204
0.0	0.0	0.0	1128.215	2663.2085	NaN	NaN	0.7024	0.8947	0.0225	0.0197	0.0213	0.0215	0.0203
0.0	0.0	0.0	-1770.785	592.2085	NaN	NaN	-0.3	0.8938	0.0227	0.02	0.0214	0.0217	0.0205
0.0	0.0	0.0	-1284.785	1540.2085	NaN	NaN	1.3	0.8938	0.0227	0.0199	0.0214	0.0217	0.0204
0.0	0.0	0.0	153.215	1859.2085	NaN	NaN	0.9239	0.8934	0.0229	0.02	0.0215	0.0218	0.0204
0.0	0.0	0.0	-1331.785	10.2085	NaN	NaN	-0.0077	0.8933	0.023	0.0201	0.0215	0.0217	0.0203
0.0	0.0	0.0	-1069.785	-246.7915	NaN	NaN	0.1874	0.8938	0.0229	0.0201	0.0215	0.0215	0.0202
0.0	0.0	0.0	465.215	-3024.7915	NaN	NaN	1.1818	0.8939	0.0229	0.0201	0.0215	0.0214	0.0202
0.0	0.0	0.0	-2148.785	2368.2085	NaN	NaN	1.3	0.894	0.0228	0.0201	0.0215	0.0215	0.0202
0.0	0.0	0.0	-1616.785	1824.2085	NaN	NaN	1.3	0.8944	0.0227	0.02	0.0214	0.0214	0.0201
0.0	0.0	0.0	-59.785	-2030.7915	NaN	NaN	0.9714	0.8939	0.0228	0.0203	0.0215	0.0213	0.0202
0.0	0.0	0.0	-1634.785	-1694.7915	NaN	NaN	0.509	0.8939	0.0227	0.0204	0.0216	0.0212	0.0202
0.0	0.0	0.0	1035.215	-1751.7915	NaN	NaN	1.3	0.8943	0.0226	0.0204	0.0215	0.0211	0.0201
0.0	0.0	0.0	-2336.785	-2000.7915	NaN	NaN	0.4613	0.8939	0.0226	0.0206	0.0216	0.0211	0.0202
0.0	0.0	0.0	94.215	787.2085	NaN	NaN	0.8931	0.8942	0.0226	0.0204	0.0215	0.0211	0.0202
0.0	0.0	0.0	-1298.785	-2539.7915	NaN	NaN	0.6616	0.894	0.0226	0.0206	0.0215	0.021	0.0203
0.0	0.0	0.0	-1181.785	453.2085	NaN	NaN	-0.3	0.8941	0.0226	0.0204	0.0215	0.0212	0.0203
0.0	0.0	0.0	-1339.785	2524.2085	NaN	NaN	1.3	0.894	0.0227	0.0203	0.0214	0.0212	0.0204
0.0	0.0	0.0	-1274.785	-1745.7915	NaN	NaN	0.578	0.8935	0.0228	0.0205	0.0215	0.0214	0.0204
0.0	0.0	0.0	2616.215	1079.2085	NaN	NaN	0.292	0.8933	0.0228	0.0204	0.0215	0.0215	0.0204
0.0	0.0	0.0	145.215	1426.2085	NaN	NaN	0.9076	0.8927	0.023	0.0206	0.0216	0.0216	0.0204
0.0	0.0	0.0	-2187.785	-1305.7915	NaN	NaN	0.3738	0.8924	0.0231	0.0208	0.0217	0.0215	0.0205
0.0	0.0	0.0	-1792.785	-2540.7915	NaN	NaN	0.5863	0.8921	0.0231	0.021	0.0218	0.0215	0.0205
0.0	0.0	0.0	-977.785	-808.7915	NaN	NaN	0.4527	0.8922	0.023	0.021	0.0219	0.0214	0.0204
0.0	0.0	0.0	-792.785	619.2085	NaN	NaN	-0.3	0.8924	0.023	0.021	0.0218	0.0214	0.0204
0.0	0.0	0.0	-3214.785	-1087.7915	NaN	NaN	0.2528	0.8924	0.0229	0.021	0.0218	0.0214	0.0204
0.0	0.0	0.0	-1875.785	-250.7915	NaN	NaN	0.1179	0.8926	0.0229	0.0211	0.0217	0.0212	0.0204
0.0	0.0	0.0	-1562.785	-317.7915	NaN	NaN	0.169	0.893	0.0228	0.021	0.0216	0.0212	0.0204
0.0	0.0	0.0	-574.785	204.2085	NaN	NaN	-0.3	0.8931	0.0228	0.0209	0.0215	0.0212	0.0204
0.0	0.0	0.0	-1528.785	-1816.7915	NaN	NaN	0.543	0.8931	0.0227	0.021	0.0215	0.0213	0.0204
0.0	0.0	0.0	-352.785	3457.2085	NaN	NaN	1.1136	0.893	0.0228	0.0209	0.0215	0.0214	0.0204
0.0	0.0	0.0	-1886.785	-3197.7915	NaN	NaN	0.6289	0.8924	0.023	0.0211	0.0215	0.0213	0.0206
0.0	0.0	0.0	-2271.785	958.2085	NaN	NaN	-0.3	0.8927	0.023	0.021	0.0215	0.0214	0.0205
0.0	0.0	0.0	-272.785	393.2085	NaN	NaN	1.3	0.8925	0.023	0.0209	0.0215	0.0215	0.0205
0.0	0.0	0.0	-148.785	880.2085	NaN	NaN	1.2034	0.8924	0.023	0.0208	0.0214	0.0217	0.0206
0.0	0.0	0.0	-138.785	2267.2085	NaN	NaN	1.0652	0.8921	0.0231	0.0208	0.0215	0.0219	0.0206
0.0	0.0	0.0	-428.785	-175.7915	NaN	NaN	0.2908	0.892	0.0231	0.0208	0.0215	0.0219	0.0206
0.0	0.0	0.0	-717.785	1059.2085	NaN	NaN	1.3	0.8917	0.0232	0.0208	0.0216	0.022	0.0207
0.0	0.0	0.0	-2944.785	1463.2085	NaN	NaN	-0.3	0.8915	0.0232	0.021	0.0217	0.0219	0.0207
0.0	0.0	0.0	-2843.785	-1936.7915	NaN	NaN	0.4051	0.8911	0.0232	0.0212	0.0219	0.0218	0.0208
0.0	0.0	0.0	-1427.785	-1223.7915	NaN	NaN	0.4615	0.8912	0.0231	0.0213	0.022	0.0217	0.0208
0.0	0.0	0.0	-1815.785	-1598.7915	NaN	NaN	0.4682	0.8916	0.0229	0.0213	0.022	0.0214	0.0208
0.0	0.0	0.0	-1149.785	-3664.7915	NaN	NaN	0.7612	0.8922	0.0226	0.0213	0.0219	0.0212	0.0208
0.0	0.0	0.0	-70.785	-3031.7915	NaN	NaN	0.9772	0.893	0.0223	0.0211	0.0218	0.0212	0.0207
0.0	0.0	0.0	-404.785	273.2085	NaN	NaN	-0.3	0.8938	0.0221	0.0207	0.0215	0.0213	0.0206
0.0	0.0	0.0	-1261.785	315.2085	NaN	NaN	-0.3	0.8941	0.022	0.0205	0.0214	0.0213	0.0207
0.0	0.0	0.0	-874.785	-527.7915	NaN	NaN	0.3763	0.8939	0.022	0.0206	0.0214	0.0214	0.0207
0.0	0.0	0.0	-1425.785	-648.7915	NaN	NaN	0.3127	0.8932	0.0223	0.0207	0.0215	0.0216	0.0208
0.0	0.0	0.0	-2335.785	-110.7915	NaN	NaN	0.0453	0.8926	0.0225	0.0209	0.0215	0.0217	0.0209
0.0	0.0	0.0	-3505.785	634.2085	NaN	NaN	-0.2209	0.8924	0.0226	0.0209	0.0215	0.0217	0.0209
0.0	0.0	0.0	-631.785	-2098.7915	NaN	NaN	0.7686	0.8924	0.0226	0.0209	0.0215	0.0217	0.0209
0.0	0.0	0.0	-1408.785	-415.7915	NaN	NaN	0.2279	0.8927	0.0225	0.0207	0.0215	0.0218	0.0208
0.0	0.0	0.0	-976.785	2107.2085	NaN	NaN	1.3	0.8931	0.0223	0.0205	0.0214	0.0219	0.0208
0.0	0.0	0.0	-2187.785	2322.2085	NaN	NaN	1.3	0.8928	0.0223	0.0205	0.0215	0.0221	0.0209
0.0	0.0	0.0	-1713.785	1215.2085	NaN	NaN	-0.3	0.8927	0.0222	0.0205	0.0215	0.0222	0.0209
0.0	0.0	0.0	-631.785	1744.2085	NaN	NaN	1.3	0.8926	0.0223	0.0205	0.0216	0.0222	0.0208
0.0	0.0	0.0	-1873.785	-1030.7915	NaN	NaN	0.3549	0.8923	0.0225	0.0207	0.0216	0.0221	0.0208
0.0	0.0	0.0	-1537.785	998.2085	NaN	NaN	-0.3	0.8924	0.0225	0.0208	0.0217	0.0219	0.0208
0.0	0.0	0.0	-1921.785	-1048.7915	NaN	NaN	0.3531	0.8916	0.0227	0.021	0.0219	0.0219	0.0209
0.0	0.0	0.0	-2753.785	-13.7915	NaN	NaN	0.005	0.8918	0.0226	0.0211	0.0219	0.0217	0.0209
0.0	0.0	0.0	-717.785	-2364.7915	NaN	NaN	0.7671	0.8918	0.0225	0.0212	0.0219	0.0216	0.021
0.0	0.0	0.0	-1391.785	-3030.7915	NaN	NaN	0.6853	0.8917	0.0224	0.0212	0.0219	0.0217	0.021
0.0	0.0	0.0	-2018.785	113.2085	NaN	NaN	-0.0594	0.8922	0.0222	0.0211	0.0218	0.0217	0.021
0.0	0.0	0.0	-2546.785	1407.2085	NaN	NaN	-0.3	0.892	0.0222	0.0211	0.0218	0.0218	0.0211
0.0	0.0	0.0	-2304.785	-120.7915	NaN	NaN	0.0498	0.8913	0.0224	0.0213	0.0219	0.0219	0.0212
0.0	0.0	0.0	-2778.785	263.2085	NaN	NaN	-0.1046	0.8916	0.0224	0.0212	0.0218	0.0218	0.0212
0.0	0.0	0.0	569.215	-171.7915	NaN	NaN	-0.3	0.8912	0.0225	0.0213	0.0219	0.0219	0.0212
0.0	0.0	0.0	-1.785	-844.7915	NaN	NaN	0.9979	0.8911	0.0226	0.0213	0.0219	0.0219	0.0212
0.0	0.0	0.0	-1828.785	809.2085	NaN	NaN	-0.3	0.8907	0.0227	0.0214	0.022	0.022	0.0213
0.0	0.0	0.0	-972.785	-2099.7915	NaN	NaN	0.6834	0.8901	0.0228	0.0216	0.0222	0.022	0.0214
0.0	0.0	0.0	-2638.785	701.2085	NaN	NaN	-0.3	0.8904	0.0227	0.0215	0.0221	0.0219	0.0214
0.0	0.0	0.0	-2190.785	-2375.7915	NaN	NaN	0.5203	0.8906	0.0226	0.0215	0.0222	0.0218	0.0214
0.0	0.0	0.0	514.215	-322.7915	NaN	NaN	-0.3	0.8914	0.0224	0.0212	0.022	0.0218	0.0212
0.0	0.0	0.0	-459.785	1204.2085	NaN	NaN	1.3	0.8912	0.0224	0.0212	0.022	0.022	0.0212
0.0	0.0	0.0	-1453.785	-356.7915	NaN	NaN	0.1971	0.8908	0.0225	0.0214	0.0221	0.022	0.0212
0.0	0.0	0.0	-1915.785	-2192.7915	NaN	NaN	0.5337	0.8905	0.0226	0.0216	0.0222	0.0219	0.0212
0.0	0.0	0.0	-1288.785	-2642.7915	NaN	NaN	0.6722	0.8903	0.0227	0.0217	0.0223	0.0219	0.0212
0.0	0.0	0.0	-1638.785	-2894.7915	NaN	NaN	0.6385	0.8906	0.0225	0.0217	0.0222	0.0218	0.0212
0.0	0.0	0.0	-1867.785	-2279.7915	NaN	NaN	0.5497	0.8908	0.0223	0.0215	0.0222	0.0218	0.0213
0.0	0.0	0.0	-2092.785	-863.7915	NaN	NaN	0.2922	0.8909	0.0222	0.0214	0.0222	0.0219	0.0213
0.0	0.0	0.0	-2947.785	1124.2085	NaN	NaN	-0.3	0.8912	0.0221	0.0213	0.0221	0.022	0.0214
0.0	0.0	0.0	-1114.785	-1270.7915	NaN	NaN	0.5327	0.891	0.0221	0.0212	0.022	0.0221	0.0215
0.0	0.0	0.0	-2047.785	469.2085	NaN	NaN	-0.2972	0.8909	0.0222	0.0213	0.022	0.0222	0.0215
0.0	0.0	0.0	-3293.785	-743.7915	NaN	NaN	0.1842	0.8908	0.0223	0.0213	0.022	0.0222	0.0215
0.0	0.0	0.0	-1424.785	-448.7915	NaN	NaN	0.2395	0.8906	0.0224	0.0212	0.022	0.0223	0.0214
0.0	0.0	0.0	-1969.785	283.2085	NaN	NaN	-0.1679	0.8906	0.0224	0.0212	0.022	0.0224	0.0215
0.0	0.0	0.0	-1054.785	649.2085	NaN	NaN	-0.3	0.8906	0.0224	0.0211	0.022	0.0224	0.0215
0.0	0.0	0.0	-2109.785	-943.7915	NaN	NaN	0.3091	0.8905	0.0224	0.0211	0.022	0.0225	0.0215
0.0	0.0	0.0	-3119.785	2162.2085	NaN	NaN	-0.3	0.8908	0.0223	0.0209	0.0219	0.0226	0.0215
0.0	0.0	0.0	-1832.785	-1161.7915	NaN	NaN	0.388	0.8903	0.0224	0.021	0.0221	0.0226	0.0216
0.0	0.0	0.0	-334.785	-1082.7915	NaN	NaN	0.7638	0.8905	0.0224	0.0211	0.022	0.0225	0.0215
0.0	0.0	0.0	-1415.785	-3503.7915	NaN	NaN	0.7122	0.8909	0.0223	0.021	0.022	0.0224	0.0215
0.0	0.0	0.0	-986.785	-12.7915	NaN	NaN	0.0128	0.8918	0.022	0.0207	0.0218	0.0223	0.0213
0.0	0.0	0.0	-1873.785	1583.2085	NaN	NaN	-0.3	0.8918	0.0219	0.0206	0.0218	0.0225	0.0213
0.0	0.0	0.0	-1725.785	226.2085	NaN	NaN	-0.1508	0.8916	0.022	0.0206	0.0219	0.0227	0.0213
0.0	0.0	0.0	16.215	-1032.7915	NaN	NaN	1.016	0.891	0.0222	0.0208	0.0219	0.0228	0.0213
0.0	0.0	0.0	-2440.785	1569.2085	NaN	NaN	-0.3	0.8911	0.0222	0.0207	0.0219	0.0227	0.0214
0.0	0.0	0.0	-1616.785	-3110.7915	NaN	NaN	0.658	0.8914	0.0222	0.0207	0.0218	0.0225	0.0214
0.0	0.0	0.0	-1341.785	-251.7915	NaN	NaN	0.158	0.8923	0.0218	0.0205	0.0217	0.0224	0.0212
0.0	0.0	0.0	-1390.785	2167.2085	NaN	NaN	1.3	0.8921	0.0218	0.0205	0.0218	0.0226	0.0212
0.0	0.0	0.0	-1635.785	1327.2085	NaN	NaN	-0.3	0.8919	0.022	0.0206	0.0218	0.0225	0.0212
0.0	0.0	0.0	-832.785	-1975.7915	NaN	NaN	0.7035	0.891	0.0224	0.0209	0.022	0.0225	0.0212
0.0	0.0	0.0	-1654.785	-3490.7915	NaN	NaN	0.6784	0.8906	0.0226	0.0212	0.022	0.0223	0.0213
0.0	0.0	0.0	-2090.785	-3224.7915	NaN	NaN	0.6067	0.891	0.0225	0.0211	0.0219	0.0222	0.0213
0.0	0.0	0.0	-58.785	1445.2085	NaN	NaN	1.0424	0.8919	0.0221	0.0209	0.0218	0.0222	0.0212
0.0	0.0	0.0	-2027.785	1433.2085	NaN	NaN	-0.3	0.8919	0.0219	0.0208	0.0218	0.0224	0.0213
0.0	0.0	0.0	-1092.785	177.2085	NaN	NaN	-0.1935	0.8916	0.0219	0.0208	0.0218	0.0225	0.0213
0.0	0.0	0.0	-1384.785	1420.2085	NaN	NaN	1.3	0.8913	0.022	0.0209	0.0219	0.0225	0.0214
0.0	0.0	0.0	-1708.785	-177.7915	NaN	NaN	0.0942	0.8907	0.0223	0.021	0.022	0.0225	0.0215
0.0	0.0	0.0	-2753.785	-1778.7915	NaN	NaN	0.3924	0.8905	0.0224	0.0212	0.0221	0.0224	0.0215
0.0	0.0	0.0	-1958.785	413.2085	NaN	NaN	-0.2673	0.8904	0.0224	0.0212	0.0222	0.0224	0.0214
0.0	0.0	0.0	-2741.785	-1023.7915	NaN	NaN	0.2719	0.8906	0.0223	0.0212	0.0222	0.0223	0.0214
0.0	0.0	0.0	-2841.785	744.2085	NaN	NaN	-0.3	0.8909	0.0222	0.0211	0.0222	0.0223	0.0214
0.0	0.0	0.0	-1351.785	-1129.7915	NaN	NaN	0.4553	0.8908	0.0222	0.0211	0.0222	0.0224	0.0214
0.0	0.0	0.0	-228.785	936.2085	NaN	NaN	1.3	0.8908	0.0222	0.0211	0.0222	0.0223	0.0214
0.0	0.0	0.0	-1983.785	-1508.7915	NaN	NaN	0.432	0.8904	0.0223	0.0212	0.0223	0.0223	0.0215
0.0	0.0	0.0	-1881.785	187.2085	NaN	NaN	-0.1105	0.8905	0.0223	0.0212	0.0223	0.0223	0.0214
0.0	0.0	0.0	-2803.785	-1079.7915	NaN	NaN	0.278	0.8899	0.0224	0.0214	0.0224	0.0224	0.0215
0.0	0.0	0.0	-632.785	-1461.7915	NaN	NaN	0.6979	0.8905	0.0223	0.0212	0.0223	0.0223	0.0215
0.0	0.0	0.0	1049.215	-2471.7915	NaN	NaN	1.3	0.8899	0.0223	0.0213	0.0225	0.0224	0.0216
0.0	0.0	0.0	-2309.785	-2344.7915	NaN	NaN	0.5038	0.8897	0.0224	0.0214	0.0225	0.0224	0.0215
0.0	0.0	0.0	-2557.785	-1444.7915	NaN	NaN	0.361	0.8901	0.0222	0.0213	0.0224	0.0224	0.0216
0.0	0.0	0.0	-1838.785	-123.7915	NaN	NaN	0.0631	0.8901	0.0222	0.0213	0.0224	0.0224	0.0217
0.0	0.0	0.0	-2203.785	-2138.7915	NaN	NaN	0.4925	0.8902	0.0222	0.0213	0.0224	0.0224	0.0216
0.0	0.0	0.0	-2310.785	-205.7915	NaN	NaN	0.0818	0.8905	0.0221	0.0211	0.0223	0.0224	0.0216
0.0	0.0	0.0	-2208.785	-1192.7915	NaN	NaN	0.3507	0.89	0.0223	0.0213	0.0223	0.0225	0.0216
0.0	0.0	0.0	656.215	1475.2085	NaN	NaN	0.6921	0.8903	0.0223	0.0212	0.0222	0.0225	0.0215
0.0	0.0	0.0	-2232.785	-3313.7915	NaN	NaN	0.5974	0.8897	0.0224	0.0214	0.0223	0.0226	0.0216
0.0	0.0	0.0	-598.785	-1739.7915	NaN	NaN	0.744	0.8904	0.0223	0.0212	0.0222	0.0225	0.0214
0.0	0.0	0.0	-2250.785	1573.2085	NaN	NaN	-0.3	0.8906	0.0222	0.0211	0.0221	0.0226	0.0215
0.0	0.0	0.0	-2247.785	-2808.7915	NaN	NaN	0.5555	0.89	0.0223	0.0212	0.0223	0.0226	0.0215
0.0	0.0	0.0	-2714.785	154.2085	NaN	NaN	-0.0602	0.8902	0.0223	0.0212	0.0222	0.0225	0.0215
0.0	0.0	0.0	-597.785	-604.7915	NaN	NaN	0.5029	0.8901	0.0224	0.0212	0.0222	0.0226	0.0215
0.0	0.0	0.0	-2326.785	734.2085	NaN	NaN	-0.3	0.8909	0.0221	0.0209	0.0221	0.0225	0.0215
0.0	0.0	0.0	-1879.785	1562.2085	NaN	NaN	-0.3	0.8915	0.0218	0.0206	0.022	0.0226	0.0215
0.0	0.0	0.0	-380.785	687.2085	NaN	NaN	1.3	0.8918	0.0217	0.0206	0.022	0.0226	0.0213
0.0	0.0	0.0	-706.785	914.2085	NaN	NaN	1.3	0.891	0.022	0.0208	0.0221	0.0226	0.0214
0.0	0.0	0.0	-2078.785	-1355.7915	NaN	NaN	0.3947	0.8907	0.0222	0.021	0.0222	0.0225	0.0214
0.0	0.0	0.0	-2042.785	-2027.7915	NaN	NaN	0.4982	0.8902	0.0224	0.0213	0.0223	0.0223	0.0215
0.0	0.0	0.0	-2981.785	-1541.7915	NaN	NaN	0.3408	0.8909	0.0222	0.0211	0.0222	0.0223	0.0214
0.0	0.0	0.0	-1995.785	-164.7915	NaN	NaN	0.0763	0.8912	0.022	0.0209	0.0222	0.0224	0.0214
0.0	0.0	0.0	-2062.785	2546.2085	NaN	NaN	1.3	0.8915	0.0218	0.0207	0.0221	0.0225	0.0214
0.0	0.0	0.0	-1856.785	2517.2085	NaN	NaN	1.3	0.8911	0.0219	0.0207	0.0222	0.0226	0.0215
0.0	0.0	0.0	-3712.785	-653.7915	NaN	NaN	0.1497	0.8906	0.0221	0.021	0.0223	0.0225	0.0215
0.0	0.0	0.0	-3504.785	-1464.7915	NaN	NaN	0.2948	0.8906	0.0221	0.0211	0.0223	0.0223	0.0215
0.0	0.0	0.0	-1526.785	163.2085	NaN	NaN	-0.1197	0.8903	0.0222	0.0213	0.0224	0.0222	0.0215
0.0	0.0	0.0	-2246.785	-2270.7915	NaN	NaN	0.5027	0.8896	0.0224	0.0215	0.0226	0.0223	0.0216
0.0	0.0	0.0	-1171.785	-1226.7915	NaN	NaN	0.5115	0.8897	0.0224	0.0215	0.0225	0.0223	0.0216
0.0	0.0	0.0	-970.785	-1886.7915	NaN	NaN	0.6603	0.8894	0.0224	0.0216	0.0225	0.0224	0.0217
0.0	0.0	0.0	-1735.785	-432.7915	NaN	NaN	0.1996	0.8894	0.0224	0.0215	0.0224	0.0225	0.0218
0.0	0.0	0.0	-1828.785	-1083.7915	NaN	NaN	0.3721	0.8892	0.0223	0.0215	0.0224	0.0227	0.0219
0.0	0.0	0.0	-1420.785	-937.7915	NaN	NaN	0.3976	0.8889	0.0224	0.0215	0.0224	0.0228	0.0219
0.0	0.0	0.0	-1265.785	839.2085	NaN	NaN	-0.3	0.8887	0.0225	0.0216	0.0225	0.0228	0.022
0.0	0.0	0.0	-2236.785	-2803.7915	NaN	NaN	0.5562	0.8884	0.0226	0.0219	0.0226	0.0227	0.022
0.0	0.0	0.0	-2820.785	-3119.7915	NaN	NaN	0.5252	0.8886	0.0225	0.0219	0.0226	0.0226	0.0219
0.0	0.0	0.0	-2194.785	881.2085	NaN	NaN	-0.3	0.889	0.0223	0.0217	0.0225	0.0226	0.0218
0.0	0.0	0.0	-2096.785	-1161.7915	NaN	NaN	0.3565	0.8892	0.0222	0.0216	0.0225	0.0226	0.0219
0.0	0.0	0.0	-450.785	-826.7915	NaN	NaN	0.6472	0.8896	0.0221	0.0214	0.0224	0.0226	0.022
0.0	0.0	0.0	-2175.785	-2375.7915	NaN	NaN	0.522	0.8894	0.0221	0.0214	0.0224	0.0227	0.022
0.0	0.0	0.0	-1021.785	96.2085	NaN	NaN	-0.1039	0.8899	0.0219	0.0212	0.0223	0.0227	0.022
0.0	0.0	0.0	-870.785	100.2085	NaN	NaN	-0.13	0.8898	0.0219	0.0211	0.0223	0.0228	0.0221
0.0	0.0	0.0	-1297.785	-311.7915	NaN	NaN	0.1937	0.8894	0.022	0.0212	0.0224	0.0229	0.0221
0.0	0.0	0.0	-1796.785	-1820.7915	NaN	NaN	0.5033	0.8893	0.022	0.0213	0.0224	0.0228	0.0221
0.0	0.0	0.0	-2949.785	-2228.7915	NaN	NaN	0.4304	0.8895	0.022	0.0213	0.0224	0.0227	0.0221
0.0	0.0	0.0	-2626.785	248.2085	NaN	NaN	-0.1044	0.8896	0.022	0.0212	0.0224	0.0227	0.0221
0.0	0.0	0.0	-2368.785	-713.7915	NaN	NaN	0.2316	0.8896	0.022	0.0212	0.0224	0.0227	0.0221
0.0	0.0	0.0	-972.785	-2122.7915	NaN	NaN	0.6857	0.8898	0.0219	0.0212	0.0223	0.0226	0.0221
0.0	0.0	0.0	-1597.785	-2030.7915	NaN	NaN	0.5597	0.8902	0.0217	0.021	0.0222	0.0227	0.0221
0.0	0.0	0.0	-2107.785	2141.2085	NaN	NaN	1.3	0.8907	0.0215	0.0208	0.0221	0.0228	0.0221
0.0	0.0	0.0	-2186.785	259.2085	NaN	NaN	-0.1345	0.8905	0.0214	0.0208	0.0221	0.0229	0.0222
0.0	0.0	0.0	-1932.785	889.2085	NaN	NaN	-0.3	0.8902	0.0217	0.0208	0.0221	0.023	0.0222
0.0	0.0	0.0	-1833.785	-1683.7915	NaN	NaN	0.4787	0.8893	0.0221	0.0212	0.0222	0.023	0.0222
0.0	0.0	0.0	-2014.785	-1924.7915	NaN	NaN	0.4886	0.8898	0.0221	0.0212	0.0221	0.0228	0.022
0.0	0.0	0.0	-1485.785	1686.2085	NaN	NaN	1.3	0.8897	0.0222	0.0211	0.0221	0.0229	0.022
0.0	0.0	0.0	-1427.785	-1994.7915	NaN	NaN	0.5828	0.89	0.0221	0.0211	0.0221	0.0228	0.022
0.0	0.0	0.0	18.215	-600.7915	NaN	NaN	1.0313	0.8903	0.0219	0.021	0.022	0.0228	0.0219
0.0	0.0	0.0	1542.215	-2553.7915	NaN	NaN	1.3	0.8905	0.0218	0.021	0.022	0.0228	0.0219
0.0	0.0	0.0	-1091.785	491.2085	NaN	NaN	-0.3	0.8907	0.0218	0.0209	0.0219	0.0228	0.0219
0.0	0.0	0.0	-1673.785	-568.7915	NaN	NaN	0.2536	0.8909	0.0216	0.0209	0.0219	0.0228	0.0219
0.0	0.0	0.0	-1219.785	2213.2085	NaN	NaN	1.3	0.8913	0.0215	0.0208	0.0218	0.0228	0.0218
0.0	0.0	0.0	-3105.785	1657.2085	NaN	NaN	-0.3	0.8907	0.0216	0.0208	0.022	0.0229	0.0219
0.0	0.0	0.0	-2559.785	2344.2085	NaN	NaN	-0.3	0.8904	0.0219	0.021	0.022	0.0229	0.0218
0.0	0.0	0.0	-1287.785	-1130.7915	NaN	NaN	0.4675	0.8894	0.0224	0.0212	0.0222	0.0229	0.0219
0.0	0.0	0.0	-1551.785	-1843.7915	NaN	NaN	0.543	0.8896	0.0225	0.0213	0.0222	0.0227	0.0218
0.0	0.0	0.0	-2160.785	-2808.7915	NaN	NaN	0.5652	0.8902	0.0223	0.0211	0.0221	0.0225	0.0218
0.0	0.0	0.0	-2035.785	626.2085	NaN	NaN	-0.3	0.8919	0.0216	0.0207	0.0219	0.0224	0.0216
0.0	0.0	0.0	-1378.785	576.2085	NaN	NaN	-0.3	0.8919	0.0214	0.0206	0.0219	0.0225	0.0217
0.0	0.0	0.0	-2370.785	1039.2085	NaN	NaN	-0.3	0.8912	0.0217	0.0208	0.0221	0.0226	0.0217
0.0	0.0	0.0	-2493.785	977.2085	NaN	NaN	-0.3	0.8907	0.022	0.0209	0.0222	0.0225	0.0218
0.0	0.0	0.0	-1874.785	-2467.7915	NaN	NaN	0.5683	0.8906	0.022	0.021	0.0222	0.0223	0.0218
0.0	0.0	0.0	-2524.785	414.2085	NaN	NaN	-0.1963	0.8914	0.0217	0.0208	0.0221	0.0221	0.0218
0.0	0.0	0.0	-1566.785	-530.7915	NaN	NaN	0.253	0.8918	0.0215	0.0206	0.0221	0.0223	0.0218
0.0	0.0	0.0	-2896.785	1129.2085	NaN	NaN	-0.3	0.8913	0.0216	0.0206	0.0221	0.0225	0.0218
0.0	0.0	0.0	-1246.785	379.2085	NaN	NaN	-0.3	0.8904	0.0219	0.0208	0.0223	0.0227	0.0219
0.0	0.0	0.0	-2417.785	-3214.7915	NaN	NaN	0.5707	0.8896	0.0222	0.0212	0.0225	0.0226	0.022
0.0	0.0	0.0	-1421.785	-4705.7915	NaN	NaN	0.768	0.8897	0.0222	0.0213	0.0225	0.0224	0.022
0.0	0.0	0.0	-3133.785	-1407.7915	NaN	NaN	0.31	0.8902	0.022	0.0211	0.0224	0.0224	0.0219
0.0	0.0	0.0	-1716.785	396.2085	NaN	NaN	-0.3	0.8907	0.0219	0.0209	0.0222	0.0224	0.0219
0.0	0.0	0.0	-808.785	-2598.7915	NaN	NaN	0.7627	0.8909	0.0218	0.0208	0.0221	0.0225	0.022
0.0	0.0	0.0	311.215	-28.7915	NaN	NaN	-0.1019	0.8907	0.0219	0.0207	0.0221	0.0226	0.022
0.0	0.0	0.0	-2252.785	-508.7915	NaN	NaN	0.1842	0.8905	0.0219	0.0208	0.022	0.0227	0.022
0.0	0.0	0.0	-1197.785	492.2085	NaN	NaN	-0.3	0.8905	0.0219	0.0207	0.022	0.0229	0.022
0.0	0.0	0.0	-2098.785	1393.2085	NaN	NaN	-0.3	0.8902	0.0219	0.0207	0.0221	0.023	0.0221
0.0	0.0	0.0	-1501.785	180.2085	NaN	NaN	-0.1364	0.89	0.0221	0.0207	0.0222	0.023	0.0221
0.0	0.0	0.0	-2656.785	-1402.7915	NaN	NaN	0.3456	0.8904	0.0221	0.0208	0.0221	0.0228	0.0219
0.0	0.0	0.0	-2206.785	-1919.7915	NaN	NaN	0.4652	0.891	0.0219	0.0206	0.022	0.0227	0.0218
0.0	0.0	0.0	-1303.785	2947.2085	NaN	NaN	1.3	0.8916	0.0216	0.0203	0.022	0.0227	0.0218
0.0	0.0	0.0	-1672.785	344.2085	NaN	NaN	-0.2591	0.8915	0.0216	0.0203	0.022	0.0227	0.0218
0.0	0.0	0.0	-2097.785	-65.7915	NaN	NaN	0.0304	0.8918	0.0216	0.0202	0.022	0.0227	0.0216
0.0	0.0	0.0	-168.785	-827.7915	NaN	NaN	0.8306	0.8914	0.0218	0.0203	0.0221	0.0228	0.0216
0.0	0.0	0.0	-2945.785	-42.7915	NaN	NaN	0.0143	0.8915	0.0219	0.0204	0.022	0.0227	0.0214
0.0	0.0	0.0	-2115.785	266.2085	NaN	NaN	-0.1439	0.8915	0.0219	0.0205	0.0221	0.0226	0.0214
0.0	0.0	0.0	-1619.785	-4161.7915	NaN	NaN	0.7198	0.8917	0.0219	0.0206	0.0221	0.0224	0.0214
0.0	0.0	0.0	-1608.785	-281.7915	NaN	NaN	0.1491	0.8927	0.0216	0.0203	0.0219	0.0222	0.0213
0.0	0.0	0.0	114.215	514.2085	NaN	NaN	0.8183	0.8936	0.0212	0.02	0.0218	0.0221	0.0214
0.0	0.0	0.0	-1224.785	311.2085	NaN	NaN	-0.3	0.8937	0.021	0.0199	0.0218	0.0223	0.0213
0.0	0.0	0.0	-2201.785	1655.2085	NaN	NaN	-0.3	0.8936	0.021	0.0199	0.0218	0.0224	0.0213
0.0	0.0	0.0	-1156.785	541.2085	NaN	NaN	-0.3	0.8927	0.0215	0.0201	0.0219	0.0225	0.0213
0.0	0.0	0.0	-1417.785	-2018.7915	NaN	NaN	0.5874	0.892	0.0218	0.0204	0.022	0.0225	0.0213
0.0	0.0	0.0	-3205.785	-308.7915	NaN	NaN	0.0879	0.8914	0.0221	0.0206	0.0221	0.0225	0.0213
0.0	0.0	0.0	-2721.785	-1730.7915	NaN	NaN	0.3887	0.8913	0.0222	0.0208	0.0221	0.0223	0.0213
0.0	0.0	0.0	-1073.785	-1283.7915	NaN	NaN	0.5445	0.8921	0.022	0.0206	0.022	0.0222	0.0212
0.0	0.0	0.0	860.215	-641.7915	NaN	NaN	-0.3	0.8923	0.0218	0.0205	0.022	0.0222	0.0212
0.0	0.0	0.0	-2077.785	224.2085	NaN	NaN	-0.121	0.8923	0.0218	0.0204	0.0219	0.0223	0.0213
0.0	0.0	0.0	-1175.785	-56.7915	NaN	NaN	0.0461	0.892	0.0219	0.0205	0.022	0.0224	0.0213
0.0	0.0	0.0	-1710.785	-299.7915	NaN	NaN	0.1491	0.8919	0.0219	0.0204	0.022	0.0225	0.0213
0.0	0.0	0.0	-698.785	1081.2085	NaN	NaN	1.3	0.8918	0.022	0.0204	0.022	0.0224	0.0213
0.0	0.0	0.0	-3355.785	-89.7915	NaN	NaN	0.0261	0.8914	0.0222	0.0206	0.0221	0.0224	0.0213
0.0	0.0	0.0	-667.785	183.2085	NaN	NaN	-0.3	0.8911	0.0224	0.0208	0.0221	0.0224	0.0212
0.0	0.0	0.0	-2009.785	-1457.7915	NaN	NaN	0.4204	0.8904	0.0227	0.0211	0.0222	0.0224	0.0212
0.0	0.0	0.0	-940.785	-15.7915	NaN	NaN	0.0165	0.8909	0.0226	0.021	0.0221	0.0222	0.0211
0.0	0.0	0.0	837.215	-2628.7915	NaN	NaN	1.3	0.8906	0.0226	0.0211	0.0222	0.0222	0.0212
0.0	0.0	0.0	-2717.785	-3284.7915	NaN	NaN	0.5472	0.8904	0.0227	0.0212	0.0222	0.0222	0.0212
0.0	0.0	0.0	-1498.785	419.2085	NaN	NaN	-0.3	0.8908	0.0225	0.0211	0.0222	0.0222	0.0212
0.0	0.0	0.0	-3048.785	969.2085	NaN	NaN	-0.3	0.8906	0.0226	0.0211	0.0222	0.0222	0.0213
0.0	0.0	0.0	-1820.785	210.2085	NaN	NaN	-0.1305	0.8905	0.0226	0.0212	0.0223	0.0221	0.0213
0.0	0.0	0.0	-1980.785	-2510.7915	NaN	NaN	0.559	0.8907	0.0225	0.0212	0.0223	0.022	0.0213
0.0	0.0	0.0	-1792.785	-1731.7915	NaN	NaN	0.4913	0.891	0.0224	0.0211	0.0222	0.0219	0.0213
0.0	0.0	0.0	-54.785	1438.2085	NaN	NaN	1.0396	0.8915	0.0223	0.0209	0.0221	0.022	0.0213
0.0	0.0	0.0	-728.785	-996.7915	NaN	NaN	0.5777	0.8911	0.0224	0.0209	0.0221	0.0221	0.0214
0.0	0.0	0.0	-1523.785	-2185.7915	NaN	NaN	0.5892	0.8908	0.0225	0.0211	0.0221	0.0221	0.0214
0.0	0.0	0.0	-1258.785	-826.7915	NaN	NaN	0.3964	0.8912	0.0224	0.021	0.0221	0.022	0.0214
0.0	0.0	0.0	-712.785	-1060.7915	NaN	NaN	0.5981	0.891	0.0224	0.021	0.0221	0.0221	0.0214
0.0	0.0	0.0	-2093.785	-212.7915	NaN	NaN	0.0923	0.8908	0.0224	0.021	0.0221	0.0221	0.0214
0.0	0.0	0.0	-1819.785	-26.7915	NaN	NaN	0.0145	0.8904	0.0226	0.0213	0.0222	0.022	0.0214
0.0	0.0	0.0	-1150.785	-4185.7915	NaN	NaN	0.7844	0.8905	0.0226	0.0215	0.0222	0.0218	0.0215
0.0	0.0	0.0	-1424.785	-3738.7915	NaN	NaN	0.7241	0.8912	0.0224	0.0213	0.0221	0.0216	0.0214
0.0	0.0	0.0	-2298.785	739.2085	NaN	NaN	-0.3	0.8916	0.0223	0.0211	0.022	0.0217	0.0213
0.0	0.0	0.0	-1991.785	1279.2085	NaN	NaN	-0.3	0.8918	0.0222	0.0209	0.0219	0.0217	0.0214
0.0	0.0	0.0	-5.785	639.2085	NaN	NaN	1.0091	0.8916	0.0223	0.0209	0.0218	0.0219	0.0215
0.0	0.0	0.0	-1411.785	-1311.7915	NaN	NaN	0.4816	0.8912	0.0225	0.021	0.0219	0.022	0.0214
0.0	0.0	0.0	-544.785	1363.2085	NaN	NaN	1.3	0.8912	0.0226	0.0211	0.0218	0.022	0.0214
0.0	0.0	0.0	-841.785	-1768.7915	NaN	NaN	0.6775	0.8907	0.0228	0.0213	0.0218	0.0219	0.0215
0.0	0.0	0.0	-1396.785	-752.7915	NaN	NaN	0.3502	0.8908	0.0228	0.0213	0.0218	0.0219	0.0214
0.0	0.0	0.0	-1601.785	-263.7915	NaN	NaN	0.1414	0.8904	0.0229	0.0214	0.0218	0.022	0.0214
0.0	0.0	0.0	-3253.785	2362.2085	NaN	NaN	-0.3	0.8902	0.0231	0.0214	0.0218	0.0221	0.0214
0.0	0.0	0.0	-992.785	-674.7915	NaN	NaN	0.4047	0.8899	0.0232	0.0215	0.0219	0.022	0.0215
0.0	0.0	0.0	-2327.785	-2439.7915	NaN	NaN	0.5117	0.8895	0.0232	0.0217	0.0221	0.022	0.0215
0.0	0.0	0.0	-1559.785	1270.2085	NaN	NaN	-0.3	0.8896	0.0232	0.0217	0.0221	0.0219	0.0215
0.0	0.0	0.0	-3569.785	-96.7915	NaN	NaN	0.0264	0.8898	0.023	0.0217	0.0221	0.0218	0.0216
0.0	0.0	0.0	-2366.785	1969.2085	NaN	NaN	-0.3	0.8903	0.0229	0.0216	0.022	0.0218	0.0215
0.0	0.0	0.0	-1639.785	516.2085	NaN	NaN	-0.3	0.8907	0.0227	0.0216	0.022	0.0217	0.0215
0.0	0.0	0.0	-1511.785	734.2085	NaN	NaN	-0.3	0.8907	0.0226	0.0216	0.022	0.0216	0.0215
0.0	0.0	0.0	-3093.785	1272.2085	NaN	NaN	-0.3	0.8902	0.0226	0.0218	0.0221	0.0216	0.0216
0.0	0.0	0.0	-2298.785	1911.2085	NaN	NaN	-0.3	0.8896	0.0228	0.022	0.0223	0.0216	0.0217
0.0	0.0	0.0	-2374.785	-2936.7915	NaN	NaN	0.5529	0.8896	0.0229	0.0222	0.0223	0.0214	0.0216
0.0	0.0	0.0	-2311.785	-687.7915	NaN	NaN	0.2293	0.8899	0.0228	0.0222	0.0223	0.0213	0.0215
0.0	0.0	0.0	-2063.785	-2167.7915	NaN	NaN	0.5123	0.8901	0.0227	0.0221	0.0222	0.0213	0.0215
0.0	0.0	0.0	-327.785	-1919.7915	NaN	NaN	0.8542	0.8904	0.0225	0.022	0.0222	0.0213	0.0216
0.0	0.0	0.0	90.215	-1108.7915	NaN	NaN	1.0886	0.8903	0.0224	0.022	0.0223	0.0214	0.0216
0.0	0.0	0.0	-1661.785	1911.2085	NaN	NaN	1.3	0.89	0.0225	0.022	0.0223	0.0215	0.0217
0.0	0.0	0.0	-2634.785	-2030.7915	NaN	NaN	0.4353	0.8899	0.0224	0.0221	0.0223	0.0215	0.0218
0.0	0.0	0.0	-594.785	435.2085	NaN	NaN	-0.3	0.8897	0.0224	0.0221	0.0224	0.0216	0.0219
0.0	0.0	0.0	-2789.785	-1374.7915	NaN	NaN	0.3301	0.8895	0.0225	0.0221	0.0224	0.0216	0.0219
0.0	0.0	0.0	-1766.785	2003.2085	NaN	NaN	1.3	0.8896	0.0224	0.0221	0.0224	0.0216	0.0219
0.0	0.0	0.0	-917.785	-1093.7915	NaN	NaN	0.5437	0.8894	0.0225	0.0223	0.0225	0.0215	0.0218
0.0	0.0	0.0	-2373.785	-1794.7915	NaN	NaN	0.4306	0.8898	0.0224	0.0223	0.0224	0.0213	0.0217
0.0	0.0	0.0	-2900.785	-3015.7915	NaN	NaN	0.5097	0.8902	0.0223	0.0223	0.0224	0.0211	0.0216
0.0	0.0	0.0	-524.785	-3155.7915	NaN	NaN	0.8574	0.8908	0.0221	0.0222	0.0223	0.021	0.0215
0.0	0.0	0.0	-1788.785	-2154.7915	NaN	NaN	0.5464	0.8907	0.0221	0.0223	0.0223	0.0211	0.0215
0.0	0.0	0.0	-1963.785	-2127.7915	NaN	NaN	0.52	0.8906	0.0221	0.0223	0.0223	0.0211	0.0215
0.0	0.0	0.0	-1928.785	-385.7915	NaN	NaN	0.1667	0.8908	0.0221	0.0223	0.0222	0.0211	0.0215
0.0	0.0	0.0	-469.785	-3479.7915	NaN	NaN	0.8811	0.8903	0.0222	0.0223	0.0223	0.0213	0.0216
0.0	0.0	0.0	-3468.785	1636.2085	NaN	NaN	-0.3	0.8904	0.0221	0.0222	0.0222	0.0215	0.0216
0.0	0.0	0.0	-103.785	2006.2085	NaN	NaN	1.0546	0.8896	0.0223	0.0222	0.0223	0.0218	0.0217
0.0	0.0	0.0	-2125.785	2895.2085	NaN	NaN	1.3	0.8892	0.0224	0.0223	0.0224	0.022	0.0218
0.0	0.0	0.0	-1966.785	760.2085	NaN	NaN	-0.3	0.8887	0.0226	0.0224	0.0225	0.0219	0.0219
0.0	0.0	0.0	-2345.785	-1463.7915	NaN	NaN	0.3842	0.8885	0.0229	0.0225	0.0225	0.0219	0.0218
0.0	0.0	0.0	-2045.785	-196.7915	NaN	NaN	0.0878	0.8883	0.023	0.0225	0.0225	0.0219	0.0218
0.0	0.0	0.0	-866.785	935.2085	NaN	NaN	1.3	0.8885	0.0229	0.0224	0.0225	0.0219	0.0217
0.0	0.0	0.0	-2047.785	-524.7915	NaN	NaN	0.204	0.8881	0.0231	0.0226	0.0226	0.022	0.0217
0.0	0.0	0.0	-3437.785	354.2085	NaN	NaN	-0.1149	0.8882	0.0232	0.0227	0.0226	0.0218	0.0216
0.0	0.0	0.0	-2600.785	-3079.7915	NaN	NaN	0.5422	0.8882	0.0232	0.0228	0.0226	0.0217	0.0216
0.0	0.0	0.0	-685.785	1571.2085	NaN	NaN	1.3	0.8889	0.0229	0.0226	0.0225	0.0217	0.0215
0.0	0.0	0.0	-1335.785	2281.2085	NaN	NaN	1.3	0.8891	0.0227	0.0225	0.0225	0.0216	0.0216
0.0	0.0	0.0	-3466.785	-669.7915	NaN	NaN	0.1619	0.8893	0.0226	0.0224	0.0225	0.0216	0.0216
0.0	0.0	0.0	-595.785	713.2085	NaN	NaN	1.3	0.8895	0.0225	0.0223	0.0225	0.0215	0.0216
0.0	0.0	0.0	-2534.785	1101.2085	NaN	NaN	-0.3	0.8899	0.0224	0.0222	0.0225	0.0213	0.0216
0.0	0.0	0.0	-2394.785	-320.7915	NaN	NaN	0.1181	0.8902	0.0224	0.0222	0.0225	0.0212	0.0216
0.0	0.0	0.0	-2973.785	-3196.7915	NaN	NaN	0.5181	0.8904	0.0224	0.0222	0.0225	0.021	0.0215
0.0	0.0	0.0	-923.785	-740.7915	NaN	NaN	0.445	0.8906	0.0224	0.0221	0.0225	0.0209	0.0214
0.0	0.0	0.0	-1169.785	-1402.7915	NaN	NaN	0.5453	0.891	0.0222	0.0221	0.0224	0.0209	0.0214
0.0	0.0	0.0	-990.785	-1790.7915	NaN	NaN	0.6438	0.8911	0.0223	0.0222	0.0223	0.0208	0.0213
0.0	0.0	0.0	-2538.785	-568.7915	NaN	NaN	0.183	0.8914	0.0223	0.0222	0.0222	0.0207	0.0212
0.0	0.0	0.0	676.215	-1577.7915	NaN	NaN	1.3	0.8916	0.0222	0.0222	0.0221	0.0206	0.0212
0.0	0.0	0.0	-1536.785	-2450.7915	NaN	NaN	0.6146	0.8916	0.0223	0.0223	0.0221	0.0206	0.0212
0.0	0.0	0.0	-2051.785	1251.2085	NaN	NaN	-0.3	0.8918	0.0223	0.0223	0.022	0.0205	0.0211
0.0	0.0	0.0	-2406.785	-1925.7915	NaN	NaN	0.4445	0.8916	0.0224	0.0224	0.022	0.0204	0.0212
0.0	0.0	0.0	-3209.785	-1000.7915	NaN	NaN	0.2377	0.8915	0.0225	0.0224	0.022	0.0204	0.0213
0.0	0.0	0.0	-2742.785	-1061.7915	NaN	NaN	0.2791	0.8917	0.0224	0.0223	0.0219	0.0203	0.0213
0.0	0.0	0.0	-566.785	-1683.7915	NaN	NaN	0.7482	0.8916	0.0225	0.0224	0.0219	0.0204	0.0213
0.0	0.0	0.0	-1375.785	412.2085	NaN	NaN	-0.3	0.8918	0.0224	0.0223	0.0219	0.0203	0.0212
0.0	0.0	0.0	-787.785	-1899.7915	NaN	NaN	0.7069	0.8917	0.0225	0.0224	0.0218	0.0203	0.0212
0.0	0.0	0.0	-1404.785	-451.7915	NaN	NaN	0.2433	0.8916	0.0226	0.0225	0.0218	0.0202	0.0213
0.0	0.0	0.0	-813.785	-314.7915	NaN	NaN	0.2789	0.8918	0.0226	0.0224	0.0218	0.0202	0.0212
0.0	0.0	0.0	-2738.785	167.2085	NaN	NaN	-0.065	0.8919	0.0226	0.0224	0.0217	0.0201	0.0212
0.0	0.0	0.0	-1199.785	-258.7915	NaN	NaN	0.1774	0.8918	0.0226	0.0224	0.0218	0.0201	0.0212
0.0	0.0	0.0	-936.785	-93.7915	NaN	NaN	0.091	0.8917	0.0226	0.0224	0.0218	0.0202	0.0213
0.0	0.0	0.0	-3242.785	-523.7915	NaN	NaN	0.1391	0.8912	0.0227	0.0226	0.0219	0.0202	0.0214
0.0	0.0	0.0	-2865.785	1424.2085	NaN	NaN	-0.3	0.8912	0.0227	0.0226	0.0219	0.0201	0.0215
0.0	0.0	0.0	-2735.785	-570.7915	NaN	NaN	0.1726	0.891	0.0227	0.0226	0.0219	0.0202	0.0216
0.0	0.0	0.0	-2134.785	-1947.7915	NaN	NaN	0.4771	0.8913	0.0226	0.0225	0.0219	0.0202	0.0216
0.0	0.0	0.0	-2939.785	1679.2085	NaN	NaN	-0.3	0.8913	0.0225	0.0224	0.0219	0.0203	0.0216
0.0	0.0	0.0	-270.785	-109.7915	NaN	NaN	0.2885	0.8913	0.0225	0.0223	0.0219	0.0203	0.0217
0.0	0.0	0.0	-1868.785	2198.2085	NaN	NaN	1.3	0.8914	0.0224	0.0223	0.0218	0.0203	0.0217
0.0	0.0	0.0	-2010.785	1216.2085	NaN	NaN	-0.3	0.8912	0.0225	0.0224	0.0219	0.0203	0.0217
0.0	0.0	0.0	-301.785	1019.2085	NaN	NaN	1.3	0.8913	0.0225	0.0224	0.0218	0.0203	0.0217
0.0	0.0	0.0	-2027.785	-2389.7915	NaN	NaN	0.541	0.891	0.0225	0.0225	0.0219	0.0203	0.0218
0.0	0.0	0.0	735.215	535.2085	NaN	NaN	0.4213	0.8911	0.0225	0.0225	0.0219	0.0203	0.0217
0.0	0.0	0.0	-538.785	-1787.7915	NaN	NaN	0.7684	0.8909	0.0226	0.0225	0.0219	0.0204	0.0218
0.0	0.0	0.0	-1029.785	-1813.7915	NaN	NaN	0.6379	0.8908	0.0226	0.0224	0.0219	0.0205	0.0218
0.0	0.0	0.0	-2670.785	917.2085	NaN	NaN	-0.3	0.8908	0.0225	0.0223	0.022	0.0207	0.0218
0.0	0.0	0.0	-1552.785	1759.2085	NaN	NaN	1.3	0.891	0.0224	0.0222	0.0219	0.0207	0.0218
0.0	0.0	0.0	-358.785	-2579.7915	NaN	NaN	0.8779	0.8907	0.0225	0.0223	0.022	0.0208	0.0217
0.0	0.0	0.0	-1288.785	-729.7915	NaN	NaN	0.3615	0.8909	0.0225	0.0223	0.022	0.0208	0.0216
0.0	0.0	0.0	-2542.785	311.2085	NaN	NaN	-0.1395	0.8907	0.0226	0.0224	0.022	0.0207	0.0216
0.0	0.0	0.0	-1900.785	-2850.7915	NaN	NaN	0.6	0.8909	0.0225	0.0223	0.022	0.0206	0.0216
0.0	0.0	0.0	-1328.785	-1761.7915	NaN	NaN	0.5701	0.8909	0.0225	0.0223	0.022	0.0207	0.0215
0.0	0.0	0.0	-1219.785	-2567.7915	NaN	NaN	0.678	0.8909	0.0226	0.0223	0.022	0.0208	0.0215
0.0	0.0	0.0	-384.785	2848.2085	NaN	NaN	1.1562	0.8911	0.0225	0.0222	0.0219	0.0208	0.0215
0.0	0.0	0.0	-815.785	-4201.7915	NaN	NaN	0.8374	0.8908	0.0225	0.0222	0.022	0.0208	0.0215
0.0	0.0	0.0	-2609.785	-1184.7915	NaN	NaN	0.3122	0.8912	0.0225	0.0222	0.0219	0.0208	0.0215
0.0	0.0	0.0	-2400.785	-1164.7915	NaN	NaN	0.3267	0.891	0.0225	0.0221	0.022	0.0209	0.0215
0.0	0.0	0.0	-1929.785	4578.2085	NaN	NaN	1.3	0.8913	0.0225	0.0218	0.022	0.0209	0.0215
0.0	0.0	0.0	-1326.785	-447.7915	NaN	NaN	0.2523	0.8909	0.0226	0.0219	0.0222	0.021	0.0215
0.0	0.0	0.0	-3170.785	-410.7915	NaN	NaN	0.1147	0.8912	0.0226	0.0218	0.0222	0.0209	0.0213
0.0	0.0	0.0	-1226.785	-735.7915	NaN	NaN	0.3749	0.8911	0.0226	0.0218	0.0223	0.021	0.0213
0.0	0.0	0.0	-1490.785	2413.2085	NaN	NaN	1.3	0.8919	0.0225	0.0215	0.0221	0.021	0.0211
0.0	0.0	0.0	-3597.785	1722.2085	NaN	NaN	-0.3	0.8918	0.0226	0.0214	0.0222	0.0211	0.021
0.0	0.0	0.0	-985.785	2109.2085	NaN	NaN	1.3	0.8923	0.0225	0.0212	0.0221	0.0211	0.0208
0.0	0.0	0.0	-1141.785	822.2085	NaN	NaN	-0.3	0.8918	0.0227	0.0213	0.0223	0.0212	0.0208
0.0	0.0	0.0	-2476.785	-1891.7915	NaN	NaN	0.433	0.8917	0.0226	0.0213	0.0224	0.0212	0.0208
0.0	0.0	0.0	-2257.785	-331.7915	NaN	NaN	0.1281	0.8917	0.0226	0.0212	0.0224	0.0213	0.0207
0.0	0.0	0.0	263.215	2094.2085	NaN	NaN	0.8883	0.8917	0.0226	0.0212	0.0224	0.0214	0.0207
0.0	0.0	0.0	-1501.785	-1229.7915	NaN	NaN	0.4502	0.8915	0.0226	0.0214	0.0223	0.0213	0.0209
0.0	0.0	0.0	-2154.785	-1170.7915	NaN	NaN	0.3521	0.8913	0.0226	0.0214	0.0224	0.0213	0.021
0.0	0.0	0.0	-1780.785	-340.7915	NaN	NaN	0.1606	0.8915	0.0226	0.0214	0.0223	0.0214	0.0209
0.0	0.0	0.0	-1886.785	3094.2085	NaN	NaN	1.3	0.8929	0.0225	0.0209	0.0221	0.0211	0.0205
0.0	0.0	0.0	-2073.785	383.2085	NaN	NaN	-0.2267	0.8929	0.0225	0.0209	0.022	0.0211	0.0205
0.0	0.0	0.0	539.215	-126.7915	NaN	NaN	-0.3	0.8928	0.0226	0.0209	0.022	0.0212	0.0205
0.0	0.0	0.0	-1981.785	1893.2085	NaN	NaN	-0.3	0.8924	0.0227	0.021	0.0221	0.0212	0.0206
0.0	0.0	0.0	-2390.785	-576.7915	NaN	NaN	0.1944	0.8915	0.0227	0.0214	0.0222	0.0213	0.021
0.0	0.0	0.0	-2191.785	-1555.7915	NaN	NaN	0.4151	0.8918	0.0225	0.0215	0.0221	0.021	0.021
0.0	0.0	0.0	1.215	-827.7915	NaN	NaN	1.0015	0.8923	0.0225	0.0214	0.0219	0.021	0.0209
0.0	0.0	0.0	-1035.785	56.2085	NaN	NaN	-0.0574	0.8933	0.0224	0.0211	0.0217	0.0209	0.0207
0.0	0.0	0.0	-2034.785	4850.2085	NaN	NaN	1.3	0.8939	0.0223	0.0208	0.0216	0.0208	0.0205
0.0	0.0	0.0	-1833.785	-2080.7915	NaN	NaN	0.5315	0.8931	0.0223	0.0211	0.0217	0.021	0.0208
0.0	0.0	0.0	-2285.785	2526.2085	NaN	NaN	1.3	0.8932	0.0223	0.021	0.0216	0.021	0.0208
0.0	0.0	0.0	-2518.785	-5.7915	NaN	NaN	0.0023	0.8931	0.0222	0.0211	0.0217	0.021	0.0209
0.0	0.0	0.0	-2821.785	1100.2085	NaN	NaN	-0.3	0.8931	0.0222	0.0211	0.0217	0.021	0.021
0.0	0.0	0.0	-1974.785	-2053.7915	NaN	NaN	0.5098	0.8937	0.0218	0.0209	0.0216	0.021	0.0209
0.0	0.0	0.0	-2410.785	-490.7915	NaN	NaN	0.1691	0.8924	0.0223	0.0212	0.0218	0.0213	0.021
0.0	0.0	0.0	-2648.785	-495.7915	NaN	NaN	0.1577	0.8927	0.0222	0.0213	0.0217	0.0211	0.021
0.0	0.0	0.0	-1662.785	124.2085	NaN	NaN	-0.0807	0.8934	0.022	0.0211	0.0216	0.0211	0.0208
0.0	0.0	0.0	-2476.785	-921.7915	NaN	NaN	0.2712	0.8939	0.0218	0.021	0.0215	0.0211	0.0207
0.0	0.0	0.0	-2699.785	754.2085	NaN	NaN	-0.3	0.8947	0.0216	0.0208	0.0214	0.021	0.0205
0.0	0.0	0.0	-3220.785	-639.7915	NaN	NaN	0.1657	0.8949	0.0214	0.0208	0.0215	0.0209	0.0205
0.0	0.0	0.0	-961.785	-1057.7915	NaN	NaN	0.5238	0.8952	0.0213	0.0208	0.0216	0.0209	0.0203
0.0	0.0	0.0	-3199.785	-238.7915	NaN	NaN	0.0694	0.8953	0.0212	0.0208	0.0216	0.0208	0.0203
0.0	0.0	0.0	-1917.785	-190.7915	NaN	NaN	0.0905	0.8953	0.0212	0.0207	0.0217	0.0208	0.0202
0.0	0.0	0.0	85.215	-28.7915	NaN	NaN	-0.3	0.8958	0.0211	0.0206	0.0217	0.0208	0.0201
0.0	0.0	0.0	-320.785	-2020.7915	NaN	NaN	0.863	0.8957	0.0211	0.0205	0.0218	0.0208	0.0199
0.0	0.0	0.0	880.215	299.2085	NaN	NaN	0.2537	0.896	0.0211	0.0204	0.0219	0.0208	0.0198
0.0	0.0	0.0	-2023.785	109.2085	NaN	NaN	-0.057	0.895	0.0213	0.0205	0.0221	0.0211	0.02
0.0	0.0	0.0	-1671.785	2135.2085	NaN	NaN	1.3	0.8963	0.0214	0.02	0.022	0.0208	0.0195
0.0	0.0	0.0	-2756.785	856.2085	NaN	NaN	-0.3	0.8845	0.0238	0.0219	0.0243	0.0232	0.0222
0.0	0.0	0.0	-3638.785	309.2085	NaN	NaN	-0.0929	0.9024	0.02	0.0182	0.0216	0.0202	0.0176
