# Supplementary material for: DeepFRET, a software for rapid and automated single-molecule FRET data classification using deep learning
Source: eLife. 2020 Nov 3;9:e60404. doi: 10.7554/eLife.60404 (PMC7609065; doi:10.7554/eLife.60404)
Supplement: Figure 4—source data 1. [file elife-60404-fig4-data1.zip › Figure 4-source data 1/Fig_S4a/Traces/traces_all_n294/Traces_Fig2d_4mMAc_mov2_combined_tif_pair30.txt]

Exported by DeepFRET
Date: 2020-08-26, 18:13
Video filename: None
FRET pair #30
Bleaches at 64
D-Dexc-bg	A-Dexc-bg	A-Aexc-bg	D-Dexc-rw	A-Dexc-rw	A-Aexc-rw	S	E	p_bleached	p_aggregated	p_noisy	p_scrambled	p_static	p_dynamic
0.0	0.0	0.0	54473.6032	10306.8369	NaN	NaN	0.1591	0.0224	0.8715	0.0258	0.0244	0.0337	0.0222
0.0	0.0	0.0	49356.6032	10127.8369	NaN	NaN	0.1703	0.0231	0.8679	0.0237	0.026	0.0372	0.0221
0.0	0.0	0.0	50427.6032	14512.8369	NaN	NaN	0.2235	0.0224	0.8748	0.0213	0.0249	0.0374	0.0192
0.0	0.0	0.0	46843.6032	10737.8369	NaN	NaN	0.1865	0.0223	0.8737	0.0213	0.0254	0.0384	0.0189
0.0	0.0	0.0	49343.6032	12915.8369	NaN	NaN	0.2075	0.0228	0.8679	0.022	0.0266	0.0409	0.0198
0.0	0.0	0.0	68122.6032	15075.8369	NaN	NaN	0.1812	0.0232	0.8601	0.0234	0.028	0.0445	0.0207
0.0	0.0	0.0	56897.6032	9607.8369	NaN	NaN	0.1445	0.0241	0.8561	0.024	0.0286	0.0464	0.0208
0.0	0.0	0.0	57152.6032	8773.8369	NaN	NaN	0.1331	0.0244	0.8512	0.0247	0.0298	0.0486	0.0214
0.0	0.0	0.0	56879.6032	10309.8369	NaN	NaN	0.1534	0.0247	0.8493	0.0251	0.0299	0.0495	0.0215
0.0	0.0	0.0	54024.6032	11044.8369	NaN	NaN	0.1697	0.0251	0.8463	0.0255	0.0302	0.0509	0.0219
0.0	0.0	0.0	59131.6032	12919.8369	NaN	NaN	0.1793	0.0254	0.8422	0.0261	0.0311	0.0525	0.0226
0.0	0.0	0.0	54098.6032	13529.8369	NaN	NaN	0.2001	0.0256	0.8381	0.0263	0.0319	0.0549	0.0232
0.0	0.0	0.0	55633.6032	10311.8369	NaN	NaN	0.1564	0.026	0.831	0.0269	0.0335	0.0583	0.0243
0.0	0.0	0.0	51872.6032	11017.8369	NaN	NaN	0.1752	0.0264	0.8216	0.0277	0.0358	0.0629	0.0256
0.0	0.0	0.0	53905.6032	10291.8369	NaN	NaN	0.1603	0.0277	0.8086	0.0287	0.0387	0.069	0.0273
0.0	0.0	0.0	59466.6032	12337.8369	NaN	NaN	0.1718	0.0287	0.7922	0.0302	0.0427	0.0771	0.0291
0.0	0.0	0.0	56472.6032	12094.8369	NaN	NaN	0.1764	0.0298	0.7762	0.032	0.0459	0.085	0.031
0.0	0.0	0.0	49885.6032	12837.8369	NaN	NaN	0.2047	0.0299	0.7775	0.0324	0.0452	0.0837	0.0313
0.0	0.0	0.0	52209.6032	9186.8369	NaN	NaN	0.1496	0.0304	0.7802	0.0321	0.0439	0.0826	0.0307
0.0	0.0	0.0	53391.6032	10368.8369	NaN	NaN	0.1626	0.0308	0.7821	0.0319	0.0431	0.0816	0.0305
0.0	0.0	0.0	57621.6032	13245.8369	NaN	NaN	0.1869	0.0312	0.7823	0.0317	0.0428	0.0817	0.0303
0.0	0.0	0.0	49580.6032	11265.8369	NaN	NaN	0.1852	0.032	0.781	0.0318	0.0427	0.0819	0.0305
0.0	0.0	0.0	53421.6032	10966.8369	NaN	NaN	0.1703	0.0328	0.7769	0.0322	0.0434	0.0835	0.0313
0.0	0.0	0.0	55930.6032	13097.8369	NaN	NaN	0.1897	0.0341	0.7726	0.0325	0.044	0.0851	0.0318
0.0	0.0	0.0	56041.6032	12582.8369	NaN	NaN	0.1834	0.0351	0.7705	0.0322	0.044	0.087	0.0313
0.0	0.0	0.0	56187.6032	10646.8369	NaN	NaN	0.1593	0.037	0.7656	0.0327	0.0449	0.0882	0.0316
0.0	0.0	0.0	48501.6032	13172.8369	NaN	NaN	0.2136	0.0383	0.761	0.033	0.0461	0.09	0.0316
0.0	0.0	0.0	51874.6032	9817.8369	NaN	NaN	0.1591	0.0396	0.756	0.0335	0.0474	0.0917	0.0318
0.0	0.0	0.0	49967.6032	11943.8369	NaN	NaN	0.1929	0.0406	0.7484	0.0346	0.0499	0.0935	0.0331
0.0	0.0	0.0	54004.6032	14313.8369	NaN	NaN	0.2095	0.042	0.7419	0.0357	0.0518	0.0952	0.0335
0.0	0.0	0.0	55047.6032	10908.8369	NaN	NaN	0.1654	0.0431	0.7377	0.0364	0.053	0.0963	0.0335
0.0	0.0	0.0	57579.6032	12822.8369	NaN	NaN	0.1821	0.0435	0.7381	0.0361	0.053	0.0969	0.0324
0.0	0.0	0.0	52833.6032	7331.8369	NaN	NaN	0.1219	0.0432	0.7384	0.0364	0.0536	0.0956	0.0327
0.0	0.0	0.0	48657.6032	11159.8369	NaN	NaN	0.1866	0.0427	0.7524	0.0342	0.0499	0.0908	0.0301
0.0	0.0	0.0	56550.6032	12791.8369	NaN	NaN	0.1845	0.042	0.7601	0.0333	0.0485	0.0879	0.0283
0.0	0.0	0.0	51615.6032	8896.8369	NaN	NaN	0.147	0.0414	0.7671	0.0328	0.0467	0.0853	0.0268
0.0	0.0	0.0	58456.6032	8930.8369	NaN	NaN	0.1325	0.0403	0.7718	0.0326	0.0457	0.0836	0.026
0.0	0.0	0.0	51283.6032	10323.8369	NaN	NaN	0.1676	0.0397	0.7764	0.0326	0.0448	0.081	0.0256
0.0	0.0	0.0	56318.6032	12127.8369	NaN	NaN	0.1772	0.0383	0.7835	0.0321	0.0432	0.078	0.0249
0.0	0.0	0.0	50523.6032	11810.8369	NaN	NaN	0.1895	0.0387	0.7839	0.0325	0.0434	0.0764	0.0252
0.0	0.0	0.0	59669.6032	12215.8369	NaN	NaN	0.1699	0.0389	0.7873	0.0317	0.0429	0.0748	0.0245
0.0	0.0	0.0	60891.6032	16661.8369	NaN	NaN	0.2148	0.0388	0.7873	0.0316	0.0439	0.0739	0.0245
0.0	0.0	0.0	57630.6032	14411.8369	NaN	NaN	0.2	0.0383	0.7901	0.0308	0.0443	0.0725	0.024
0.0	0.0	0.0	48957.6032	11613.8369	NaN	NaN	0.1917	0.0376	0.7929	0.0301	0.0449	0.0708	0.0236
0.0	0.0	0.0	56832.6032	9371.8369	NaN	NaN	0.1416	0.0366	0.7976	0.0291	0.0448	0.0692	0.0228
0.0	0.0	0.0	54940.6032	10580.8369	NaN	NaN	0.1615	0.0356	0.7993	0.0284	0.0456	0.0686	0.0225
0.0	0.0	0.0	47076.6032	12407.8369	NaN	NaN	0.2086	0.0349	0.8023	0.0274	0.0455	0.0681	0.0218
0.0	0.0	0.0	53636.6032	15219.8369	NaN	NaN	0.221	0.0347	0.8046	0.0267	0.0453	0.0677	0.021
0.0	0.0	0.0	54517.6032	12987.8369	NaN	NaN	0.1924	0.0349	0.807	0.0258	0.0449	0.0671	0.0202
0.0	0.0	0.0	53106.6032	11893.8369	NaN	NaN	0.183	0.0352	0.8089	0.0252	0.0445	0.0666	0.0196
0.0	0.0	0.0	58021.6032	11676.8369	NaN	NaN	0.1675	0.0358	0.8072	0.0249	0.0456	0.0671	0.0194
0.0	0.0	0.0	52298.6032	12396.8369	NaN	NaN	0.1916	0.0374	0.8037	0.0247	0.0469	0.068	0.0194
0.0	0.0	0.0	52568.6032	11628.8369	NaN	NaN	0.1811	0.0393	0.7984	0.0246	0.0487	0.0695	0.0195
0.0	0.0	0.0	56083.6032	11859.8369	NaN	NaN	0.1746	0.0415	0.7917	0.0244	0.051	0.0716	0.0197
0.0	0.0	0.0	56070.6032	15231.8369	NaN	NaN	0.2136	0.0438	0.783	0.0244	0.0542	0.0744	0.0203
0.0	0.0	0.0	48476.6032	13258.8369	NaN	NaN	0.2148	0.0461	0.7766	0.0241	0.0564	0.0761	0.0207
0.0	0.0	0.0	46496.6032	10690.8369	NaN	NaN	0.1869	0.0482	0.7718	0.024	0.0581	0.0768	0.021
0.0	0.0	0.0	41390.6032	9031.8369	NaN	NaN	0.1791	0.0499	0.7674	0.0243	0.0594	0.0773	0.0217
0.0	0.0	0.0	44817.6032	5350.8369	NaN	NaN	0.1067	0.053	0.7637	0.0247	0.059	0.0769	0.0227
0.0	0.0	0.0	38216.6032	4291.8369	NaN	NaN	0.101	0.0549	0.7671	0.0248	0.0553	0.0746	0.0233
0.0	0.0	0.0	39538.6032	6763.8369	NaN	NaN	0.1461	0.0535	0.7754	0.0243	0.0508	0.0719	0.0241
0.0	0.0	0.0	41547.6032	10675.8369	NaN	NaN	0.2044	0.056	0.7675	0.0241	0.0494	0.0759	0.0271
0.0	0.0	0.0	39740.6032	8235.8369	NaN	NaN	0.1717	0.0837	0.7323	0.0254	0.0436	0.0845	0.0305
0.0	0.0	0.0	22862.6032	3989.8369	NaN	NaN	0.1486	0.3245	0.4902	0.0307	0.0322	0.0795	0.0428
0.0	0.0	0.0	3594.6032	812.8369	NaN	NaN	0.1844	0.7913	0.1039	0.0211	0.0204	0.0401	0.0232
0.0	0.0	0.0	3684.6032	1761.8369	NaN	NaN	0.3235	0.8339	0.0683	0.0186	0.0238	0.0344	0.021
0.0	0.0	0.0	4220.6032	6194.8369	NaN	NaN	0.5948	0.8666	0.0496	0.0177	0.0205	0.0274	0.0181
0.0	0.0	0.0	2901.6032	3761.8369	NaN	NaN	0.5645	0.8645	0.0489	0.0187	0.02	0.0286	0.0194
0.0	0.0	0.0	5211.6032	2558.8369	NaN	NaN	0.3293	0.8554	0.0515	0.02	0.0201	0.0319	0.0211
0.0	0.0	0.0	5719.6032	3116.8369	NaN	NaN	0.3527	0.854	0.0508	0.0207	0.02	0.0324	0.0221
0.0	0.0	0.0	3449.6032	2147.8369	NaN	NaN	0.3837	0.8625	0.0453	0.0204	0.0197	0.0302	0.0218
0.0	0.0	0.0	4302.6032	1768.8369	NaN	NaN	0.2913	0.8729	0.0398	0.02	0.0192	0.0277	0.0204
0.0	0.0	0.0	3943.6032	1658.8369	NaN	NaN	0.2961	0.876	0.0374	0.0204	0.0189	0.0273	0.0199
0.0	0.0	0.0	5562.6032	6563.8369	NaN	NaN	0.5413	0.8721	0.0381	0.0213	0.0191	0.0285	0.0209
0.0	0.0	0.0	5884.6032	3429.8369	NaN	NaN	0.3682	0.8781	0.0352	0.0214	0.019	0.0263	0.0201
0.0	0.0	0.0	4229.6032	1200.8369	NaN	NaN	0.2211	0.8865	0.0314	0.0211	0.0187	0.0237	0.0186
0.0	0.0	0.0	4212.6032	2563.8369	NaN	NaN	0.3783	0.8891	0.0299	0.0212	0.0189	0.0227	0.0182
0.0	0.0	0.0	3853.6032	604.8369	NaN	NaN	0.1357	0.8896	0.0294	0.0214	0.0189	0.0226	0.0181
0.0	0.0	0.0	3462.6032	3562.8369	NaN	NaN	0.5071	0.8863	0.0303	0.0224	0.0192	0.0234	0.0185
0.0	0.0	0.0	1225.6032	6624.8369	NaN	NaN	0.8439	0.8847	0.0308	0.0227	0.0193	0.0238	0.0187
0.0	0.0	0.0	3628.6032	7836.8369	NaN	NaN	0.6835	0.8857	0.0305	0.0226	0.0193	0.0233	0.0186
0.0	0.0	0.0	1961.6032	4074.8369	NaN	NaN	0.675	0.8891	0.0294	0.022	0.0192	0.0224	0.018
0.0	0.0	0.0	1130.6032	2654.8369	NaN	NaN	0.7013	0.8909	0.0288	0.0215	0.0193	0.0217	0.0178
0.0	0.0	0.0	-48.3968	2629.8369	NaN	NaN	1.0187	0.8913	0.0289	0.0213	0.0193	0.0213	0.0179
0.0	0.0	0.0	-144.3968	-249.1631	NaN	NaN	0.6331	0.8889	0.0301	0.0217	0.0194	0.0219	0.018
0.0	0.0	0.0	1757.6032	1857.8369	NaN	NaN	0.5139	0.8824	0.0331	0.0225	0.0199	0.0235	0.0186
0.0	0.0	0.0	2224.6032	3630.8369	NaN	NaN	0.6201	0.8744	0.0375	0.0221	0.0203	0.0258	0.0198
0.0	0.0	0.0	1297.6032	4522.8369	NaN	NaN	0.7771	0.8691	0.041	0.022	0.0208	0.0266	0.0205
0.0	0.0	0.0	2605.6032	1274.8369	NaN	NaN	0.3285	0.8655	0.0437	0.0218	0.021	0.0269	0.0211
0.0	0.0	0.0	1488.6032	3937.8369	NaN	NaN	0.7257	0.86	0.0473	0.022	0.0213	0.0273	0.0221
0.0	0.0	0.0	581.6032	1958.8369	NaN	NaN	0.7711	0.8598	0.0483	0.0219	0.0212	0.0268	0.0221
0.0	0.0	0.0	2647.6032	3354.8369	NaN	NaN	0.5589	0.8568	0.0501	0.0222	0.0215	0.0266	0.0227
0.0	0.0	0.0	806.6032	2110.8369	NaN	NaN	0.7235	0.8583	0.0494	0.0224	0.0216	0.0257	0.0225
0.0	0.0	0.0	2057.6032	1597.8369	NaN	NaN	0.4371	0.8605	0.0481	0.0226	0.0218	0.0247	0.0224
0.0	0.0	0.0	1005.6032	3187.8369	NaN	NaN	0.7602	0.8632	0.0462	0.0229	0.0221	0.0236	0.0221
0.0	0.0	0.0	808.6032	-364.1631	NaN	NaN	-0.3	0.8649	0.045	0.0232	0.0223	0.0225	0.022
0.0	0.0	0.0	-571.3968	415.8369	NaN	NaN	-0.3	0.8694	0.0426	0.0228	0.0221	0.0217	0.0213
0.0	0.0	0.0	955.6032	75.8369	NaN	NaN	0.0735	0.8671	0.044	0.023	0.0221	0.0219	0.022
0.0	0.0	0.0	-652.3968	1658.8369	NaN	NaN	1.3	0.8664	0.0445	0.0228	0.022	0.0218	0.0224
0.0	0.0	0.0	-85.3968	3684.8369	NaN	NaN	1.0237	0.8656	0.0449	0.0226	0.0218	0.0221	0.0231
0.0	0.0	0.0	535.6032	6568.8369	NaN	NaN	0.9246	0.8621	0.0463	0.0229	0.0218	0.0219	0.025
0.0	0.0	0.0	556.6032	2738.8369	NaN	NaN	0.8311	0.868	0.0421	0.023	0.0217	0.0202	0.0249
0.0	0.0	0.0	-1653.3968	2210.8369	NaN	NaN	1.3	0.8762	0.0365	0.0227	0.0216	0.0191	0.0239
0.0	0.0	0.0	1341.6032	1426.8369	NaN	NaN	0.5154	0.879	0.0343	0.0225	0.0214	0.0191	0.0237
0.0	0.0	0.0	204.6032	-449.1631	NaN	NaN	1.3	0.8823	0.0323	0.022	0.021	0.0191	0.0232
0.0	0.0	0.0	-1038.3968	1898.8369	NaN	NaN	1.3	0.884	0.0311	0.0218	0.0209	0.0192	0.0231
0.0	0.0	0.0	-1336.3968	1188.8369	NaN	NaN	-0.3	0.885	0.0304	0.0216	0.0209	0.0192	0.0229
0.0	0.0	0.0	931.6032	1486.8369	NaN	NaN	0.6148	0.8859	0.0299	0.0214	0.0207	0.0191	0.0229
0.0	0.0	0.0	1518.6032	4398.8369	NaN	NaN	0.7434	0.8847	0.0303	0.0217	0.0207	0.0191	0.0236
0.0	0.0	0.0	361.6032	4172.8369	NaN	NaN	0.9203	0.8837	0.0305	0.0218	0.0207	0.0193	0.024
0.0	0.0	0.0	114.6032	2385.8369	NaN	NaN	0.9542	0.8845	0.0297	0.0217	0.0208	0.0195	0.0238
0.0	0.0	0.0	271.6032	2145.8369	NaN	NaN	0.8876	0.8855	0.0289	0.0215	0.0208	0.0198	0.0236
0.0	0.0	0.0	-103.3968	1926.8369	NaN	NaN	1.0567	0.8855	0.0286	0.0214	0.0208	0.0201	0.0235
0.0	0.0	0.0	475.6032	-282.1631	NaN	NaN	-0.3	0.8883	0.0275	0.0209	0.0204	0.0201	0.0228
0.0	0.0	0.0	841.6032	4005.8369	NaN	NaN	0.8264	0.8871	0.0282	0.021	0.0204	0.02	0.0232
0.0	0.0	0.0	1852.6032	-297.1631	NaN	NaN	-0.191	0.8889	0.0279	0.0206	0.0201	0.0197	0.0228
0.0	0.0	0.0	-1160.3968	3159.8369	NaN	NaN	1.3	0.887	0.029	0.0209	0.0201	0.0195	0.0234
0.0	0.0	0.0	1110.6032	2131.8369	NaN	NaN	0.6575	0.888	0.0289	0.0207	0.0199	0.0193	0.0232
0.0	0.0	0.0	1061.6032	3801.8369	NaN	NaN	0.7817	0.8869	0.0293	0.0209	0.0201	0.0194	0.0235
0.0	0.0	0.0	938.6032	3362.8369	NaN	NaN	0.7818	0.8886	0.0284	0.0206	0.02	0.0193	0.0231
0.0	0.0	0.0	782.6032	4191.8369	NaN	NaN	0.8427	0.8902	0.0276	0.0203	0.0198	0.0195	0.0227
0.0	0.0	0.0	83.6032	1502.8369	NaN	NaN	0.9473	0.8915	0.027	0.0201	0.0195	0.0195	0.0223
0.0	0.0	0.0	1182.6032	2752.8369	NaN	NaN	0.6995	0.8904	0.0275	0.0204	0.0197	0.0194	0.0226
0.0	0.0	0.0	2510.6032	3064.8369	NaN	NaN	0.5497	0.8909	0.0274	0.0203	0.0196	0.0193	0.0224
0.0	0.0	0.0	128.6032	3755.8369	NaN	NaN	0.9669	0.8891	0.0281	0.0206	0.0199	0.0194	0.0229
0.0	0.0	0.0	-2062.3968	448.8369	NaN	NaN	-0.2782	0.8926	0.0266	0.02	0.0196	0.0195	0.0219
0.0	0.0	0.0	-116.3968	2061.8369	NaN	NaN	1.0598	0.8931	0.0262	0.02	0.0196	0.0195	0.0216
0.0	0.0	0.0	589.6032	3838.8369	NaN	NaN	0.8669	0.8916	0.0267	0.0202	0.0199	0.0197	0.0219
0.0	0.0	0.0	824.6032	1322.8369	NaN	NaN	0.616	0.8943	0.0255	0.0198	0.0196	0.0195	0.0213
0.0	0.0	0.0	1498.6032	6798.8369	NaN	NaN	0.8194	0.8904	0.0268	0.0205	0.0203	0.0197	0.0223
0.0	0.0	0.0	1376.6032	2706.8369	NaN	NaN	0.6629	0.8917	0.026	0.0201	0.0202	0.0199	0.0221
0.0	0.0	0.0	788.6032	2699.8369	NaN	NaN	0.7739	0.8929	0.0251	0.02	0.0201	0.0202	0.0217
0.0	0.0	0.0	515.6032	2589.8369	NaN	NaN	0.834	0.8923	0.025	0.0201	0.0203	0.0205	0.0218
0.0	0.0	0.0	-1116.3968	1273.8369	NaN	NaN	1.3	0.8935	0.0245	0.0199	0.0201	0.0205	0.0215
0.0	0.0	0.0	-102.3968	7411.8369	NaN	NaN	1.014	0.893	0.0248	0.0199	0.0203	0.0204	0.0216
0.0	0.0	0.0	2315.6032	1135.8369	NaN	NaN	0.3291	0.8931	0.0248	0.0199	0.0203	0.0204	0.0216
0.0	0.0	0.0	-732.3968	3100.8369	NaN	NaN	1.3	0.8941	0.0242	0.0198	0.0202	0.0204	0.0212
0.0	0.0	0.0	-548.3968	3384.8369	NaN	NaN	1.1933	0.894	0.0242	0.0199	0.0202	0.0205	0.0212
0.0	0.0	0.0	-1618.3968	798.8369	NaN	NaN	-0.3	0.8958	0.0238	0.0197	0.0198	0.0203	0.0206
0.0	0.0	0.0	330.6032	2179.8369	NaN	NaN	0.8683	0.896	0.0236	0.0196	0.0199	0.0202	0.0206
0.0	0.0	0.0	299.6032	5368.8369	NaN	NaN	0.9471	0.8948	0.0241	0.0198	0.0201	0.0203	0.0209
0.0	0.0	0.0	-156.3968	2536.8369	NaN	NaN	1.0657	0.8958	0.0239	0.0196	0.0199	0.0202	0.0207
0.0	0.0	0.0	329.6032	3201.8369	NaN	NaN	0.9067	0.8953	0.024	0.0197	0.02	0.0202	0.0208
0.0	0.0	0.0	1171.6032	2755.8369	NaN	NaN	0.7017	0.896	0.0239	0.0195	0.0198	0.0201	0.0206
0.0	0.0	0.0	407.6032	1932.8369	NaN	NaN	0.8258	0.8959	0.0238	0.0196	0.0198	0.0202	0.0207
0.0	0.0	0.0	808.6032	1601.8369	NaN	NaN	0.6645	0.8957	0.024	0.0196	0.0198	0.0202	0.0207
0.0	0.0	0.0	1083.6032	403.8369	NaN	NaN	0.2715	0.8957	0.024	0.0196	0.0198	0.0202	0.0207
0.0	0.0	0.0	1550.6032	938.8369	NaN	NaN	0.3771	0.8954	0.024	0.0196	0.0199	0.0203	0.0209
0.0	0.0	0.0	408.6032	4759.8369	NaN	NaN	0.9209	0.8938	0.0246	0.0197	0.0201	0.0204	0.0213
0.0	0.0	0.0	-1459.3968	799.8369	NaN	NaN	-0.3	0.8952	0.0242	0.0196	0.0198	0.0203	0.0209
0.0	0.0	0.0	1318.6032	2553.8369	NaN	NaN	0.6595	0.8938	0.0245	0.0198	0.0201	0.0204	0.0213
0.0	0.0	0.0	-1371.3968	-660.1631	NaN	NaN	0.325	0.8955	0.024	0.0197	0.0198	0.0202	0.0208
0.0	0.0	0.0	-1435.3968	3386.8369	NaN	NaN	1.3	0.8938	0.0243	0.0199	0.0202	0.0204	0.0214
0.0	0.0	0.0	-1356.3968	3693.8369	NaN	NaN	1.3	0.8938	0.0243	0.0199	0.0203	0.0204	0.0214
0.0	0.0	0.0	1412.6032	2920.8369	NaN	NaN	0.674	0.8927	0.0244	0.0201	0.0206	0.0204	0.0218
0.0	0.0	0.0	1256.6032	2179.8369	NaN	NaN	0.6343	0.8924	0.0245	0.0201	0.0207	0.0205	0.0218
0.0	0.0	0.0	1561.6032	232.8369	NaN	NaN	0.1298	0.8923	0.0243	0.0202	0.021	0.0205	0.0218
0.0	0.0	0.0	324.6032	2809.8369	NaN	NaN	0.8964	0.8923	0.024	0.0202	0.0212	0.0205	0.0218
0.0	0.0	0.0	831.6032	2999.8369	NaN	NaN	0.783	0.8925	0.0238	0.0203	0.0213	0.0203	0.0218
0.0	0.0	0.0	-1926.3968	-1795.1631	NaN	NaN	0.4824	0.8938	0.0232	0.0203	0.0211	0.0202	0.0214
0.0	0.0	0.0	1751.6032	3191.8369	NaN	NaN	0.6457	0.8938	0.0231	0.0203	0.0212	0.0203	0.0214
0.0	0.0	0.0	-610.3968	878.8369	NaN	NaN	1.3	0.8937	0.0231	0.0203	0.0213	0.0204	0.0212
0.0	0.0	0.0	-917.3968	4167.8369	NaN	NaN	1.2822	0.8932	0.0232	0.0204	0.0214	0.0205	0.0214
0.0	0.0	0.0	1375.6032	4835.8369	NaN	NaN	0.7785	0.8928	0.0234	0.0205	0.0214	0.0206	0.0213
0.0	0.0	0.0	-1300.3968	1787.8369	NaN	NaN	1.3	0.8931	0.0234	0.0205	0.0214	0.0206	0.021
0.0	0.0	0.0	-1507.3968	1274.8369	NaN	NaN	-0.3	0.8936	0.0233	0.0205	0.0214	0.0205	0.0208
0.0	0.0	0.0	-1457.3968	2650.8369	NaN	NaN	1.3	0.8938	0.0232	0.0204	0.0214	0.0205	0.0206
0.0	0.0	0.0	-1801.3968	1960.8369	NaN	NaN	1.3	0.8939	0.0232	0.0204	0.0215	0.0205	0.0205
0.0	0.0	0.0	-2009.3968	1515.8369	NaN	NaN	-0.3	0.894	0.0232	0.0203	0.0216	0.0205	0.0204
0.0	0.0	0.0	402.6032	1699.8369	NaN	NaN	0.8085	0.8945	0.0231	0.0202	0.0215	0.0204	0.0203
0.0	0.0	0.0	378.6032	2009.8369	NaN	NaN	0.8415	0.8948	0.0231	0.0201	0.0215	0.0203	0.0202
0.0	0.0	0.0	908.6032	471.8369	NaN	NaN	0.3418	0.8951	0.023	0.02	0.0214	0.0202	0.0202
0.0	0.0	0.0	-423.3968	-922.1631	NaN	NaN	0.6853	0.8953	0.023	0.02	0.0214	0.0201	0.0201
0.0	0.0	0.0	-1028.3968	3915.8369	NaN	NaN	1.3	0.8954	0.0231	0.02	0.0214	0.0201	0.02
0.0	0.0	0.0	-862.3968	1763.8369	NaN	NaN	1.3	0.8956	0.0231	0.0199	0.0214	0.02	0.02
0.0	0.0	0.0	500.6032	834.8369	NaN	NaN	0.6251	0.8959	0.0231	0.0198	0.0213	0.02	0.0199
0.0	0.0	0.0	-1399.3968	2118.8369	NaN	NaN	1.3	0.896	0.0231	0.0198	0.0213	0.0199	0.0198
0.0	0.0	0.0	2432.6032	769.8369	NaN	NaN	0.2404	0.8962	0.0231	0.0198	0.0213	0.0199	0.0198
0.0	0.0	0.0	189.6032	1741.8369	NaN	NaN	0.9018	0.8962	0.0231	0.0197	0.0213	0.02	0.0198
0.0	0.0	0.0	718.6032	3529.8369	NaN	NaN	0.8309	0.8963	0.0231	0.0197	0.0212	0.0199	0.0197
0.0	0.0	0.0	-437.3968	1125.8369	NaN	NaN	1.3	0.8961	0.0232	0.0197	0.0213	0.02	0.0198
0.0	0.0	0.0	963.6032	1069.8369	NaN	NaN	0.5261	0.896	0.0232	0.0197	0.0212	0.02	0.0198
0.0	0.0	0.0	-772.3968	293.8369	NaN	NaN	-0.3	0.896	0.0232	0.0197	0.0213	0.02	0.0198
0.0	0.0	0.0	1122.6032	2255.8369	NaN	NaN	0.6677	0.8961	0.0232	0.0197	0.0212	0.02	0.0197
0.0	0.0	0.0	340.6032	1226.8369	NaN	NaN	0.7827	0.896	0.0232	0.0197	0.0212	0.0201	0.0197
0.0	0.0	0.0	-2604.3968	5.8369	NaN	NaN	-0.0022	0.8961	0.0232	0.0197	0.0213	0.0201	0.0197
0.0	0.0	0.0	484.6032	3051.8369	NaN	NaN	0.863	0.8964	0.0231	0.0196	0.0212	0.0201	0.0196
0.0	0.0	0.0	-2239.3968	729.8369	NaN	NaN	-0.3	0.8964	0.0231	0.0196	0.0212	0.0201	0.0196
0.0	0.0	0.0	-1610.3968	2143.8369	NaN	NaN	1.3	0.8965	0.0231	0.0195	0.0212	0.0201	0.0196
0.0	0.0	0.0	-1356.3968	1448.8369	NaN	NaN	1.3	0.8963	0.0231	0.0196	0.0213	0.0202	0.0196
0.0	0.0	0.0	-446.3968	770.8369	NaN	NaN	1.3	0.8965	0.0231	0.0196	0.0212	0.0201	0.0195
0.0	0.0	0.0	-2382.3968	2040.8369	NaN	NaN	-0.3	0.8966	0.023	0.0195	0.0212	0.0201	0.0195
0.0	0.0	0.0	-1223.3968	265.8369	NaN	NaN	-0.2776	0.8968	0.023	0.0195	0.0211	0.0201	0.0194
0.0	0.0	0.0	796.6032	3980.8369	NaN	NaN	0.8333	0.897	0.023	0.0195	0.021	0.0201	0.0194
0.0	0.0	0.0	-964.3968	586.8369	NaN	NaN	-0.3	0.8969	0.023	0.0195	0.021	0.0202	0.0194
0.0	0.0	0.0	-54.3968	2183.8369	NaN	NaN	1.0255	0.8968	0.023	0.0196	0.0211	0.0202	0.0194
0.0	0.0	0.0	98.6032	-525.1631	NaN	NaN	1.2312	0.8961	0.0232	0.0197	0.0212	0.0203	0.0195
0.0	0.0	0.0	-1625.3968	3048.8369	NaN	NaN	1.3	0.8959	0.0232	0.0197	0.0212	0.0204	0.0196
0.0	0.0	0.0	-1258.3968	3204.8369	NaN	NaN	1.3	0.8957	0.0233	0.0197	0.0213	0.0205	0.0196
0.0	0.0	0.0	-994.3968	4226.8369	NaN	NaN	1.3	0.8958	0.0233	0.0197	0.0213	0.0204	0.0195
0.0	0.0	0.0	128.6032	548.8369	NaN	NaN	0.8102	0.8957	0.0233	0.0197	0.0213	0.0204	0.0196
0.0	0.0	0.0	-489.3968	-1611.1631	NaN	NaN	0.767	0.8958	0.0232	0.0198	0.0214	0.0203	0.0196
0.0	0.0	0.0	-1942.3968	1641.8369	NaN	NaN	-0.3	0.8958	0.0232	0.0197	0.0214	0.0203	0.0195
0.0	0.0	0.0	-453.3968	3242.8369	NaN	NaN	1.1625	0.8963	0.0231	0.0196	0.0214	0.0202	0.0194
0.0	0.0	0.0	-761.3968	2465.8369	NaN	NaN	1.3	0.8965	0.023	0.0195	0.0214	0.0202	0.0194
0.0	0.0	0.0	-2360.3968	-1113.1631	NaN	NaN	0.3205	0.8963	0.023	0.0196	0.0215	0.0201	0.0195
0.0	0.0	0.0	-1643.3968	524.8369	NaN	NaN	-0.3	0.8963	0.0229	0.0196	0.0215	0.0201	0.0195
0.0	0.0	0.0	-1167.3968	3550.8369	NaN	NaN	1.3	0.8965	0.0229	0.0195	0.0215	0.0201	0.0194
0.0	0.0	0.0	-1142.3968	42.8369	NaN	NaN	-0.039	0.8968	0.0228	0.0195	0.0215	0.02	0.0194
0.0	0.0	0.0	-1630.3968	-127.1631	NaN	NaN	0.0724	0.8967	0.0228	0.0195	0.0215	0.0201	0.0194
0.0	0.0	0.0	-1965.3968	4661.8369	NaN	NaN	1.3	0.8967	0.0229	0.0195	0.0214	0.0201	0.0194
0.0	0.0	0.0	-615.3968	3540.8369	NaN	NaN	1.2104	0.8967	0.023	0.0195	0.0214	0.0201	0.0194
0.0	0.0	0.0	-811.3968	3740.8369	NaN	NaN	1.277	0.8965	0.023	0.0195	0.0215	0.0201	0.0195
0.0	0.0	0.0	874.6032	590.8369	NaN	NaN	0.4032	0.8962	0.023	0.0195	0.0215	0.0202	0.0195
0.0	0.0	0.0	-445.3968	1322.8369	NaN	NaN	1.3	0.8959	0.0231	0.0196	0.0216	0.0203	0.0196
0.0	0.0	0.0	1016.6032	3686.8369	NaN	NaN	0.7839	0.8959	0.0231	0.0196	0.0216	0.0203	0.0196
0.0	0.0	0.0	-593.3968	453.8369	NaN	NaN	-0.3	0.8957	0.0231	0.0196	0.0217	0.0203	0.0197
0.0	0.0	0.0	-83.3968	-1677.1631	NaN	NaN	0.9526	0.8954	0.0231	0.0197	0.0217	0.0203	0.0197
0.0	0.0	0.0	-2284.3968	3465.8369	NaN	NaN	1.3	0.8955	0.0231	0.0196	0.0217	0.0204	0.0197
0.0	0.0	0.0	-2323.3968	3439.8369	NaN	NaN	1.3	0.8953	0.0232	0.0197	0.0217	0.0205	0.0197
0.0	0.0	0.0	-259.3968	2825.8369	NaN	NaN	1.1011	0.8953	0.0232	0.0197	0.0216	0.0205	0.0197
0.0	0.0	0.0	-466.3968	1449.8369	NaN	NaN	1.3	0.8952	0.0232	0.0197	0.0217	0.0205	0.0197
0.0	0.0	0.0	-1023.3968	670.8369	NaN	NaN	-0.3	0.8951	0.0232	0.0197	0.0217	0.0205	0.0197
0.0	0.0	0.0	-797.3968	106.8369	NaN	NaN	-0.1547	0.8951	0.0232	0.0198	0.0217	0.0206	0.0198
0.0	0.0	0.0	973.6032	514.8369	NaN	NaN	0.3459	0.8951	0.0231	0.0198	0.0216	0.0206	0.0198
0.0	0.0	0.0	-504.3968	2332.8369	NaN	NaN	1.2759	0.895	0.0232	0.0198	0.0216	0.0207	0.0198
0.0	0.0	0.0	-558.3968	875.8369	NaN	NaN	1.3	0.8949	0.0232	0.0198	0.0216	0.0207	0.0198
0.0	0.0	0.0	-501.3968	1326.8369	NaN	NaN	1.3	0.8947	0.0232	0.0198	0.0216	0.0207	0.0199
0.0	0.0	0.0	-297.3968	750.8369	NaN	NaN	1.3	0.8947	0.0232	0.0198	0.0216	0.0207	0.0199
0.0	0.0	0.0	-662.3968	1176.8369	NaN	NaN	1.3	0.8947	0.0232	0.0199	0.0217	0.0207	0.0199
0.0	0.0	0.0	-396.3968	2331.8369	NaN	NaN	1.2048	0.8946	0.0232	0.0199	0.0217	0.0207	0.0199
0.0	0.0	0.0	-811.3968	1643.8369	NaN	NaN	1.3	0.8949	0.0232	0.0198	0.0216	0.0207	0.0198
0.0	0.0	0.0	-1039.3968	2687.8369	NaN	NaN	1.3	0.8951	0.0231	0.0198	0.0216	0.0206	0.0198
0.0	0.0	0.0	-260.3968	1075.8369	NaN	NaN	1.3	0.8952	0.023	0.0197	0.0216	0.0206	0.0198
0.0	0.0	0.0	-1607.3968	1841.8369	NaN	NaN	1.3	0.8953	0.023	0.0197	0.0217	0.0206	0.0198
0.0	0.0	0.0	-2119.3968	3061.8369	NaN	NaN	1.3	0.8952	0.023	0.0197	0.0217	0.0205	0.0198
0.0	0.0	0.0	-573.3968	1557.8369	NaN	NaN	1.3	0.8953	0.023	0.0197	0.0218	0.0205	0.0198
0.0	0.0	0.0	-1021.3968	-112.1631	NaN	NaN	0.0989	0.8953	0.023	0.0197	0.0218	0.0205	0.0198
0.0	0.0	0.0	-587.3968	2370.8369	NaN	NaN	1.3	0.8954	0.0229	0.0197	0.0218	0.0205	0.0198
0.0	0.0	0.0	-87.3968	2964.8369	NaN	NaN	1.0304	0.8956	0.0229	0.0196	0.0217	0.0204	0.0197
0.0	0.0	0.0	1641.6032	1306.8369	NaN	NaN	0.4432	0.8955	0.0229	0.0196	0.0217	0.0205	0.0198
0.0	0.0	0.0	-2165.3968	3425.8369	NaN	NaN	1.3	0.8954	0.023	0.0197	0.0217	0.0205	0.0198
0.0	0.0	0.0	-503.3968	1299.8369	NaN	NaN	1.3	0.8953	0.023	0.0197	0.0217	0.0204	0.0198
0.0	0.0	0.0	483.6032	-1702.1631	NaN	NaN	1.3	0.895	0.023	0.0198	0.0218	0.0205	0.0199
0.0	0.0	0.0	816.6032	3961.8369	NaN	NaN	0.8291	0.8948	0.0231	0.0198	0.0218	0.0206	0.0199
0.0	0.0	0.0	-1591.3968	601.8369	NaN	NaN	-0.3	0.8946	0.0232	0.0198	0.0218	0.0206	0.02
0.0	0.0	0.0	-1117.3968	4680.8369	NaN	NaN	1.3	0.8943	0.0232	0.0199	0.0218	0.0207	0.02
0.0	0.0	0.0	738.6032	944.8369	NaN	NaN	0.5613	0.8942	0.0233	0.0199	0.0218	0.0207	0.02
0.0	0.0	0.0	-330.3968	-302.1631	NaN	NaN	0.4777	0.8939	0.0233	0.02	0.0219	0.0208	0.0201
0.0	0.0	0.0	-77.3968	2252.8369	NaN	NaN	1.0356	0.8938	0.0234	0.02	0.0219	0.0208	0.0201
0.0	0.0	0.0	-43.3968	1897.8369	NaN	NaN	1.0234	0.894	0.0234	0.02	0.0218	0.0208	0.0201
0.0	0.0	0.0	-17.3968	3934.8369	NaN	NaN	1.0044	0.8937	0.0234	0.02	0.0218	0.0208	0.0201
0.0	0.0	0.0	779.6032	85.8369	NaN	NaN	0.0992	0.8936	0.0234	0.0201	0.0219	0.0209	0.0202
0.0	0.0	0.0	1877.6032	1453.8369	NaN	NaN	0.4364	0.8935	0.0234	0.0201	0.0219	0.0209	0.0202
0.0	0.0	0.0	-2429.3968	2380.8369	NaN	NaN	-0.3	0.8935	0.0234	0.0201	0.0219	0.0209	0.0202
0.0	0.0	0.0	1463.6032	587.8369	NaN	NaN	0.2865	0.8935	0.0234	0.0201	0.0219	0.0209	0.0201
0.0	0.0	0.0	1409.6032	1754.8369	NaN	NaN	0.5545	0.8932	0.0235	0.0201	0.022	0.021	0.0202
0.0	0.0	0.0	-253.3968	2923.8369	NaN	NaN	1.0949	0.8933	0.0235	0.0201	0.022	0.021	0.0201
0.0	0.0	0.0	-516.3968	-309.1631	NaN	NaN	0.3745	0.8932	0.0234	0.0202	0.022	0.021	0.0202
0.0	0.0	0.0	-2182.3968	768.8369	NaN	NaN	-0.3	0.8929	0.0235	0.0202	0.0221	0.021	0.0202
0.0	0.0	0.0	-645.3968	3113.8369	NaN	NaN	1.2615	0.8931	0.0235	0.0202	0.0221	0.021	0.0202
0.0	0.0	0.0	-45.3968	1650.8369	NaN	NaN	1.0283	0.8931	0.0235	0.0202	0.0221	0.021	0.0202
0.0	0.0	0.0	-734.3968	1369.8369	NaN	NaN	1.3	0.8932	0.0234	0.0202	0.0221	0.0209	0.0202
0.0	0.0	0.0	-1489.3968	-564.1631	NaN	NaN	0.2747	0.8932	0.0233	0.0203	0.0221	0.0209	0.0202
0.0	0.0	0.0	221.6032	-201.1631	NaN	NaN	-0.3	0.8931	0.0234	0.0203	0.0221	0.0209	0.0202
0.0	0.0	0.0	-965.3968	4574.8369	NaN	NaN	1.2675	0.8933	0.0234	0.0202	0.022	0.0209	0.0201
0.0	0.0	0.0	-1339.3968	3386.8369	NaN	NaN	1.3	0.8935	0.0234	0.0202	0.022	0.0208	0.0201
0.0	0.0	0.0	719.6032	1002.8369	NaN	NaN	0.5822	0.8934	0.0234	0.0202	0.022	0.0208	0.0201
0.0	0.0	0.0	321.6032	1243.8369	NaN	NaN	0.7946	0.8934	0.0234	0.0202	0.022	0.0208	0.0202
0.0	0.0	0.0	400.6032	352.8369	NaN	NaN	0.4683	0.8932	0.0234	0.0203	0.0221	0.0209	0.0202
0.0	0.0	0.0	-2110.3968	3626.8369	NaN	NaN	1.3	0.893	0.0235	0.0203	0.0221	0.0209	0.0202
0.0	0.0	0.0	-87.3968	3193.8369	NaN	NaN	1.0281	0.893	0.0235	0.0203	0.0221	0.0209	0.0202
0.0	0.0	0.0	-421.3968	2380.8369	NaN	NaN	1.2151	0.8929	0.0236	0.0203	0.0221	0.021	0.0202
0.0	0.0	0.0	-1134.3968	1380.8369	NaN	NaN	1.3	0.8928	0.0235	0.0203	0.0221	0.021	0.0202
0.0	0.0	0.0	-415.3968	1447.8369	NaN	NaN	1.3	0.8926	0.0236	0.0204	0.0221	0.021	0.0203
0.0	0.0	0.0	-1212.3968	1818.8369	NaN	NaN	1.3	0.8924	0.0236	0.0204	0.0222	0.0211	0.0203
0.0	0.0	0.0	988.6032	1859.8369	NaN	NaN	0.6529	0.8925	0.0236	0.0204	0.0221	0.0211	0.0203
0.0	0.0	0.0	-2415.3968	1793.8369	NaN	NaN	-0.3	0.8925	0.0236	0.0204	0.0221	0.0211	0.0203
0.0	0.0	0.0	1030.6032	1626.8369	NaN	NaN	0.6122	0.8927	0.0236	0.0204	0.0221	0.021	0.0202
0.0	0.0	0.0	-530.3968	-125.1631	NaN	NaN	0.1909	0.8927	0.0235	0.0204	0.0221	0.0211	0.0203
0.0	0.0	0.0	843.6032	2278.8369	NaN	NaN	0.7298	0.8927	0.0235	0.0203	0.0221	0.021	0.0202
0.0	0.0	0.0	774.6032	-406.1631	NaN	NaN	-0.3	0.8927	0.0235	0.0204	0.0221	0.021	0.0203
0.0	0.0	0.0	-2733.3968	-161.1631	NaN	NaN	0.0557	0.8927	0.0235	0.0204	0.0221	0.021	0.0203
0.0	0.0	0.0	-1515.3968	687.8369	NaN	NaN	-0.3	0.8926	0.0235	0.0204	0.0221	0.021	0.0203
0.0	0.0	0.0	-2204.3968	2655.8369	NaN	NaN	1.3	0.8927	0.0235	0.0204	0.0221	0.0211	0.0203
0.0	0.0	0.0	-491.3968	1656.8369	NaN	NaN	1.3	0.8927	0.0236	0.0203	0.0221	0.0211	0.0202
0.0	0.0	0.0	-1584.3968	1956.8369	NaN	NaN	1.3	0.8928	0.0235	0.0203	0.0221	0.0211	0.0202
0.0	0.0	0.0	-977.3968	1008.8369	NaN	NaN	1.3	0.8927	0.0236	0.0203	0.0221	0.0211	0.0202
0.0	0.0	0.0	-1747.3968	3242.8369	NaN	NaN	1.3	0.8928	0.0236	0.0203	0.022	0.0211	0.0202
0.0	0.0	0.0	263.6032	1262.8369	NaN	NaN	0.8273	0.8929	0.0236	0.0203	0.022	0.0211	0.0201
0.0	0.0	0.0	1654.6032	-54.1631	NaN	NaN	-0.0338	0.893	0.0235	0.0203	0.022	0.0211	0.0201
0.0	0.0	0.0	848.6032	-1752.1631	NaN	NaN	1.3	0.8929	0.0235	0.0203	0.022	0.0211	0.0202
0.0	0.0	0.0	-722.3968	1446.8369	NaN	NaN	1.3	0.893	0.0236	0.0203	0.022	0.0211	0.0201
0.0	0.0	0.0	379.6032	893.8369	NaN	NaN	0.7019	0.893	0.0236	0.0202	0.0219	0.0211	0.0201
0.0	0.0	0.0	-1631.3968	4889.8369	NaN	NaN	1.3	0.8932	0.0236	0.0202	0.0219	0.021	0.0201
0.0	0.0	0.0	-864.3968	-1154.1631	NaN	NaN	0.5718	0.8931	0.0236	0.0202	0.0219	0.021	0.0201
0.0	0.0	0.0	-1606.3968	1023.8369	NaN	NaN	-0.3	0.8932	0.0236	0.0202	0.0219	0.021	0.0201
0.0	0.0	0.0	-1474.3968	3411.8369	NaN	NaN	1.3	0.8933	0.0237	0.0202	0.0219	0.021	0.02
0.0	0.0	0.0	-516.3968	712.8369	NaN	NaN	1.3	0.8936	0.0236	0.0201	0.0218	0.0209	0.02
0.0	0.0	0.0	-611.3968	-30.1631	NaN	NaN	0.047	0.8935	0.0236	0.0201	0.0218	0.0209	0.02
0.0	0.0	0.0	-1846.3968	1077.8369	NaN	NaN	-0.3	0.8937	0.0236	0.02	0.0218	0.0209	0.02
0.0	0.0	0.0	170.6032	3031.8369	NaN	NaN	0.9467	0.8938	0.0236	0.02	0.0218	0.0208	0.02
0.0	0.0	0.0	-1076.3968	2478.8369	NaN	NaN	1.3	0.8942	0.0235	0.0199	0.0217	0.0208	0.0199
0.0	0.0	0.0	-341.3968	4877.8369	NaN	NaN	1.0753	0.8943	0.0235	0.0199	0.0217	0.0207	0.0199
0.0	0.0	0.0	-1484.3968	2046.8369	NaN	NaN	1.3	0.8943	0.0235	0.0199	0.0217	0.0207	0.0199
0.0	0.0	0.0	-1963.3968	4053.8369	NaN	NaN	1.3	0.8941	0.0235	0.0199	0.0217	0.0208	0.0199
0.0	0.0	0.0	-1734.3968	5286.8369	NaN	NaN	1.3	0.8944	0.0235	0.0199	0.0217	0.0207	0.0199
0.0	0.0	0.0	166.6032	2591.8369	NaN	NaN	0.9396	0.8945	0.0235	0.0198	0.0217	0.0207	0.0198
0.0	0.0	0.0	-1220.3968	1561.8369	NaN	NaN	1.3	0.8946	0.0234	0.0198	0.0217	0.0206	0.0198
0.0	0.0	0.0	927.6032	2485.8369	NaN	NaN	0.7282	0.8947	0.0234	0.0198	0.0217	0.0206	0.0198
0.0	0.0	0.0	160.6032	2325.8369	NaN	NaN	0.9354	0.8947	0.0233	0.0198	0.0217	0.0206	0.0198
0.0	0.0	0.0	-1728.3968	2159.8369	NaN	NaN	1.3	0.8945	0.0233	0.0199	0.0217	0.0207	0.0199
0.0	0.0	0.0	-2447.3968	-276.1631	NaN	NaN	0.1014	0.8943	0.0233	0.0199	0.0218	0.0207	0.02
0.0	0.0	0.0	263.6032	-82.1631	NaN	NaN	-0.3	0.8943	0.0233	0.0199	0.0218	0.0207	0.0199
0.0	0.0	0.0	-15.3968	1367.8369	NaN	NaN	1.0114	0.8947	0.0233	0.0199	0.0217	0.0206	0.0199
0.0	0.0	0.0	1228.6032	1901.8369	NaN	NaN	0.6075	0.8948	0.0233	0.0198	0.0217	0.0206	0.0198
0.0	0.0	0.0	-1765.3968	4253.8369	NaN	NaN	1.3	0.8949	0.0234	0.0198	0.0216	0.0205	0.0198
0.0	0.0	0.0	-1367.3968	3856.8369	NaN	NaN	1.3	0.8949	0.0234	0.0198	0.0216	0.0205	0.0198
0.0	0.0	0.0	-856.3968	3070.8369	NaN	NaN	1.3	0.8948	0.0233	0.0198	0.0217	0.0205	0.0199
0.0	0.0	0.0	-661.3968	2091.8369	NaN	NaN	1.3	0.8946	0.0233	0.0199	0.0218	0.0205	0.0199
0.0	0.0	0.0	-1697.3968	-396.1631	NaN	NaN	0.1892	0.8945	0.0233	0.0199	0.0219	0.0204	0.0199
0.0	0.0	0.0	405.6032	-1217.1631	NaN	NaN	1.3	0.8946	0.0232	0.0199	0.022	0.0203	0.0199
0.0	0.0	0.0	-1052.3968	-46.1631	NaN	NaN	0.042	0.8947	0.0232	0.0199	0.022	0.0203	0.0198
0.0	0.0	0.0	-2536.3968	1063.8369	NaN	NaN	-0.3	0.8947	0.0232	0.0199	0.022	0.0204	0.0198
0.0	0.0	0.0	-1759.3968	4369.8369	NaN	NaN	1.3	0.8949	0.0232	0.0198	0.022	0.0204	0.0197
0.0	0.0	0.0	-1487.3968	597.8369	NaN	NaN	-0.3	0.8948	0.0232	0.0199	0.022	0.0204	0.0197
0.0	0.0	0.0	-2498.3968	2311.8369	NaN	NaN	-0.3	0.895	0.0231	0.0199	0.022	0.0203	0.0197
0.0	0.0	0.0	959.6032	-466.1631	NaN	NaN	-0.3	0.8949	0.0231	0.0199	0.0221	0.0202	0.0197
0.0	0.0	0.0	-1853.3968	1971.8369	NaN	NaN	1.3	0.895	0.0231	0.0199	0.022	0.0203	0.0197
0.0	0.0	0.0	688.6032	3576.8369	NaN	NaN	0.8386	0.895	0.0231	0.0199	0.022	0.0204	0.0197
0.0	0.0	0.0	-296.3968	1555.8369	NaN	NaN	1.2353	0.8948	0.0232	0.0199	0.022	0.0204	0.0197
0.0	0.0	0.0	-1011.3968	804.8369	NaN	NaN	-0.3	0.8945	0.0232	0.02	0.022	0.0204	0.0198
0.0	0.0	0.0	-1255.3968	1979.8369	NaN	NaN	1.3	0.8944	0.0232	0.02	0.0221	0.0204	0.0199
0.0	0.0	0.0	-1010.3968	-942.1631	NaN	NaN	0.4825	0.8939	0.0234	0.0201	0.0222	0.0205	0.02
0.0	0.0	0.0	-2321.3968	2392.8369	NaN	NaN	1.3	0.8939	0.0233	0.0201	0.0221	0.0206	0.02
0.0	0.0	0.0	665.6032	775.8369	NaN	NaN	0.5382	0.8938	0.0233	0.0201	0.0221	0.0206	0.02
0.0	0.0	0.0	2130.6032	-1415.1631	NaN	NaN	-0.3	0.8938	0.0234	0.0201	0.0221	0.0206	0.02
0.0	0.0	0.0	-1183.3968	1598.8369	NaN	NaN	1.3	0.8937	0.0234	0.0201	0.0221	0.0206	0.02
0.0	0.0	0.0	705.6032	-830.1631	NaN	NaN	1.3	0.8937	0.0234	0.0202	0.0221	0.0206	0.02
0.0	0.0	0.0	240.6032	1643.8369	NaN	NaN	0.8723	0.8938	0.0233	0.0201	0.022	0.0207	0.02
0.0	0.0	0.0	-896.3968	827.8369	NaN	NaN	-0.3	0.8938	0.0233	0.0201	0.022	0.0208	0.02
0.0	0.0	0.0	287.6032	1298.8369	NaN	NaN	0.8187	0.8937	0.0234	0.0201	0.022	0.0209	0.02
0.0	0.0	0.0	-711.3968	1632.8369	NaN	NaN	1.3	0.8935	0.0234	0.0201	0.022	0.0209	0.02
0.0	0.0	0.0	-1024.3968	3243.8369	NaN	NaN	1.3	0.8934	0.0235	0.0201	0.022	0.0209	0.0201
0.0	0.0	0.0	-2120.3968	1693.8369	NaN	NaN	-0.3	0.8933	0.0235	0.0201	0.022	0.0209	0.0201
0.0	0.0	0.0	-1315.3968	2295.8369	NaN	NaN	1.3	0.8934	0.0234	0.0201	0.022	0.021	0.0201
0.0	0.0	0.0	-1451.3968	2922.8369	NaN	NaN	1.3	0.8936	0.0234	0.0201	0.022	0.0209	0.02
0.0	0.0	0.0	735.6032	1720.8369	NaN	NaN	0.7005	0.8939	0.0233	0.02	0.0219	0.0209	0.0199
0.0	0.0	0.0	-551.3968	1236.8369	NaN	NaN	1.3	0.8939	0.0233	0.0201	0.022	0.0208	0.02
0.0	0.0	0.0	-553.3968	289.8369	NaN	NaN	-0.3	0.8939	0.0232	0.0202	0.022	0.0207	0.02
0.0	0.0	0.0	1911.6032	-1158.1631	NaN	NaN	-0.3	0.8941	0.0232	0.0201	0.0219	0.0207	0.0199
0.0	0.0	0.0	183.6032	-134.1631	NaN	NaN	-0.3	0.8945	0.0231	0.02	0.0219	0.0207	0.0198
0.0	0.0	0.0	21.6032	4779.8369	NaN	NaN	0.9955	0.8949	0.0231	0.0199	0.0217	0.0207	0.0197
0.0	0.0	0.0	1710.6032	394.8369	NaN	NaN	0.1875	0.895	0.0232	0.0198	0.0217	0.0206	0.0197
0.0	0.0	0.0	-1943.3968	2280.8369	NaN	NaN	1.3	0.8949	0.0232	0.0199	0.0217	0.0206	0.0198
0.0	0.0	0.0	-651.3968	1392.8369	NaN	NaN	1.3	0.8944	0.0233	0.0199	0.0218	0.0207	0.0199
0.0	0.0	0.0	238.6032	916.8369	NaN	NaN	0.7935	0.8943	0.0233	0.02	0.0218	0.0207	0.0199
0.0	0.0	0.0	-2481.3968	781.8369	NaN	NaN	-0.3	0.8941	0.0233	0.02	0.0219	0.0207	0.02
0.0	0.0	0.0	267.6032	1686.8369	NaN	NaN	0.8631	0.8941	0.0233	0.02	0.0219	0.0207	0.02
0.0	0.0	0.0	-258.3968	1840.8369	NaN	NaN	1.1633	0.894	0.0234	0.02	0.0218	0.0207	0.0201
0.0	0.0	0.0	-1099.3968	392.8369	NaN	NaN	-0.3	0.8939	0.0234	0.02	0.0218	0.0207	0.0201
0.0	0.0	0.0	-997.3968	3172.8369	NaN	NaN	1.3	0.894	0.0234	0.02	0.0218	0.0207	0.0201
0.0	0.0	0.0	538.6032	1359.8369	NaN	NaN	0.7163	0.8937	0.0236	0.02	0.0218	0.0208	0.0201
0.0	0.0	0.0	336.6032	4358.8369	NaN	NaN	0.9283	0.8936	0.0236	0.02	0.0218	0.0208	0.0201
0.0	0.0	0.0	528.6032	4106.8369	NaN	NaN	0.886	0.8937	0.0237	0.02	0.0218	0.0208	0.0201
0.0	0.0	0.0	-1458.3968	1534.8369	NaN	NaN	1.3	0.8934	0.0236	0.0201	0.0218	0.0208	0.0202
0.0	0.0	0.0	672.6032	1813.8369	NaN	NaN	0.7295	0.893	0.0237	0.0202	0.0219	0.021	0.0203
0.0	0.0	0.0	-86.3968	1216.8369	NaN	NaN	1.0764	0.893	0.0236	0.0202	0.022	0.021	0.0203
0.0	0.0	0.0	-929.3968	1819.8369	NaN	NaN	1.3	0.8928	0.0237	0.0202	0.022	0.021	0.0203
0.0	0.0	0.0	25.6032	-1328.1631	NaN	NaN	1.0197	0.8928	0.0236	0.0202	0.0221	0.021	0.0203
0.0	0.0	0.0	-1204.3968	-138.1631	NaN	NaN	0.1029	0.8927	0.0236	0.0202	0.0221	0.0211	0.0202
0.0	0.0	0.0	-2319.3968	2008.8369	NaN	NaN	-0.3	0.8928	0.0236	0.0202	0.0221	0.0211	0.0202
0.0	0.0	0.0	-644.3968	1710.8369	NaN	NaN	1.3	0.893	0.0236	0.0202	0.022	0.021	0.0201
0.0	0.0	0.0	-998.3968	375.8369	NaN	NaN	-0.3	0.893	0.0236	0.0202	0.022	0.021	0.0201
0.0	0.0	0.0	1253.6032	330.8369	NaN	NaN	0.2088	0.8933	0.0236	0.0202	0.022	0.0209	0.0201
0.0	0.0	0.0	-897.3968	3210.8369	NaN	NaN	1.3	0.8934	0.0236	0.0202	0.0219	0.0209	0.02
0.0	0.0	0.0	-1114.3968	392.8369	NaN	NaN	-0.3	0.8933	0.0235	0.0202	0.022	0.0209	0.02
0.0	0.0	0.0	-1147.3968	2579.8369	NaN	NaN	1.3	0.8935	0.0235	0.0201	0.022	0.0209	0.02
0.0	0.0	0.0	-2265.3968	-1618.1631	NaN	NaN	0.4167	0.8934	0.0235	0.0202	0.0221	0.0208	0.02
0.0	0.0	0.0	284.6032	1507.8369	NaN	NaN	0.8412	0.8934	0.0235	0.0202	0.022	0.0209	0.02
0.0	0.0	0.0	-1246.3968	-933.1631	NaN	NaN	0.4281	0.8934	0.0236	0.0202	0.022	0.0209	0.02
0.0	0.0	0.0	-505.3968	4080.8369	NaN	NaN	1.1414	0.8935	0.0236	0.0201	0.0219	0.0209	0.0199
0.0	0.0	0.0	627.6032	2144.8369	NaN	NaN	0.7736	0.8937	0.0237	0.0201	0.0219	0.0208	0.0199
0.0	0.0	0.0	-1527.3968	1012.8369	NaN	NaN	-0.3	0.8937	0.0236	0.0201	0.0219	0.0208	0.0199
0.0	0.0	0.0	1487.6032	994.8369	NaN	NaN	0.4007	0.8936	0.0236	0.0202	0.0219	0.0208	0.0199
0.0	0.0	0.0	2635.6032	-1112.1631	NaN	NaN	-0.3	0.8936	0.0236	0.0202	0.0219	0.0208	0.0199
0.0	0.0	0.0	-1077.3968	-407.1631	NaN	NaN	0.2743	0.8934	0.0236	0.0202	0.022	0.0209	0.02
0.0	0.0	0.0	982.6032	598.8369	NaN	NaN	0.3787	0.8935	0.0237	0.0201	0.0219	0.0208	0.0199
0.0	0.0	0.0	-992.3968	3802.8369	NaN	NaN	1.3	0.8935	0.0238	0.0201	0.0219	0.0208	0.0199
0.0	0.0	0.0	-1552.3968	1643.8369	NaN	NaN	1.3	0.8935	0.0238	0.0201	0.0218	0.0208	0.02
0.0	0.0	0.0	-1191.3968	2989.8369	NaN	NaN	1.3	0.8936	0.0238	0.0201	0.0218	0.0208	0.02
0.0	0.0	0.0	196.6032	1756.8369	NaN	NaN	0.8994	0.8934	0.0238	0.0201	0.0218	0.0208	0.02
0.0	0.0	0.0	-1343.3968	3547.8369	NaN	NaN	1.3	0.8938	0.0238	0.02	0.0218	0.0207	0.0199
0.0	0.0	0.0	849.6032	1588.8369	NaN	NaN	0.6516	0.8939	0.0237	0.02	0.0218	0.0207	0.0199
0.0	0.0	0.0	246.6032	2667.8369	NaN	NaN	0.9154	0.8938	0.0237	0.02	0.0218	0.0208	0.0199
0.0	0.0	0.0	-719.3968	3540.8369	NaN	NaN	1.255	0.8936	0.0237	0.0201	0.0218	0.0208	0.02
0.0	0.0	0.0	-2048.3968	1268.8369	NaN	NaN	-0.3	0.8934	0.0236	0.0201	0.0219	0.0209	0.0201
0.0	0.0	0.0	-711.3968	1347.8369	NaN	NaN	1.3	0.8933	0.0236	0.0201	0.0219	0.0209	0.0201
0.0	0.0	0.0	681.6032	2476.8369	NaN	NaN	0.7842	0.8938	0.0236	0.0201	0.0218	0.0208	0.02
0.0	0.0	0.0	-2539.3968	2173.8369	NaN	NaN	-0.3	0.8936	0.0235	0.0201	0.0219	0.0208	0.02
0.0	0.0	0.0	-183.3968	4100.8369	NaN	NaN	1.0468	0.8936	0.0236	0.0201	0.0219	0.0209	0.0199
0.0	0.0	0.0	-2776.3968	2291.8369	NaN	NaN	-0.3	0.8935	0.0235	0.0202	0.022	0.0208	0.02
0.0	0.0	0.0	-842.3968	1673.8369	NaN	NaN	1.3	0.8936	0.0234	0.0202	0.022	0.0208	0.0199
0.0	0.0	0.0	1744.6032	648.8369	NaN	NaN	0.2711	0.8937	0.0234	0.0202	0.022	0.0208	0.0199
0.0	0.0	0.0	-752.3968	50.8369	NaN	NaN	-0.0725	0.8936	0.0234	0.0202	0.022	0.0209	0.0199
0.0	0.0	0.0	799.6032	5731.8369	NaN	NaN	0.8776	0.8938	0.0234	0.0202	0.022	0.0208	0.0198
0.0	0.0	0.0	176.6032	790.8369	NaN	NaN	0.8175	0.8937	0.0233	0.0202	0.0221	0.0208	0.0199
0.0	0.0	0.0	-787.3968	-1500.1631	NaN	NaN	0.6558	0.8934	0.0233	0.0203	0.0222	0.0207	0.02
0.0	0.0	0.0	-1283.3968	-657.1631	NaN	NaN	0.3386	0.8933	0.0233	0.0204	0.0222	0.0207	0.0201
0.0	0.0	0.0	-850.3968	610.8369	NaN	NaN	-0.3	0.8934	0.0233	0.0204	0.0222	0.0207	0.02
0.0	0.0	0.0	-191.3968	1348.8369	NaN	NaN	1.1654	0.8935	0.0233	0.0203	0.0221	0.0208	0.02
0.0	0.0	0.0	-212.3968	2197.8369	NaN	NaN	1.107	0.8937	0.0233	0.0203	0.0221	0.0207	0.0199
0.0	0.0	0.0	79.6032	-277.1631	NaN	NaN	1.3	0.8937	0.0233	0.0203	0.0221	0.0207	0.02
0.0	0.0	0.0	789.6032	1495.8369	NaN	NaN	0.6545	0.8939	0.0232	0.0203	0.0221	0.0206	0.0199
0.0	0.0	0.0	-1160.3968	1077.8369	NaN	NaN	-0.3	0.8938	0.0232	0.0203	0.0221	0.0206	0.02
0.0	0.0	0.0	-1394.3968	498.8369	NaN	NaN	-0.3	0.8937	0.0232	0.0204	0.0222	0.0205	0.02
0.0	0.0	0.0	-949.3968	3872.8369	NaN	NaN	1.3	0.8938	0.0232	0.0203	0.0222	0.0205	0.02
0.0	0.0	0.0	-1154.3968	245.8369	NaN	NaN	-0.2706	0.8938	0.0232	0.0203	0.0222	0.0204	0.02
0.0	0.0	0.0	-2324.3968	1910.8369	NaN	NaN	-0.3	0.8938	0.0232	0.0204	0.0222	0.0205	0.02
0.0	0.0	0.0	-70.3968	1878.8369	NaN	NaN	1.0389	0.8938	0.0232	0.0204	0.0222	0.0205	0.0199
0.0	0.0	0.0	1391.6032	4025.8369	NaN	NaN	0.7431	0.894	0.0231	0.0203	0.0222	0.0206	0.0198
0.0	0.0	0.0	-1506.3968	3148.8369	NaN	NaN	1.3	0.894	0.0231	0.0203	0.0223	0.0205	0.0199
0.0	0.0	0.0	-1104.3968	374.8369	NaN	NaN	-0.3	0.8938	0.023	0.0204	0.0224	0.0204	0.02
0.0	0.0	0.0	158.6032	-1126.1631	NaN	NaN	1.1639	0.8936	0.023	0.0205	0.0224	0.0204	0.0201
0.0	0.0	0.0	-1082.3968	2926.8369	NaN	NaN	1.3	0.8936	0.0229	0.0205	0.0225	0.0204	0.0201
0.0	0.0	0.0	-1470.3968	-434.1631	NaN	NaN	0.228	0.8934	0.0229	0.0205	0.0226	0.0204	0.0202
0.0	0.0	0.0	-688.3968	291.8369	NaN	NaN	-0.3	0.8935	0.0227	0.0204	0.0227	0.0205	0.0202
0.0	0.0	0.0	-643.3968	1252.8369	NaN	NaN	1.3	0.8937	0.0226	0.0203	0.0227	0.0205	0.0201
0.0	0.0	0.0	1790.6032	2697.8369	NaN	NaN	0.6011	0.8941	0.0225	0.0202	0.0227	0.0204	0.02
0.0	0.0	0.0	-272.3968	3089.8369	NaN	NaN	1.0967	0.8941	0.0225	0.0202	0.0228	0.0204	0.02
0.0	0.0	0.0	-1951.3968	2544.8369	NaN	NaN	1.3	0.8942	0.0224	0.0203	0.0227	0.0203	0.02
0.0	0.0	0.0	-912.3968	-460.1631	NaN	NaN	0.3353	0.8939	0.0224	0.0204	0.0228	0.0204	0.0202
0.0	0.0	0.0	-550.3968	-51.1631	NaN	NaN	0.0851	0.894	0.0223	0.0204	0.0228	0.0204	0.0201
0.0	0.0	0.0	538.6032	3047.8369	NaN	NaN	0.8498	0.8942	0.0222	0.0203	0.0228	0.0204	0.0201
0.0	0.0	0.0	-1755.3968	929.8369	NaN	NaN	-0.3	0.894	0.0221	0.0204	0.0229	0.0205	0.0202
0.0	0.0	0.0	127.6032	2301.8369	NaN	NaN	0.9475	0.8944	0.022	0.0203	0.0229	0.0204	0.0201
0.0	0.0	0.0	-582.3968	4158.8369	NaN	NaN	1.1628	0.8948	0.0218	0.0202	0.0228	0.0203	0.02
0.0	0.0	0.0	-549.3968	3235.8369	NaN	NaN	1.2045	0.895	0.0217	0.0202	0.0228	0.0203	0.0199
0.0	0.0	0.0	-396.3968	1676.8369	NaN	NaN	1.3	0.8951	0.0217	0.0202	0.0228	0.0203	0.0199
0.0	0.0	0.0	1754.6032	2997.8369	NaN	NaN	0.6308	0.8954	0.0216	0.0202	0.0228	0.0202	0.0198
0.0	0.0	0.0	1175.6032	2352.8369	NaN	NaN	0.6668	0.8958	0.0214	0.0202	0.0227	0.0202	0.0197
0.0	0.0	0.0	-702.3968	2444.8369	NaN	NaN	1.3	0.8959	0.0214	0.0202	0.0226	0.0201	0.0198
0.0	0.0	0.0	917.6032	-1914.1631	NaN	NaN	1.3	0.8958	0.0213	0.0203	0.0227	0.0201	0.0198
0.0	0.0	0.0	-292.3968	3310.8369	NaN	NaN	1.0969	0.8964	0.0212	0.0202	0.0226	0.02	0.0197
0.0	0.0	0.0	-2403.3968	3980.8369	NaN	NaN	1.3	0.8966	0.0211	0.0201	0.0226	0.0199	0.0196
0.0	0.0	0.0	-1060.3968	514.8369	NaN	NaN	-0.3	0.8968	0.0211	0.0201	0.0226	0.0198	0.0196
0.0	0.0	0.0	1798.6032	2227.8369	NaN	NaN	0.5533	0.8972	0.021	0.02	0.0225	0.0197	0.0194
0.0	0.0	0.0	-833.3968	2565.8369	NaN	NaN	1.3	0.897	0.0211	0.02	0.0226	0.0198	0.0195
0.0	0.0	0.0	-604.3968	6500.8369	NaN	NaN	1.1025	0.8975	0.021	0.0199	0.0225	0.0196	0.0193
0.0	0.0	0.0	2171.6032	3580.8369	NaN	NaN	0.6225	0.8975	0.021	0.02	0.0226	0.0196	0.0194
0.0	0.0	0.0	-847.3968	2674.8369	NaN	NaN	1.3	0.8974	0.021	0.02	0.0226	0.0197	0.0194
0.0	0.0	0.0	340.6032	1598.8369	NaN	NaN	0.8244	0.8975	0.021	0.02	0.0226	0.0197	0.0193
0.0	0.0	0.0	280.6032	1834.8369	NaN	NaN	0.8674	0.8975	0.021	0.02	0.0226	0.0197	0.0193
0.0	0.0	0.0	790.6032	4160.8369	NaN	NaN	0.8403	0.8979	0.0209	0.0199	0.0226	0.0196	0.0192
0.0	0.0	0.0	1382.6032	1442.8369	NaN	NaN	0.5107	0.8979	0.0209	0.0198	0.0226	0.0196	0.0191
0.0	0.0	0.0	-1605.3968	-683.1631	NaN	NaN	0.2985	0.8976	0.0209	0.0199	0.0227	0.0197	0.0192
0.0	0.0	0.0	-789.3968	3692.8369	NaN	NaN	1.2719	0.8981	0.0208	0.0198	0.0226	0.0196	0.0191
0.0	0.0	0.0	-278.3968	-109.1631	NaN	NaN	0.2817	0.8981	0.0208	0.0198	0.0226	0.0197	0.019
0.0	0.0	0.0	-1214.3968	1893.8369	NaN	NaN	1.3	0.8981	0.0208	0.0197	0.0226	0.0197	0.019
0.0	0.0	0.0	424.6032	-1472.1631	NaN	NaN	1.3	0.8979	0.0208	0.0198	0.0227	0.0198	0.0191
0.0	0.0	0.0	17.6032	987.8369	NaN	NaN	0.9825	0.8979	0.0208	0.0198	0.0227	0.0198	0.0191
0.0	0.0	0.0	-1171.3968	3811.8369	NaN	NaN	1.3	0.8981	0.0208	0.0197	0.0227	0.0197	0.019
0.0	0.0	0.0	-926.3968	1671.8369	NaN	NaN	1.3	0.8982	0.0208	0.0197	0.0227	0.0197	0.019
0.0	0.0	0.0	1518.6032	1010.8369	NaN	NaN	0.3996	0.8979	0.0209	0.0197	0.0228	0.0197	0.019
0.0	0.0	0.0	-1064.3968	2410.8369	NaN	NaN	1.3	0.8976	0.021	0.0197	0.0228	0.0198	0.019
0.0	0.0	0.0	-1508.3968	4242.8369	NaN	NaN	1.3	0.8972	0.0212	0.0198	0.0229	0.0199	0.0191
0.0	0.0	0.0	-1022.3968	-1256.1631	NaN	NaN	0.5513	0.8966	0.0213	0.0199	0.023	0.02	0.0193
0.0	0.0	0.0	-861.3968	4869.8369	NaN	NaN	1.2149	0.8966	0.0213	0.0198	0.023	0.02	0.0193
0.0	0.0	0.0	1198.6032	1817.8369	NaN	NaN	0.6026	0.8965	0.0214	0.0198	0.0229	0.02	0.0194
0.0	0.0	0.0	2026.6032	687.8369	NaN	NaN	0.2534	0.8966	0.0215	0.0198	0.0228	0.02	0.0194
0.0	0.0	0.0	122.6032	1719.8369	NaN	NaN	0.9335	0.8962	0.0216	0.0198	0.0228	0.0201	0.0195
0.0	0.0	0.0	543.6032	183.8369	NaN	NaN	0.2527	0.8959	0.0217	0.0199	0.0228	0.0201	0.0196
0.0	0.0	0.0	-1685.3968	578.8369	NaN	NaN	-0.3	0.8953	0.0218	0.02	0.023	0.0203	0.0197
0.0	0.0	0.0	-596.3968	2585.8369	NaN	NaN	1.2998	0.8953	0.0218	0.0199	0.023	0.0203	0.0197
0.0	0.0	0.0	-602.3968	1136.8369	NaN	NaN	1.3	0.8951	0.0219	0.0199	0.023	0.0204	0.0198
0.0	0.0	0.0	-1396.3968	1562.8369	NaN	NaN	1.3	0.895	0.0219	0.0199	0.023	0.0204	0.0198
0.0	0.0	0.0	-168.3968	215.8369	NaN	NaN	1.3	0.8946	0.022	0.0199	0.0231	0.0205	0.0199
0.0	0.0	0.0	-1210.3968	3213.8369	NaN	NaN	1.3	0.8946	0.022	0.0199	0.0231	0.0205	0.0199
0.0	0.0	0.0	-1259.3968	3010.8369	NaN	NaN	1.3	0.8949	0.0219	0.0198	0.023	0.0205	0.0199
0.0	0.0	0.0	56.6032	2710.8369	NaN	NaN	0.9795	0.8955	0.0217	0.0197	0.0229	0.0204	0.0198
0.0	0.0	0.0	1337.6032	4270.8369	NaN	NaN	0.7615	0.8959	0.0216	0.0196	0.0228	0.0203	0.0198
0.0	0.0	0.0	-3044.3968	-657.1631	NaN	NaN	0.1775	0.8953	0.0216	0.0198	0.0228	0.0205	0.0199
0.0	0.0	0.0	-1417.3968	-951.1631	NaN	NaN	0.4016	0.8953	0.0216	0.0199	0.0228	0.0205	0.02
0.0	0.0	0.0	-2904.3968	3158.8369	NaN	NaN	1.3	0.8953	0.0215	0.0199	0.0227	0.0205	0.02
0.0	0.0	0.0	-40.3968	341.8369	NaN	NaN	1.134	0.8957	0.0214	0.0199	0.0226	0.0206	0.0199
0.0	0.0	0.0	-2254.3968	3850.8369	NaN	NaN	1.3	0.896	0.0212	0.0198	0.0226	0.0206	0.0198
0.0	0.0	0.0	-1082.3968	3428.8369	NaN	NaN	1.3	0.8964	0.0211	0.0198	0.0225	0.0206	0.0197
0.0	0.0	0.0	256.6032	3052.8369	NaN	NaN	0.9225	0.8966	0.021	0.0198	0.0223	0.0206	0.0196
0.0	0.0	0.0	-2263.3968	1741.8369	NaN	NaN	-0.3	0.8968	0.021	0.0198	0.0223	0.0206	0.0196
0.0	0.0	0.0	-1451.3968	3048.8369	NaN	NaN	1.3	0.8972	0.0208	0.0198	0.0221	0.0206	0.0195
0.0	0.0	0.0	-251.3968	2846.8369	NaN	NaN	1.0969	0.8973	0.0209	0.0198	0.0221	0.0206	0.0194
0.0	0.0	0.0	-993.3968	270.8369	NaN	NaN	-0.3	0.8977	0.0207	0.0198	0.022	0.0206	0.0193
0.0	0.0	0.0	-699.3968	679.8369	NaN	NaN	-0.3	0.8978	0.0207	0.0198	0.0219	0.0206	0.0192
0.0	0.0	0.0	585.6032	1514.8369	NaN	NaN	0.7212	0.8979	0.0207	0.0199	0.0218	0.0206	0.0192
0.0	0.0	0.0	1176.6032	-2686.1631	NaN	NaN	1.3	0.8978	0.0207	0.02	0.0218	0.0206	0.0191
0.0	0.0	0.0	-2117.3968	2021.8369	NaN	NaN	-0.3	0.8982	0.0206	0.02	0.0216	0.0206	0.0191
0.0	0.0	0.0	865.6032	1723.8369	NaN	NaN	0.6657	0.8985	0.0205	0.0201	0.0214	0.0205	0.019
0.0	0.0	0.0	337.6032	2202.8369	NaN	NaN	0.8671	0.8986	0.0204	0.0202	0.0213	0.0205	0.019
0.0	0.0	0.0	-178.3968	1573.8369	NaN	NaN	1.1278	0.8985	0.0204	0.0203	0.0213	0.0205	0.0191
0.0	0.0	0.0	-2171.3968	4089.8369	NaN	NaN	1.3	0.8985	0.0203	0.0203	0.0212	0.0205	0.0191
0.0	0.0	0.0	-450.3968	889.8369	NaN	NaN	1.3	0.8977	0.0206	0.0204	0.0214	0.0207	0.0192
0.0	0.0	0.0	-167.3968	532.8369	NaN	NaN	1.3	0.8975	0.0207	0.0204	0.0215	0.0208	0.0192
0.0	0.0	0.0	-545.3968	2970.8369	NaN	NaN	1.2249	0.8977	0.0207	0.0203	0.0215	0.0208	0.0191
0.0	0.0	0.0	-1298.3968	3745.8369	NaN	NaN	1.3	0.8979	0.0207	0.0202	0.0215	0.0207	0.019
0.0	0.0	0.0	-2041.3968	1782.8369	NaN	NaN	-0.3	0.8975	0.0209	0.0202	0.0217	0.0208	0.019
0.0	0.0	0.0	-1140.3968	1451.8369	NaN	NaN	1.3	0.8976	0.0208	0.0201	0.0217	0.0208	0.0189
0.0	0.0	0.0	-152.3968	1363.8369	NaN	NaN	1.1258	0.8974	0.0209	0.0202	0.0218	0.0208	0.019
0.0	0.0	0.0	96.6032	2349.8369	NaN	NaN	0.9605	0.8975	0.0209	0.0202	0.0218	0.0207	0.0189
0.0	0.0	0.0	-736.3968	186.8369	NaN	NaN	-0.3	0.8972	0.0209	0.0203	0.0219	0.0207	0.019
0.0	0.0	0.0	-564.3968	2128.8369	NaN	NaN	1.3	0.8974	0.0209	0.0203	0.0218	0.0206	0.0189
0.0	0.0	0.0	-2638.3968	5508.8369	NaN	NaN	1.3	0.8973	0.0209	0.0203	0.0219	0.0206	0.019
0.0	0.0	0.0	-1141.3968	322.8369	NaN	NaN	-0.3	0.8963	0.0212	0.0205	0.0221	0.0207	0.0192
0.0	0.0	0.0	-75.3968	-1955.1631	NaN	NaN	0.9629	0.8955	0.0214	0.0206	0.0223	0.0207	0.0194
0.0	0.0	0.0	-1874.3968	1845.8369	NaN	NaN	-0.3	0.8952	0.0215	0.0208	0.0223	0.0207	0.0194
0.0	0.0	0.0	-1634.3968	485.8369	NaN	NaN	-0.3	0.8949	0.0217	0.0209	0.0224	0.0206	0.0195
0.0	0.0	0.0	-1994.3968	2547.8369	NaN	NaN	1.3	0.8949	0.0217	0.0209	0.0224	0.0206	0.0195
0.0	0.0	0.0	1107.6032	2671.8369	NaN	NaN	0.7069	0.8949	0.0217	0.021	0.0224	0.0205	0.0195
0.0	0.0	0.0	-486.3968	287.8369	NaN	NaN	-0.3	0.894	0.022	0.0212	0.0225	0.0206	0.0198
0.0	0.0	0.0	1303.6032	1579.8369	NaN	NaN	0.5479	0.8937	0.022	0.0213	0.0226	0.0206	0.0198
0.0	0.0	0.0	-198.3968	4339.8369	NaN	NaN	1.0479	0.8932	0.0221	0.0214	0.0227	0.0207	0.0199
0.0	0.0	0.0	-639.3968	3041.8369	NaN	NaN	1.2661	0.8926	0.0224	0.0214	0.0229	0.0207	0.02
0.0	0.0	0.0	358.6032	2864.8369	NaN	NaN	0.8888	0.892	0.0226	0.0215	0.0231	0.0208	0.0201
0.0	0.0	0.0	-924.3968	513.8369	NaN	NaN	-0.3	0.8914	0.0229	0.0215	0.0232	0.0208	0.0201
0.0	0.0	0.0	-291.3968	-760.1631	NaN	NaN	0.7229	0.8911	0.0231	0.0216	0.0233	0.0208	0.0202
0.0	0.0	0.0	-1129.3968	3178.8369	NaN	NaN	1.3	0.8911	0.0231	0.0216	0.0233	0.0208	0.0201
0.0	0.0	0.0	2168.6032	1061.8369	NaN	NaN	0.3287	0.8912	0.0231	0.0216	0.0233	0.0207	0.02
0.0	0.0	0.0	561.6032	74.8369	NaN	NaN	0.1176	0.891	0.0232	0.0217	0.0234	0.0207	0.02
0.0	0.0	0.0	996.6032	1499.8369	NaN	NaN	0.6008	0.8911	0.0232	0.0216	0.0234	0.0207	0.0199
0.0	0.0	0.0	2041.6032	1261.8369	NaN	NaN	0.382	0.8908	0.0233	0.0217	0.0235	0.0207	0.0199
0.0	0.0	0.0	-1294.3968	3225.8369	NaN	NaN	1.3	0.8906	0.0235	0.0217	0.0236	0.0207	0.0199
0.0	0.0	0.0	-2373.3968	2382.8369	NaN	NaN	1.3	0.8902	0.0236	0.0216	0.0238	0.0208	0.02
0.0	0.0	0.0	659.6032	3739.8369	NaN	NaN	0.8501	0.8899	0.0237	0.0216	0.024	0.0209	0.02
0.0	0.0	0.0	1680.6032	3999.8369	NaN	NaN	0.7041	0.8901	0.0235	0.0215	0.0241	0.0209	0.0199
0.0	0.0	0.0	-465.3968	-940.1631	NaN	NaN	0.6689	0.8898	0.0233	0.0214	0.0244	0.021	0.0201
0.0	0.0	0.0	-37.3968	2204.8369	NaN	NaN	1.0173	0.8894	0.0232	0.0212	0.0247	0.0213	0.0202
0.0	0.0	0.0	408.6032	-364.1631	NaN	NaN	-0.3	0.8886	0.0231	0.0211	0.0253	0.0216	0.0204
0.0	0.0	0.0	-616.3968	410.8369	NaN	NaN	-0.3	0.8878	0.0229	0.0208	0.0259	0.022	0.0206
0.0	0.0	0.0	406.6032	1780.8369	NaN	NaN	0.8141	0.8869	0.0228	0.0206	0.0264	0.0224	0.0208
0.0	0.0	0.0	855.6032	-37.1631	NaN	NaN	-0.0454	0.8867	0.0226	0.0204	0.0269	0.0226	0.0208
0.0	0.0	0.0	860.6032	1839.8369	NaN	NaN	0.6813	0.8868	0.0225	0.0202	0.0271	0.0227	0.0207
0.0	0.0	0.0	-748.3968	1452.8369	NaN	NaN	1.3	0.8875	0.0223	0.02	0.027	0.0226	0.0205
0.0	0.0	0.0	2545.6032	-1460.1631	NaN	NaN	-0.3	0.8881	0.0223	0.0198	0.027	0.0225	0.0203
0.0	0.0	0.0	33.6032	-1736.1631	NaN	NaN	1.0197	0.8885	0.0222	0.0195	0.0272	0.0225	0.0201
0.0	0.0	0.0	-239.3968	3706.8369	NaN	NaN	1.069	0.8891	0.0222	0.0191	0.0273	0.0225	0.0198
0.0	0.0	0.0	-2741.3968	141.8369	NaN	NaN	-0.0546	0.8897	0.0221	0.0188	0.0273	0.0223	0.0197
0.0	0.0	0.0	-2521.3968	1175.8369	NaN	NaN	-0.3	0.8901	0.022	0.0187	0.0275	0.0222	0.0195
0.0	0.0	0.0	382.6032	4574.8369	NaN	NaN	0.9228	0.8906	0.0218	0.0186	0.0276	0.0221	0.0193
0.0	0.0	0.0	-24.3968	2441.8369	NaN	NaN	1.0101	0.8908	0.0217	0.0186	0.0277	0.0221	0.0191
0.0	0.0	0.0	535.6032	835.8369	NaN	NaN	0.6095	0.8913	0.0215	0.0186	0.0276	0.022	0.019
0.0	0.0	0.0	-81.3968	4852.8369	NaN	NaN	1.0171	0.892	0.0213	0.0185	0.0274	0.0219	0.0189
0.0	0.0	0.0	-578.3968	-2030.1631	NaN	NaN	0.7783	0.8927	0.0213	0.0184	0.0269	0.0218	0.0189
0.0	0.0	0.0	-213.3968	1322.8369	NaN	NaN	1.1923	0.8926	0.0213	0.0184	0.027	0.0218	0.0189
0.0	0.0	0.0	-2389.3968	1156.8369	NaN	NaN	-0.3	0.8927	0.0212	0.0184	0.027	0.0218	0.0189
0.0	0.0	0.0	-791.3968	1227.8369	NaN	NaN	1.3	0.8925	0.0212	0.0185	0.0271	0.0218	0.019
0.0	0.0	0.0	-2571.3968	618.8369	NaN	NaN	-0.3	0.8927	0.0211	0.0186	0.027	0.0216	0.019
0.0	0.0	0.0	-299.3968	2231.8369	NaN	NaN	1.1549	0.8927	0.0208	0.019	0.0272	0.0212	0.019
0.0	0.0	0.0	101.6032	3762.8369	NaN	NaN	0.9737	0.8932	0.0208	0.0191	0.0269	0.021	0.0191
0.0	0.0	0.0	-1578.3968	3133.8369	NaN	NaN	1.3	0.8931	0.0209	0.019	0.0267	0.0211	0.0192
0.0	0.0	0.0	-2124.3968	-973.1631	NaN	NaN	0.3142	0.8929	0.0212	0.0187	0.0263	0.0213	0.0196
0.0	0.0	0.0	-173.3968	-418.1631	NaN	NaN	0.7069	0.8919	0.0215	0.0188	0.0264	0.0215	0.0199
0.0	0.0	0.0	24.6032	1812.8369	NaN	NaN	0.9866	0.8915	0.0216	0.0189	0.0265	0.0214	0.02
0.0	0.0	0.0	-503.3968	1863.8369	NaN	NaN	1.3	0.8915	0.0216	0.0191	0.0267	0.0211	0.0201
0.0	0.0	0.0	-1013.3968	4596.8369	NaN	NaN	1.2828	0.8919	0.0214	0.0193	0.0268	0.0207	0.0199
0.0	0.0	0.0	-1529.3968	2110.8369	NaN	NaN	1.3	0.8921	0.0214	0.0192	0.0266	0.0206	0.02
0.0	0.0	0.0	-1629.3968	106.8369	NaN	NaN	-0.0702	0.8918	0.0216	0.0193	0.0265	0.0207	0.0201
0.0	0.0	0.0	1032.6032	-1079.1631	NaN	NaN	1.3	0.8918	0.0216	0.0194	0.0265	0.0206	0.0201
0.0	0.0	0.0	-1153.3968	1410.8369	NaN	NaN	1.3	0.8917	0.0216	0.0195	0.0267	0.0206	0.0201
0.0	0.0	0.0	-371.3968	-34.1631	NaN	NaN	0.0842	0.8919	0.0215	0.0195	0.0267	0.0204	0.0199
0.0	0.0	0.0	-777.3968	1087.8369	NaN	NaN	1.3	0.8921	0.0213	0.0197	0.0269	0.0203	0.0197
0.0	0.0	0.0	291.6032	1614.8369	NaN	NaN	0.847	0.8926	0.0212	0.0197	0.0267	0.0202	0.0196
0.0	0.0	0.0	2247.6032	2011.8369	NaN	NaN	0.4723	0.8928	0.0211	0.0197	0.0267	0.0202	0.0196
0.0	0.0	0.0	-2257.3968	-1151.1631	NaN	NaN	0.3377	0.8932	0.0211	0.0197	0.0265	0.0201	0.0195
0.0	0.0	0.0	-1659.3968	1331.8369	NaN	NaN	-0.3	0.8937	0.0209	0.0197	0.0266	0.0198	0.0193
0.0	0.0	0.0	1001.6032	557.8369	NaN	NaN	0.3577	0.8943	0.0208	0.0196	0.0266	0.0196	0.0191
0.0	0.0	0.0	-1389.3968	2371.8369	NaN	NaN	1.3	0.8942	0.0207	0.0196	0.027	0.0196	0.0189
0.0	0.0	0.0	-1529.3968	448.8369	NaN	NaN	-0.3	0.8941	0.0207	0.0196	0.0273	0.0195	0.0188
0.0	0.0	0.0	-707.3968	3504.8369	NaN	NaN	1.2529	0.8934	0.0205	0.0198	0.0283	0.0194	0.0185
0.0	0.0	0.0	-2230.3968	-121.1631	NaN	NaN	0.0515	0.8935	0.0204	0.0199	0.0288	0.0191	0.0183
0.0	0.0	0.0	-1954.3968	2608.8369	NaN	NaN	1.3	0.8928	0.0202	0.0201	0.0302	0.0187	0.018
0.0	0.0	0.0	-1328.3968	3798.8369	NaN	NaN	1.3	0.8914	0.0201	0.0202	0.0321	0.0185	0.0177
0.0	0.0	0.0	-1171.3968	3395.8369	NaN	NaN	1.3	0.8913	0.0201	0.0201	0.033	0.0182	0.0173
0.0	0.0	0.0	-1339.3968	989.8369	NaN	NaN	-0.3	0.8912	0.02	0.02	0.0339	0.0179	0.017
0.0	0.0	0.0	-2859.3968	150.8369	NaN	NaN	-0.0557	0.8891	0.0199	0.0204	0.0359	0.0177	0.0171
0.0	0.0	0.0	1212.6032	3806.8369	NaN	NaN	0.7584	0.8849	0.02	0.0209	0.0396	0.0175	0.0172
0.0	0.0	0.0	8927.6032	1494.8369	NaN	NaN	0.1434	0.8735	0.0214	0.0222	0.0466	0.0181	0.0182
0.0	0.0	0.0	7969.6032	3487.8369	NaN	NaN	0.3044	0.8656	0.0223	0.0224	0.0527	0.0184	0.0186
0.0	0.0	0.0	14361.6032	4571.8369	NaN	NaN	0.2415	0.8469	0.0239	0.024	0.0648	0.0199	0.0205
0.0	0.0	0.0	13842.6032	4668.8369	NaN	NaN	0.2522	0.84	0.0242	0.024	0.0708	0.0202	0.0209
0.0	0.0	0.0	10816.6032	5360.8369	NaN	NaN	0.3314	0.8222	0.0254	0.0254	0.0832	0.0212	0.0226
0.0	0.0	0.0	12045.6032	4841.8369	NaN	NaN	0.2867	0.8092	0.0261	0.0258	0.0934	0.022	0.0235
0.0	0.0	0.0	8448.6032	6656.8369	NaN	NaN	0.4407	0.7983	0.0267	0.0261	0.1018	0.023	0.0241
0.0	0.0	0.0	12014.6032	2856.8369	NaN	NaN	0.1921	0.7967	0.0267	0.0257	0.1031	0.0236	0.0242
0.0	0.0	0.0	11032.6032	1621.8369	NaN	NaN	0.1282	0.8045	0.0259	0.0246	0.0982	0.0234	0.0234
0.0	0.0	0.0	11117.6032	4363.8369	NaN	NaN	0.2819	0.7992	0.026	0.0246	0.1021	0.0241	0.0241
0.0	0.0	0.0	12854.6032	6543.8369	NaN	NaN	0.3373	0.7942	0.0266	0.0247	0.1053	0.0244	0.0249
0.0	0.0	0.0	10978.6032	4060.8369	NaN	NaN	0.27	0.7916	0.0268	0.0246	0.1073	0.0245	0.0252
0.0	0.0	0.0	10012.6032	6475.8369	NaN	NaN	0.3928	0.7856	0.0276	0.0248	0.1108	0.0249	0.0262
0.0	0.0	0.0	9919.6032	2330.8369	NaN	NaN	0.1903	0.7948	0.0273	0.0237	0.1044	0.0243	0.0255
0.0	0.0	0.0	9673.6032	5051.8369	NaN	NaN	0.3431	0.7947	0.0276	0.0238	0.1034	0.0245	0.026
0.0	0.0	0.0	11233.6032	5014.8369	NaN	NaN	0.3086	0.8059	0.0268	0.0229	0.095	0.0241	0.0252
0.0	0.0	0.0	9139.6032	3893.8369	NaN	NaN	0.2988	0.8208	0.0257	0.0217	0.0842	0.0234	0.0241
0.0	0.0	0.0	12518.6032	3653.8369	NaN	NaN	0.2259	0.8277	0.0252	0.0212	0.079	0.0231	0.0239
0.0	0.0	0.0	11776.6032	3934.8369	NaN	NaN	0.2504	0.8315	0.025	0.0208	0.0762	0.0227	0.0238
0.0	0.0	0.0	9480.6032	6041.8369	NaN	NaN	0.3892	0.8358	0.0249	0.0203	0.0734	0.0221	0.0235
0.0	0.0	0.0	10335.6032	3112.8369	NaN	NaN	0.2315	0.8412	0.0247	0.0199	0.0698	0.0214	0.023
0.0	0.0	0.0	9151.6032	3000.8369	NaN	NaN	0.2469	0.8456	0.0244	0.0194	0.0671	0.0208	0.0227
0.0	0.0	0.0	8881.6032	5672.8369	NaN	NaN	0.3898	0.8517	0.024	0.0189	0.0631	0.0201	0.0222
0.0	0.0	0.0	12337.6032	5726.8369	NaN	NaN	0.317	0.8579	0.0235	0.0184	0.0591	0.0194	0.0217
0.0	0.0	0.0	12384.6032	2724.8369	NaN	NaN	0.1803	0.8654	0.0227	0.0178	0.0545	0.0187	0.021
0.0	0.0	0.0	8925.6032	5189.8369	NaN	NaN	0.3677	0.87	0.0221	0.0174	0.0517	0.0181	0.0207
0.0	0.0	0.0	10641.6032	3685.8369	NaN	NaN	0.2573	0.875	0.0216	0.0169	0.0488	0.0174	0.0203
0.0	0.0	0.0	10788.6032	3924.8369	NaN	NaN	0.2668	0.8788	0.0211	0.0166	0.0466	0.0169	0.02
0.0	0.0	0.0	11688.6032	5286.8369	NaN	NaN	0.3114	0.8805	0.0208	0.0165	0.0457	0.0165	0.0199
0.0	0.0	0.0	9426.6032	4574.8369	NaN	NaN	0.3267	0.8832	0.0203	0.0162	0.0446	0.0161	0.0197
0.0	0.0	0.0	10600.6032	6175.8369	NaN	NaN	0.3681	0.8844	0.0202	0.0161	0.0439	0.0158	0.0197
0.0	0.0	0.0	11064.6032	5751.8369	NaN	NaN	0.342	0.8866	0.02	0.016	0.0424	0.0156	0.0195
0.0	0.0	0.0	11205.6032	2497.8369	NaN	NaN	0.1823	0.8908	0.0196	0.0156	0.0399	0.0152	0.0189
0.0	0.0	0.0	14296.6032	4929.8369	NaN	NaN	0.2564	0.8935	0.0192	0.0154	0.0384	0.0149	0.0185
0.0	0.0	0.0	12886.6032	6533.8369	NaN	NaN	0.3364	0.8943	0.0192	0.0153	0.0379	0.0148	0.0184
0.0	0.0	0.0	9606.6032	5956.8369	NaN	NaN	0.3827	0.8959	0.0191	0.0152	0.0372	0.0146	0.0181
0.0	0.0	0.0	10115.6032	5758.8369	NaN	NaN	0.3628	0.897	0.019	0.0152	0.0364	0.0145	0.0178
0.0	0.0	0.0	11355.6032	4365.8369	NaN	NaN	0.2777	0.8983	0.019	0.0151	0.0357	0.0144	0.0176
0.0	0.0	0.0	11066.6032	6239.8369	NaN	NaN	0.3605	0.8989	0.019	0.015	0.0353	0.0142	0.0175
0.0	0.0	0.0	9393.6032	3810.8369	NaN	NaN	0.2886	0.9012	0.0187	0.0148	0.0342	0.0139	0.0172
0.0	0.0	0.0	11066.6032	7992.8369	NaN	NaN	0.4194	0.899	0.0191	0.015	0.0351	0.0142	0.0176
0.0	0.0	0.0	8944.6032	5015.8369	NaN	NaN	0.3593	0.9013	0.019	0.0149	0.0336	0.014	0.0172
0.0	0.0	0.0	11778.6032	3634.8369	NaN	NaN	0.2358	0.9039	0.0189	0.0146	0.0321	0.0137	0.0168
0.0	0.0	0.0	16775.6032	6432.8369	NaN	NaN	0.2772	0.9036	0.0189	0.0147	0.0323	0.0136	0.0169
0.0	0.0	0.0	13437.6032	7586.8369	NaN	NaN	0.3609	0.902	0.0192	0.0148	0.033	0.0138	0.0172
0.0	0.0	0.0	10066.6032	4278.8369	NaN	NaN	0.2983	0.9036	0.019	0.0147	0.0323	0.0135	0.0169
0.0	0.0	0.0	11848.6032	5472.8369	NaN	NaN	0.316	0.9026	0.0193	0.0147	0.0328	0.0135	0.0172
0.0	0.0	0.0	8630.6032	4053.8369	NaN	NaN	0.3196	0.9026	0.0194	0.0147	0.0326	0.0134	0.0172
0.0	0.0	0.0	11085.6032	4759.8369	NaN	NaN	0.3004	0.9022	0.0197	0.0149	0.0323	0.0135	0.0174
0.0	0.0	0.0	8291.6032	4010.8369	NaN	NaN	0.326	0.903	0.0196	0.0149	0.0318	0.0134	0.0174
0.0	0.0	0.0	12840.6032	3519.8369	NaN	NaN	0.2151	0.9013	0.02	0.015	0.0324	0.0135	0.0179
0.0	0.0	0.0	12395.6032	4301.8369	NaN	NaN	0.2576	0.9023	0.0199	0.0149	0.0319	0.0132	0.0177
0.0	0.0	0.0	11260.6032	3673.8369	NaN	NaN	0.246	0.8991	0.0205	0.0152	0.0333	0.0134	0.0185
0.0	0.0	0.0	6817.6032	2780.8369	NaN	NaN	0.2897	0.8987	0.0206	0.0152	0.0336	0.0133	0.0186
0.0	0.0	0.0	14203.6032	2533.8369	NaN	NaN	0.1514	0.8965	0.0211	0.0154	0.0345	0.0133	0.0192
0.0	0.0	0.0	11331.6032	1498.8369	NaN	NaN	0.1168	0.8958	0.0213	0.0155	0.0347	0.0133	0.0194
0.0	0.0	0.0	11062.6032	1466.8369	NaN	NaN	0.1171	0.8958	0.0215	0.0154	0.0346	0.0132	0.0196
0.0	0.0	0.0	9691.6032	5891.8369	NaN	NaN	0.3781	0.8934	0.022	0.0155	0.0358	0.0132	0.0201
0.0	0.0	0.0	9879.6032	5058.8369	NaN	NaN	0.3386	0.8905	0.0226	0.0157	0.037	0.0134	0.0208
0.0	0.0	0.0	13066.6032	1754.8369	NaN	NaN	0.1184	0.8903	0.0228	0.0157	0.0369	0.0133	0.0209
0.0	0.0	0.0	12985.6032	5043.8369	NaN	NaN	0.2798	0.887	0.0235	0.0159	0.0385	0.0135	0.0216
0.0	0.0	0.0	10714.6032	2139.8369	NaN	NaN	0.1665	0.8847	0.0239	0.0161	0.0396	0.0136	0.0221
0.0	0.0	0.0	11663.6032	5341.8369	NaN	NaN	0.3141	0.8814	0.0244	0.0164	0.0411	0.0139	0.0227
0.0	0.0	0.0	7579.6032	5766.8369	NaN	NaN	0.4321	0.8801	0.0247	0.0166	0.0416	0.014	0.023
0.0	0.0	0.0	12109.6032	3442.8369	NaN	NaN	0.2214	0.8803	0.0248	0.0166	0.0412	0.0141	0.023
0.0	0.0	0.0	13904.6032	4784.8369	NaN	NaN	0.256	0.882	0.0244	0.0164	0.0405	0.0139	0.0227
0.0	0.0	0.0	10821.6032	5767.8369	NaN	NaN	0.3477	0.8783	0.0248	0.0168	0.0424	0.0142	0.0234
0.0	0.0	0.0	9946.6032	3601.8369	NaN	NaN	0.2658	0.88	0.0245	0.0166	0.0416	0.0142	0.0231
0.0	0.0	0.0	14281.6032	3188.8369	NaN	NaN	0.1825	0.8816	0.0244	0.0164	0.0407	0.0141	0.0228
0.0	0.0	0.0	12274.6032	3939.8369	NaN	NaN	0.243	0.8814	0.0243	0.0164	0.0409	0.0141	0.0229
0.0	0.0	0.0	10216.6032	3201.8369	NaN	NaN	0.2386	0.8812	0.0243	0.0163	0.0411	0.0141	0.0229
0.0	0.0	0.0	8875.6032	5750.8369	NaN	NaN	0.3932	0.8808	0.0244	0.0162	0.0415	0.0141	0.0229
0.0	0.0	0.0	10213.6032	4919.8369	NaN	NaN	0.3251	0.8802	0.0247	0.0163	0.0417	0.0142	0.0229
0.0	0.0	0.0	12921.6032	1540.8369	NaN	NaN	0.1065	0.8814	0.0246	0.0162	0.0409	0.0143	0.0226
0.0	0.0	0.0	4628.6032	6067.8369	NaN	NaN	0.5673	0.8835	0.0244	0.0159	0.0399	0.0143	0.0221
0.0	0.0	0.0	10343.6032	5048.8369	NaN	NaN	0.328	0.8845	0.0244	0.0157	0.0393	0.0143	0.0218
0.0	0.0	0.0	13854.6032	3293.8369	NaN	NaN	0.1921	0.8858	0.0242	0.0156	0.0386	0.0143	0.0215
0.0	0.0	0.0	8178.6032	6454.8369	NaN	NaN	0.4411	0.8846	0.0245	0.0157	0.0391	0.0145	0.0216
0.0	0.0	0.0	8725.6032	4048.8369	NaN	NaN	0.3169	0.8869	0.0242	0.0153	0.0379	0.0144	0.0212
0.0	0.0	0.0	11297.6032	1457.8369	NaN	NaN	0.1143	0.8872	0.0242	0.0152	0.0378	0.0143	0.0212
0.0	0.0	0.0	11054.6032	5348.8369	NaN	NaN	0.3261	0.8831	0.0251	0.0157	0.0393	0.0149	0.0218
0.0	0.0	0.0	8046.6032	3989.8369	NaN	NaN	0.3315	0.8884	0.0243	0.0152	0.0367	0.0146	0.0208
0.0	0.0	0.0	14250.6032	4158.8369	NaN	NaN	0.2259	0.8854	0.025	0.0155	0.0378	0.0149	0.0213
0.0	0.0	0.0	8942.6032	3123.8369	NaN	NaN	0.2589	0.8883	0.0245	0.0152	0.0365	0.0147	0.0208
0.0	0.0	0.0	11507.6032	5652.8369	NaN	NaN	0.3294	0.8855	0.0253	0.0154	0.0375	0.015	0.0213
0.0	0.0	0.0	9847.6032	4725.8369	NaN	NaN	0.3243	0.8881	0.0247	0.0151	0.0365	0.0146	0.0209
0.0	0.0	0.0	11197.6032	6456.8369	NaN	NaN	0.3657	0.8819	0.026	0.0158	0.0394	0.0151	0.0219
0.0	0.0	0.0	12382.6032	5682.8369	NaN	NaN	0.3146	0.8827	0.0262	0.0158	0.0385	0.0153	0.0215
0.0	0.0	0.0	8327.6032	3455.8369	NaN	NaN	0.2933	0.8843	0.0263	0.0158	0.037	0.0154	0.0211
0.0	0.0	0.0	7786.6032	4073.8369	NaN	NaN	0.3435	0.8863	0.0262	0.0157	0.0357	0.0154	0.0207
0.0	0.0	0.0	12608.6032	4967.8369	NaN	NaN	0.2826	0.8853	0.0266	0.0159	0.0361	0.0154	0.0207
0.0	0.0	0.0	11001.6032	7839.8369	NaN	NaN	0.4161	0.8842	0.0269	0.0161	0.0364	0.0156	0.0208
0.0	0.0	0.0	14027.6032	4735.8369	NaN	NaN	0.2524	0.8836	0.0274	0.0164	0.0361	0.0158	0.0207
0.0	0.0	0.0	9205.6032	2321.8369	NaN	NaN	0.2014	0.8868	0.027	0.0163	0.0344	0.0155	0.0201
0.0	0.0	0.0	11689.6032	5309.8369	NaN	NaN	0.3124	0.8847	0.0275	0.0167	0.0353	0.0154	0.0204
0.0	0.0	0.0	13690.6032	3005.8369	NaN	NaN	0.18	0.8839	0.0279	0.0171	0.0355	0.0154	0.0203
0.0	0.0	0.0	10396.6032	6356.8369	NaN	NaN	0.3794	0.8823	0.0286	0.0175	0.0356	0.0157	0.0204
0.0	0.0	0.0	9339.6032	1599.8369	NaN	NaN	0.1462	0.8853	0.0285	0.0174	0.0338	0.0156	0.0194
0.0	0.0	0.0	10295.6032	3118.8369	NaN	NaN	0.2325	0.8862	0.0287	0.0175	0.0331	0.0154	0.0192
0.0	0.0	0.0	11644.6032	4387.8369	NaN	NaN	0.2737	0.8849	0.0292	0.0179	0.0333	0.0155	0.0192
0.0	0.0	0.0	11997.6032	6917.8369	NaN	NaN	0.3657	0.8844	0.0298	0.0181	0.033	0.0156	0.0191
0.0	0.0	0.0	11096.6032	3739.8369	NaN	NaN	0.2521	0.8856	0.03	0.0182	0.0321	0.0155	0.0187
0.0	0.0	0.0	12557.6032	3844.8369	NaN	NaN	0.2344	0.8852	0.0303	0.0183	0.032	0.0155	0.0188
0.0	0.0	0.0	11065.6032	6212.8369	NaN	NaN	0.3596	0.8848	0.0306	0.0184	0.0318	0.0155	0.0189
0.0	0.0	0.0	11948.6032	4366.8369	NaN	NaN	0.2677	0.8847	0.0309	0.0185	0.0313	0.0156	0.019
0.0	0.0	0.0	10370.6032	3154.8369	NaN	NaN	0.2333	0.8871	0.0306	0.0182	0.03	0.0155	0.0186
0.0	0.0	0.0	10768.6032	5475.8369	NaN	NaN	0.3371	0.8881	0.0305	0.018	0.0293	0.0154	0.0187
0.0	0.0	0.0	12210.6032	4444.8369	NaN	NaN	0.2669	0.889	0.0303	0.0178	0.0286	0.0155	0.0188
0.0	0.0	0.0	10093.6032	4478.8369	NaN	NaN	0.3073	0.8905	0.03	0.0175	0.0278	0.0155	0.0187
0.0	0.0	0.0	10292.6032	4208.8369	NaN	NaN	0.2902	0.8916	0.0298	0.0173	0.0271	0.0155	0.0186
0.0	0.0	0.0	12232.6032	1907.8369	NaN	NaN	0.1349	0.8921	0.0296	0.0172	0.0268	0.0155	0.0187
0.0	0.0	0.0	11803.6032	4826.8369	NaN	NaN	0.2902	0.8913	0.0296	0.0174	0.0269	0.0158	0.019
0.0	0.0	0.0	12959.6032	2998.8369	NaN	NaN	0.1879	0.8932	0.0291	0.0172	0.0261	0.0158	0.0186
0.0	0.0	0.0	14605.6032	3697.8369	NaN	NaN	0.202	0.895	0.0285	0.017	0.0254	0.0158	0.0182
0.0	0.0	0.0	12786.6032	4438.8369	NaN	NaN	0.2577	0.8957	0.0282	0.0169	0.0251	0.0158	0.0182
0.0	0.0	0.0	12051.6032	6504.8369	NaN	NaN	0.3505	0.896	0.0281	0.0169	0.025	0.0158	0.0181
0.0	0.0	0.0	13443.6032	7246.8369	NaN	NaN	0.3503	0.8948	0.0283	0.0171	0.0254	0.0159	0.0184
0.0	0.0	0.0	14310.6032	2515.8369	NaN	NaN	0.1495	0.8951	0.0282	0.0171	0.0253	0.0159	0.0183
0.0	0.0	0.0	13049.6032	5088.8369	NaN	NaN	0.2806	0.8946	0.0282	0.0172	0.0256	0.0159	0.0184
0.0	0.0	0.0	14005.6032	4504.8369	NaN	NaN	0.2434	0.8935	0.0285	0.0174	0.026	0.0159	0.0187
0.0	0.0	0.0	7927.6032	3733.8369	NaN	NaN	0.3202	0.8944	0.0285	0.0175	0.0256	0.0158	0.0183
0.0	0.0	0.0	11113.6032	5935.8369	NaN	NaN	0.3482	0.8936	0.0285	0.0176	0.0261	0.0158	0.0184
0.0	0.0	0.0	10837.6032	6365.8369	NaN	NaN	0.37	0.8928	0.0286	0.0176	0.0265	0.0158	0.0187
0.0	0.0	0.0	10267.6032	4418.8369	NaN	NaN	0.3009	0.8929	0.0288	0.0177	0.0265	0.0156	0.0187
0.0	0.0	0.0	14803.6032	6092.8369	NaN	NaN	0.2916	0.891	0.0291	0.018	0.0272	0.0156	0.0191
0.0	0.0	0.0	9984.6032	2682.8369	NaN	NaN	0.2118	0.8911	0.029	0.0179	0.0274	0.0155	0.0191
0.0	0.0	0.0	10761.6032	6262.8369	NaN	NaN	0.3679	0.8897	0.0294	0.018	0.0279	0.0153	0.0196
0.0	0.0	0.0	15638.6032	3351.8369	NaN	NaN	0.1765	0.8892	0.0296	0.0181	0.0282	0.0152	0.0197
0.0	0.0	0.0	12500.6032	3228.8369	NaN	NaN	0.2053	0.8882	0.0296	0.0181	0.0287	0.0153	0.0201
0.0	0.0	0.0	9649.6032	4290.8369	NaN	NaN	0.3078	0.8884	0.0296	0.018	0.0286	0.0153	0.0202
0.0	0.0	0.0	10706.6032	1934.8369	NaN	NaN	0.1531	0.8899	0.0293	0.0176	0.0282	0.0149	0.0201
0.0	0.0	0.0	14870.6032	4889.8369	NaN	NaN	0.2475	0.8869	0.0299	0.0178	0.0294	0.0151	0.0209
0.0	0.0	0.0	10404.6032	3692.8369	NaN	NaN	0.262	0.8879	0.0297	0.0175	0.029	0.0151	0.0207
0.0	0.0	0.0	11401.6032	3430.8369	NaN	NaN	0.2313	0.8879	0.0297	0.0172	0.0292	0.015	0.021
0.0	0.0	0.0	11271.6032	4175.8369	NaN	NaN	0.2703	0.8872	0.0297	0.0172	0.0294	0.0152	0.0212
0.0	0.0	0.0	9985.6032	2462.8369	NaN	NaN	0.1978	0.8882	0.0297	0.0171	0.0288	0.0153	0.021
0.0	0.0	0.0	10249.6032	5363.8369	NaN	NaN	0.3435	0.8884	0.0296	0.0169	0.0286	0.0154	0.0211
0.0	0.0	0.0	11292.6032	4495.8369	NaN	NaN	0.2848	0.8886	0.0294	0.0167	0.0287	0.0154	0.0213
0.0	0.0	0.0	11321.6032	6971.8369	NaN	NaN	0.3811	0.8865	0.0299	0.0168	0.0294	0.0157	0.0219
0.0	0.0	0.0	10211.6032	4122.8369	NaN	NaN	0.2876	0.8868	0.03	0.0167	0.0289	0.016	0.0217
0.0	0.0	0.0	8958.6032	1724.8369	NaN	NaN	0.1614	0.8893	0.0294	0.0162	0.0279	0.0158	0.0214
0.0	0.0	0.0	10018.6032	11789.8369	NaN	NaN	0.5406	0.8856	0.0303	0.0164	0.0292	0.0161	0.0224
0.0	0.0	0.0	8866.6032	3731.8369	NaN	NaN	0.2962	0.8856	0.0306	0.0163	0.0289	0.0164	0.0221
0.0	0.0	0.0	13304.6032	5704.8369	NaN	NaN	0.3001	0.8861	0.0306	0.0162	0.0283	0.0166	0.0221
0.0	0.0	0.0	10882.6032	3756.8369	NaN	NaN	0.2566	0.8865	0.0307	0.0162	0.0281	0.0167	0.0219
0.0	0.0	0.0	9449.6032	3683.8369	NaN	NaN	0.2805	0.8851	0.0312	0.0163	0.0283	0.0167	0.0223
0.0	0.0	0.0	9713.6032	6850.8369	NaN	NaN	0.4136	0.8846	0.0318	0.0164	0.0282	0.0169	0.0221
0.0	0.0	0.0	13157.6032	6806.8369	NaN	NaN	0.3409	0.8834	0.0324	0.0165	0.0283	0.017	0.0223
0.0	0.0	0.0	8907.6032	3645.8369	NaN	NaN	0.2904	0.8845	0.0324	0.0164	0.0278	0.0171	0.0219
0.0	0.0	0.0	11325.6032	7295.8369	NaN	NaN	0.3918	0.8822	0.0331	0.0166	0.0286	0.0169	0.0226
0.0	0.0	0.0	11268.6032	6218.8369	NaN	NaN	0.3556	0.879	0.0342	0.0169	0.0297	0.0171	0.0231
0.0	0.0	0.0	12138.6032	1782.8369	NaN	NaN	0.1281	0.8791	0.0346	0.017	0.0294	0.0171	0.0228
0.0	0.0	0.0	10791.6032	1766.8369	NaN	NaN	0.1407	0.8794	0.0349	0.017	0.029	0.0169	0.0227
0.0	0.0	0.0	10866.6032	4981.8369	NaN	NaN	0.3143	0.8757	0.0364	0.0174	0.0301	0.0167	0.0237
0.0	0.0	0.0	11642.6032	6759.8369	NaN	NaN	0.3673	0.8705	0.0381	0.018	0.032	0.0167	0.0247
0.0	0.0	0.0	11060.6032	5348.8369	NaN	NaN	0.326	0.8692	0.0391	0.0183	0.0321	0.0165	0.0249
0.0	0.0	0.0	10665.6032	3573.8369	NaN	NaN	0.251	0.8665	0.0404	0.0187	0.0328	0.0163	0.0253
0.0	0.0	0.0	15084.6032	3522.8369	NaN	NaN	0.1893	0.8619	0.0419	0.0194	0.0345	0.0159	0.0264
0.0	0.0	0.0	9585.6032	5601.8369	NaN	NaN	0.3688	0.8566	0.0436	0.0202	0.0362	0.0157	0.0276
0.0	0.0	0.0	10753.6032	4049.8369	NaN	NaN	0.2736	0.8534	0.0451	0.0209	0.037	0.0155	0.0281
0.0	0.0	0.0	16637.6032	3814.8369	NaN	NaN	0.1865	0.8498	0.0463	0.0216	0.0381	0.0152	0.029
0.0	0.0	0.0	8612.6032	9071.8369	NaN	NaN	0.513	0.8457	0.0471	0.0224	0.0398	0.0151	0.03
0.0	0.0	0.0	10738.6032	6682.8369	NaN	NaN	0.3836	0.8431	0.0478	0.0229	0.0407	0.0148	0.0306
0.0	0.0	0.0	13788.6032	7506.8369	NaN	NaN	0.3525	0.8396	0.0484	0.0235	0.0421	0.0148	0.0316
0.0	0.0	0.0	13090.6032	4190.8369	NaN	NaN	0.2425	0.8395	0.0479	0.0236	0.0427	0.0149	0.0313
0.0	0.0	0.0	10165.6032	3029.8369	NaN	NaN	0.2296	0.8425	0.0476	0.0235	0.0414	0.0148	0.0302
0.0	0.0	0.0	9186.6032	3473.8369	NaN	NaN	0.2744	0.8408	0.0486	0.0237	0.0416	0.0147	0.0306
0.0	0.0	0.0	13236.6032	4454.8369	NaN	NaN	0.2518	0.8364	0.0495	0.0242	0.0432	0.0149	0.0318
0.0	0.0	0.0	12975.6032	6369.8369	NaN	NaN	0.3293	0.8359	0.0501	0.0245	0.043	0.0149	0.0316
0.0	0.0	0.0	7912.6032	151.8369	NaN	NaN	0.0188	0.8372	0.0502	0.0244	0.0424	0.0149	0.0309
0.0	0.0	0.0	12172.6032	1331.8369	NaN	NaN	0.0986	0.8363	0.0502	0.0245	0.0429	0.0149	0.0312
0.0	0.0	0.0	8486.6032	4051.8369	NaN	NaN	0.3232	0.8356	0.0504	0.0247	0.0433	0.0149	0.0311
0.0	0.0	0.0	8986.6032	3912.8369	NaN	NaN	0.3033	0.8365	0.0502	0.0249	0.043	0.0149	0.0305
0.0	0.0	0.0	11257.6032	4281.8369	NaN	NaN	0.2755	0.8389	0.0496	0.0246	0.0425	0.0149	0.0294
0.0	0.0	0.0	9217.6032	7316.8369	NaN	NaN	0.4425	0.8374	0.0497	0.0248	0.0434	0.0149	0.0298
0.0	0.0	0.0	11158.6032	7629.8369	NaN	NaN	0.4061	0.8363	0.0495	0.025	0.0443	0.0151	0.0297
0.0	0.0	0.0	10914.6032	3984.8369	NaN	NaN	0.2674	0.8379	0.0485	0.0249	0.0445	0.0151	0.029
0.0	0.0	0.0	9029.6032	4692.8369	NaN	NaN	0.342	0.8395	0.0477	0.0248	0.0442	0.0152	0.0287
0.0	0.0	0.0	11360.6032	-900.1631	NaN	NaN	-0.0861	0.8436	0.0472	0.0246	0.0423	0.0149	0.0275
0.0	0.0	0.0	11666.6032	3099.8369	NaN	NaN	0.2099	0.8408	0.0485	0.025	0.0425	0.0149	0.0283
0.0	0.0	0.0	10084.6032	4974.8369	NaN	NaN	0.3303	0.8367	0.0499	0.0257	0.0435	0.0149	0.0292
0.0	0.0	0.0	10619.6032	4696.8369	NaN	NaN	0.3067	0.833	0.0515	0.0263	0.0443	0.0147	0.0302
0.0	0.0	0.0	12795.6032	4343.8369	NaN	NaN	0.2534	0.8264	0.0535	0.0273	0.046	0.0146	0.0321
0.0	0.0	0.0	9752.6032	2352.8369	NaN	NaN	0.1944	0.8227	0.0544	0.028	0.0473	0.0144	0.0332
0.0	0.0	0.0	8571.6032	6307.8369	NaN	NaN	0.4239	0.8214	0.0548	0.0282	0.0476	0.0141	0.0338
0.0	0.0	0.0	9750.6032	5622.8369	NaN	NaN	0.3658	0.8215	0.0544	0.0283	0.0477	0.014	0.034
0.0	0.0	0.0	11412.6032	3921.8369	NaN	NaN	0.2558	0.8246	0.0535	0.028	0.0467	0.0138	0.0334
0.0	0.0	0.0	16107.6032	5347.8369	NaN	NaN	0.2493	0.825	0.0534	0.0279	0.046	0.0138	0.0338
0.0	0.0	0.0	14916.6032	1458.8369	NaN	NaN	0.0891	0.8247	0.0537	0.028	0.0457	0.0137	0.0343
0.0	0.0	0.0	12678.6032	2202.8369	NaN	NaN	0.148	0.8223	0.0541	0.0282	0.0462	0.0137	0.0354
0.0	0.0	0.0	12334.6032	5101.8369	NaN	NaN	0.2926	0.8198	0.0547	0.0286	0.0468	0.0137	0.0364
0.0	0.0	0.0	13754.6032	1781.8369	NaN	NaN	0.1147	0.8177	0.0556	0.029	0.0466	0.0137	0.0374
0.0	0.0	0.0	10965.6032	5008.8369	NaN	NaN	0.3136	0.8151	0.0563	0.0292	0.0471	0.0138	0.0384
0.0	0.0	0.0	8299.6032	4372.8369	NaN	NaN	0.3451	0.8152	0.0563	0.0292	0.0468	0.0138	0.0387
0.0	0.0	0.0	8488.6032	4617.8369	NaN	NaN	0.3523	0.8148	0.0566	0.0293	0.0465	0.0137	0.039
0.0	0.0	0.0	13205.6032	4875.8369	NaN	NaN	0.2697	0.8141	0.0569	0.0294	0.0463	0.0137	0.0397
0.0	0.0	0.0	11249.6032	2379.8369	NaN	NaN	0.1746	0.8151	0.0566	0.0293	0.0461	0.0137	0.0393
0.0	0.0	0.0	8658.6032	5527.8369	NaN	NaN	0.3897	0.8155	0.0567	0.0293	0.0455	0.0136	0.0394
0.0	0.0	0.0	9077.6032	2945.8369	NaN	NaN	0.245	0.8153	0.0568	0.0294	0.0454	0.0135	0.0395
0.0	0.0	0.0	7998.6032	4648.8369	NaN	NaN	0.3676	0.8148	0.0569	0.0294	0.0455	0.0135	0.0398
0.0	0.0	0.0	10961.6032	8883.8369	NaN	NaN	0.4477	0.8138	0.057	0.0294	0.0455	0.0137	0.0405
0.0	0.0	0.0	8292.6032	4466.8369	NaN	NaN	0.3501	0.815	0.0566	0.0292	0.0454	0.0137	0.0401
0.0	0.0	0.0	11316.6032	2705.8369	NaN	NaN	0.193	0.8175	0.0556	0.0286	0.0448	0.0136	0.0398
0.0	0.0	0.0	9286.6032	3550.8369	NaN	NaN	0.2766	0.8194	0.0547	0.0281	0.0448	0.0136	0.0393
0.0	0.0	0.0	10822.6032	3664.8369	NaN	NaN	0.253	0.8215	0.054	0.0276	0.0442	0.0135	0.0392
0.0	0.0	0.0	10298.6032	2611.8369	NaN	NaN	0.2023	0.8221	0.0535	0.0272	0.0445	0.0134	0.0393
0.0	0.0	0.0	7367.6032	6292.8369	NaN	NaN	0.4607	0.8218	0.0526	0.0268	0.0453	0.0134	0.04
0.0	0.0	0.0	8938.6032	4346.8369	NaN	NaN	0.3272	0.8225	0.0515	0.0264	0.046	0.0133	0.0403
0.0	0.0	0.0	6568.6032	2543.8369	NaN	NaN	0.2792	0.8233	0.0505	0.0259	0.0467	0.0131	0.0405
0.0	0.0	0.0	9304.6032	3186.8369	NaN	NaN	0.2551	0.8238	0.049	0.0254	0.0476	0.0131	0.0412
0.0	0.0	0.0	11646.6032	1057.8369	NaN	NaN	0.0833	0.8254	0.048	0.025	0.0478	0.013	0.0408
0.0	0.0	0.0	8299.6032	2752.8369	NaN	NaN	0.2491	0.8283	0.0469	0.0246	0.0471	0.0129	0.0402
0.0	0.0	0.0	10394.6032	1612.8369	NaN	NaN	0.1343	0.8308	0.0455	0.0241	0.0471	0.0128	0.0398
0.0	0.0	0.0	9262.6032	7239.8369	NaN	NaN	0.4387	0.8321	0.0441	0.0236	0.0474	0.0127	0.0401
0.0	0.0	0.0	10394.6032	5856.8369	NaN	NaN	0.3604	0.8324	0.0437	0.0234	0.0476	0.0128	0.0402
0.0	0.0	0.0	8805.6032	1976.8369	NaN	NaN	0.1833	0.835	0.0431	0.0229	0.0468	0.0129	0.0393
0.0	0.0	0.0	9990.6032	3341.8369	NaN	NaN	0.2507	0.8369	0.0421	0.0224	0.0467	0.0128	0.0392
0.0	0.0	0.0	10966.6032	6416.8369	NaN	NaN	0.3691	0.8368	0.042	0.0223	0.0468	0.0129	0.0392
0.0	0.0	0.0	10683.6032	3868.8369	NaN	NaN	0.2659	0.8369	0.0428	0.0224	0.0462	0.0131	0.0386
0.0	0.0	0.0	9715.6032	3308.8369	NaN	NaN	0.254	0.837	0.0434	0.0228	0.0458	0.013	0.0379
0.0	0.0	0.0	9352.6032	4778.8369	NaN	NaN	0.3382	0.838	0.0433	0.0232	0.0458	0.0127	0.037
0.0	0.0	0.0	9209.6032	7630.8369	NaN	NaN	0.4531	0.8388	0.0427	0.0239	0.0461	0.0124	0.0362
0.0	0.0	0.0	10019.6032	4061.8369	NaN	NaN	0.2885	0.8411	0.0418	0.0242	0.046	0.0123	0.0345
0.0	0.0	0.0	8549.6032	4775.8369	NaN	NaN	0.3584	0.8461	0.0399	0.0242	0.0451	0.0123	0.0324
0.0	0.0	0.0	7232.6032	5981.8369	NaN	NaN	0.4527	0.8502	0.038	0.0243	0.0443	0.0124	0.0307
0.0	0.0	0.0	5189.6032	6268.8369	NaN	NaN	0.5471	0.8534	0.0364	0.0244	0.0438	0.0129	0.0292
0.0	0.0	0.0	8836.6032	5573.8369	NaN	NaN	0.3868	0.8569	0.035	0.0242	0.0428	0.0133	0.0278
0.0	0.0	0.0	10308.6032	4748.8369	NaN	NaN	0.3154	0.8612	0.0338	0.0237	0.0413	0.0137	0.0263
0.0	0.0	0.0	10860.6032	715.8369	NaN	NaN	0.0618	0.8653	0.0326	0.0234	0.04	0.0139	0.0248
0.0	0.0	0.0	11248.6032	7153.8369	NaN	NaN	0.3887	0.866	0.0315	0.0235	0.0402	0.0142	0.0247
0.0	0.0	0.0	9256.6032	4590.8369	NaN	NaN	0.3315	0.8664	0.0309	0.0235	0.0406	0.0145	0.0242
0.0	0.0	0.0	12204.6032	4047.8369	NaN	NaN	0.2491	0.8677	0.0304	0.0232	0.0404	0.0146	0.0237
0.0	0.0	0.0	10147.6032	3036.8369	NaN	NaN	0.2303	0.8681	0.0299	0.0232	0.0406	0.015	0.0233
0.0	0.0	0.0	7234.6032	3710.8369	NaN	NaN	0.339	0.8685	0.0294	0.0229	0.0409	0.015	0.0232
0.0	0.0	0.0	6896.6032	4360.8369	NaN	NaN	0.3874	0.8687	0.0292	0.0228	0.0411	0.0153	0.0229
0.0	0.0	0.0	8953.6032	3992.8369	NaN	NaN	0.3084	0.8699	0.0287	0.0225	0.0409	0.0154	0.0227
0.0	0.0	0.0	8638.6032	-50.1631	NaN	NaN	-0.0058	0.872	0.0282	0.0221	0.0403	0.0153	0.0222
0.0	0.0	0.0	9121.6032	5953.8369	NaN	NaN	0.3949	0.8711	0.028	0.0223	0.0408	0.0154	0.0224
0.0	0.0	0.0	10237.6032	1826.8369	NaN	NaN	0.1514	0.8705	0.0278	0.0223	0.0412	0.0154	0.0227
0.0	0.0	0.0	8582.6032	3215.8369	NaN	NaN	0.2726	0.8717	0.0276	0.0222	0.0406	0.0155	0.0224
0.0	0.0	0.0	10267.6032	4585.8369	NaN	NaN	0.3087	0.872	0.0273	0.0223	0.0403	0.0157	0.0223
0.0	0.0	0.0	13215.6032	5355.8369	NaN	NaN	0.2884	0.8712	0.0273	0.0226	0.0405	0.0159	0.0226
0.0	0.0	0.0	7949.6032	4309.8369	NaN	NaN	0.3516	0.872	0.0271	0.0226	0.0399	0.0162	0.0223
0.0	0.0	0.0	10937.6032	4764.8369	NaN	NaN	0.3034	0.8736	0.0267	0.0224	0.039	0.0162	0.0221
0.0	0.0	0.0	8552.6032	2392.8369	NaN	NaN	0.2186	0.8765	0.0262	0.0219	0.0377	0.0162	0.0215
0.0	0.0	0.0	10116.6032	4356.8369	NaN	NaN	0.301	0.8767	0.0259	0.0222	0.0373	0.0163	0.0216
0.0	0.0	0.0	8949.6032	4642.8369	NaN	NaN	0.3416	0.8778	0.0256	0.022	0.0369	0.0166	0.0211
0.0	0.0	0.0	10298.6032	5027.8369	NaN	NaN	0.328	0.8784	0.0254	0.0219	0.0368	0.0167	0.0208
0.0	0.0	0.0	10160.6032	5009.8369	NaN	NaN	0.3302	0.8778	0.0254	0.0221	0.0371	0.0171	0.0205
0.0	0.0	0.0	10927.6032	6378.8369	NaN	NaN	0.3686	0.8777	0.0251	0.0221	0.0372	0.0175	0.0204
0.0	0.0	0.0	9959.6032	5750.8369	NaN	NaN	0.3661	0.8806	0.0245	0.0212	0.0365	0.0175	0.0197
0.0	0.0	0.0	12636.6032	3859.8369	NaN	NaN	0.234	0.8847	0.0238	0.0201	0.0353	0.0172	0.0189
0.0	0.0	0.0	7814.6032	-1119.1631	NaN	NaN	-0.1672	0.8883	0.0231	0.0194	0.034	0.0171	0.0182
0.0	0.0	0.0	10760.6032	5197.8369	NaN	NaN	0.3257	0.886	0.0235	0.02	0.0346	0.0174	0.0186
0.0	0.0	0.0	10548.6032	5906.8369	NaN	NaN	0.359	0.884	0.024	0.0202	0.0354	0.0178	0.0186
0.0	0.0	0.0	15161.6032	2955.8369	NaN	NaN	0.1631	0.883	0.0242	0.0204	0.0355	0.0178	0.019
0.0	0.0	0.0	7780.6032	4902.8369	NaN	NaN	0.3866	0.8821	0.0243	0.0206	0.0358	0.0181	0.0191
0.0	0.0	0.0	8950.6032	4284.8369	NaN	NaN	0.3237	0.881	0.0246	0.0208	0.0359	0.018	0.0196
0.0	0.0	0.0	11209.6032	3382.8369	NaN	NaN	0.2318	0.8806	0.025	0.0206	0.0361	0.0181	0.0195
0.0	0.0	0.0	9044.6032	3625.8369	NaN	NaN	0.2862	0.8822	0.025	0.0203	0.0355	0.0179	0.0192
0.0	0.0	0.0	11358.6032	4672.8369	NaN	NaN	0.2915	0.8814	0.0251	0.0206	0.0354	0.0179	0.0196
0.0	0.0	0.0	10765.6032	9995.8369	NaN	NaN	0.4815	0.8797	0.0257	0.021	0.0355	0.0177	0.0204
0.0	0.0	0.0	8190.6032	-703.1631	NaN	NaN	-0.0939	0.8823	0.0255	0.0203	0.0348	0.0174	0.0197
0.0	0.0	0.0	12596.6032	4747.8369	NaN	NaN	0.2737	0.8795	0.026	0.0212	0.0352	0.0175	0.0205
0.0	0.0	0.0	8727.6032	3049.8369	NaN	NaN	0.259	0.8788	0.0264	0.0215	0.0351	0.0175	0.0207
0.0	0.0	0.0	11282.6032	5499.8369	NaN	NaN	0.3277	0.8771	0.0268	0.0219	0.0354	0.0175	0.0213
0.0	0.0	0.0	12530.6032	5079.8369	NaN	NaN	0.2885	0.8791	0.0266	0.0214	0.0349	0.0173	0.0207
0.0	0.0	0.0	10308.6032	4075.8369	NaN	NaN	0.2834	0.8802	0.0265	0.0213	0.0343	0.0169	0.021
0.0	0.0	0.0	11753.6032	4200.8369	NaN	NaN	0.2633	0.881	0.0264	0.021	0.0341	0.0166	0.0208
0.0	0.0	0.0	11665.6032	2628.8369	NaN	NaN	0.1839	0.8822	0.0262	0.0207	0.0339	0.0163	0.0207
0.0	0.0	0.0	14404.6032	3186.8369	NaN	NaN	0.1812	0.8825	0.0261	0.0206	0.034	0.0159	0.021
0.0	0.0	0.0	9142.6032	2326.8369	NaN	NaN	0.2029	0.884	0.0258	0.0201	0.0338	0.0155	0.0208
0.0	0.0	0.0	8208.6032	3250.8369	NaN	NaN	0.2837	0.8843	0.0257	0.02	0.0338	0.0152	0.021
0.0	0.0	0.0	8928.6032	5297.8369	NaN	NaN	0.3724	0.8849	0.0257	0.0197	0.0336	0.0151	0.021
0.0	0.0	0.0	9133.6032	-20.1631	NaN	NaN	-0.0022	0.8871	0.0257	0.0192	0.0327	0.0148	0.0206
0.0	0.0	0.0	9623.6032	6770.8369	NaN	NaN	0.413	0.8869	0.0257	0.0193	0.0326	0.0148	0.0207
0.0	0.0	0.0	10988.6032	4311.8369	NaN	NaN	0.2818	0.8873	0.0256	0.0191	0.0324	0.0149	0.0206
0.0	0.0	0.0	8990.6032	5401.8369	NaN	NaN	0.3753	0.8894	0.0254	0.0188	0.0314	0.0147	0.0203
0.0	0.0	0.0	6929.6032	1813.8369	NaN	NaN	0.2075	0.8904	0.0252	0.0187	0.0309	0.0151	0.0198
0.0	0.0	0.0	16443.6032	7859.8369	NaN	NaN	0.3234	0.8907	0.0249	0.0189	0.0306	0.015	0.02
0.0	0.0	0.0	11010.6032	5860.8369	NaN	NaN	0.3474	0.8911	0.0249	0.0187	0.0304	0.0153	0.0197
0.0	0.0	0.0	9701.6032	5454.8369	NaN	NaN	0.3599	0.8934	0.0246	0.0182	0.0294	0.0152	0.0192
0.0	0.0	0.0	12411.6032	6099.8369	NaN	NaN	0.3295	0.8941	0.0245	0.0181	0.0289	0.0153	0.0191
0.0	0.0	0.0	10456.6032	5929.8369	NaN	NaN	0.3619	0.894	0.0246	0.0182	0.0288	0.0154	0.0191
0.0	0.0	0.0	14402.6032	4003.8369	NaN	NaN	0.2175	0.8956	0.0244	0.0179	0.0282	0.0154	0.0186
0.0	0.0	0.0	11272.6032	4489.8369	NaN	NaN	0.2848	0.895	0.0244	0.0181	0.0283	0.0155	0.0187
0.0	0.0	0.0	12192.6032	4322.8369	NaN	NaN	0.2617	0.8946	0.0245	0.0181	0.0282	0.0156	0.019
0.0	0.0	0.0	9705.6032	6101.8369	NaN	NaN	0.386	0.895	0.0244	0.018	0.0282	0.0157	0.0187
0.0	0.0	0.0	12886.6032	8199.8369	NaN	NaN	0.3889	0.8945	0.0245	0.0181	0.0282	0.0158	0.0189
0.0	0.0	0.0	10412.6032	5520.8369	NaN	NaN	0.3465	0.8952	0.0242	0.0178	0.028	0.0159	0.0188
0.0	0.0	0.0	9703.6032	6605.8369	NaN	NaN	0.405	0.8962	0.0239	0.0177	0.0277	0.016	0.0185
0.0	0.0	0.0	16061.6032	4056.8369	NaN	NaN	0.2016	0.8969	0.0237	0.0175	0.0275	0.016	0.0184
0.0	0.0	0.0	11875.6032	4971.8369	NaN	NaN	0.2951	0.8978	0.0234	0.0173	0.0273	0.016	0.0183
0.0	0.0	0.0	12163.6032	2890.8369	NaN	NaN	0.192	0.8989	0.023	0.0171	0.027	0.016	0.018
0.0	0.0	0.0	13585.6032	4245.8369	NaN	NaN	0.2381	0.8984	0.023	0.0171	0.0272	0.0161	0.0182
0.0	0.0	0.0	6604.6032	3298.8369	NaN	NaN	0.3331	0.8985	0.0229	0.017	0.0272	0.0161	0.0182
0.0	0.0	0.0	8375.6032	1859.8369	NaN	NaN	0.1817	0.8989	0.0227	0.0169	0.0272	0.0162	0.0181
0.0	0.0	0.0	9930.6032	6919.8369	NaN	NaN	0.4107	0.8984	0.0228	0.0168	0.0275	0.0163	0.0182
0.0	0.0	0.0	10074.6032	6449.8369	NaN	NaN	0.3903	0.8976	0.0229	0.0168	0.0277	0.0166	0.0184
0.0	0.0	0.0	9471.6032	5370.8369	NaN	NaN	0.3619	0.898	0.0227	0.0167	0.0276	0.0168	0.0182
0.0	0.0	0.0	9994.6032	7796.8369	NaN	NaN	0.4382	0.8963	0.0229	0.0168	0.0283	0.017	0.0187
0.0	0.0	0.0	10502.6032	6081.8369	NaN	NaN	0.3667	0.8947	0.0232	0.017	0.0289	0.0174	0.0189
0.0	0.0	0.0	10108.6032	3089.8369	NaN	NaN	0.2341	0.8952	0.0231	0.0169	0.0286	0.0175	0.0187
0.0	0.0	0.0	11863.6032	2927.8369	NaN	NaN	0.1979	0.8946	0.023	0.017	0.029	0.0175	0.0189
0.0	0.0	0.0	9766.6032	5582.8369	NaN	NaN	0.3637	0.894	0.0229	0.0171	0.0293	0.0176	0.0191
0.0	0.0	0.0	13678.6032	5215.8369	NaN	NaN	0.2761	0.8933	0.023	0.0172	0.0298	0.0175	0.0193
0.0	0.0	0.0	9058.6032	5367.8369	NaN	NaN	0.3721	0.8927	0.0231	0.0173	0.0301	0.0174	0.0194
0.0	0.0	0.0	10714.6032	3544.8369	NaN	NaN	0.2486	0.8916	0.0232	0.0174	0.0307	0.0173	0.0198
0.0	0.0	0.0	9841.6032	3535.8369	NaN	NaN	0.2643	0.8908	0.0233	0.0175	0.0311	0.0172	0.02
0.0	0.0	0.0	9845.6032	740.8369	NaN	NaN	0.07	0.8903	0.0235	0.0177	0.0313	0.017	0.0202
0.0	0.0	0.0	9916.6032	2213.8369	NaN	NaN	0.1825	0.8894	0.0235	0.0178	0.0318	0.0169	0.0205
0.0	0.0	0.0	10231.6032	3789.8369	NaN	NaN	0.2703	0.8866	0.0237	0.0181	0.0334	0.0168	0.0213
0.0	0.0	0.0	8081.6032	4446.8369	NaN	NaN	0.3549	0.8849	0.0239	0.0184	0.0344	0.0169	0.0216
0.0	0.0	0.0	10064.6032	2101.8369	NaN	NaN	0.1728	0.8854	0.024	0.0183	0.0342	0.0167	0.0214
0.0	0.0	0.0	10706.6032	2945.8369	NaN	NaN	0.2158	0.8854	0.0239	0.0183	0.0342	0.0166	0.0216
0.0	0.0	0.0	8867.6032	4658.8369	NaN	NaN	0.3444	0.8844	0.0241	0.0184	0.0346	0.0167	0.0218
0.0	0.0	0.0	13085.6032	7359.8369	NaN	NaN	0.36	0.8831	0.0247	0.0185	0.0348	0.0168	0.0221
0.0	0.0	0.0	10018.6032	5243.8369	NaN	NaN	0.3436	0.8846	0.0248	0.0184	0.0338	0.0168	0.0216
0.0	0.0	0.0	9704.6032	4074.8369	NaN	NaN	0.2957	0.886	0.0247	0.0182	0.0327	0.017	0.0214
0.0	0.0	0.0	7604.6032	4126.8369	NaN	NaN	0.3518	0.8877	0.0248	0.0181	0.0313	0.0172	0.0209
0.0	0.0	0.0	7990.6032	4162.8369	NaN	NaN	0.3425	0.8851	0.0259	0.0184	0.0312	0.0179	0.0215
0.0	0.0	0.0	8510.6032	2622.8369	NaN	NaN	0.2356	0.8843	0.0266	0.0187	0.0301	0.0186	0.0216
0.0	0.0	0.0	8496.6032	2879.8369	NaN	NaN	0.2531	0.8808	0.028	0.0191	0.0302	0.0193	0.0226
0.0	0.0	0.0	9678.6032	6067.8369	NaN	NaN	0.3853	0.8763	0.0301	0.0197	0.0305	0.0197	0.0237
0.0	0.0	0.0	9667.6032	3761.8369	NaN	NaN	0.2801	0.8793	0.0307	0.0203	0.0278	0.0191	0.0229
0.0	0.0	0.0	-394.3968	4563.8369	NaN	NaN	1.0946	0.883	0.0293	0.0216	0.0252	0.0191	0.0218
0.0	0.0	0.0	-3172.3968	2335.8369	NaN	NaN	-0.3	0.8836	0.0286	0.0223	0.0244	0.0196	0.0214
0.0	0.0	0.0	-2171.3968	959.8369	NaN	NaN	-0.3	0.887	0.0285	0.0217	0.0231	0.0196	0.0202
0.0	0.0	0.0	-1645.3968	3671.8369	NaN	NaN	1.3	0.8857	0.029	0.022	0.0232	0.0199	0.0201
0.0	0.0	0.0	-1365.3968	951.8369	NaN	NaN	-0.3	0.8867	0.0287	0.0217	0.023	0.0199	0.0199
0.0	0.0	0.0	-1401.3968	4516.8369	NaN	NaN	1.3	0.8853	0.0291	0.0221	0.023	0.0201	0.0204
0.0	0.0	0.0	-1405.3968	3529.8369	NaN	NaN	1.3	0.8852	0.0289	0.022	0.0226	0.0206	0.0208
0.0	0.0	0.0	102.6032	2525.8369	NaN	NaN	0.961	0.887	0.0279	0.0214	0.0219	0.0211	0.0207
0.0	0.0	0.0	-1963.3968	3005.8369	NaN	NaN	1.3	0.8908	0.0269	0.0202	0.0213	0.0208	0.02
0.0	0.0	0.0	-2640.3968	2231.8369	NaN	NaN	-0.3	0.8923	0.0263	0.0198	0.021	0.0207	0.0198
0.0	0.0	0.0	178.6032	4247.8369	NaN	NaN	0.9597	0.8926	0.0257	0.02	0.021	0.0207	0.0199
0.0	0.0	0.0	-1367.3968	1730.8369	NaN	NaN	1.3	0.8933	0.0249	0.0202	0.021	0.0206	0.02
0.0	0.0	0.0	163.6032	3550.8369	NaN	NaN	0.956	0.8931	0.0244	0.0205	0.0212	0.0206	0.0202
0.0	0.0	0.0	-223.3968	-595.1631	NaN	NaN	0.7271	0.8928	0.0242	0.0207	0.0214	0.0205	0.0204
0.0	0.0	0.0	-1857.3968	2405.8369	NaN	NaN	1.3	0.8933	0.0239	0.0207	0.0214	0.0204	0.0203
0.0	0.0	0.0	-2675.3968	1440.8369	NaN	NaN	-0.3	0.8939	0.0236	0.0207	0.0212	0.0203	0.0203
0.0	0.0	0.0	-1691.3968	-1482.1631	NaN	NaN	0.467	0.8943	0.0234	0.0207	0.0211	0.0202	0.0203
0.0	0.0	0.0	-5.3968	-420.1631	NaN	NaN	0.9873	0.8942	0.0233	0.0208	0.0212	0.0202	0.0203
0.0	0.0	0.0	-1933.3968	442.8369	NaN	NaN	-0.2971	0.894	0.0231	0.0209	0.0213	0.0202	0.0204
0.0	0.0	0.0	-1592.3968	1518.8369	NaN	NaN	-0.3	0.8941	0.0229	0.021	0.0214	0.0203	0.0204
0.0	0.0	0.0	-3262.3968	1463.8369	NaN	NaN	-0.3	0.8945	0.0227	0.0209	0.0214	0.0202	0.0203
0.0	0.0	0.0	-1282.3968	1903.8369	NaN	NaN	1.3	0.8948	0.0226	0.0208	0.0214	0.0202	0.0202
0.0	0.0	0.0	-1331.3968	-880.1631	NaN	NaN	0.398	0.895	0.0224	0.0208	0.0214	0.0201	0.0202
0.0	0.0	0.0	-1335.3968	1411.8369	NaN	NaN	1.3	0.8952	0.0223	0.0207	0.0216	0.0202	0.0201
0.0	0.0	0.0	-1064.3968	1803.8369	NaN	NaN	1.3	0.8955	0.0222	0.0206	0.0215	0.0201	0.02
0.0	0.0	0.0	-1733.3968	-1254.1631	NaN	NaN	0.4198	0.8957	0.0222	0.0206	0.0215	0.02	0.02
0.0	0.0	0.0	-643.3968	-1386.1631	NaN	NaN	0.683	0.8957	0.0221	0.0206	0.0216	0.02	0.02
0.0	0.0	0.0	-2447.3968	1893.8369	NaN	NaN	-0.3	0.8958	0.0221	0.0205	0.0217	0.0201	0.0199
0.0	0.0	0.0	-3084.3968	-830.1631	NaN	NaN	0.2121	0.8957	0.022	0.0205	0.0217	0.0201	0.0199
0.0	0.0	0.0	-1160.3968	-3110.1631	NaN	NaN	0.7283	0.896	0.0219	0.0205	0.0217	0.02	0.0199
0.0	0.0	0.0	-491.3968	643.8369	NaN	NaN	1.3	0.8959	0.0219	0.0205	0.0218	0.0201	0.0199
0.0	0.0	0.0	695.6032	2663.8369	NaN	NaN	0.7929	0.8958	0.0218	0.0205	0.0218	0.0201	0.0199
0.0	0.0	0.0	-26.3968	170.8369	NaN	NaN	1.1828	0.8959	0.0218	0.0205	0.0218	0.0201	0.0199
0.0	0.0	0.0	-2314.3968	2818.8369	NaN	NaN	1.3	0.8959	0.0218	0.0205	0.0218	0.0201	0.0199
0.0	0.0	0.0	-680.3968	473.8369	NaN	NaN	-0.3	0.896	0.0218	0.0205	0.0217	0.02	0.0199
0.0	0.0	0.0	-3016.3968	788.8369	NaN	NaN	-0.3	0.8962	0.0218	0.0205	0.0217	0.02	0.0199
0.0	0.0	0.0	-2094.3968	3427.8369	NaN	NaN	1.3	0.8964	0.0218	0.0204	0.0217	0.0199	0.0199
0.0	0.0	0.0	-1574.3968	1535.8369	NaN	NaN	-0.3	0.8966	0.0218	0.0203	0.0216	0.0198	0.0198
0.0	0.0	0.0	-1660.3968	1732.8369	NaN	NaN	1.3	0.8966	0.0218	0.0203	0.0216	0.0198	0.0199
0.0	0.0	0.0	-571.3968	4614.8369	NaN	NaN	1.1413	0.897	0.0217	0.0203	0.0215	0.0197	0.0198
0.0	0.0	0.0	-16.3968	3486.8369	NaN	NaN	1.0047	0.8973	0.0216	0.0202	0.0215	0.0197	0.0197
0.0	0.0	0.0	-395.3968	-727.1631	NaN	NaN	0.6478	0.8973	0.0216	0.0202	0.0214	0.0197	0.0197
0.0	0.0	0.0	-627.3968	3078.8369	NaN	NaN	1.2559	0.8977	0.0215	0.0202	0.0214	0.0196	0.0196
0.0	0.0	0.0	-1780.3968	-306.1631	NaN	NaN	0.1467	0.8976	0.0216	0.0202	0.0214	0.0196	0.0197
0.0	0.0	0.0	-2058.3968	1158.8369	NaN	NaN	-0.3	0.8978	0.0215	0.0202	0.0213	0.0195	0.0197
0.0	0.0	0.0	-3521.3968	1548.8369	NaN	NaN	-0.3	0.898	0.0215	0.0201	0.0213	0.0195	0.0196
0.0	0.0	0.0	-2108.3968	-384.1631	NaN	NaN	0.1541	0.8982	0.0214	0.0201	0.0212	0.0194	0.0196
0.0	0.0	0.0	699.6032	3088.8369	NaN	NaN	0.8153	0.8984	0.0214	0.0201	0.0212	0.0194	0.0196
0.0	0.0	0.0	-83.3968	-663.1631	NaN	NaN	0.8883	0.8984	0.0213	0.0201	0.0212	0.0194	0.0196
0.0	0.0	0.0	-2850.3968	1171.8369	NaN	NaN	-0.3	0.8984	0.0213	0.0201	0.0212	0.0193	0.0196
0.0	0.0	0.0	-152.3968	3755.8369	NaN	NaN	1.0423	0.8988	0.0212	0.0201	0.0211	0.0193	0.0195
0.0	0.0	0.0	-598.3968	-487.1631	NaN	NaN	0.4488	0.8986	0.0213	0.0201	0.0212	0.0193	0.0196
0.0	0.0	0.0	-1110.3968	2458.8369	NaN	NaN	1.3	0.8985	0.0213	0.0201	0.0212	0.0193	0.0196
0.0	0.0	0.0	76.6032	2808.8369	NaN	NaN	0.9735	0.8984	0.0213	0.0201	0.0212	0.0193	0.0196
0.0	0.0	0.0	-547.3968	3413.8369	NaN	NaN	1.191	0.8982	0.0214	0.0201	0.0213	0.0194	0.0197
0.0	0.0	0.0	-1961.3968	802.8369	NaN	NaN	-0.3	0.8979	0.0214	0.0202	0.0214	0.0194	0.0197
0.0	0.0	0.0	-1904.3968	2401.8369	NaN	NaN	1.3	0.8979	0.0214	0.0201	0.0214	0.0194	0.0197
0.0	0.0	0.0	-1414.3968	-1836.1631	NaN	NaN	0.5649	0.8975	0.0215	0.0202	0.0215	0.0195	0.0198
0.0	0.0	0.0	-2346.3968	2254.8369	NaN	NaN	-0.3	0.8977	0.0215	0.0202	0.0214	0.0195	0.0197
0.0	0.0	0.0	-3789.3968	-2542.1631	NaN	NaN	0.4015	0.8976	0.0215	0.0202	0.0214	0.0194	0.0197
0.0	0.0	0.0	-3418.3968	344.8369	NaN	NaN	-0.1122	0.8982	0.0214	0.0201	0.0214	0.0193	0.0196
0.0	0.0	0.0	-1892.3968	1293.8369	NaN	NaN	-0.3	0.8987	0.0213	0.02	0.0213	0.0193	0.0195
0.0	0.0	0.0	-2880.3968	2539.8369	NaN	NaN	-0.3	0.8991	0.0212	0.0199	0.0212	0.0193	0.0194
0.0	0.0	0.0	852.6032	1970.8369	NaN	NaN	0.698	0.899	0.0212	0.0199	0.0212	0.0193	0.0194
0.0	0.0	0.0	-710.3968	1356.8369	NaN	NaN	1.3	0.8989	0.0213	0.0199	0.0212	0.0193	0.0194
0.0	0.0	0.0	-3246.3968	-1944.1631	NaN	NaN	0.3746	0.8984	0.0214	0.02	0.0213	0.0193	0.0196
0.0	0.0	0.0	-224.3968	1151.8369	NaN	NaN	1.242	0.8987	0.0213	0.0199	0.0213	0.0193	0.0195
0.0	0.0	0.0	-3415.3968	4610.8369	NaN	NaN	1.3	0.8987	0.0213	0.0198	0.0213	0.0194	0.0195
0.0	0.0	0.0	-2192.3968	2699.8369	NaN	NaN	1.3	0.8985	0.0213	0.0199	0.0213	0.0194	0.0195
0.0	0.0	0.0	-2607.3968	2436.8369	NaN	NaN	-0.3	0.8982	0.0214	0.02	0.0214	0.0194	0.0196
0.0	0.0	0.0	-1476.3968	-1127.1631	NaN	NaN	0.4329	0.8981	0.0215	0.02	0.0214	0.0194	0.0196
0.0	0.0	0.0	-1563.3968	2242.8369	NaN	NaN	1.3	0.8982	0.0214	0.02	0.0213	0.0194	0.0196
0.0	0.0	0.0	-1312.3968	3817.8369	NaN	NaN	1.3	0.8984	0.0214	0.0199	0.0213	0.0195	0.0195
0.0	0.0	0.0	-572.3968	2159.8369	NaN	NaN	1.3	0.8984	0.0214	0.0198	0.0213	0.0195	0.0195
0.0	0.0	0.0	-1483.3968	3269.8369	NaN	NaN	1.3	0.8983	0.0214	0.0199	0.0213	0.0196	0.0195
0.0	0.0	0.0	-921.3968	1622.8369	NaN	NaN	1.3	0.8983	0.0215	0.0199	0.0213	0.0196	0.0195
0.0	0.0	0.0	-1755.3968	3403.8369	NaN	NaN	1.3	0.8981	0.0216	0.0199	0.0213	0.0196	0.0196
0.0	0.0	0.0	-2272.3968	866.8369	NaN	NaN	-0.3	0.898	0.0216	0.0199	0.0213	0.0196	0.0196
0.0	0.0	0.0	-703.3968	5462.8369	NaN	NaN	1.1478	0.8987	0.0215	0.0197	0.0211	0.0196	0.0194
0.0	0.0	0.0	-692.3968	2301.8369	NaN	NaN	1.3	0.8987	0.0216	0.0197	0.0211	0.0196	0.0194
0.0	0.0	0.0	-220.3968	4113.8369	NaN	NaN	1.0566	0.8989	0.0215	0.0196	0.021	0.0196	0.0193
0.0	0.0	0.0	145.6032	824.8369	NaN	NaN	0.85	0.8982	0.0217	0.0198	0.0212	0.0197	0.0194
0.0	0.0	0.0	-1930.3968	549.8369	NaN	NaN	-0.3	0.8982	0.0217	0.0198	0.0212	0.0197	0.0194
0.0	0.0	0.0	-1494.3968	4337.8369	NaN	NaN	1.3	0.8984	0.0217	0.0198	0.0211	0.0197	0.0194
0.0	0.0	0.0	-1406.3968	2880.8369	NaN	NaN	1.3	0.8984	0.0217	0.0198	0.0211	0.0197	0.0193
0.0	0.0	0.0	-1622.3968	1534.8369	NaN	NaN	-0.3	0.8985	0.0216	0.0198	0.0211	0.0197	0.0193
0.0	0.0	0.0	-1192.3968	2009.8369	NaN	NaN	1.3	0.8986	0.0216	0.0198	0.0211	0.0197	0.0192
0.0	0.0	0.0	-943.3968	3141.8369	NaN	NaN	1.3	0.8986	0.0216	0.0198	0.0211	0.0197	0.0192
0.0	0.0	0.0	-2635.3968	2448.8369	NaN	NaN	-0.3	0.8987	0.0216	0.0198	0.0212	0.0197	0.0192
0.0	0.0	0.0	-1235.3968	889.8369	NaN	NaN	-0.3	0.8987	0.0215	0.0198	0.0212	0.0197	0.0191
0.0	0.0	0.0	-943.3968	387.8369	NaN	NaN	-0.3	0.8987	0.0215	0.0198	0.0212	0.0197	0.0191
0.0	0.0	0.0	-2432.3968	1493.8369	NaN	NaN	-0.3	0.899	0.0215	0.0197	0.0211	0.0196	0.019
0.0	0.0	0.0	-1648.3968	1501.8369	NaN	NaN	-0.3	0.899	0.0215	0.0197	0.0211	0.0196	0.019
0.0	0.0	0.0	-1152.3968	84.8369	NaN	NaN	-0.0795	0.8989	0.0215	0.0198	0.0211	0.0196	0.019
0.0	0.0	0.0	-1185.3968	-387.1631	NaN	NaN	0.2462	0.8989	0.0215	0.0198	0.0211	0.0196	0.0191
0.0	0.0	0.0	-1710.3968	1272.8369	NaN	NaN	-0.3	0.8989	0.0215	0.0198	0.0211	0.0196	0.0191
0.0	0.0	0.0	-1110.3968	1143.8369	NaN	NaN	1.3	0.8987	0.0216	0.0198	0.0211	0.0197	0.0191
0.0	0.0	0.0	-341.3968	2442.8369	NaN	NaN	1.1625	0.8985	0.0217	0.0198	0.0211	0.0197	0.0192
0.0	0.0	0.0	-2625.3968	327.8369	NaN	NaN	-0.1427	0.8978	0.0219	0.02	0.0212	0.0198	0.0194
0.0	0.0	0.0	-1414.3968	1896.8369	NaN	NaN	1.3	0.8975	0.022	0.02	0.0212	0.0199	0.0195
0.0	0.0	0.0	-3101.3968	-259.1631	NaN	NaN	0.0771	0.8969	0.0221	0.0202	0.0212	0.02	0.0196
0.0	0.0	0.0	-1314.3968	2399.8369	NaN	NaN	1.3	0.8971	0.0221	0.0201	0.0211	0.0199	0.0197
0.0	0.0	0.0	-1092.3968	2080.8369	NaN	NaN	1.3	0.8968	0.0222	0.0201	0.0212	0.02	0.0198
0.0	0.0	0.0	1128.6032	821.8369	NaN	NaN	0.4214	0.8968	0.0222	0.0201	0.0211	0.02	0.0198
0.0	0.0	0.0	-95.3968	3034.8369	NaN	NaN	1.0325	0.8964	0.0223	0.0201	0.0212	0.0201	0.0198
0.0	0.0	0.0	-2226.3968	1252.8369	NaN	NaN	-0.3	0.8959	0.0224	0.0203	0.0212	0.0202	0.0199
0.0	0.0	0.0	-619.3968	-361.1631	NaN	NaN	0.3683	0.8956	0.0225	0.0204	0.0212	0.0202	0.02
0.0	0.0	0.0	-1113.3968	992.8369	NaN	NaN	-0.3	0.8955	0.0226	0.0204	0.0212	0.0203	0.0201
0.0	0.0	0.0	-1123.3968	338.8369	NaN	NaN	-0.3	0.8955	0.0225	0.0204	0.0212	0.0203	0.0201
0.0	0.0	0.0	-675.3968	2061.8369	NaN	NaN	1.3	0.8956	0.0225	0.0203	0.0212	0.0204	0.02
0.0	0.0	0.0	-1038.3968	890.8369	NaN	NaN	-0.3	0.8954	0.0225	0.0203	0.0212	0.0205	0.02
0.0	0.0	0.0	-1088.3968	1012.8369	NaN	NaN	-0.3	0.8951	0.0226	0.0204	0.0212	0.0205	0.0201
0.0	0.0	0.0	108.6032	-910.1631	NaN	NaN	1.1355	0.8948	0.0226	0.0205	0.0213	0.0206	0.0202
0.0	0.0	0.0	-2052.3968	-1295.1631	NaN	NaN	0.3869	0.8946	0.0226	0.0206	0.0213	0.0206	0.0203
0.0	0.0	0.0	-2446.3968	194.8369	NaN	NaN	-0.0865	0.895	0.0225	0.0204	0.0213	0.0206	0.0202
0.0	0.0	0.0	-268.3968	988.8369	NaN	NaN	1.3	0.8954	0.0224	0.0203	0.0212	0.0205	0.0201
0.0	0.0	0.0	236.6032	1926.8369	NaN	NaN	0.8906	0.8957	0.0224	0.0202	0.0211	0.0205	0.0201
0.0	0.0	0.0	-1792.3968	868.8369	NaN	NaN	-0.3	0.8959	0.0223	0.0202	0.0211	0.0205	0.0201
0.0	0.0	0.0	-968.3968	2594.8369	NaN	NaN	1.3	0.8962	0.0223	0.0201	0.021	0.0205	0.02
0.0	0.0	0.0	-803.3968	3008.8369	NaN	NaN	1.3	0.8962	0.0223	0.0201	0.021	0.0204	0.02
0.0	0.0	0.0	634.6032	1014.8369	NaN	NaN	0.6153	0.8962	0.0222	0.0201	0.021	0.0204	0.02
0.0	0.0	0.0	-564.3968	655.8369	NaN	NaN	1.3	0.8963	0.0222	0.02	0.021	0.0204	0.02
0.0	0.0	0.0	-2717.3968	3675.8369	NaN	NaN	1.3	0.8965	0.0222	0.0199	0.021	0.0204	0.0199
0.0	0.0	0.0	-810.3968	2383.8369	NaN	NaN	1.3	0.8964	0.0222	0.02	0.021	0.0204	0.02
0.0	0.0	0.0	-563.3968	175.8369	NaN	NaN	-0.3	0.8961	0.0222	0.0201	0.0211	0.0204	0.0201
0.0	0.0	0.0	-1887.3968	2503.8369	NaN	NaN	1.3	0.8963	0.0222	0.02	0.0211	0.0204	0.02
0.0	0.0	0.0	-1525.3968	3651.8369	NaN	NaN	1.3	0.8967	0.0221	0.0199	0.021	0.0203	0.02
0.0	0.0	0.0	305.6032	1621.8369	NaN	NaN	0.8414	0.897	0.022	0.0198	0.021	0.0203	0.0199
0.0	0.0	0.0	264.6032	3476.8369	NaN	NaN	0.9293	0.8972	0.022	0.0197	0.021	0.0203	0.0198
0.0	0.0	0.0	-1027.3968	627.8369	NaN	NaN	-0.3	0.8969	0.022	0.0199	0.021	0.0202	0.02
0.0	0.0	0.0	790.6032	1262.8369	NaN	NaN	0.615	0.8969	0.022	0.0199	0.021	0.0202	0.02
0.0	0.0	0.0	-1325.3968	382.8369	NaN	NaN	-0.3	0.897	0.022	0.0199	0.021	0.0201	0.02
0.0	0.0	0.0	-1695.3968	-865.1631	NaN	NaN	0.3379	0.8972	0.0219	0.0199	0.021	0.02	0.02
0.0	0.0	0.0	-1025.3968	3665.8369	NaN	NaN	1.3	0.8977	0.0218	0.0197	0.0209	0.02	0.0198
0.0	0.0	0.0	-1423.3968	1251.8369	NaN	NaN	-0.3	0.8979	0.0218	0.0197	0.0209	0.02	0.0198
0.0	0.0	0.0	-142.3968	3476.8369	NaN	NaN	1.0427	0.8979	0.0218	0.0197	0.0209	0.0199	0.0198
0.0	0.0	0.0	-2706.3968	808.8369	NaN	NaN	-0.3	0.8972	0.0219	0.02	0.021	0.0199	0.02
0.0	0.0	0.0	-2555.3968	-402.1631	NaN	NaN	0.136	0.8971	0.0219	0.0201	0.0211	0.0199	0.02
0.0	0.0	0.0	-1251.3968	1459.8369	NaN	NaN	1.3	0.8973	0.0219	0.02	0.021	0.0199	0.02
0.0	0.0	0.0	-2092.3968	6142.8369	NaN	NaN	1.3	0.8978	0.0218	0.0198	0.0209	0.0199	0.0198
0.0	0.0	0.0	-1930.3968	3498.8369	NaN	NaN	1.3	0.8975	0.0219	0.0199	0.0209	0.02	0.0199
0.0	0.0	0.0	104.6032	449.8369	NaN	NaN	0.8113	0.8972	0.0219	0.02	0.021	0.02	0.02
0.0	0.0	0.0	-723.3968	3144.8369	NaN	NaN	1.2987	0.8967	0.0221	0.0201	0.0211	0.02	0.02
0.0	0.0	0.0	-1260.3968	1490.8369	NaN	NaN	1.3	0.8967	0.022	0.0201	0.0211	0.02	0.0201
0.0	0.0	0.0	-914.3968	3913.8369	NaN	NaN	1.3	0.8967	0.022	0.02	0.0211	0.0201	0.02
0.0	0.0	0.0	-1110.3968	803.8369	NaN	NaN	-0.3	0.8962	0.0221	0.0202	0.0212	0.0201	0.0201
0.0	0.0	0.0	-1383.3968	2592.8369	NaN	NaN	1.3	0.8963	0.0221	0.0202	0.0213	0.0201	0.0201
0.0	0.0	0.0	-2208.3968	1607.8369	NaN	NaN	-0.3	0.8961	0.0221	0.0203	0.0213	0.0201	0.0201
0.0	0.0	0.0	-2549.3968	3002.8369	NaN	NaN	1.3	0.8962	0.0221	0.0203	0.0213	0.02	0.0201
0.0	0.0	0.0	-2871.3968	678.8369	NaN	NaN	-0.3	0.896	0.0222	0.0204	0.0213	0.02	0.0202
0.0	0.0	0.0	-2134.3968	-1481.1631	NaN	NaN	0.4097	0.8962	0.0221	0.0203	0.0213	0.0199	0.0201
0.0	0.0	0.0	-1231.3968	3160.8369	NaN	NaN	1.3	0.8967	0.0219	0.0202	0.0212	0.0199	0.02
0.0	0.0	0.0	-831.3968	2880.8369	NaN	NaN	1.3	0.8969	0.0219	0.0202	0.0212	0.0199	0.02
0.0	0.0	0.0	-3133.3968	2065.8369	NaN	NaN	-0.3	0.8965	0.022	0.0203	0.0212	0.0199	0.0201
0.0	0.0	0.0	-438.3968	1002.8369	NaN	NaN	1.3	0.8964	0.022	0.0203	0.0212	0.0199	0.0201
0.0	0.0	0.0	-1238.3968	2500.8369	NaN	NaN	1.3	0.8964	0.0221	0.0203	0.0212	0.0199	0.0201
0.0	0.0	0.0	-14.3968	1642.8369	NaN	NaN	1.0088	0.8964	0.022	0.0203	0.0212	0.0199	0.0201
0.0	0.0	0.0	-1344.3968	3403.8369	NaN	NaN	1.3	0.8964	0.022	0.0203	0.0213	0.0199	0.0201
0.0	0.0	0.0	1009.6032	203.8369	NaN	NaN	0.168	0.8962	0.0221	0.0203	0.0213	0.02	0.0201
0.0	0.0	0.0	-1476.3968	3432.8369	NaN	NaN	1.3	0.8963	0.0221	0.0203	0.0213	0.0199	0.0201
0.0	0.0	0.0	-1934.3968	1551.8369	NaN	NaN	-0.3	0.8959	0.0222	0.0204	0.0214	0.02	0.0202
0.0	0.0	0.0	536.6032	-599.1631	NaN	NaN	1.3	0.8958	0.0222	0.0204	0.0214	0.02	0.0202
0.0	0.0	0.0	-2233.3968	2253.8369	NaN	NaN	1.3	0.8958	0.0223	0.0204	0.0214	0.02	0.0202
0.0	0.0	0.0	-2480.3968	780.8369	NaN	NaN	-0.3	0.896	0.0222	0.0204	0.0213	0.0199	0.0201
0.0	0.0	0.0	1816.6032	2030.8369	NaN	NaN	0.5278	0.8963	0.0221	0.0203	0.0213	0.0199	0.0201
0.0	0.0	0.0	-944.3968	-149.1631	NaN	NaN	0.1364	0.8963	0.0221	0.0203	0.0213	0.0199	0.0201
0.0	0.0	0.0	-1646.3968	2411.8369	NaN	NaN	1.3	0.8964	0.0221	0.0203	0.0212	0.0198	0.0201
0.0	0.0	0.0	-2377.3968	1664.8369	NaN	NaN	-0.3	0.896	0.0222	0.0204	0.0213	0.0199	0.0202
0.0	0.0	0.0	-526.3968	2721.8369	NaN	NaN	1.2398	0.8963	0.0221	0.0203	0.0212	0.0198	0.0201
0.0	0.0	0.0	-2196.3968	1305.8369	NaN	NaN	-0.3	0.896	0.0222	0.0204	0.0213	0.0198	0.0202
0.0	0.0	0.0	-2811.3968	4024.8369	NaN	NaN	1.3	0.8963	0.0221	0.0204	0.0212	0.0198	0.0202
0.0	0.0	0.0	395.6032	2936.8369	NaN	NaN	0.8813	0.8962	0.0222	0.0204	0.0212	0.0198	0.0202
0.0	0.0	0.0	-814.3968	1632.8369	NaN	NaN	1.3	0.896	0.0222	0.0204	0.0213	0.0199	0.0202
0.0	0.0	0.0	-666.3968	3050.8369	NaN	NaN	1.2795	0.8961	0.0222	0.0205	0.0212	0.0199	0.0202
0.0	0.0	0.0	-1803.3968	2056.8369	NaN	NaN	1.3	0.8959	0.0223	0.0205	0.0212	0.0199	0.0202
0.0	0.0	0.0	-1556.3968	-264.1631	NaN	NaN	0.1451	0.8957	0.0223	0.0206	0.0213	0.0199	0.0202
0.0	0.0	0.0	-2410.3968	2703.8369	NaN	NaN	1.3	0.8958	0.0223	0.0205	0.0213	0.0199	0.0202
0.0	0.0	0.0	-2108.3968	1983.8369	NaN	NaN	-0.3	0.8957	0.0223	0.0205	0.0213	0.0199	0.0202
0.0	0.0	0.0	-1631.3968	873.8369	NaN	NaN	-0.3	0.8955	0.0224	0.0206	0.0213	0.0199	0.0203
0.0	0.0	0.0	-1989.3968	-1548.1631	NaN	NaN	0.4376	0.8956	0.0224	0.0206	0.0213	0.0199	0.0202
0.0	0.0	0.0	-535.3968	462.8369	NaN	NaN	-0.3	0.896	0.0223	0.0205	0.0212	0.0198	0.0202
0.0	0.0	0.0	-490.3968	1522.8369	NaN	NaN	1.3	0.8963	0.0222	0.0205	0.0212	0.0198	0.0201
0.0	0.0	0.0	-2075.3968	1082.8369	NaN	NaN	-0.3	0.8964	0.0221	0.0204	0.0212	0.0197	0.0201
0.0	0.0	0.0	-1652.3968	-511.1631	NaN	NaN	0.2363	0.8963	0.0222	0.0205	0.0212	0.0197	0.0201
0.0	0.0	0.0	-1246.3968	2569.8369	NaN	NaN	1.3	0.8965	0.0221	0.0205	0.0212	0.0197	0.0201
0.0	0.0	0.0	-1712.3968	1549.8369	NaN	NaN	-0.3	0.8964	0.0222	0.0205	0.0212	0.0197	0.0201
0.0	0.0	0.0	-1146.3968	-1123.1631	NaN	NaN	0.4949	0.8962	0.0222	0.0206	0.0212	0.0197	0.0201
0.0	0.0	0.0	-1629.3968	2919.8369	NaN	NaN	1.3	0.8963	0.0222	0.0206	0.0212	0.0197	0.0201
0.0	0.0	0.0	-2738.3968	207.8369	NaN	NaN	-0.0821	0.8961	0.0222	0.0206	0.0212	0.0197	0.0202
0.0	0.0	0.0	-2478.3968	3874.8369	NaN	NaN	1.3	0.8964	0.0221	0.0205	0.0212	0.0197	0.0201
0.0	0.0	0.0	-1901.3968	3156.8369	NaN	NaN	1.3	0.8963	0.0222	0.0205	0.0212	0.0197	0.0201
0.0	0.0	0.0	-1469.3968	835.8369	NaN	NaN	-0.3	0.8963	0.0222	0.0206	0.0212	0.0197	0.0201
0.0	0.0	0.0	-1557.3968	1226.8369	NaN	NaN	-0.3	0.8962	0.0222	0.0205	0.0212	0.0198	0.0201
0.0	0.0	0.0	-1781.3968	6113.8369	NaN	NaN	1.3	0.8968	0.022	0.0204	0.0211	0.0197	0.02
0.0	0.0	0.0	-1015.3968	2816.8369	NaN	NaN	1.3	0.8964	0.0221	0.0205	0.0212	0.0197	0.0201
0.0	0.0	0.0	-1799.3968	1897.8369	NaN	NaN	1.3	0.8963	0.0221	0.0205	0.0212	0.0197	0.0201
0.0	0.0	0.0	-3631.3968	1936.8369	NaN	NaN	-0.3	0.8963	0.0222	0.0206	0.0212	0.0197	0.0201
0.0	0.0	0.0	-2837.3968	1892.8369	NaN	NaN	-0.3	0.8964	0.0221	0.0206	0.0212	0.0196	0.0201
0.0	0.0	0.0	-651.3968	1081.8369	NaN	NaN	1.3	0.8963	0.0221	0.0206	0.0212	0.0197	0.0201
0.0	0.0	0.0	-2634.3968	-618.1631	NaN	NaN	0.1901	0.8964	0.0221	0.0205	0.0212	0.0197	0.0201
0.0	0.0	0.0	-2441.3968	1711.8369	NaN	NaN	-0.3	0.8966	0.0221	0.0205	0.0212	0.0197	0.02
0.0	0.0	0.0	-3179.3968	4229.8369	NaN	NaN	1.3	0.8968	0.022	0.0204	0.0211	0.0197	0.02
0.0	0.0	0.0	-2936.3968	665.8369	NaN	NaN	-0.2932	0.8964	0.0221	0.0205	0.0212	0.0197	0.0201
0.0	0.0	0.0	-1927.3968	1067.8369	NaN	NaN	-0.3	0.8964	0.0221	0.0205	0.0212	0.0197	0.02
0.0	0.0	0.0	-1139.3968	5820.8369	NaN	NaN	1.2434	0.8969	0.022	0.0204	0.0211	0.0197	0.0199
0.0	0.0	0.0	-2623.3968	2642.8369	NaN	NaN	1.3	0.8966	0.022	0.0204	0.0212	0.0198	0.02
0.0	0.0	0.0	-1477.3968	548.8369	NaN	NaN	-0.3	0.8967	0.022	0.0204	0.0212	0.0198	0.0199
0.0	0.0	0.0	-1125.3968	918.8369	NaN	NaN	-0.3	0.8965	0.0221	0.0204	0.0212	0.0199	0.02
0.0	0.0	0.0	-884.3968	2284.8369	NaN	NaN	1.3	0.8964	0.0221	0.0204	0.0212	0.0199	0.02
0.0	0.0	0.0	-2606.3968	865.8369	NaN	NaN	-0.3	0.8961	0.0221	0.0205	0.0213	0.0199	0.02
0.0	0.0	0.0	-3826.3968	-2223.1631	NaN	NaN	0.3675	0.8959	0.0222	0.0206	0.0214	0.0199	0.02
0.0	0.0	0.0	-2364.3968	1991.8369	NaN	NaN	-0.3	0.8963	0.0221	0.0205	0.0213	0.0199	0.0199
0.0	0.0	0.0	28.6032	316.8369	NaN	NaN	0.9172	0.8963	0.0221	0.0205	0.0213	0.0199	0.02
0.0	0.0	0.0	-2441.3968	-3416.1631	NaN	NaN	0.5832	0.8961	0.0221	0.0205	0.0213	0.0199	0.02
0.0	0.0	0.0	-1854.3968	2898.8369	NaN	NaN	1.3	0.8964	0.0221	0.0204	0.0213	0.0199	0.0199
0.0	0.0	0.0	-2799.3968	1585.8369	NaN	NaN	-0.3	0.8964	0.0221	0.0203	0.0213	0.02	0.0199
0.0	0.0	0.0	-1699.3968	1746.8369	NaN	NaN	1.3	0.8964	0.022	0.0203	0.0213	0.02	0.0199
0.0	0.0	0.0	-1490.3968	1452.8369	NaN	NaN	-0.3	0.896	0.0221	0.0204	0.0214	0.0201	0.02
0.0	0.0	0.0	-2315.3968	3074.8369	NaN	NaN	1.3	0.8957	0.0222	0.0204	0.0214	0.0201	0.0201
0.0	0.0	0.0	-2938.3968	844.8369	NaN	NaN	-0.3	0.8953	0.0223	0.0206	0.0215	0.0201	0.0203
0.0	0.0	0.0	-2652.3968	1516.8369	NaN	NaN	-0.3	0.8953	0.0223	0.0206	0.0215	0.0202	0.0203
0.0	0.0	0.0	-2918.3968	1343.8369	NaN	NaN	-0.3	0.8952	0.0223	0.0205	0.0215	0.0202	0.0203
0.0	0.0	0.0	-2651.3968	4142.8369	NaN	NaN	1.3	0.8952	0.0223	0.0204	0.0215	0.0203	0.0203
0.0	0.0	0.0	1602.6032	3516.8369	NaN	NaN	0.687	0.895	0.0224	0.0204	0.0215	0.0203	0.0203
0.0	0.0	0.0	-813.3968	1143.8369	NaN	NaN	1.3	0.8947	0.0225	0.0206	0.0216	0.0203	0.0204
0.0	0.0	0.0	-3123.3968	-839.1631	NaN	NaN	0.2118	0.8942	0.0225	0.0207	0.0216	0.0204	0.0205
0.0	0.0	0.0	-730.3968	2124.8369	NaN	NaN	1.3	0.8942	0.0225	0.0207	0.0216	0.0204	0.0205
0.0	0.0	0.0	-1572.3968	815.8369	NaN	NaN	-0.3	0.8939	0.0226	0.0207	0.0217	0.0204	0.0206
0.0	0.0	0.0	-1617.3968	1874.8369	NaN	NaN	1.3	0.894	0.0225	0.0207	0.0217	0.0205	0.0206
0.0	0.0	0.0	-2279.3968	2101.8369	NaN	NaN	-0.3	0.8938	0.0226	0.0207	0.0217	0.0205	0.0207
0.0	0.0	0.0	-2764.3968	1395.8369	NaN	NaN	-0.3	0.8938	0.0226	0.0207	0.0218	0.0205	0.0207
0.0	0.0	0.0	-2201.3968	3563.8369	NaN	NaN	1.3	0.8939	0.0225	0.0206	0.0218	0.0206	0.0207
0.0	0.0	0.0	316.6032	3812.8369	NaN	NaN	0.9233	0.8938	0.0225	0.0206	0.0218	0.0206	0.0207
0.0	0.0	0.0	-2339.3968	2222.8369	NaN	NaN	-0.3	0.8935	0.0226	0.0208	0.0219	0.0206	0.0208
0.0	0.0	0.0	-1714.3968	-2007.1631	NaN	NaN	0.5393	0.8932	0.0226	0.021	0.0219	0.0205	0.0209
0.0	0.0	0.0	239.6032	-1490.1631	NaN	NaN	1.1916	0.8934	0.0225	0.0209	0.0218	0.0205	0.0209
0.0	0.0	0.0	618.6032	202.8369	NaN	NaN	0.2469	0.8936	0.0224	0.0208	0.0218	0.0205	0.0208
0.0	0.0	0.0	-189.3968	171.8369	NaN	NaN	-0.3	0.8938	0.0224	0.0207	0.0218	0.0206	0.0207
0.0	0.0	0.0	-1997.3968	3528.8369	NaN	NaN	1.3	0.8936	0.0224	0.0207	0.0219	0.0207	0.0207
0.0	0.0	0.0	-1695.3968	1647.8369	NaN	NaN	-0.3	0.8934	0.0225	0.0207	0.0219	0.0208	0.0208
0.0	0.0	0.0	-1792.3968	1226.8369	NaN	NaN	-0.3	0.893	0.0226	0.0208	0.022	0.0208	0.0208
0.0	0.0	0.0	-3218.3968	1337.8369	NaN	NaN	-0.3	0.8926	0.0227	0.0208	0.0221	0.0209	0.0209
0.0	0.0	0.0	-2115.3968	199.8369	NaN	NaN	-0.1043	0.8927	0.0227	0.0208	0.0221	0.0209	0.0209
0.0	0.0	0.0	591.6032	1629.8369	NaN	NaN	0.7337	0.8928	0.0227	0.0207	0.022	0.021	0.0209
0.0	0.0	0.0	-1427.3968	636.8369	NaN	NaN	-0.3	0.8928	0.0227	0.0206	0.022	0.021	0.0208
0.0	0.0	0.0	-832.3968	2399.8369	NaN	NaN	1.3	0.8929	0.0227	0.0206	0.022	0.021	0.0208
0.0	0.0	0.0	-3516.3968	-423.1631	NaN	NaN	0.1074	0.8928	0.0227	0.0206	0.022	0.021	0.0208
0.0	0.0	0.0	-2022.3968	1517.8369	NaN	NaN	-0.3	0.8933	0.0227	0.0205	0.0218	0.021	0.0207
0.0	0.0	0.0	-1479.3968	3117.8369	NaN	NaN	1.3	0.8935	0.0228	0.0204	0.0217	0.021	0.0206
0.0	0.0	0.0	-1464.3968	2770.8369	NaN	NaN	1.3	0.8936	0.0228	0.0203	0.0217	0.0211	0.0205
0.0	0.0	0.0	-708.3968	4534.8369	NaN	NaN	1.1851	0.8936	0.0229	0.0203	0.0217	0.021	0.0205
0.0	0.0	0.0	-2918.3968	20.8369	NaN	NaN	-0.0072	0.8935	0.0229	0.0203	0.0218	0.021	0.0205
0.0	0.0	0.0	-3133.3968	2813.8369	NaN	NaN	-0.3	0.8935	0.0229	0.0203	0.0218	0.0211	0.0204
0.0	0.0	0.0	-1256.3968	747.8369	NaN	NaN	-0.3	0.8934	0.0229	0.0202	0.0219	0.0212	0.0204
0.0	0.0	0.0	-1846.3968	533.8369	NaN	NaN	-0.3	0.8934	0.023	0.0202	0.0219	0.0212	0.0204
0.0	0.0	0.0	-2327.3968	752.8369	NaN	NaN	-0.3	0.8934	0.023	0.0202	0.0219	0.0211	0.0204
0.0	0.0	0.0	125.6032	-674.1631	NaN	NaN	1.229	0.8937	0.0231	0.0201	0.0218	0.021	0.0202
0.0	0.0	0.0	353.6032	3115.8369	NaN	NaN	0.8981	0.895	0.0229	0.0199	0.0215	0.0206	0.0201
0.0	0.0	0.0	-498.3968	4262.8369	NaN	NaN	1.1324	0.8949	0.0229	0.0199	0.0216	0.0206	0.0202
0.0	0.0	0.0	-1685.3968	361.8369	NaN	NaN	-0.2734	0.8941	0.023	0.02	0.0218	0.0208	0.0203
0.0	0.0	0.0	-2143.3968	3967.8369	NaN	NaN	1.3	0.8936	0.0231	0.02	0.0219	0.0209	0.0204
0.0	0.0	0.0	112.6032	567.8369	NaN	NaN	0.8345	0.8936	0.0231	0.02	0.0219	0.0209	0.0205
0.0	0.0	0.0	-2155.3968	3069.8369	NaN	NaN	1.3	0.8934	0.0231	0.02	0.0219	0.021	0.0205
0.0	0.0	0.0	12.6032	452.8369	NaN	NaN	0.9729	0.8929	0.0232	0.0201	0.0221	0.0212	0.0205
0.0	0.0	0.0	-466.3968	193.8369	NaN	NaN	-0.3	0.8926	0.0233	0.0201	0.0222	0.0213	0.0204
0.0	0.0	0.0	-1366.3968	557.8369	NaN	NaN	-0.3	0.8926	0.0233	0.0202	0.0222	0.0214	0.0204
0.0	0.0	0.0	1.6032	3449.8369	NaN	NaN	0.9995	0.8931	0.0232	0.0201	0.022	0.0212	0.0204
0.0	0.0	0.0	-663.3968	-365.1631	NaN	NaN	0.355	0.8932	0.0231	0.0201	0.0219	0.0213	0.0204
0.0	0.0	0.0	-630.3968	602.8369	NaN	NaN	-0.3	0.8934	0.0231	0.0201	0.0219	0.0213	0.0203
0.0	0.0	0.0	-1324.3968	2071.8369	NaN	NaN	1.3	0.8934	0.0231	0.0201	0.0219	0.0213	0.0203
0.0	0.0	0.0	-6.3968	3194.8369	NaN	NaN	1.002	0.8934	0.023	0.0201	0.0218	0.0213	0.0203
0.0	0.0	0.0	-1754.3968	3912.8369	NaN	NaN	1.3	0.8936	0.023	0.0201	0.0217	0.0213	0.0203
0.0	0.0	0.0	-3396.3968	2729.8369	NaN	NaN	-0.3	0.8934	0.023	0.0201	0.0218	0.0213	0.0204
0.0	0.0	0.0	-2012.3968	2813.8369	NaN	NaN	1.3	0.8942	0.0229	0.02	0.0216	0.0212	0.0203
0.0	0.0	0.0	-776.3968	2631.8369	NaN	NaN	1.3	0.8934	0.023	0.0201	0.0218	0.0213	0.0204
0.0	0.0	0.0	460.6032	4245.8369	NaN	NaN	0.9021	0.8929	0.0231	0.0201	0.0219	0.0214	0.0206
0.0	0.0	0.0	-2569.3968	865.8369	NaN	NaN	-0.3	0.8933	0.023	0.02	0.0219	0.0214	0.0204
0.0	0.0	0.0	-1610.3968	835.8369	NaN	NaN	-0.3	0.8935	0.0229	0.02	0.0219	0.0213	0.0204
0.0	0.0	0.0	-1132.3968	1724.8369	NaN	NaN	1.3	0.8941	0.0227	0.0199	0.0218	0.0212	0.0203
0.0	0.0	0.0	-2033.3968	3452.8369	NaN	NaN	1.3	0.8944	0.0227	0.0198	0.0217	0.0211	0.0203
0.0	0.0	0.0	-1985.3968	1785.8369	NaN	NaN	-0.3	0.8947	0.0227	0.0198	0.0217	0.021	0.0201
0.0	0.0	0.0	-2317.3968	433.8369	NaN	NaN	-0.2303	0.895	0.0226	0.0199	0.0216	0.0209	0.02
0.0	0.0	0.0	-1208.3968	84.8369	NaN	NaN	-0.0755	0.8954	0.0225	0.0199	0.0215	0.0208	0.0198
0.0	0.0	0.0	-2228.3968	1995.8369	NaN	NaN	-0.3	0.8958	0.0224	0.02	0.0214	0.0207	0.0197
0.0	0.0	0.0	-1757.3968	1616.8369	NaN	NaN	-0.3	0.8957	0.0223	0.0202	0.0214	0.0208	0.0196
0.0	0.0	0.0	-1479.3968	2125.8369	NaN	NaN	1.3	0.896	0.0223	0.0203	0.0212	0.0207	0.0195
0.0	0.0	0.0	-2100.3968	1436.8369	NaN	NaN	-0.3	0.8945	0.0226	0.0207	0.0215	0.0211	0.0197
0.0	0.0	0.0	-2170.3968	3152.8369	NaN	NaN	1.3	0.8947	0.0227	0.0207	0.0214	0.0209	0.0196
0.0	0.0	0.0	-430.3968	708.8369	NaN	NaN	1.3	0.8819	0.0255	0.0229	0.0238	0.0236	0.0224
0.0	0.0	0.0	-1008.3968	2290.8369	NaN	NaN	1.3	0.8994	0.0211	0.0195	0.0214	0.0208	0.0179
