# Supplementary material for: DeepFRET, a software for rapid and automated single-molecule FRET data classification using deep learning
Source: eLife. 2020 Nov 3;9:e60404. doi: 10.7554/eLife.60404 (PMC7609065; doi:10.7554/eLife.60404)
Supplement: Figure 4—source data 1. [file elife-60404-fig4-data1.zip › Figure 4-source data 1/Fig_S4a/Traces/traces_all_n294/Traces_Fig2d_4mMAc_mov2_combined_tif_pair18.txt]

Exported by DeepFRET
Date: 2020-08-26, 18:13
Video filename: None
FRET pair #18
Bleaches at 254
D-Dexc-bg	A-Dexc-bg	A-Aexc-bg	D-Dexc-rw	A-Dexc-rw	A-Aexc-rw	S	E	p_bleached	p_aggregated	p_noisy	p_scrambled	p_static	p_dynamic
0.0	0.0	0.0	27327.2723	10832.1812	NaN	NaN	0.2839	0.0281	0.8546	0.0247	0.0309	0.0376	0.0241
0.0	0.0	0.0	27774.2723	10648.1812	NaN	NaN	0.2771	0.0244	0.857	0.0218	0.0316	0.0404	0.0248
0.0	0.0	0.0	24397.2723	9315.1812	NaN	NaN	0.2763	0.0254	0.8696	0.0196	0.0277	0.0364	0.0213
0.0	0.0	0.0	27075.2723	8517.1812	NaN	NaN	0.2393	0.0261	0.8627	0.0194	0.0296	0.0392	0.023
0.0	0.0	0.0	30841.2723	11302.1812	NaN	NaN	0.2682	0.0276	0.8571	0.0197	0.0307	0.0408	0.0241
0.0	0.0	0.0	23349.2723	14061.1812	NaN	NaN	0.3759	0.0291	0.8488	0.0199	0.0335	0.0436	0.0251
0.0	0.0	0.0	23597.2723	17444.1812	NaN	NaN	0.425	0.0307	0.8472	0.0201	0.0339	0.0438	0.0244
0.0	0.0	0.0	26525.2723	13444.1812	NaN	NaN	0.3364	0.0323	0.84	0.0209	0.0359	0.046	0.0248
0.0	0.0	0.0	26350.2723	12443.1812	NaN	NaN	0.3208	0.0334	0.8382	0.0212	0.0363	0.0465	0.0244
0.0	0.0	0.0	23438.2723	13065.1812	NaN	NaN	0.3579	0.0343	0.8341	0.0215	0.0375	0.048	0.0245
0.0	0.0	0.0	26389.2723	15063.1812	NaN	NaN	0.3634	0.035	0.8317	0.022	0.0379	0.0489	0.0245
0.0	0.0	0.0	23478.2723	9302.1812	NaN	NaN	0.2838	0.0346	0.8318	0.0222	0.0379	0.0492	0.0243
0.0	0.0	0.0	24032.2723	9275.1812	NaN	NaN	0.2785	0.034	0.8342	0.0222	0.037	0.0489	0.0237
0.0	0.0	0.0	26306.2723	11294.1812	NaN	NaN	0.3004	0.0338	0.8346	0.0222	0.0369	0.0492	0.0233
0.0	0.0	0.0	22890.2723	9754.1812	NaN	NaN	0.2988	0.0331	0.838	0.0219	0.0362	0.0483	0.0225
0.0	0.0	0.0	22578.2723	10780.1812	NaN	NaN	0.3232	0.0327	0.8397	0.0214	0.0362	0.0482	0.0217
0.0	0.0	0.0	25960.2723	10895.1812	NaN	NaN	0.2956	0.0329	0.8409	0.0214	0.036	0.0473	0.0215
0.0	0.0	0.0	26277.2723	10555.1812	NaN	NaN	0.2866	0.0332	0.8421	0.0213	0.0347	0.0473	0.0214
0.0	0.0	0.0	23192.2723	10091.1812	NaN	NaN	0.3032	0.033	0.8395	0.0217	0.0349	0.0489	0.022
0.0	0.0	0.0	23266.2723	12012.1812	NaN	NaN	0.3405	0.0336	0.8365	0.022	0.0352	0.0504	0.0223
0.0	0.0	0.0	21720.2723	9315.1812	NaN	NaN	0.3001	0.0338	0.8339	0.0223	0.0359	0.0513	0.0227
0.0	0.0	0.0	22383.2723	11337.1812	NaN	NaN	0.3362	0.0342	0.8316	0.0225	0.0365	0.0523	0.023
0.0	0.0	0.0	26671.2723	9603.1812	NaN	NaN	0.2647	0.0352	0.8276	0.0227	0.0376	0.0536	0.0233
0.0	0.0	0.0	23261.2723	12216.1812	NaN	NaN	0.3443	0.0361	0.8245	0.0229	0.0388	0.0542	0.0235
0.0	0.0	0.0	29904.2723	10675.1812	NaN	NaN	0.2631	0.0358	0.8261	0.0228	0.0386	0.0531	0.0236
0.0	0.0	0.0	25090.2723	11207.1812	NaN	NaN	0.3088	0.0367	0.8233	0.0228	0.0396	0.054	0.0236
0.0	0.0	0.0	21456.2723	13421.1812	NaN	NaN	0.3848	0.0364	0.8255	0.0227	0.0392	0.0526	0.0235
0.0	0.0	0.0	20829.2723	11783.1812	NaN	NaN	0.3613	0.0373	0.8217	0.023	0.0402	0.0542	0.0236
0.0	0.0	0.0	21285.2723	12775.1812	NaN	NaN	0.3751	0.0362	0.826	0.0229	0.0391	0.0523	0.0236
0.0	0.0	0.0	25221.2723	9772.1812	NaN	NaN	0.2793	0.0364	0.8248	0.0232	0.0393	0.0526	0.0237
0.0	0.0	0.0	19989.2723	9642.1812	NaN	NaN	0.3254	0.0355	0.8283	0.0231	0.0385	0.0511	0.0234
0.0	0.0	0.0	23918.2723	12525.1812	NaN	NaN	0.3437	0.0349	0.8306	0.0231	0.0382	0.0501	0.0232
0.0	0.0	0.0	22910.2723	11899.1812	NaN	NaN	0.3418	0.0353	0.8298	0.0232	0.0385	0.0502	0.0229
0.0	0.0	0.0	25498.2723	12565.1812	NaN	NaN	0.3301	0.0349	0.8305	0.0234	0.0382	0.0499	0.0231
0.0	0.0	0.0	21310.2723	11893.1812	NaN	NaN	0.3582	0.0354	0.8292	0.0234	0.0386	0.0504	0.023
0.0	0.0	0.0	23648.2723	11382.1812	NaN	NaN	0.3249	0.035	0.8308	0.0235	0.038	0.0497	0.023
0.0	0.0	0.0	20925.2723	11906.1812	NaN	NaN	0.3626	0.0361	0.8272	0.0238	0.0388	0.051	0.023
0.0	0.0	0.0	24804.2723	12604.1812	NaN	NaN	0.3369	0.0358	0.8289	0.0239	0.0381	0.0502	0.0229
0.0	0.0	0.0	24392.2723	8296.1812	NaN	NaN	0.2538	0.0364	0.8289	0.0241	0.0379	0.0499	0.0229
0.0	0.0	0.0	27827.2723	9958.1812	NaN	NaN	0.2635	0.0363	0.8285	0.0244	0.0379	0.0499	0.023
0.0	0.0	0.0	21157.2723	11046.1812	NaN	NaN	0.343	0.0368	0.8273	0.0244	0.0382	0.0502	0.023
0.0	0.0	0.0	25452.2723	8128.1812	NaN	NaN	0.2421	0.0367	0.8272	0.0246	0.0383	0.05	0.0231
0.0	0.0	0.0	24622.2723	10843.1812	NaN	NaN	0.3057	0.0378	0.8231	0.0247	0.0396	0.0517	0.0231
0.0	0.0	0.0	22597.2723	14835.1812	NaN	NaN	0.3963	0.0374	0.8254	0.0247	0.0388	0.0506	0.023
0.0	0.0	0.0	24109.2723	8374.1812	NaN	NaN	0.2578	0.0381	0.8235	0.0249	0.0393	0.0512	0.023
0.0	0.0	0.0	22097.2723	10591.1812	NaN	NaN	0.324	0.0384	0.8221	0.025	0.0397	0.0518	0.023
0.0	0.0	0.0	23430.2723	8029.1812	NaN	NaN	0.2552	0.0383	0.8229	0.025	0.0394	0.0514	0.023
0.0	0.0	0.0	29067.2723	12334.1812	NaN	NaN	0.2979	0.0383	0.8224	0.025	0.0396	0.0516	0.0231
0.0	0.0	0.0	21839.2723	11474.1812	NaN	NaN	0.3444	0.0385	0.8221	0.0249	0.0397	0.0518	0.023
0.0	0.0	0.0	23187.2723	11858.1812	NaN	NaN	0.3384	0.0389	0.8206	0.0249	0.0402	0.0522	0.0231
0.0	0.0	0.0	23307.2723	10720.1812	NaN	NaN	0.315	0.0396	0.8184	0.0249	0.0408	0.0531	0.0231
0.0	0.0	0.0	21889.2723	8547.1812	NaN	NaN	0.2808	0.0399	0.8167	0.0249	0.0415	0.0538	0.0232
0.0	0.0	0.0	23806.2723	5701.1812	NaN	NaN	0.1932	0.0404	0.8148	0.025	0.0422	0.0545	0.0232
0.0	0.0	0.0	24192.2723	9611.1812	NaN	NaN	0.2843	0.0407	0.8132	0.0248	0.0428	0.0553	0.0232
0.0	0.0	0.0	20519.2723	11113.1812	NaN	NaN	0.3513	0.0405	0.8141	0.0248	0.0428	0.0547	0.0231
0.0	0.0	0.0	21213.2723	8721.1812	NaN	NaN	0.2913	0.0409	0.8124	0.0247	0.0434	0.0555	0.0231
0.0	0.0	0.0	20495.2723	9945.1812	NaN	NaN	0.3267	0.0409	0.8119	0.0246	0.0437	0.0558	0.0231
0.0	0.0	0.0	20518.2723	8114.1812	NaN	NaN	0.2834	0.0409	0.8121	0.0244	0.0437	0.0557	0.0231
0.0	0.0	0.0	20824.2723	11135.1812	NaN	NaN	0.3484	0.0411	0.8112	0.0243	0.0442	0.0561	0.0231
0.0	0.0	0.0	20358.2723	11172.1812	NaN	NaN	0.3543	0.0415	0.8097	0.0243	0.0448	0.0565	0.0231
0.0	0.0	0.0	21334.2723	11103.1812	NaN	NaN	0.3423	0.0428	0.8064	0.0243	0.0459	0.0576	0.023
0.0	0.0	0.0	22745.2723	10545.1812	NaN	NaN	0.3168	0.0429	0.807	0.0241	0.0457	0.0573	0.0229
0.0	0.0	0.0	22301.2723	9463.1812	NaN	NaN	0.2979	0.0441	0.8033	0.0242	0.0469	0.0586	0.0229
0.0	0.0	0.0	18881.2723	12612.1812	NaN	NaN	0.4005	0.0445	0.8028	0.0242	0.0471	0.0586	0.0228
0.0	0.0	0.0	21855.2723	11988.1812	NaN	NaN	0.3542	0.045	0.8011	0.0244	0.0475	0.0593	0.0228
0.0	0.0	0.0	18425.2723	8410.1812	NaN	NaN	0.3134	0.0446	0.8037	0.0241	0.0466	0.0584	0.0227
0.0	0.0	0.0	19618.2723	10487.1812	NaN	NaN	0.3483	0.0441	0.8045	0.0242	0.0463	0.0582	0.0228
0.0	0.0	0.0	18136.2723	9047.1812	NaN	NaN	0.3328	0.0441	0.8047	0.0241	0.0464	0.058	0.0228
0.0	0.0	0.0	20855.2723	11695.1812	NaN	NaN	0.3593	0.0442	0.8042	0.0241	0.0467	0.058	0.0228
0.0	0.0	0.0	23296.2723	14755.1812	NaN	NaN	0.3878	0.0451	0.8008	0.0242	0.0478	0.0592	0.0228
0.0	0.0	0.0	22328.2723	10832.1812	NaN	NaN	0.3267	0.045	0.801	0.0242	0.0479	0.0591	0.0227
0.0	0.0	0.0	18243.2723	8739.1812	NaN	NaN	0.3239	0.0455	0.7991	0.0243	0.0486	0.0597	0.0228
0.0	0.0	0.0	22626.2723	6384.1812	NaN	NaN	0.2201	0.0459	0.797	0.0246	0.049	0.0605	0.023
0.0	0.0	0.0	17588.2723	12200.1812	NaN	NaN	0.4096	0.0456	0.7982	0.0245	0.0487	0.06	0.023
0.0	0.0	0.0	18024.2723	6944.1812	NaN	NaN	0.2781	0.0448	0.8002	0.0246	0.048	0.0591	0.0232
0.0	0.0	0.0	17164.2723	7047.1812	NaN	NaN	0.2911	0.0459	0.7957	0.0248	0.0493	0.0608	0.0235
0.0	0.0	0.0	16567.2723	10773.1812	NaN	NaN	0.394	0.0452	0.7983	0.0247	0.0485	0.0597	0.0236
0.0	0.0	0.0	20457.2723	9717.1812	NaN	NaN	0.322	0.0461	0.7934	0.0249	0.05	0.0614	0.0241
0.0	0.0	0.0	18652.2723	8762.1812	NaN	NaN	0.3196	0.0468	0.7908	0.0251	0.0508	0.0622	0.0242
0.0	0.0	0.0	19414.2723	10404.1812	NaN	NaN	0.3489	0.0477	0.7864	0.0255	0.0521	0.0639	0.0245
0.0	0.0	0.0	19222.2723	9425.1812	NaN	NaN	0.329	0.0474	0.787	0.0256	0.052	0.0635	0.0246
0.0	0.0	0.0	17509.2723	9213.1812	NaN	NaN	0.3448	0.0478	0.7859	0.0259	0.052	0.0638	0.0246
0.0	0.0	0.0	15837.2723	10291.1812	NaN	NaN	0.3939	0.0484	0.7857	0.0261	0.0518	0.0637	0.0244
0.0	0.0	0.0	19702.2723	6553.1812	NaN	NaN	0.2496	0.0483	0.7887	0.0263	0.0504	0.0621	0.0242
0.0	0.0	0.0	18889.2723	12596.1812	NaN	NaN	0.4001	0.0478	0.7875	0.0264	0.051	0.0627	0.0246
0.0	0.0	0.0	18871.2723	7510.1812	NaN	NaN	0.2847	0.0471	0.7901	0.0263	0.05	0.0618	0.0246
0.0	0.0	0.0	18582.2723	10178.1812	NaN	NaN	0.3539	0.0476	0.7858	0.0265	0.0514	0.0637	0.0251
0.0	0.0	0.0	19619.2723	10281.1812	NaN	NaN	0.3438	0.0471	0.7871	0.0264	0.0511	0.0632	0.0251
0.0	0.0	0.0	16586.2723	9170.1812	NaN	NaN	0.356	0.0473	0.7857	0.0262	0.0516	0.0641	0.0251
0.0	0.0	0.0	21593.2723	7043.1812	NaN	NaN	0.246	0.0471	0.7883	0.0262	0.0506	0.0628	0.025
0.0	0.0	0.0	15207.2723	10206.1812	NaN	NaN	0.4016	0.0483	0.7841	0.0265	0.0517	0.0645	0.0249
0.0	0.0	0.0	14212.2723	9528.1812	NaN	NaN	0.4013	0.0476	0.7885	0.0268	0.05	0.0624	0.0248
0.0	0.0	0.0	16782.2723	6634.1812	NaN	NaN	0.2833	0.0477	0.7848	0.027	0.0508	0.0645	0.0252
0.0	0.0	0.0	18669.2723	8662.1812	NaN	NaN	0.3169	0.0461	0.7883	0.0269	0.0497	0.0636	0.0254
0.0	0.0	0.0	15222.2723	11981.1812	NaN	NaN	0.4404	0.0459	0.7874	0.0269	0.05	0.0643	0.0255
0.0	0.0	0.0	16539.2723	12641.1812	NaN	NaN	0.4332	0.045	0.7895	0.0268	0.0494	0.0637	0.0257
0.0	0.0	0.0	16297.2723	10789.1812	NaN	NaN	0.3983	0.0453	0.7884	0.0267	0.0497	0.064	0.0258
0.0	0.0	0.0	19396.2723	10363.1812	NaN	NaN	0.3482	0.0448	0.7898	0.0266	0.0494	0.0634	0.0259
0.0	0.0	0.0	22410.2723	6968.1812	NaN	NaN	0.2372	0.045	0.7891	0.0265	0.0499	0.0635	0.026
0.0	0.0	0.0	17901.2723	15655.1812	NaN	NaN	0.4665	0.0447	0.7903	0.0262	0.0497	0.0631	0.0259
0.0	0.0	0.0	20690.2723	7485.1812	NaN	NaN	0.2657	0.0444	0.7907	0.0263	0.0499	0.0627	0.026
0.0	0.0	0.0	18388.2723	8556.1812	NaN	NaN	0.3175	0.0443	0.7905	0.0262	0.0501	0.0631	0.0258
0.0	0.0	0.0	17074.2723	11768.1812	NaN	NaN	0.408	0.0432	0.7947	0.026	0.0489	0.0614	0.0258
0.0	0.0	0.0	18690.2723	11382.1812	NaN	NaN	0.3785	0.043	0.7944	0.0259	0.0492	0.0618	0.0258
0.0	0.0	0.0	13943.2723	10805.1812	NaN	NaN	0.4366	0.0418	0.7996	0.0256	0.0478	0.0596	0.0256
0.0	0.0	0.0	16703.2723	10272.1812	NaN	NaN	0.3808	0.0417	0.7975	0.0259	0.0485	0.0606	0.0258
0.0	0.0	0.0	18551.2723	12479.1812	NaN	NaN	0.4022	0.0409	0.7998	0.0259	0.0482	0.0595	0.0258
0.0	0.0	0.0	16849.2723	8969.1812	NaN	NaN	0.3474	0.04	0.8016	0.026	0.0478	0.0588	0.0258
0.0	0.0	0.0	19162.2723	10958.1812	NaN	NaN	0.3638	0.04	0.8004	0.0263	0.0485	0.0591	0.0258
0.0	0.0	0.0	19526.2723	14095.1812	NaN	NaN	0.4192	0.0393	0.8018	0.0264	0.0487	0.0582	0.0256
0.0	0.0	0.0	16905.2723	12428.1812	NaN	NaN	0.4237	0.0385	0.8019	0.0267	0.0496	0.0576	0.0256
0.0	0.0	0.0	17108.2723	11193.1812	NaN	NaN	0.3955	0.0386	0.8004	0.0269	0.0507	0.0579	0.0256
0.0	0.0	0.0	17127.2723	10181.1812	NaN	NaN	0.3728	0.0389	0.8007	0.0267	0.0511	0.0572	0.0253
0.0	0.0	0.0	16927.2723	6220.1812	NaN	NaN	0.2687	0.039	0.8017	0.0267	0.0511	0.0562	0.0253
0.0	0.0	0.0	16037.2723	10951.1812	NaN	NaN	0.4058	0.039	0.8014	0.0268	0.0514	0.056	0.0254
0.0	0.0	0.0	14552.2723	11576.1812	NaN	NaN	0.443	0.0385	0.8034	0.0268	0.0508	0.0551	0.0254
0.0	0.0	0.0	14654.2723	6988.1812	NaN	NaN	0.3229	0.0385	0.8025	0.027	0.0516	0.0547	0.0257
0.0	0.0	0.0	16114.2723	8846.1812	NaN	NaN	0.3544	0.038	0.8042	0.0271	0.051	0.0542	0.0256
0.0	0.0	0.0	19016.2723	9495.1812	NaN	NaN	0.333	0.0376	0.802	0.0275	0.0522	0.0545	0.0262
0.0	0.0	0.0	19848.2723	8336.1812	NaN	NaN	0.2958	0.0372	0.8053	0.027	0.0511	0.0536	0.0258
0.0	0.0	0.0	23205.2723	10229.1812	NaN	NaN	0.3059	0.037	0.8024	0.0277	0.052	0.0547	0.0262
0.0	0.0	0.0	20232.2723	10931.1812	NaN	NaN	0.3508	0.037	0.8038	0.0272	0.0517	0.0547	0.0257
0.0	0.0	0.0	18586.2723	13235.1812	NaN	NaN	0.4159	0.0365	0.8064	0.0269	0.0506	0.0541	0.0256
0.0	0.0	0.0	19123.2723	9852.1812	NaN	NaN	0.34	0.0368	0.8053	0.0271	0.0502	0.0551	0.0255
0.0	0.0	0.0	18549.2723	11219.1812	NaN	NaN	0.3769	0.0367	0.8082	0.0267	0.0485	0.0549	0.025
0.0	0.0	0.0	16090.2723	13880.1812	NaN	NaN	0.4631	0.0363	0.8126	0.0265	0.0461	0.0537	0.0247
0.0	0.0	0.0	19675.2723	7309.1812	NaN	NaN	0.2709	0.0359	0.8156	0.0264	0.0443	0.0532	0.0246
0.0	0.0	0.0	18032.2723	10111.1812	NaN	NaN	0.3593	0.0359	0.8161	0.0266	0.0437	0.0532	0.0246
0.0	0.0	0.0	16774.2723	12824.1812	NaN	NaN	0.4333	0.0358	0.8199	0.0259	0.0421	0.0521	0.0242
0.0	0.0	0.0	18614.2723	12255.1812	NaN	NaN	0.397	0.0359	0.8206	0.026	0.0414	0.0518	0.0244
0.0	0.0	0.0	14918.2723	8302.1812	NaN	NaN	0.3575	0.0362	0.8208	0.0259	0.0409	0.0518	0.0244
0.0	0.0	0.0	20396.2723	12295.1812	NaN	NaN	0.3761	0.0365	0.8206	0.0262	0.0401	0.052	0.0246
0.0	0.0	0.0	17927.2723	10920.1812	NaN	NaN	0.3785	0.037	0.8198	0.0262	0.0397	0.0523	0.0251
0.0	0.0	0.0	17254.2723	13982.1812	NaN	NaN	0.4476	0.037	0.8208	0.0261	0.0387	0.052	0.0255
0.0	0.0	0.0	16795.2723	11905.1812	NaN	NaN	0.4148	0.0379	0.8173	0.0259	0.0394	0.0535	0.0259
0.0	0.0	0.0	18352.2723	12165.1812	NaN	NaN	0.3986	0.0378	0.8192	0.0256	0.0387	0.0525	0.0262
0.0	0.0	0.0	17638.2723	10041.1812	NaN	NaN	0.3628	0.0387	0.8163	0.0257	0.0393	0.0534	0.0267
0.0	0.0	0.0	15837.2723	8883.1812	NaN	NaN	0.3593	0.0388	0.8165	0.0256	0.0388	0.0533	0.0269
0.0	0.0	0.0	16469.2723	7329.1812	NaN	NaN	0.308	0.0394	0.8139	0.0261	0.0389	0.0542	0.0274
0.0	0.0	0.0	16301.2723	13320.1812	NaN	NaN	0.4497	0.0396	0.813	0.0265	0.0382	0.0549	0.0278
0.0	0.0	0.0	19816.2723	8056.1812	NaN	NaN	0.289	0.0396	0.8127	0.0271	0.0374	0.055	0.0282
0.0	0.0	0.0	16414.2723	7814.1812	NaN	NaN	0.3225	0.0404	0.8095	0.028	0.0368	0.0568	0.0286
0.0	0.0	0.0	17561.2723	10100.1812	NaN	NaN	0.3651	0.0401	0.8082	0.0289	0.0358	0.0579	0.0291
0.0	0.0	0.0	17429.2723	11395.1812	NaN	NaN	0.3953	0.0399	0.8054	0.0297	0.0352	0.0599	0.0298
0.0	0.0	0.0	20147.2723	6914.1812	NaN	NaN	0.2555	0.0395	0.8047	0.0304	0.0344	0.0609	0.0301
0.0	0.0	0.0	19063.2723	10260.1812	NaN	NaN	0.3499	0.0399	0.8006	0.0307	0.0348	0.0633	0.0307
0.0	0.0	0.0	16334.2723	8271.1812	NaN	NaN	0.3362	0.0397	0.8017	0.0312	0.0339	0.0627	0.0309
0.0	0.0	0.0	15975.2723	10072.1812	NaN	NaN	0.3867	0.0402	0.7994	0.0318	0.0336	0.0635	0.0315
0.0	0.0	0.0	15376.2723	11213.1812	NaN	NaN	0.4217	0.0418	0.795	0.0334	0.0328	0.0649	0.0322
0.0	0.0	0.0	17525.2723	10235.1812	NaN	NaN	0.3687	0.0423	0.7921	0.034	0.0327	0.0651	0.0337
0.0	0.0	0.0	16188.2723	7405.1812	NaN	NaN	0.3139	0.0431	0.7868	0.0357	0.0321	0.0673	0.035
0.0	0.0	0.0	16308.2723	11825.1812	NaN	NaN	0.4203	0.043	0.783	0.0357	0.0323	0.0692	0.0369
0.0	0.0	0.0	14465.2723	10027.1812	NaN	NaN	0.4094	0.0435	0.7798	0.036	0.0322	0.0705	0.038
0.0	0.0	0.0	16729.2723	5711.1812	NaN	NaN	0.2545	0.0429	0.7803	0.0352	0.0324	0.0703	0.0389
0.0	0.0	0.0	18654.2723	9343.1812	NaN	NaN	0.3337	0.043	0.7791	0.035	0.0327	0.0708	0.0395
0.0	0.0	0.0	15250.2723	11709.1812	NaN	NaN	0.4343	0.0419	0.7829	0.0339	0.0327	0.0687	0.04
0.0	0.0	0.0	15662.2723	11302.1812	NaN	NaN	0.4192	0.041	0.785	0.0332	0.0326	0.0677	0.0405
0.0	0.0	0.0	14974.2723	9243.1812	NaN	NaN	0.3817	0.0393	0.7869	0.0323	0.0324	0.0675	0.0415
0.0	0.0	0.0	20732.2723	10839.1812	NaN	NaN	0.3433	0.0377	0.79	0.0312	0.032	0.0672	0.0419
0.0	0.0	0.0	16815.2723	12675.1812	NaN	NaN	0.4298	0.036	0.7924	0.0302	0.0317	0.0671	0.0426
0.0	0.0	0.0	17678.2723	6931.1812	NaN	NaN	0.2816	0.0344	0.7955	0.0293	0.0315	0.0668	0.0426
0.0	0.0	0.0	14309.2723	11299.1812	NaN	NaN	0.4412	0.0344	0.7992	0.0278	0.0312	0.0647	0.0426
0.0	0.0	0.0	15741.2723	14142.1812	NaN	NaN	0.4732	0.0366	0.8073	0.0264	0.0295	0.0614	0.0389
0.0	0.0	0.0	18381.2723	10199.1812	NaN	NaN	0.3569	0.0421	0.8069	0.0257	0.0302	0.0609	0.0343
0.0	0.0	0.0	20385.2723	7755.1812	NaN	NaN	0.2756	0.0805	0.7555	0.0302	0.0354	0.0621	0.0363
0.0	0.0	0.0	27759.2723	5449.1812	NaN	NaN	0.1641	0.3313	0.4871	0.028	0.0434	0.0564	0.0537
0.0	0.0	0.0	36149.2723	1902.1812	NaN	NaN	0.05	0.4664	0.3548	0.0239	0.0487	0.0535	0.0528
0.0	0.0	0.0	31368.2723	1199.1812	NaN	NaN	0.0368	0.4658	0.3474	0.0213	0.0552	0.0499	0.0603
0.0	0.0	0.0	28217.2723	4317.1812	NaN	NaN	0.1327	0.3925	0.4093	0.0215	0.0612	0.0488	0.0667
0.0	0.0	0.0	36145.2723	2423.1812	NaN	NaN	0.0628	0.3125	0.4905	0.0218	0.0609	0.0443	0.0701
0.0	0.0	0.0	32966.2723	4880.1812	NaN	NaN	0.1289	0.2488	0.5599	0.0225	0.0629	0.0425	0.0634
0.0	0.0	0.0	30126.2723	5821.1812	NaN	NaN	0.1619	0.2778	0.5351	0.0227	0.062	0.0419	0.0606
0.0	0.0	0.0	33805.2723	1302.1812	NaN	NaN	0.0371	0.2781	0.5378	0.0239	0.0636	0.0425	0.0541
0.0	0.0	0.0	28571.2723	4190.1812	NaN	NaN	0.1279	0.2885	0.5302	0.0248	0.0637	0.0423	0.0506
0.0	0.0	0.0	31568.2723	3768.1812	NaN	NaN	0.1066	0.256	0.568	0.0247	0.0653	0.0407	0.0453
0.0	0.0	0.0	32707.2723	5772.1812	NaN	NaN	0.15	0.2009	0.6274	0.0247	0.066	0.0386	0.0424
0.0	0.0	0.0	27182.2723	4670.1812	NaN	NaN	0.1466	0.1775	0.654	0.0244	0.0666	0.038	0.0395
0.0	0.0	0.0	30506.2723	7668.1812	NaN	NaN	0.2009	0.1625	0.6721	0.024	0.0667	0.0372	0.0375
0.0	0.0	0.0	34146.2723	3260.1812	NaN	NaN	0.0872	0.1486	0.6888	0.0241	0.0662	0.037	0.0353
0.0	0.0	0.0	31033.2723	6198.1812	NaN	NaN	0.1665	0.1406	0.6983	0.0241	0.066	0.037	0.034
0.0	0.0	0.0	29415.2723	3703.1812	NaN	NaN	0.1118	0.1323	0.7073	0.024	0.0665	0.0368	0.033
0.0	0.0	0.0	31172.2723	5225.1812	NaN	NaN	0.1436	0.1209	0.7187	0.0244	0.0658	0.0373	0.033
0.0	0.0	0.0	32349.2723	4935.1812	NaN	NaN	0.1324	0.1218	0.7167	0.0246	0.0657	0.0382	0.0329
0.0	0.0	0.0	32511.2723	6080.1812	NaN	NaN	0.1576	0.1239	0.714	0.0247	0.0652	0.0388	0.0333
0.0	0.0	0.0	30778.2723	4631.1812	NaN	NaN	0.1308	0.1273	0.7101	0.0247	0.0647	0.0394	0.0337
0.0	0.0	0.0	25237.2723	5526.1812	NaN	NaN	0.1796	0.1326	0.7046	0.0245	0.0645	0.0395	0.0342
0.0	0.0	0.0	31356.2723	4245.1812	NaN	NaN	0.1192	0.1312	0.7082	0.0245	0.0628	0.0392	0.0341
0.0	0.0	0.0	30816.2723	8629.1812	NaN	NaN	0.2188	0.1293	0.709	0.0246	0.0628	0.0397	0.0346
0.0	0.0	0.0	32151.2723	5877.1812	NaN	NaN	0.1545	0.1341	0.7057	0.0247	0.0624	0.0395	0.0337
0.0	0.0	0.0	27874.2723	5946.1812	NaN	NaN	0.1758	0.1402	0.6985	0.0247	0.0641	0.0395	0.033
0.0	0.0	0.0	31049.2723	4001.1812	NaN	NaN	0.1142	0.1454	0.695	0.0246	0.0644	0.0388	0.0319
0.0	0.0	0.0	35563.2723	6789.1812	NaN	NaN	0.1603	0.1504	0.6904	0.0242	0.0659	0.0381	0.0309
0.0	0.0	0.0	27854.2723	5160.1812	NaN	NaN	0.1563	0.1634	0.677	0.024	0.068	0.0379	0.0298
0.0	0.0	0.0	32364.2723	6262.1812	NaN	NaN	0.1621	0.1747	0.664	0.0237	0.0704	0.0381	0.029
0.0	0.0	0.0	26332.2723	5620.1812	NaN	NaN	0.1759	0.185	0.6519	0.0238	0.0719	0.0391	0.0283
0.0	0.0	0.0	32451.2723	3939.1812	NaN	NaN	0.1082	0.2069	0.6309	0.0236	0.0708	0.0399	0.0279
0.0	0.0	0.0	28211.2723	4234.1812	NaN	NaN	0.1305	0.2103	0.626	0.0238	0.072	0.0403	0.0276
0.0	0.0	0.0	33970.2723	5604.1812	NaN	NaN	0.1416	0.2118	0.625	0.0239	0.0722	0.0401	0.0271
0.0	0.0	0.0	33822.2723	8233.1812	NaN	NaN	0.1958	0.2216	0.6102	0.0245	0.0755	0.0406	0.0277
0.0	0.0	0.0	34416.2723	3319.1812	NaN	NaN	0.088	0.2457	0.584	0.0241	0.0769	0.0407	0.0287
0.0	0.0	0.0	28358.2723	4712.1812	NaN	NaN	0.1425	0.2747	0.5493	0.0239	0.0812	0.0413	0.0297
0.0	0.0	0.0	30733.2723	4722.1812	NaN	NaN	0.1332	0.2901	0.5326	0.0239	0.0821	0.041	0.0302
0.0	0.0	0.0	28765.2723	3204.1812	NaN	NaN	0.1002	0.3214	0.5011	0.0237	0.0818	0.0411	0.031
0.0	0.0	0.0	33993.2723	990.1812	NaN	NaN	0.0283	0.3269	0.4932	0.0239	0.0843	0.0411	0.0307
0.0	0.0	0.0	33080.2723	7783.1812	NaN	NaN	0.1905	0.3102	0.5048	0.0244	0.089	0.041	0.0306
0.0	0.0	0.0	30229.2723	3719.1812	NaN	NaN	0.1096	0.3126	0.5051	0.0247	0.0862	0.0408	0.0306
0.0	0.0	0.0	33589.2723	3952.1812	NaN	NaN	0.1053	0.3083	0.5054	0.0252	0.0886	0.0412	0.0313
0.0	0.0	0.0	26971.2723	3324.1812	NaN	NaN	0.1097	0.2997	0.5112	0.0258	0.0898	0.0417	0.0319
0.0	0.0	0.0	29801.2723	4854.1812	NaN	NaN	0.1401	0.2953	0.5146	0.0263	0.0891	0.0422	0.0326
0.0	0.0	0.0	33436.2723	6965.1812	NaN	NaN	0.1724	0.2872	0.5175	0.027	0.0902	0.0437	0.0343
0.0	0.0	0.0	30389.2723	7095.1812	NaN	NaN	0.1893	0.2986	0.5074	0.0272	0.086	0.0451	0.0357
0.0	0.0	0.0	26319.2723	3914.1812	NaN	NaN	0.1295	0.3117	0.4933	0.0273	0.083	0.0471	0.0377
0.0	0.0	0.0	26318.2723	6482.1812	NaN	NaN	0.1976	0.3053	0.5002	0.0268	0.0794	0.0492	0.0392
0.0	0.0	0.0	30036.2723	5287.1812	NaN	NaN	0.1497	0.2805	0.5255	0.0264	0.0767	0.0502	0.0407
0.0	0.0	0.0	29625.2723	2995.1812	NaN	NaN	0.0918	0.26	0.5479	0.026	0.074	0.0504	0.0416
0.0	0.0	0.0	27054.2723	5261.1812	NaN	NaN	0.1628	0.2367	0.5727	0.0261	0.0724	0.0497	0.0423
0.0	0.0	0.0	29506.2723	3942.1812	NaN	NaN	0.1179	0.2195	0.59	0.0266	0.0719	0.0493	0.0426
0.0	0.0	0.0	27937.2723	-307.8188	NaN	NaN	-0.0111	0.2253	0.5875	0.0267	0.0709	0.0475	0.0422
0.0	0.0	0.0	28108.2723	3289.1812	NaN	NaN	0.1048	0.2186	0.59	0.027	0.0743	0.0471	0.0429
0.0	0.0	0.0	27147.2723	8177.1812	NaN	NaN	0.2315	0.204	0.6053	0.0271	0.0756	0.0458	0.0422
0.0	0.0	0.0	26927.2723	7025.1812	NaN	NaN	0.2069	0.1906	0.6217	0.0272	0.0755	0.0442	0.0408
0.0	0.0	0.0	30713.2723	5273.1812	NaN	NaN	0.1465	0.1716	0.6392	0.0274	0.0783	0.0434	0.04
0.0	0.0	0.0	29492.2723	6006.1812	NaN	NaN	0.1692	0.1702	0.639	0.0275	0.081	0.0436	0.0388
0.0	0.0	0.0	29573.2723	12013.1812	NaN	NaN	0.2889	0.1777	0.6331	0.0276	0.081	0.043	0.0375
0.0	0.0	0.0	28273.2723	1248.1812	NaN	NaN	0.0423	0.198	0.611	0.0271	0.0835	0.0428	0.0377
0.0	0.0	0.0	26247.2723	3892.1812	NaN	NaN	0.1291	0.2053	0.6032	0.027	0.0837	0.0423	0.0384
0.0	0.0	0.0	28461.2723	4205.1812	NaN	NaN	0.1287	0.2091	0.5953	0.0273	0.0867	0.0428	0.0388
0.0	0.0	0.0	27090.2723	9030.1812	NaN	NaN	0.25	0.2136	0.5878	0.0279	0.0876	0.0433	0.0396
0.0	0.0	0.0	30878.2723	7847.1812	NaN	NaN	0.2026	0.2308	0.5658	0.029	0.0883	0.0442	0.0419
0.0	0.0	0.0	25074.2723	2820.1812	NaN	NaN	0.1011	0.2767	0.5176	0.03	0.086	0.0439	0.0458
0.0	0.0	0.0	25729.2723	3987.1812	NaN	NaN	0.1342	0.3018	0.4963	0.0305	0.0811	0.0427	0.0476
0.0	0.0	0.0	26010.2723	2974.1812	NaN	NaN	0.1026	0.2923	0.5027	0.031	0.0823	0.0428	0.0489
0.0	0.0	0.0	30410.2723	4722.1812	NaN	NaN	0.1344	0.2841	0.5115	0.0315	0.0817	0.0419	0.0493
0.0	0.0	0.0	29342.2723	3701.1812	NaN	NaN	0.112	0.2679	0.5242	0.0316	0.085	0.042	0.0493
0.0	0.0	0.0	25030.2723	821.1812	NaN	NaN	0.0318	0.266	0.5325	0.0314	0.0808	0.041	0.0482
0.0	0.0	0.0	26763.2723	3642.1812	NaN	NaN	0.1198	0.2474	0.5564	0.031	0.0778	0.0398	0.0475
0.0	0.0	0.0	24487.2723	5285.1812	NaN	NaN	0.1775	0.2122	0.5971	0.0308	0.0746	0.039	0.0464
0.0	0.0	0.0	20596.2723	4824.1812	NaN	NaN	0.1898	0.1967	0.6198	0.0306	0.0703	0.038	0.0447
0.0	0.0	0.0	28685.2723	6233.1812	NaN	NaN	0.1785	0.1732	0.646	0.0307	0.069	0.0373	0.0438
0.0	0.0	0.0	25916.2723	6607.1812	NaN	NaN	0.2032	0.168	0.6517	0.0308	0.0693	0.0379	0.0422
0.0	0.0	0.0	24159.2723	6096.1812	NaN	NaN	0.2015	0.1799	0.6402	0.0311	0.0693	0.0386	0.041
0.0	0.0	0.0	27832.2723	3909.1812	NaN	NaN	0.1232	0.1799	0.6344	0.0314	0.0739	0.0396	0.0408
0.0	0.0	0.0	25964.2723	4418.1812	NaN	NaN	0.1454	0.1903	0.6216	0.0318	0.0754	0.0411	0.0398
0.0	0.0	0.0	26774.2723	3560.1812	NaN	NaN	0.1174	0.2059	0.6038	0.0321	0.0764	0.0425	0.0392
0.0	0.0	0.0	28902.2723	6633.1812	NaN	NaN	0.1867	0.2082	0.5992	0.0323	0.0783	0.0431	0.0389
0.0	0.0	0.0	23089.2723	6035.1812	NaN	NaN	0.2072	0.214	0.5925	0.0323	0.0794	0.0437	0.0381
0.0	0.0	0.0	28656.2723	5504.1812	NaN	NaN	0.1611	0.2078	0.5996	0.0325	0.0793	0.0435	0.0373
0.0	0.0	0.0	27796.2723	4050.1812	NaN	NaN	0.1272	0.2147	0.5957	0.0328	0.0769	0.044	0.0359
0.0	0.0	0.0	26560.2723	2071.1812	NaN	NaN	0.0723	0.2199	0.5933	0.0329	0.0746	0.0445	0.0347
0.0	0.0	0.0	24115.2723	4140.1812	NaN	NaN	0.1465	0.2339	0.5803	0.0329	0.0728	0.0464	0.0337
0.0	0.0	0.0	23297.2723	2294.1812	NaN	NaN	0.0896	0.2298	0.5872	0.0343	0.0694	0.0455	0.0337
0.0	0.0	0.0	27474.2723	3602.1812	NaN	NaN	0.1159	0.1848	0.6301	0.0341	0.0716	0.0466	0.0326
0.0	0.0	0.0	22792.2723	3569.1812	NaN	NaN	0.1354	0.1681	0.6398	0.0306	0.0654	0.0604	0.0356
0.0	0.0	0.0	24386.2723	2920.1812	NaN	NaN	0.1069	0.1851	0.6149	0.0313	0.0602	0.0673	0.0412
0.0	0.0	0.0	12006.2723	3011.1812	NaN	NaN	0.2005	0.8183	0.0741	0.0206	0.0235	0.0286	0.0349
0.0	0.0	0.0	-2434.7277	449.1812	NaN	NaN	-0.2262	0.8883	0.0285	0.02	0.0214	0.0216	0.0202
0.0	0.0	0.0	-2648.7277	844.1812	NaN	NaN	-0.3	0.8898	0.0258	0.0206	0.0213	0.0214	0.0211
0.0	0.0	0.0	-1098.7277	-1647.8188	NaN	NaN	0.6	0.8875	0.0254	0.0212	0.0221	0.0219	0.0219
0.0	0.0	0.0	-852.7277	1609.1812	NaN	NaN	1.3	0.8868	0.0249	0.0211	0.023	0.0223	0.022
0.0	0.0	0.0	152.2723	928.1812	NaN	NaN	0.8591	0.8865	0.0243	0.0211	0.0235	0.0228	0.0217
0.0	0.0	0.0	-2787.7277	414.1812	NaN	NaN	-0.1745	0.8855	0.0241	0.0213	0.0238	0.0233	0.0221
0.0	0.0	0.0	-1532.7277	-1763.8188	NaN	NaN	0.5351	0.8838	0.0243	0.0217	0.024	0.0237	0.0225
0.0	0.0	0.0	-2821.7277	-384.8188	NaN	NaN	0.12	0.8834	0.0243	0.0219	0.0239	0.0236	0.0228
0.0	0.0	0.0	-1460.7277	-2064.8188	NaN	NaN	0.5857	0.8841	0.0238	0.022	0.0238	0.0235	0.0229
0.0	0.0	0.0	-781.7277	692.1812	NaN	NaN	-0.3	0.8845	0.0234	0.0219	0.0238	0.0236	0.0228
0.0	0.0	0.0	-763.7277	-1871.8188	NaN	NaN	0.7102	0.8854	0.0232	0.0217	0.0237	0.0237	0.0223
0.0	0.0	0.0	-713.7277	-1100.8188	NaN	NaN	0.6067	0.8858	0.0231	0.0217	0.0236	0.0236	0.0222
0.0	0.0	0.0	1037.2723	-2318.8188	NaN	NaN	1.3	0.8862	0.0231	0.0217	0.0235	0.0235	0.022
0.0	0.0	0.0	-778.7277	-321.8188	NaN	NaN	0.2924	0.8869	0.0229	0.0216	0.0234	0.0234	0.0217
0.0	0.0	0.0	-1197.7277	-1297.8188	NaN	NaN	0.5201	0.8876	0.0228	0.0215	0.0234	0.0233	0.0215
0.0	0.0	0.0	-340.7277	4734.1812	NaN	NaN	1.0776	0.8886	0.0225	0.0213	0.0233	0.0233	0.021
0.0	0.0	0.0	-167.7277	-766.8188	NaN	NaN	0.8205	0.888	0.0228	0.0215	0.0233	0.0232	0.0212
0.0	0.0	0.0	-1195.7277	502.1812	NaN	NaN	-0.3	0.8882	0.023	0.0215	0.0232	0.0229	0.0212
0.0	0.0	0.0	-2632.7277	3323.1812	NaN	NaN	1.3	0.8877	0.0233	0.0216	0.0233	0.0229	0.0213
0.0	0.0	0.0	-1292.7277	-2422.8188	NaN	NaN	0.6521	0.8873	0.0234	0.0217	0.0233	0.0229	0.0214
0.0	0.0	0.0	-2771.7277	647.1812	NaN	NaN	-0.3	0.8874	0.0233	0.0216	0.0235	0.0231	0.0212
0.0	0.0	0.0	-1656.7277	-1297.8188	NaN	NaN	0.4393	0.8879	0.0232	0.0214	0.0234	0.0231	0.021
0.0	0.0	0.0	681.2723	-1401.8188	NaN	NaN	1.3	0.8886	0.0229	0.0213	0.0233	0.023	0.0208
0.0	0.0	0.0	-478.7277	3299.1812	NaN	NaN	1.1697	0.8896	0.0226	0.0211	0.0233	0.0229	0.0205
0.0	0.0	0.0	-2768.7277	1317.1812	NaN	NaN	-0.3	0.8899	0.0228	0.0211	0.0231	0.0226	0.0204
0.0	0.0	0.0	-1552.7277	898.1812	NaN	NaN	-0.3	0.8902	0.0228	0.0212	0.0231	0.0224	0.0203
0.0	0.0	0.0	1532.2723	-284.8188	NaN	NaN	-0.2283	0.89	0.0231	0.0214	0.0231	0.0222	0.0203
0.0	0.0	0.0	-1437.7277	1202.1812	NaN	NaN	-0.3	0.8898	0.0233	0.0215	0.0231	0.022	0.0203
0.0	0.0	0.0	-2382.7277	1707.1812	NaN	NaN	-0.3	0.8899	0.0234	0.0214	0.0231	0.0219	0.0203
0.0	0.0	0.0	-23.7277	1102.1812	NaN	NaN	1.022	0.8902	0.0233	0.0215	0.023	0.0217	0.0202
0.0	0.0	0.0	-1173.7277	618.1812	NaN	NaN	-0.3	0.8904	0.0232	0.0217	0.0229	0.0218	0.0201
0.0	0.0	0.0	-182.7277	-1667.8188	NaN	NaN	0.9013	0.8908	0.023	0.0217	0.0227	0.0217	0.02
0.0	0.0	0.0	132.2723	-780.8188	NaN	NaN	1.204	0.8914	0.0229	0.0217	0.0226	0.0215	0.0199
0.0	0.0	0.0	-2292.7277	2230.1812	NaN	NaN	-0.3	0.8918	0.0228	0.0217	0.0224	0.0214	0.0199
0.0	0.0	0.0	-2059.7277	-1609.8188	NaN	NaN	0.4387	0.8923	0.0229	0.0216	0.0221	0.0212	0.0198
0.0	0.0	0.0	-2502.7277	2768.1812	NaN	NaN	1.3	0.8924	0.0231	0.0216	0.022	0.021	0.0199
0.0	0.0	0.0	-2138.7277	-2179.8188	NaN	NaN	0.5048	0.8926	0.0233	0.0215	0.0218	0.0209	0.0198
0.0	0.0	0.0	-1585.7277	871.1812	NaN	NaN	-0.3	0.8925	0.0236	0.0215	0.0217	0.0208	0.0199
0.0	0.0	0.0	-1694.7277	1534.1812	NaN	NaN	-0.3	0.8926	0.0236	0.0215	0.0216	0.0206	0.02
0.0	0.0	0.0	-1611.7277	3523.1812	NaN	NaN	1.3	0.8931	0.0236	0.0215	0.0213	0.0204	0.02
0.0	0.0	0.0	-2000.7277	-1508.8188	NaN	NaN	0.4299	0.8932	0.0237	0.0215	0.0212	0.0203	0.0201
0.0	0.0	0.0	-902.7277	450.1812	NaN	NaN	-0.3	0.8934	0.0236	0.0216	0.021	0.0202	0.0202
0.0	0.0	0.0	-606.7277	325.1812	NaN	NaN	-0.3	0.8931	0.0236	0.0217	0.021	0.0203	0.0203
0.0	0.0	0.0	-2511.7277	1652.1812	NaN	NaN	-0.3	0.8931	0.0235	0.0217	0.0211	0.0204	0.0203
0.0	0.0	0.0	-1071.7277	3639.1812	NaN	NaN	1.3	0.8927	0.0236	0.0218	0.0211	0.0204	0.0203
0.0	0.0	0.0	-1828.7277	-2108.8188	NaN	NaN	0.5356	0.8925	0.0238	0.0219	0.0211	0.0204	0.0203
0.0	0.0	0.0	-351.7277	1569.1812	NaN	NaN	1.2889	0.8921	0.0238	0.0221	0.0211	0.0204	0.0204
0.0	0.0	0.0	-580.7277	-2862.8188	NaN	NaN	0.8314	0.892	0.0238	0.0221	0.0212	0.0205	0.0203
0.0	0.0	0.0	81.2723	1349.1812	NaN	NaN	0.9432	0.891	0.0238	0.0224	0.0214	0.0209	0.0204
0.0	0.0	0.0	2400.2723	-686.8188	NaN	NaN	-0.3	0.8907	0.0237	0.0224	0.0215	0.0213	0.0205
0.0	0.0	0.0	-757.7277	-810.8188	NaN	NaN	0.5169	0.8909	0.0236	0.0223	0.0214	0.0213	0.0205
0.0	0.0	0.0	-639.7277	52.1812	NaN	NaN	-0.0888	0.8907	0.0235	0.0221	0.0214	0.0215	0.0207
0.0	0.0	0.0	-638.7277	1335.1812	NaN	NaN	1.3	0.8905	0.0236	0.022	0.0216	0.0216	0.0207
0.0	0.0	0.0	-1403.7277	710.1812	NaN	NaN	-0.3	0.891	0.0235	0.0218	0.0216	0.0215	0.0205
0.0	0.0	0.0	-2037.7277	2398.1812	NaN	NaN	1.3	0.8912	0.0235	0.0217	0.0217	0.0215	0.0204
0.0	0.0	0.0	-2768.7277	284.1812	NaN	NaN	-0.1144	0.891	0.0236	0.0217	0.0218	0.0215	0.0203
0.0	0.0	0.0	-914.7277	2261.1812	NaN	NaN	1.3	0.8911	0.0236	0.0217	0.0219	0.0214	0.0203
0.0	0.0	0.0	-1920.7277	-313.8188	NaN	NaN	0.1404	0.8913	0.0238	0.0216	0.0218	0.0212	0.0203
0.0	0.0	0.0	-3339.7277	-2266.8188	NaN	NaN	0.4043	0.8921	0.0237	0.0215	0.0216	0.0209	0.0202
0.0	0.0	0.0	71.2723	-1708.8188	NaN	NaN	1.0435	0.8927	0.0233	0.0214	0.0216	0.0209	0.0202
0.0	0.0	0.0	-2157.7277	2581.1812	NaN	NaN	1.3	0.8934	0.0229	0.0212	0.0215	0.0209	0.0201
0.0	0.0	0.0	-229.7277	-1610.8188	NaN	NaN	0.8752	0.8938	0.0229	0.0212	0.0213	0.0208	0.0201
0.0	0.0	0.0	-2120.7277	-892.8188	NaN	NaN	0.2963	0.8939	0.0229	0.0211	0.0213	0.0207	0.02
0.0	0.0	0.0	-801.7277	828.1812	NaN	NaN	1.3	0.8938	0.0229	0.0212	0.0213	0.0208	0.02
0.0	0.0	0.0	-232.7277	1323.1812	NaN	NaN	1.2134	0.8941	0.0227	0.0211	0.0213	0.0208	0.02
0.0	0.0	0.0	213.2723	2888.1812	NaN	NaN	0.9312	0.894	0.0224	0.021	0.0215	0.0211	0.0201
0.0	0.0	0.0	-582.7277	2803.1812	NaN	NaN	1.2624	0.8938	0.0224	0.0209	0.0216	0.0212	0.0201
0.0	0.0	0.0	-1761.7277	4416.1812	NaN	NaN	1.3	0.8935	0.0224	0.021	0.0216	0.0213	0.0201
0.0	0.0	0.0	-1484.7277	146.1812	NaN	NaN	-0.1092	0.8936	0.0227	0.021	0.0215	0.0211	0.0201
0.0	0.0	0.0	-1651.7277	-547.8188	NaN	NaN	0.2491	0.8934	0.023	0.0212	0.0214	0.021	0.0201
0.0	0.0	0.0	-1998.7277	-2870.8188	NaN	NaN	0.5895	0.8932	0.0232	0.0212	0.0214	0.0209	0.0201
0.0	0.0	0.0	-1620.7277	189.1812	NaN	NaN	-0.1322	0.8933	0.023	0.0213	0.0214	0.0209	0.0201
0.0	0.0	0.0	-1380.7277	-1794.8188	NaN	NaN	0.5652	0.8931	0.0229	0.0213	0.0215	0.0211	0.0201
0.0	0.0	0.0	-390.7277	1852.1812	NaN	NaN	1.2674	0.8926	0.0228	0.0213	0.0217	0.0213	0.0203
0.0	0.0	0.0	-1463.7277	0.1812	NaN	NaN	-0.0001	0.8921	0.0229	0.0214	0.0218	0.0215	0.0203
0.0	0.0	0.0	-1219.7277	2134.1812	NaN	NaN	1.3	0.8919	0.0227	0.0214	0.0218	0.0217	0.0204
0.0	0.0	0.0	-1214.7277	1255.1812	NaN	NaN	1.3	0.8918	0.0227	0.0214	0.0218	0.0219	0.0204
0.0	0.0	0.0	-2205.7277	3356.1812	NaN	NaN	1.3	0.8916	0.0227	0.0214	0.0218	0.022	0.0204
0.0	0.0	0.0	996.2723	537.1812	NaN	NaN	0.3503	0.892	0.0227	0.0215	0.0217	0.0218	0.0203
0.0	0.0	0.0	-72.7277	-47.8188	NaN	NaN	0.3967	0.8924	0.0227	0.0216	0.0216	0.0216	0.02
0.0	0.0	0.0	745.2723	-1253.8188	NaN	NaN	1.3	0.8927	0.0228	0.0216	0.0216	0.0214	0.0199
0.0	0.0	0.0	-1383.7277	-2037.8188	NaN	NaN	0.5956	0.8926	0.0228	0.0217	0.0216	0.0213	0.0199
0.0	0.0	0.0	-3055.7277	-756.8188	NaN	NaN	0.1985	0.8928	0.0228	0.0218	0.0216	0.0213	0.0198
0.0	0.0	0.0	-881.7277	-848.8188	NaN	NaN	0.4905	0.8926	0.0227	0.0218	0.0217	0.0214	0.0198
0.0	0.0	0.0	-2160.7277	1263.1812	NaN	NaN	-0.3	0.8925	0.0226	0.0219	0.0218	0.0214	0.0198
0.0	0.0	0.0	-2629.7277	546.1812	NaN	NaN	-0.2621	0.8924	0.0226	0.0219	0.0218	0.0214	0.0199
0.0	0.0	0.0	-1485.7277	-1791.8188	NaN	NaN	0.5467	0.8928	0.0225	0.022	0.0217	0.0212	0.0199
0.0	0.0	0.0	-1009.7277	1686.1812	NaN	NaN	1.3	0.893	0.0223	0.022	0.0217	0.0211	0.0199
0.0	0.0	0.0	-2102.7277	-2832.8188	NaN	NaN	0.574	0.8935	0.0223	0.022	0.0215	0.0209	0.0199
0.0	0.0	0.0	1060.2723	1271.1812	NaN	NaN	0.5452	0.8939	0.0221	0.022	0.0214	0.0208	0.0198
0.0	0.0	0.0	-3619.7277	-2117.8188	NaN	NaN	0.3691	0.8939	0.0222	0.0219	0.0215	0.0207	0.0198
0.0	0.0	0.0	-32.7277	-121.8188	NaN	NaN	0.7882	0.8944	0.022	0.0219	0.0214	0.0206	0.0198
0.0	0.0	0.0	-493.7277	-1936.8188	NaN	NaN	0.7969	0.8946	0.0219	0.0218	0.0213	0.0205	0.0199
0.0	0.0	0.0	1872.2723	-156.8188	NaN	NaN	-0.0914	0.8944	0.0219	0.0218	0.0213	0.0206	0.0199
0.0	0.0	0.0	-1017.7277	-981.8188	NaN	NaN	0.491	0.8936	0.0221	0.0219	0.0214	0.0207	0.0201
0.0	0.0	0.0	-1684.7277	-370.8188	NaN	NaN	0.1804	0.8931	0.0223	0.0221	0.0215	0.0209	0.0201
0.0	0.0	0.0	-1678.7277	-1042.8188	NaN	NaN	0.3832	0.8925	0.0225	0.0223	0.0215	0.0209	0.0202
0.0	0.0	0.0	-1913.7277	1461.1812	NaN	NaN	-0.3	0.8927	0.0225	0.0223	0.0215	0.0209	0.0202
0.0	0.0	0.0	-4185.7277	-2366.8188	NaN	NaN	0.3612	0.8921	0.0227	0.0223	0.0216	0.0209	0.0203
0.0	0.0	0.0	-4752.7277	1413.1812	NaN	NaN	-0.3	0.8926	0.0225	0.0222	0.0215	0.0208	0.0204
0.0	0.0	0.0	-2610.7277	3784.1812	NaN	NaN	1.3	0.8927	0.0224	0.0221	0.0214	0.021	0.0205
0.0	0.0	0.0	-1749.7277	188.1812	NaN	NaN	-0.1205	0.8926	0.0223	0.0221	0.0214	0.021	0.0206
0.0	0.0	0.0	-2813.7277	617.1812	NaN	NaN	-0.281	0.8927	0.0223	0.0221	0.0213	0.0209	0.0207
0.0	0.0	0.0	614.2723	-1947.8188	NaN	NaN	1.3	0.8924	0.0224	0.0222	0.0212	0.021	0.0207
0.0	0.0	0.0	-2096.7277	2659.1812	NaN	NaN	1.3	0.8925	0.0223	0.0222	0.0211	0.0211	0.0207
0.0	0.0	0.0	-3115.7277	1713.1812	NaN	NaN	-0.3	0.8921	0.0225	0.0223	0.0213	0.0211	0.0208
0.0	0.0	0.0	-2107.7277	1562.1812	NaN	NaN	-0.3	0.892	0.0226	0.0224	0.0213	0.0209	0.0208
0.0	0.0	0.0	-2156.7277	-2155.8188	NaN	NaN	0.4999	0.892	0.0227	0.0223	0.0213	0.0209	0.0209
0.0	0.0	0.0	-2033.7277	248.1812	NaN	NaN	-0.139	0.8928	0.0224	0.0221	0.0211	0.0208	0.0209
0.0	0.0	0.0	-86.7277	2105.1812	NaN	NaN	1.043	0.8931	0.0223	0.0219	0.0211	0.0209	0.0207
0.0	0.0	0.0	-245.7277	1042.1812	NaN	NaN	1.3	0.8932	0.0222	0.0219	0.0211	0.0209	0.0208
0.0	0.0	0.0	-704.7277	-814.8188	NaN	NaN	0.5362	0.8919	0.0225	0.0222	0.0213	0.021	0.021
0.0	0.0	0.0	-1147.7277	222.1812	NaN	NaN	-0.2401	0.8923	0.0225	0.0222	0.0212	0.021	0.0208
0.0	0.0	0.0	-1245.7277	-416.8188	NaN	NaN	0.2507	0.8919	0.0225	0.0222	0.0214	0.0211	0.0209
0.0	0.0	0.0	-2590.7277	-1600.8188	NaN	NaN	0.3819	0.8918	0.0225	0.0222	0.0215	0.021	0.0209
0.0	0.0	0.0	-1426.7277	886.1812	NaN	NaN	-0.3	0.8923	0.0224	0.0221	0.0214	0.021	0.0208
0.0	0.0	0.0	-3018.7277	-880.8188	NaN	NaN	0.2259	0.8923	0.0223	0.022	0.0215	0.0209	0.0209
0.0	0.0	0.0	-3453.7277	1639.1812	NaN	NaN	-0.3	0.8929	0.022	0.0219	0.0215	0.0209	0.0209
0.0	0.0	0.0	-1847.7277	1210.1812	NaN	NaN	-0.3	0.8932	0.0218	0.0218	0.0215	0.0208	0.0209
0.0	0.0	0.0	-2361.7277	-3315.8188	NaN	NaN	0.584	0.8931	0.0218	0.0219	0.0215	0.0207	0.0209
0.0	0.0	0.0	-2355.7277	722.1812	NaN	NaN	-0.3	0.8936	0.0216	0.0218	0.0215	0.0207	0.0208
0.0	0.0	0.0	-3238.7277	2120.1812	NaN	NaN	-0.3	0.8938	0.0215	0.0218	0.0215	0.0207	0.0207
0.0	0.0	0.0	-2281.7277	-3642.8188	NaN	NaN	0.6149	0.8934	0.0216	0.0219	0.0216	0.0206	0.0208
0.0	0.0	0.0	-2069.7277	952.1812	NaN	NaN	-0.3	0.894	0.0214	0.0218	0.0215	0.0206	0.0208
0.0	0.0	0.0	-2962.7277	61.1812	NaN	NaN	-0.0211	0.8938	0.0214	0.0217	0.0215	0.0206	0.0209
0.0	0.0	0.0	-1587.7277	-1300.8188	NaN	NaN	0.4503	0.894	0.0213	0.0217	0.0214	0.0207	0.021
0.0	0.0	0.0	-1123.7277	2986.1812	NaN	NaN	1.3	0.8943	0.0212	0.0215	0.0213	0.0208	0.0209
0.0	0.0	0.0	-1200.7277	-3085.8188	NaN	NaN	0.7199	0.893	0.0216	0.0219	0.0215	0.0209	0.0212
0.0	0.0	0.0	-1956.7277	-848.8188	NaN	NaN	0.3026	0.8934	0.0215	0.0217	0.0213	0.0209	0.0212
0.0	0.0	0.0	-923.7277	-1261.8188	NaN	NaN	0.5773	0.8934	0.0214	0.0216	0.0213	0.021	0.0213
0.0	0.0	0.0	-430.7277	2111.1812	NaN	NaN	1.2563	0.8934	0.0212	0.0216	0.0213	0.0211	0.0214
0.0	0.0	0.0	-1337.7277	499.1812	NaN	NaN	-0.3	0.8924	0.0214	0.0218	0.0215	0.0214	0.0216
0.0	0.0	0.0	-1422.7277	-940.8188	NaN	NaN	0.3981	0.8922	0.0216	0.0219	0.0214	0.0214	0.0215
0.0	0.0	0.0	-3597.7277	-970.8188	NaN	NaN	0.2125	0.8915	0.0218	0.022	0.0216	0.0215	0.0217
0.0	0.0	0.0	-1189.7277	281.1812	NaN	NaN	-0.3	0.8919	0.0216	0.0219	0.0215	0.0214	0.0217
0.0	0.0	0.0	-1487.7277	-1016.8188	NaN	NaN	0.406	0.8917	0.0216	0.0219	0.0215	0.0215	0.0218
0.0	0.0	0.0	-1763.7277	330.1812	NaN	NaN	-0.2303	0.893	0.0212	0.0216	0.0213	0.0214	0.0215
0.0	0.0	0.0	-1583.7277	1334.1812	NaN	NaN	-0.3	0.8932	0.0211	0.0215	0.0212	0.0215	0.0214
0.0	0.0	0.0	-1801.7277	-1251.8188	NaN	NaN	0.41	0.8928	0.0213	0.0217	0.0213	0.0216	0.0214
0.0	0.0	0.0	-623.7277	-2595.8188	NaN	NaN	0.8063	0.8922	0.0215	0.0218	0.0214	0.0216	0.0215
0.0	0.0	0.0	-2329.7277	-579.8188	NaN	NaN	0.1993	0.8925	0.0215	0.0218	0.0214	0.0215	0.0213
0.0	0.0	0.0	-3771.7277	3335.1812	NaN	NaN	-0.3	0.8935	0.0212	0.0215	0.0212	0.0214	0.0212
0.0	0.0	0.0	-2647.7277	514.1812	NaN	NaN	-0.241	0.8935	0.0212	0.0214	0.0212	0.0213	0.0213
0.0	0.0	0.0	-1473.7277	831.1812	NaN	NaN	-0.3	0.8938	0.0211	0.0213	0.0212	0.0213	0.0212
0.0	0.0	0.0	168.2723	1106.1812	NaN	NaN	0.868	0.8938	0.0213	0.0212	0.0212	0.0214	0.0212
0.0	0.0	0.0	-2197.7277	625.1812	NaN	NaN	-0.3	0.8938	0.0213	0.0211	0.0212	0.0214	0.0212
0.0	0.0	0.0	-1564.7277	2309.1812	NaN	NaN	1.3	0.8939	0.0212	0.021	0.0212	0.0215	0.0212
0.0	0.0	0.0	103.2723	-704.8188	NaN	NaN	1.1717	0.8934	0.0214	0.0212	0.0213	0.0215	0.0212
0.0	0.0	0.0	-1448.7277	-1591.8188	NaN	NaN	0.5235	0.8932	0.0214	0.0212	0.0213	0.0215	0.0213
0.0	0.0	0.0	-2379.7277	1311.1812	NaN	NaN	-0.3	0.893	0.0215	0.0213	0.0214	0.0215	0.0213
0.0	0.0	0.0	-609.7277	1633.1812	NaN	NaN	1.3	0.8926	0.0215	0.0215	0.0216	0.0215	0.0214
0.0	0.0	0.0	-3908.7277	322.1812	NaN	NaN	-0.0898	0.8924	0.0215	0.0216	0.0217	0.0213	0.0215
0.0	0.0	0.0	-3592.7277	-1864.8188	NaN	NaN	0.3417	0.893	0.0213	0.0215	0.0217	0.0211	0.0215
0.0	0.0	0.0	-3128.7277	2616.1812	NaN	NaN	-0.3	0.8944	0.0208	0.0211	0.0215	0.021	0.0213
0.0	0.0	0.0	-1549.7277	492.1812	NaN	NaN	-0.3	0.8944	0.0206	0.0211	0.0215	0.0211	0.0213
0.0	0.0	0.0	-3238.7277	261.1812	NaN	NaN	-0.0877	0.894	0.0208	0.0213	0.0216	0.021	0.0213
0.0	0.0	0.0	-3619.7277	-178.8188	NaN	NaN	0.0471	0.8938	0.021	0.0215	0.0216	0.0209	0.0211
0.0	0.0	0.0	-2077.7277	-1257.8188	NaN	NaN	0.3771	0.8943	0.0209	0.0215	0.0215	0.0207	0.0211
0.0	0.0	0.0	-3272.7277	-904.8188	NaN	NaN	0.2166	0.8944	0.0209	0.0215	0.0215	0.0206	0.0211
0.0	0.0	0.0	-656.7277	-1592.8188	NaN	NaN	0.7081	0.8953	0.0205	0.0212	0.0214	0.0206	0.0211
0.0	0.0	0.0	-413.7277	-432.8188	NaN	NaN	0.5113	0.8949	0.0206	0.0212	0.0215	0.0208	0.0211
0.0	0.0	0.0	-239.7277	129.1812	NaN	NaN	-0.3	0.8947	0.0206	0.0211	0.0215	0.0209	0.0212
0.0	0.0	0.0	-2111.7277	273.1812	NaN	NaN	-0.1486	0.8944	0.0207	0.0211	0.0215	0.0211	0.0213
0.0	0.0	0.0	-1477.7277	-1267.8188	NaN	NaN	0.4618	0.8936	0.0209	0.0212	0.0216	0.0212	0.0214
0.0	0.0	0.0	-2010.7277	2385.1812	NaN	NaN	1.3	0.8939	0.0208	0.0211	0.0215	0.0213	0.0214
0.0	0.0	0.0	-2330.7277	-1314.8188	NaN	NaN	0.3607	0.893	0.021	0.0213	0.0217	0.0215	0.0215
0.0	0.0	0.0	-2137.7277	1228.1812	NaN	NaN	-0.3	0.8928	0.0211	0.0214	0.0217	0.0215	0.0215
0.0	0.0	0.0	-3404.7277	-206.8188	NaN	NaN	0.0573	0.8919	0.0213	0.0217	0.0219	0.0215	0.0216
0.0	0.0	0.0	-3035.7277	-670.8188	NaN	NaN	0.181	0.893	0.0211	0.0215	0.0217	0.0212	0.0215
0.0	0.0	0.0	-1830.7277	-1769.8188	NaN	NaN	0.4915	0.8935	0.0208	0.0213	0.0216	0.0212	0.0215
0.0	0.0	0.0	346.2723	2585.1812	NaN	NaN	0.8819	0.8948	0.0204	0.0209	0.0214	0.0213	0.0212
0.0	0.0	0.0	-2257.7277	-1003.8188	NaN	NaN	0.3078	0.8942	0.0205	0.0211	0.0214	0.0214	0.0214
0.0	0.0	0.0	-1968.7277	-36.8188	NaN	NaN	0.0184	0.8937	0.0207	0.0213	0.0215	0.0215	0.0213
0.0	0.0	0.0	-3503.7277	-328.8188	NaN	NaN	0.0858	0.8926	0.0211	0.0217	0.0217	0.0214	0.0215
0.0	0.0	0.0	-2225.7277	-2922.8188	NaN	NaN	0.5677	0.8927	0.0211	0.0217	0.0216	0.0213	0.0216
0.0	0.0	0.0	-1836.7277	-1194.8188	NaN	NaN	0.3941	0.8932	0.0208	0.0216	0.0215	0.0213	0.0216
0.0	0.0	0.0	-3971.7277	2003.1812	NaN	NaN	-0.3	0.8944	0.0205	0.0211	0.0213	0.0213	0.0213
0.0	0.0	0.0	-1353.7277	1169.1812	NaN	NaN	-0.3	0.8949	0.0203	0.0208	0.0212	0.0215	0.0213
0.0	0.0	0.0	362.2723	2106.1812	NaN	NaN	0.8532	0.8945	0.0203	0.0208	0.0213	0.0218	0.0214
0.0	0.0	0.0	-2590.7277	-101.8188	NaN	NaN	0.0378	0.8941	0.0204	0.0208	0.0213	0.0219	0.0214
0.0	0.0	0.0	-2286.7277	510.1812	NaN	NaN	-0.2872	0.8935	0.0206	0.021	0.0214	0.022	0.0215
0.0	0.0	0.0	-1746.7277	2178.1812	NaN	NaN	1.3	0.893	0.0208	0.0211	0.0215	0.0221	0.0215
0.0	0.0	0.0	-3618.7277	482.1812	NaN	NaN	-0.1537	0.8919	0.0212	0.0214	0.0216	0.0222	0.0217
0.0	0.0	0.0	-2743.7277	-4176.8188	NaN	NaN	0.6035	0.8917	0.0212	0.0217	0.0217	0.022	0.0217
0.0	0.0	0.0	-1383.7277	2976.1812	NaN	NaN	1.3	0.8932	0.0208	0.0213	0.0215	0.0218	0.0214
0.0	0.0	0.0	-1315.7277	-2589.8188	NaN	NaN	0.6631	0.8934	0.0206	0.0213	0.0215	0.0218	0.0215
0.0	0.0	0.0	-2307.7277	197.1812	NaN	NaN	-0.0934	0.8951	0.02	0.0208	0.0213	0.0216	0.0212
0.0	0.0	0.0	-728.7277	-554.8188	NaN	NaN	0.4323	0.8951	0.02	0.0207	0.0213	0.0217	0.0213
0.0	0.0	0.0	-349.7277	-402.8188	NaN	NaN	0.5353	0.8962	0.0196	0.0203	0.0211	0.0216	0.0211
0.0	0.0	0.0	-3001.7277	-2538.8188	NaN	NaN	0.4582	0.8957	0.0197	0.0204	0.0211	0.0217	0.0213
0.0	0.0	0.0	-2030.7277	2543.1812	NaN	NaN	1.3	0.8963	0.0197	0.0202	0.0211	0.0217	0.0211
0.0	0.0	0.0	-446.7277	-1638.8188	NaN	NaN	0.7858	0.8955	0.0199	0.0203	0.0212	0.0218	0.0214
0.0	0.0	0.0	-985.7277	-1952.8188	NaN	NaN	0.6646	0.8957	0.0199	0.0201	0.0211	0.0219	0.0213
0.0	0.0	0.0	-943.7277	1596.1812	NaN	NaN	1.3	0.8954	0.0201	0.02	0.0212	0.022	0.0212
0.0	0.0	0.0	-1027.7277	-457.8188	NaN	NaN	0.3082	0.8954	0.0202	0.02	0.0212	0.022	0.0213
0.0	0.0	0.0	-2339.7277	-609.8188	NaN	NaN	0.2068	0.8952	0.0202	0.02	0.0212	0.0221	0.0212
0.0	0.0	0.0	282.2723	467.1812	NaN	NaN	0.6234	0.8958	0.0202	0.0198	0.0211	0.0221	0.0211
0.0	0.0	0.0	-3214.7277	-1583.8188	NaN	NaN	0.3301	0.8959	0.0201	0.0198	0.0211	0.022	0.0211
0.0	0.0	0.0	-846.7277	273.1812	NaN	NaN	-0.3	0.8962	0.0201	0.0197	0.021	0.022	0.021
0.0	0.0	0.0	-414.7277	146.1812	NaN	NaN	-0.3	0.8963	0.0201	0.0197	0.021	0.022	0.0208
0.0	0.0	0.0	-3411.7277	-632.8188	NaN	NaN	0.1565	0.8962	0.0202	0.0198	0.0209	0.022	0.0208
0.0	0.0	0.0	-412.7277	-283.8188	NaN	NaN	0.4075	0.897	0.0202	0.0198	0.0208	0.0218	0.0206
0.0	0.0	0.0	-1978.7277	-1447.8188	NaN	NaN	0.4225	0.8968	0.0203	0.0198	0.0208	0.0218	0.0206
0.0	0.0	0.0	-2273.7277	-4061.8188	NaN	NaN	0.6411	0.8971	0.0202	0.0196	0.0207	0.0217	0.0206
0.0	0.0	0.0	-1918.7277	2696.1812	NaN	NaN	1.3	0.8969	0.0202	0.0197	0.0205	0.0219	0.0208
0.0	0.0	0.0	80.2723	2807.1812	NaN	NaN	0.9722	0.8959	0.0205	0.0198	0.0205	0.0222	0.0211
0.0	0.0	0.0	-2629.7277	-132.8188	NaN	NaN	0.0481	0.8975	0.0202	0.0196	0.0202	0.0218	0.0208
0.0	0.0	0.0	-2201.7277	2611.1812	NaN	NaN	1.3	0.8966	0.0206	0.0198	0.0203	0.022	0.0207
0.0	0.0	0.0	-749.7277	1196.1812	NaN	NaN	1.3	0.8968	0.0207	0.0198	0.0202	0.0218	0.0206
0.0	0.0	0.0	-2046.7277	360.1812	NaN	NaN	-0.2136	0.8974	0.0206	0.0197	0.0201	0.0216	0.0205
0.0	0.0	0.0	-2105.7277	1679.1812	NaN	NaN	-0.3	0.8971	0.0208	0.0198	0.0202	0.0216	0.0204
0.0	0.0	0.0	-1785.7277	-658.8188	NaN	NaN	0.2695	0.8968	0.021	0.0198	0.0203	0.0217	0.0205
0.0	0.0	0.0	349.2723	1421.1812	NaN	NaN	0.8027	0.8972	0.0209	0.0197	0.0202	0.0217	0.0205
0.0	0.0	0.0	-2891.7277	2331.1812	NaN	NaN	-0.3	0.8971	0.0209	0.0196	0.0203	0.0217	0.0204
0.0	0.0	0.0	-3458.7277	3375.1812	NaN	NaN	-0.3	0.8962	0.0211	0.0198	0.0205	0.0218	0.0205
0.0	0.0	0.0	-2470.7277	2359.1812	NaN	NaN	-0.3	0.8953	0.0213	0.0197	0.0209	0.0219	0.0208
0.0	0.0	0.0	-1538.7277	-1603.8188	NaN	NaN	0.5104	0.8934	0.0218	0.0199	0.0216	0.0222	0.0211
0.0	0.0	0.0	-1332.7277	-551.8188	NaN	NaN	0.2928	0.8927	0.022	0.02	0.0218	0.0223	0.0212
0.0	0.0	0.0	-3913.7277	-576.8188	NaN	NaN	0.1285	0.8928	0.022	0.0201	0.0219	0.0223	0.021
0.0	0.0	0.0	-1745.7277	247.1812	NaN	NaN	-0.1649	0.8921	0.0222	0.0202	0.022	0.0225	0.0211
0.0	0.0	0.0	-1564.7277	-768.8188	NaN	NaN	0.3295	0.8923	0.0221	0.0201	0.022	0.0225	0.0211
0.0	0.0	0.0	-3692.7277	-3624.8188	NaN	NaN	0.4954	0.8922	0.0221	0.0201	0.0219	0.0225	0.0211
0.0	0.0	0.0	-1888.7277	317.1812	NaN	NaN	-0.2018	0.8913	0.0222	0.0203	0.0221	0.0228	0.0214
0.0	0.0	0.0	-1154.7277	1.1812	NaN	NaN	-0.001	0.8908	0.0223	0.0203	0.0221	0.023	0.0216
0.0	0.0	0.0	-2769.7277	-1144.8188	NaN	NaN	0.2925	0.8913	0.0222	0.0204	0.0218	0.0228	0.0214
0.0	0.0	0.0	-1477.7277	-80.8188	NaN	NaN	0.0519	0.8911	0.0223	0.0205	0.0218	0.0228	0.0214
0.0	0.0	0.0	-3612.7277	-1576.8188	NaN	NaN	0.3038	0.8913	0.0223	0.0206	0.0217	0.0227	0.0214
0.0	0.0	0.0	-2518.7277	-1269.8188	NaN	NaN	0.3352	0.8912	0.0223	0.0206	0.0217	0.0228	0.0214
0.0	0.0	0.0	-2426.7277	-66.8188	NaN	NaN	0.0268	0.8909	0.0224	0.0204	0.0218	0.023	0.0216
0.0	0.0	0.0	-3067.7277	-1849.8188	NaN	NaN	0.3762	0.891	0.0225	0.0203	0.0218	0.0229	0.0216
0.0	0.0	0.0	-3122.7277	-1158.8188	NaN	NaN	0.2707	0.8912	0.0224	0.0202	0.0217	0.0229	0.0217
0.0	0.0	0.0	-3095.7277	-2356.8188	NaN	NaN	0.4322	0.8911	0.0223	0.0199	0.0218	0.0231	0.0218
0.0	0.0	0.0	-341.7277	-368.8188	NaN	NaN	0.5191	0.8893	0.0227	0.0199	0.0223	0.0237	0.0221
0.0	0.0	0.0	-3146.7277	1657.1812	NaN	NaN	-0.3	0.8892	0.0229	0.0197	0.0224	0.0238	0.0221
0.0	0.0	0.0	-2109.7277	-1769.8188	NaN	NaN	0.4562	0.8891	0.0231	0.0197	0.0223	0.0237	0.0221
0.0	0.0	0.0	-3105.7277	-3127.8188	NaN	NaN	0.5018	0.8898	0.0229	0.0195	0.0222	0.0236	0.022
0.0	0.0	0.0	-1362.7277	2114.1812	NaN	NaN	1.3	0.8863	0.0239	0.0194	0.023	0.0247	0.0227
0.0	0.0	0.0	-4259.7277	-1843.8188	NaN	NaN	0.3021	0.8887	0.0233	0.019	0.0225	0.0242	0.0223
0.0	0.0	0.0	-2982.7277	-220.8188	NaN	NaN	0.0689	0.8855	0.0242	0.019	0.0233	0.0252	0.0228
0.0	0.0	0.0	-3143.7277	1837.1812	NaN	NaN	-0.3	0.8849	0.0246	0.0189	0.0234	0.0254	0.0227
0.0	0.0	0.0	-2108.7277	-1240.8188	NaN	NaN	0.3704	0.887	0.0242	0.0189	0.0228	0.0248	0.0224
0.0	0.0	0.0	-2450.7277	-968.8188	NaN	NaN	0.2833	0.8881	0.0238	0.019	0.0224	0.0244	0.0222
0.0	0.0	0.0	-1577.7277	-1133.8188	NaN	NaN	0.4181	0.8866	0.0244	0.0192	0.0226	0.0247	0.0224
0.0	0.0	0.0	-1611.7277	-880.8188	NaN	NaN	0.3534	0.8852	0.0249	0.0192	0.0229	0.0252	0.0226
0.0	0.0	0.0	-1717.7277	-125.8188	NaN	NaN	0.0682	0.8823	0.026	0.0191	0.0234	0.0261	0.023
0.0	0.0	0.0	-1406.7277	499.1812	NaN	NaN	-0.3	0.8803	0.0269	0.019	0.0238	0.0269	0.0231
0.0	0.0	0.0	-2749.7277	-436.8188	NaN	NaN	0.1371	0.881	0.0266	0.0189	0.0237	0.027	0.0228
0.0	0.0	0.0	-1477.7277	703.1812	NaN	NaN	-0.3	0.88	0.0269	0.019	0.0239	0.0273	0.0228
0.0	0.0	0.0	-1468.7277	-1211.8188	NaN	NaN	0.4521	0.885	0.0252	0.019	0.0228	0.026	0.022
0.0	0.0	0.0	-1906.7277	-1777.8188	NaN	NaN	0.4825	0.8876	0.0242	0.0192	0.0222	0.025	0.0217
0.0	0.0	0.0	-422.7277	-3284.8188	NaN	NaN	0.886	0.889	0.0238	0.0193	0.0218	0.0244	0.0216
0.0	0.0	0.0	-757.7277	-2745.8188	NaN	NaN	0.7837	0.8862	0.0247	0.0195	0.0224	0.0252	0.022
0.0	0.0	0.0	-744.7277	-214.8188	NaN	NaN	0.2239	0.8808	0.0266	0.0197	0.0234	0.0269	0.0226
0.0	0.0	0.0	-1688.7277	-600.8188	NaN	NaN	0.2624	0.8808	0.0267	0.0195	0.0234	0.0272	0.0224
0.0	0.0	0.0	-1385.7277	1467.1812	NaN	NaN	1.3	0.8789	0.0273	0.0198	0.0237	0.0277	0.0226
0.0	0.0	0.0	-1739.7277	-310.8188	NaN	NaN	0.1516	0.8844	0.0253	0.0195	0.0227	0.0261	0.0219
0.0	0.0	0.0	-4415.7277	1272.1812	NaN	NaN	-0.3	0.8877	0.024	0.0196	0.0222	0.0249	0.0217
0.0	0.0	0.0	-1458.7277	-1067.8188	NaN	NaN	0.4226	0.8871	0.0242	0.0197	0.0222	0.0248	0.0219
0.0	0.0	0.0	-2014.7277	-1374.8188	NaN	NaN	0.4056	0.8875	0.0241	0.0197	0.0221	0.0248	0.0218
0.0	0.0	0.0	-1705.7277	1065.1812	NaN	NaN	-0.3	0.8834	0.0253	0.0199	0.023	0.0259	0.0224
0.0	0.0	0.0	-3842.7277	200.1812	NaN	NaN	-0.055	0.8856	0.0247	0.0196	0.0227	0.0254	0.0221
0.0	0.0	0.0	-269.7277	742.1812	NaN	NaN	1.3	0.8825	0.0255	0.0196	0.0234	0.0262	0.0227
0.0	0.0	0.0	-3598.7277	492.1812	NaN	NaN	-0.1584	0.8859	0.0244	0.0192	0.0228	0.0255	0.0222
0.0	0.0	0.0	-1244.7277	646.1812	NaN	NaN	-0.3	0.8832	0.0251	0.0193	0.0234	0.0261	0.0228
0.0	0.0	0.0	-2496.7277	-196.8188	NaN	NaN	0.0731	0.8881	0.0236	0.0191	0.0223	0.0249	0.022
0.0	0.0	0.0	-1560.7277	763.1812	NaN	NaN	-0.3	0.8867	0.0239	0.0194	0.0225	0.0251	0.0224
0.0	0.0	0.0	-2760.7277	-2637.8188	NaN	NaN	0.4886	0.8912	0.0227	0.0192	0.0213	0.0238	0.0217
0.0	0.0	0.0	-3901.7277	-2858.8188	NaN	NaN	0.4229	0.8908	0.0228	0.0195	0.0212	0.0236	0.022
0.0	0.0	0.0	-2407.7277	-1871.8188	NaN	NaN	0.4374	0.8901	0.0231	0.0193	0.0213	0.0239	0.0223
0.0	0.0	0.0	-2686.7277	-3707.8188	NaN	NaN	0.5798	0.8888	0.0234	0.0192	0.0216	0.0244	0.0225
0.0	0.0	0.0	-3168.7277	-980.8188	NaN	NaN	0.2364	0.8862	0.0242	0.0193	0.0222	0.0252	0.023
0.0	0.0	0.0	-1295.7277	-1940.8188	NaN	NaN	0.5997	0.8865	0.0242	0.0192	0.0221	0.025	0.0229
0.0	0.0	0.0	-2440.7277	-3867.8188	NaN	NaN	0.6131	0.8863	0.0242	0.0193	0.022	0.025	0.0232
0.0	0.0	0.0	-3592.7277	-1019.8188	NaN	NaN	0.2211	0.8831	0.0251	0.0194	0.0228	0.026	0.0237
0.0	0.0	0.0	-3549.7277	2768.1812	NaN	NaN	-0.3	0.8799	0.0262	0.0192	0.0236	0.027	0.024
0.0	0.0	0.0	-3177.7277	-504.8188	NaN	NaN	0.1371	0.8801	0.0262	0.0191	0.0236	0.0271	0.024
0.0	0.0	0.0	-1990.7277	1264.1812	NaN	NaN	-0.3	0.8772	0.0271	0.0192	0.0243	0.0279	0.0243
0.0	0.0	0.0	-2870.7277	2266.1812	NaN	NaN	-0.3	0.8789	0.0268	0.0192	0.0239	0.0273	0.0239
0.0	0.0	0.0	-2282.7277	-389.8188	NaN	NaN	0.1459	0.8804	0.026	0.0194	0.0234	0.0269	0.0239
0.0	0.0	0.0	-2931.7277	423.1812	NaN	NaN	-0.1687	0.8809	0.0258	0.0193	0.0233	0.0269	0.0239
0.0	0.0	0.0	-2016.7277	-1692.8188	NaN	NaN	0.4563	0.8807	0.0259	0.0191	0.0233	0.0271	0.0239
0.0	0.0	0.0	-2097.7277	4297.1812	NaN	NaN	1.3	0.877	0.0273	0.0189	0.0242	0.0282	0.0244
0.0	0.0	0.0	-2264.7277	-1799.8188	NaN	NaN	0.4428	0.885	0.0246	0.0186	0.0224	0.0263	0.0231
0.0	0.0	0.0	-2065.7277	-283.8188	NaN	NaN	0.1208	0.8842	0.0246	0.0189	0.0223	0.0262	0.0237
0.0	0.0	0.0	-4078.7277	-1672.8188	NaN	NaN	0.2908	0.8883	0.0235	0.0188	0.0213	0.025	0.023
0.0	0.0	0.0	-3966.7277	-1198.8188	NaN	NaN	0.2321	0.8872	0.0237	0.0189	0.0215	0.0253	0.0235
0.0	0.0	0.0	-2917.7277	-1172.8188	NaN	NaN	0.2867	0.8868	0.0238	0.0186	0.0216	0.0256	0.0236
0.0	0.0	0.0	-1401.7277	-2966.8188	NaN	NaN	0.6791	0.886	0.024	0.0186	0.0218	0.0258	0.0237
0.0	0.0	0.0	-3105.7277	-1320.8188	NaN	NaN	0.2984	0.8838	0.0247	0.0185	0.0224	0.0265	0.0241
0.0	0.0	0.0	-1479.7277	-2259.8188	NaN	NaN	0.6043	0.8823	0.0252	0.0183	0.0228	0.027	0.0243
0.0	0.0	0.0	-2965.7277	259.1812	NaN	NaN	-0.0958	0.8796	0.0261	0.0183	0.0235	0.0278	0.0247
0.0	0.0	0.0	-567.7277	588.1812	NaN	NaN	1.3	0.8782	0.0267	0.0183	0.0238	0.0282	0.0248
0.0	0.0	0.0	-2121.7277	-3043.8188	NaN	NaN	0.5893	0.8833	0.025	0.0185	0.0226	0.0267	0.024
0.0	0.0	0.0	-2857.7277	-634.8188	NaN	NaN	0.1818	0.8792	0.0261	0.0188	0.0234	0.0276	0.0249
0.0	0.0	0.0	-1462.7277	-409.8188	NaN	NaN	0.2189	0.8797	0.0261	0.0186	0.0234	0.0276	0.0246
0.0	0.0	0.0	-1509.7277	-39.8188	NaN	NaN	0.0257	0.8749	0.0276	0.0186	0.0246	0.029	0.0252
0.0	0.0	0.0	-2667.7277	2010.1812	NaN	NaN	-0.3	0.875	0.0278	0.0183	0.0248	0.0292	0.0249
0.0	0.0	0.0	-1424.7277	-1849.8188	NaN	NaN	0.5649	0.88	0.0262	0.0183	0.0236	0.0278	0.0241
0.0	0.0	0.0	-4890.7277	-38.8188	NaN	NaN	0.0079	0.8783	0.0266	0.0186	0.0239	0.028	0.0245
0.0	0.0	0.0	-2368.7277	1063.1812	NaN	NaN	-0.3	0.879	0.0266	0.0185	0.0238	0.0278	0.0244
0.0	0.0	0.0	-1569.7277	1302.1812	NaN	NaN	-0.3	0.8794	0.0265	0.0184	0.0237	0.0276	0.0244
0.0	0.0	0.0	-2193.7277	60.1812	NaN	NaN	-0.0282	0.8766	0.0274	0.0182	0.0245	0.0285	0.0249
0.0	0.0	0.0	-2371.7277	-2562.8188	NaN	NaN	0.5194	0.8812	0.0259	0.0178	0.0235	0.0275	0.0241
0.0	0.0	0.0	-2652.7277	2413.1812	NaN	NaN	-0.3	0.8741	0.0281	0.0182	0.0251	0.0293	0.0253
0.0	0.0	0.0	-2842.7277	167.1812	NaN	NaN	-0.0625	0.8806	0.0262	0.0177	0.0237	0.0277	0.0242
0.0	0.0	0.0	-2715.7277	-2567.8188	NaN	NaN	0.486	0.8864	0.0238	0.0184	0.0221	0.0256	0.0236
0.0	0.0	0.0	-4698.7277	-1564.8188	NaN	NaN	0.2498	0.884	0.0245	0.0188	0.0225	0.0259	0.0243
0.0	0.0	0.0	-2200.7277	-3229.8188	NaN	NaN	0.5948	0.8828	0.0249	0.0187	0.0229	0.0262	0.0245
0.0	0.0	0.0	-1142.7277	1.1812	NaN	NaN	-0.001	0.8776	0.0265	0.0187	0.0242	0.0277	0.0253
0.0	0.0	0.0	-2378.7277	3803.1812	NaN	NaN	1.3	0.8697	0.0291	0.0192	0.0259	0.0296	0.0265
0.0	0.0	0.0	-2154.7277	-1716.8188	NaN	NaN	0.4434	0.8753	0.0273	0.0186	0.0247	0.0283	0.0257
0.0	0.0	0.0	-3407.7277	1266.1812	NaN	NaN	-0.3	0.8714	0.0283	0.0192	0.0255	0.0293	0.0264
0.0	0.0	0.0	-1962.7277	64.1812	NaN	NaN	-0.0338	0.8708	0.0284	0.019	0.0256	0.0296	0.0265
0.0	0.0	0.0	-2600.7277	258.1812	NaN	NaN	-0.1102	0.8728	0.0276	0.0188	0.0252	0.0292	0.0263
0.0	0.0	0.0	-1867.7277	4207.1812	NaN	NaN	1.3	0.8719	0.0278	0.0191	0.0254	0.0294	0.0264
0.0	0.0	0.0	-2673.7277	-2043.8188	NaN	NaN	0.4332	0.8771	0.0259	0.0193	0.0243	0.0277	0.0257
0.0	0.0	0.0	-2535.7277	-2595.8188	NaN	NaN	0.5059	0.8789	0.0254	0.0196	0.0236	0.0269	0.0255
0.0	0.0	0.0	-1283.7277	510.1812	NaN	NaN	-0.3	0.8782	0.0254	0.0196	0.0239	0.0271	0.0257
0.0	0.0	0.0	-998.7277	-1727.8188	NaN	NaN	0.6337	0.8782	0.0254	0.0195	0.0239	0.0273	0.0257
0.0	0.0	0.0	-2272.7277	1140.1812	NaN	NaN	-0.3	0.8745	0.0265	0.0196	0.0246	0.0286	0.0261
0.0	0.0	0.0	-2290.7277	671.1812	NaN	NaN	-0.3	0.8752	0.0263	0.0195	0.0245	0.0283	0.0262
0.0	0.0	0.0	-1998.7277	-21.8188	NaN	NaN	0.0108	0.8762	0.0256	0.0198	0.0242	0.0277	0.0264
0.0	0.0	0.0	-3364.7277	-3419.8188	NaN	NaN	0.5041	0.8793	0.0247	0.0199	0.0237	0.0265	0.0259
0.0	0.0	0.0	-2883.7277	-2335.8188	NaN	NaN	0.4475	0.8802	0.0245	0.02	0.0235	0.0261	0.0257
0.0	0.0	0.0	-2470.7277	-1542.8188	NaN	NaN	0.3844	0.8796	0.0247	0.0199	0.0236	0.0264	0.0258
0.0	0.0	0.0	-602.7277	-752.8188	NaN	NaN	0.5554	0.8789	0.0249	0.0198	0.0237	0.0269	0.0258
0.0	0.0	0.0	-1228.7277	-398.8188	NaN	NaN	0.245	0.879	0.0249	0.0196	0.0236	0.0271	0.0258
0.0	0.0	0.0	-2760.7277	3213.1812	NaN	NaN	1.3	0.8788	0.0251	0.0196	0.0236	0.0272	0.0257
0.0	0.0	0.0	-812.7277	873.1812	NaN	NaN	1.3	0.8794	0.0249	0.0195	0.0235	0.0271	0.0256
0.0	0.0	0.0	-1725.7277	1933.1812	NaN	NaN	1.3	0.8801	0.0246	0.0194	0.0234	0.0269	0.0255
0.0	0.0	0.0	1102.2723	2589.1812	NaN	NaN	0.7014	0.8809	0.0244	0.0195	0.0233	0.0266	0.0254
0.0	0.0	0.0	-1345.7277	712.1812	NaN	NaN	-0.3	0.8817	0.0242	0.0195	0.0232	0.0262	0.0251
0.0	0.0	0.0	-2842.7277	-1390.8188	NaN	NaN	0.3285	0.8824	0.0243	0.0196	0.0231	0.0258	0.0249
0.0	0.0	0.0	-2233.7277	-1717.8188	NaN	NaN	0.4347	0.8831	0.0242	0.0196	0.0231	0.0253	0.0246
0.0	0.0	0.0	-1315.7277	-317.8188	NaN	NaN	0.1946	0.8832	0.0241	0.0196	0.0231	0.0253	0.0248
0.0	0.0	0.0	-1863.7277	-3487.8188	NaN	NaN	0.6517	0.8833	0.0239	0.0195	0.0231	0.0254	0.0248
0.0	0.0	0.0	-1796.7277	-891.8188	NaN	NaN	0.3317	0.8823	0.0241	0.0196	0.0233	0.0259	0.0249
0.0	0.0	0.0	-1793.7277	2193.1812	NaN	NaN	1.3	0.8814	0.0243	0.0197	0.0234	0.0262	0.0251
0.0	0.0	0.0	-2185.7277	-122.8188	NaN	NaN	0.0532	0.8833	0.0238	0.0195	0.023	0.0256	0.0248
0.0	0.0	0.0	-2056.7277	-514.8188	NaN	NaN	0.2002	0.8842	0.0237	0.0195	0.0228	0.0252	0.0246
0.0	0.0	0.0	-264.7277	-2118.8188	NaN	NaN	0.8889	0.8842	0.0238	0.0196	0.0227	0.0251	0.0245
0.0	0.0	0.0	-1404.7277	1406.1812	NaN	NaN	1.3	0.8845	0.0236	0.0197	0.0225	0.0251	0.0246
0.0	0.0	0.0	-1571.7277	813.1812	NaN	NaN	-0.3	0.8849	0.0235	0.0196	0.0224	0.025	0.0246
0.0	0.0	0.0	-1402.7277	667.1812	NaN	NaN	-0.3	0.8847	0.0236	0.0198	0.0224	0.025	0.0245
0.0	0.0	0.0	-2175.7277	2140.1812	NaN	NaN	-0.3	0.8847	0.0238	0.0198	0.0224	0.0248	0.0245
0.0	0.0	0.0	-1877.7277	-1000.8188	NaN	NaN	0.3477	0.8855	0.0237	0.0196	0.0223	0.0246	0.0243
0.0	0.0	0.0	320.2723	184.1812	NaN	NaN	0.3651	0.8853	0.0238	0.0197	0.0222	0.0247	0.0242
0.0	0.0	0.0	-2268.7277	3703.1812	NaN	NaN	1.3	0.8853	0.0238	0.0199	0.0221	0.0246	0.0243
0.0	0.0	0.0	-2345.7277	2122.1812	NaN	NaN	-0.3	0.8857	0.0238	0.0198	0.0221	0.0244	0.0242
0.0	0.0	0.0	-65.7277	-806.8188	NaN	NaN	0.9247	0.8867	0.0237	0.0196	0.0221	0.0242	0.0238
0.0	0.0	0.0	-511.7277	-248.8188	NaN	NaN	0.3272	0.8865	0.0238	0.0195	0.0224	0.0243	0.0236
0.0	0.0	0.0	-2378.7277	653.1812	NaN	NaN	-0.3	0.887	0.0237	0.0194	0.0224	0.0241	0.0235
0.0	0.0	0.0	-2840.7277	2964.1812	NaN	NaN	1.3	0.8878	0.0233	0.0191	0.0223	0.0241	0.0234
0.0	0.0	0.0	-2013.7277	-77.8188	NaN	NaN	0.0372	0.8878	0.0233	0.019	0.0225	0.0241	0.0232
0.0	0.0	0.0	-1094.7277	-400.8188	NaN	NaN	0.268	0.8889	0.023	0.0189	0.0224	0.024	0.0229
0.0	0.0	0.0	-2187.7277	-460.8188	NaN	NaN	0.174	0.8903	0.0226	0.0188	0.0222	0.0236	0.0225
0.0	0.0	0.0	-1627.7277	-180.8188	NaN	NaN	0.1	0.8918	0.0222	0.0188	0.0219	0.0232	0.0221
0.0	0.0	0.0	-2306.7277	59.1812	NaN	NaN	-0.0263	0.8928	0.0218	0.0189	0.0218	0.0229	0.0219
0.0	0.0	0.0	-2634.7277	-1309.8188	NaN	NaN	0.3321	0.8934	0.0216	0.019	0.0216	0.0227	0.0216
0.0	0.0	0.0	-1143.7277	3178.1812	NaN	NaN	1.3	0.8938	0.0215	0.0191	0.0214	0.0226	0.0216
0.0	0.0	0.0	-914.7277	-1092.8188	NaN	NaN	0.5444	0.8936	0.0216	0.0192	0.0215	0.0226	0.0215
0.0	0.0	0.0	-2678.7277	-1174.8188	NaN	NaN	0.3049	0.8941	0.0215	0.0194	0.0214	0.0224	0.0212
0.0	0.0	0.0	-2358.7277	1852.1812	NaN	NaN	-0.3	0.8941	0.0216	0.0196	0.0214	0.0222	0.0211
0.0	0.0	0.0	-1740.7277	-3214.8188	NaN	NaN	0.6487	0.8945	0.0214	0.0197	0.0214	0.0221	0.0209
0.0	0.0	0.0	-2296.7277	1005.1812	NaN	NaN	-0.3	0.8947	0.0213	0.0197	0.0213	0.0222	0.0209
0.0	0.0	0.0	-658.7277	589.1812	NaN	NaN	-0.3	0.8949	0.0213	0.0196	0.0211	0.0221	0.021
0.0	0.0	0.0	-1122.7277	2224.1812	NaN	NaN	1.3	0.8948	0.0213	0.0195	0.0211	0.0222	0.0211
0.0	0.0	0.0	-2130.7277	-577.8188	NaN	NaN	0.2133	0.8942	0.0215	0.0195	0.0213	0.0224	0.0211
0.0	0.0	0.0	-1047.7277	820.1812	NaN	NaN	-0.3	0.8936	0.0217	0.0196	0.0215	0.0225	0.0211
0.0	0.0	0.0	-3406.7277	2031.1812	NaN	NaN	-0.3	0.894	0.0216	0.0196	0.0216	0.0223	0.0209
0.0	0.0	0.0	-615.7277	-1313.8188	NaN	NaN	0.6809	0.8942	0.0215	0.0196	0.0217	0.0222	0.0207
0.0	0.0	0.0	-3939.7277	-1274.8188	NaN	NaN	0.2445	0.8943	0.0214	0.0197	0.0217	0.0222	0.0206
0.0	0.0	0.0	-1898.7277	989.1812	NaN	NaN	-0.3	0.8936	0.0216	0.0196	0.0219	0.0226	0.0207
0.0	0.0	0.0	-1898.7277	1699.1812	NaN	NaN	-0.3	0.8934	0.0217	0.0196	0.0219	0.0226	0.0208
0.0	0.0	0.0	-2209.7277	-1691.8188	NaN	NaN	0.4336	0.8936	0.0216	0.0197	0.0219	0.0225	0.0207
0.0	0.0	0.0	-1072.7277	-1628.8188	NaN	NaN	0.6029	0.8931	0.0218	0.0198	0.0219	0.0226	0.0207
0.0	0.0	0.0	-1499.7277	-325.8188	NaN	NaN	0.1785	0.8935	0.0214	0.0197	0.022	0.0225	0.0209
0.0	0.0	0.0	-3864.7277	251.1812	NaN	NaN	-0.0695	0.8824	0.0246	0.0206	0.0252	0.0221	0.0251
0.0	0.0	0.0	-1411.7277	-225.8188	NaN	NaN	0.1379	0.8648	0.0305	0.0216	0.0301	0.0216	0.0312
0.0	0.0	0.0	-2742.7277	1399.1812	NaN	NaN	-0.3	0.8575	0.0332	0.0224	0.0317	0.0214	0.0337
0.0	0.0	0.0	-3238.7277	-912.8188	NaN	NaN	0.2199	0.8601	0.0324	0.0223	0.0314	0.0211	0.0328
0.0	0.0	0.0	-3154.7277	-1387.8188	NaN	NaN	0.3055	0.8615	0.032	0.0224	0.0311	0.0209	0.0321
0.0	0.0	0.0	-4435.7277	-750.8188	NaN	NaN	0.1448	0.8619	0.0322	0.0225	0.0309	0.0208	0.0318
0.0	0.0	0.0	-3656.7277	1129.1812	NaN	NaN	-0.3	0.8618	0.0323	0.0227	0.0307	0.0206	0.0318
0.0	0.0	0.0	-784.7277	-2149.8188	NaN	NaN	0.7326	0.8612	0.0329	0.0229	0.0305	0.0207	0.0318
0.0	0.0	0.0	-3997.7277	-202.8188	NaN	NaN	0.0483	0.8533	0.0363	0.0242	0.0313	0.0214	0.0335
0.0	0.0	0.0	-1931.7277	-82.8188	NaN	NaN	0.0411	0.8496	0.0382	0.025	0.0314	0.0217	0.0341
0.0	0.0	0.0	-1322.7277	410.1812	NaN	NaN	-0.3	0.8464	0.0396	0.0255	0.0317	0.0221	0.0347
0.0	0.0	0.0	-1673.7277	-1575.8188	NaN	NaN	0.4849	0.8476	0.0394	0.0253	0.0314	0.0222	0.0341
0.0	0.0	0.0	-3227.7277	1799.1812	NaN	NaN	-0.3	0.8451	0.0408	0.0259	0.0313	0.0225	0.0343
0.0	0.0	0.0	-916.7277	72.1812	NaN	NaN	-0.0855	0.8381	0.0439	0.0271	0.032	0.0232	0.0356
0.0	0.0	0.0	-1022.7277	-1098.8188	NaN	NaN	0.5179	0.84	0.0434	0.0269	0.0316	0.0232	0.0349
0.0	0.0	0.0	-1955.7277	90.1812	NaN	NaN	-0.0483	0.8335	0.0462	0.028	0.0324	0.024	0.0359
0.0	0.0	0.0	214.2723	-464.8188	NaN	NaN	1.3	0.8324	0.047	0.0284	0.0323	0.0241	0.0358
0.0	0.0	0.0	-2948.7277	428.1812	NaN	NaN	-0.1699	0.8307	0.0476	0.0289	0.0326	0.0239	0.0363
0.0	0.0	0.0	-2203.7277	-3095.8188	NaN	NaN	0.5842	0.8389	0.044	0.0277	0.0318	0.0232	0.0344
0.0	0.0	0.0	-1961.7277	-1869.8188	NaN	NaN	0.488	0.8419	0.0426	0.0273	0.0316	0.023	0.0337
0.0	0.0	0.0	-3884.7277	93.1812	NaN	NaN	-0.0246	0.8407	0.0432	0.0276	0.0316	0.0231	0.0337
0.0	0.0	0.0	-265.7277	-1661.8188	NaN	NaN	0.8621	0.8359	0.0449	0.0282	0.0327	0.0235	0.0349
0.0	0.0	0.0	-2436.7277	-2779.8188	NaN	NaN	0.5329	0.8455	0.0411	0.0264	0.0313	0.0228	0.0329
0.0	0.0	0.0	90.2723	-1693.8188	NaN	NaN	1.0563	0.8323	0.0466	0.0282	0.0332	0.0241	0.0357
0.0	0.0	0.0	-1612.7277	-1463.8188	NaN	NaN	0.4758	0.835	0.0457	0.0274	0.0327	0.024	0.0352
0.0	0.0	0.0	-2524.7277	-289.8188	NaN	NaN	0.103	0.8273	0.0491	0.0285	0.0335	0.025	0.0366
0.0	0.0	0.0	1049.2723	624.1812	NaN	NaN	0.373	0.8206	0.0521	0.0292	0.0347	0.0255	0.0381
0.0	0.0	0.0	-2023.7277	-660.8188	NaN	NaN	0.2462	0.8289	0.0486	0.0282	0.0333	0.0248	0.0362
0.0	0.0	0.0	-1603.7277	-1870.8188	NaN	NaN	0.5384	0.8223	0.0509	0.0291	0.0346	0.0251	0.038
0.0	0.0	0.0	-1174.7277	-2522.8188	NaN	NaN	0.6823	0.8375	0.0442	0.0269	0.0326	0.0239	0.0348
0.0	0.0	0.0	-1604.7277	-820.8188	NaN	NaN	0.3384	0.8284	0.0475	0.0281	0.0343	0.0243	0.0373
0.0	0.0	0.0	-3163.7277	-2811.8188	NaN	NaN	0.4706	0.843	0.0411	0.0259	0.0326	0.023	0.0344
0.0	0.0	0.0	-2424.7277	-2520.8188	NaN	NaN	0.5097	0.8417	0.0417	0.026	0.0328	0.0232	0.0347
0.0	0.0	0.0	-3679.7277	-2655.8188	NaN	NaN	0.4192	0.8402	0.0426	0.026	0.0329	0.0232	0.035
0.0	0.0	0.0	-2444.7277	-3549.8188	NaN	NaN	0.5922	0.8387	0.0434	0.0259	0.0331	0.0234	0.0354
0.0	0.0	0.0	-1978.7277	-2348.8188	NaN	NaN	0.5428	0.8385	0.0441	0.0258	0.0327	0.024	0.0349
0.0	0.0	0.0	-1969.7277	80.1812	NaN	NaN	-0.0424	0.8244	0.051	0.0275	0.0343	0.0258	0.0369
0.0	0.0	0.0	-3051.7277	153.1812	NaN	NaN	-0.0528	0.8175	0.0549	0.0282	0.0349	0.0267	0.0377
0.0	0.0	0.0	-2453.7277	-834.8188	NaN	NaN	0.2539	0.8147	0.0567	0.0284	0.0351	0.027	0.0381
0.0	0.0	0.0	-1916.7277	-1186.8188	NaN	NaN	0.3824	0.8143	0.0574	0.0283	0.035	0.0273	0.0378
0.0	0.0	0.0	-1071.7277	-1908.8188	NaN	NaN	0.6404	0.81	0.06	0.0284	0.0356	0.0278	0.0382
0.0	0.0	0.0	-1378.7277	-159.8188	NaN	NaN	0.1039	0.8074	0.0618	0.0283	0.036	0.0279	0.0386
0.0	0.0	0.0	-1320.7277	-697.8188	NaN	NaN	0.3457	0.8079	0.0618	0.028	0.0361	0.0276	0.0386
0.0	0.0	0.0	-3761.7277	-3806.8188	NaN	NaN	0.503	0.8159	0.0578	0.0275	0.0347	0.0271	0.0371
0.0	0.0	0.0	-3171.7277	-1229.8188	NaN	NaN	0.2794	0.8114	0.0604	0.0276	0.0352	0.0277	0.0377
0.0	0.0	0.0	-3552.7277	1843.1812	NaN	NaN	-0.3	0.8059	0.0638	0.0276	0.0361	0.0281	0.0385
0.0	0.0	0.0	-1318.7277	-1357.8188	NaN	NaN	0.5073	0.8043	0.0651	0.0272	0.0365	0.028	0.0388
0.0	0.0	0.0	-3556.7277	-2876.8188	NaN	NaN	0.4472	0.8102	0.0623	0.0269	0.0353	0.0279	0.0374
0.0	0.0	0.0	-2937.7277	-21.8188	NaN	NaN	0.0074	0.7931	0.0708	0.0273	0.0384	0.0295	0.0409
0.0	0.0	0.0	-2870.7277	295.1812	NaN	NaN	-0.1146	0.789	0.074	0.0265	0.0391	0.0294	0.042
0.0	0.0	0.0	-4257.7277	-583.8188	NaN	NaN	0.1206	0.7933	0.072	0.0261	0.0384	0.0292	0.041
0.0	0.0	0.0	-1563.7277	-931.8188	NaN	NaN	0.3734	0.7887	0.0746	0.0259	0.0395	0.0293	0.042
0.0	0.0	0.0	-3304.7277	-2487.8188	NaN	NaN	0.4295	0.7963	0.0714	0.0253	0.0379	0.0289	0.0401
0.0	0.0	0.0	-4493.7277	698.1812	NaN	NaN	-0.1839	0.7812	0.0781	0.0253	0.0413	0.03	0.044
0.0	0.0	0.0	-3960.7277	963.1812	NaN	NaN	-0.3	0.7851	0.0776	0.0248	0.0407	0.029	0.0428
0.0	0.0	0.0	-2112.7277	-886.8188	NaN	NaN	0.2957	0.7847	0.0784	0.0246	0.0411	0.0289	0.0423
0.0	0.0	0.0	-2568.7277	-737.8188	NaN	NaN	0.2231	0.7861	0.0786	0.0243	0.0412	0.0285	0.0414
0.0	0.0	0.0	-2949.7277	-2217.8188	NaN	NaN	0.4292	0.7824	0.0805	0.0241	0.0421	0.0289	0.0419
0.0	0.0	0.0	-4223.7277	-1271.8188	NaN	NaN	0.2314	0.772	0.0853	0.0239	0.0445	0.0298	0.0445
0.0	0.0	0.0	-2586.7277	1889.1812	NaN	NaN	-0.3	0.7553	0.094	0.024	0.0478	0.0303	0.0486
0.0	0.0	0.0	-1755.7277	-1129.8188	NaN	NaN	0.3915	0.7681	0.0884	0.0236	0.0448	0.0294	0.0456
0.0	0.0	0.0	-3665.7277	220.1812	NaN	NaN	-0.0639	0.7652	0.0897	0.0237	0.0457	0.0297	0.046
0.0	0.0	0.0	-4006.7277	-2497.8188	NaN	NaN	0.384	0.7833	0.0817	0.0232	0.0419	0.0285	0.0413
0.0	0.0	0.0	-3497.7277	-1651.8188	NaN	NaN	0.3208	0.7739	0.0852	0.0231	0.0446	0.0296	0.0437
0.0	0.0	0.0	-2396.7277	-1047.8188	NaN	NaN	0.3042	0.7656	0.0896	0.0228	0.0465	0.0296	0.0458
0.0	0.0	0.0	-494.7277	-140.8188	NaN	NaN	0.2216	0.7484	0.0988	0.0232	0.0498	0.0299	0.05
0.0	0.0	0.0	-2854.7277	579.1812	NaN	NaN	-0.2545	0.7479	0.0999	0.0233	0.0492	0.0293	0.0505
0.0	0.0	0.0	-2363.7277	-1590.8188	NaN	NaN	0.4023	0.7512	0.0983	0.0233	0.0484	0.029	0.0498
0.0	0.0	0.0	-2094.7277	-1621.8188	NaN	NaN	0.4364	0.7569	0.0955	0.0232	0.0474	0.0288	0.0482
0.0	0.0	0.0	-3041.7277	-783.8188	NaN	NaN	0.2049	0.7526	0.0977	0.0233	0.0484	0.029	0.0491
0.0	0.0	0.0	-2194.7277	-1165.8188	NaN	NaN	0.3469	0.7563	0.0961	0.0231	0.0477	0.0287	0.0481
0.0	0.0	0.0	-1197.7277	-3620.8188	NaN	NaN	0.7514	0.7495	0.0992	0.0229	0.0498	0.0289	0.0497
0.0	0.0	0.0	-1218.7277	823.1812	NaN	NaN	-0.3	0.7342	0.1081	0.0234	0.0524	0.029	0.0528
0.0	0.0	0.0	-2847.7277	-2845.8188	NaN	NaN	0.4998	0.7472	0.1017	0.0224	0.0504	0.0283	0.05
0.0	0.0	0.0	-3384.7277	-791.8188	NaN	NaN	0.1896	0.7355	0.1077	0.0226	0.053	0.0288	0.0525
0.0	0.0	0.0	-1364.7277	-2268.8188	NaN	NaN	0.6244	0.737	0.1077	0.0221	0.0529	0.0286	0.0518
0.0	0.0	0.0	-2620.7277	819.1812	NaN	NaN	-0.3	0.7158	0.1204	0.0232	0.0561	0.0289	0.0557
0.0	0.0	0.0	-2830.7277	-1266.8188	NaN	NaN	0.3092	0.7211	0.1189	0.0226	0.0548	0.0282	0.0544
0.0	0.0	0.0	-1313.7277	-1890.8188	NaN	NaN	0.59	0.7062	0.1279	0.0234	0.0575	0.0286	0.0565
0.0	0.0	0.0	-2141.7277	1356.1812	NaN	NaN	-0.3	0.6986	0.134	0.0237	0.058	0.0281	0.0576
0.0	0.0	0.0	-2488.7277	-3032.8188	NaN	NaN	0.5493	0.7011	0.1333	0.0232	0.0578	0.0277	0.0569
0.0	0.0	0.0	-738.7277	3479.1812	NaN	NaN	1.2696	0.6609	0.1581	0.0257	0.0646	0.0292	0.0616
0.0	0.0	0.0	-3802.7277	-974.8188	NaN	NaN	0.204	0.6919	0.1403	0.0233	0.0584	0.0268	0.0593
0.0	0.0	0.0	-3334.7277	-1069.8188	NaN	NaN	0.2429	0.6913	0.1409	0.0236	0.0588	0.0268	0.0585
0.0	0.0	0.0	-2362.7277	-2186.8188	NaN	NaN	0.4807	0.7095	0.1307	0.0226	0.0557	0.026	0.0555
0.0	0.0	0.0	-1822.7277	-1764.8188	NaN	NaN	0.4919	0.6959	0.1389	0.0235	0.0581	0.0266	0.0571
0.0	0.0	0.0	-4153.7277	1050.1812	NaN	NaN	-0.3	0.7002	0.1373	0.0233	0.0568	0.0259	0.0565
0.0	0.0	0.0	-5178.7277	-2640.8188	NaN	NaN	0.3377	0.7051	0.1349	0.023	0.0564	0.0258	0.0547
0.0	0.0	0.0	-4048.7277	-83.8188	NaN	NaN	0.0203	0.67	0.1575	0.0251	0.0618	0.0271	0.0585
0.0	0.0	0.0	-3923.7277	218.1812	NaN	NaN	-0.0589	0.6435	0.1762	0.0266	0.0654	0.0277	0.0607
0.0	0.0	0.0	-2639.7277	846.1812	NaN	NaN	-0.3	0.6123	0.197	0.028	0.0712	0.0291	0.0624
0.0	0.0	0.0	-2752.7277	457.1812	NaN	NaN	-0.1992	0.6245	0.1897	0.027	0.0682	0.0281	0.0626
0.0	0.0	0.0	-2752.7277	-497.8188	NaN	NaN	0.1531	0.6483	0.1746	0.0261	0.0636	0.0268	0.0606
0.0	0.0	0.0	-2878.7277	-1951.8188	NaN	NaN	0.4041	0.6423	0.1791	0.0268	0.0648	0.027	0.06
0.0	0.0	0.0	-1875.7277	-715.8188	NaN	NaN	0.2762	0.6145	0.1984	0.0282	0.0699	0.0283	0.0608
0.0	0.0	0.0	-3518.7277	39.1812	NaN	NaN	-0.0113	0.6222	0.195	0.0276	0.0675	0.0272	0.0607
0.0	0.0	0.0	-2728.7277	725.1812	NaN	NaN	-0.3	0.5948	0.2144	0.029	0.0735	0.0287	0.0597
0.0	0.0	0.0	-2954.7277	-2092.8188	NaN	NaN	0.4146	0.6063	0.2081	0.0282	0.0704	0.0275	0.0596
0.0	0.0	0.0	-3388.7277	3449.1812	NaN	NaN	1.3	0.5596	0.2412	0.0305	0.0812	0.0296	0.0579
0.0	0.0	0.0	-2523.7277	644.1812	NaN	NaN	-0.3	0.5769	0.2297	0.029	0.0776	0.0281	0.0587
0.0	0.0	0.0	-2075.7277	-1893.8188	NaN	NaN	0.4771	0.5591	0.2443	0.0301	0.081	0.0285	0.057
0.0	0.0	0.0	-665.7277	2752.1812	NaN	NaN	1.3	0.5236	0.2675	0.0315	0.0912	0.0296	0.0565
0.0	0.0	0.0	-2661.7277	333.1812	NaN	NaN	-0.1431	0.5608	0.2425	0.0288	0.083	0.0278	0.0572
0.0	0.0	0.0	-4178.7277	-270.8188	NaN	NaN	0.0609	0.5898	0.2209	0.0275	0.0774	0.0271	0.0572
0.0	0.0	0.0	-4014.7277	-2753.8188	NaN	NaN	0.4069	0.6218	0.1986	0.0263	0.0706	0.0259	0.0568
0.0	0.0	0.0	-3268.7277	-799.8188	NaN	NaN	0.1966	0.6016	0.2131	0.0272	0.0753	0.027	0.0557
0.0	0.0	0.0	-3969.7277	-1234.8188	NaN	NaN	0.2373	0.5806	0.2296	0.0278	0.08	0.0273	0.0548
0.0	0.0	0.0	-3439.7277	-1581.8188	NaN	NaN	0.315	0.5674	0.24	0.0278	0.0835	0.0277	0.0537
0.0	0.0	0.0	-2103.7277	-3695.8188	NaN	NaN	0.6373	0.5591	0.2479	0.0282	0.0844	0.0275	0.053
0.0	0.0	0.0	-1048.7277	-610.8188	NaN	NaN	0.3681	0.5144	0.2787	0.0302	0.0959	0.0291	0.0516
0.0	0.0	0.0	-4482.7277	-25.8188	NaN	NaN	0.0057	0.5212	0.2749	0.0297	0.0936	0.0279	0.0526
0.0	0.0	0.0	-2537.7277	812.1812	NaN	NaN	-0.3	0.4907	0.2954	0.0314	0.1016	0.0295	0.0514
0.0	0.0	0.0	-2063.7277	-2648.8188	NaN	NaN	0.5621	0.5258	0.2717	0.0295	0.0922	0.0277	0.0532
0.0	0.0	0.0	-2499.7277	-2960.8188	NaN	NaN	0.5422	0.5262	0.274	0.0299	0.0908	0.0276	0.0515
0.0	0.0	0.0	-4272.7277	-2206.8188	NaN	NaN	0.3406	0.5205	0.2797	0.031	0.0914	0.0269	0.0505
0.0	0.0	0.0	-4436.7277	-1526.8188	NaN	NaN	0.256	0.4969	0.2976	0.0324	0.0965	0.0274	0.0492
0.0	0.0	0.0	-3090.7277	968.1812	NaN	NaN	-0.3	0.4675	0.3181	0.0337	0.1031	0.0285	0.0491
0.0	0.0	0.0	-3274.7277	549.1812	NaN	NaN	-0.2015	0.4504	0.3303	0.0342	0.1069	0.0291	0.0491
0.0	0.0	0.0	-2628.7277	-166.8188	NaN	NaN	0.0597	0.4471	0.3316	0.0342	0.1077	0.0294	0.0501
0.0	0.0	0.0	-920.7277	2631.1812	NaN	NaN	1.3	0.4384	0.3371	0.0348	0.1093	0.0302	0.0503
0.0	0.0	0.0	-1031.7277	-155.8188	NaN	NaN	0.1312	0.4696	0.3162	0.0331	0.1009	0.0286	0.0516
0.0	0.0	0.0	-1918.7277	-2065.8188	NaN	NaN	0.5185	0.4877	0.304	0.0328	0.096	0.0278	0.0518
0.0	0.0	0.0	-3165.7277	1627.1812	NaN	NaN	-0.3	0.487	0.3037	0.0335	0.0961	0.0279	0.0517
0.0	0.0	0.0	-2533.7277	-238.8188	NaN	NaN	0.0861	0.4951	0.2977	0.0331	0.0943	0.0275	0.0523
0.0	0.0	0.0	-2970.7277	389.1812	NaN	NaN	-0.1508	0.4955	0.296	0.0332	0.0949	0.0276	0.0528
0.0	0.0	0.0	-2595.7277	1253.1812	NaN	NaN	-0.3	0.5078	0.2862	0.0325	0.0926	0.0274	0.0534
0.0	0.0	0.0	-3598.7277	-1703.8188	NaN	NaN	0.3213	0.5343	0.2685	0.031	0.0859	0.0264	0.0538
0.0	0.0	0.0	-1665.7277	-1297.8188	NaN	NaN	0.4379	0.5301	0.2699	0.0313	0.0876	0.0273	0.0537
0.0	0.0	0.0	-2962.7277	-2329.8188	NaN	NaN	0.4402	0.562	0.2472	0.03	0.0803	0.026	0.0546
0.0	0.0	0.0	-3356.7277	459.1812	NaN	NaN	-0.1585	0.5602	0.2467	0.03	0.0821	0.0269	0.0542
0.0	0.0	0.0	-2982.7277	-3241.8188	NaN	NaN	0.5208	0.6073	0.2146	0.0283	0.0709	0.0246	0.0543
0.0	0.0	0.0	-1703.7277	-1238.8188	NaN	NaN	0.421	0.5345	0.2657	0.0314	0.0874	0.0281	0.0529
0.0	0.0	0.0	-3805.7277	-750.8188	NaN	NaN	0.1648	0.5471	0.2583	0.0303	0.0841	0.0267	0.0535
0.0	0.0	0.0	-629.7277	-1361.8188	NaN	NaN	0.6838	0.519	0.2776	0.0315	0.0912	0.0282	0.0525
0.0	0.0	0.0	-3192.7277	-2856.8188	NaN	NaN	0.4722	0.545	0.2596	0.0301	0.0853	0.0267	0.0533
0.0	0.0	0.0	-2284.7277	-2621.8188	NaN	NaN	0.5344	0.5273	0.2725	0.031	0.0896	0.0278	0.0519
0.0	0.0	0.0	-3062.7277	399.1812	NaN	NaN	-0.1499	0.5384	0.2644	0.0304	0.087	0.0271	0.0526
0.0	0.0	0.0	-3587.7277	-1949.8188	NaN	NaN	0.3521	0.5329	0.2695	0.0306	0.088	0.0275	0.0515
0.0	0.0	0.0	-3521.7277	-2370.8188	NaN	NaN	0.4023	0.5331	0.2702	0.0307	0.0871	0.027	0.0517
0.0	0.0	0.0	-1252.7277	1258.1812	NaN	NaN	1.3	0.4766	0.3089	0.0336	0.101	0.0297	0.0501
0.0	0.0	0.0	-1849.7277	-557.8188	NaN	NaN	0.2317	0.5092	0.2848	0.0314	0.0938	0.0281	0.0527
0.0	0.0	0.0	-2702.7277	-1316.8188	NaN	NaN	0.3276	0.5197	0.2767	0.0309	0.0918	0.0282	0.0527
0.0	0.0	0.0	-3002.7277	-1738.8188	NaN	NaN	0.3667	0.5527	0.2518	0.0295	0.0848	0.0272	0.0541
0.0	0.0	0.0	-3128.7277	-2105.8188	NaN	NaN	0.4023	0.5673	0.2414	0.0291	0.0809	0.027	0.0543
0.0	0.0	0.0	-3875.7277	-794.8188	NaN	NaN	0.1702	0.5448	0.2567	0.0302	0.0862	0.0281	0.0539
0.0	0.0	0.0	-2357.7277	-2483.8188	NaN	NaN	0.513	0.5556	0.25	0.0296	0.0827	0.0272	0.0549
0.0	0.0	0.0	-2012.7277	-1386.8188	NaN	NaN	0.4079	0.5197	0.278	0.0318	0.0865	0.0279	0.0561
0.0	0.0	0.0	-2480.7277	-1529.8188	NaN	NaN	0.3814	0.4607	0.3303	0.0363	0.0826	0.0264	0.0638
0.0	0.0	0.0	-2231.7277	-2107.8188	NaN	NaN	0.4857	0.3776	0.4065	0.0416	0.0825	0.0252	0.0666
0.0	0.0	0.0	-3158.7277	1080.1812	NaN	NaN	-0.3	0.3668	0.4179	0.0412	0.0819	0.0241	0.0681
0.0	0.0	0.0	-3370.7277	-1613.8188	NaN	NaN	0.3238	0.4099	0.3802	0.0386	0.0754	0.0229	0.0731
0.0	0.0	0.0	-2656.7277	-2590.8188	NaN	NaN	0.4937	0.3958	0.3924	0.0406	0.0771	0.0237	0.0705
0.0	0.0	0.0	-4078.7277	2837.1812	NaN	NaN	-0.3	0.3686	0.4145	0.0416	0.0826	0.0244	0.0685
0.0	0.0	0.0	-3697.7277	-583.8188	NaN	NaN	0.1364	0.4312	0.3609	0.038	0.0714	0.0225	0.076
0.0	0.0	0.0	-1890.7277	-256.8188	NaN	NaN	0.1196	0.3831	0.4015	0.0416	0.0799	0.0246	0.0694
0.0	0.0	0.0	-4307.7277	793.1812	NaN	NaN	-0.2257	0.4069	0.3803	0.0399	0.0754	0.0234	0.0741
0.0	0.0	0.0	-1658.7277	542.1812	NaN	NaN	-0.3	0.3968	0.3894	0.0405	0.0773	0.0239	0.072
0.0	0.0	0.0	-2527.7277	198.1812	NaN	NaN	-0.0851	0.4134	0.3726	0.0399	0.0747	0.0235	0.0758
0.0	0.0	0.0	-2234.7277	-1760.8188	NaN	NaN	0.4407	0.4195	0.3669	0.04	0.0738	0.0237	0.076
0.0	0.0	0.0	-2163.7277	-423.8188	NaN	NaN	0.1638	0.448	0.3406	0.0389	0.0693	0.0231	0.08
0.0	0.0	0.0	-2777.7277	-72.8188	NaN	NaN	0.0255	0.4571	0.3314	0.0392	0.0688	0.0234	0.0801
0.0	0.0	0.0	-1208.7277	-5050.8188	NaN	NaN	0.8069	0.4956	0.298	0.0373	0.0629	0.0226	0.0836
0.0	0.0	0.0	-2891.7277	-828.8188	NaN	NaN	0.2228	0.4436	0.3414	0.0409	0.0716	0.0249	0.0776
0.0	0.0	0.0	-2750.7277	-2452.8188	NaN	NaN	0.4714	0.4568	0.3304	0.039	0.0688	0.0238	0.0811
0.0	0.0	0.0	-182.7277	-1620.8188	NaN	NaN	0.8987	0.4328	0.3513	0.0403	0.0734	0.0246	0.0776
0.0	0.0	0.0	-1479.7277	-3173.8188	NaN	NaN	0.682	0.4552	0.331	0.0388	0.0696	0.0239	0.0814
0.0	0.0	0.0	-3124.7277	349.1812	NaN	NaN	-0.1258	0.4272	0.3563	0.0409	0.0743	0.0249	0.0764
0.0	0.0	0.0	-2709.7277	-762.8188	NaN	NaN	0.2197	0.4496	0.3363	0.039	0.0707	0.0239	0.0805
0.0	0.0	0.0	-3631.7277	-743.8188	NaN	NaN	0.17	0.4537	0.3331	0.0394	0.07	0.0239	0.0798
0.0	0.0	0.0	-2528.7277	-1998.8188	NaN	NaN	0.4415	0.4622	0.3257	0.0389	0.0687	0.0237	0.0808
0.0	0.0	0.0	-3035.7277	-625.8188	NaN	NaN	0.1709	0.445	0.3423	0.0399	0.0705	0.0243	0.078
0.0	0.0	0.0	-791.7277	322.1812	NaN	NaN	-0.3	0.4365	0.3481	0.0401	0.073	0.0244	0.078
0.0	0.0	0.0	-4253.7277	-3288.8188	NaN	NaN	0.436	0.5026	0.2941	0.0362	0.0624	0.0223	0.0825
0.0	0.0	0.0	-2656.7277	-1948.8188	NaN	NaN	0.4231	0.4541	0.3326	0.0404	0.0707	0.0249	0.0773
0.0	0.0	0.0	-1334.7277	-939.8188	NaN	NaN	0.4132	0.4294	0.3548	0.0409	0.0727	0.0249	0.0772
0.0	0.0	0.0	-4048.7277	2531.1812	NaN	NaN	-0.3	0.4196	0.3631	0.0403	0.0756	0.0247	0.0766
0.0	0.0	0.0	-3938.7277	-1215.8188	NaN	NaN	0.2359	0.4692	0.3206	0.0378	0.0671	0.0233	0.082
0.0	0.0	0.0	-1462.7277	-822.8188	NaN	NaN	0.36	0.4356	0.3479	0.0407	0.0736	0.0253	0.0769
0.0	0.0	0.0	-3184.7277	-1470.8188	NaN	NaN	0.3159	0.4659	0.3231	0.0382	0.0676	0.0239	0.0813
0.0	0.0	0.0	-1781.7277	2751.1812	NaN	NaN	1.3	0.4115	0.3693	0.0415	0.0775	0.0258	0.0745
0.0	0.0	0.0	-2964.7277	-1976.8188	NaN	NaN	0.4	0.4724	0.317	0.0371	0.0673	0.0234	0.0827
0.0	0.0	0.0	-3026.7277	234.1812	NaN	NaN	-0.0839	0.4402	0.3439	0.0402	0.0737	0.0254	0.0767
0.0	0.0	0.0	-1889.7277	-532.8188	NaN	NaN	0.2199	0.4592	0.3268	0.0386	0.0699	0.0244	0.081
0.0	0.0	0.0	-1877.7277	533.1812	NaN	NaN	-0.3	0.4363	0.3471	0.0399	0.0741	0.0253	0.0773
0.0	0.0	0.0	-1801.7277	-1074.8188	NaN	NaN	0.3736	0.4665	0.3206	0.0378	0.0692	0.024	0.0819
0.0	0.0	0.0	-2632.7277	-1817.8188	NaN	NaN	0.4084	0.4618	0.3252	0.0387	0.0701	0.0246	0.0795
0.0	0.0	0.0	-1980.7277	-2793.8188	NaN	NaN	0.5851	0.4739	0.3144	0.0378	0.0682	0.0242	0.0815
0.0	0.0	0.0	-2231.7277	-1497.8188	NaN	NaN	0.4016	0.4676	0.3196	0.0385	0.0694	0.0246	0.0803
0.0	0.0	0.0	-3329.7277	-852.8188	NaN	NaN	0.2039	0.4867	0.3028	0.0372	0.0672	0.024	0.0821
0.0	0.0	0.0	-4903.7277	-1962.8188	NaN	NaN	0.2859	0.4908	0.3002	0.0373	0.0666	0.0242	0.081
0.0	0.0	0.0	-2833.7277	-454.8188	NaN	NaN	0.1383	0.4338	0.3465	0.0412	0.075	0.0259	0.0776
0.0	0.0	0.0	-3773.7277	1164.1812	NaN	NaN	-0.3	0.4341	0.3481	0.0397	0.074	0.0248	0.0793
0.0	0.0	0.0	-3362.7277	894.1812	NaN	NaN	-0.3	0.4232	0.358	0.0403	0.0757	0.0248	0.0781
0.0	0.0	0.0	-3389.7277	1881.1812	NaN	NaN	-0.3	0.4169	0.363	0.0405	0.0768	0.0249	0.0779
0.0	0.0	0.0	-5747.7277	-50.8188	NaN	NaN	0.0088	0.4546	0.3316	0.0384	0.0698	0.0237	0.082
0.0	0.0	0.0	-3415.7277	1733.1812	NaN	NaN	-0.3	0.4366	0.3461	0.0404	0.0731	0.0248	0.079
0.0	0.0	0.0	-1518.7277	-1062.8188	NaN	NaN	0.4117	0.4749	0.3127	0.038	0.067	0.0237	0.0837
0.0	0.0	0.0	-3962.7277	39.1812	NaN	NaN	-0.01	0.4812	0.3069	0.0385	0.067	0.0243	0.0821
0.0	0.0	0.0	-4374.7277	-80.8188	NaN	NaN	0.0181	0.476	0.31	0.0393	0.068	0.0248	0.0819
0.0	0.0	0.0	-2825.7277	-653.8188	NaN	NaN	0.1879	0.4785	0.3088	0.0388	0.0673	0.0245	0.0821
0.0	0.0	0.0	742.2723	-2217.8188	NaN	NaN	1.3	0.4521	0.3299	0.0404	0.0716	0.0255	0.0805
0.0	0.0	0.0	-2822.7277	-25.8188	NaN	NaN	0.0091	0.4533	0.3285	0.0398	0.0719	0.0251	0.0814
0.0	0.0	0.0	-2909.7277	-2252.8188	NaN	NaN	0.4364	0.4716	0.3137	0.0387	0.0693	0.0248	0.0819
0.0	0.0	0.0	-4071.7277	2326.1812	NaN	NaN	-0.3	0.4444	0.335	0.0408	0.0747	0.0262	0.0789
0.0	0.0	0.0	-1784.7277	-2131.8188	NaN	NaN	0.5443	0.4833	0.3032	0.0378	0.0686	0.0247	0.0824
0.0	0.0	0.0	-2931.7277	-1384.8188	NaN	NaN	0.3208	0.4864	0.3003	0.0386	0.0688	0.0252	0.0807
0.0	0.0	0.0	-2413.7277	-539.8188	NaN	NaN	0.1828	0.456	0.3248	0.0407	0.0733	0.0263	0.0788
0.0	0.0	0.0	-2032.7277	-969.8188	NaN	NaN	0.323	0.4513	0.3288	0.0401	0.0744	0.0262	0.0792
0.0	0.0	0.0	-1489.7277	-1052.8188	NaN	NaN	0.4141	0.4633	0.3179	0.0387	0.0762	0.0269	0.077
0.0	0.0	0.0	-2809.7277	2993.1812	NaN	NaN	1.3	0.4973	0.2898	0.0372	0.0759	0.0299	0.0699
0.0	0.0	0.0	-4253.7277	-3734.8188	NaN	NaN	0.4675	0.6297	0.1933	0.0315	0.0537	0.0271	0.0646
0.0	0.0	0.0	-3523.7277	-1665.8188	NaN	NaN	0.321	0.5498	0.2497	0.0388	0.0658	0.0306	0.0654
0.0	0.0	0.0	-3567.7277	-721.8188	NaN	NaN	0.1683	0.549	0.2522	0.0369	0.0624	0.0275	0.072
0.0	0.0	0.0	-1851.7277	321.1812	NaN	NaN	-0.2098	0.5249	0.2715	0.0383	0.0649	0.0269	0.0735
0.0	0.0	0.0	-2603.7277	-2370.8188	NaN	NaN	0.4766	0.5097	0.2834	0.0391	0.0648	0.0256	0.0774
0.0	0.0	0.0	-2294.7277	145.1812	NaN	NaN	-0.0675	0.4314	0.3474	0.0424	0.0771	0.0268	0.0749
0.0	0.0	0.0	-2620.7277	901.1812	NaN	NaN	-0.3	0.4442	0.339	0.0399	0.0741	0.0252	0.0777
0.0	0.0	0.0	-3014.7277	2762.1812	NaN	NaN	-0.3	0.4103	0.3678	0.0414	0.0824	0.0266	0.0715
0.0	0.0	0.0	-1587.7277	-1858.8188	NaN	NaN	0.5393	0.4782	0.3115	0.0377	0.0715	0.0252	0.0758
0.0	0.0	0.0	-1851.7277	-189.8188	NaN	NaN	0.093	0.4543	0.3306	0.0401	0.0785	0.0279	0.0688
0.0	0.0	0.0	-3710.7277	619.1812	NaN	NaN	-0.2003	0.5062	0.2888	0.0369	0.0719	0.0277	0.0686
0.0	0.0	0.0	-1282.7277	-2491.8188	NaN	NaN	0.6602	0.544	0.2598	0.0362	0.0666	0.028	0.0654
0.0	0.0	0.0	-514.7277	642.1812	NaN	NaN	1.3	0.5255	0.2715	0.0376	0.0725	0.0308	0.0622
0.0	0.0	0.0	-4160.7277	-1256.8188	NaN	NaN	0.232	0.6146	0.2073	0.0333	0.0564	0.0281	0.0603
0.0	0.0	0.0	-3480.7277	-1591.8188	NaN	NaN	0.3138	0.583	0.2294	0.037	0.0594	0.0283	0.0629
0.0	0.0	0.0	-2615.7277	-1676.8188	NaN	NaN	0.3906	0.5245	0.2738	0.0399	0.0652	0.0279	0.0687
0.0	0.0	0.0	-3459.7277	-1678.8188	NaN	NaN	0.3267	0.53	0.2706	0.0383	0.0615	0.0249	0.0748
0.0	0.0	0.0	-2433.7277	512.1812	NaN	NaN	-0.2665	0.4797	0.3102	0.0409	0.0687	0.0254	0.0751
0.0	0.0	0.0	-2035.7277	1183.1812	NaN	NaN	-0.3	0.4531	0.3318	0.0403	0.0748	0.0262	0.0737
0.0	0.0	0.0	-3330.7277	507.1812	NaN	NaN	-0.1796	0.5381	0.2648	0.0354	0.0647	0.0256	0.0714
0.0	0.0	0.0	-1390.7277	-508.8188	NaN	NaN	0.2679	0.5561	0.2496	0.0372	0.0642	0.0284	0.0644
0.0	0.0	0.0	-2469.7277	-1269.8188	NaN	NaN	0.3396	0.5796	0.2326	0.0373	0.0583	0.0275	0.0647
0.0	0.0	0.0	-2613.7277	-2018.8188	NaN	NaN	0.4358	0.5479	0.2566	0.0395	0.0598	0.0262	0.07
0.0	0.0	0.0	-2597.7277	2172.1812	NaN	NaN	-0.3	0.4776	0.3114	0.043	0.0681	0.0261	0.0739
0.0	0.0	0.0	-1642.7277	-1933.8188	NaN	NaN	0.5407	0.5245	0.273	0.0388	0.0601	0.0227	0.0809
0.0	0.0	0.0	-3546.7277	-672.8188	NaN	NaN	0.1595	0.4946	0.2949	0.041	0.0648	0.0233	0.0813
0.0	0.0	0.0	-2694.7277	2053.1812	NaN	NaN	-0.3	0.4615	0.3215	0.0425	0.0688	0.0236	0.0821
0.0	0.0	0.0	-3194.7277	421.1812	NaN	NaN	-0.1519	0.4827	0.3039	0.04	0.0651	0.0224	0.0859
0.0	0.0	0.0	-2610.7277	2122.1812	NaN	NaN	-0.3	0.4881	0.2966	0.0401	0.0665	0.0227	0.086
0.0	0.0	0.0	-3184.7277	-2259.8188	NaN	NaN	0.4151	0.5826	0.2225	0.0353	0.0551	0.0205	0.084
0.0	0.0	0.0	-2119.7277	-4800.8188	NaN	NaN	0.6937	0.5994	0.2077	0.0352	0.0563	0.0219	0.0796
0.0	0.0	0.0	-3721.7277	229.1812	NaN	NaN	-0.0656	0.5573	0.2383	0.0374	0.0614	0.0231	0.0825
0.0	0.0	0.0	-3651.7277	-1288.8188	NaN	NaN	0.2609	0.5513	0.2442	0.0367	0.0605	0.0226	0.0846
0.0	0.0	0.0	-3664.7277	1561.1812	NaN	NaN	-0.3	0.509	0.2757	0.0392	0.0659	0.0234	0.0868
0.0	0.0	0.0	-3528.7277	-1434.8188	NaN	NaN	0.2891	0.5606	0.2359	0.0354	0.0588	0.0216	0.0877
0.0	0.0	0.0	-4407.7277	-1299.8188	NaN	NaN	0.2277	0.5933	0.211	0.0343	0.0573	0.022	0.0821
0.0	0.0	0.0	-3518.7277	-598.8188	NaN	NaN	0.1454	0.5952	0.2093	0.0347	0.058	0.0226	0.0802
0.0	0.0	0.0	-3632.7277	-2440.8188	NaN	NaN	0.4019	0.6058	0.2018	0.0338	0.0574	0.0227	0.0785
0.0	0.0	0.0	-3085.7277	-808.8188	NaN	NaN	0.2077	0.5617	0.2327	0.0365	0.0631	0.0241	0.082
0.0	0.0	0.0	-3590.7277	254.1812	NaN	NaN	-0.0762	0.5458	0.2457	0.0371	0.0634	0.0239	0.0841
0.0	0.0	0.0	-1677.7277	142.1812	NaN	NaN	-0.0926	0.5426	0.2469	0.0371	0.0635	0.0239	0.0862
0.0	0.0	0.0	-1052.7277	-455.8188	NaN	NaN	0.3022	0.5506	0.2399	0.0366	0.0625	0.0235	0.0869
0.0	0.0	0.0	-4777.7277	-1735.8188	NaN	NaN	0.2665	0.608	0.1981	0.0335	0.056	0.0225	0.0819
0.0	0.0	0.0	-3292.7277	-2346.8188	NaN	NaN	0.4161	0.6065	0.1979	0.0342	0.0582	0.0238	0.0795
0.0	0.0	0.0	-2769.7277	74.1812	NaN	NaN	-0.0275	0.5535	0.2359	0.0378	0.0638	0.0251	0.0838
0.0	0.0	0.0	-1201.7277	-744.8188	NaN	NaN	0.3826	0.5678	0.2257	0.036	0.0593	0.0234	0.0878
0.0	0.0	0.0	-4851.7277	1212.1812	NaN	NaN	-0.3	0.588	0.2106	0.0352	0.0576	0.0232	0.0853
0.0	0.0	0.0	-3397.7277	-3331.8188	NaN	NaN	0.4951	0.5965	0.204	0.0352	0.0573	0.0238	0.0831
0.0	0.0	0.0	-4135.7277	15.1812	NaN	NaN	-0.0037	0.5839	0.2115	0.0358	0.0591	0.0247	0.085
0.0	0.0	0.0	-4157.7277	3392.1812	NaN	NaN	-0.3	0.5536	0.2327	0.0378	0.0607	0.0249	0.0903
0.0	0.0	0.0	-4301.7277	-1566.8188	NaN	NaN	0.267	0.5983	0.2009	0.0346	0.0547	0.0232	0.0883
0.0	0.0	0.0	-2414.7277	-2465.8188	NaN	NaN	0.5052	0.6179	0.1864	0.0341	0.0548	0.0241	0.0827
0.0	0.0	0.0	-2391.7277	-469.8188	NaN	NaN	0.1642	0.5986	0.199	0.0354	0.0571	0.025	0.0848
0.0	0.0	0.0	-3967.7277	-2120.8188	NaN	NaN	0.3483	0.6112	0.1908	0.0341	0.0553	0.0246	0.084
0.0	0.0	0.0	-2601.7277	-207.8188	NaN	NaN	0.074	0.5924	0.2022	0.0352	0.0582	0.0255	0.0866
0.0	0.0	0.0	-3086.7277	1735.1812	NaN	NaN	-0.3	0.5684	0.2193	0.0367	0.0597	0.0257	0.0901
0.0	0.0	0.0	-3273.7277	-1579.8188	NaN	NaN	0.3255	0.5806	0.2102	0.0353	0.0578	0.0251	0.0911
0.0	0.0	0.0	-3736.7277	1541.1812	NaN	NaN	-0.3	0.5662	0.2204	0.0365	0.0597	0.0254	0.0918
0.0	0.0	0.0	-4014.7277	806.1812	NaN	NaN	-0.2513	0.6019	0.1968	0.034	0.0547	0.0235	0.0891
0.0	0.0	0.0	-3842.7277	-6311.8188	NaN	NaN	0.6216	0.6603	0.1582	0.0318	0.0504	0.0238	0.0756
0.0	0.0	0.0	-1155.7277	-2389.8188	NaN	NaN	0.674	0.6052	0.1923	0.034	0.0595	0.0259	0.083
0.0	0.0	0.0	-5573.7277	361.1812	NaN	NaN	-0.0693	0.5726	0.219	0.0356	0.061	0.0255	0.0863
0.0	0.0	0.0	-5201.7277	-358.8188	NaN	NaN	0.0645	0.5811	0.2132	0.0343	0.0592	0.0245	0.0877
0.0	0.0	0.0	-1415.7277	-1897.8188	NaN	NaN	0.5727	0.5437	0.2418	0.0372	0.0635	0.0253	0.0885
0.0	0.0	0.0	-3815.7277	-3391.8188	NaN	NaN	0.4706	0.5578	0.2336	0.0356	0.0609	0.0245	0.0877
0.0	0.0	0.0	-1421.7277	427.1812	NaN	NaN	-0.3	0.4938	0.2851	0.0407	0.0683	0.0261	0.0861
0.0	0.0	0.0	-743.7277	-573.8188	NaN	NaN	0.4355	0.4828	0.2973	0.0401	0.0673	0.0249	0.0876
0.0	0.0	0.0	-243.7277	-2680.8188	NaN	NaN	0.9167	0.4445	0.3321	0.0422	0.072	0.0254	0.0838
0.0	0.0	0.0	-1459.7277	121.1812	NaN	NaN	-0.0905	0.4222	0.3537	0.0429	0.0744	0.0251	0.0818
0.0	0.0	0.0	-2285.7277	-348.8188	NaN	NaN	0.1324	0.435	0.345	0.0417	0.0721	0.024	0.0823
0.0	0.0	0.0	-84.7277	-3144.8188	NaN	NaN	0.9738	0.4347	0.346	0.0423	0.0719	0.0239	0.0813
0.0	0.0	0.0	-2059.7277	16.1812	NaN	NaN	-0.0079	0.4182	0.3615	0.0433	0.074	0.0241	0.0789
0.0	0.0	0.0	-3643.7277	-455.8188	NaN	NaN	0.1112	0.3979	0.3821	0.0444	0.0756	0.024	0.076
0.0	0.0	0.0	-2079.7277	1705.1812	NaN	NaN	-0.3	0.3652	0.413	0.0459	0.0799	0.0238	0.0722
0.0	0.0	0.0	-898.7277	-890.8188	NaN	NaN	0.4978	0.3653	0.4144	0.0453	0.0793	0.023	0.0726
0.0	0.0	0.0	-2283.7277	65.1812	NaN	NaN	-0.0294	0.3621	0.4181	0.0458	0.0795	0.0229	0.0716
0.0	0.0	0.0	-2634.7277	-748.8188	NaN	NaN	0.2213	0.3655	0.4173	0.0455	0.0777	0.0225	0.0716
0.0	0.0	0.0	-1300.7277	-830.8188	NaN	NaN	0.3898	0.3478	0.4344	0.0467	0.0797	0.0225	0.0689
0.0	0.0	0.0	-797.7277	-1278.8188	NaN	NaN	0.6158	0.3518	0.4321	0.0463	0.0784	0.0217	0.0697
0.0	0.0	0.0	-3317.7277	1238.1812	NaN	NaN	-0.3	0.3369	0.4475	0.0471	0.0799	0.0216	0.0671
0.0	0.0	0.0	-3090.7277	1690.1812	NaN	NaN	-0.3	0.3273	0.456	0.0474	0.0816	0.0216	0.0661
0.0	0.0	0.0	-1805.7277	-384.8188	NaN	NaN	0.1757	0.345	0.4406	0.0462	0.0792	0.021	0.068
0.0	0.0	0.0	-1930.7277	-319.8188	NaN	NaN	0.1421	0.352	0.4351	0.0459	0.0784	0.0211	0.0675
0.0	0.0	0.0	-3527.7277	-1586.8188	NaN	NaN	0.3103	0.3545	0.4336	0.0466	0.0775	0.0209	0.067
0.0	0.0	0.0	-1852.7277	-231.8188	NaN	NaN	0.1112	0.3317	0.4527	0.0481	0.081	0.0213	0.0653
0.0	0.0	0.0	-2676.7277	3655.1812	NaN	NaN	1.3	0.3322	0.4513	0.0475	0.0814	0.0212	0.0664
0.0	0.0	0.0	-1254.7277	-613.8188	NaN	NaN	0.3285	0.3556	0.4295	0.0457	0.0792	0.0212	0.0688
0.0	0.0	0.0	-2545.7277	-1298.8188	NaN	NaN	0.3378	0.3895	0.3994	0.0445	0.075	0.0209	0.0707
0.0	0.0	0.0	-2971.7277	958.1812	NaN	NaN	-0.3	0.3856	0.4007	0.0456	0.0767	0.0215	0.0699
0.0	0.0	0.0	-1724.7277	-1235.8188	NaN	NaN	0.4174	0.4044	0.3837	0.0444	0.0745	0.0211	0.0718
0.0	0.0	0.0	-4123.7277	261.1812	NaN	NaN	-0.0676	0.4098	0.3787	0.0442	0.0742	0.0211	0.0719
0.0	0.0	0.0	-3496.7277	402.1812	NaN	NaN	-0.13	0.398	0.3881	0.0451	0.0762	0.0215	0.0711
0.0	0.0	0.0	-3880.7277	-1355.8188	NaN	NaN	0.2589	0.403	0.3842	0.0442	0.0755	0.0215	0.0717
0.0	0.0	0.0	-2412.7277	-1501.8188	NaN	NaN	0.3837	0.3994	0.387	0.0441	0.0766	0.0218	0.0711
0.0	0.0	0.0	-3043.7277	846.1812	NaN	NaN	-0.3	0.4109	0.376	0.0433	0.0759	0.0219	0.0721
0.0	0.0	0.0	-4545.7277	-2844.8188	NaN	NaN	0.3849	0.4448	0.3471	0.0417	0.0715	0.0214	0.0735
0.0	0.0	0.0	-3178.7277	-1722.8188	NaN	NaN	0.3515	0.4118	0.3756	0.044	0.0758	0.0224	0.0704
0.0	0.0	0.0	-1650.7277	-638.8188	NaN	NaN	0.279	0.3864	0.3977	0.0447	0.0786	0.0226	0.07
0.0	0.0	0.0	-1893.7277	-2450.8188	NaN	NaN	0.5641	0.3947	0.3911	0.0436	0.0769	0.0221	0.0715
0.0	0.0	0.0	-2488.7277	-1798.8188	NaN	NaN	0.4195	0.3772	0.4047	0.0451	0.0797	0.0228	0.0705
0.0	0.0	0.0	-3428.7277	-239.8188	NaN	NaN	0.0654	0.3757	0.4061	0.0453	0.0795	0.0226	0.0709
0.0	0.0	0.0	-3563.7277	-1052.8188	NaN	NaN	0.2281	0.3745	0.4084	0.0449	0.0793	0.0227	0.0703
0.0	0.0	0.0	-4989.7277	-461.8188	NaN	NaN	0.0847	0.3649	0.4168	0.0458	0.0802	0.0225	0.0698
0.0	0.0	0.0	-3813.7277	580.1812	NaN	NaN	-0.1794	0.3512	0.4299	0.046	0.0821	0.0227	0.0681
0.0	0.0	0.0	-4634.7277	-629.8188	NaN	NaN	0.1196	0.3531	0.4296	0.046	0.0805	0.0222	0.0686
0.0	0.0	0.0	-1379.7277	2451.1812	NaN	NaN	1.3	0.3222	0.4545	0.0477	0.0867	0.023	0.0659
0.0	0.0	0.0	-3718.7277	298.1812	NaN	NaN	-0.0872	0.3533	0.4276	0.0454	0.081	0.0221	0.0706
0.0	0.0	0.0	-3792.7277	1235.1812	NaN	NaN	-0.3	0.351	0.4282	0.0459	0.0823	0.0228	0.0698
0.0	0.0	0.0	-1793.7277	-2707.8188	NaN	NaN	0.6015	0.3995	0.3841	0.0434	0.0739	0.0218	0.0771
0.0	0.0	0.0	-3048.7277	-1419.8188	NaN	NaN	0.3177	0.3754	0.405	0.0459	0.0775	0.0229	0.0733
0.0	0.0	0.0	-2744.7277	-689.8188	NaN	NaN	0.2008	0.3866	0.3941	0.0449	0.0756	0.0224	0.0764
0.0	0.0	0.0	-3460.7277	-1249.8188	NaN	NaN	0.2653	0.3838	0.3988	0.0451	0.0749	0.0224	0.0751
0.0	0.0	0.0	-2554.7277	-26.8188	NaN	NaN	0.0104	0.3502	0.4275	0.0472	0.0803	0.023	0.0717
0.0	0.0	0.0	-2966.7277	-2253.8188	NaN	NaN	0.4317	0.3559	0.424	0.0463	0.0783	0.0222	0.0733
0.0	0.0	0.0	-4036.7277	1644.1812	NaN	NaN	-0.3	0.3281	0.4475	0.048	0.0834	0.0228	0.0702
0.0	0.0	0.0	-3005.7277	-263.8188	NaN	NaN	0.0807	0.3408	0.4345	0.0473	0.0812	0.0224	0.0739
0.0	0.0	0.0	-4236.7277	256.1812	NaN	NaN	-0.0644	0.3638	0.413	0.046	0.0781	0.0222	0.0769
0.0	0.0	0.0	-4927.7277	-1441.8188	NaN	NaN	0.2264	0.4131	0.3681	0.0432	0.0712	0.0215	0.0828
0.0	0.0	0.0	-2747.7277	-1924.8188	NaN	NaN	0.4119	0.4355	0.3446	0.0415	0.0733	0.0232	0.0818
0.0	0.0	0.0	-3874.7277	-1960.8188	NaN	NaN	0.336	0.5135	0.2805	0.0367	0.0696	0.0273	0.0723
0.0	0.0	0.0	-4669.7277	1078.1812	NaN	NaN	-0.3	0.5543	0.2485	0.0382	0.0667	0.0353	0.057
0.0	0.0	0.0	-2433.7277	-397.8188	NaN	NaN	0.1405	0.6026	0.2135	0.0362	0.0584	0.0358	0.0535
0.0	0.0	0.0	-4031.7277	-1150.8188	NaN	NaN	0.2221	0.6286	0.1949	0.035	0.0549	0.0352	0.0515
0.0	0.0	0.0	-3693.7277	-1576.8188	NaN	NaN	0.2992	0.628	0.194	0.0356	0.0557	0.0363	0.0504
0.0	0.0	0.0	-2276.7277	40.1812	NaN	NaN	-0.018	0.6077	0.2073	0.0368	0.059	0.0384	0.0508
0.0	0.0	0.0	-3856.7277	3455.1812	NaN	NaN	-0.3	0.6071	0.2077	0.0364	0.0585	0.0382	0.0522
0.0	0.0	0.0	-2712.7277	305.1812	NaN	NaN	-0.1268	0.6328	0.1901	0.0347	0.0537	0.0358	0.0529
0.0	0.0	0.0	-4364.7277	-1952.8188	NaN	NaN	0.3091	0.6747	0.162	0.0321	0.0477	0.0329	0.0507
0.0	0.0	0.0	-4019.7277	483.1812	NaN	NaN	-0.1366	0.6699	0.1642	0.0335	0.049	0.0337	0.0498
0.0	0.0	0.0	-3334.7277	-2675.8188	NaN	NaN	0.4452	0.7246	0.13	0.0295	0.0406	0.0286	0.0466
0.0	0.0	0.0	-4486.7277	-3654.8188	NaN	NaN	0.4489	0.7315	0.1247	0.0298	0.041	0.029	0.044
0.0	0.0	0.0	-4516.7277	-3767.8188	NaN	NaN	0.4548	0.6974	0.144	0.0323	0.0474	0.0331	0.0459
0.0	0.0	0.0	-2910.7277	923.1812	NaN	NaN	-0.3	0.643	0.1787	0.0354	0.0557	0.038	0.0493
0.0	0.0	0.0	-1899.7277	-650.8188	NaN	NaN	0.2552	0.6445	0.1778	0.034	0.0543	0.0371	0.0524
0.0	0.0	0.0	-2704.7277	2059.1812	NaN	NaN	-0.3	0.6314	0.1869	0.0354	0.0554	0.0375	0.0535
0.0	0.0	0.0	-3039.7277	-3150.8188	NaN	NaN	0.509	0.6918	0.1478	0.03	0.0459	0.032	0.0525
0.0	0.0	0.0	-4038.7277	-859.8188	NaN	NaN	0.1755	0.6804	0.1549	0.0323	0.0485	0.0344	0.0495
0.0	0.0	0.0	-3586.7277	-459.8188	NaN	NaN	0.1136	0.6972	0.1441	0.0305	0.0459	0.0323	0.0499
0.0	0.0	0.0	-5955.7277	-2788.8188	NaN	NaN	0.3189	0.7218	0.1292	0.0289	0.0426	0.0307	0.0467
0.0	0.0	0.0	-4773.7277	-967.8188	NaN	NaN	0.1686	0.6872	0.1492	0.0318	0.0495	0.0345	0.0478
0.0	0.0	0.0	-3469.7277	-1733.8188	NaN	NaN	0.3332	0.6977	0.1428	0.0303	0.0474	0.0335	0.0482
0.0	0.0	0.0	-3532.7277	-1003.8188	NaN	NaN	0.2213	0.6671	0.1611	0.0328	0.0527	0.0367	0.0496
0.0	0.0	0.0	-5086.7277	682.1812	NaN	NaN	-0.1549	0.6711	0.1591	0.032	0.051	0.0355	0.0514
0.0	0.0	0.0	-4297.7277	-1776.8188	NaN	NaN	0.2925	0.7009	0.1412	0.0294	0.0461	0.0327	0.0496
0.0	0.0	0.0	-2840.7277	-1896.8188	NaN	NaN	0.4004	0.6803	0.1536	0.0317	0.05	0.0351	0.0492
0.0	0.0	0.0	-4773.7277	-2333.8188	NaN	NaN	0.3284	0.6984	0.1424	0.0297	0.0469	0.0335	0.049
0.0	0.0	0.0	-2555.7277	-2182.8188	NaN	NaN	0.4607	0.6654	0.1628	0.0323	0.0531	0.0371	0.0493
0.0	0.0	0.0	-4021.7277	54.1812	NaN	NaN	-0.0137	0.6509	0.1726	0.0327	0.0552	0.0375	0.0511
0.0	0.0	0.0	-4358.7277	-3787.8188	NaN	NaN	0.465	0.69	0.1487	0.0287	0.049	0.0337	0.05
0.0	0.0	0.0	-2259.7277	-3098.8188	NaN	NaN	0.5783	0.6538	0.1711	0.0322	0.0563	0.0381	0.0486
0.0	0.0	0.0	-3935.7277	-811.8188	NaN	NaN	0.171	0.6411	0.1799	0.0324	0.0576	0.0386	0.0504
0.0	0.0	0.0	-5479.7277	-1720.8188	NaN	NaN	0.239	0.6476	0.1762	0.0313	0.0564	0.038	0.0505
0.0	0.0	0.0	-3170.7277	1123.1812	NaN	NaN	-0.3	0.6022	0.2056	0.0355	0.0634	0.0416	0.0517
0.0	0.0	0.0	-4079.7277	-1352.8188	NaN	NaN	0.249	0.6454	0.1781	0.0311	0.0556	0.0372	0.0526
0.0	0.0	0.0	-3061.7277	-218.8188	NaN	NaN	0.0667	0.6201	0.1943	0.0338	0.0607	0.0405	0.0507
0.0	0.0	0.0	-3510.7277	1095.1812	NaN	NaN	-0.3	0.609	0.2009	0.0347	0.0618	0.041	0.0526
0.0	0.0	0.0	-4831.7277	-508.8188	NaN	NaN	0.0953	0.6355	0.1842	0.0321	0.0572	0.0384	0.0526
0.0	0.0	0.0	-3978.7277	1313.1812	NaN	NaN	-0.3	0.6157	0.1968	0.0345	0.0603	0.0406	0.0521
0.0	0.0	0.0	-2941.7277	-2593.8188	NaN	NaN	0.4686	0.643	0.18	0.032	0.055	0.0376	0.0525
0.0	0.0	0.0	-3194.7277	-2093.8188	NaN	NaN	0.3959	0.6545	0.1741	0.0311	0.0531	0.0365	0.0507
0.0	0.0	0.0	-2941.7277	-1944.8188	NaN	NaN	0.398	0.6744	0.1622	0.0294	0.0502	0.0347	0.0492
0.0	0.0	0.0	-4442.7277	-6289.8188	NaN	NaN	0.5861	0.6912	0.1514	0.0282	0.0481	0.034	0.0471
0.0	0.0	0.0	-4808.7277	-1779.8188	NaN	NaN	0.2701	0.6233	0.1942	0.0339	0.06	0.0412	0.0473
0.0	0.0	0.0	-2884.7277	1104.1812	NaN	NaN	-0.3	0.5828	0.2201	0.0375	0.0646	0.0431	0.0519
0.0	0.0	0.0	-3017.7277	373.1812	NaN	NaN	-0.1411	0.5827	0.2203	0.0374	0.0636	0.0421	0.054
0.0	0.0	0.0	-577.7277	-1746.8188	NaN	NaN	0.7515	0.5778	0.223	0.0382	0.0641	0.0425	0.0544
0.0	0.0	0.0	-4423.7277	-17.8188	NaN	NaN	0.004	0.5759	0.2243	0.0382	0.0644	0.0427	0.0544
0.0	0.0	0.0	-3570.7277	-442.8188	NaN	NaN	0.1103	0.5747	0.225	0.0381	0.0647	0.043	0.0544
0.0	0.0	0.0	-3362.7277	1840.1812	NaN	NaN	-0.3	0.5764	0.2238	0.0381	0.0639	0.0427	0.0551
0.0	0.0	0.0	-5132.7277	-215.8188	NaN	NaN	0.0404	0.5949	0.2126	0.0361	0.0609	0.041	0.0546
0.0	0.0	0.0	-2346.7277	-1174.8188	NaN	NaN	0.3336	0.5911	0.2153	0.0364	0.0621	0.0419	0.0533
0.0	0.0	0.0	-4384.7277	2981.1812	NaN	NaN	-0.3	0.5797	0.2235	0.0374	0.0632	0.0422	0.0541
0.0	0.0	0.0	-4569.7277	-978.8188	NaN	NaN	0.1764	0.6193	0.1979	0.0334	0.0573	0.0386	0.0536
0.0	0.0	0.0	-3820.7277	-2080.8188	NaN	NaN	0.3526	0.6168	0.199	0.0337	0.0593	0.0402	0.051
0.0	0.0	0.0	-4301.7277	1012.1812	NaN	NaN	-0.3	0.5933	0.2141	0.0358	0.0628	0.0419	0.0522
0.0	0.0	0.0	-5509.7277	-1042.8188	NaN	NaN	0.1591	0.6277	0.1919	0.0321	0.0576	0.0387	0.052
0.0	0.0	0.0	-4515.7277	-1624.8188	NaN	NaN	0.2646	0.618	0.1979	0.0328	0.0607	0.0403	0.0502
0.0	0.0	0.0	-3283.7277	-2691.8188	NaN	NaN	0.4505	0.6064	0.2048	0.0335	0.0636	0.0416	0.05
0.0	0.0	0.0	-5068.7277	-1566.8188	NaN	NaN	0.2361	0.5889	0.2162	0.0346	0.0673	0.0431	0.0499
0.0	0.0	0.0	-3318.7277	-1089.8188	NaN	NaN	0.2472	0.5532	0.2401	0.0374	0.0732	0.0451	0.051
0.0	0.0	0.0	-2051.7277	-2401.8188	NaN	NaN	0.5393	0.5323	0.2559	0.0389	0.0766	0.0454	0.051
0.0	0.0	0.0	-3185.7277	-441.8188	NaN	NaN	0.1218	0.508	0.2739	0.0408	0.0807	0.0458	0.0507
0.0	0.0	0.0	-3349.7277	-1230.8188	NaN	NaN	0.2687	0.5036	0.2787	0.0409	0.0812	0.0454	0.0502
0.0	0.0	0.0	-877.7277	-1645.8188	NaN	NaN	0.6522	0.4915	0.2876	0.0418	0.0835	0.0457	0.0499
0.0	0.0	0.0	-3415.7277	-229.8188	NaN	NaN	0.063	0.4894	0.2891	0.0419	0.0837	0.0457	0.0501
0.0	0.0	0.0	-3451.7277	-1632.8188	NaN	NaN	0.3211	0.501	0.2817	0.0409	0.0814	0.0451	0.0499
0.0	0.0	0.0	-3281.7277	-211.8188	NaN	NaN	0.0606	0.494	0.2861	0.0416	0.0827	0.0456	0.0499
0.0	0.0	0.0	-3450.7277	-808.8188	NaN	NaN	0.1899	0.494	0.2858	0.0417	0.0825	0.0458	0.0502
0.0	0.0	0.0	-4618.7277	-1964.8188	NaN	NaN	0.2984	0.5085	0.2758	0.0407	0.0794	0.0454	0.0503
0.0	0.0	0.0	-3376.7277	-885.8188	NaN	NaN	0.2078	0.5071	0.2762	0.0411	0.0795	0.0457	0.0503
0.0	0.0	0.0	-2792.7277	-1480.8188	NaN	NaN	0.3465	0.5108	0.2739	0.0409	0.0786	0.0455	0.0504
0.0	0.0	0.0	-4816.7277	-979.8188	NaN	NaN	0.169	0.514	0.272	0.0409	0.0777	0.0452	0.0502
0.0	0.0	0.0	-4239.7277	-1267.8188	NaN	NaN	0.2302	0.5035	0.2803	0.042	0.079	0.0452	0.0499
0.0	0.0	0.0	-2615.7277	-3017.8188	NaN	NaN	0.5357	0.4968	0.2865	0.0429	0.0791	0.0449	0.0498
0.0	0.0	0.0	-2253.7277	-450.8188	NaN	NaN	0.1667	0.4792	0.2992	0.0454	0.0814	0.0449	0.05
0.0	0.0	0.0	-3182.7277	-143.8188	NaN	NaN	0.0432	0.4675	0.3082	0.0469	0.0829	0.0447	0.0497
0.0	0.0	0.0	-4216.7277	3655.1812	NaN	NaN	-0.3	0.4595	0.3125	0.0477	0.0852	0.0453	0.0499
0.0	0.0	0.0	-4337.7277	2431.1812	NaN	NaN	-0.3	0.4747	0.3005	0.0458	0.0826	0.0458	0.0507
0.0	0.0	0.0	-3309.7277	-575.8188	NaN	NaN	0.1482	0.499	0.2825	0.043	0.0785	0.0457	0.0513
0.0	0.0	0.0	-4534.7277	-664.8188	NaN	NaN	0.1279	0.512	0.2723	0.0416	0.0767	0.046	0.0513
0.0	0.0	0.0	-2818.7277	608.1812	NaN	NaN	-0.2751	0.5156	0.2682	0.0411	0.0767	0.0464	0.0519
0.0	0.0	0.0	-3831.7277	-268.8188	NaN	NaN	0.0656	0.5406	0.2514	0.0386	0.073	0.0451	0.0514
0.0	0.0	0.0	-2240.7277	-998.8188	NaN	NaN	0.3083	0.5412	0.2496	0.0387	0.0733	0.0456	0.0515
0.0	0.0	0.0	-3838.7277	-1276.8188	NaN	NaN	0.2496	0.5517	0.2424	0.0378	0.0717	0.045	0.0514
0.0	0.0	0.0	-4061.7277	413.1812	NaN	NaN	-0.1132	0.5563	0.2394	0.0374	0.071	0.0445	0.0514
0.0	0.0	0.0	-3244.7277	-1878.8188	NaN	NaN	0.3667	0.5853	0.2207	0.0349	0.0663	0.0417	0.0511
0.0	0.0	0.0	-3377.7277	-4297.8188	NaN	NaN	0.5599	0.5982	0.2122	0.0339	0.0653	0.0411	0.0494
0.0	0.0	0.0	-5501.7277	-692.8188	NaN	NaN	0.1118	0.5835	0.2214	0.035	0.0689	0.043	0.0483
0.0	0.0	0.0	-4071.7277	422.1812	NaN	NaN	-0.1157	0.5661	0.232	0.0361	0.0721	0.0446	0.049
0.0	0.0	0.0	-4333.7277	-110.8188	NaN	NaN	0.0249	0.5602	0.2353	0.0366	0.0728	0.0452	0.0499
0.0	0.0	0.0	-4191.7277	-1008.8188	NaN	NaN	0.194	0.5543	0.2389	0.0371	0.0735	0.0458	0.0504
0.0	0.0	0.0	-3324.7277	486.1812	NaN	NaN	-0.1713	0.5605	0.2352	0.0368	0.0715	0.0446	0.0514
0.0	0.0	0.0	-3279.7277	-3793.8188	NaN	NaN	0.5363	0.6119	0.2022	0.0326	0.063	0.04	0.0503
0.0	0.0	0.0	-4687.7277	-3708.8188	NaN	NaN	0.4417	0.6016	0.2085	0.0342	0.0658	0.0416	0.0483
0.0	0.0	0.0	-4178.7277	-2275.8188	NaN	NaN	0.3526	0.5964	0.212	0.0344	0.0671	0.042	0.0481
0.0	0.0	0.0	-4569.7277	-633.8188	NaN	NaN	0.1218	0.5841	0.22	0.0352	0.0696	0.0429	0.0482
0.0	0.0	0.0	-3931.7277	-1084.8188	NaN	NaN	0.2162	0.5724	0.2273	0.0361	0.0718	0.0438	0.0487
0.0	0.0	0.0	-2748.7277	-1388.8188	NaN	NaN	0.3357	0.5623	0.2333	0.0368	0.0737	0.0449	0.049
0.0	0.0	0.0	-3179.7277	1566.1812	NaN	NaN	-0.3	0.5371	0.2492	0.0386	0.0777	0.047	0.0504
0.0	0.0	0.0	-2023.7277	453.1812	NaN	NaN	-0.2886	0.5457	0.2439	0.038	0.0749	0.0458	0.0517
0.0	0.0	0.0	-3461.7277	-1375.8188	NaN	NaN	0.2844	0.5834	0.2181	0.0353	0.0686	0.043	0.0516
0.0	0.0	0.0	-4491.7277	622.1812	NaN	NaN	-0.1608	0.5868	0.2158	0.0357	0.0681	0.0429	0.0507
0.0	0.0	0.0	-4354.7277	-359.8188	NaN	NaN	0.0763	0.6235	0.1919	0.033	0.0615	0.0395	0.0505
0.0	0.0	0.0	-5396.7277	-449.8188	NaN	NaN	0.0769	0.6281	0.1887	0.0334	0.061	0.0396	0.0493
0.0	0.0	0.0	-4801.7277	-637.8188	NaN	NaN	0.1173	0.6332	0.1853	0.0334	0.0598	0.0388	0.0494
0.0	0.0	0.0	-4384.7277	-3819.8188	NaN	NaN	0.4656	0.6587	0.1684	0.032	0.0552	0.0369	0.0489
0.0	0.0	0.0	-2383.7277	2128.1812	NaN	NaN	-0.3	0.6056	0.2011	0.037	0.0647	0.0423	0.0493
0.0	0.0	0.0	-2141.7277	-1398.8188	NaN	NaN	0.3951	0.6388	0.1792	0.034	0.0577	0.0386	0.0518
0.0	0.0	0.0	-4950.7277	671.1812	NaN	NaN	-0.1568	0.6356	0.1812	0.0353	0.0582	0.0391	0.0506
0.0	0.0	0.0	-3484.7277	-1448.8188	NaN	NaN	0.2937	0.6618	0.1637	0.0338	0.0533	0.0368	0.0505
0.0	0.0	0.0	-1855.7277	-2907.8188	NaN	NaN	0.6104	0.6567	0.1661	0.0354	0.0543	0.0384	0.0491
0.0	0.0	0.0	-2019.7277	-222.8188	NaN	NaN	0.0994	0.6436	0.1731	0.0369	0.0565	0.0399	0.05
0.0	0.0	0.0	-4167.7277	1394.1812	NaN	NaN	-0.3	0.6502	0.1697	0.0362	0.0548	0.0384	0.0507
0.0	0.0	0.0	-4311.7277	-2825.8188	NaN	NaN	0.3959	0.679	0.1518	0.0343	0.0497	0.0357	0.0496
0.0	0.0	0.0	-4689.7277	-1463.8188	NaN	NaN	0.2379	0.6628	0.1605	0.0372	0.0527	0.0384	0.0484
0.0	0.0	0.0	-3044.7277	368.1812	NaN	NaN	-0.1376	0.674	0.1535	0.0362	0.0501	0.037	0.0492
0.0	0.0	0.0	-4355.7277	1144.1812	NaN	NaN	-0.3	0.6857	0.1461	0.0355	0.0479	0.0361	0.0487
0.0	0.0	0.0	-3391.7277	-1659.8188	NaN	NaN	0.3286	0.6968	0.1384	0.0354	0.0458	0.0356	0.0481
0.0	0.0	0.0	-3894.7277	-536.8188	NaN	NaN	0.1211	0.686	0.1436	0.0374	0.0474	0.0377	0.0479
0.0	0.0	0.0	-3646.7277	234.1812	NaN	NaN	-0.0686	0.6894	0.1413	0.0367	0.0464	0.0371	0.0491
0.0	0.0	0.0	-3000.7277	554.1812	NaN	NaN	-0.2265	0.7126	0.1269	0.035	0.0421	0.0351	0.0483
0.0	0.0	0.0	-4804.7277	-1284.8188	NaN	NaN	0.211	0.7523	0.1049	0.0317	0.0355	0.031	0.0446
0.0	0.0	0.0	-4955.7277	-3246.8188	NaN	NaN	0.3958	0.7701	0.0934	0.0321	0.0328	0.0311	0.0404
0.0	0.0	0.0	-4146.7277	-2666.8188	NaN	NaN	0.3914	0.7476	0.1042	0.0333	0.0373	0.0344	0.0432
0.0	0.0	0.0	-4325.7277	-809.8188	NaN	NaN	0.1577	0.7181	0.1194	0.0363	0.0427	0.0392	0.0444
0.0	0.0	0.0	-3826.7277	1320.1812	NaN	NaN	-0.3	0.7014	0.1298	0.0358	0.0459	0.039	0.0481
0.0	0.0	0.0	-3430.7277	437.1812	NaN	NaN	-0.146	0.7366	0.1103	0.0324	0.0393	0.0352	0.0463
0.0	0.0	0.0	-3123.7277	-1741.8188	NaN	NaN	0.358	0.7465	0.1051	0.032	0.0377	0.0342	0.0444
0.0	0.0	0.0	-6391.7277	-1804.8188	NaN	NaN	0.2202	0.7715	0.091	0.0308	0.0333	0.0327	0.0406
0.0	0.0	0.0	-5489.7277	-1345.8188	NaN	NaN	0.1969	0.7586	0.0963	0.032	0.036	0.0353	0.0418
0.0	0.0	0.0	-4053.7277	-194.8188	NaN	NaN	0.0459	0.7296	0.1111	0.0353	0.0411	0.0401	0.0429
0.0	0.0	0.0	-3824.7277	-302.8188	NaN	NaN	0.0734	0.6954	0.1308	0.0385	0.0471	0.044	0.0443
0.0	0.0	0.0	-3996.7277	-366.8188	NaN	NaN	0.0841	0.6284	0.1706	0.0482	0.0577	0.0546	0.0405
0.0	0.0	0.0	-5357.7277	-1085.8188	NaN	NaN	0.1685	0.5048	0.2502	0.063	0.0751	0.0717	0.0352
0.0	0.0	0.0	-5948.7277	-3550.8188	NaN	NaN	0.3738	0.4897	0.2632	0.0636	0.0748	0.0742	0.0344
0.0	0.0	0.0	-3322.7277	-680.8188	NaN	NaN	0.1701	0.4469	0.2914	0.0664	0.0815	0.0793	0.0343
0.0	0.0	0.0	-4270.7277	485.1812	NaN	NaN	-0.1282	0.4274	0.3086	0.0662	0.0842	0.0785	0.0351
0.0	0.0	0.0	-4577.7277	-2733.8188	NaN	NaN	0.3739	0.4336	0.3053	0.0652	0.0834	0.0774	0.0351
0.0	0.0	0.0	-3267.7277	-291.8188	NaN	NaN	0.082	0.4228	0.3111	0.0663	0.0856	0.0794	0.0348
0.0	0.0	0.0	-3541.7277	605.1812	NaN	NaN	-0.2061	0.4115	0.3213	0.0652	0.0883	0.0787	0.0351
0.0	0.0	0.0	-3716.7277	-1702.8188	NaN	NaN	0.3142	0.4167	0.3148	0.0658	0.0876	0.0806	0.0345
0.0	0.0	0.0	-2857.7277	2870.1812	NaN	NaN	1.3	0.4009	0.3265	0.067	0.0899	0.0805	0.0352
0.0	0.0	0.0	-2320.7277	488.1812	NaN	NaN	-0.2664	0.4033	0.3269	0.0668	0.0886	0.0795	0.0349
0.0	0.0	0.0	-3980.7277	-432.8188	NaN	NaN	0.0981	0.424	0.3104	0.0678	0.0841	0.0796	0.034
0.0	0.0	0.0	-3107.7277	-1348.8188	NaN	NaN	0.3027	0.4335	0.3027	0.0685	0.0824	0.0794	0.0334
0.0	0.0	0.0	-1708.7277	-885.8188	NaN	NaN	0.3414	0.4342	0.3009	0.069	0.0827	0.0802	0.0331
0.0	0.0	0.0	-3089.7277	-1708.8188	NaN	NaN	0.3561	0.4251	0.3048	0.0704	0.0842	0.0823	0.0333
0.0	0.0	0.0	-4718.7277	1378.1812	NaN	NaN	-0.3	0.4094	0.3169	0.0714	0.0861	0.0825	0.0338
0.0	0.0	0.0	-3136.7277	173.1812	NaN	NaN	-0.0584	0.4278	0.3041	0.0719	0.0816	0.0813	0.0334
0.0	0.0	0.0	-5706.7277	1286.1812	NaN	NaN	-0.291	0.4541	0.2848	0.0721	0.0769	0.079	0.0331
0.0	0.0	0.0	-5188.7277	-3624.8188	NaN	NaN	0.4113	0.5164	0.2421	0.0698	0.0678	0.0718	0.0321
0.0	0.0	0.0	-4710.7277	-916.8188	NaN	NaN	0.1629	0.4835	0.26	0.0725	0.0745	0.0773	0.0323
0.0	0.0	0.0	-4387.7277	266.1812	NaN	NaN	-0.0646	0.4622	0.2754	0.0738	0.0767	0.0799	0.032
0.0	0.0	0.0	-1414.7277	-2657.8188	NaN	NaN	0.6526	0.4525	0.281	0.0743	0.0783	0.0814	0.0325
0.0	0.0	0.0	-4349.7277	1088.1812	NaN	NaN	-0.3	0.4349	0.2922	0.0756	0.0807	0.0838	0.0328
0.0	0.0	0.0	-2558.7277	2480.1812	NaN	NaN	-0.3	0.4372	0.2899	0.0762	0.0799	0.0837	0.0331
0.0	0.0	0.0	-2758.7277	-2886.8188	NaN	NaN	0.5113	0.5022	0.2442	0.0737	0.0709	0.0764	0.0325
0.0	0.0	0.0	-2705.7277	-1783.8188	NaN	NaN	0.3973	0.5023	0.2392	0.0735	0.0738	0.0779	0.0334
0.0	0.0	0.0	-3040.7277	698.1812	NaN	NaN	-0.298	0.5687	0.1988	0.0689	0.0644	0.0676	0.0317
0.0	0.0	0.0	-4903.7277	-5370.8188	NaN	NaN	0.5227	0.6272	0.1629	0.0605	0.0581	0.0587	0.0326
0.0	0.0	0.0	-4458.7277	-591.8188	NaN	NaN	0.1172	0.5792	0.1876	0.0665	0.0672	0.0673	0.0321
0.0	0.0	0.0	-3811.7277	-1406.8188	NaN	NaN	0.2696	0.6141	0.1673	0.064	0.0603	0.0617	0.0326
0.0	0.0	0.0	-3168.7277	211.1812	NaN	NaN	-0.0714	0.5553	0.197	0.0701	0.0713	0.072	0.0343
0.0	0.0	0.0	-4881.7277	-1344.8188	NaN	NaN	0.216	0.6476	0.1473	0.0615	0.0539	0.057	0.0327
0.0	0.0	0.0	-3838.7277	211.1812	NaN	NaN	-0.0582	0.627	0.152	0.0662	0.0593	0.0608	0.0348
0.0	0.0	0.0	-3298.7277	-505.8188	NaN	NaN	0.133	0.6876	0.1229	0.0586	0.0475	0.0508	0.0325
0.0	0.0	0.0	-5886.7277	38.1812	NaN	NaN	-0.0065	0.7281	0.0971	0.0565	0.0411	0.0433	0.034
0.0	0.0	0.0	-4125.7277	-1887.8188	NaN	NaN	0.3139	0.732	0.0952	0.0563	0.04	0.0433	0.0333
0.0	0.0	0.0	-4344.7277	-3013.8188	NaN	NaN	0.4096	0.7551	0.0826	0.0527	0.0362	0.0397	0.0337
0.0	0.0	0.0	-3638.7277	468.1812	NaN	NaN	-0.1477	0.7382	0.0892	0.0564	0.0396	0.0435	0.0331
0.0	0.0	0.0	-4203.7277	-16.8188	NaN	NaN	0.004	0.7872	0.0671	0.0473	0.031	0.034	0.0334
0.0	0.0	0.0	-4406.7277	-2425.8188	NaN	NaN	0.355	0.7962	0.0619	0.0477	0.0292	0.0319	0.0331
0.0	0.0	0.0	-4474.7277	-2305.8188	NaN	NaN	0.3401	0.802	0.0589	0.0462	0.0283	0.0311	0.0335
0.0	0.0	0.0	-3835.7277	-1908.8188	NaN	NaN	0.3323	0.8024	0.0585	0.0463	0.0285	0.0311	0.0331
0.0	0.0	0.0	-2936.7277	-253.8188	NaN	NaN	0.0796	0.7996	0.059	0.0469	0.0294	0.032	0.0331
0.0	0.0	0.0	-3049.7277	-1529.8188	NaN	NaN	0.3341	0.8054	0.0565	0.0455	0.0287	0.0313	0.0327
0.0	0.0	0.0	-4235.7277	-1943.8188	NaN	NaN	0.3146	0.8103	0.0543	0.0445	0.0279	0.0303	0.0326
0.0	0.0	0.0	-5640.7277	-724.8188	NaN	NaN	0.1139	0.8162	0.0519	0.0432	0.0269	0.0293	0.0326
0.0	0.0	0.0	-4736.7277	-1345.8188	NaN	NaN	0.2213	0.8244	0.0486	0.041	0.0254	0.0278	0.0327
0.0	0.0	0.0	-4638.7277	-3628.8188	NaN	NaN	0.4389	0.8472	0.0397	0.0346	0.0215	0.0239	0.0331
0.0	0.0	0.0	-4169.7277	992.1812	NaN	NaN	-0.3	0.8607	0.0341	0.0302	0.0199	0.022	0.0331
0.0	0.0	0.0	-2655.7277	-3729.8188	NaN	NaN	0.5841	0.86	0.0339	0.0301	0.0209	0.0228	0.0324
0.0	0.0	0.0	-2938.7277	-1919.8188	NaN	NaN	0.3951	0.8616	0.033	0.0299	0.0208	0.0227	0.032
0.0	0.0	0.0	-3379.7277	-1551.8188	NaN	NaN	0.3147	0.862	0.0326	0.0299	0.0208	0.0227	0.032
0.0	0.0	0.0	-3347.7277	35.1812	NaN	NaN	-0.0106	0.8619	0.0323	0.0301	0.0208	0.0228	0.0321
0.0	0.0	0.0	-4268.7277	-1524.8188	NaN	NaN	0.2632	0.8625	0.0319	0.0301	0.0208	0.0228	0.032
0.0	0.0	0.0	-3497.7277	-488.8188	NaN	NaN	0.1226	0.8627	0.0317	0.0302	0.0208	0.0227	0.032
0.0	0.0	0.0	-4329.7277	-1350.8188	NaN	NaN	0.2378	0.8628	0.0316	0.0301	0.0209	0.0227	0.032
0.0	0.0	0.0	-4376.7277	-809.8188	NaN	NaN	0.1561	0.8644	0.0309	0.0297	0.0209	0.0227	0.0315
0.0	0.0	0.0	-2343.7277	337.1812	NaN	NaN	-0.168	0.8716	0.0282	0.0275	0.0208	0.0227	0.0291
0.0	0.0	0.0	-3687.7277	1095.1812	NaN	NaN	-0.3	0.8864	0.0229	0.0228	0.0209	0.023	0.024
0.0	0.0	0.0	-3157.7277	-3098.8188	NaN	NaN	0.4953	0.8897	0.0213	0.0209	0.0213	0.0246	0.0222
0.0	0.0	0.0	-3787.7277	-932.8188	NaN	NaN	0.1976	0.8891	0.0213	0.0208	0.0212	0.0254	0.0222
0.0	0.0	0.0	-3592.7277	626.1812	NaN	NaN	-0.2111	0.889	0.0215	0.0209	0.0211	0.0253	0.0223
0.0	0.0	0.0	-4117.7277	-2413.8188	NaN	NaN	0.3696	0.8886	0.0216	0.021	0.0211	0.0251	0.0225
0.0	0.0	0.0	-2321.7277	-2750.8188	NaN	NaN	0.5423	0.8885	0.0216	0.0211	0.0212	0.0251	0.0226
0.0	0.0	0.0	-3890.7277	1049.1812	NaN	NaN	-0.3	0.8883	0.0215	0.0213	0.0213	0.0251	0.0225
0.0	0.0	0.0	-4432.7277	-252.8188	NaN	NaN	0.054	0.8887	0.0212	0.0213	0.0213	0.025	0.0225
0.0	0.0	0.0	-3379.7277	396.1812	NaN	NaN	-0.1328	0.8887	0.021	0.0215	0.0213	0.0249	0.0226
0.0	0.0	0.0	-3408.7277	-1771.8188	NaN	NaN	0.342	0.8882	0.0211	0.0218	0.0215	0.0247	0.0227
0.0	0.0	0.0	-3061.7277	267.1812	NaN	NaN	-0.0956	0.8881	0.0211	0.0221	0.0215	0.0245	0.0228
0.0	0.0	0.0	-4329.7277	-1573.8188	NaN	NaN	0.2666	0.8876	0.0214	0.0224	0.0216	0.0242	0.0228
0.0	0.0	0.0	-4012.7277	-402.8188	NaN	NaN	0.0912	0.8881	0.0213	0.0225	0.0216	0.0239	0.0226
0.0	0.0	0.0	-4164.7277	-1446.8188	NaN	NaN	0.2578	0.8883	0.0213	0.0226	0.0217	0.0238	0.0224
0.0	0.0	0.0	-3211.7277	-865.8188	NaN	NaN	0.2123	0.8878	0.0214	0.023	0.0218	0.0238	0.0223
0.0	0.0	0.0	-2840.7277	1318.1812	NaN	NaN	-0.3	0.8865	0.0217	0.0231	0.0222	0.024	0.0224
0.0	0.0	0.0	-3452.7277	-5212.8188	NaN	NaN	0.6016	0.8844	0.0226	0.0235	0.0228	0.024	0.0228
0.0	0.0	0.0	-2117.7277	-594.8188	NaN	NaN	0.2193	0.8837	0.0227	0.0237	0.0231	0.0242	0.0227
0.0	0.0	0.0	-4927.7277	416.1812	NaN	NaN	-0.0922	0.8836	0.0226	0.0237	0.0232	0.0244	0.0225
0.0	0.0	0.0	-2065.7277	-2091.8188	NaN	NaN	0.5031	0.8845	0.0223	0.0237	0.023	0.0242	0.0223
0.0	0.0	0.0	-1003.7277	-62.8188	NaN	NaN	0.0589	0.8856	0.022	0.0236	0.0228	0.0239	0.0221
0.0	0.0	0.0	-2817.7277	-3985.8188	NaN	NaN	0.5858	0.8861	0.0221	0.0235	0.0227	0.0237	0.022
0.0	0.0	0.0	-2643.7277	-664.8188	NaN	NaN	0.2009	0.8874	0.0217	0.0233	0.0224	0.0234	0.0217
0.0	0.0	0.0	-3974.7277	2241.1812	NaN	NaN	-0.3	0.8879	0.0215	0.0232	0.0223	0.0234	0.0217
0.0	0.0	0.0	-4757.7277	-2564.8188	NaN	NaN	0.3503	0.8884	0.0214	0.0231	0.0221	0.0232	0.0217
0.0	0.0	0.0	-3162.7277	-1069.8188	NaN	NaN	0.2528	0.8886	0.0214	0.0232	0.022	0.0231	0.0216
0.0	0.0	0.0	-3948.7277	-202.8188	NaN	NaN	0.0489	0.8885	0.0215	0.0234	0.0221	0.023	0.0215
0.0	0.0	0.0	-3881.7277	-1985.8188	NaN	NaN	0.3384	0.8885	0.0216	0.0235	0.022	0.0228	0.0215
0.0	0.0	0.0	-2482.7277	-1369.8188	NaN	NaN	0.3556	0.8892	0.0215	0.0233	0.0219	0.0227	0.0214
0.0	0.0	0.0	-3308.7277	-236.8188	NaN	NaN	0.0668	0.8893	0.0213	0.0232	0.0219	0.0228	0.0214
0.0	0.0	0.0	-1455.7277	-110.8188	NaN	NaN	0.0707	0.8896	0.0209	0.0228	0.0221	0.023	0.0216
0.0	0.0	0.0	-4085.7277	1208.1812	NaN	NaN	-0.3	0.8881	0.0218	0.0233	0.0223	0.0229	0.0215
0.0	0.0	0.0	-4928.7277	-245.8188	NaN	NaN	0.0475	0.8898	0.0218	0.0232	0.022	0.0221	0.0211
0.0	0.0	0.0	-1906.7277	-2465.8188	NaN	NaN	0.5639	0.891	0.0216	0.0232	0.0217	0.0216	0.0208
0.0	0.0	0.0	-4952.7277	1768.1812	NaN	NaN	-0.3	0.8924	0.0213	0.023	0.0216	0.0214	0.0203
0.0	0.0	0.0	-3603.7277	1350.1812	NaN	NaN	-0.3	0.8939	0.021	0.0228	0.0213	0.021	0.02
0.0	0.0	0.0	-2959.7277	-3361.8188	NaN	NaN	0.5318	0.8952	0.0207	0.0226	0.0212	0.0206	0.0197
0.0	0.0	0.0	-3540.7277	-131.8188	NaN	NaN	0.0359	0.8958	0.0206	0.0224	0.0213	0.0205	0.0193
0.0	0.0	0.0	-3307.7277	-2081.8188	NaN	NaN	0.3863	0.8961	0.0207	0.0222	0.0214	0.0203	0.0192
0.0	0.0	0.0	-4515.7277	1716.1812	NaN	NaN	-0.3	0.8962	0.0209	0.022	0.0216	0.0203	0.019
0.0	0.0	0.0	-4899.7277	-2765.8188	NaN	NaN	0.3608	0.8967	0.0209	0.0214	0.0218	0.0203	0.0189
0.0	0.0	0.0	-3819.7277	-42.8188	NaN	NaN	0.0111	0.896	0.0211	0.0212	0.0222	0.0207	0.0189
0.0	0.0	0.0	-2015.7277	-877.8188	NaN	NaN	0.3034	0.8948	0.0211	0.021	0.0229	0.0211	0.0191
0.0	0.0	0.0	-1336.7277	-2625.8188	NaN	NaN	0.6627	0.8941	0.0209	0.0207	0.0235	0.0213	0.0194
0.0	0.0	0.0	-2768.7277	134.1812	NaN	NaN	-0.0509	0.8941	0.0208	0.0206	0.0236	0.0214	0.0194
0.0	0.0	0.0	-4165.7277	-611.8188	NaN	NaN	0.1281	0.8843	0.0227	0.0223	0.0255	0.0235	0.0217
0.0	0.0	0.0	-2596.7277	-1085.8188	NaN	NaN	0.2949	0.9084	0.017	0.0184	0.0205	0.0195	0.0162
