# Supplementary material for: DeepFRET, a software for rapid and automated single-molecule FRET data classification using deep learning
Source: eLife. 2020 Nov 3;9:e60404. doi: 10.7554/eLife.60404 (PMC7609065; doi:10.7554/eLife.60404)
Supplement: Figure 4—source data 1. [file elife-60404-fig4-data1.zip › Figure 4-source data 1/Fig_S4a/Traces/traces_all_n294/Traces_Fig2d_4mMAc_mov1_combined_tif_pair56.txt]

Exported by DeepFRET
Date: 2020-08-26, 18:13
Video filename: None
FRET pair #56
Bleaches at 516
D-Dexc-bg	A-Dexc-bg	A-Aexc-bg	D-Dexc-rw	A-Dexc-rw	A-Aexc-rw	S	E	p_bleached	p_aggregated	p_noisy	p_scrambled	p_static	p_dynamic
0.0	0.0	0.0	49907.4479	9784.2325	NaN	NaN	0.1639	0.0248	0.8852	0.0209	0.0245	0.0233	0.0213
0.0	0.0	0.0	47359.4479	5756.2325	NaN	NaN	0.1084	0.0209	0.8955	0.0202	0.0214	0.021	0.021
0.0	0.0	0.0	44567.4479	8142.2325	NaN	NaN	0.1545	0.0201	0.9014	0.0196	0.0196	0.0193	0.0199
0.0	0.0	0.0	48993.4479	3411.2325	NaN	NaN	0.0651	0.0197	0.9008	0.0199	0.0199	0.0194	0.0202
0.0	0.0	0.0	43538.4479	4913.2325	NaN	NaN	0.1014	0.0197	0.9002	0.02	0.0199	0.0195	0.0207
0.0	0.0	0.0	47306.4479	12145.2325	NaN	NaN	0.2043	0.0198	0.8978	0.0204	0.0204	0.02	0.0215
0.0	0.0	0.0	47706.4479	6450.2325	NaN	NaN	0.1191	0.0198	0.8971	0.0206	0.0205	0.0204	0.0216
0.0	0.0	0.0	45853.4479	5925.2325	NaN	NaN	0.1144	0.02	0.897	0.0207	0.0205	0.0205	0.0214
0.0	0.0	0.0	47673.4479	7479.2325	NaN	NaN	0.1356	0.0201	0.8968	0.0207	0.0205	0.0206	0.0214
0.0	0.0	0.0	49115.4479	4236.2325	NaN	NaN	0.0794	0.0202	0.8964	0.0208	0.0206	0.0207	0.0213
0.0	0.0	0.0	43918.4479	6228.2325	NaN	NaN	0.1242	0.0204	0.896	0.0208	0.0207	0.0209	0.0213
0.0	0.0	0.0	46087.4479	6680.2325	NaN	NaN	0.1266	0.0204	0.8961	0.0208	0.0206	0.021	0.0211
0.0	0.0	0.0	44993.4479	4453.2325	NaN	NaN	0.0901	0.0205	0.8964	0.0207	0.0205	0.021	0.021
0.0	0.0	0.0	43870.4479	6511.2325	NaN	NaN	0.1292	0.0205	0.8967	0.0207	0.0204	0.0208	0.0209
0.0	0.0	0.0	42546.4479	6471.2325	NaN	NaN	0.132	0.0202	0.8984	0.0203	0.0202	0.0204	0.0205
0.0	0.0	0.0	47729.4479	6726.2325	NaN	NaN	0.1235	0.0202	0.8989	0.0203	0.0203	0.02	0.0202
0.0	0.0	0.0	46660.4479	6770.2325	NaN	NaN	0.1267	0.0209	0.8977	0.0207	0.0207	0.0194	0.0205
0.0	0.0	0.0	40766.4479	8009.2325	NaN	NaN	0.1642	0.0203	0.8986	0.0207	0.0205	0.0195	0.0204
0.0	0.0	0.0	40265.4479	7419.2325	NaN	NaN	0.1556	0.0197	0.9003	0.0203	0.0202	0.0195	0.0201
0.0	0.0	0.0	38157.4479	8713.2325	NaN	NaN	0.1859	0.0195	0.901	0.0199	0.02	0.0196	0.02
0.0	0.0	0.0	39326.4479	6521.2325	NaN	NaN	0.1422	0.0195	0.9006	0.0199	0.0201	0.0199	0.02
0.0	0.0	0.0	41849.4479	7795.2325	NaN	NaN	0.157	0.0198	0.8994	0.0201	0.0202	0.0202	0.0202
0.0	0.0	0.0	45104.4479	9019.2325	NaN	NaN	0.1666	0.02	0.8981	0.0205	0.0204	0.0205	0.0205
0.0	0.0	0.0	39304.4479	8351.2325	NaN	NaN	0.1752	0.0204	0.8962	0.0209	0.0207	0.0209	0.0209
0.0	0.0	0.0	36593.4479	7014.2325	NaN	NaN	0.1608	0.0205	0.8955	0.0211	0.0208	0.0211	0.021
0.0	0.0	0.0	42733.4479	9508.2325	NaN	NaN	0.182	0.0206	0.8949	0.0212	0.021	0.0212	0.0211
0.0	0.0	0.0	43532.4479	7290.2325	NaN	NaN	0.1434	0.0205	0.8954	0.0212	0.0209	0.021	0.0211
0.0	0.0	0.0	41762.4479	8397.2325	NaN	NaN	0.1674	0.0204	0.8955	0.0212	0.0209	0.021	0.0211
0.0	0.0	0.0	42247.4479	8243.2325	NaN	NaN	0.1633	0.0203	0.8953	0.0213	0.0209	0.0211	0.0211
0.0	0.0	0.0	47997.4479	10037.2325	NaN	NaN	0.173	0.0202	0.8958	0.0212	0.0208	0.021	0.0211
0.0	0.0	0.0	45269.4479	7361.2325	NaN	NaN	0.1399	0.0201	0.8962	0.0212	0.0206	0.0209	0.021
0.0	0.0	0.0	39372.4479	8018.2325	NaN	NaN	0.1692	0.0201	0.8964	0.0211	0.0206	0.0209	0.021
0.0	0.0	0.0	41541.4479	9525.2325	NaN	NaN	0.1865	0.0201	0.8967	0.0211	0.0204	0.0208	0.0208
0.0	0.0	0.0	39588.4479	5985.2325	NaN	NaN	0.1313	0.02	0.8962	0.0212	0.0205	0.021	0.021
0.0	0.0	0.0	38899.4479	11854.2325	NaN	NaN	0.2336	0.0201	0.8957	0.0213	0.0206	0.0212	0.021
0.0	0.0	0.0	44078.4479	11292.2325	NaN	NaN	0.2039	0.0203	0.8949	0.0215	0.0208	0.0214	0.0211
0.0	0.0	0.0	39382.4479	5449.2325	NaN	NaN	0.1215	0.0204	0.8944	0.0215	0.0209	0.0216	0.0212
0.0	0.0	0.0	38343.4479	5871.2325	NaN	NaN	0.1328	0.0207	0.8936	0.0214	0.0211	0.0219	0.0213
0.0	0.0	0.0	34766.4479	5093.2325	NaN	NaN	0.1278	0.0209	0.8928	0.0214	0.0214	0.0221	0.0214
0.0	0.0	0.0	39873.4479	3264.2325	NaN	NaN	0.0757	0.0213	0.8919	0.0213	0.0216	0.0224	0.0214
0.0	0.0	0.0	35713.4479	12559.2325	NaN	NaN	0.2602	0.0215	0.8912	0.0212	0.0219	0.0227	0.0215
0.0	0.0	0.0	38103.4479	7694.2325	NaN	NaN	0.168	0.0216	0.891	0.0211	0.0221	0.0228	0.0215
0.0	0.0	0.0	35953.4479	7479.2325	NaN	NaN	0.1722	0.0216	0.8908	0.0209	0.0223	0.0229	0.0215
0.0	0.0	0.0	37079.4479	6846.2325	NaN	NaN	0.1559	0.0216	0.8909	0.0207	0.0224	0.0228	0.0216
0.0	0.0	0.0	40490.4479	5078.2325	NaN	NaN	0.1114	0.0216	0.891	0.0205	0.0225	0.0229	0.0215
0.0	0.0	0.0	43064.4479	4000.2325	NaN	NaN	0.085	0.0215	0.8911	0.0204	0.0226	0.0229	0.0215
0.0	0.0	0.0	37425.4479	8581.2325	NaN	NaN	0.1865	0.0216	0.8907	0.0204	0.0228	0.023	0.0215
0.0	0.0	0.0	42047.4479	3911.2325	NaN	NaN	0.0851	0.0216	0.8914	0.0202	0.0228	0.0229	0.0211
0.0	0.0	0.0	36923.4479	4877.2325	NaN	NaN	0.1167	0.0215	0.8919	0.0201	0.0229	0.0228	0.0209
0.0	0.0	0.0	45487.4479	7646.2325	NaN	NaN	0.1439	0.0214	0.8925	0.0199	0.0229	0.0226	0.0206
0.0	0.0	0.0	39904.4479	8259.2325	NaN	NaN	0.1715	0.0213	0.8931	0.0198	0.0229	0.0224	0.0205
0.0	0.0	0.0	42183.4479	9547.2325	NaN	NaN	0.1846	0.0212	0.8941	0.0196	0.0228	0.0222	0.0202
0.0	0.0	0.0	35755.4479	7161.2325	NaN	NaN	0.1669	0.0209	0.8944	0.0196	0.0227	0.022	0.0202
0.0	0.0	0.0	35695.4479	7296.2325	NaN	NaN	0.1697	0.0207	0.8963	0.0193	0.0223	0.0216	0.0198
0.0	0.0	0.0	37291.4479	7139.2325	NaN	NaN	0.1607	0.0204	0.8974	0.0191	0.022	0.0213	0.0197
0.0	0.0	0.0	39574.4479	4530.2325	NaN	NaN	0.1027	0.0203	0.8986	0.019	0.0217	0.021	0.0193
0.0	0.0	0.0	37187.4479	6829.2325	NaN	NaN	0.1552	0.0202	0.8992	0.0189	0.0216	0.0209	0.0193
0.0	0.0	0.0	39256.4479	9075.2325	NaN	NaN	0.1878	0.02	0.9008	0.0186	0.0212	0.0205	0.0189
0.0	0.0	0.0	34599.4479	3381.2325	NaN	NaN	0.089	0.0198	0.9017	0.0185	0.021	0.0202	0.0188
0.0	0.0	0.0	32500.4479	6509.2325	NaN	NaN	0.1669	0.0194	0.9036	0.0182	0.0206	0.0198	0.0185
0.0	0.0	0.0	33787.4479	7155.2325	NaN	NaN	0.1748	0.0191	0.9054	0.0179	0.0201	0.0192	0.0182
0.0	0.0	0.0	36163.4479	6539.2325	NaN	NaN	0.1531	0.0187	0.9076	0.0176	0.0196	0.0187	0.0178
0.0	0.0	0.0	32714.4479	5581.2325	NaN	NaN	0.1457	0.0182	0.9097	0.0174	0.0191	0.018	0.0175
0.0	0.0	0.0	34421.4479	4918.2325	NaN	NaN	0.125	0.0177	0.913	0.0169	0.0183	0.0172	0.017
0.0	0.0	0.0	41881.4479	6565.2325	NaN	NaN	0.1355	0.017	0.9165	0.0163	0.0175	0.0163	0.0164
0.0	0.0	0.0	34822.4479	8733.2325	NaN	NaN	0.2005	0.0163	0.9195	0.0158	0.0168	0.0157	0.0158
0.0	0.0	0.0	38502.4479	4467.2325	NaN	NaN	0.104	0.016	0.9214	0.0155	0.0164	0.0153	0.0154
0.0	0.0	0.0	41614.4479	4173.2325	NaN	NaN	0.0911	0.0159	0.9221	0.0155	0.0162	0.0151	0.0152
0.0	0.0	0.0	36586.4479	6329.2325	NaN	NaN	0.1475	0.0159	0.9225	0.0154	0.0161	0.015	0.015
0.0	0.0	0.0	32718.4479	6486.2325	NaN	NaN	0.1654	0.0159	0.923	0.0155	0.0159	0.0148	0.0149
0.0	0.0	0.0	40579.4479	6811.2325	NaN	NaN	0.1437	0.0161	0.9221	0.0157	0.016	0.015	0.015
0.0	0.0	0.0	39373.4479	7254.2325	NaN	NaN	0.1556	0.0163	0.922	0.0157	0.0159	0.015	0.015
0.0	0.0	0.0	42433.4479	6452.2325	NaN	NaN	0.132	0.0166	0.9212	0.016	0.016	0.0152	0.0151
0.0	0.0	0.0	38197.4479	8818.2325	NaN	NaN	0.1876	0.0168	0.92	0.0162	0.0163	0.0154	0.0153
0.0	0.0	0.0	36581.4479	5883.2325	NaN	NaN	0.1385	0.0169	0.92	0.0162	0.0162	0.0155	0.0152
0.0	0.0	0.0	39368.4479	5846.2325	NaN	NaN	0.1293	0.0167	0.9205	0.0163	0.016	0.0153	0.0152
0.0	0.0	0.0	33588.4479	8536.2325	NaN	NaN	0.2026	0.0169	0.9195	0.0165	0.0162	0.0156	0.0153
0.0	0.0	0.0	36813.4479	5366.2325	NaN	NaN	0.1272	0.017	0.9194	0.0166	0.0161	0.0156	0.0153
0.0	0.0	0.0	39113.4479	5874.2325	NaN	NaN	0.1306	0.0169	0.92	0.0166	0.0159	0.0154	0.0152
0.0	0.0	0.0	39409.4479	4782.2325	NaN	NaN	0.1082	0.0169	0.9199	0.0166	0.0159	0.0154	0.0152
0.0	0.0	0.0	33338.4479	4800.2325	NaN	NaN	0.1259	0.0167	0.9209	0.0165	0.0157	0.0152	0.0151
0.0	0.0	0.0	42802.4479	4002.2325	NaN	NaN	0.0855	0.0166	0.9203	0.0166	0.016	0.0153	0.0153
0.0	0.0	0.0	35560.4479	7011.2325	NaN	NaN	0.1647	0.0165	0.9205	0.0165	0.016	0.0152	0.0153
0.0	0.0	0.0	31080.4479	2458.2325	NaN	NaN	0.0733	0.0168	0.9206	0.0165	0.0158	0.0151	0.0153
0.0	0.0	0.0	36706.4479	3339.2325	NaN	NaN	0.0834	0.0169	0.9194	0.0167	0.0161	0.0152	0.0156
0.0	0.0	0.0	31364.4479	2856.2325	NaN	NaN	0.0835	0.0171	0.919	0.0168	0.0162	0.0153	0.0156
0.0	0.0	0.0	36512.4479	6821.2325	NaN	NaN	0.1574	0.017	0.919	0.0168	0.0162	0.0153	0.0156
0.0	0.0	0.0	36957.4479	5312.2325	NaN	NaN	0.1257	0.0169	0.9182	0.017	0.0165	0.0155	0.0159
0.0	0.0	0.0	37886.4479	5485.2325	NaN	NaN	0.1265	0.0171	0.9175	0.0172	0.0166	0.0156	0.016
0.0	0.0	0.0	38860.4479	7191.2325	NaN	NaN	0.1562	0.0171	0.9166	0.0175	0.0168	0.0158	0.0163
0.0	0.0	0.0	41900.4479	5950.2325	NaN	NaN	0.1244	0.0169	0.9162	0.0177	0.0169	0.0158	0.0165
0.0	0.0	0.0	39134.4479	6590.2325	NaN	NaN	0.1441	0.0172	0.9149	0.018	0.0172	0.016	0.0167
0.0	0.0	0.0	37422.4479	6565.2325	NaN	NaN	0.1493	0.0173	0.9139	0.0183	0.0175	0.0161	0.0169
0.0	0.0	0.0	41779.4479	6868.2325	NaN	NaN	0.1412	0.0174	0.9128	0.0185	0.0178	0.0163	0.0171
0.0	0.0	0.0	38178.4479	5593.2325	NaN	NaN	0.1278	0.0174	0.9125	0.0187	0.0179	0.0163	0.0173
0.0	0.0	0.0	38973.4479	4889.2325	NaN	NaN	0.1115	0.0174	0.9116	0.0189	0.0182	0.0164	0.0175
0.0	0.0	0.0	43800.4479	4996.2325	NaN	NaN	0.1024	0.0177	0.9098	0.0192	0.0188	0.0168	0.0178
0.0	0.0	0.0	45052.4479	6513.2325	NaN	NaN	0.1263	0.018	0.908	0.0194	0.0194	0.0173	0.0179
0.0	0.0	0.0	38995.4479	5416.2325	NaN	NaN	0.122	0.0183	0.907	0.0195	0.0198	0.0175	0.0178
0.0	0.0	0.0	35638.4479	3500.2325	NaN	NaN	0.0894	0.0184	0.9065	0.0196	0.0201	0.0176	0.0178
0.0	0.0	0.0	38053.4479	6731.2325	NaN	NaN	0.1503	0.0185	0.9059	0.0195	0.0205	0.0178	0.0178
0.0	0.0	0.0	38224.4479	5960.2325	NaN	NaN	0.1349	0.0185	0.9063	0.0195	0.0205	0.0177	0.0176
0.0	0.0	0.0	43762.4479	5846.2325	NaN	NaN	0.1178	0.0185	0.9063	0.0195	0.0207	0.0177	0.0174
0.0	0.0	0.0	41148.4479	3783.2325	NaN	NaN	0.0842	0.0186	0.9063	0.0194	0.0207	0.0177	0.0173
0.0	0.0	0.0	38566.4479	5519.2325	NaN	NaN	0.1252	0.0185	0.907	0.0193	0.0205	0.0175	0.0171
0.0	0.0	0.0	44408.4479	6618.2325	NaN	NaN	0.1297	0.0185	0.9064	0.0194	0.0208	0.0176	0.0172
0.0	0.0	0.0	35096.4479	8383.2325	NaN	NaN	0.1928	0.0185	0.9068	0.0193	0.0207	0.0176	0.0172
0.0	0.0	0.0	41613.4479	5542.2325	NaN	NaN	0.1175	0.0185	0.9071	0.0192	0.0206	0.0175	0.0171
0.0	0.0	0.0	39603.4479	3414.2325	NaN	NaN	0.0794	0.0185	0.9066	0.0193	0.0207	0.0176	0.0172
0.0	0.0	0.0	32507.4479	6526.2325	NaN	NaN	0.1672	0.0185	0.9073	0.0192	0.0204	0.0175	0.0171
0.0	0.0	0.0	41493.4479	6518.2325	NaN	NaN	0.1358	0.0184	0.9074	0.0192	0.0203	0.0174	0.0172
0.0	0.0	0.0	43665.4479	5326.2325	NaN	NaN	0.1087	0.0183	0.9081	0.0191	0.02	0.0173	0.0172
0.0	0.0	0.0	39861.4479	10460.2325	NaN	NaN	0.2079	0.0183	0.908	0.0191	0.02	0.0174	0.0171
0.0	0.0	0.0	45367.4479	7890.2325	NaN	NaN	0.1482	0.0183	0.9079	0.0192	0.02	0.0174	0.0172
0.0	0.0	0.0	37413.4479	8554.2325	NaN	NaN	0.1861	0.0184	0.9075	0.0192	0.0201	0.0175	0.0173
0.0	0.0	0.0	45612.4479	2610.2325	NaN	NaN	0.0541	0.0186	0.9075	0.0192	0.02	0.0175	0.0173
0.0	0.0	0.0	41611.4479	5368.2325	NaN	NaN	0.1143	0.0186	0.907	0.0192	0.0201	0.0177	0.0175
0.0	0.0	0.0	46045.4479	6744.2325	NaN	NaN	0.1278	0.0188	0.907	0.0191	0.02	0.0177	0.0173
0.0	0.0	0.0	42170.4479	5892.2325	NaN	NaN	0.1226	0.0188	0.9064	0.0193	0.0201	0.0179	0.0175
0.0	0.0	0.0	42001.4479	4889.2325	NaN	NaN	0.1043	0.0189	0.9067	0.0192	0.02	0.0178	0.0174
0.0	0.0	0.0	38432.4479	7524.2325	NaN	NaN	0.1637	0.0189	0.9057	0.0194	0.0204	0.018	0.0176
0.0	0.0	0.0	36846.4479	8405.2325	NaN	NaN	0.1857	0.0189	0.906	0.0193	0.0203	0.018	0.0175
0.0	0.0	0.0	39217.4479	3558.2325	NaN	NaN	0.0832	0.0189	0.9053	0.0194	0.0206	0.0181	0.0176
0.0	0.0	0.0	33686.4479	5827.2325	NaN	NaN	0.1475	0.0189	0.9052	0.0194	0.0207	0.0182	0.0177
0.0	0.0	0.0	41513.4479	7221.2325	NaN	NaN	0.1482	0.0191	0.9049	0.0194	0.0208	0.0182	0.0176
0.0	0.0	0.0	38776.4479	4456.2325	NaN	NaN	0.1031	0.0192	0.9043	0.0195	0.0209	0.0184	0.0177
0.0	0.0	0.0	43725.4479	5484.2325	NaN	NaN	0.1114	0.0192	0.9048	0.0194	0.0208	0.0182	0.0176
0.0	0.0	0.0	39022.4479	6381.2325	NaN	NaN	0.1405	0.0193	0.9037	0.0196	0.0212	0.0185	0.0179
0.0	0.0	0.0	41354.4479	5874.2325	NaN	NaN	0.1244	0.0194	0.9037	0.0194	0.0212	0.0184	0.0178
0.0	0.0	0.0	37261.4479	7656.2325	NaN	NaN	0.1705	0.0194	0.9027	0.0196	0.0215	0.0187	0.0181
0.0	0.0	0.0	39834.4479	4196.2325	NaN	NaN	0.0953	0.0195	0.903	0.0194	0.0215	0.0186	0.018
0.0	0.0	0.0	34267.4479	3169.2325	NaN	NaN	0.0847	0.0196	0.9024	0.0195	0.0217	0.0187	0.0182
0.0	0.0	0.0	35406.4479	6187.2325	NaN	NaN	0.1488	0.0196	0.9032	0.0193	0.0215	0.0185	0.018
0.0	0.0	0.0	37145.4479	3687.2325	NaN	NaN	0.0903	0.0196	0.9031	0.0193	0.0215	0.0184	0.018
0.0	0.0	0.0	34915.4479	5874.2325	NaN	NaN	0.144	0.0193	0.9042	0.0191	0.0213	0.0183	0.0179
0.0	0.0	0.0	37386.4479	8138.2325	NaN	NaN	0.1788	0.0192	0.9044	0.0189	0.0215	0.0183	0.0178
0.0	0.0	0.0	37095.4479	6751.2325	NaN	NaN	0.154	0.019	0.9052	0.0187	0.0214	0.0181	0.0176
0.0	0.0	0.0	40728.4479	6068.2325	NaN	NaN	0.1297	0.0189	0.9056	0.0185	0.0214	0.018	0.0176
0.0	0.0	0.0	35661.4479	6766.2325	NaN	NaN	0.1595	0.0188	0.9053	0.0185	0.0216	0.0181	0.0177
0.0	0.0	0.0	35430.4479	7658.2325	NaN	NaN	0.1777	0.0187	0.9061	0.0182	0.0214	0.0179	0.0176
0.0	0.0	0.0	37496.4479	6731.2325	NaN	NaN	0.1522	0.0187	0.906	0.0182	0.0214	0.0179	0.0178
0.0	0.0	0.0	40291.4479	7957.2325	NaN	NaN	0.1649	0.0185	0.9068	0.0181	0.0212	0.0178	0.0176
0.0	0.0	0.0	37863.4479	9791.2325	NaN	NaN	0.2055	0.0183	0.9069	0.0181	0.0213	0.0178	0.0176
0.0	0.0	0.0	36254.4479	9314.2325	NaN	NaN	0.2044	0.0181	0.9084	0.018	0.0208	0.0175	0.0172
0.0	0.0	0.0	42813.4479	7604.2325	NaN	NaN	0.1508	0.0178	0.909	0.018	0.0207	0.0174	0.0172
0.0	0.0	0.0	34037.4479	6613.2325	NaN	NaN	0.1627	0.0173	0.9108	0.0178	0.0202	0.017	0.0169
0.0	0.0	0.0	35970.4479	4717.2325	NaN	NaN	0.1159	0.0168	0.9129	0.0175	0.0197	0.0165	0.0165
0.0	0.0	0.0	43185.4479	5940.2325	NaN	NaN	0.1209	0.0164	0.9144	0.0174	0.0194	0.0161	0.0164
0.0	0.0	0.0	36864.4479	3358.2325	NaN	NaN	0.0835	0.016	0.9166	0.0171	0.0189	0.0156	0.0159
0.0	0.0	0.0	37462.4479	5790.2325	NaN	NaN	0.1339	0.0157	0.9182	0.0169	0.0185	0.0152	0.0156
0.0	0.0	0.0	35847.4479	5218.2325	NaN	NaN	0.1271	0.0153	0.9195	0.0167	0.0183	0.0148	0.0154
0.0	0.0	0.0	36432.4479	9244.2325	NaN	NaN	0.2024	0.0151	0.9208	0.0165	0.0181	0.0145	0.0151
0.0	0.0	0.0	38538.4479	6229.2325	NaN	NaN	0.1391	0.0148	0.9224	0.0162	0.0177	0.0141	0.0148
0.0	0.0	0.0	40651.4479	6355.2325	NaN	NaN	0.1352	0.0146	0.9235	0.016	0.0175	0.0138	0.0146
0.0	0.0	0.0	34816.4479	9008.2325	NaN	NaN	0.2056	0.0147	0.9235	0.016	0.0175	0.0138	0.0145
0.0	0.0	0.0	29511.4479	4268.2325	NaN	NaN	0.1264	0.0146	0.9253	0.0157	0.017	0.0134	0.014
0.0	0.0	0.0	35855.4479	3402.2325	NaN	NaN	0.0867	0.0146	0.9259	0.0156	0.0169	0.0132	0.0139
0.0	0.0	0.0	34431.4479	3802.2325	NaN	NaN	0.0994	0.0144	0.9272	0.0153	0.0166	0.0128	0.0137
0.0	0.0	0.0	36819.4479	3860.2325	NaN	NaN	0.0949	0.0143	0.9284	0.015	0.0164	0.0125	0.0133
0.0	0.0	0.0	40676.4479	6490.2325	NaN	NaN	0.1376	0.0142	0.9284	0.015	0.0167	0.0124	0.0133
0.0	0.0	0.0	33968.4479	6757.2325	NaN	NaN	0.1659	0.0142	0.9291	0.0147	0.0167	0.0122	0.013
0.0	0.0	0.0	39257.4479	8779.2325	NaN	NaN	0.1828	0.0142	0.9299	0.0145	0.0167	0.012	0.0127
0.0	0.0	0.0	35282.4479	5120.2325	NaN	NaN	0.1267	0.0144	0.9295	0.0145	0.0171	0.0119	0.0127
0.0	0.0	0.0	34260.4479	5739.2325	NaN	NaN	0.1435	0.0145	0.9301	0.0141	0.017	0.0117	0.0124
0.0	0.0	0.0	36867.4479	6501.2325	NaN	NaN	0.1499	0.0147	0.9298	0.0141	0.0173	0.0117	0.0124
0.0	0.0	0.0	38069.4479	5794.2325	NaN	NaN	0.1321	0.0148	0.9303	0.0139	0.0172	0.0116	0.0122
0.0	0.0	0.0	31564.4479	5461.2325	NaN	NaN	0.1475	0.0149	0.9303	0.0137	0.0173	0.0115	0.0121
0.0	0.0	0.0	34923.4479	7321.2325	NaN	NaN	0.1733	0.0149	0.9311	0.0135	0.0172	0.0114	0.012
0.0	0.0	0.0	39949.4479	4336.2325	NaN	NaN	0.0979	0.0149	0.9312	0.0134	0.0173	0.0113	0.0119
0.0	0.0	0.0	36066.4479	6848.2325	NaN	NaN	0.1596	0.0148	0.9321	0.0132	0.017	0.0111	0.0117
0.0	0.0	0.0	34239.4479	5717.2325	NaN	NaN	0.1431	0.0149	0.9318	0.0132	0.0173	0.0111	0.0117
0.0	0.0	0.0	33444.4479	8045.2325	NaN	NaN	0.1939	0.015	0.9321	0.013	0.0172	0.0111	0.0116
0.0	0.0	0.0	34599.4479	5019.2325	NaN	NaN	0.1267	0.0152	0.9321	0.0129	0.0173	0.011	0.0116
0.0	0.0	0.0	34585.4479	6397.2325	NaN	NaN	0.1561	0.0151	0.9328	0.0127	0.0171	0.0109	0.0115
0.0	0.0	0.0	35314.4479	4648.2325	NaN	NaN	0.1163	0.015	0.934	0.0124	0.0167	0.0107	0.0112
0.0	0.0	0.0	36063.4479	5033.2325	NaN	NaN	0.1225	0.0148	0.9353	0.0121	0.0163	0.0104	0.011
0.0	0.0	0.0	38243.4479	3332.2325	NaN	NaN	0.0801	0.0146	0.9364	0.0119	0.016	0.0103	0.0108
0.0	0.0	0.0	38830.4479	6305.2325	NaN	NaN	0.1397	0.0145	0.9371	0.0117	0.0159	0.0102	0.0107
0.0	0.0	0.0	39958.4479	6543.2325	NaN	NaN	0.1407	0.0146	0.937	0.0116	0.0159	0.0102	0.0106
0.0	0.0	0.0	32036.4479	4240.2325	NaN	NaN	0.1169	0.015	0.9367	0.0116	0.0158	0.0102	0.0106
0.0	0.0	0.0	30043.4479	3030.2325	NaN	NaN	0.0916	0.0152	0.9369	0.0116	0.0155	0.0103	0.0105
0.0	0.0	0.0	37082.4479	5866.2325	NaN	NaN	0.1366	0.015	0.9378	0.0115	0.0151	0.0102	0.0104
0.0	0.0	0.0	39271.4479	3939.2325	NaN	NaN	0.0912	0.0149	0.9386	0.0114	0.0148	0.0101	0.0102
0.0	0.0	0.0	38795.4479	5366.2325	NaN	NaN	0.1215	0.0148	0.9393	0.0112	0.0145	0.01	0.0101
0.0	0.0	0.0	35486.4479	3848.2325	NaN	NaN	0.0978	0.0147	0.9397	0.0111	0.0145	0.0099	0.0101
0.0	0.0	0.0	34488.4479	4988.2325	NaN	NaN	0.1264	0.0144	0.9409	0.0109	0.0141	0.0098	0.0099
0.0	0.0	0.0	33864.4479	7574.2325	NaN	NaN	0.1828	0.0143	0.9411	0.0109	0.0142	0.0097	0.0099
0.0	0.0	0.0	35755.4479	5249.2325	NaN	NaN	0.128	0.0146	0.9402	0.0109	0.0145	0.0098	0.01
0.0	0.0	0.0	34339.4479	4919.2325	NaN	NaN	0.1253	0.0149	0.9399	0.0109	0.0145	0.0099	0.0099
0.0	0.0	0.0	42067.4479	3944.2325	NaN	NaN	0.0857	0.0149	0.9397	0.0109	0.0145	0.0099	0.01
0.0	0.0	0.0	36896.4479	1866.2325	NaN	NaN	0.0481	0.0151	0.9392	0.0109	0.0147	0.0101	0.0101
0.0	0.0	0.0	37908.4479	5751.2325	NaN	NaN	0.1317	0.0152	0.9382	0.0109	0.0152	0.0102	0.0102
0.0	0.0	0.0	40829.4479	5687.2325	NaN	NaN	0.1223	0.0161	0.9351	0.0112	0.0164	0.0106	0.0107
0.0	0.0	0.0	31993.4479	3058.2325	NaN	NaN	0.0872	0.0168	0.9334	0.0112	0.017	0.0109	0.0108
0.0	0.0	0.0	37695.4479	5761.2325	NaN	NaN	0.1326	0.0176	0.9306	0.0114	0.018	0.0112	0.0112
0.0	0.0	0.0	34916.4479	5276.2325	NaN	NaN	0.1313	0.0186	0.9274	0.0116	0.0192	0.0116	0.0116
0.0	0.0	0.0	40344.4479	7751.2325	NaN	NaN	0.1612	0.0191	0.9263	0.0115	0.0196	0.0117	0.0117
0.0	0.0	0.0	42144.4479	6419.2325	NaN	NaN	0.1322	0.0199	0.9233	0.0117	0.0211	0.012	0.0121
0.0	0.0	0.0	36982.4479	6190.2325	NaN	NaN	0.1434	0.02	0.9235	0.0116	0.0209	0.012	0.012
0.0	0.0	0.0	32918.4479	3554.2325	NaN	NaN	0.0974	0.0204	0.9226	0.0117	0.0213	0.012	0.012
0.0	0.0	0.0	39307.4479	4149.2325	NaN	NaN	0.0955	0.02	0.9234	0.0115	0.0213	0.0118	0.012
0.0	0.0	0.0	33856.4479	6609.2325	NaN	NaN	0.1633	0.0199	0.9238	0.0115	0.0212	0.0117	0.0119
0.0	0.0	0.0	40115.4479	5104.2325	NaN	NaN	0.1129	0.0195	0.9256	0.0113	0.0206	0.0115	0.0116
0.0	0.0	0.0	36180.4479	7022.2325	NaN	NaN	0.1625	0.0196	0.9248	0.0113	0.021	0.0115	0.0117
0.0	0.0	0.0	25052.4479	7718.2325	NaN	NaN	0.2355	0.0196	0.9265	0.0111	0.02	0.0114	0.0113
0.0	0.0	0.0	36729.4479	2782.2325	NaN	NaN	0.0704	0.0193	0.928	0.0111	0.0193	0.0113	0.0111
0.0	0.0	0.0	43635.4479	4126.2325	NaN	NaN	0.0864	0.0184	0.931	0.0108	0.0181	0.0109	0.0107
0.0	0.0	0.0	34618.4479	4561.2325	NaN	NaN	0.1164	0.0181	0.9322	0.0107	0.0176	0.0108	0.0105
0.0	0.0	0.0	34754.4479	5385.2325	NaN	NaN	0.1342	0.0176	0.9337	0.0106	0.0172	0.0106	0.0104
0.0	0.0	0.0	36839.4479	1348.2325	NaN	NaN	0.0353	0.0172	0.9352	0.0105	0.0165	0.0104	0.0102
0.0	0.0	0.0	37666.4479	1961.2325	NaN	NaN	0.0495	0.0164	0.9382	0.0103	0.0154	0.01	0.0098
0.0	0.0	0.0	38604.4479	3869.2325	NaN	NaN	0.0911	0.0151	0.9412	0.01	0.0145	0.0096	0.0095
0.0	0.0	0.0	30895.4479	6815.2325	NaN	NaN	0.1807	0.0139	0.9443	0.0097	0.0137	0.0092	0.0092
0.0	0.0	0.0	40107.4479	7769.2325	NaN	NaN	0.1623	0.0128	0.947	0.0095	0.0128	0.0088	0.009
0.0	0.0	0.0	39521.4479	10481.2325	NaN	NaN	0.2096	0.0122	0.9483	0.0094	0.0124	0.0087	0.0089
0.0	0.0	0.0	36449.4479	2704.2325	NaN	NaN	0.0691	0.0119	0.9495	0.0093	0.0119	0.0086	0.0087
0.0	0.0	0.0	35579.4479	3095.2325	NaN	NaN	0.08	0.0115	0.9504	0.0092	0.0117	0.0085	0.0087
0.0	0.0	0.0	36757.4479	6355.2325	NaN	NaN	0.1474	0.0112	0.9512	0.0091	0.0115	0.0084	0.0086
0.0	0.0	0.0	28638.4479	2050.2325	NaN	NaN	0.0668	0.0108	0.9525	0.009	0.0112	0.0082	0.0085
0.0	0.0	0.0	42499.4479	5063.2325	NaN	NaN	0.1065	0.0104	0.9536	0.0088	0.0109	0.008	0.0083
0.0	0.0	0.0	43151.4479	6179.2325	NaN	NaN	0.1253	0.0104	0.9528	0.0089	0.0112	0.0082	0.0085
0.0	0.0	0.0	38480.4479	8998.2325	NaN	NaN	0.1895	0.0103	0.9532	0.0088	0.0111	0.0081	0.0084
0.0	0.0	0.0	37690.4479	9209.2325	NaN	NaN	0.1964	0.0103	0.9529	0.0089	0.0112	0.0082	0.0085
0.0	0.0	0.0	37490.4479	10426.2325	NaN	NaN	0.2176	0.0101	0.9534	0.0088	0.0111	0.0081	0.0084
0.0	0.0	0.0	39590.4479	7761.2325	NaN	NaN	0.1639	0.01	0.9537	0.0088	0.011	0.0081	0.0084
0.0	0.0	0.0	40752.4479	9239.2325	NaN	NaN	0.1848	0.0098	0.9548	0.0086	0.0107	0.0079	0.0082
0.0	0.0	0.0	39880.4479	6650.2325	NaN	NaN	0.1429	0.0097	0.955	0.0086	0.0107	0.0078	0.0082
0.0	0.0	0.0	40158.4479	6416.2325	NaN	NaN	0.1378	0.0095	0.9561	0.0085	0.0103	0.0076	0.008
0.0	0.0	0.0	37517.4479	8413.2325	NaN	NaN	0.1832	0.0093	0.9571	0.0083	0.0101	0.0074	0.0079
0.0	0.0	0.0	39121.4479	5315.2325	NaN	NaN	0.1196	0.009	0.9581	0.0081	0.0097	0.0072	0.0077
0.0	0.0	0.0	37315.4479	6820.2325	NaN	NaN	0.1545	0.0088	0.959	0.008	0.0095	0.007	0.0076
0.0	0.0	0.0	38102.4479	11299.2325	NaN	NaN	0.2287	0.0087	0.9598	0.0079	0.0093	0.0069	0.0075
0.0	0.0	0.0	37148.4479	8481.2325	NaN	NaN	0.1859	0.0085	0.9603	0.0079	0.0092	0.0067	0.0074
0.0	0.0	0.0	42811.4479	10560.2325	NaN	NaN	0.1979	0.0083	0.9613	0.0078	0.0089	0.0065	0.0072
0.0	0.0	0.0	38450.4479	11635.2325	NaN	NaN	0.2323	0.0082	0.9621	0.0077	0.0086	0.0063	0.0071
0.0	0.0	0.0	43530.4479	4578.2325	NaN	NaN	0.0952	0.008	0.9631	0.0076	0.0082	0.0061	0.007
0.0	0.0	0.0	39774.4479	10953.2325	NaN	NaN	0.2159	0.0079	0.9636	0.0076	0.0081	0.006	0.0069
0.0	0.0	0.0	38401.4479	11589.2325	NaN	NaN	0.2318	0.0077	0.9645	0.0074	0.0078	0.0058	0.0068
0.0	0.0	0.0	44096.4479	5971.2325	NaN	NaN	0.1193	0.0076	0.9651	0.0074	0.0076	0.0057	0.0067
0.0	0.0	0.0	37349.4479	5876.2325	NaN	NaN	0.1359	0.0074	0.9659	0.0073	0.0073	0.0055	0.0066
0.0	0.0	0.0	38731.4479	6314.2325	NaN	NaN	0.1402	0.0073	0.9663	0.0072	0.0073	0.0054	0.0065
0.0	0.0	0.0	40260.4479	7356.2325	NaN	NaN	0.1545	0.0071	0.9671	0.0071	0.0071	0.0053	0.0064
0.0	0.0	0.0	39456.4479	9142.2325	NaN	NaN	0.1881	0.007	0.9678	0.007	0.0069	0.0051	0.0063
0.0	0.0	0.0	39018.4479	5448.2325	NaN	NaN	0.1225	0.0068	0.9682	0.0069	0.0068	0.005	0.0062
0.0	0.0	0.0	36915.4479	6300.2325	NaN	NaN	0.1458	0.0067	0.9689	0.0067	0.0067	0.0049	0.0061
0.0	0.0	0.0	40311.4479	6557.2325	NaN	NaN	0.1399	0.0066	0.9691	0.0067	0.0067	0.0049	0.006
0.0	0.0	0.0	37311.4479	5447.2325	NaN	NaN	0.1274	0.0066	0.9694	0.0066	0.0066	0.0048	0.006
0.0	0.0	0.0	36103.4479	7911.2325	NaN	NaN	0.1797	0.0065	0.9696	0.0066	0.0066	0.0048	0.0059
0.0	0.0	0.0	38274.4479	7793.2325	NaN	NaN	0.1692	0.0065	0.9694	0.0066	0.0066	0.0049	0.006
0.0	0.0	0.0	40296.4479	3690.2325	NaN	NaN	0.0839	0.0065	0.9695	0.0066	0.0066	0.0049	0.006
0.0	0.0	0.0	42470.4479	11075.2325	NaN	NaN	0.2068	0.0065	0.9693	0.0067	0.0066	0.0049	0.006
0.0	0.0	0.0	41199.4479	7641.2325	NaN	NaN	0.1565	0.0065	0.9691	0.0067	0.0067	0.005	0.006
0.0	0.0	0.0	37888.4479	5965.2325	NaN	NaN	0.136	0.0066	0.969	0.0067	0.0067	0.005	0.006
0.0	0.0	0.0	37839.4479	5736.2325	NaN	NaN	0.1316	0.0065	0.9688	0.0068	0.0067	0.0051	0.0061
0.0	0.0	0.0	40120.4479	7965.2325	NaN	NaN	0.1656	0.0065	0.9686	0.0068	0.0068	0.0051	0.0061
0.0	0.0	0.0	37348.4479	7331.2325	NaN	NaN	0.1641	0.0065	0.9684	0.0068	0.0068	0.0052	0.0062
0.0	0.0	0.0	37980.4479	9686.2325	NaN	NaN	0.2032	0.0065	0.9682	0.0069	0.0069	0.0052	0.0063
0.0	0.0	0.0	34257.4479	7320.2325	NaN	NaN	0.1761	0.0065	0.9678	0.007	0.0069	0.0054	0.0064
0.0	0.0	0.0	37982.4479	8181.2325	NaN	NaN	0.1772	0.0065	0.9675	0.0071	0.007	0.0055	0.0065
0.0	0.0	0.0	38750.4479	6795.2325	NaN	NaN	0.1492	0.0067	0.9665	0.0073	0.0072	0.0057	0.0067
0.0	0.0	0.0	37819.4479	9424.2325	NaN	NaN	0.1995	0.0068	0.9658	0.0074	0.0073	0.0059	0.0069
0.0	0.0	0.0	40430.4479	7649.2325	NaN	NaN	0.1591	0.007	0.9645	0.0077	0.0075	0.0062	0.0071
0.0	0.0	0.0	38942.4479	4600.2325	NaN	NaN	0.1056	0.0073	0.9627	0.0079	0.008	0.0067	0.0074
0.0	0.0	0.0	40392.4479	2758.2325	NaN	NaN	0.0639	0.0076	0.9605	0.0083	0.0085	0.0072	0.0078
0.0	0.0	0.0	44233.4479	6035.2325	NaN	NaN	0.1201	0.008	0.9581	0.0086	0.0092	0.0078	0.0082
0.0	0.0	0.0	34581.4479	6279.2325	NaN	NaN	0.1537	0.0086	0.9546	0.0092	0.0102	0.0086	0.0088
0.0	0.0	0.0	32303.4479	5069.2325	NaN	NaN	0.1356	0.0093	0.9505	0.0098	0.0113	0.0095	0.0095
0.0	0.0	0.0	39050.4479	7834.2325	NaN	NaN	0.1671	0.0103	0.9453	0.0107	0.0127	0.0105	0.0105
0.0	0.0	0.0	36670.4479	8055.2325	NaN	NaN	0.1801	0.0117	0.9386	0.012	0.0142	0.0118	0.0117
0.0	0.0	0.0	33040.4479	6252.2325	NaN	NaN	0.1591	0.013	0.9332	0.0132	0.0152	0.0126	0.0128
0.0	0.0	0.0	33919.4479	5049.2325	NaN	NaN	0.1296	0.0144	0.9274	0.0145	0.0161	0.0137	0.014
0.0	0.0	0.0	39403.4479	7206.2325	NaN	NaN	0.1546	0.0156	0.9218	0.0156	0.017	0.0148	0.0152
0.0	0.0	0.0	36032.4479	6800.2325	NaN	NaN	0.1588	0.0163	0.9188	0.0163	0.0175	0.0153	0.0159
0.0	0.0	0.0	38041.4479	4619.2325	NaN	NaN	0.1083	0.0168	0.9163	0.0169	0.0178	0.0157	0.0164
0.0	0.0	0.0	41244.4479	8225.2325	NaN	NaN	0.1663	0.0172	0.9143	0.0175	0.0181	0.0161	0.0168
0.0	0.0	0.0	42488.4479	7131.2325	NaN	NaN	0.1437	0.0175	0.913	0.0179	0.0183	0.0163	0.0171
0.0	0.0	0.0	38124.4479	7738.2325	NaN	NaN	0.1687	0.0177	0.912	0.0182	0.0183	0.0165	0.0172
0.0	0.0	0.0	39448.4479	6497.2325	NaN	NaN	0.1414	0.0179	0.9111	0.0185	0.0185	0.0167	0.0174
0.0	0.0	0.0	37626.4479	6629.2325	NaN	NaN	0.1498	0.0181	0.9103	0.0187	0.0186	0.0168	0.0176
0.0	0.0	0.0	37881.4479	9738.2325	NaN	NaN	0.2045	0.0181	0.9102	0.0187	0.0186	0.0169	0.0176
0.0	0.0	0.0	40191.4479	11483.2325	NaN	NaN	0.2222	0.0181	0.9102	0.0186	0.0186	0.0169	0.0176
0.0	0.0	0.0	39210.4479	4128.2325	NaN	NaN	0.0953	0.0181	0.9106	0.0185	0.0186	0.0168	0.0174
0.0	0.0	0.0	39726.4479	5954.2325	NaN	NaN	0.1303	0.018	0.9112	0.0182	0.0186	0.0167	0.0173
0.0	0.0	0.0	33137.4479	8081.2325	NaN	NaN	0.1961	0.0179	0.9124	0.0177	0.0185	0.0165	0.017
0.0	0.0	0.0	33710.4479	8645.2325	NaN	NaN	0.2041	0.0176	0.9141	0.0172	0.0183	0.0161	0.0166
0.0	0.0	0.0	38783.4479	4133.2325	NaN	NaN	0.0963	0.0175	0.9156	0.0167	0.0183	0.0157	0.0162
0.0	0.0	0.0	35495.4479	8325.2325	NaN	NaN	0.19	0.0171	0.9179	0.0161	0.0181	0.0151	0.0158
0.0	0.0	0.0	39385.4479	7375.2325	NaN	NaN	0.1577	0.0161	0.9214	0.0155	0.0175	0.0143	0.0153
0.0	0.0	0.0	38105.4479	9368.2325	NaN	NaN	0.1973	0.0141	0.9286	0.0145	0.016	0.0125	0.0143
0.0	0.0	0.0	36575.4479	6297.2325	NaN	NaN	0.1469	0.0125	0.9352	0.0138	0.0144	0.0108	0.0132
0.0	0.0	0.0	36679.4479	7284.2325	NaN	NaN	0.1657	0.0113	0.94	0.0134	0.0133	0.0096	0.0124
0.0	0.0	0.0	40487.4479	8345.2325	NaN	NaN	0.1709	0.0104	0.9438	0.013	0.0124	0.0088	0.0116
0.0	0.0	0.0	40537.4479	7641.2325	NaN	NaN	0.1586	0.0098	0.946	0.0129	0.012	0.0082	0.0112
0.0	0.0	0.0	40522.4479	8041.2325	NaN	NaN	0.1656	0.0096	0.9471	0.0128	0.0118	0.0079	0.0108
0.0	0.0	0.0	39268.4479	6079.2325	NaN	NaN	0.1341	0.0097	0.9464	0.0131	0.012	0.0078	0.0109
0.0	0.0	0.0	38480.4479	9538.2325	NaN	NaN	0.1986	0.0098	0.9465	0.0132	0.012	0.0078	0.0108
0.0	0.0	0.0	37616.4479	7266.2325	NaN	NaN	0.1619	0.0099	0.9462	0.0133	0.012	0.0078	0.0108
0.0	0.0	0.0	40619.4479	7541.2325	NaN	NaN	0.1566	0.0101	0.945	0.0136	0.0122	0.0079	0.0111
0.0	0.0	0.0	37414.4479	9247.2325	NaN	NaN	0.1982	0.0103	0.9439	0.0138	0.0125	0.0081	0.0114
0.0	0.0	0.0	37753.4479	9469.2325	NaN	NaN	0.2005	0.0103	0.9438	0.0138	0.0124	0.0082	0.0115
0.0	0.0	0.0	39765.4479	6000.2325	NaN	NaN	0.1311	0.0104	0.9431	0.0139	0.0125	0.0083	0.0117
0.0	0.0	0.0	36255.4479	6380.2325	NaN	NaN	0.1496	0.0105	0.943	0.0138	0.0124	0.0084	0.0119
0.0	0.0	0.0	37466.4479	7990.2325	NaN	NaN	0.1758	0.0105	0.9428	0.0138	0.0123	0.0085	0.012
0.0	0.0	0.0	41625.4479	7808.2325	NaN	NaN	0.158	0.0107	0.9421	0.0139	0.0124	0.0087	0.0122
0.0	0.0	0.0	33468.4479	10543.2325	NaN	NaN	0.2396	0.0107	0.9419	0.0139	0.0124	0.0088	0.0123
0.0	0.0	0.0	35461.4479	4561.2325	NaN	NaN	0.114	0.0107	0.9418	0.0139	0.0123	0.009	0.0123
0.0	0.0	0.0	40121.4479	6119.2325	NaN	NaN	0.1323	0.0107	0.9419	0.0138	0.0121	0.009	0.0124
0.0	0.0	0.0	37798.4479	6185.2325	NaN	NaN	0.1406	0.0107	0.9418	0.0139	0.012	0.0091	0.0125
0.0	0.0	0.0	41914.4479	7084.2325	NaN	NaN	0.1446	0.0109	0.9411	0.0141	0.0119	0.0094	0.0127
0.0	0.0	0.0	40710.4479	8917.2325	NaN	NaN	0.1797	0.011	0.9407	0.0142	0.0117	0.0096	0.0129
0.0	0.0	0.0	45790.4479	6448.2325	NaN	NaN	0.1234	0.011	0.9405	0.0143	0.0115	0.0097	0.013
0.0	0.0	0.0	38454.4479	7623.2325	NaN	NaN	0.1654	0.0111	0.9403	0.0144	0.0112	0.0098	0.0131
0.0	0.0	0.0	37030.4479	3299.2325	NaN	NaN	0.0818	0.0112	0.94	0.0146	0.011	0.01	0.0132
0.0	0.0	0.0	46121.4479	8822.2325	NaN	NaN	0.1606	0.0117	0.9385	0.015	0.011	0.0102	0.0136
0.0	0.0	0.0	38309.4479	8385.2325	NaN	NaN	0.1796	0.012	0.9375	0.0153	0.0109	0.0105	0.0137
0.0	0.0	0.0	40648.4479	6490.2325	NaN	NaN	0.1377	0.0121	0.9367	0.0157	0.0109	0.0107	0.0139
0.0	0.0	0.0	39020.4479	4619.2325	NaN	NaN	0.1058	0.0123	0.9354	0.016	0.0109	0.011	0.0143
0.0	0.0	0.0	39085.4479	6980.2325	NaN	NaN	0.1515	0.0124	0.9347	0.0162	0.0109	0.0113	0.0145
0.0	0.0	0.0	37727.4479	7587.2325	NaN	NaN	0.1674	0.0127	0.9331	0.0166	0.0111	0.0118	0.0149
0.0	0.0	0.0	42975.4479	6330.2325	NaN	NaN	0.1284	0.0131	0.9305	0.0171	0.0114	0.0125	0.0155
0.0	0.0	0.0	40026.4479	5715.2325	NaN	NaN	0.1249	0.0138	0.927	0.0178	0.012	0.0134	0.0161
0.0	0.0	0.0	39317.4479	7977.2325	NaN	NaN	0.1687	0.0147	0.9232	0.0183	0.0127	0.0143	0.0168
0.0	0.0	0.0	41616.4479	5567.2325	NaN	NaN	0.118	0.0158	0.9189	0.0189	0.0137	0.0154	0.0174
0.0	0.0	0.0	48257.4479	4733.2325	NaN	NaN	0.0893	0.0169	0.9154	0.0192	0.0146	0.0162	0.0178
0.0	0.0	0.0	44033.4479	4574.2325	NaN	NaN	0.0941	0.0183	0.9103	0.0197	0.0158	0.0175	0.0184
0.0	0.0	0.0	42747.4479	5923.2325	NaN	NaN	0.1217	0.0196	0.9054	0.0202	0.017	0.0187	0.019
0.0	0.0	0.0	39848.4479	7868.2325	NaN	NaN	0.1649	0.0207	0.9015	0.0205	0.018	0.0198	0.0195
0.0	0.0	0.0	45562.4479	4136.2325	NaN	NaN	0.0832	0.0215	0.8985	0.0207	0.0188	0.0205	0.02
0.0	0.0	0.0	35997.4479	6133.2325	NaN	NaN	0.1456	0.0222	0.896	0.0208	0.0194	0.0211	0.0205
0.0	0.0	0.0	40121.4479	6676.2325	NaN	NaN	0.1427	0.0228	0.8938	0.0208	0.02	0.0216	0.021
0.0	0.0	0.0	35198.4479	10491.2325	NaN	NaN	0.2296	0.023	0.8923	0.0209	0.0204	0.022	0.0214
0.0	0.0	0.0	40558.4479	6947.2325	NaN	NaN	0.1462	0.023	0.8915	0.021	0.0207	0.0221	0.0217
0.0	0.0	0.0	37081.4479	5315.2325	NaN	NaN	0.1254	0.0231	0.891	0.0211	0.0207	0.0222	0.022
0.0	0.0	0.0	39440.4479	6210.2325	NaN	NaN	0.136	0.0228	0.8912	0.021	0.0206	0.0221	0.0223
0.0	0.0	0.0	36832.4479	6478.2325	NaN	NaN	0.1496	0.0229	0.8914	0.0209	0.0204	0.0219	0.0225
0.0	0.0	0.0	37461.4479	6579.2325	NaN	NaN	0.1494	0.0228	0.8917	0.0208	0.0202	0.0217	0.0228
0.0	0.0	0.0	40305.4479	10277.2325	NaN	NaN	0.2032	0.0229	0.8918	0.0208	0.02	0.0214	0.0231
0.0	0.0	0.0	36280.4479	8642.2325	NaN	NaN	0.1924	0.0228	0.8922	0.0208	0.0197	0.0211	0.0234
0.0	0.0	0.0	36403.4479	8277.2325	NaN	NaN	0.1853	0.0219	0.8954	0.0205	0.0187	0.0201	0.0235
0.0	0.0	0.0	38967.4479	6581.2325	NaN	NaN	0.1445	0.0204	0.9	0.0196	0.0177	0.0189	0.0234
0.0	0.0	0.0	36137.4479	9313.2325	NaN	NaN	0.2049	0.0189	0.9054	0.0189	0.0166	0.0175	0.0228
0.0	0.0	0.0	40358.4479	9830.2325	NaN	NaN	0.1959	0.0176	0.9108	0.0181	0.0154	0.016	0.022
0.0	0.0	0.0	38970.4479	5229.2325	NaN	NaN	0.1183	0.0165	0.9157	0.0174	0.0144	0.0147	0.0213
0.0	0.0	0.0	32178.4479	5871.2325	NaN	NaN	0.1543	0.0157	0.9193	0.0169	0.0137	0.0138	0.0206
0.0	0.0	0.0	38552.4479	3977.2325	NaN	NaN	0.0935	0.0152	0.9221	0.0165	0.0131	0.0131	0.02
0.0	0.0	0.0	39633.4479	5189.2325	NaN	NaN	0.1158	0.0148	0.9242	0.016	0.0126	0.0125	0.0197
0.0	0.0	0.0	37966.4479	6828.2325	NaN	NaN	0.1524	0.0143	0.9262	0.0158	0.0123	0.0121	0.0193
0.0	0.0	0.0	35180.4479	5379.2325	NaN	NaN	0.1326	0.0141	0.9269	0.0157	0.0122	0.0119	0.0192
0.0	0.0	0.0	41061.4479	2489.2325	NaN	NaN	0.0572	0.0139	0.9275	0.0156	0.0122	0.0118	0.019
0.0	0.0	0.0	42239.4479	6182.2325	NaN	NaN	0.1277	0.0139	0.9266	0.0158	0.0125	0.0119	0.0194
0.0	0.0	0.0	37379.4479	5936.2325	NaN	NaN	0.137	0.0139	0.9264	0.0158	0.0127	0.012	0.0192
0.0	0.0	0.0	36255.4479	6039.2325	NaN	NaN	0.1428	0.0139	0.9258	0.016	0.0131	0.0121	0.0191
0.0	0.0	0.0	37650.4479	3926.2325	NaN	NaN	0.0944	0.0141	0.9248	0.0162	0.0135	0.0124	0.0191
0.0	0.0	0.0	34868.4479	6089.2325	NaN	NaN	0.1487	0.0143	0.924	0.0163	0.014	0.0126	0.0188
0.0	0.0	0.0	39931.4479	9580.2325	NaN	NaN	0.1935	0.0147	0.9222	0.0165	0.0146	0.0131	0.0189
0.0	0.0	0.0	42979.4479	5051.2325	NaN	NaN	0.1052	0.015	0.9208	0.0168	0.0151	0.0135	0.0188
0.0	0.0	0.0	41096.4479	6131.2325	NaN	NaN	0.1298	0.0153	0.9195	0.0171	0.0156	0.0139	0.0186
0.0	0.0	0.0	38666.4479	8352.2325	NaN	NaN	0.1776	0.0158	0.9173	0.0176	0.0161	0.0145	0.0187
0.0	0.0	0.0	38873.4479	4673.2325	NaN	NaN	0.1073	0.0161	0.9163	0.0179	0.0163	0.0149	0.0185
0.0	0.0	0.0	39216.4479	6011.2325	NaN	NaN	0.1329	0.0164	0.9151	0.0182	0.0166	0.0152	0.0185
0.0	0.0	0.0	35596.4479	4744.2325	NaN	NaN	0.1176	0.0168	0.9138	0.0185	0.0168	0.0156	0.0186
0.0	0.0	0.0	39459.4479	9646.2325	NaN	NaN	0.1964	0.017	0.913	0.0186	0.017	0.016	0.0184
0.0	0.0	0.0	41486.4479	5271.2325	NaN	NaN	0.1127	0.0172	0.9123	0.0187	0.0172	0.0162	0.0184
0.0	0.0	0.0	35673.4479	4221.2325	NaN	NaN	0.1058	0.0172	0.9123	0.0187	0.0172	0.0162	0.0183
0.0	0.0	0.0	36783.4479	6440.2325	NaN	NaN	0.149	0.0173	0.9118	0.0187	0.0174	0.0165	0.0183
0.0	0.0	0.0	35679.4479	5434.2325	NaN	NaN	0.1322	0.0174	0.9113	0.0188	0.0175	0.0166	0.0184
0.0	0.0	0.0	34210.4479	5366.2325	NaN	NaN	0.1356	0.0175	0.911	0.0188	0.0175	0.0168	0.0184
0.0	0.0	0.0	37068.4479	3997.2325	NaN	NaN	0.0973	0.0174	0.911	0.0189	0.0174	0.0168	0.0184
0.0	0.0	0.0	38141.4479	5305.2325	NaN	NaN	0.1221	0.0176	0.9104	0.0189	0.0176	0.0171	0.0185
0.0	0.0	0.0	35658.4479	4502.2325	NaN	NaN	0.1121	0.0176	0.9106	0.0189	0.0175	0.017	0.0184
0.0	0.0	0.0	36733.4479	5198.2325	NaN	NaN	0.124	0.0176	0.9103	0.0189	0.0176	0.0172	0.0184
0.0	0.0	0.0	41839.4479	5929.2325	NaN	NaN	0.1241	0.0178	0.9095	0.0189	0.0178	0.0174	0.0185
0.0	0.0	0.0	39863.4479	3918.2325	NaN	NaN	0.0895	0.0178	0.9094	0.019	0.0178	0.0175	0.0185
0.0	0.0	0.0	38544.4479	5548.2325	NaN	NaN	0.1258	0.018	0.9087	0.019	0.018	0.0177	0.0186
0.0	0.0	0.0	36318.4479	5933.2325	NaN	NaN	0.1404	0.0181	0.9079	0.0191	0.0182	0.0179	0.0188
0.0	0.0	0.0	41596.4479	6415.2325	NaN	NaN	0.1336	0.0184	0.9067	0.0192	0.0185	0.0183	0.019
0.0	0.0	0.0	38497.4479	6049.2325	NaN	NaN	0.1358	0.0186	0.9058	0.0193	0.0187	0.0185	0.0191
0.0	0.0	0.0	36570.4479	5005.2325	NaN	NaN	0.1204	0.0187	0.9054	0.0193	0.0188	0.0187	0.0191
0.0	0.0	0.0	38625.4479	4790.2325	NaN	NaN	0.1103	0.0189	0.9048	0.0193	0.019	0.0189	0.0192
0.0	0.0	0.0	36458.4479	3198.2325	NaN	NaN	0.0806	0.0189	0.9044	0.0194	0.019	0.019	0.0193
0.0	0.0	0.0	38877.4479	6653.2325	NaN	NaN	0.1461	0.019	0.9039	0.0194	0.0191	0.0191	0.0194
0.0	0.0	0.0	36052.4479	8588.2325	NaN	NaN	0.1924	0.0191	0.9035	0.0194	0.0192	0.0193	0.0196
0.0	0.0	0.0	35883.4479	6675.2325	NaN	NaN	0.1568	0.0191	0.9032	0.0194	0.0192	0.0194	0.0197
0.0	0.0	0.0	38523.4479	7599.2325	NaN	NaN	0.1648	0.0193	0.9024	0.0196	0.0193	0.0196	0.0199
0.0	0.0	0.0	35324.4479	5172.2325	NaN	NaN	0.1277	0.0194	0.9016	0.0197	0.0195	0.0198	0.02
0.0	0.0	0.0	45094.4479	8558.2325	NaN	NaN	0.1595	0.0195	0.9008	0.0198	0.0197	0.02	0.0201
0.0	0.0	0.0	35626.4479	8099.2325	NaN	NaN	0.1852	0.0197	0.8998	0.02	0.02	0.0202	0.0203
0.0	0.0	0.0	35573.4479	10493.2325	NaN	NaN	0.2278	0.0198	0.8993	0.0202	0.0201	0.0204	0.0203
0.0	0.0	0.0	34918.4479	9679.2325	NaN	NaN	0.217	0.02	0.8979	0.0204	0.0204	0.0207	0.0206
0.0	0.0	0.0	36037.4479	9460.2325	NaN	NaN	0.2079	0.02	0.8978	0.0204	0.0205	0.0207	0.0206
0.0	0.0	0.0	35846.4479	4257.2325	NaN	NaN	0.1062	0.0203	0.8967	0.0206	0.0207	0.021	0.0207
0.0	0.0	0.0	34836.4479	3968.2325	NaN	NaN	0.1023	0.0204	0.8964	0.0207	0.0207	0.021	0.0208
0.0	0.0	0.0	34582.4479	5477.2325	NaN	NaN	0.1367	0.0205	0.8959	0.0208	0.0208	0.0212	0.0208
0.0	0.0	0.0	29195.4479	8019.2325	NaN	NaN	0.2155	0.0205	0.8961	0.0208	0.0207	0.0211	0.0208
0.0	0.0	0.0	37162.4479	5657.2325	NaN	NaN	0.1321	0.0204	0.8963	0.0208	0.0206	0.021	0.0208
0.0	0.0	0.0	34457.4479	6210.2325	NaN	NaN	0.1527	0.0204	0.8964	0.0209	0.0206	0.021	0.0208
0.0	0.0	0.0	28912.4479	1790.2325	NaN	NaN	0.0583	0.0203	0.8971	0.0208	0.0204	0.0208	0.0206
0.0	0.0	0.0	37201.4479	7020.2325	NaN	NaN	0.1588	0.0203	0.8973	0.0208	0.0204	0.0207	0.0206
0.0	0.0	0.0	30778.4479	4668.2325	NaN	NaN	0.1317	0.0202	0.8976	0.0208	0.0203	0.0205	0.0206
0.0	0.0	0.0	35452.4479	8050.2325	NaN	NaN	0.1851	0.0201	0.898	0.0208	0.0202	0.0203	0.0205
0.0	0.0	0.0	39763.4479	7436.2325	NaN	NaN	0.1575	0.0201	0.8978	0.0209	0.0203	0.0203	0.0205
0.0	0.0	0.0	38677.4479	3492.2325	NaN	NaN	0.0828	0.0201	0.8984	0.0208	0.0202	0.0201	0.0204
0.0	0.0	0.0	39545.4479	6335.2325	NaN	NaN	0.1381	0.02	0.8985	0.0208	0.0202	0.02	0.0204
0.0	0.0	0.0	35135.4479	5146.2325	NaN	NaN	0.1278	0.02	0.8984	0.0209	0.0204	0.0199	0.0204
0.0	0.0	0.0	36955.4479	8249.2325	NaN	NaN	0.1825	0.0199	0.899	0.0208	0.0203	0.0198	0.0203
0.0	0.0	0.0	33598.4479	7138.2325	NaN	NaN	0.1752	0.0198	0.8989	0.0207	0.0204	0.0198	0.0204
0.0	0.0	0.0	38112.4479	5894.2325	NaN	NaN	0.1339	0.0198	0.899	0.0207	0.0204	0.0198	0.0203
0.0	0.0	0.0	34929.4479	7736.2325	NaN	NaN	0.1813	0.0198	0.8989	0.0207	0.0204	0.0198	0.0204
0.0	0.0	0.0	35739.4479	8028.2325	NaN	NaN	0.1834	0.0197	0.8989	0.0206	0.0205	0.0199	0.0204
0.0	0.0	0.0	35071.4479	5011.2325	NaN	NaN	0.125	0.0197	0.8989	0.0206	0.0205	0.0199	0.0204
0.0	0.0	0.0	35177.4479	4003.2325	NaN	NaN	0.1022	0.0197	0.8988	0.0206	0.0204	0.02	0.0205
0.0	0.0	0.0	38299.4479	7548.2325	NaN	NaN	0.1646	0.0198	0.8984	0.0207	0.0206	0.0201	0.0205
0.0	0.0	0.0	31849.4479	3878.2325	NaN	NaN	0.1085	0.0199	0.8984	0.0207	0.0205	0.0201	0.0205
0.0	0.0	0.0	30243.4479	6640.2325	NaN	NaN	0.18	0.02	0.8984	0.0207	0.0204	0.02	0.0205
0.0	0.0	0.0	32298.4479	6095.2325	NaN	NaN	0.1588	0.0201	0.8977	0.0208	0.0206	0.0202	0.0206
0.0	0.0	0.0	30479.4479	8755.2325	NaN	NaN	0.2232	0.0202	0.8976	0.0208	0.0206	0.0202	0.0206
0.0	0.0	0.0	34923.4479	4760.2325	NaN	NaN	0.12	0.0202	0.8976	0.0209	0.0205	0.0202	0.0206
0.0	0.0	0.0	33882.4479	3085.2325	NaN	NaN	0.0835	0.0203	0.8975	0.0209	0.0205	0.0202	0.0206
0.0	0.0	0.0	29429.4479	4211.2325	NaN	NaN	0.1252	0.0204	0.8974	0.0209	0.0206	0.0202	0.0206
0.0	0.0	0.0	36649.4479	6715.2325	NaN	NaN	0.1549	0.0205	0.8971	0.0209	0.0206	0.0202	0.0207
0.0	0.0	0.0	38408.4479	5211.2325	NaN	NaN	0.1195	0.0205	0.8972	0.0209	0.0205	0.0202	0.0206
0.0	0.0	0.0	33998.4479	6907.2325	NaN	NaN	0.1689	0.0205	0.8972	0.0209	0.0205	0.0202	0.0207
0.0	0.0	0.0	25426.4479	5677.2325	NaN	NaN	0.1825	0.0205	0.8971	0.021	0.0205	0.0203	0.0207
0.0	0.0	0.0	32174.4479	6536.2325	NaN	NaN	0.1688	0.0205	0.8974	0.0209	0.0204	0.0202	0.0206
0.0	0.0	0.0	26350.4479	2958.2325	NaN	NaN	0.1009	0.0204	0.8974	0.0209	0.0203	0.0203	0.0207
0.0	0.0	0.0	24370.4479	4341.2325	NaN	NaN	0.1512	0.0204	0.8973	0.0209	0.0203	0.0204	0.0207
0.0	0.0	0.0	25257.4479	4423.2325	NaN	NaN	0.149	0.0204	0.897	0.021	0.0203	0.0205	0.0207
0.0	0.0	0.0	33106.4479	5237.2325	NaN	NaN	0.1366	0.0204	0.8971	0.021	0.0203	0.0205	0.0207
0.0	0.0	0.0	25807.4479	4430.2325	NaN	NaN	0.1465	0.0204	0.8971	0.021	0.0203	0.0205	0.0207
0.0	0.0	0.0	27366.4479	7095.2325	NaN	NaN	0.2059	0.0204	0.897	0.0211	0.0203	0.0205	0.0207
0.0	0.0	0.0	28840.4479	4127.2325	NaN	NaN	0.1252	0.0204	0.8968	0.0211	0.0204	0.0205	0.0208
0.0	0.0	0.0	25326.4479	4195.2325	NaN	NaN	0.1421	0.0204	0.8969	0.0211	0.0204	0.0205	0.0208
0.0	0.0	0.0	24194.4479	4525.2325	NaN	NaN	0.1576	0.0205	0.8966	0.0211	0.0205	0.0205	0.0208
0.0	0.0	0.0	24999.4479	2542.2325	NaN	NaN	0.0923	0.0205	0.8963	0.0211	0.0206	0.0206	0.0209
0.0	0.0	0.0	31657.4479	4955.2325	NaN	NaN	0.1353	0.0207	0.8961	0.021	0.0206	0.0206	0.021
0.0	0.0	0.0	29805.4479	5665.2325	NaN	NaN	0.1597	0.0208	0.8957	0.0211	0.0207	0.0206	0.0211
0.0	0.0	0.0	29261.4479	6731.2325	NaN	NaN	0.187	0.0209	0.8956	0.021	0.0207	0.0206	0.0212
0.0	0.0	0.0	28291.4479	6955.2325	NaN	NaN	0.1973	0.0209	0.8951	0.0211	0.0208	0.0206	0.0214
0.0	0.0	0.0	30482.4479	8172.2325	NaN	NaN	0.2114	0.0208	0.8953	0.021	0.0208	0.0206	0.0214
0.0	0.0	0.0	26693.4479	4648.2325	NaN	NaN	0.1483	0.0208	0.8956	0.0209	0.0209	0.0205	0.0213
0.0	0.0	0.0	25791.4479	6929.2325	NaN	NaN	0.2118	0.0208	0.8955	0.0209	0.021	0.0204	0.0213
0.0	0.0	0.0	24544.4479	4708.2325	NaN	NaN	0.161	0.0207	0.8956	0.0209	0.0211	0.0204	0.0213
0.0	0.0	0.0	27882.4479	6836.2325	NaN	NaN	0.1969	0.0205	0.8959	0.0209	0.0211	0.0203	0.0213
0.0	0.0	0.0	31234.4479	4277.2325	NaN	NaN	0.1204	0.0203	0.8961	0.0208	0.0212	0.0203	0.0214
0.0	0.0	0.0	26719.4479	6565.2325	NaN	NaN	0.1972	0.0201	0.8964	0.0207	0.0211	0.0202	0.0215
0.0	0.0	0.0	26252.4479	4880.2325	NaN	NaN	0.1568	0.0199	0.8963	0.0207	0.021	0.0203	0.0217
0.0	0.0	0.0	17908.4479	4040.2325	NaN	NaN	0.1841	0.0198	0.8966	0.0207	0.0208	0.0204	0.0217
0.0	0.0	0.0	16674.4479	4172.2325	NaN	NaN	0.2001	0.0198	0.8968	0.0206	0.0207	0.0204	0.0217
0.0	0.0	0.0	14590.4479	6124.2325	NaN	NaN	0.2956	0.0199	0.8967	0.0206	0.0207	0.0204	0.0217
0.0	0.0	0.0	16274.4479	4937.2325	NaN	NaN	0.2328	0.0201	0.8964	0.0205	0.0206	0.0206	0.0218
0.0	0.0	0.0	13219.4479	7866.2325	NaN	NaN	0.3731	0.0202	0.896	0.0206	0.0206	0.0207	0.0219
0.0	0.0	0.0	15375.4479	4900.2325	NaN	NaN	0.2417	0.0204	0.8953	0.0207	0.0207	0.0209	0.022
0.0	0.0	0.0	15706.4479	7577.2325	NaN	NaN	0.3254	0.0206	0.8943	0.0209	0.0208	0.0212	0.0223
0.0	0.0	0.0	15974.4479	6318.2325	NaN	NaN	0.2834	0.0207	0.8939	0.021	0.0208	0.0214	0.0223
0.0	0.0	0.0	14712.4479	1258.2325	NaN	NaN	0.0788	0.0208	0.8933	0.0211	0.0208	0.0217	0.0223
0.0	0.0	0.0	14902.4479	3003.2325	NaN	NaN	0.1677	0.021	0.8929	0.0211	0.0208	0.022	0.0223
0.0	0.0	0.0	13348.4479	5637.2325	NaN	NaN	0.2969	0.0212	0.8921	0.0212	0.0208	0.0223	0.0223
0.0	0.0	0.0	19120.4479	4882.2325	NaN	NaN	0.2034	0.0216	0.8922	0.0212	0.0205	0.0223	0.0222
0.0	0.0	0.0	21783.4479	8100.2325	NaN	NaN	0.2711	0.0222	0.891	0.0214	0.0205	0.0224	0.0226
0.0	0.0	0.0	13129.4479	7946.2325	NaN	NaN	0.377	0.0242	0.8902	0.0214	0.0199	0.022	0.0223
0.0	0.0	0.0	4500.4479	6167.2325	NaN	NaN	0.5781	0.0401	0.8705	0.0221	0.019	0.0218	0.0265
0.0	0.0	0.0	4127.4479	1078.2325	NaN	NaN	0.2071	0.0967	0.8021	0.0252	0.0196	0.0225	0.0338
0.0	0.0	0.0	6465.4479	1748.2325	NaN	NaN	0.2128	0.1796	0.708	0.0312	0.0221	0.024	0.0351
0.0	0.0	0.0	1275.4479	190.2325	NaN	NaN	0.1298	0.2194	0.6628	0.0321	0.025	0.0238	0.0369
0.0	0.0	0.0	5732.4479	5298.2325	NaN	NaN	0.4803	0.1163	0.7748	0.0285	0.0227	0.0245	0.0332
0.0	0.0	0.0	3397.4479	2731.2325	NaN	NaN	0.4456	0.0967	0.8017	0.0268	0.0202	0.023	0.0316
0.0	0.0	0.0	5387.4479	5803.2325	NaN	NaN	0.5186	0.0665	0.8374	0.026	0.0202	0.0227	0.0273
0.0	0.0	0.0	4443.4479	3698.2325	NaN	NaN	0.4542	0.07	0.8345	0.0252	0.019	0.0217	0.0296
0.0	0.0	0.0	4392.4479	2833.2325	NaN	NaN	0.3921	0.051	0.8593	0.025	0.0194	0.0215	0.0238
0.0	0.0	0.0	5501.4479	2671.2325	NaN	NaN	0.3268	0.0566	0.8503	0.025	0.0187	0.0212	0.0282
0.0	0.0	0.0	5213.4479	4192.2325	NaN	NaN	0.4457	0.042	0.8724	0.0245	0.0188	0.0205	0.0218
0.0	0.0	0.0	7559.4479	6113.2325	NaN	NaN	0.4471	0.0456	0.8643	0.0248	0.0188	0.0207	0.0258
0.0	0.0	0.0	3958.4479	5635.2325	NaN	NaN	0.5874	0.0421	0.8734	0.0242	0.0184	0.02	0.0219
0.0	0.0	0.0	774.4479	5660.2325	NaN	NaN	0.8796	0.0524	0.8575	0.0247	0.0186	0.0203	0.0265
0.0	0.0	0.0	3344.4479	1007.2325	NaN	NaN	0.2315	0.0489	0.8642	0.0248	0.0188	0.0201	0.0233
0.0	0.0	0.0	1082.4479	6394.2325	NaN	NaN	0.8552	0.0527	0.8552	0.0255	0.0189	0.0203	0.0273
0.0	0.0	0.0	1265.4479	4532.2325	NaN	NaN	0.7817	0.0476	0.8642	0.0251	0.0188	0.0199	0.0242
0.0	0.0	0.0	3277.4479	6159.2325	NaN	NaN	0.6527	0.062	0.8419	0.0259	0.0192	0.0204	0.0306
0.0	0.0	0.0	3374.4479	2563.2325	NaN	NaN	0.4317	0.0734	0.8294	0.0267	0.0204	0.021	0.029
0.0	0.0	0.0	1416.4479	2342.2325	NaN	NaN	0.6232	0.1211	0.767	0.029	0.0222	0.0217	0.039
0.0	0.0	0.0	1904.4479	1470.2325	NaN	NaN	0.4357	0.1143	0.7762	0.0294	0.024	0.022	0.0341
0.0	0.0	0.0	1968.4479	1931.2325	NaN	NaN	0.4952	0.126	0.7578	0.0302	0.0235	0.0222	0.0404
0.0	0.0	0.0	141.4479	2425.2325	NaN	NaN	0.9449	0.0989	0.7932	0.0292	0.0237	0.0219	0.0331
0.0	0.0	0.0	2932.4479	2902.2325	NaN	NaN	0.4974	0.1005	0.7875	0.0294	0.0227	0.022	0.038
0.0	0.0	0.0	1968.4479	4677.2325	NaN	NaN	0.7038	0.0901	0.8029	0.0292	0.0234	0.0222	0.0322
0.0	0.0	0.0	217.4479	5369.2325	NaN	NaN	0.9611	0.1444	0.7337	0.0315	0.0245	0.023	0.043
0.0	0.0	0.0	-1556.5521	-281.7675	NaN	NaN	0.1533	0.1868	0.6891	0.0324	0.0277	0.0234	0.0406
0.0	0.0	0.0	-33.5521	1948.2325	NaN	NaN	1.0175	0.2161	0.6515	0.0342	0.0286	0.0242	0.0454
0.0	0.0	0.0	3918.4479	1941.2325	NaN	NaN	0.3313	0.2203	0.6468	0.0341	0.0296	0.0248	0.0443
0.0	0.0	0.0	683.4479	-332.7675	NaN	NaN	-0.3	0.2506	0.6143	0.0344	0.0301	0.0248	0.0457
0.0	0.0	0.0	587.4479	-559.7675	NaN	NaN	-0.3	0.2352	0.6297	0.0328	0.032	0.0254	0.0449
0.0	0.0	0.0	1644.4479	6434.2325	NaN	NaN	0.7964	0.198	0.666	0.0324	0.0316	0.0281	0.0439
0.0	0.0	0.0	1387.4479	3958.2325	NaN	NaN	0.7405	0.2269	0.6314	0.0327	0.0311	0.0348	0.0431
0.0	0.0	0.0	-1319.5521	4134.2325	NaN	NaN	1.3	0.2768	0.5751	0.0344	0.0301	0.0427	0.0409
0.0	0.0	0.0	334.4479	5356.2325	NaN	NaN	0.9412	0.2825	0.5667	0.0352	0.0297	0.0452	0.0407
0.0	0.0	0.0	-153.5521	1750.2325	NaN	NaN	1.0962	0.3328	0.5156	0.0344	0.0295	0.0458	0.0418
0.0	0.0	0.0	3022.4479	-1343.7675	NaN	NaN	-0.3	0.3582	0.4902	0.0335	0.0306	0.047	0.0405
0.0	0.0	0.0	2927.4479	3222.2325	NaN	NaN	0.524	0.3058	0.5394	0.0355	0.0304	0.0484	0.0405
0.0	0.0	0.0	458.4479	3298.2325	NaN	NaN	0.878	0.2537	0.5928	0.0365	0.0292	0.0481	0.0397
0.0	0.0	0.0	1418.4479	5368.2325	NaN	NaN	0.791	0.2062	0.6423	0.0373	0.0282	0.0468	0.0391
0.0	0.0	0.0	2178.4479	2843.2325	NaN	NaN	0.5662	0.1978	0.6508	0.0372	0.028	0.0463	0.0398
0.0	0.0	0.0	1448.4479	4102.2325	NaN	NaN	0.7391	0.2128	0.6307	0.0378	0.0292	0.0476	0.0419
0.0	0.0	0.0	651.4479	1195.2325	NaN	NaN	0.6472	0.2791	0.5583	0.037	0.0301	0.0509	0.0446
0.0	0.0	0.0	1090.4479	3815.2325	NaN	NaN	0.7777	0.2758	0.5554	0.0386	0.032	0.0537	0.0446
0.0	0.0	0.0	1829.4479	1211.2325	NaN	NaN	0.3983	0.3361	0.4915	0.0383	0.031	0.0551	0.0479
0.0	0.0	0.0	1875.4479	2269.2325	NaN	NaN	0.5475	0.3084	0.5115	0.0417	0.0332	0.0601	0.045
0.0	0.0	0.0	2941.4479	1340.2325	NaN	NaN	0.313	0.3543	0.4639	0.0406	0.031	0.0593	0.0509
0.0	0.0	0.0	2690.4479	2254.2325	NaN	NaN	0.4559	0.3072	0.5043	0.0445	0.0337	0.065	0.0453
0.0	0.0	0.0	1459.4479	3537.2325	NaN	NaN	0.7079	0.3621	0.45	0.0415	0.0305	0.0604	0.0554
0.0	0.0	0.0	218.4479	1209.2325	NaN	NaN	0.847	0.3547	0.4542	0.0444	0.0356	0.0664	0.0447
0.0	0.0	0.0	815.4479	-650.7675	NaN	NaN	-0.3	0.4954	0.3259	0.0381	0.0303	0.0602	0.0501
0.0	0.0	0.0	2317.4479	2968.2325	NaN	NaN	0.5616	0.3928	0.4095	0.0454	0.038	0.072	0.0423
0.0	0.0	0.0	-1.5521	2561.2325	NaN	NaN	1.0006	0.4993	0.3189	0.0382	0.03	0.0619	0.0517
0.0	0.0	0.0	2296.4479	5476.2325	NaN	NaN	0.7045	0.4079	0.3935	0.0449	0.0387	0.0722	0.0429
0.0	0.0	0.0	-479.5521	1336.2325	NaN	NaN	1.3	0.5637	0.2664	0.0359	0.0293	0.057	0.0478
0.0	0.0	0.0	2094.4479	-718.7675	NaN	NaN	-0.3	0.4715	0.3325	0.0436	0.0399	0.0731	0.0394
0.0	0.0	0.0	1530.4479	4175.2325	NaN	NaN	0.7318	0.5255	0.2914	0.0376	0.0302	0.065	0.0503
0.0	0.0	0.0	2957.4479	1702.2325	NaN	NaN	0.3653	0.4155	0.3803	0.0455	0.0402	0.0758	0.0427
0.0	0.0	0.0	-2072.5521	1278.2325	NaN	NaN	-0.3	0.6007	0.2356	0.0341	0.0287	0.0559	0.045
0.0	0.0	0.0	-1467.5521	2105.2325	NaN	NaN	1.3	0.5425	0.2739	0.0389	0.038	0.0687	0.0381
0.0	0.0	0.0	1144.4479	1295.2325	NaN	NaN	0.5309	0.6276	0.2125	0.0318	0.0302	0.0583	0.0396
0.0	0.0	0.0	-22.5521	1565.2325	NaN	NaN	1.0146	0.5806	0.237	0.0352	0.0386	0.0743	0.0343
0.0	0.0	0.0	2127.4479	1897.2325	NaN	NaN	0.4714	0.6208	0.2094	0.0305	0.0319	0.0684	0.039
0.0	0.0	0.0	3534.4479	1202.2325	NaN	NaN	0.2538	0.562	0.247	0.0358	0.0381	0.0795	0.0377
0.0	0.0	0.0	1616.4479	2562.2325	NaN	NaN	0.6132	0.5913	0.2294	0.0326	0.0331	0.0717	0.0419
0.0	0.0	0.0	846.4479	2150.2325	NaN	NaN	0.7175	0.5678	0.2456	0.0356	0.0376	0.0749	0.0385
0.0	0.0	0.0	258.4479	1979.2325	NaN	NaN	0.8845	0.6262	0.2047	0.0316	0.033	0.0665	0.0379
0.0	0.0	0.0	424.4479	1864.2325	NaN	NaN	0.8145	0.5816	0.2345	0.0352	0.0375	0.074	0.0372
0.0	0.0	0.0	567.4479	3012.2325	NaN	NaN	0.8415	0.6078	0.2176	0.033	0.0348	0.0687	0.038
0.0	0.0	0.0	987.4479	2179.2325	NaN	NaN	0.6882	0.5889	0.2307	0.0337	0.0358	0.0725	0.0384
0.0	0.0	0.0	-744.5521	3671.2325	NaN	NaN	1.2544	0.6136	0.2178	0.0329	0.0344	0.0625	0.0387
0.0	0.0	0.0	1581.4479	-1941.7675	NaN	NaN	1.3	0.6556	0.1852	0.0323	0.035	0.0595	0.0324
0.0	0.0	0.0	451.4479	2588.2325	NaN	NaN	0.8515	0.613	0.214	0.0344	0.036	0.0675	0.0351
0.0	0.0	0.0	1944.4479	3105.2325	NaN	NaN	0.6149	0.5668	0.2509	0.0368	0.0378	0.0708	0.037
0.0	0.0	0.0	1428.4479	761.2325	NaN	NaN	0.3476	0.5728	0.2473	0.0359	0.0367	0.0694	0.0378
0.0	0.0	0.0	-563.5521	4524.2325	NaN	NaN	1.1423	0.5748	0.248	0.0361	0.0372	0.0667	0.0372
0.0	0.0	0.0	2139.4479	-221.7675	NaN	NaN	-0.1156	0.6082	0.2224	0.0346	0.0371	0.0633	0.0343
0.0	0.0	0.0	-1015.5521	1665.2325	NaN	NaN	1.3	0.581	0.2391	0.0356	0.0379	0.0718	0.0346
0.0	0.0	0.0	2481.4479	3330.2325	NaN	NaN	0.573	0.5162	0.2901	0.0376	0.0387	0.0786	0.0388
0.0	0.0	0.0	2145.4479	2284.2325	NaN	NaN	0.5157	0.493	0.3098	0.038	0.0381	0.0806	0.0404
0.0	0.0	0.0	1972.4479	608.2325	NaN	NaN	0.2357	0.4727	0.3281	0.0388	0.0392	0.0795	0.0417
0.0	0.0	0.0	1584.4479	1523.2325	NaN	NaN	0.4902	0.5265	0.2866	0.0353	0.0374	0.0738	0.0406
0.0	0.0	0.0	192.4479	1462.2325	NaN	NaN	0.8837	0.5409	0.2761	0.0349	0.0375	0.0717	0.0388
0.0	0.0	0.0	730.4479	-390.7675	NaN	NaN	-0.3	0.5593	0.2612	0.0341	0.0382	0.0693	0.0378
0.0	0.0	0.0	-814.5521	1156.2325	NaN	NaN	1.3	0.551	0.2653	0.0345	0.0369	0.0754	0.0368
0.0	0.0	0.0	792.4479	7628.2325	NaN	NaN	0.9059	0.4382	0.3593	0.0384	0.0398	0.0813	0.043
0.0	0.0	0.0	4315.4479	-1833.7675	NaN	NaN	-0.3	0.4633	0.3429	0.036	0.0363	0.0787	0.0429
0.0	0.0	0.0	2497.4479	6552.2325	NaN	NaN	0.724	0.394	0.4036	0.0391	0.0389	0.0805	0.0439
0.0	0.0	0.0	2398.4479	1275.2325	NaN	NaN	0.3471	0.4399	0.3669	0.036	0.0362	0.0756	0.0454
0.0	0.0	0.0	2479.4479	3847.2325	NaN	NaN	0.6081	0.3844	0.4139	0.0396	0.0391	0.0808	0.0422
0.0	0.0	0.0	3466.4479	5697.2325	NaN	NaN	0.6217	0.3856	0.4169	0.0383	0.0365	0.0748	0.048
0.0	0.0	0.0	998.4479	3608.2325	NaN	NaN	0.7833	0.3859	0.4173	0.0391	0.0404	0.074	0.0433
0.0	0.0	0.0	-231.5521	1283.2325	NaN	NaN	1.2202	0.477	0.3379	0.0356	0.0373	0.0677	0.0445
0.0	0.0	0.0	1285.4479	3585.2325	NaN	NaN	0.7361	0.4396	0.3655	0.0392	0.0429	0.0713	0.0414
0.0	0.0	0.0	634.4479	4073.2325	NaN	NaN	0.8652	0.4982	0.3168	0.0346	0.039	0.065	0.0465
0.0	0.0	0.0	2248.4479	2851.2325	NaN	NaN	0.5591	0.4764	0.3318	0.0365	0.045	0.0647	0.0456
0.0	0.0	0.0	-171.5521	2046.2325	NaN	NaN	1.0915	0.5679	0.2557	0.0304	0.0428	0.0548	0.0483
0.0	0.0	0.0	-197.5521	1099.2325	NaN	NaN	1.2191	0.5441	0.2699	0.0324	0.0477	0.0597	0.0461
0.0	0.0	0.0	3505.4479	1904.2325	NaN	NaN	0.352	0.5219	0.2902	0.0302	0.0442	0.0577	0.0558
0.0	0.0	0.0	1543.4479	2672.2325	NaN	NaN	0.6339	0.505	0.3071	0.0316	0.0466	0.0579	0.0518
0.0	0.0	0.0	390.4479	1730.2325	NaN	NaN	0.8159	0.5675	0.2572	0.0286	0.0443	0.052	0.0503
0.0	0.0	0.0	-292.5521	1013.2325	NaN	NaN	1.3	0.5659	0.2541	0.03	0.0472	0.0583	0.0446
0.0	0.0	0.0	-33.5521	4163.2325	NaN	NaN	1.0081	0.5147	0.2974	0.0296	0.0444	0.0595	0.0543
0.0	0.0	0.0	2277.4479	4489.2325	NaN	NaN	0.6634	0.4537	0.3527	0.0323	0.0487	0.0597	0.0529
0.0	0.0	0.0	1102.4479	603.2325	NaN	NaN	0.3537	0.5241	0.2959	0.0297	0.0444	0.0526	0.0533
0.0	0.0	0.0	1532.4479	886.2325	NaN	NaN	0.3664	0.4987	0.3163	0.0333	0.0498	0.0539	0.048
0.0	0.0	0.0	-843.5521	3842.2325	NaN	NaN	1.2813	0.5483	0.2767	0.0306	0.0461	0.0491	0.0493
0.0	0.0	0.0	1788.4479	2642.2325	NaN	NaN	0.5963	0.5174	0.3002	0.0345	0.0506	0.0527	0.0445
0.0	0.0	0.0	1426.4479	4101.2325	NaN	NaN	0.7419	0.5199	0.2981	0.0328	0.0482	0.0518	0.0493
0.0	0.0	0.0	-323.5521	4171.2325	NaN	NaN	1.0841	0.4868	0.3272	0.0348	0.0493	0.0538	0.048
0.0	0.0	0.0	2052.4479	6440.2325	NaN	NaN	0.7583	0.4667	0.3459	0.0353	0.0489	0.0511	0.0521
0.0	0.0	0.0	2495.4479	2876.2325	NaN	NaN	0.5354	0.5084	0.3105	0.0351	0.0499	0.0482	0.048
0.0	0.0	0.0	-707.5521	230.2325	NaN	NaN	-0.3	0.6033	0.2323	0.0305	0.0454	0.0447	0.0439
0.0	0.0	0.0	591.4479	824.2325	NaN	NaN	0.5822	0.6125	0.2229	0.0318	0.046	0.0462	0.0407
0.0	0.0	0.0	292.4479	3182.2325	NaN	NaN	0.9158	0.5803	0.2471	0.0338	0.0482	0.0465	0.0441
0.0	0.0	0.0	6.4479	1752.2325	NaN	NaN	0.9963	0.5683	0.2591	0.0349	0.0475	0.0462	0.044
0.0	0.0	0.0	2668.4479	4872.2325	NaN	NaN	0.6461	0.5416	0.2799	0.0361	0.0504	0.0466	0.0455
0.0	0.0	0.0	816.4479	-955.7675	NaN	NaN	1.3	0.5944	0.2398	0.0327	0.0456	0.0448	0.0427
0.0	0.0	0.0	654.4479	3705.2325	NaN	NaN	0.8499	0.5671	0.2596	0.0351	0.049	0.0466	0.0426
0.0	0.0	0.0	4.4479	2804.2325	NaN	NaN	0.9984	0.5977	0.237	0.0326	0.0455	0.0448	0.0424
0.0	0.0	0.0	3298.4479	2911.2325	NaN	NaN	0.4688	0.5586	0.2674	0.0355	0.0496	0.0473	0.0416
0.0	0.0	0.0	999.4479	3615.2325	NaN	NaN	0.7834	0.6014	0.2339	0.0321	0.0458	0.0451	0.0417
0.0	0.0	0.0	2684.4479	1063.2325	NaN	NaN	0.2837	0.6006	0.2336	0.0328	0.0474	0.0469	0.0386
0.0	0.0	0.0	4337.4479	2157.2325	NaN	NaN	0.3322	0.6173	0.22	0.0313	0.0457	0.0461	0.0396
0.0	0.0	0.0	1437.4479	991.2325	NaN	NaN	0.4081	0.6201	0.2169	0.0313	0.0464	0.0473	0.038
0.0	0.0	0.0	1520.4479	2898.2325	NaN	NaN	0.6559	0.635	0.206	0.0299	0.0444	0.0461	0.0387
0.0	0.0	0.0	1881.4479	2341.2325	NaN	NaN	0.5544	0.6233	0.2144	0.0307	0.0457	0.0478	0.038
0.0	0.0	0.0	-52.5521	2872.2325	NaN	NaN	1.0186	0.6205	0.2171	0.0303	0.0452	0.0475	0.0394
0.0	0.0	0.0	-1871.5521	4293.2325	NaN	NaN	1.3	0.6333	0.207	0.0293	0.0442	0.0477	0.0386
0.0	0.0	0.0	2502.4479	1938.2325	NaN	NaN	0.4365	0.6224	0.2147	0.0298	0.0449	0.0489	0.0393
0.0	0.0	0.0	132.4479	2661.2325	NaN	NaN	0.9526	0.6192	0.2176	0.0297	0.0447	0.0491	0.0398
0.0	0.0	0.0	866.4479	991.2325	NaN	NaN	0.5336	0.6091	0.225	0.0302	0.0456	0.0502	0.04
0.0	0.0	0.0	1063.4479	2617.2325	NaN	NaN	0.7111	0.6109	0.2249	0.0299	0.0445	0.05	0.0398
0.0	0.0	0.0	2565.4479	3506.2325	NaN	NaN	0.5775	0.5738	0.2542	0.0318	0.0478	0.0516	0.0407
0.0	0.0	0.0	338.4479	1053.2325	NaN	NaN	0.7568	0.6066	0.2293	0.0298	0.0445	0.0503	0.0396
0.0	0.0	0.0	978.4479	6742.2325	NaN	NaN	0.8733	0.5692	0.2582	0.032	0.0484	0.0527	0.0394
0.0	0.0	0.0	1335.4479	1487.2325	NaN	NaN	0.5269	0.5873	0.2447	0.0304	0.046	0.052	0.0396
0.0	0.0	0.0	2325.4479	4725.2325	NaN	NaN	0.6702	0.5443	0.2807	0.0329	0.0493	0.0536	0.0391
0.0	0.0	0.0	1453.4479	4692.2325	NaN	NaN	0.7635	0.5695	0.2602	0.0314	0.0474	0.0521	0.0394
0.0	0.0	0.0	-628.5521	2803.2325	NaN	NaN	1.289	0.6052	0.2304	0.0303	0.0454	0.0514	0.0373
0.0	0.0	0.0	1432.4479	2105.2325	NaN	NaN	0.5951	0.6247	0.2137	0.03	0.0442	0.0504	0.037
0.0	0.0	0.0	914.4479	3299.2325	NaN	NaN	0.783	0.6187	0.2174	0.0312	0.0456	0.0509	0.0363
0.0	0.0	0.0	597.4479	5830.2325	NaN	NaN	0.9071	0.6192	0.2166	0.0314	0.0457	0.0507	0.0364
0.0	0.0	0.0	-777.5521	2631.2325	NaN	NaN	1.3	0.6316	0.2057	0.0311	0.0452	0.0503	0.036
0.0	0.0	0.0	352.4479	776.2325	NaN	NaN	0.6877	0.6393	0.1996	0.031	0.0446	0.0499	0.0356
0.0	0.0	0.0	-991.5521	6536.2325	NaN	NaN	1.1788	0.6225	0.2129	0.0324	0.0461	0.0503	0.0357
0.0	0.0	0.0	844.4479	1919.2325	NaN	NaN	0.6944	0.6377	0.2014	0.0314	0.0445	0.0493	0.0357
0.0	0.0	0.0	-53.5521	1823.2325	NaN	NaN	1.0303	0.658	0.1842	0.0305	0.0434	0.0488	0.0351
0.0	0.0	0.0	304.4479	2059.2325	NaN	NaN	0.8712	0.6676	0.1762	0.0303	0.0427	0.0483	0.0349
0.0	0.0	0.0	1903.4479	2514.2325	NaN	NaN	0.5691	0.657	0.1826	0.0317	0.0444	0.049	0.0352
0.0	0.0	0.0	173.4479	121.2325	NaN	NaN	0.4114	0.6672	0.1759	0.0309	0.043	0.0479	0.035
0.0	0.0	0.0	2060.4479	3409.2325	NaN	NaN	0.6233	0.6368	0.1992	0.0338	0.0462	0.049	0.0349
0.0	0.0	0.0	3169.4479	-334.7675	NaN	NaN	-0.1181	0.6594	0.1829	0.0314	0.0436	0.0476	0.0351
0.0	0.0	0.0	361.4479	1563.2325	NaN	NaN	0.8122	0.6421	0.1954	0.0333	0.0459	0.0491	0.0342
0.0	0.0	0.0	-142.5521	3273.2325	NaN	NaN	1.0455	0.655	0.187	0.0319	0.0438	0.0475	0.0348
0.0	0.0	0.0	1032.4479	2693.2325	NaN	NaN	0.7229	0.653	0.1874	0.0324	0.0449	0.0483	0.0339
0.0	0.0	0.0	264.4479	2522.2325	NaN	NaN	0.9051	0.6716	0.1732	0.031	0.043	0.0467	0.0345
0.0	0.0	0.0	-1792.5521	481.2325	NaN	NaN	-0.3	0.6752	0.1688	0.0318	0.0434	0.0467	0.0341
0.0	0.0	0.0	1592.4479	606.2325	NaN	NaN	0.2757	0.6667	0.1769	0.0339	0.0428	0.0454	0.0342
0.0	0.0	0.0	2950.4479	5755.2325	NaN	NaN	0.6611	0.6422	0.1946	0.0379	0.0445	0.0457	0.035
0.0	0.0	0.0	468.4479	598.2325	NaN	NaN	0.5608	0.6864	0.1626	0.035	0.0387	0.042	0.0353
0.0	0.0	0.0	1122.4479	2699.2325	NaN	NaN	0.7063	0.6784	0.1665	0.038	0.0397	0.0429	0.0344
0.0	0.0	0.0	844.4479	2995.2325	NaN	NaN	0.7801	0.7016	0.1497	0.0362	0.0366	0.0408	0.0352
0.0	0.0	0.0	1778.4479	2687.2325	NaN	NaN	0.6018	0.7057	0.1453	0.0367	0.0367	0.0411	0.0345
0.0	0.0	0.0	435.4479	-476.7675	NaN	NaN	1.3	0.7278	0.1291	0.0346	0.0344	0.0391	0.035
0.0	0.0	0.0	839.4479	2077.2325	NaN	NaN	0.7122	0.7077	0.1414	0.0379	0.0373	0.0413	0.0344
0.0	0.0	0.0	239.4479	4111.2325	NaN	NaN	0.945	0.7039	0.145	0.0379	0.0367	0.0407	0.0357
0.0	0.0	0.0	-583.5521	2380.2325	NaN	NaN	1.3	0.6876	0.1569	0.0401	0.0384	0.042	0.0351
0.0	0.0	0.0	491.4479	5208.2325	NaN	NaN	0.9138	0.6736	0.1681	0.0412	0.0391	0.0425	0.0355
0.0	0.0	0.0	-203.5521	6151.2325	NaN	NaN	1.0342	0.6635	0.1761	0.0417	0.04	0.0435	0.0352
0.0	0.0	0.0	342.4479	2577.2325	NaN	NaN	0.8827	0.6778	0.1665	0.0396	0.0384	0.0426	0.0351
0.0	0.0	0.0	1677.4479	2101.2325	NaN	NaN	0.5561	0.679	0.1654	0.0396	0.0387	0.0431	0.0343
0.0	0.0	0.0	-1094.5521	6098.2325	NaN	NaN	1.2187	0.6838	0.1609	0.0388	0.0386	0.043	0.0348
0.0	0.0	0.0	-1176.5521	163.2325	NaN	NaN	-0.1611	0.7139	0.1387	0.0356	0.0362	0.0409	0.0348
0.0	0.0	0.0	1668.4479	2701.2325	NaN	NaN	0.6182	0.6889	0.1544	0.0394	0.0393	0.0434	0.0345
0.0	0.0	0.0	1961.4479	1920.2325	NaN	NaN	0.4947	0.6681	0.17	0.0413	0.0406	0.0443	0.0357
0.0	0.0	0.0	902.4479	4568.2325	NaN	NaN	0.835	0.6339	0.196	0.0444	0.0435	0.046	0.0361
0.0	0.0	0.0	4095.4479	1080.2325	NaN	NaN	0.2087	0.6354	0.1969	0.043	0.0428	0.0457	0.0363
0.0	0.0	0.0	2675.4479	4282.2325	NaN	NaN	0.6155	0.6216	0.2075	0.0437	0.0444	0.0468	0.036
0.0	0.0	0.0	1655.4479	1425.2325	NaN	NaN	0.4626	0.6419	0.1935	0.0408	0.0421	0.0457	0.036
0.0	0.0	0.0	1192.4479	974.2325	NaN	NaN	0.4496	0.6536	0.1849	0.0398	0.0413	0.0451	0.0353
0.0	0.0	0.0	2156.4479	2998.2325	NaN	NaN	0.5817	0.6476	0.1893	0.0404	0.0419	0.0452	0.0356
0.0	0.0	0.0	1040.4479	1170.2325	NaN	NaN	0.5294	0.6459	0.1908	0.0404	0.0419	0.0453	0.0357
0.0	0.0	0.0	2493.4479	3554.2325	NaN	NaN	0.5877	0.6447	0.1925	0.0403	0.0418	0.0453	0.0354
0.0	0.0	0.0	1693.4479	5439.2325	NaN	NaN	0.7626	0.6397	0.1959	0.0405	0.0422	0.046	0.0356
0.0	0.0	0.0	318.4479	416.2325	NaN	NaN	0.5665	0.6799	0.1674	0.0365	0.0378	0.0433	0.0351
0.0	0.0	0.0	725.4479	3551.2325	NaN	NaN	0.8304	0.6801	0.1665	0.0374	0.0381	0.0436	0.0343
0.0	0.0	0.0	231.4479	3575.2325	NaN	NaN	0.9392	0.6943	0.1564	0.0364	0.0363	0.0423	0.0344
0.0	0.0	0.0	1973.4479	2825.2325	NaN	NaN	0.5888	0.7037	0.1487	0.0361	0.036	0.0416	0.0339
0.0	0.0	0.0	-33.5521	2374.2325	NaN	NaN	1.0143	0.7399	0.1223	0.0327	0.0329	0.0382	0.034
0.0	0.0	0.0	291.4479	2344.2325	NaN	NaN	0.8894	0.7464	0.1146	0.0334	0.0336	0.0383	0.0338
0.0	0.0	0.0	-133.5521	1284.2325	NaN	NaN	1.1161	0.7606	0.1038	0.0324	0.0324	0.0365	0.0344
0.0	0.0	0.0	512.4479	1426.2325	NaN	NaN	0.7357	0.7496	0.1095	0.0348	0.0345	0.0378	0.0338
0.0	0.0	0.0	276.4479	3362.2325	NaN	NaN	0.924	0.7533	0.1079	0.0342	0.0337	0.0365	0.0343
0.0	0.0	0.0	2245.4479	738.2325	NaN	NaN	0.2474	0.7493	0.1097	0.035	0.0348	0.0374	0.0338
0.0	0.0	0.0	-641.5521	1703.2325	NaN	NaN	1.3	0.7577	0.1048	0.0337	0.0334	0.0361	0.0343
0.0	0.0	0.0	-1161.5521	479.2325	NaN	NaN	-0.3	0.7578	0.1039	0.034	0.0338	0.0367	0.0338
0.0	0.0	0.0	1789.4479	2215.2325	NaN	NaN	0.5532	0.746	0.112	0.0358	0.0345	0.0374	0.0344
0.0	0.0	0.0	-366.5521	2116.2325	NaN	NaN	1.2095	0.7303	0.1233	0.0377	0.0356	0.0385	0.0346
0.0	0.0	0.0	2010.4479	3042.2325	NaN	NaN	0.6021	0.709	0.1392	0.0401	0.0372	0.0397	0.0348
0.0	0.0	0.0	822.4479	5359.2325	NaN	NaN	0.867	0.7037	0.1443	0.0397	0.0373	0.04	0.0351
0.0	0.0	0.0	715.4479	977.2325	NaN	NaN	0.5773	0.7103	0.1403	0.0383	0.0366	0.0396	0.0348
0.0	0.0	0.0	1667.4479	1543.2325	NaN	NaN	0.4807	0.7096	0.1408	0.0383	0.0367	0.0399	0.0348
0.0	0.0	0.0	464.4479	3464.2325	NaN	NaN	0.8818	0.6945	0.1511	0.0401	0.0384	0.0411	0.0348
0.0	0.0	0.0	3926.4479	2148.2325	NaN	NaN	0.3536	0.679	0.1627	0.0414	0.0396	0.042	0.0353
0.0	0.0	0.0	524.4479	3209.2325	NaN	NaN	0.8595	0.6721	0.1687	0.0417	0.0401	0.0422	0.0352
0.0	0.0	0.0	2536.4479	3992.2325	NaN	NaN	0.6115	0.6639	0.175	0.0423	0.0409	0.0425	0.0353
0.0	0.0	0.0	1173.4479	5076.2325	NaN	NaN	0.8122	0.6626	0.1768	0.0421	0.0407	0.0424	0.0354
0.0	0.0	0.0	4541.4479	2712.2325	NaN	NaN	0.3739	0.6467	0.1888	0.0438	0.0423	0.0431	0.0354
0.0	0.0	0.0	2626.4479	4319.2325	NaN	NaN	0.6219	0.6575	0.1815	0.042	0.0412	0.0423	0.0355
0.0	0.0	0.0	2448.4479	2861.2325	NaN	NaN	0.5389	0.6661	0.1753	0.0409	0.0408	0.0419	0.0349
0.0	0.0	0.0	1529.4479	3643.2325	NaN	NaN	0.7043	0.67	0.1721	0.0406	0.0407	0.0417	0.035
0.0	0.0	0.0	1940.4479	1747.2325	NaN	NaN	0.4738	0.6909	0.1572	0.0382	0.0389	0.0404	0.0344
0.0	0.0	0.0	748.4479	4764.2325	NaN	NaN	0.8642	0.7038	0.1472	0.0373	0.038	0.0397	0.034
0.0	0.0	0.0	-797.5521	216.2325	NaN	NaN	-0.3	0.7331	0.1255	0.0344	0.0352	0.0376	0.0343
0.0	0.0	0.0	176.4479	134.2325	NaN	NaN	0.4321	0.7275	0.1274	0.0362	0.0366	0.0388	0.0336
0.0	0.0	0.0	927.4479	4980.2325	NaN	NaN	0.843	0.7255	0.1286	0.0366	0.0365	0.0386	0.0343
0.0	0.0	0.0	-884.5521	1121.2325	NaN	NaN	1.3	0.7371	0.1208	0.0353	0.0352	0.0377	0.0339
0.0	0.0	0.0	714.4479	1808.2325	NaN	NaN	0.7168	0.736	0.1212	0.0358	0.0353	0.0377	0.0341
0.0	0.0	0.0	136.4479	1217.2325	NaN	NaN	0.8992	0.7385	0.1202	0.0356	0.0345	0.0373	0.0339
0.0	0.0	0.0	3500.4479	3829.2325	NaN	NaN	0.5224	0.7217	0.1314	0.0379	0.0364	0.0386	0.0341
0.0	0.0	0.0	-1107.5521	1979.2325	NaN	NaN	1.3	0.7472	0.1158	0.034	0.0326	0.036	0.0344
0.0	0.0	0.0	-2259.5521	2573.2325	NaN	NaN	1.3	0.7341	0.1232	0.0363	0.0348	0.0379	0.0337
0.0	0.0	0.0	2804.4479	4636.2325	NaN	NaN	0.6231	0.7336	0.1248	0.036	0.0338	0.0374	0.0344
0.0	0.0	0.0	402.4479	5365.2325	NaN	NaN	0.9302	0.7185	0.1346	0.0379	0.0358	0.0389	0.0343
0.0	0.0	0.0	-2288.5521	2284.2325	NaN	NaN	-0.3	0.7404	0.121	0.0347	0.0327	0.0367	0.0345
0.0	0.0	0.0	2105.4479	4650.2325	NaN	NaN	0.6883	0.6917	0.1526	0.0414	0.0388	0.0413	0.0342
0.0	0.0	0.0	-403.5521	3851.2325	NaN	NaN	1.1171	0.7036	0.1468	0.0387	0.0362	0.0396	0.0351
0.0	0.0	0.0	3480.4479	4196.2325	NaN	NaN	0.5466	0.6819	0.1612	0.0414	0.0393	0.0418	0.0344
0.0	0.0	0.0	-183.5521	944.2325	NaN	NaN	1.2413	0.7226	0.1351	0.0358	0.034	0.0378	0.0347
0.0	0.0	0.0	3146.4479	5769.2325	NaN	NaN	0.6471	0.669	0.1697	0.0433	0.0411	0.0427	0.0342
0.0	0.0	0.0	231.4479	3992.2325	NaN	NaN	0.9452	0.7046	0.1475	0.0379	0.0358	0.039	0.0352
0.0	0.0	0.0	4192.4479	4935.2325	NaN	NaN	0.5407	0.6668	0.1727	0.0429	0.0411	0.0424	0.0341
0.0	0.0	0.0	1674.4479	1437.2325	NaN	NaN	0.4619	0.7161	0.1401	0.0361	0.0349	0.0379	0.0348
0.0	0.0	0.0	2642.4479	3188.2325	NaN	NaN	0.5468	0.679	0.1635	0.0415	0.0406	0.0418	0.0335
0.0	0.0	0.0	-1479.5521	1422.2325	NaN	NaN	-0.3	0.7335	0.1277	0.0343	0.0333	0.0363	0.0349
0.0	0.0	0.0	4192.4479	2329.2325	NaN	NaN	0.3572	0.6967	0.1503	0.0403	0.0392	0.0405	0.0331
0.0	0.0	0.0	347.4479	2758.2325	NaN	NaN	0.8881	0.7276	0.1306	0.0359	0.0345	0.0365	0.035
0.0	0.0	0.0	1272.4479	2018.2325	NaN	NaN	0.6133	0.6941	0.1516	0.041	0.0398	0.0404	0.0332
0.0	0.0	0.0	1208.4479	3985.2325	NaN	NaN	0.7673	0.7168	0.1376	0.0373	0.036	0.0375	0.0348
0.0	0.0	0.0	1964.4479	789.2325	NaN	NaN	0.2866	0.7053	0.144	0.0392	0.0387	0.0396	0.0333
0.0	0.0	0.0	1175.4479	1639.2325	NaN	NaN	0.5824	0.7291	0.1281	0.0359	0.0354	0.037	0.0344
0.0	0.0	0.0	587.4479	3896.2325	NaN	NaN	0.869	0.7126	0.1371	0.0387	0.0386	0.0396	0.0334
0.0	0.0	0.0	1139.4479	1936.2325	NaN	NaN	0.6295	0.729	0.127	0.0362	0.0358	0.0375	0.0347
0.0	0.0	0.0	2406.4479	1441.2325	NaN	NaN	0.3746	0.7176	0.1331	0.0382	0.0381	0.0393	0.0337
0.0	0.0	0.0	833.4479	3493.2325	NaN	NaN	0.8074	0.7191	0.1329	0.0376	0.0372	0.0385	0.0347
0.0	0.0	0.0	-371.5521	3568.2325	NaN	NaN	1.1162	0.7104	0.1384	0.0387	0.0385	0.0397	0.0342
0.0	0.0	0.0	2791.4479	2791.2325	NaN	NaN	0.5	0.7045	0.1427	0.0392	0.0389	0.0398	0.0349
0.0	0.0	0.0	-686.5521	1526.2325	NaN	NaN	1.3	0.7075	0.1411	0.0387	0.0384	0.0396	0.0348
0.0	0.0	0.0	409.4479	2927.2325	NaN	NaN	0.8773	0.6961	0.1491	0.0401	0.0394	0.0404	0.0349
0.0	0.0	0.0	2130.4479	4179.2325	NaN	NaN	0.6624	0.6945	0.1514	0.0399	0.0391	0.0403	0.0348
0.0	0.0	0.0	-80.5521	5593.2325	NaN	NaN	1.0146	0.688	0.156	0.0404	0.0398	0.0409	0.0349
0.0	0.0	0.0	510.4479	2781.2325	NaN	NaN	0.8449	0.7122	0.1402	0.0372	0.0368	0.0391	0.0346
0.0	0.0	0.0	2055.4479	4188.2325	NaN	NaN	0.6708	0.6919	0.1523	0.0402	0.0399	0.0414	0.0343
0.0	0.0	0.0	-842.5521	-89.7675	NaN	NaN	0.0963	0.7141	0.1379	0.0372	0.0367	0.0392	0.035
0.0	0.0	0.0	2573.4479	2897.2325	NaN	NaN	0.5296	0.6816	0.1595	0.0419	0.0407	0.0421	0.0342
0.0	0.0	0.0	2496.4479	2785.2325	NaN	NaN	0.5273	0.6864	0.1577	0.0406	0.0393	0.0409	0.0351
0.0	0.0	0.0	3145.4479	4638.2325	NaN	NaN	0.5959	0.6626	0.1742	0.0433	0.0424	0.0431	0.0344
0.0	0.0	0.0	-405.5521	2776.2325	NaN	NaN	1.1711	0.7025	0.1478	0.0379	0.0372	0.0397	0.0348
0.0	0.0	0.0	5396.4479	1435.2325	NaN	NaN	0.2101	0.6814	0.1608	0.0413	0.0407	0.0423	0.0335
0.0	0.0	0.0	990.4479	5045.2325	NaN	NaN	0.8359	0.7002	0.1482	0.0384	0.038	0.0404	0.0348
0.0	0.0	0.0	-1518.5521	2359.2325	NaN	NaN	1.3	0.7096	0.1404	0.0378	0.0382	0.0404	0.0337
0.0	0.0	0.0	1683.4479	1628.2325	NaN	NaN	0.4917	0.7339	0.1232	0.035	0.0354	0.0379	0.0346
0.0	0.0	0.0	110.4479	104.2325	NaN	NaN	0.4855	0.7268	0.1256	0.0369	0.0373	0.0394	0.0341
0.0	0.0	0.0	-276.5521	2475.2325	NaN	NaN	1.1258	0.7248	0.1278	0.0371	0.0366	0.0388	0.035
0.0	0.0	0.0	526.4479	5384.2325	NaN	NaN	0.9109	0.6924	0.1502	0.0413	0.0403	0.0412	0.0346
0.0	0.0	0.0	697.4479	5883.2325	NaN	NaN	0.894	0.6847	0.1573	0.0413	0.0402	0.041	0.0354
0.0	0.0	0.0	1532.4479	2324.2325	NaN	NaN	0.6027	0.7093	0.1416	0.0377	0.0374	0.0393	0.0347
0.0	0.0	0.0	-129.5521	2568.2325	NaN	NaN	1.0531	0.7198	0.1334	0.0369	0.0365	0.0391	0.0343
0.0	0.0	0.0	157.4479	2938.2325	NaN	NaN	0.9491	0.7158	0.1351	0.0377	0.037	0.0398	0.0347
0.0	0.0	0.0	-807.5521	3120.2325	NaN	NaN	1.3	0.7136	0.1366	0.0382	0.0368	0.0399	0.0349
0.0	0.0	0.0	1688.4479	4186.2325	NaN	NaN	0.7126	0.6883	0.1543	0.0415	0.0394	0.0419	0.0347
0.0	0.0	0.0	1526.4479	5072.2325	NaN	NaN	0.7687	0.6809	0.1605	0.0415	0.0397	0.0422	0.0352
0.0	0.0	0.0	-383.5521	1483.2325	NaN	NaN	1.3	0.7009	0.1473	0.0385	0.0375	0.0411	0.0347
0.0	0.0	0.0	1351.4479	3845.2325	NaN	NaN	0.7399	0.7052	0.1434	0.0383	0.0372	0.0412	0.0347
0.0	0.0	0.0	1569.4479	185.2325	NaN	NaN	0.1056	0.7115	0.139	0.0377	0.0363	0.0407	0.0349
0.0	0.0	0.0	1732.4479	3534.2325	NaN	NaN	0.6711	0.6883	0.155	0.041	0.0384	0.0423	0.0349
0.0	0.0	0.0	1873.4479	2116.2325	NaN	NaN	0.5304	0.699	0.1496	0.039	0.0364	0.0407	0.0353
0.0	0.0	0.0	2527.4479	2042.2325	NaN	NaN	0.4469	0.6855	0.159	0.0407	0.0381	0.0421	0.0347
0.0	0.0	0.0	240.4479	2169.2325	NaN	NaN	0.9002	0.6984	0.1505	0.0386	0.0363	0.0411	0.0352
0.0	0.0	0.0	-208.5521	5165.2325	NaN	NaN	1.0421	0.6875	0.1578	0.0401	0.0376	0.0424	0.0346
0.0	0.0	0.0	643.4479	4577.2325	NaN	NaN	0.8768	0.6961	0.1526	0.0387	0.0361	0.0414	0.0351
0.0	0.0	0.0	-490.5521	2907.2325	NaN	NaN	1.203	0.6946	0.1537	0.0391	0.0365	0.0418	0.0344
0.0	0.0	0.0	-3.5521	3880.2325	NaN	NaN	1.0009	0.7018	0.1488	0.0382	0.0357	0.0411	0.0344
0.0	0.0	0.0	2709.4479	5605.2325	NaN	NaN	0.6741	0.701	0.1487	0.0385	0.0363	0.0415	0.034
0.0	0.0	0.0	801.4479	1518.2325	NaN	NaN	0.6545	0.7352	0.1249	0.0342	0.033	0.0384	0.0344
0.0	0.0	0.0	-1166.5521	553.2325	NaN	NaN	-0.3	0.7453	0.1157	0.0339	0.0331	0.038	0.0339
0.0	0.0	0.0	359.4479	1694.2325	NaN	NaN	0.825	0.742	0.1168	0.0351	0.0336	0.0382	0.0343
0.0	0.0	0.0	1501.4479	1942.2325	NaN	NaN	0.564	0.7249	0.1279	0.0377	0.0355	0.0396	0.0344
0.0	0.0	0.0	-543.5521	4566.2325	NaN	NaN	1.1351	0.7267	0.1274	0.0371	0.0351	0.0389	0.0348
0.0	0.0	0.0	-31.5521	2708.2325	NaN	NaN	1.0118	0.7314	0.1241	0.0365	0.0349	0.0387	0.0344
0.0	0.0	0.0	1034.4479	4168.2325	NaN	NaN	0.8012	0.7258	0.1276	0.0374	0.0354	0.0391	0.0348
0.0	0.0	0.0	-730.5521	914.2325	NaN	NaN	1.3	0.7241	0.1293	0.0376	0.0352	0.0389	0.0348
0.0	0.0	0.0	2402.4479	4406.2325	NaN	NaN	0.6471	0.7017	0.1451	0.0405	0.0373	0.0405	0.0349
0.0	0.0	0.0	2624.4479	1797.2325	NaN	NaN	0.4065	0.7014	0.1465	0.0397	0.0368	0.0403	0.0353
0.0	0.0	0.0	927.4479	3606.2325	NaN	NaN	0.7954	0.6931	0.1524	0.0404	0.0381	0.0414	0.0346
0.0	0.0	0.0	-252.5521	3843.2325	NaN	NaN	1.0703	0.7125	0.139	0.0374	0.036	0.0401	0.035
0.0	0.0	0.0	-1688.5521	2721.2325	NaN	NaN	1.3	0.7144	0.1368	0.0374	0.0363	0.041	0.0341
0.0	0.0	0.0	2706.4479	3004.2325	NaN	NaN	0.5261	0.7118	0.1377	0.0378	0.0366	0.0413	0.0348
0.0	0.0	0.0	1789.4479	496.2325	NaN	NaN	0.2171	0.7167	0.1341	0.0372	0.0363	0.0413	0.0343
0.0	0.0	0.0	1740.4479	6454.2325	NaN	NaN	0.7876	0.6914	0.1505	0.0404	0.0394	0.0436	0.0348
0.0	0.0	0.0	2925.4479	-1534.7675	NaN	NaN	-0.3	0.7143	0.1365	0.0368	0.0362	0.0411	0.035
0.0	0.0	0.0	2300.4479	5712.2325	NaN	NaN	0.7129	0.6774	0.1609	0.0417	0.0409	0.0447	0.0344
0.0	0.0	0.0	1039.4479	396.2325	NaN	NaN	0.276	0.7138	0.1381	0.0362	0.0357	0.0406	0.0355
0.0	0.0	0.0	1927.4479	4550.2325	NaN	NaN	0.7024	0.6756	0.1631	0.0415	0.0411	0.0449	0.0339
0.0	0.0	0.0	1006.4479	5833.2325	NaN	NaN	0.8529	0.6948	0.1512	0.038	0.038	0.0427	0.0354
0.0	0.0	0.0	-867.5521	3979.2325	NaN	NaN	1.2788	0.7064	0.1424	0.0367	0.0376	0.0425	0.0342
0.0	0.0	0.0	-175.5521	1340.2325	NaN	NaN	1.1507	0.7445	0.1165	0.0324	0.0331	0.0386	0.035
0.0	0.0	0.0	1718.4479	1778.2325	NaN	NaN	0.5085	0.7227	0.1281	0.0363	0.037	0.0421	0.0338
0.0	0.0	0.0	387.4479	4074.2325	NaN	NaN	0.9132	0.732	0.1231	0.0346	0.0349	0.0404	0.035
0.0	0.0	0.0	140.4479	4208.2325	NaN	NaN	0.9677	0.7154	0.1329	0.037	0.0376	0.043	0.0341
0.0	0.0	0.0	1297.4479	839.2325	NaN	NaN	0.3928	0.7378	0.1194	0.0336	0.0341	0.0401	0.035
0.0	0.0	0.0	81.4479	2690.2325	NaN	NaN	0.9706	0.7155	0.1326	0.0369	0.0375	0.0437	0.0339
0.0	0.0	0.0	-76.5521	3548.2325	NaN	NaN	1.0221	0.7238	0.1288	0.0351	0.0351	0.0422	0.035
0.0	0.0	0.0	170.4479	3860.2325	NaN	NaN	0.9577	0.7172	0.1324	0.0361	0.0364	0.0436	0.0343
0.0	0.0	0.0	3479.4479	1574.2325	NaN	NaN	0.3115	0.7322	0.1228	0.0341	0.0343	0.0416	0.0351
0.0	0.0	0.0	2862.4479	-588.7675	NaN	NaN	-0.2589	0.7289	0.1231	0.035	0.0356	0.0426	0.0347
0.0	0.0	0.0	584.4479	1975.2325	NaN	NaN	0.7717	0.7345	0.1197	0.0343	0.0346	0.0416	0.0353
0.0	0.0	0.0	-127.5521	2762.2325	NaN	NaN	1.0484	0.7183	0.1298	0.0365	0.037	0.0435	0.035
0.0	0.0	0.0	-292.5521	3111.2325	NaN	NaN	1.1038	0.7158	0.1326	0.0362	0.0368	0.0431	0.0355
0.0	0.0	0.0	1073.4479	3398.2325	NaN	NaN	0.7599	0.7103	0.1362	0.0366	0.0377	0.0441	0.0352
0.0	0.0	0.0	178.4479	2882.2325	NaN	NaN	0.9417	0.7189	0.131	0.0352	0.0364	0.0432	0.0354
0.0	0.0	0.0	1369.4479	1186.2325	NaN	NaN	0.4642	0.7124	0.1347	0.036	0.0373	0.0444	0.0352
0.0	0.0	0.0	-81.5521	3174.2325	NaN	NaN	1.0264	0.7154	0.1336	0.0354	0.0365	0.0437	0.0354
0.0	0.0	0.0	675.4479	4991.2325	NaN	NaN	0.8808	0.7064	0.1396	0.0366	0.0377	0.0447	0.0351
0.0	0.0	0.0	641.4479	2403.2325	NaN	NaN	0.7893	0.717	0.1328	0.0351	0.0362	0.0433	0.0356
0.0	0.0	0.0	-1489.5521	3180.2325	NaN	NaN	1.3	0.7147	0.1332	0.0359	0.0372	0.0442	0.0349
0.0	0.0	0.0	1076.4479	4006.2325	NaN	NaN	0.7882	0.7083	0.1371	0.0367	0.038	0.0446	0.0353
0.0	0.0	0.0	-378.5521	2188.2325	NaN	NaN	1.2092	0.721	0.128	0.0352	0.0367	0.0438	0.0354
0.0	0.0	0.0	1490.4479	4838.2325	NaN	NaN	0.7645	0.7058	0.1377	0.0375	0.0389	0.0453	0.0349
0.0	0.0	0.0	987.4479	2579.2325	NaN	NaN	0.7231	0.7186	0.1303	0.0356	0.0369	0.0433	0.0353
0.0	0.0	0.0	91.4479	4227.2325	NaN	NaN	0.9788	0.7127	0.1336	0.0368	0.0382	0.0441	0.0345
0.0	0.0	0.0	721.4479	3515.2325	NaN	NaN	0.8297	0.7427	0.1135	0.033	0.0348	0.0404	0.0355
0.0	0.0	0.0	-1732.5521	-102.7675	NaN	NaN	0.056	0.751	0.1041	0.0328	0.0356	0.0411	0.0353
0.0	0.0	0.0	-1271.5521	429.2325	NaN	NaN	-0.3	0.7622	0.097	0.0315	0.0342	0.0397	0.0352
0.0	0.0	0.0	741.4479	3337.2325	NaN	NaN	0.8182	0.7446	0.1066	0.0346	0.0372	0.0421	0.0349
0.0	0.0	0.0	-1383.5521	760.2325	NaN	NaN	-0.3	0.7543	0.1023	0.0329	0.035	0.0402	0.0352
0.0	0.0	0.0	1026.4479	1154.2325	NaN	NaN	0.5293	0.7324	0.1152	0.0363	0.0384	0.0432	0.0345
0.0	0.0	0.0	1133.4479	2616.2325	NaN	NaN	0.6977	0.7368	0.1147	0.0352	0.0364	0.0419	0.035
0.0	0.0	0.0	223.4479	2500.2325	NaN	NaN	0.918	0.7248	0.122	0.037	0.0382	0.0436	0.0345
0.0	0.0	0.0	-401.5521	565.2325	NaN	NaN	1.3	0.7527	0.1056	0.0328	0.0339	0.0401	0.0348
0.0	0.0	0.0	-1612.5521	3671.2325	NaN	NaN	1.3	0.7311	0.117	0.0365	0.0376	0.0438	0.0339
0.0	0.0	0.0	-618.5521	2623.2325	NaN	NaN	1.3	0.7479	0.1083	0.0337	0.0342	0.041	0.035
0.0	0.0	0.0	-685.5521	2913.2325	NaN	NaN	1.3	0.725	0.1213	0.0374	0.0379	0.0445	0.0338
0.0	0.0	0.0	1557.4479	3272.2325	NaN	NaN	0.6775	0.7318	0.1198	0.036	0.0354	0.0422	0.0347
0.0	0.0	0.0	2514.4479	3427.2325	NaN	NaN	0.5768	0.6993	0.1412	0.0405	0.0394	0.0459	0.0337
0.0	0.0	0.0	1856.4479	6667.2325	NaN	NaN	0.7822	0.6984	0.1448	0.0396	0.0379	0.0446	0.0347
0.0	0.0	0.0	-7.5521	4249.2325	NaN	NaN	1.0018	0.6983	0.1447	0.0394	0.0385	0.0449	0.0341
0.0	0.0	0.0	747.4479	2612.2325	NaN	NaN	0.7775	0.7165	0.1323	0.0369	0.0366	0.043	0.0346
0.0	0.0	0.0	895.4479	2101.2325	NaN	NaN	0.7012	0.7181	0.1293	0.0371	0.0374	0.0437	0.0343
0.0	0.0	0.0	-1117.5521	3033.2325	NaN	NaN	1.3	0.7242	0.1251	0.0365	0.0366	0.0431	0.0345
0.0	0.0	0.0	773.4479	4440.2325	NaN	NaN	0.8517	0.7018	0.1396	0.0397	0.0392	0.0455	0.0342
0.0	0.0	0.0	-2.5521	4660.2325	NaN	NaN	1.0005	0.6937	0.1471	0.0402	0.0391	0.0453	0.0346
0.0	0.0	0.0	698.4479	4848.2325	NaN	NaN	0.8741	0.6843	0.1543	0.0411	0.0399	0.0461	0.0342
0.0	0.0	0.0	925.4479	4158.2325	NaN	NaN	0.818	0.6935	0.1491	0.0395	0.0385	0.0449	0.0344
0.0	0.0	0.0	1985.4479	2065.2325	NaN	NaN	0.5098	0.684	0.1555	0.0408	0.0396	0.0462	0.0339
0.0	0.0	0.0	640.4479	5130.2325	NaN	NaN	0.889	0.6852	0.1553	0.0404	0.0392	0.0457	0.0343
0.0	0.0	0.0	-684.5521	2936.2325	NaN	NaN	1.3	0.6977	0.1461	0.0387	0.0383	0.0451	0.034
0.0	0.0	0.0	1548.4479	2686.2325	NaN	NaN	0.6343	0.6938	0.1477	0.0395	0.0393	0.0458	0.034
0.0	0.0	0.0	453.4479	2524.2325	NaN	NaN	0.8477	0.7067	0.1382	0.0378	0.0381	0.045	0.0343
0.0	0.0	0.0	384.4479	4930.2325	NaN	NaN	0.9277	0.7015	0.1408	0.0388	0.0391	0.0459	0.0339
0.0	0.0	0.0	-41.5521	2989.2325	NaN	NaN	1.0141	0.718	0.1295	0.0365	0.0371	0.0442	0.0347
0.0	0.0	0.0	-1540.5521	686.2325	NaN	NaN	-0.3	0.7061	0.1366	0.0385	0.0388	0.0459	0.034
0.0	0.0	0.0	870.4479	2835.2325	NaN	NaN	0.7651	0.6979	0.144	0.0394	0.0386	0.0458	0.0344
0.0	0.0	0.0	1359.4479	2581.2325	NaN	NaN	0.655	0.6795	0.1574	0.0414	0.0403	0.0473	0.0341
0.0	0.0	0.0	-480.5521	3992.2325	NaN	NaN	1.1368	0.6836	0.1561	0.0403	0.0392	0.0463	0.0345
0.0	0.0	0.0	850.4479	3278.2325	NaN	NaN	0.794	0.6929	0.1492	0.0391	0.0386	0.046	0.0342
0.0	0.0	0.0	-781.5521	3787.2325	NaN	NaN	1.26	0.6979	0.1454	0.0386	0.0381	0.0457	0.0344
0.0	0.0	0.0	-1054.5521	2993.2325	NaN	NaN	1.3	0.6988	0.1443	0.0386	0.0379	0.0459	0.0344
0.0	0.0	0.0	1760.4479	4739.2325	NaN	NaN	0.7291	0.6748	0.162	0.0417	0.0398	0.0476	0.0341
0.0	0.0	0.0	3298.4479	7899.2325	NaN	NaN	0.7054	0.6544	0.1775	0.0434	0.0412	0.0486	0.0348
0.0	0.0	0.0	-472.5521	3534.2325	NaN	NaN	1.1543	0.6865	0.1553	0.039	0.0384	0.0464	0.0345
0.0	0.0	0.0	-523.5521	1504.2325	NaN	NaN	1.3	0.7093	0.1378	0.0365	0.0369	0.0452	0.0341
0.0	0.0	0.0	1466.4479	2754.2325	NaN	NaN	0.6526	0.6982	0.1443	0.0386	0.0384	0.0467	0.0339
0.0	0.0	0.0	369.4479	3881.2325	NaN	NaN	0.9131	0.6816	0.1558	0.0408	0.0397	0.0478	0.0343
0.0	0.0	0.0	-226.5521	5058.2325	NaN	NaN	1.0469	0.6823	0.1563	0.0404	0.0396	0.0471	0.0343
0.0	0.0	0.0	2294.4479	157.2325	NaN	NaN	0.0641	0.6943	0.1477	0.0388	0.039	0.0462	0.0341
0.0	0.0	0.0	-136.5521	2520.2325	NaN	NaN	1.0573	0.7024	0.141	0.0379	0.0388	0.0459	0.034
0.0	0.0	0.0	-826.5521	3470.2325	NaN	NaN	1.3	0.7121	0.1337	0.0368	0.0379	0.0453	0.0343
0.0	0.0	0.0	-583.5521	1484.2325	NaN	NaN	1.3	0.716	0.1304	0.0365	0.0377	0.0454	0.034
0.0	0.0	0.0	1219.4479	3343.2325	NaN	NaN	0.7327	0.6915	0.1476	0.0399	0.0398	0.0474	0.0338
0.0	0.0	0.0	679.4479	2684.2325	NaN	NaN	0.798	0.676	0.1601	0.0413	0.0405	0.0479	0.0343
0.0	0.0	0.0	1258.4479	4568.2325	NaN	NaN	0.784	0.6717	0.1642	0.0413	0.0406	0.0484	0.0339
0.0	0.0	0.0	2583.4479	2813.2325	NaN	NaN	0.5213	0.6865	0.1539	0.0392	0.0393	0.0472	0.0339
0.0	0.0	0.0	-914.5521	1508.2325	NaN	NaN	1.3	0.7045	0.1401	0.0372	0.038	0.0464	0.0337
0.0	0.0	0.0	-204.5521	3906.2325	NaN	NaN	1.0553	0.6901	0.1488	0.0395	0.0398	0.0483	0.0334
0.0	0.0	0.0	717.4479	4633.2325	NaN	NaN	0.8659	0.6856	0.1526	0.04	0.0397	0.0485	0.0337
0.0	0.0	0.0	1725.4479	3766.2325	NaN	NaN	0.6858	0.6847	0.1531	0.0399	0.0402	0.0485	0.0337
0.0	0.0	0.0	493.4479	1016.2325	NaN	NaN	0.6731	0.7103	0.1352	0.0366	0.0377	0.0462	0.034
0.0	0.0	0.0	305.4479	3698.2325	NaN	NaN	0.9237	0.7016	0.1389	0.0383	0.0396	0.0478	0.0337
0.0	0.0	0.0	-537.5521	1380.2325	NaN	NaN	1.3	0.7239	0.1244	0.0354	0.0365	0.0451	0.0346
0.0	0.0	0.0	612.4479	2563.2325	NaN	NaN	0.8071	0.6977	0.1404	0.0398	0.0402	0.0484	0.0336
0.0	0.0	0.0	-870.5521	4245.2325	NaN	NaN	1.258	0.6941	0.1456	0.0398	0.0389	0.0475	0.0342
0.0	0.0	0.0	992.4479	6362.2325	NaN	NaN	0.8651	0.6633	0.1668	0.0434	0.0423	0.0505	0.0338
0.0	0.0	0.0	1708.4479	3715.2325	NaN	NaN	0.685	0.6877	0.1523	0.0393	0.0388	0.0474	0.0345
0.0	0.0	0.0	2339.4479	317.2325	NaN	NaN	0.1194	0.6941	0.1466	0.0387	0.0391	0.0478	0.0337
0.0	0.0	0.0	1114.4479	4699.2325	NaN	NaN	0.8083	0.6913	0.1492	0.0389	0.0388	0.0479	0.0339
0.0	0.0	0.0	-552.5521	4887.2325	NaN	NaN	1.1275	0.6886	0.1506	0.0391	0.0393	0.0483	0.0342
0.0	0.0	0.0	-1037.5521	2196.2325	NaN	NaN	1.3	0.7177	0.1303	0.0354	0.0365	0.0453	0.0347
0.0	0.0	0.0	78.4479	2499.2325	NaN	NaN	0.9696	0.7139	0.1302	0.0368	0.0381	0.0467	0.0344
0.0	0.0	0.0	-276.5521	423.2325	NaN	NaN	1.3	0.7213	0.1253	0.0359	0.0368	0.0457	0.0349
0.0	0.0	0.0	1161.4479	4988.2325	NaN	NaN	0.8111	0.6867	0.1489	0.0408	0.0405	0.0495	0.0337
0.0	0.0	0.0	2682.4479	4622.2325	NaN	NaN	0.6328	0.6712	0.1622	0.0417	0.0407	0.0496	0.0346
0.0	0.0	0.0	2133.4479	3697.2325	NaN	NaN	0.6341	0.6616	0.1698	0.042	0.0418	0.0508	0.034
0.0	0.0	0.0	2300.4479	7768.2325	NaN	NaN	0.7715	0.6628	0.17	0.0411	0.0415	0.0505	0.0341
0.0	0.0	0.0	185.4479	2666.2325	NaN	NaN	0.935	0.7026	0.1426	0.0361	0.0375	0.0466	0.0346
0.0	0.0	0.0	-700.5521	1257.2325	NaN	NaN	1.3	0.7296	0.1205	0.0336	0.036	0.0448	0.0353
0.0	0.0	0.0	1463.4479	1307.2325	NaN	NaN	0.4718	0.7322	0.1169	0.0342	0.0365	0.0451	0.0351
0.0	0.0	0.0	350.4479	2418.2325	NaN	NaN	0.8734	0.7175	0.1262	0.0365	0.0381	0.0468	0.0349
0.0	0.0	0.0	1795.4479	3144.2325	NaN	NaN	0.6365	0.7116	0.1315	0.0371	0.0381	0.0468	0.0348
0.0	0.0	0.0	579.4479	4531.2325	NaN	NaN	0.8866	0.7053	0.1364	0.0377	0.0388	0.0472	0.0347
0.0	0.0	0.0	-2115.5521	1579.2325	NaN	NaN	-0.3	0.7133	0.132	0.0363	0.0373	0.0463	0.0347
0.0	0.0	0.0	-545.5521	4280.2325	NaN	NaN	1.1461	0.7059	0.1373	0.0375	0.0381	0.047	0.0343
0.0	0.0	0.0	352.4479	4037.2325	NaN	NaN	0.9197	0.7272	0.1235	0.0345	0.0354	0.0443	0.035
0.0	0.0	0.0	-65.5521	321.2325	NaN	NaN	1.2564	0.728	0.1208	0.0349	0.0363	0.0451	0.0348
0.0	0.0	0.0	1022.4479	1857.2325	NaN	NaN	0.6449	0.7365	0.1155	0.034	0.0352	0.0441	0.0348
0.0	0.0	0.0	-48.5521	6501.2325	NaN	NaN	1.0075	0.7224	0.1236	0.0361	0.0372	0.046	0.0347
0.0	0.0	0.0	-654.5521	987.2325	NaN	NaN	1.3	0.741	0.1124	0.0332	0.0345	0.0434	0.0355
0.0	0.0	0.0	1746.4479	412.2325	NaN	NaN	0.191	0.7182	0.1257	0.0367	0.0379	0.0472	0.0343
0.0	0.0	0.0	-426.5521	5810.2325	NaN	NaN	1.0792	0.7086	0.1347	0.0372	0.0373	0.0472	0.0349
0.0	0.0	0.0	1627.4479	4425.2325	NaN	NaN	0.7311	0.6836	0.1521	0.0399	0.0399	0.0499	0.0346
0.0	0.0	0.0	1281.4479	3480.2325	NaN	NaN	0.7309	0.7025	0.1414	0.0366	0.037	0.047	0.0354
0.0	0.0	0.0	-1033.5521	4945.2325	NaN	NaN	1.2642	0.7026	0.1399	0.0369	0.0381	0.0478	0.0347
0.0	0.0	0.0	218.4479	4626.2325	NaN	NaN	0.9549	0.724	0.125	0.0342	0.0356	0.0451	0.0361
0.0	0.0	0.0	-1917.5521	1818.2325	NaN	NaN	-0.3	0.7326	0.1167	0.0336	0.0361	0.0454	0.0355
0.0	0.0	0.0	381.4479	4961.2325	NaN	NaN	0.9286	0.7228	0.1229	0.0354	0.0372	0.0461	0.0356
0.0	0.0	0.0	-642.5521	2063.2325	NaN	NaN	1.3	0.7287	0.1193	0.0344	0.0365	0.0455	0.0357
0.0	0.0	0.0	-536.5521	4388.2325	NaN	NaN	1.1393	0.703	0.1364	0.038	0.0394	0.0483	0.0349
0.0	0.0	0.0	819.4479	3792.2325	NaN	NaN	0.8223	0.7086	0.135	0.0366	0.0378	0.0467	0.0353
0.0	0.0	0.0	1713.4479	5668.2325	NaN	NaN	0.7679	0.6884	0.1482	0.0393	0.0405	0.0491	0.0345
0.0	0.0	0.0	902.4479	4094.2325	NaN	NaN	0.8194	0.7207	0.1279	0.0348	0.0364	0.0449	0.0354
0.0	0.0	0.0	-264.5521	2706.2325	NaN	NaN	1.1083	0.7237	0.1225	0.0352	0.0379	0.0459	0.0348
0.0	0.0	0.0	366.4479	-365.7675	NaN	NaN	-0.3	0.7463	0.1081	0.0322	0.035	0.0432	0.0351
0.0	0.0	0.0	79.4479	3426.2325	NaN	NaN	0.9773	0.7205	0.1224	0.0368	0.0394	0.0469	0.0341
0.0	0.0	0.0	2422.4479	1638.2325	NaN	NaN	0.4034	0.7379	0.1133	0.0339	0.0362	0.0437	0.035
0.0	0.0	0.0	-128.5521	2899.2325	NaN	NaN	1.0464	0.7217	0.121	0.0363	0.0399	0.047	0.0341
0.0	0.0	0.0	-520.5521	1146.2325	NaN	NaN	1.3	0.738	0.1123	0.0335	0.0368	0.0443	0.0352
0.0	0.0	0.0	903.4479	1253.2325	NaN	NaN	0.5811	0.7199	0.122	0.0363	0.04	0.0477	0.0342
0.0	0.0	0.0	-41.5521	4137.2325	NaN	NaN	1.0101	0.7293	0.1184	0.0347	0.0374	0.0451	0.0351
0.0	0.0	0.0	166.4479	911.2325	NaN	NaN	0.8455	0.7255	0.1194	0.0354	0.0387	0.0463	0.0347
0.0	0.0	0.0	248.4479	1949.2325	NaN	NaN	0.8869	0.7383	0.1123	0.0335	0.0363	0.0444	0.0352
0.0	0.0	0.0	2859.4479	2717.2325	NaN	NaN	0.4872	0.7243	0.1195	0.0356	0.0387	0.0468	0.0351
0.0	0.0	0.0	-500.5521	2602.2325	NaN	NaN	1.2382	0.7378	0.1126	0.0333	0.036	0.0445	0.0358
0.0	0.0	0.0	-1478.5521	1926.2325	NaN	NaN	1.3	0.7117	0.1278	0.0372	0.0397	0.0485	0.0351
0.0	0.0	0.0	795.4479	6501.2325	NaN	NaN	0.891	0.7072	0.1341	0.0372	0.0383	0.0474	0.0358
0.0	0.0	0.0	2794.4479	4407.2325	NaN	NaN	0.612	0.6949	0.1416	0.0384	0.04	0.0493	0.0357
0.0	0.0	0.0	-207.5521	4932.2325	NaN	NaN	1.0439	0.7173	0.128	0.0351	0.037	0.0463	0.0363
0.0	0.0	0.0	-1681.5521	4663.2325	NaN	NaN	1.3	0.7151	0.1272	0.0355	0.0386	0.0478	0.0358
0.0	0.0	0.0	-1048.5521	2698.2325	NaN	NaN	1.3	0.7297	0.1186	0.0335	0.0364	0.0457	0.0361
0.0	0.0	0.0	812.4479	2631.2325	NaN	NaN	0.7641	0.7171	0.1251	0.0356	0.0386	0.0479	0.0356
0.0	0.0	0.0	2133.4479	1992.2325	NaN	NaN	0.4829	0.715	0.128	0.0359	0.0382	0.0473	0.0356
0.0	0.0	0.0	1501.4479	6613.2325	NaN	NaN	0.815	0.6779	0.1528	0.0406	0.0424	0.051	0.0352
0.0	0.0	0.0	-329.5521	5009.2325	NaN	NaN	1.0704	0.702	0.1389	0.0365	0.0388	0.0474	0.0363
0.0	0.0	0.0	997.4479	3566.2325	NaN	NaN	0.7814	0.7061	0.1344	0.0363	0.0398	0.0482	0.0353
0.0	0.0	0.0	908.4479	3651.2325	NaN	NaN	0.8008	0.7259	0.1214	0.0336	0.0373	0.0456	0.0361
0.0	0.0	0.0	-813.5521	777.2325	NaN	NaN	-0.3	0.7292	0.1171	0.0338	0.0381	0.0463	0.0355
0.0	0.0	0.0	463.4479	4061.2325	NaN	NaN	0.8976	0.7413	0.1096	0.0323	0.0364	0.0443	0.036
0.0	0.0	0.0	-589.5521	-1912.7675	NaN	NaN	0.7644	0.7516	0.1027	0.031	0.0358	0.0437	0.0352
0.0	0.0	0.0	154.4479	459.2325	NaN	NaN	0.7483	0.7404	0.1084	0.033	0.0376	0.0455	0.0352
0.0	0.0	0.0	-1141.5521	4314.2325	NaN	NaN	1.3	0.733	0.1133	0.0339	0.0383	0.0463	0.0353
0.0	0.0	0.0	-1118.5521	5325.2325	NaN	NaN	1.2659	0.7188	0.1228	0.0356	0.0398	0.0474	0.0355
0.0	0.0	0.0	-3247.5521	3033.2325	NaN	NaN	-0.3	0.7457	0.1069	0.0316	0.036	0.0439	0.0358
0.0	0.0	0.0	-112.5521	1542.2325	NaN	NaN	1.0787	0.7422	0.1077	0.0326	0.0375	0.0453	0.0347
0.0	0.0	0.0	-779.5521	4197.2325	NaN	NaN	1.2281	0.7561	0.1	0.0308	0.0349	0.0428	0.0355
0.0	0.0	0.0	540.4479	-917.7675	NaN	NaN	1.3	0.7478	0.104	0.0325	0.0365	0.0445	0.0346
0.0	0.0	0.0	1850.4479	3395.2325	NaN	NaN	0.6472	0.7458	0.1057	0.033	0.0361	0.0439	0.0355
0.0	0.0	0.0	-701.5521	2954.2325	NaN	NaN	1.3	0.7473	0.1048	0.0325	0.036	0.044	0.0354
0.0	0.0	0.0	-1015.5521	1670.2325	NaN	NaN	1.3	0.7564	0.0996	0.031	0.0346	0.0429	0.0354
0.0	0.0	0.0	-1073.5521	3109.2325	NaN	NaN	1.3	0.7419	0.1072	0.0333	0.0369	0.0455	0.0351
0.0	0.0	0.0	-1898.5521	4760.2325	NaN	NaN	1.3	0.7353	0.1119	0.0342	0.037	0.0456	0.036
0.0	0.0	0.0	1287.4479	1783.2325	NaN	NaN	0.5807	0.734	0.1131	0.0343	0.037	0.0459	0.0357
0.0	0.0	0.0	2168.4479	2165.2325	NaN	NaN	0.4996	0.7155	0.1251	0.037	0.0391	0.0477	0.0356
0.0	0.0	0.0	3181.4479	3888.2325	NaN	NaN	0.55	0.7092	0.1303	0.0373	0.0394	0.0478	0.0361
0.0	0.0	0.0	129.4479	5446.2325	NaN	NaN	0.9768	0.7092	0.1307	0.0367	0.0394	0.0479	0.0362
0.0	0.0	0.0	-1890.5521	1557.2325	NaN	NaN	-0.3	0.7242	0.1211	0.0343	0.0375	0.0465	0.0364
0.0	0.0	0.0	3069.4479	1221.2325	NaN	NaN	0.2846	0.7259	0.1192	0.0343	0.0377	0.0471	0.0357
0.0	0.0	0.0	1454.4479	6230.2325	NaN	NaN	0.8107	0.7122	0.1281	0.0362	0.0392	0.0484	0.0359
0.0	0.0	0.0	800.4479	1568.2325	NaN	NaN	0.6621	0.7188	0.1245	0.0349	0.038	0.0473	0.0365
0.0	0.0	0.0	1370.4479	3816.2325	NaN	NaN	0.7358	0.7255	0.1194	0.034	0.0378	0.0471	0.0361
0.0	0.0	0.0	1666.4479	2754.2325	NaN	NaN	0.623	0.7297	0.117	0.0336	0.0372	0.0465	0.036
0.0	0.0	0.0	2368.4479	-519.7675	NaN	NaN	-0.2812	0.7324	0.1148	0.0333	0.0368	0.0462	0.0365
0.0	0.0	0.0	-638.5521	1780.2325	NaN	NaN	1.3	0.7302	0.1169	0.034	0.0372	0.0464	0.0353
0.0	0.0	0.0	3416.4479	8387.2325	NaN	NaN	0.7106	0.6907	0.1423	0.0397	0.0416	0.0494	0.0364
0.0	0.0	0.0	-1397.5521	-573.7675	NaN	NaN	0.2911	0.7427	0.1107	0.0315	0.0346	0.0432	0.0372
0.0	0.0	0.0	643.4479	4086.2325	NaN	NaN	0.864	0.721	0.1207	0.0354	0.0394	0.0477	0.0358
0.0	0.0	0.0	231.4479	2405.2325	NaN	NaN	0.9122	0.7634	0.0966	0.029	0.0325	0.0411	0.0373
0.0	0.0	0.0	-747.5521	423.2325	NaN	NaN	-0.3	0.7436	0.1053	0.0326	0.0371	0.0457	0.0357
0.0	0.0	0.0	-1141.5521	3329.2325	NaN	NaN	1.3	0.7707	0.0905	0.0286	0.0321	0.0408	0.0373
0.0	0.0	0.0	1432.4479	184.2325	NaN	NaN	0.114	0.7402	0.1056	0.0337	0.0378	0.0468	0.0359
0.0	0.0	0.0	966.4479	1830.2325	NaN	NaN	0.6544	0.7519	0.1006	0.0314	0.0345	0.0437	0.0378
0.0	0.0	0.0	-411.5521	2295.2325	NaN	NaN	1.2185	0.7368	0.1087	0.0339	0.0374	0.0466	0.0366
0.0	0.0	0.0	-322.5521	2715.2325	NaN	NaN	1.1348	0.7583	0.0977	0.0302	0.0331	0.0428	0.0378
0.0	0.0	0.0	649.4479	-513.7675	NaN	NaN	-0.3	0.7514	0.1005	0.0315	0.0348	0.0449	0.0368
0.0	0.0	0.0	1205.4479	3033.2325	NaN	NaN	0.7156	0.7552	0.099	0.031	0.0335	0.0438	0.0375
0.0	0.0	0.0	-1194.5521	2506.2325	NaN	NaN	1.3	0.7475	0.1035	0.0321	0.0347	0.0452	0.037
0.0	0.0	0.0	728.4479	4281.2325	NaN	NaN	0.8546	0.747	0.1044	0.032	0.0343	0.0448	0.0375
0.0	0.0	0.0	-2348.5521	3671.2325	NaN	NaN	1.3	0.7536	0.1009	0.0308	0.0336	0.044	0.0371
0.0	0.0	0.0	-2273.5521	4820.2325	NaN	NaN	1.3	0.7484	0.1036	0.0316	0.0345	0.0451	0.0368
0.0	0.0	0.0	-1052.5521	2935.2325	NaN	NaN	1.3	0.7538	0.1012	0.0306	0.0336	0.0443	0.0366
0.0	0.0	0.0	320.4479	4398.2325	NaN	NaN	0.9321	0.7268	0.1163	0.0347	0.0375	0.0484	0.0363
0.0	0.0	0.0	-1178.5521	6008.2325	NaN	NaN	1.244	0.7374	0.1126	0.0327	0.035	0.0455	0.0369
0.0	0.0	0.0	1804.4479	5860.2325	NaN	NaN	0.7646	0.7238	0.1199	0.0347	0.0376	0.0477	0.0363
0.0	0.0	0.0	682.4479	4670.2325	NaN	NaN	0.8725	0.7564	0.1011	0.0298	0.0328	0.0428	0.0371
0.0	0.0	0.0	230.4479	215.2325	NaN	NaN	0.4829	0.7615	0.0966	0.0294	0.0334	0.0433	0.0359
0.0	0.0	0.0	-1124.5521	364.2325	NaN	NaN	-0.3	0.7699	0.0913	0.0284	0.0322	0.0422	0.036
0.0	0.0	0.0	-1376.5521	3320.2325	NaN	NaN	1.3	0.7404	0.1068	0.033	0.0368	0.0474	0.0356
0.0	0.0	0.0	505.4479	3342.2325	NaN	NaN	0.8686	0.7362	0.1106	0.0333	0.0362	0.0467	0.037
0.0	0.0	0.0	-1587.5521	4804.2325	NaN	NaN	1.3	0.7288	0.1151	0.0342	0.0375	0.0478	0.0367
0.0	0.0	0.0	-1014.5521	935.2325	NaN	NaN	-0.3	0.7564	0.1	0.03	0.0333	0.0436	0.0368
0.0	0.0	0.0	-1599.5521	1243.2325	NaN	NaN	-0.3	0.7556	0.099	0.0304	0.0342	0.0447	0.0361
0.0	0.0	0.0	-1871.5521	1723.2325	NaN	NaN	-0.3	0.7651	0.0936	0.0292	0.0326	0.0431	0.0364
0.0	0.0	0.0	-1953.5521	3892.2325	NaN	NaN	1.3	0.7444	0.1045	0.0327	0.0356	0.0467	0.0362
0.0	0.0	0.0	588.4479	710.2325	NaN	NaN	0.5469	0.7493	0.103	0.0318	0.034	0.0452	0.0368
0.0	0.0	0.0	1816.4479	3764.2325	NaN	NaN	0.6745	0.712	0.1245	0.0374	0.0392	0.0507	0.0361
0.0	0.0	0.0	-950.5521	5050.2325	NaN	NaN	1.2319	0.7306	0.1163	0.0337	0.0352	0.0468	0.0374
0.0	0.0	0.0	-809.5521	3216.2325	NaN	NaN	1.3	0.7167	0.123	0.0357	0.0382	0.0503	0.0361
0.0	0.0	0.0	-1623.5521	5447.2325	NaN	NaN	1.3	0.7328	0.115	0.0331	0.0352	0.0473	0.0366
0.0	0.0	0.0	2111.4479	4221.2325	NaN	NaN	0.6666	0.7066	0.1295	0.0369	0.0393	0.0516	0.0361
0.0	0.0	0.0	-1559.5521	1973.2325	NaN	NaN	1.3	0.753	0.1038	0.0299	0.0324	0.0441	0.0369
0.0	0.0	0.0	1312.4479	2890.2325	NaN	NaN	0.6877	0.7098	0.1262	0.0368	0.0399	0.0521	0.0352
0.0	0.0	0.0	2364.4479	812.2325	NaN	NaN	0.2557	0.7455	0.1079	0.031	0.0332	0.0451	0.0373
0.0	0.0	0.0	1651.4479	2875.2325	NaN	NaN	0.6352	0.7032	0.1302	0.0375	0.0406	0.053	0.0355
0.0	0.0	0.0	-100.5521	3393.2325	NaN	NaN	1.0305	0.7452	0.1084	0.0309	0.033	0.045	0.0375
0.0	0.0	0.0	-1025.5521	1062.2325	NaN	NaN	1.3	0.7021	0.1315	0.0375	0.0406	0.0531	0.0352
0.0	0.0	0.0	-620.5521	5171.2325	NaN	NaN	1.1364	0.7294	0.1189	0.0331	0.0347	0.0466	0.0373
0.0	0.0	0.0	302.4479	6491.2325	NaN	NaN	0.9555	0.706	0.1308	0.0367	0.0393	0.0513	0.036
0.0	0.0	0.0	-2009.5521	751.2325	NaN	NaN	-0.3	0.7605	0.0996	0.0288	0.0312	0.0428	0.0372
0.0	0.0	0.0	1004.4479	2352.2325	NaN	NaN	0.7008	0.7203	0.1196	0.0354	0.0387	0.0508	0.0353
0.0	0.0	0.0	-2472.5521	4646.2325	NaN	NaN	1.3	0.7544	0.1024	0.0299	0.0321	0.044	0.0372
0.0	0.0	0.0	313.4479	3078.2325	NaN	NaN	0.9076	0.7154	0.1227	0.0361	0.0391	0.0515	0.0353
0.0	0.0	0.0	403.4479	3346.2325	NaN	NaN	0.8924	0.7485	0.1061	0.0309	0.0327	0.0447	0.0371
0.0	0.0	0.0	-3774.5521	2735.2325	NaN	NaN	-0.3	0.7194	0.1205	0.0354	0.0385	0.0508	0.0354
0.0	0.0	0.0	994.4479	2458.2325	NaN	NaN	0.712	0.7482	0.1059	0.0308	0.033	0.0451	0.0371
0.0	0.0	0.0	445.4479	1142.2325	NaN	NaN	0.7194	0.7291	0.1149	0.0339	0.0372	0.0495	0.0354
0.0	0.0	0.0	1894.4479	2202.2325	NaN	NaN	0.5376	0.7393	0.1103	0.0322	0.0346	0.0469	0.0367
0.0	0.0	0.0	157.4479	1652.2325	NaN	NaN	0.913	0.7275	0.1163	0.0338	0.037	0.0497	0.0356
0.0	0.0	0.0	-1003.5521	4497.2325	NaN	NaN	1.2872	0.7246	0.1192	0.0339	0.0366	0.0495	0.0363
0.0	0.0	0.0	731.4479	3006.2325	NaN	NaN	0.8043	0.7258	0.1183	0.0335	0.0366	0.0497	0.0362
0.0	0.0	0.0	-4.5521	4070.2325	NaN	NaN	1.0011	0.7286	0.1167	0.033	0.0361	0.0493	0.0364
0.0	0.0	0.0	-1365.5521	1707.2325	NaN	NaN	1.3	0.7459	0.1069	0.0304	0.0339	0.0468	0.0362
0.0	0.0	0.0	904.4479	3157.2325	NaN	NaN	0.7773	0.7271	0.1166	0.0334	0.0368	0.0503	0.0358
0.0	0.0	0.0	-2569.5521	2576.2325	NaN	NaN	1.3	0.7329	0.1142	0.0324	0.0352	0.0488	0.0364
0.0	0.0	0.0	1036.4479	5248.2325	NaN	NaN	0.8351	0.7046	0.1312	0.0365	0.0391	0.0527	0.0358
0.0	0.0	0.0	-1040.5521	6053.2325	NaN	NaN	1.2076	0.7362	0.1137	0.0317	0.0341	0.0473	0.037
0.0	0.0	0.0	-1263.5521	3763.2325	NaN	NaN	1.3	0.7169	0.1231	0.0348	0.0379	0.0515	0.0358
0.0	0.0	0.0	165.4479	2200.2325	NaN	NaN	0.9301	0.7532	0.1033	0.0295	0.0322	0.0451	0.0367
0.0	0.0	0.0	-1763.5521	6919.2325	NaN	NaN	1.3	0.7283	0.1153	0.0336	0.037	0.0504	0.0354
0.0	0.0	0.0	-179.5521	964.2325	NaN	NaN	1.2288	0.7656	0.0952	0.0279	0.0309	0.0435	0.0368
0.0	0.0	0.0	-823.5521	1619.2325	NaN	NaN	1.3	0.7425	0.106	0.0318	0.0359	0.0486	0.0352
0.0	0.0	0.0	-1702.5521	5080.2325	NaN	NaN	1.3	0.7581	0.0986	0.0293	0.0326	0.045	0.0364
0.0	0.0	0.0	-538.5521	1545.2325	NaN	NaN	1.3	0.74	0.1078	0.032	0.036	0.0488	0.0354
0.0	0.0	0.0	-2075.5521	1799.2325	NaN	NaN	-0.3	0.7541	0.1009	0.0298	0.0332	0.0459	0.0361
0.0	0.0	0.0	793.4479	3905.2325	NaN	NaN	0.8311	0.7194	0.1194	0.035	0.0388	0.0523	0.0351
0.0	0.0	0.0	1738.4479	5157.2325	NaN	NaN	0.7479	0.7362	0.1119	0.0319	0.0349	0.0484	0.0366
0.0	0.0	0.0	-335.5521	1505.2325	NaN	NaN	1.2869	0.7363	0.1109	0.0318	0.0361	0.0493	0.0357
0.0	0.0	0.0	-396.5521	2029.2325	NaN	NaN	1.2429	0.7669	0.0943	0.0275	0.0314	0.0437	0.0361
0.0	0.0	0.0	-891.5521	-30.7675	NaN	NaN	0.0334	0.7635	0.0945	0.0282	0.033	0.0453	0.0355
0.0	0.0	0.0	-2096.5521	104.2325	NaN	NaN	-0.0523	0.7665	0.0927	0.0278	0.0322	0.0449	0.0358
0.0	0.0	0.0	-2174.5521	4602.2325	NaN	NaN	1.3	0.7503	0.1012	0.0301	0.0348	0.0483	0.0354
0.0	0.0	0.0	-75.5521	4720.2325	NaN	NaN	1.0163	0.7433	0.1058	0.0308	0.0351	0.0493	0.0357
0.0	0.0	0.0	-1169.5521	2754.2325	NaN	NaN	1.3	0.7392	0.1088	0.031	0.0354	0.05	0.0356
0.0	0.0	0.0	-2744.5521	4095.2325	NaN	NaN	1.3	0.7386	0.1093	0.0311	0.0354	0.05	0.0356
0.0	0.0	0.0	469.4479	4687.2325	NaN	NaN	0.909	0.7336	0.1122	0.0317	0.036	0.0508	0.0356
0.0	0.0	0.0	-168.5521	3176.2325	NaN	NaN	1.056	0.7489	0.1041	0.0295	0.0336	0.0479	0.0359
0.0	0.0	0.0	-1864.5521	1286.2325	NaN	NaN	-0.3	0.7599	0.0973	0.0284	0.0328	0.0461	0.0356
0.0	0.0	0.0	327.4479	4002.2325	NaN	NaN	0.9244	0.7578	0.0976	0.0289	0.0333	0.0468	0.0355
0.0	0.0	0.0	-3093.5521	1944.2325	NaN	NaN	-0.3	0.7596	0.0965	0.0286	0.0331	0.0466	0.0356
0.0	0.0	0.0	-883.5521	5089.2325	NaN	NaN	1.2101	0.7386	0.1074	0.0318	0.0363	0.0509	0.0351
0.0	0.0	0.0	-1354.5521	3954.2325	NaN	NaN	1.3	0.7562	0.0991	0.029	0.0329	0.047	0.0358
0.0	0.0	0.0	-2132.5521	1366.2325	NaN	NaN	-0.3	0.7425	0.1057	0.0311	0.0356	0.05	0.0351
0.0	0.0	0.0	-1316.5521	1046.2325	NaN	NaN	-0.3	0.753	0.1005	0.0297	0.0335	0.0475	0.0358
0.0	0.0	0.0	-836.5521	4622.2325	NaN	NaN	1.221	0.7278	0.1139	0.0333	0.0375	0.0524	0.0352
0.0	0.0	0.0	-3388.5521	4044.2325	NaN	NaN	1.3	0.7607	0.0973	0.0284	0.0318	0.0454	0.0363
0.0	0.0	0.0	410.4479	3012.2325	NaN	NaN	0.8801	0.7374	0.1084	0.0322	0.0363	0.0505	0.0351
0.0	0.0	0.0	-1365.5521	-318.7675	NaN	NaN	0.1893	0.7622	0.0962	0.0284	0.0316	0.0452	0.0364
0.0	0.0	0.0	-331.5521	6081.2325	NaN	NaN	1.0577	0.7216	0.117	0.0345	0.0383	0.0535	0.0351
0.0	0.0	0.0	364.4479	1470.2325	NaN	NaN	0.8014	0.762	0.097	0.0281	0.0309	0.0451	0.0369
0.0	0.0	0.0	-2729.5521	2711.2325	NaN	NaN	-0.3	0.7203	0.1178	0.0343	0.0384	0.0541	0.0351
0.0	0.0	0.0	-2841.5521	4099.2325	NaN	NaN	1.3	0.7574	0.0994	0.0285	0.0314	0.0462	0.037
0.0	0.0	0.0	-673.5521	6275.2325	NaN	NaN	1.1202	0.7037	0.1273	0.0364	0.0404	0.0572	0.035
0.0	0.0	0.0	-702.5521	3985.2325	NaN	NaN	1.214	0.747	0.1058	0.0296	0.0323	0.048	0.0373
0.0	0.0	0.0	-967.5521	2941.2325	NaN	NaN	1.3	0.7096	0.1248	0.0351	0.0394	0.0559	0.0351
0.0	0.0	0.0	-1551.5521	3250.2325	NaN	NaN	1.3	0.7527	0.1026	0.0288	0.0318	0.0471	0.037
0.0	0.0	0.0	992.4479	2889.2325	NaN	NaN	0.7443	0.7074	0.1253	0.0356	0.0399	0.0567	0.035
0.0	0.0	0.0	-456.5521	3102.2325	NaN	NaN	1.1726	0.7542	0.1015	0.0287	0.0316	0.0468	0.0371
0.0	0.0	0.0	-2216.5521	4921.2325	NaN	NaN	1.3	0.7166	0.1201	0.0344	0.0388	0.0551	0.0349
0.0	0.0	0.0	-1469.5521	313.2325	NaN	NaN	-0.2709	0.7658	0.0947	0.0272	0.0305	0.0449	0.0368
0.0	0.0	0.0	-1140.5521	1851.2325	NaN	NaN	1.3	0.7178	0.1186	0.0345	0.0393	0.0553	0.0345
0.0	0.0	0.0	-690.5521	3342.2325	NaN	NaN	1.2604	0.7564	0.0995	0.0288	0.0319	0.0467	0.0367
0.0	0.0	0.0	626.4479	2229.2325	NaN	NaN	0.7806	0.7288	0.1133	0.0331	0.0375	0.0526	0.0347
0.0	0.0	0.0	-1587.5521	2575.2325	NaN	NaN	1.3	0.7647	0.0947	0.028	0.0312	0.045	0.0363
0.0	0.0	0.0	-1192.5521	-61.7675	NaN	NaN	0.0492	0.7377	0.1079	0.0323	0.0366	0.0509	0.0347
0.0	0.0	0.0	-430.5521	4396.2325	NaN	NaN	1.1086	0.7602	0.0965	0.0291	0.0322	0.046	0.036
0.0	0.0	0.0	561.4479	1335.2325	NaN	NaN	0.704	0.752	0.1002	0.0304	0.0343	0.0481	0.035
0.0	0.0	0.0	-2745.5521	625.2325	NaN	NaN	-0.2949	0.7769	0.0873	0.0268	0.0303	0.0432	0.0355
0.0	0.0	0.0	-2495.5521	1276.2325	NaN	NaN	-0.3	0.762	0.0941	0.0293	0.0335	0.0466	0.0345
0.0	0.0	0.0	-3958.5521	4758.2325	NaN	NaN	1.3	0.7681	0.0911	0.0284	0.032	0.0453	0.035
0.0	0.0	0.0	-2318.5521	2671.2325	NaN	NaN	1.3	0.7638	0.0934	0.0292	0.033	0.0462	0.0344
0.0	0.0	0.0	-1090.5521	2836.2325	NaN	NaN	1.3	0.7646	0.093	0.0292	0.0327	0.0458	0.0347
0.0	0.0	0.0	-590.5521	747.2325	NaN	NaN	1.3	0.7577	0.0967	0.0302	0.0338	0.047	0.0345
0.0	0.0	0.0	901.4479	6235.2325	NaN	NaN	0.8737	0.7455	0.1033	0.0321	0.0352	0.0491	0.0347
0.0	0.0	0.0	-1070.5521	2483.2325	NaN	NaN	1.3	0.7605	0.0963	0.0295	0.0325	0.0458	0.0353
0.0	0.0	0.0	-2642.5521	2974.2325	NaN	NaN	1.3	0.7528	0.0997	0.0308	0.0342	0.0476	0.0348
0.0	0.0	0.0	1058.4479	3251.2325	NaN	NaN	0.7544	0.7587	0.0968	0.0299	0.033	0.0462	0.0354
0.0	0.0	0.0	-1814.5521	3440.2325	NaN	NaN	1.3	0.7476	0.1026	0.0314	0.0348	0.0485	0.0351
0.0	0.0	0.0	-2470.5521	3373.2325	NaN	NaN	1.3	0.7586	0.0972	0.0296	0.0328	0.0461	0.0357
0.0	0.0	0.0	-723.5521	4580.2325	NaN	NaN	1.1876	0.7445	0.1044	0.0317	0.0352	0.049	0.0351
0.0	0.0	0.0	-2102.5521	4239.2325	NaN	NaN	1.3	0.7515	0.1014	0.0303	0.0336	0.0474	0.0359
0.0	0.0	0.0	-1029.5521	3415.2325	NaN	NaN	1.3	0.7356	0.1097	0.0326	0.0362	0.0506	0.0353
0.0	0.0	0.0	1612.4479	4909.2325	NaN	NaN	0.7528	0.7404	0.1079	0.0316	0.0348	0.0493	0.0359
0.0	0.0	0.0	-191.5521	2171.2325	NaN	NaN	1.0968	0.7339	0.1117	0.0322	0.0359	0.0506	0.0356
0.0	0.0	0.0	274.4479	1970.2325	NaN	NaN	0.8777	0.7436	0.1068	0.0307	0.0342	0.0487	0.0361
0.0	0.0	0.0	1669.4479	4503.2325	NaN	NaN	0.7295	0.7266	0.1156	0.033	0.037	0.0521	0.0357
0.0	0.0	0.0	-281.5521	4875.2325	NaN	NaN	1.0613	0.741	0.1085	0.0307	0.0342	0.0491	0.0364
0.0	0.0	0.0	-339.5521	3001.2325	NaN	NaN	1.1276	0.7424	0.1073	0.0306	0.0347	0.049	0.0361
0.0	0.0	0.0	-641.5521	3550.2325	NaN	NaN	1.2206	0.7452	0.1056	0.0304	0.0343	0.0485	0.0362
0.0	0.0	0.0	643.4479	2720.2325	NaN	NaN	0.8087	0.739	0.1087	0.0312	0.0353	0.0498	0.036
0.0	0.0	0.0	-13.5521	1939.2325	NaN	NaN	1.007	0.7487	0.1035	0.03	0.0337	0.0479	0.0362
0.0	0.0	0.0	-2220.5521	4029.2325	NaN	NaN	1.3	0.7484	0.1031	0.0302	0.0342	0.0481	0.036
0.0	0.0	0.0	-1361.5521	2529.2325	NaN	NaN	1.3	0.758	0.0977	0.0289	0.0328	0.0462	0.0363
0.0	0.0	0.0	-2313.5521	3517.2325	NaN	NaN	1.3	0.7575	0.0972	0.0295	0.0334	0.0465	0.0359
0.0	0.0	0.0	-2456.5521	4599.2325	NaN	NaN	1.3	0.7701	0.0904	0.0279	0.0315	0.044	0.0361
0.0	0.0	0.0	-1882.5521	-663.7675	NaN	NaN	0.2607	0.779	0.0848	0.0272	0.0307	0.0425	0.0358
0.0	0.0	0.0	624.4479	1927.2325	NaN	NaN	0.7553	0.7723	0.0875	0.0285	0.0319	0.0442	0.0357
0.0	0.0	0.0	445.4479	2368.2325	NaN	NaN	0.8417	0.7741	0.0868	0.0281	0.0313	0.0438	0.0359
0.0	0.0	0.0	-570.5521	3355.2325	NaN	NaN	1.2049	0.7691	0.089	0.029	0.0322	0.0449	0.0358
0.0	0.0	0.0	-884.5521	1158.2325	NaN	NaN	1.3	0.7758	0.0857	0.0279	0.0309	0.0436	0.0361
0.0	0.0	0.0	-535.5521	1416.2325	NaN	NaN	1.3	0.7732	0.0866	0.0285	0.0316	0.0442	0.0359
0.0	0.0	0.0	-2842.5521	5475.2325	NaN	NaN	1.3	0.7761	0.085	0.0281	0.0311	0.0435	0.0362
0.0	0.0	0.0	-2189.5521	1273.2325	NaN	NaN	-0.3	0.7837	0.0808	0.0272	0.0302	0.042	0.0361
0.0	0.0	0.0	-908.5521	1505.2325	NaN	NaN	1.3	0.7833	0.0803	0.0276	0.0305	0.0423	0.036
0.0	0.0	0.0	-1632.5521	2521.2325	NaN	NaN	1.3	0.7816	0.0811	0.0279	0.0306	0.0426	0.0361
0.0	0.0	0.0	-1681.5521	309.2325	NaN	NaN	-0.2253	0.7794	0.0823	0.0282	0.0309	0.043	0.0362
0.0	0.0	0.0	292.4479	5661.2325	NaN	NaN	0.9509	0.77	0.0871	0.0295	0.0322	0.0449	0.0362
0.0	0.0	0.0	-1938.5521	2887.2325	NaN	NaN	1.3	0.7778	0.0837	0.0281	0.0308	0.0431	0.0365
0.0	0.0	0.0	-1142.5521	1042.2325	NaN	NaN	-0.3	0.7786	0.083	0.0282	0.031	0.043	0.0363
0.0	0.0	0.0	-2417.5521	2901.2325	NaN	NaN	1.3	0.7798	0.0823	0.028	0.0308	0.0428	0.0364
0.0	0.0	0.0	-72.5521	511.2325	NaN	NaN	1.1654	0.772	0.0862	0.0291	0.032	0.0444	0.0363
0.0	0.0	0.0	20.4479	5967.2325	NaN	NaN	0.9966	0.7632	0.0912	0.0302	0.033	0.0459	0.0365
0.0	0.0	0.0	-590.5521	3547.2325	NaN	NaN	1.1997	0.7648	0.0911	0.0297	0.0326	0.0453	0.0366
0.0	0.0	0.0	-963.5521	3350.2325	NaN	NaN	1.3	0.766	0.0905	0.0295	0.0325	0.0451	0.0364
0.0	0.0	0.0	-996.5521	1797.2325	NaN	NaN	1.3	0.7687	0.0889	0.0291	0.0322	0.0446	0.0365
0.0	0.0	0.0	-1775.5521	4789.2325	NaN	NaN	1.3	0.7567	0.0949	0.0309	0.0341	0.0471	0.0363
0.0	0.0	0.0	83.4479	4903.2325	NaN	NaN	0.9833	0.761	0.0932	0.03	0.0331	0.046	0.0367
0.0	0.0	0.0	-991.5521	2757.2325	NaN	NaN	1.3	0.7618	0.0925	0.0301	0.0334	0.0459	0.0364
0.0	0.0	0.0	-1397.5521	2802.2325	NaN	NaN	1.3	0.767	0.0896	0.0294	0.0326	0.0449	0.0365
0.0	0.0	0.0	60.4479	1588.2325	NaN	NaN	0.9633	0.7577	0.094	0.0309	0.0342	0.0469	0.0363
0.0	0.0	0.0	382.4479	5012.2325	NaN	NaN	0.9291	0.7508	0.0979	0.0318	0.0349	0.0483	0.0362
0.0	0.0	0.0	-1757.5521	3712.2325	NaN	NaN	1.3	0.7604	0.0933	0.0303	0.0334	0.0461	0.0365
0.0	0.0	0.0	-2786.5521	1946.2325	NaN	NaN	-0.3	0.7607	0.0925	0.0305	0.0338	0.0462	0.0362
0.0	0.0	0.0	-409.5521	3961.2325	NaN	NaN	1.1153	0.753	0.0963	0.0317	0.0349	0.048	0.0362
0.0	0.0	0.0	-609.5521	4754.2325	NaN	NaN	1.1471	0.7563	0.095	0.031	0.0342	0.0471	0.0364
0.0	0.0	0.0	-3803.5521	3375.2325	NaN	NaN	-0.3	0.7687	0.0885	0.0293	0.0325	0.0446	0.0364
0.0	0.0	0.0	-1470.5521	3392.2325	NaN	NaN	1.3	0.7665	0.089	0.0299	0.0332	0.0453	0.0361
0.0	0.0	0.0	-257.5521	946.2325	NaN	NaN	1.3	0.7649	0.0898	0.0301	0.0333	0.0456	0.0363
0.0	0.0	0.0	-1218.5521	5389.2325	NaN	NaN	1.2922	0.7476	0.0991	0.0325	0.0358	0.0491	0.0359
0.0	0.0	0.0	-1020.5521	1259.2325	NaN	NaN	1.3	0.7657	0.0906	0.0295	0.0325	0.045	0.0366
0.0	0.0	0.0	-528.5521	4216.2325	NaN	NaN	1.1433	0.7395	0.1037	0.0335	0.0371	0.0507	0.0354
0.0	0.0	0.0	-72.5521	1985.2325	NaN	NaN	1.0379	0.7619	0.0932	0.0297	0.0327	0.0457	0.0368
0.0	0.0	0.0	1540.4479	1768.2325	NaN	NaN	0.5344	0.7447	0.1016	0.0325	0.0362	0.0494	0.0356
0.0	0.0	0.0	-463.5521	3563.2325	NaN	NaN	1.1495	0.7721	0.0879	0.0283	0.0312	0.0436	0.0369
0.0	0.0	0.0	-1879.5521	-236.7675	NaN	NaN	0.1119	0.7574	0.0946	0.0307	0.0344	0.047	0.0359
0.0	0.0	0.0	-2358.5521	4597.2325	NaN	NaN	1.3	0.7593	0.0939	0.0303	0.0333	0.0464	0.0367
0.0	0.0	0.0	-649.5521	7319.2325	NaN	NaN	1.0974	0.744	0.1024	0.0324	0.0357	0.0494	0.0361
0.0	0.0	0.0	-1669.5521	1980.2325	NaN	NaN	1.3	0.7722	0.0883	0.0282	0.031	0.0434	0.0369
0.0	0.0	0.0	-1370.5521	1367.2325	NaN	NaN	-0.3	0.7598	0.0937	0.0304	0.0338	0.0463	0.036
0.0	0.0	0.0	-1993.5521	4587.2325	NaN	NaN	1.3	0.7617	0.093	0.03	0.0329	0.0458	0.0365
0.0	0.0	0.0	-1468.5521	6788.2325	NaN	NaN	1.2761	0.7458	0.1014	0.0323	0.0355	0.049	0.0361
0.0	0.0	0.0	-1298.5521	3186.2325	NaN	NaN	1.3	0.767	0.0909	0.0291	0.0319	0.0444	0.0366
0.0	0.0	0.0	-1772.5521	3953.2325	NaN	NaN	1.3	0.7615	0.093	0.0303	0.0337	0.0458	0.0358
0.0	0.0	0.0	-783.5521	2901.2325	NaN	NaN	1.3	0.7764	0.0851	0.0283	0.0312	0.0427	0.0362
0.0	0.0	0.0	-1317.5521	1031.2325	NaN	NaN	-0.3	0.7767	0.0843	0.0286	0.0318	0.0429	0.0357
0.0	0.0	0.0	-1986.5521	2653.2325	NaN	NaN	1.3	0.7836	0.0803	0.0278	0.0308	0.0417	0.0357
0.0	0.0	0.0	-471.5521	1516.2325	NaN	NaN	1.3	0.7819	0.0808	0.0284	0.0314	0.0422	0.0354
0.0	0.0	0.0	921.4479	2180.2325	NaN	NaN	0.7029	0.7752	0.084	0.0296	0.0325	0.0434	0.0353
0.0	0.0	0.0	1609.4479	1411.2325	NaN	NaN	0.4672	0.7688	0.0874	0.0307	0.0335	0.0445	0.0352
0.0	0.0	0.0	-191.5521	4745.2325	NaN	NaN	1.0421	0.7731	0.0853	0.03	0.0327	0.0434	0.0355
0.0	0.0	0.0	-481.5521	-694.7675	NaN	NaN	0.5906	0.7857	0.0786	0.0281	0.0306	0.041	0.036
0.0	0.0	0.0	-1113.5521	2086.2325	NaN	NaN	1.3	0.7879	0.0765	0.0282	0.0306	0.0409	0.0359
0.0	0.0	0.0	-788.5521	1475.2325	NaN	NaN	1.3	0.7925	0.0737	0.0276	0.0299	0.04	0.0363
0.0	0.0	0.0	-2716.5521	2831.2325	NaN	NaN	1.3	0.7916	0.074	0.0279	0.0303	0.0403	0.0359
0.0	0.0	0.0	-2373.5521	1374.2325	NaN	NaN	-0.3	0.7953	0.072	0.0274	0.0297	0.0396	0.036
0.0	0.0	0.0	-1412.5521	2981.2325	NaN	NaN	1.3	0.7903	0.0744	0.0284	0.0307	0.0406	0.0357
0.0	0.0	0.0	-407.5521	4070.2325	NaN	NaN	1.1113	0.7919	0.0736	0.0282	0.0303	0.0401	0.0359
0.0	0.0	0.0	-1204.5521	2272.2325	NaN	NaN	1.3	0.7944	0.0724	0.0276	0.03	0.0396	0.0359
0.0	0.0	0.0	-144.5521	2702.2325	NaN	NaN	1.0565	0.7951	0.0719	0.0276	0.03	0.0395	0.0359
0.0	0.0	0.0	-425.5521	862.2325	NaN	NaN	1.3	0.7977	0.0707	0.027	0.0296	0.0391	0.036
0.0	0.0	0.0	-2445.5521	1461.2325	NaN	NaN	-0.3	0.7978	0.0704	0.0269	0.0297	0.0393	0.036
0.0	0.0	0.0	1024.4479	3549.2325	NaN	NaN	0.776	0.7951	0.0717	0.0273	0.0302	0.0397	0.036
0.0	0.0	0.0	-488.5521	1007.2325	NaN	NaN	1.3	0.7975	0.0705	0.0267	0.0297	0.0394	0.0362
0.0	0.0	0.0	-1657.5521	549.2325	NaN	NaN	-0.3	0.7954	0.0715	0.027	0.0302	0.0399	0.036
0.0	0.0	0.0	-1207.5521	909.2325	NaN	NaN	-0.3	0.7927	0.073	0.0273	0.0305	0.0404	0.0362
0.0	0.0	0.0	282.4479	1815.2325	NaN	NaN	0.8654	0.7842	0.0775	0.0286	0.0317	0.0418	0.0362
0.0	0.0	0.0	-1975.5521	5888.2325	NaN	NaN	1.3	0.7846	0.078	0.0283	0.0312	0.0415	0.0365
0.0	0.0	0.0	-1666.5521	-212.7675	NaN	NaN	0.1132	0.788	0.0766	0.0274	0.0306	0.041	0.0365
0.0	0.0	0.0	-2632.5521	1120.2325	NaN	NaN	-0.3	0.7819	0.0796	0.0282	0.0316	0.0423	0.0364
0.0	0.0	0.0	-1215.5521	2686.2325	NaN	NaN	1.3	0.7768	0.0824	0.0286	0.0321	0.0433	0.0368
0.0	0.0	0.0	-1206.5521	1385.2325	NaN	NaN	1.3	0.7692	0.0866	0.0294	0.0331	0.0448	0.0369
0.0	0.0	0.0	489.4479	5008.2325	NaN	NaN	0.911	0.7521	0.096	0.0314	0.0354	0.0482	0.0368
0.0	0.0	0.0	-1592.5521	2442.2325	NaN	NaN	1.3	0.7606	0.093	0.0295	0.0335	0.0464	0.037
0.0	0.0	0.0	-1219.5521	2452.2325	NaN	NaN	1.3	0.734	0.1066	0.0332	0.0376	0.0524	0.0362
0.0	0.0	0.0	160.4479	2062.2325	NaN	NaN	0.9278	0.7316	0.1094	0.0329	0.0365	0.0527	0.0368
0.0	0.0	0.0	-155.5521	4910.2325	NaN	NaN	1.0327	0.7048	0.1245	0.0364	0.0403	0.058	0.036
0.0	0.0	0.0	-576.5521	5339.2325	NaN	NaN	1.1211	0.7226	0.1161	0.0333	0.0369	0.0542	0.0369
0.0	0.0	0.0	-710.5521	1075.2325	NaN	NaN	1.3	0.7238	0.114	0.0332	0.038	0.0547	0.0363
0.0	0.0	0.0	-511.5521	3113.2325	NaN	NaN	1.1966	0.7249	0.1134	0.0332	0.0377	0.0546	0.0363
0.0	0.0	0.0	-328.5521	5109.2325	NaN	NaN	1.0687	0.7036	0.1247	0.0362	0.0408	0.0589	0.0357
0.0	0.0	0.0	353.4479	1722.2325	NaN	NaN	0.8297	0.7066	0.124	0.0352	0.0395	0.0583	0.0363
0.0	0.0	0.0	1852.4479	5213.2325	NaN	NaN	0.7378	0.6707	0.144	0.0398	0.0446	0.0656	0.0353
0.0	0.0	0.0	2041.4479	1985.2325	NaN	NaN	0.493	0.6775	0.1419	0.038	0.0423	0.0639	0.0364
0.0	0.0	0.0	-944.5521	1681.2325	NaN	NaN	1.3	0.665	0.1479	0.0398	0.0448	0.0666	0.0359
0.0	0.0	0.0	1118.4479	5785.2325	NaN	NaN	0.838	0.6607	0.1516	0.0401	0.0443	0.0673	0.036
0.0	0.0	0.0	-2461.5521	4009.2325	NaN	NaN	1.3	0.6723	0.1443	0.0387	0.0432	0.0649	0.0367
0.0	0.0	0.0	-645.5521	3754.2325	NaN	NaN	1.2077	0.6928	0.1322	0.0362	0.041	0.061	0.0368
0.0	0.0	0.0	-1627.5521	3044.2325	NaN	NaN	1.3	0.7175	0.1177	0.0333	0.0381	0.0566	0.0367
0.0	0.0	0.0	-603.5521	197.2325	NaN	NaN	-0.3	0.7151	0.118	0.034	0.039	0.0577	0.0362
0.0	0.0	0.0	-2191.5521	786.2325	NaN	NaN	-0.3	0.7112	0.1202	0.0347	0.0391	0.0587	0.0361
0.0	0.0	0.0	-92.5521	5957.2325	NaN	NaN	1.0158	0.6698	0.1432	0.0405	0.0445	0.0668	0.0352
0.0	0.0	0.0	-1361.5521	5475.2325	NaN	NaN	1.3	0.6773	0.1409	0.0387	0.0422	0.0648	0.0362
0.0	0.0	0.0	-1511.5521	5342.2325	NaN	NaN	1.3	0.665	0.147	0.0404	0.0448	0.0674	0.0355
0.0	0.0	0.0	1722.4479	5196.2325	NaN	NaN	0.751	0.6815	0.1388	0.038	0.0421	0.0637	0.036
0.0	0.0	0.0	2355.4479	1734.2325	NaN	NaN	0.4241	0.6952	0.1296	0.0364	0.0414	0.0615	0.0359
0.0	0.0	0.0	-2195.5521	4775.2325	NaN	NaN	1.3	0.7082	0.1218	0.0352	0.0401	0.0592	0.0356
0.0	0.0	0.0	-320.5521	-2275.7675	NaN	NaN	0.8765	0.7188	0.1152	0.0338	0.039	0.0571	0.0361
0.0	0.0	0.0	-1323.5521	4479.2325	NaN	NaN	1.3	0.6955	0.1273	0.0371	0.0426	0.0618	0.0357
0.0	0.0	0.0	-1393.5521	2544.2325	NaN	NaN	1.3	0.7119	0.1193	0.0343	0.0396	0.058	0.0369
0.0	0.0	0.0	-1543.5521	15.2325	NaN	NaN	-0.01	0.6992	0.1252	0.0363	0.0421	0.0608	0.0363
0.0	0.0	0.0	-844.5521	-619.7675	NaN	NaN	0.4232	0.6991	0.1258	0.0361	0.0414	0.0607	0.0369
0.0	0.0	0.0	-347.5521	6691.2325	NaN	NaN	1.0548	0.6604	0.1471	0.0413	0.0469	0.068	0.0363
0.0	0.0	0.0	-988.5521	554.2325	NaN	NaN	-0.3	0.6958	0.1296	0.0357	0.0407	0.0602	0.0379
0.0	0.0	0.0	-1069.5521	2375.2325	NaN	NaN	1.3	0.6603	0.1482	0.0411	0.0472	0.067	0.0362
0.0	0.0	0.0	-515.5521	1897.2325	NaN	NaN	1.3	0.6964	0.1302	0.0356	0.0406	0.0591	0.0381
0.0	0.0	0.0	-628.5521	2249.2325	NaN	NaN	1.3	0.662	0.1469	0.041	0.0474	0.0662	0.0365
0.0	0.0	0.0	80.4479	6652.2325	NaN	NaN	0.9881	0.6758	0.1412	0.0383	0.0439	0.0629	0.0379
0.0	0.0	0.0	772.4479	3871.2325	NaN	NaN	0.8337	0.6533	0.1519	0.0412	0.0488	0.0672	0.0375
0.0	0.0	0.0	1375.4479	5390.2325	NaN	NaN	0.7967	0.6807	0.1377	0.0369	0.0438	0.0612	0.0398
0.0	0.0	0.0	-867.5521	2042.2325	NaN	NaN	1.3	0.6768	0.1376	0.0382	0.046	0.0619	0.0394
0.0	0.0	0.0	2166.4479	1559.2325	NaN	NaN	0.4185	0.6645	0.1409	0.0388	0.0467	0.0648	0.0443
0.0	0.0	0.0	-1272.5521	3837.2325	NaN	NaN	1.3	0.6736	0.1369	0.0386	0.0494	0.0671	0.0344
