# Supplementary material for: DeepFRET, a software for rapid and automated single-molecule FRET data classification using deep learning
Source: eLife. 2020 Nov 3;9:e60404. doi: 10.7554/eLife.60404 (PMC7609065; doi:10.7554/eLife.60404)
Supplement: Figure 4—source data 1. [file elife-60404-fig4-data1.zip › Figure 4-source data 1/Fig_S4a/Traces/traces_all_n294/Traces_Fig2d_4mMAc_mov1_combined_tif_pair42.txt]

Exported by DeepFRET
Date: 2020-08-26, 18:13
Video filename: None
FRET pair #42
Bleaches at 108
D-Dexc-bg	A-Dexc-bg	A-Aexc-bg	D-Dexc-rw	A-Dexc-rw	A-Aexc-rw	S	E	p_bleached	p_aggregated	p_noisy	p_scrambled	p_static	p_dynamic
0.0	0.0	0.0	30935.1428	6917.3536	NaN	NaN	0.1827	0.0199	0.8363	0.0341	0.0465	0.0363	0.0268
0.0	0.0	0.0	28089.1428	9180.3536	NaN	NaN	0.2463	0.0208	0.824	0.034	0.0549	0.04	0.0263
0.0	0.0	0.0	27196.1428	6822.3536	NaN	NaN	0.2005	0.0213	0.8286	0.0318	0.0532	0.0407	0.0244
0.0	0.0	0.0	25852.1428	7202.3536	NaN	NaN	0.2179	0.0211	0.8324	0.031	0.051	0.0403	0.0242
0.0	0.0	0.0	34488.1428	4064.3536	NaN	NaN	0.1054	0.0207	0.8278	0.0312	0.0526	0.042	0.0258
0.0	0.0	0.0	29416.1428	12632.3536	NaN	NaN	0.3004	0.0203	0.8186	0.0324	0.0562	0.0445	0.0281
0.0	0.0	0.0	16824.1428	15003.3536	NaN	NaN	0.4714	0.0206	0.8169	0.0325	0.056	0.0453	0.0288
0.0	0.0	0.0	28874.1428	6618.3536	NaN	NaN	0.1865	0.0209	0.8098	0.0341	0.0585	0.0461	0.0307
0.0	0.0	0.0	30373.1428	9170.3536	NaN	NaN	0.2319	0.021	0.8069	0.0347	0.0592	0.0466	0.0316
0.0	0.0	0.0	28863.1428	8205.3536	NaN	NaN	0.2214	0.0208	0.8048	0.0356	0.0602	0.0467	0.0319
0.0	0.0	0.0	31364.1428	9924.3536	NaN	NaN	0.2404	0.0206	0.8028	0.0363	0.061	0.0468	0.0325
0.0	0.0	0.0	32424.1428	5070.3536	NaN	NaN	0.1352	0.0203	0.8017	0.037	0.0618	0.0466	0.0326
0.0	0.0	0.0	28357.1428	6390.3536	NaN	NaN	0.1839	0.0201	0.7969	0.0383	0.0639	0.0471	0.0336
0.0	0.0	0.0	29945.1428	9855.3536	NaN	NaN	0.2476	0.0193	0.795	0.0387	0.0658	0.0476	0.0337
0.0	0.0	0.0	33553.1428	9466.3536	NaN	NaN	0.22	0.0186	0.789	0.04	0.069	0.0485	0.0349
0.0	0.0	0.0	26580.1428	5554.3536	NaN	NaN	0.1728	0.0183	0.7779	0.0421	0.0742	0.0502	0.0373
0.0	0.0	0.0	27344.1428	7222.3536	NaN	NaN	0.2089	0.0191	0.7601	0.0452	0.0804	0.0539	0.0413
0.0	0.0	0.0	27686.1428	10862.3536	NaN	NaN	0.2818	0.0185	0.7642	0.0447	0.0789	0.0517	0.042
0.0	0.0	0.0	29416.1428	5678.3536	NaN	NaN	0.1618	0.0184	0.7678	0.0444	0.0766	0.0504	0.0424
0.0	0.0	0.0	26738.1428	8308.3536	NaN	NaN	0.2371	0.0187	0.7685	0.0444	0.0753	0.0494	0.0437
0.0	0.0	0.0	31187.1428	6671.3536	NaN	NaN	0.1762	0.0189	0.7704	0.044	0.0739	0.0488	0.044
0.0	0.0	0.0	23386.1428	6429.3536	NaN	NaN	0.2156	0.0192	0.7683	0.0444	0.074	0.0488	0.0452
0.0	0.0	0.0	25047.1428	8553.3536	NaN	NaN	0.2546	0.0193	0.7688	0.0443	0.0733	0.0486	0.0457
0.0	0.0	0.0	24615.1428	9576.3536	NaN	NaN	0.2801	0.0203	0.7612	0.0458	0.0746	0.0489	0.0493
0.0	0.0	0.0	29239.1428	5054.3536	NaN	NaN	0.1474	0.0208	0.7555	0.0477	0.0759	0.0487	0.0513
0.0	0.0	0.0	27017.1428	5657.3536	NaN	NaN	0.1731	0.0217	0.7479	0.0501	0.0773	0.0485	0.0546
0.0	0.0	0.0	30569.1428	4129.3536	NaN	NaN	0.119	0.0219	0.7443	0.0515	0.078	0.0483	0.0561
0.0	0.0	0.0	28489.1428	8532.3536	NaN	NaN	0.2305	0.022	0.74	0.0528	0.079	0.0478	0.0584
0.0	0.0	0.0	26758.1428	7511.3536	NaN	NaN	0.2192	0.0212	0.7346	0.0549	0.0815	0.0475	0.0603
0.0	0.0	0.0	25832.1428	12801.3536	NaN	NaN	0.3314	0.021	0.7295	0.0572	0.0832	0.0472	0.0619
0.0	0.0	0.0	27866.1428	10042.3536	NaN	NaN	0.2649	0.0206	0.7275	0.06	0.0835	0.0466	0.0619
0.0	0.0	0.0	26682.1428	7649.3536	NaN	NaN	0.2228	0.0212	0.7239	0.0634	0.0829	0.0461	0.0625
0.0	0.0	0.0	23505.1428	7397.3536	NaN	NaN	0.2394	0.021	0.7165	0.0676	0.0849	0.0459	0.0641
0.0	0.0	0.0	28381.1428	9932.3536	NaN	NaN	0.2592	0.0214	0.7222	0.0649	0.0824	0.0459	0.0633
0.0	0.0	0.0	26924.1428	11148.3536	NaN	NaN	0.2928	0.0216	0.7246	0.0651	0.0806	0.0457	0.0624
0.0	0.0	0.0	24984.1428	10584.3536	NaN	NaN	0.2976	0.0221	0.7203	0.0671	0.081	0.046	0.0635
0.0	0.0	0.0	26598.1428	7190.3536	NaN	NaN	0.2128	0.0229	0.7127	0.0699	0.0824	0.047	0.0653
0.0	0.0	0.0	30402.1428	11015.3536	NaN	NaN	0.266	0.0241	0.7107	0.0711	0.081	0.0474	0.0657
0.0	0.0	0.0	30468.1428	5940.3536	NaN	NaN	0.1632	0.0247	0.705	0.0743	0.0819	0.0475	0.0666
0.0	0.0	0.0	21867.1428	12716.3536	NaN	NaN	0.3677	0.025	0.7013	0.077	0.0826	0.0473	0.0668
0.0	0.0	0.0	25603.1428	7613.3536	NaN	NaN	0.2292	0.0256	0.7008	0.0775	0.0821	0.0475	0.0666
0.0	0.0	0.0	30671.1428	4155.3536	NaN	NaN	0.1193	0.0263	0.6977	0.0788	0.0826	0.0478	0.0669
0.0	0.0	0.0	21787.1428	10585.3536	NaN	NaN	0.327	0.0269	0.6991	0.0778	0.0815	0.0485	0.0662
0.0	0.0	0.0	24171.1428	6835.3536	NaN	NaN	0.2204	0.0276	0.6979	0.0773	0.0816	0.0491	0.0664
0.0	0.0	0.0	32245.1428	7933.3536	NaN	NaN	0.1975	0.0271	0.7008	0.0744	0.082	0.0496	0.0661
0.0	0.0	0.0	30764.1428	8793.3536	NaN	NaN	0.2223	0.0275	0.7018	0.0726	0.0817	0.05	0.0664
0.0	0.0	0.0	27357.1428	5013.3536	NaN	NaN	0.1549	0.0274	0.7029	0.0716	0.0817	0.0504	0.066
0.0	0.0	0.0	27222.1428	4606.3536	NaN	NaN	0.1447	0.0266	0.7051	0.0697	0.0823	0.0506	0.0658
0.0	0.0	0.0	26493.1428	5025.3536	NaN	NaN	0.1594	0.0265	0.7031	0.0696	0.0835	0.0508	0.0665
0.0	0.0	0.0	29813.1428	7285.3536	NaN	NaN	0.1964	0.0259	0.7027	0.0695	0.0849	0.0512	0.0658
0.0	0.0	0.0	23907.1428	6348.3536	NaN	NaN	0.2098	0.0249	0.7054	0.0684	0.0857	0.0511	0.0646
0.0	0.0	0.0	27290.1428	8238.3536	NaN	NaN	0.2319	0.0237	0.7082	0.067	0.087	0.0512	0.0629
0.0	0.0	0.0	28807.1428	8454.3536	NaN	NaN	0.2269	0.0231	0.7118	0.0643	0.0873	0.0517	0.0619
0.0	0.0	0.0	25462.1428	9415.3536	NaN	NaN	0.27	0.0227	0.712	0.0631	0.0881	0.0523	0.0617
0.0	0.0	0.0	25382.1428	9535.3536	NaN	NaN	0.2731	0.0229	0.7052	0.0645	0.0904	0.0532	0.0637
0.0	0.0	0.0	22991.1428	7603.3536	NaN	NaN	0.2485	0.0234	0.6964	0.0669	0.0927	0.054	0.0666
0.0	0.0	0.0	30084.1428	2945.3536	NaN	NaN	0.0892	0.0236	0.6881	0.0692	0.0952	0.0549	0.069
0.0	0.0	0.0	27630.1428	7729.3536	NaN	NaN	0.2186	0.0246	0.6743	0.072	0.0987	0.0565	0.0739
0.0	0.0	0.0	29476.1428	6176.3536	NaN	NaN	0.1732	0.0259	0.6609	0.0747	0.1019	0.0592	0.0774
0.0	0.0	0.0	27799.1428	7733.3536	NaN	NaN	0.2176	0.0288	0.6478	0.0764	0.1034	0.0617	0.082
0.0	0.0	0.0	28420.1428	4501.3536	NaN	NaN	0.1367	0.0311	0.6401	0.0766	0.1039	0.0638	0.0846
0.0	0.0	0.0	31177.1428	9589.3536	NaN	NaN	0.2352	0.0321	0.6347	0.0763	0.106	0.0658	0.0851
0.0	0.0	0.0	24371.1428	5816.3536	NaN	NaN	0.1927	0.034	0.633	0.075	0.105	0.0682	0.0847
0.0	0.0	0.0	28261.1428	5919.3536	NaN	NaN	0.1732	0.0362	0.6298	0.0751	0.1043	0.0689	0.0857
0.0	0.0	0.0	23905.1428	7357.3536	NaN	NaN	0.2353	0.0383	0.6202	0.0771	0.1064	0.0693	0.0888
0.0	0.0	0.0	23500.1428	6144.3536	NaN	NaN	0.2073	0.039	0.6181	0.0758	0.1078	0.0695	0.0899
0.0	0.0	0.0	27191.1428	6380.3536	NaN	NaN	0.1901	0.0408	0.62	0.0719	0.1072	0.0705	0.0895
0.0	0.0	0.0	23987.1428	9974.3536	NaN	NaN	0.2937	0.0402	0.6184	0.0696	0.1103	0.0705	0.091
0.0	0.0	0.0	26987.1428	6905.3536	NaN	NaN	0.2037	0.0403	0.6173	0.0675	0.1132	0.0724	0.0892
0.0	0.0	0.0	26428.1428	2914.3536	NaN	NaN	0.0993	0.0456	0.6151	0.0667	0.1122	0.0742	0.0862
0.0	0.0	0.0	23458.1428	5994.3536	NaN	NaN	0.2035	0.0758	0.6211	0.0624	0.0932	0.0695	0.0779
0.0	0.0	0.0	5057.1428	8097.3536	NaN	NaN	0.6156	0.1234	0.6524	0.0494	0.0707	0.0455	0.0586
0.0	0.0	0.0	3846.1428	5644.3536	NaN	NaN	0.5947	0.11	0.6686	0.0491	0.0714	0.0413	0.0596
0.0	0.0	0.0	29420.1428	7861.3536	NaN	NaN	0.2109	0.0683	0.7201	0.0476	0.065	0.0425	0.0566
0.0	0.0	0.0	35162.1428	9888.3536	NaN	NaN	0.2195	0.0505	0.7388	0.0459	0.0667	0.0451	0.0531
0.0	0.0	0.0	35576.1428	9911.3536	NaN	NaN	0.2179	0.0445	0.7427	0.044	0.0698	0.048	0.0509
0.0	0.0	0.0	25319.1428	7906.3536	NaN	NaN	0.238	0.0417	0.7395	0.0438	0.0733	0.0501	0.0515
0.0	0.0	0.0	31288.1428	7509.3536	NaN	NaN	0.1936	0.0401	0.7283	0.046	0.0781	0.0533	0.0541
0.0	0.0	0.0	33462.1428	8107.3536	NaN	NaN	0.195	0.0394	0.7137	0.0496	0.0831	0.057	0.0572
0.0	0.0	0.0	31149.1428	6230.3536	NaN	NaN	0.1667	0.039	0.6991	0.0541	0.0877	0.0603	0.0598
0.0	0.0	0.0	29048.1428	8173.3536	NaN	NaN	0.2196	0.0399	0.6723	0.062	0.0956	0.0644	0.0659
0.0	0.0	0.0	33415.1428	8361.3536	NaN	NaN	0.2001	0.0403	0.6518	0.0681	0.102	0.0679	0.0699
0.0	0.0	0.0	33936.1428	9341.3536	NaN	NaN	0.2158	0.0416	0.6359	0.0732	0.1063	0.0699	0.0731
0.0	0.0	0.0	30608.1428	7119.3536	NaN	NaN	0.1887	0.0421	0.6258	0.0759	0.1096	0.0709	0.0758
0.0	0.0	0.0	27074.1428	8811.3536	NaN	NaN	0.2455	0.0419	0.6157	0.0776	0.114	0.0719	0.0788
0.0	0.0	0.0	28685.1428	7744.3536	NaN	NaN	0.2126	0.0413	0.6111	0.0774	0.1171	0.0727	0.0804
0.0	0.0	0.0	33274.1428	6503.3536	NaN	NaN	0.1635	0.0408	0.6097	0.0772	0.1189	0.0728	0.0806
0.0	0.0	0.0	31609.1428	6762.3536	NaN	NaN	0.1762	0.0392	0.6089	0.076	0.1223	0.073	0.0806
0.0	0.0	0.0	29578.1428	6683.3536	NaN	NaN	0.1843	0.0373	0.6088	0.0741	0.126	0.0735	0.0803
0.0	0.0	0.0	31120.1428	8404.3536	NaN	NaN	0.2126	0.0357	0.6114	0.0718	0.128	0.0742	0.0788
0.0	0.0	0.0	33512.1428	6418.3536	NaN	NaN	0.1607	0.0345	0.6233	0.0679	0.125	0.0741	0.0752
0.0	0.0	0.0	31104.1428	5727.3536	NaN	NaN	0.1555	0.0338	0.6397	0.0637	0.1193	0.0732	0.0703
0.0	0.0	0.0	34632.1428	8096.3536	NaN	NaN	0.1895	0.0324	0.6517	0.0606	0.117	0.0718	0.0665
0.0	0.0	0.0	29350.1428	6409.3536	NaN	NaN	0.1792	0.0316	0.6618	0.0582	0.1144	0.0707	0.0633
0.0	0.0	0.0	34196.1428	9392.3536	NaN	NaN	0.2155	0.0308	0.6688	0.0567	0.1132	0.0699	0.0605
0.0	0.0	0.0	29657.1428	9665.3536	NaN	NaN	0.2458	0.0314	0.6663	0.0571	0.1147	0.0696	0.0609
0.0	0.0	0.0	26725.1428	3426.3536	NaN	NaN	0.1136	0.0335	0.6688	0.056	0.1118	0.07	0.0598
0.0	0.0	0.0	35865.1428	9241.3536	NaN	NaN	0.2049	0.0357	0.6647	0.0552	0.1139	0.0711	0.0593
0.0	0.0	0.0	32985.1428	4594.3536	NaN	NaN	0.1223	0.0377	0.6584	0.0538	0.1181	0.0736	0.0583
0.0	0.0	0.0	33219.1428	9375.3536	NaN	NaN	0.2201	0.0395	0.6494	0.0529	0.1238	0.0765	0.0579
0.0	0.0	0.0	31593.1428	8511.3536	NaN	NaN	0.2122	0.0407	0.6296	0.0543	0.1362	0.0786	0.0606
0.0	0.0	0.0	32337.1428	5925.3536	NaN	NaN	0.1549	0.0404	0.6121	0.055	0.1495	0.0802	0.0628
0.0	0.0	0.0	30865.1428	6397.3536	NaN	NaN	0.1717	0.0392	0.6079	0.0538	0.1569	0.0796	0.0626
0.0	0.0	0.0	32515.1428	3677.3536	NaN	NaN	0.1016	0.0379	0.6103	0.0507	0.1611	0.0801	0.0598
0.0	0.0	0.0	30148.1428	5989.3536	NaN	NaN	0.1657	0.0382	0.6019	0.048	0.1721	0.0825	0.0573
0.0	0.0	0.0	26389.1428	8812.3536	NaN	NaN	0.2503	0.0455	0.5845	0.044	0.1836	0.0887	0.0536
0.0	0.0	0.0	31785.1428	4259.3536	NaN	NaN	0.1182	0.074	0.5419	0.0463	0.1824	0.1072	0.0481
0.0	0.0	0.0	11252.1428	5167.3536	NaN	NaN	0.3147	0.2873	0.433	0.0447	0.0957	0.0991	0.0402
0.0	0.0	0.0	3835.1428	2830.3536	NaN	NaN	0.4246	0.6414	0.2021	0.0302	0.0435	0.049	0.0339
0.0	0.0	0.0	3406.1428	3744.3536	NaN	NaN	0.5236	0.7794	0.0989	0.0294	0.0316	0.0339	0.0267
0.0	0.0	0.0	3658.1428	7720.3536	NaN	NaN	0.6785	0.7931	0.0882	0.0296	0.0317	0.031	0.0264
0.0	0.0	0.0	3376.1428	3363.3536	NaN	NaN	0.4991	0.7972	0.0844	0.0298	0.033	0.0284	0.0271
0.0	0.0	0.0	1382.1428	2286.3536	NaN	NaN	0.6232	0.787	0.0901	0.0318	0.0356	0.0264	0.0291
0.0	0.0	0.0	2295.1428	3226.3536	NaN	NaN	0.5843	0.7646	0.1038	0.0351	0.0391	0.0252	0.0322
0.0	0.0	0.0	2078.1428	3779.3536	NaN	NaN	0.6452	0.7493	0.1147	0.0374	0.0397	0.0237	0.0352
0.0	0.0	0.0	2053.1428	5591.3536	NaN	NaN	0.7314	0.7155	0.1393	0.0403	0.042	0.0228	0.0401
0.0	0.0	0.0	3510.1428	2334.3536	NaN	NaN	0.3994	0.7063	0.1478	0.0405	0.0409	0.0218	0.0427
0.0	0.0	0.0	1465.1428	2742.3536	NaN	NaN	0.6518	0.669	0.1787	0.0408	0.0425	0.0226	0.0464
0.0	0.0	0.0	819.1428	6155.3536	NaN	NaN	0.8826	0.6395	0.2023	0.0424	0.0442	0.0228	0.0488
0.0	0.0	0.0	3729.1428	1498.3536	NaN	NaN	0.2866	0.6643	0.1855	0.0407	0.041	0.0216	0.0468
0.0	0.0	0.0	3708.1428	5216.3536	NaN	NaN	0.5845	0.5693	0.2609	0.0458	0.0456	0.0244	0.0541
0.0	0.0	0.0	3784.1428	2762.3536	NaN	NaN	0.422	0.5378	0.2875	0.0483	0.0469	0.0254	0.0542
0.0	0.0	0.0	3719.1428	4381.3536	NaN	NaN	0.5409	0.5039	0.3133	0.0517	0.0502	0.0273	0.0534
0.0	0.0	0.0	1799.1428	3369.3536	NaN	NaN	0.6519	0.5108	0.3049	0.0521	0.0528	0.0274	0.0519
0.0	0.0	0.0	1959.1428	2058.3536	NaN	NaN	0.5123	0.5481	0.2736	0.0505	0.052	0.0261	0.0497
0.0	0.0	0.0	2966.1428	4560.3536	NaN	NaN	0.6059	0.5196	0.2978	0.0529	0.055	0.0267	0.048
0.0	0.0	0.0	6718.1428	5323.3536	NaN	NaN	0.4421	0.4469	0.3599	0.0572	0.0593	0.0295	0.0471
0.0	0.0	0.0	6746.1428	3905.3536	NaN	NaN	0.3666	0.4425	0.3682	0.0544	0.0603	0.0292	0.0454
0.0	0.0	0.0	2478.1428	7901.3536	NaN	NaN	0.7612	0.3975	0.4082	0.0556	0.0631	0.0323	0.0434
0.0	0.0	0.0	4619.1428	-594.6464	NaN	NaN	-0.1478	0.4681	0.3517	0.0481	0.0615	0.029	0.0416
0.0	0.0	0.0	6916.1428	5055.3536	NaN	NaN	0.4223	0.4215	0.3887	0.0495	0.0682	0.0322	0.0398
0.0	0.0	0.0	4040.1428	1876.3536	NaN	NaN	0.3171	0.4676	0.3483	0.0434	0.0709	0.0309	0.039
0.0	0.0	0.0	1329.1428	2685.3536	NaN	NaN	0.6689	0.5098	0.3041	0.0392	0.0782	0.0316	0.0371
0.0	0.0	0.0	2819.1428	3361.3536	NaN	NaN	0.5439	0.5734	0.2399	0.0344	0.0853	0.0331	0.0339
0.0	0.0	0.0	3089.1428	-1028.6464	NaN	NaN	-0.3	0.6656	0.1647	0.0288	0.0812	0.0316	0.0281
0.0	0.0	0.0	4186.1428	1876.3536	NaN	NaN	0.3095	0.7221	0.1269	0.0253	0.0722	0.0297	0.0237
0.0	0.0	0.0	3692.1428	2218.3536	NaN	NaN	0.3753	0.7168	0.127	0.0266	0.0753	0.0315	0.0229
0.0	0.0	0.0	3977.1428	3109.3536	NaN	NaN	0.4388	0.6906	0.1417	0.0288	0.0817	0.034	0.0232
0.0	0.0	0.0	2598.1428	6151.3536	NaN	NaN	0.7031	0.6809	0.1499	0.029	0.0816	0.0351	0.0234
0.0	0.0	0.0	2732.1428	2118.3536	NaN	NaN	0.4367	0.6939	0.1472	0.0274	0.0746	0.0346	0.0224
0.0	0.0	0.0	4746.1428	624.3536	NaN	NaN	0.1163	0.7109	0.1402	0.0262	0.0668	0.0343	0.0216
0.0	0.0	0.0	3806.1428	2044.3536	NaN	NaN	0.3494	0.7067	0.1451	0.0267	0.0639	0.0358	0.0217
0.0	0.0	0.0	2745.1428	6579.3536	NaN	NaN	0.7056	0.6818	0.1592	0.0292	0.0681	0.038	0.0237
0.0	0.0	0.0	2054.1428	1409.3536	NaN	NaN	0.4069	0.7336	0.1286	0.0248	0.0577	0.0331	0.0221
0.0	0.0	0.0	597.1428	4513.3536	NaN	NaN	0.8832	0.7378	0.1234	0.0252	0.0578	0.033	0.0228
0.0	0.0	0.0	2317.1428	1202.3536	NaN	NaN	0.3416	0.7589	0.1125	0.0233	0.0526	0.0309	0.0218
0.0	0.0	0.0	2051.1428	3730.3536	NaN	NaN	0.6452	0.7204	0.1346	0.0266	0.0598	0.0337	0.0248
0.0	0.0	0.0	3084.1428	3708.3536	NaN	NaN	0.5459	0.7448	0.1212	0.0243	0.0556	0.0297	0.0243
0.0	0.0	0.0	1037.1428	1303.3536	NaN	NaN	0.5569	0.7855	0.097	0.0223	0.0483	0.0257	0.0213
0.0	0.0	0.0	198.1428	-1233.6464	NaN	NaN	1.1913	0.7957	0.0909	0.022	0.0466	0.025	0.0198
0.0	0.0	0.0	1885.1428	302.3536	NaN	NaN	0.1382	0.7863	0.0965	0.0227	0.0488	0.0265	0.0193
0.0	0.0	0.0	3996.1428	2464.3536	NaN	NaN	0.3814	0.7316	0.1303	0.0265	0.0588	0.031	0.0218
0.0	0.0	0.0	767.1428	1408.3536	NaN	NaN	0.6474	0.724	0.1375	0.0262	0.0592	0.0313	0.0218
0.0	0.0	0.0	3325.1428	2679.3536	NaN	NaN	0.4462	0.6939	0.1562	0.0282	0.0656	0.0333	0.0227
0.0	0.0	0.0	1521.1428	6209.3536	NaN	NaN	0.8032	0.7017	0.1527	0.0269	0.0643	0.0319	0.0225
0.0	0.0	0.0	1365.1428	-47.6464	NaN	NaN	-0.0362	0.7478	0.1258	0.0232	0.0546	0.0285	0.0202
0.0	0.0	0.0	1798.1428	771.3536	NaN	NaN	0.3002	0.7572	0.1204	0.0228	0.0513	0.0293	0.0192
0.0	0.0	0.0	1174.1428	5475.3536	NaN	NaN	0.8234	0.7162	0.1473	0.0258	0.0573	0.032	0.0214
0.0	0.0	0.0	1560.1428	-1976.6464	NaN	NaN	1.3	0.7495	0.1278	0.0233	0.0505	0.029	0.02
0.0	0.0	0.0	218.1428	2219.3536	NaN	NaN	0.9105	0.7617	0.1182	0.0232	0.0489	0.0282	0.0199
0.0	0.0	0.0	-425.8572	750.3536	NaN	NaN	1.3	0.7792	0.1071	0.0223	0.0453	0.027	0.0191
0.0	0.0	0.0	1206.1428	1019.3536	NaN	NaN	0.458	0.7752	0.11	0.0232	0.0451	0.0276	0.0189
0.0	0.0	0.0	251.1428	1386.3536	NaN	NaN	0.8466	0.7606	0.1194	0.0251	0.0458	0.0294	0.0197
0.0	0.0	0.0	2367.1428	3785.3536	NaN	NaN	0.6153	0.7288	0.1393	0.0286	0.0494	0.0315	0.0224
0.0	0.0	0.0	1164.1428	2032.3536	NaN	NaN	0.6358	0.7515	0.1248	0.0273	0.0439	0.03	0.0225
0.0	0.0	0.0	1026.1428	4372.3536	NaN	NaN	0.8099	0.747	0.1249	0.0293	0.0439	0.0297	0.0253
0.0	0.0	0.0	789.1428	977.3536	NaN	NaN	0.5533	0.807	0.0864	0.0256	0.0343	0.0247	0.0221
0.0	0.0	0.0	-145.8572	1110.3536	NaN	NaN	1.1512	0.8273	0.0713	0.0258	0.0306	0.024	0.0211
0.0	0.0	0.0	1957.1428	2005.3536	NaN	NaN	0.5061	0.825	0.0706	0.0277	0.0296	0.0247	0.0224
0.0	0.0	0.0	3495.1428	3587.3536	NaN	NaN	0.5065	0.8168	0.0729	0.0304	0.0299	0.025	0.025
0.0	0.0	0.0	631.1428	2471.3536	NaN	NaN	0.7966	0.8312	0.0648	0.0295	0.0273	0.0227	0.0244
0.0	0.0	0.0	1384.1428	509.3536	NaN	NaN	0.269	0.8438	0.0559	0.0299	0.0258	0.021	0.0235
0.0	0.0	0.0	81.1428	698.3536	NaN	NaN	0.8959	0.8483	0.0526	0.0307	0.0251	0.0201	0.0233
0.0	0.0	0.0	-1691.8572	5210.3536	NaN	NaN	1.3	0.8457	0.0527	0.0326	0.0254	0.0199	0.0238
0.0	0.0	0.0	312.1428	4098.3536	NaN	NaN	0.9292	0.8481	0.0504	0.0331	0.0255	0.0193	0.0236
0.0	0.0	0.0	-901.8572	3092.3536	NaN	NaN	1.3	0.8528	0.0469	0.0329	0.0253	0.0188	0.0232
0.0	0.0	0.0	-1052.8572	4753.3536	NaN	NaN	1.2845	0.8524	0.0459	0.0332	0.026	0.0189	0.0236
0.0	0.0	0.0	3762.1428	289.3536	NaN	NaN	0.0714	0.8622	0.0406	0.0313	0.0245	0.019	0.0225
0.0	0.0	0.0	882.1428	539.3536	NaN	NaN	0.3794	0.8544	0.0424	0.0332	0.0264	0.0202	0.0234
0.0	0.0	0.0	1293.1428	1128.3536	NaN	NaN	0.466	0.8507	0.044	0.0341	0.027	0.0206	0.0236
0.0	0.0	0.0	801.1428	4721.3536	NaN	NaN	0.8549	0.8328	0.052	0.0379	0.0302	0.0216	0.0255
0.0	0.0	0.0	1332.1428	1128.3536	NaN	NaN	0.4586	0.8417	0.0488	0.0355	0.0284	0.021	0.0246
0.0	0.0	0.0	1001.1428	2869.3536	NaN	NaN	0.7413	0.8362	0.0506	0.0366	0.0296	0.0216	0.0253
0.0	0.0	0.0	753.1428	3297.3536	NaN	NaN	0.8141	0.8443	0.0485	0.0339	0.028	0.0208	0.0244
0.0	0.0	0.0	-327.8572	3002.3536	NaN	NaN	1.1226	0.8466	0.0473	0.0329	0.0279	0.021	0.0243
0.0	0.0	0.0	1556.1428	1656.3536	NaN	NaN	0.5156	0.8552	0.0439	0.0305	0.0262	0.0206	0.0235
0.0	0.0	0.0	-1410.8572	1716.3536	NaN	NaN	1.3	0.8558	0.0436	0.0299	0.0262	0.021	0.0235
0.0	0.0	0.0	1511.1428	1162.3536	NaN	NaN	0.4348	0.8605	0.0424	0.0287	0.0245	0.021	0.0228
0.0	0.0	0.0	1834.1428	1832.3536	NaN	NaN	0.4998	0.8476	0.0492	0.0312	0.0259	0.0218	0.0242
0.0	0.0	0.0	-132.8572	973.3536	NaN	NaN	1.1581	0.8518	0.0488	0.03	0.0242	0.0217	0.0235
0.0	0.0	0.0	1017.1428	5823.3536	NaN	NaN	0.8513	0.8388	0.0562	0.0321	0.0251	0.0226	0.0252
0.0	0.0	0.0	2119.1428	1191.3536	NaN	NaN	0.3599	0.8439	0.0548	0.0304	0.0241	0.0222	0.0246
0.0	0.0	0.0	-541.8572	2268.3536	NaN	NaN	1.3	0.8493	0.0526	0.0288	0.0234	0.0222	0.0237
0.0	0.0	0.0	360.1428	2223.3536	NaN	NaN	0.8606	0.8533	0.0511	0.0274	0.0229	0.0224	0.0228
0.0	0.0	0.0	-984.8572	1541.3536	NaN	NaN	1.3	0.8528	0.0523	0.0266	0.0226	0.0233	0.0224
0.0	0.0	0.0	2927.1428	1883.3536	NaN	NaN	0.3915	0.8452	0.0572	0.0266	0.023	0.0246	0.0233
0.0	0.0	0.0	705.1428	3555.3536	NaN	NaN	0.8345	0.8397	0.0608	0.0265	0.0234	0.0251	0.0245
0.0	0.0	0.0	-682.8572	528.3536	NaN	NaN	-0.3	0.8438	0.059	0.0256	0.023	0.0246	0.024
0.0	0.0	0.0	-1467.8572	1410.3536	NaN	NaN	-0.3	0.8485	0.0563	0.0249	0.0225	0.0243	0.0236
0.0	0.0	0.0	1219.1428	569.3536	NaN	NaN	0.3183	0.8472	0.0567	0.0248	0.0227	0.024	0.0246
0.0	0.0	0.0	-1411.8572	1591.3536	NaN	NaN	1.3	0.8585	0.0499	0.0236	0.0218	0.0231	0.0232
0.0	0.0	0.0	880.1428	190.3536	NaN	NaN	0.1778	0.8595	0.0487	0.0234	0.0219	0.0229	0.0235
0.0	0.0	0.0	-919.8572	1742.3536	NaN	NaN	1.3	0.8648	0.0457	0.0227	0.0214	0.0226	0.0228
0.0	0.0	0.0	2266.1428	1599.3536	NaN	NaN	0.4138	0.8552	0.0503	0.0235	0.0223	0.0235	0.0252
0.0	0.0	0.0	556.1428	2133.3536	NaN	NaN	0.7932	0.8556	0.0502	0.0232	0.0221	0.0232	0.0257
0.0	0.0	0.0	617.1428	2492.3536	NaN	NaN	0.8015	0.852	0.0521	0.0232	0.0223	0.0233	0.0271
0.0	0.0	0.0	775.1428	3142.3536	NaN	NaN	0.8021	0.8485	0.0545	0.0237	0.0228	0.0225	0.028
0.0	0.0	0.0	-508.8572	1159.3536	NaN	NaN	1.3	0.8587	0.0494	0.0232	0.0224	0.021	0.0253
0.0	0.0	0.0	-1421.8572	1302.3536	NaN	NaN	-0.3	0.8681	0.0451	0.0221	0.0213	0.0202	0.0233
0.0	0.0	0.0	10.1428	4801.3536	NaN	NaN	0.9979	0.8541	0.0528	0.0234	0.0226	0.0211	0.026
0.0	0.0	0.0	-111.8572	3436.3536	NaN	NaN	1.0336	0.8504	0.0553	0.0238	0.0227	0.0207	0.027
0.0	0.0	0.0	897.1428	3934.3536	NaN	NaN	0.8143	0.843	0.0589	0.0248	0.0241	0.0206	0.0286
0.0	0.0	0.0	-1008.8572	768.3536	NaN	NaN	-0.3	0.857	0.052	0.0232	0.0226	0.019	0.0261
0.0	0.0	0.0	-180.8572	2593.3536	NaN	NaN	1.075	0.8534	0.0534	0.0239	0.0234	0.0192	0.0267
0.0	0.0	0.0	-291.8572	3258.3536	NaN	NaN	1.0984	0.8581	0.0513	0.0233	0.0224	0.019	0.0258
0.0	0.0	0.0	96.1428	3401.3536	NaN	NaN	0.9725	0.8496	0.0552	0.0242	0.0233	0.02	0.0277
0.0	0.0	0.0	358.1428	1316.3536	NaN	NaN	0.7861	0.8537	0.0534	0.0235	0.0221	0.0198	0.0275
0.0	0.0	0.0	710.1428	2595.3536	NaN	NaN	0.7852	0.8488	0.0559	0.024	0.0229	0.02	0.0284
0.0	0.0	0.0	235.1428	-875.6464	NaN	NaN	1.3	0.8698	0.0452	0.0215	0.0204	0.0188	0.0242
0.0	0.0	0.0	574.1428	1959.3536	NaN	NaN	0.7734	0.8601	0.0487	0.0225	0.0213	0.0199	0.0275
0.0	0.0	0.0	-695.8572	4466.3536	NaN	NaN	1.1846	0.8601	0.0484	0.0218	0.0208	0.0194	0.0295
0.0	0.0	0.0	1423.1428	3675.3536	NaN	NaN	0.7209	0.8565	0.0495	0.0215	0.0211	0.0189	0.0325
0.0	0.0	0.0	692.1428	1099.3536	NaN	NaN	0.6137	0.8635	0.0462	0.0204	0.0208	0.0179	0.0312
0.0	0.0	0.0	1075.1428	-328.6464	NaN	NaN	-0.3	0.8702	0.0431	0.0198	0.0204	0.0173	0.0292
0.0	0.0	0.0	69.1428	3619.3536	NaN	NaN	0.9813	0.8751	0.0406	0.0199	0.02	0.0168	0.0276
0.0	0.0	0.0	1495.1428	863.3536	NaN	NaN	0.3661	0.8785	0.0384	0.0201	0.02	0.0167	0.0263
0.0	0.0	0.0	-609.8572	1467.3536	NaN	NaN	1.3	0.8858	0.0343	0.0197	0.0189	0.0165	0.0248
0.0	0.0	0.0	-392.8572	6519.3536	NaN	NaN	1.0641	0.8728	0.04	0.0211	0.0205	0.0172	0.0284
0.0	0.0	0.0	1521.1428	2250.3536	NaN	NaN	0.5967	0.8795	0.037	0.0203	0.0196	0.0168	0.0268
0.0	0.0	0.0	747.1428	5815.3536	NaN	NaN	0.8861	0.8731	0.0398	0.021	0.0199	0.0171	0.0292
0.0	0.0	0.0	2022.1428	3134.3536	NaN	NaN	0.6078	0.8659	0.0433	0.0221	0.021	0.0172	0.0305
0.0	0.0	0.0	-197.8572	2079.3536	NaN	NaN	1.1052	0.8756	0.0384	0.022	0.0202	0.0166	0.0271
0.0	0.0	0.0	300.1428	571.3536	NaN	NaN	0.6556	0.8814	0.0349	0.022	0.02	0.0162	0.0254
0.0	0.0	0.0	856.1428	2097.3536	NaN	NaN	0.7101	0.8829	0.0342	0.022	0.0192	0.0155	0.0262
0.0	0.0	0.0	544.1428	6105.3536	NaN	NaN	0.9182	0.869	0.0411	0.0241	0.0212	0.0154	0.0292
0.0	0.0	0.0	-160.8572	4640.3536	NaN	NaN	1.0359	0.8753	0.038	0.0241	0.0213	0.015	0.0263
0.0	0.0	0.0	-329.8572	-1287.6464	NaN	NaN	0.7961	0.8857	0.0332	0.0226	0.02	0.015	0.0236
0.0	0.0	0.0	-979.8572	1247.3536	NaN	NaN	1.3	0.8872	0.0314	0.0234	0.0196	0.0142	0.0243
0.0	0.0	0.0	-1515.8572	4883.3536	NaN	NaN	1.3	0.8821	0.0337	0.0249	0.0203	0.0134	0.0256
0.0	0.0	0.0	754.1428	3199.3536	NaN	NaN	0.8092	0.8813	0.034	0.0253	0.0205	0.0132	0.0257
0.0	0.0	0.0	735.1428	3046.3536	NaN	NaN	0.8056	0.8807	0.0342	0.0257	0.0207	0.0131	0.0257
0.0	0.0	0.0	597.1428	4004.3536	NaN	NaN	0.8702	0.8814	0.0338	0.0257	0.0206	0.0132	0.0253
0.0	0.0	0.0	99.1428	3307.3536	NaN	NaN	0.9709	0.8867	0.0315	0.0247	0.0197	0.0134	0.0239
0.0	0.0	0.0	4139.1428	1291.3536	NaN	NaN	0.2378	0.8876	0.0305	0.0249	0.0196	0.0137	0.0237
0.0	0.0	0.0	1455.1428	1377.3536	NaN	NaN	0.4863	0.8897	0.0291	0.0246	0.0195	0.0143	0.0228
0.0	0.0	0.0	-1349.8572	1028.3536	NaN	NaN	-0.3	0.8936	0.027	0.0239	0.0187	0.0144	0.0223
0.0	0.0	0.0	-391.8572	4182.3536	NaN	NaN	1.1034	0.8904	0.028	0.025	0.0193	0.0141	0.0231
0.0	0.0	0.0	288.1428	3219.3536	NaN	NaN	0.9178	0.891	0.0279	0.0248	0.0192	0.0143	0.0228
0.0	0.0	0.0	-205.8572	4398.3536	NaN	NaN	1.0491	0.892	0.0272	0.0245	0.0194	0.015	0.0219
0.0	0.0	0.0	49.1428	489.3536	NaN	NaN	0.9087	0.8962	0.0255	0.0232	0.0185	0.0154	0.0211
0.0	0.0	0.0	1230.1428	1718.3536	NaN	NaN	0.5828	0.8934	0.0262	0.0241	0.0191	0.0153	0.0218
0.0	0.0	0.0	298.1428	5570.3536	NaN	NaN	0.9492	0.8943	0.0265	0.0237	0.019	0.0152	0.0213
0.0	0.0	0.0	1409.1428	4596.3536	NaN	NaN	0.7654	0.8917	0.0272	0.0241	0.0197	0.0157	0.0216
0.0	0.0	0.0	-464.8572	4461.3536	NaN	NaN	1.1163	0.8927	0.0268	0.0235	0.0198	0.0161	0.0212
0.0	0.0	0.0	-38.8572	4709.3536	NaN	NaN	1.0083	0.8912	0.0271	0.0238	0.0202	0.0162	0.0215
0.0	0.0	0.0	148.1428	5948.3536	NaN	NaN	0.9757	0.8917	0.0272	0.0234	0.0202	0.0164	0.0212
0.0	0.0	0.0	1490.1428	4108.3536	NaN	NaN	0.7338	0.8905	0.0274	0.0234	0.0205	0.0169	0.0213
0.0	0.0	0.0	44.1428	4964.3536	NaN	NaN	0.9912	0.8898	0.0276	0.0233	0.0207	0.0174	0.0212
0.0	0.0	0.0	-163.8572	4109.3536	NaN	NaN	1.0415	0.8882	0.0281	0.0235	0.0211	0.0179	0.0212
0.0	0.0	0.0	-507.8572	1922.3536	NaN	NaN	1.3	0.8887	0.0278	0.023	0.0212	0.0184	0.021
0.0	0.0	0.0	711.1428	713.3536	NaN	NaN	0.5008	0.8894	0.0274	0.0224	0.0212	0.0187	0.0208
0.0	0.0	0.0	217.1428	-1412.6464	NaN	NaN	1.1816	0.8912	0.0267	0.0217	0.021	0.019	0.0205
0.0	0.0	0.0	694.1428	884.3536	NaN	NaN	0.5603	0.8897	0.027	0.0223	0.0213	0.0188	0.0208
0.0	0.0	0.0	1049.1428	406.3536	NaN	NaN	0.2792	0.8901	0.0271	0.0224	0.0211	0.0183	0.021
0.0	0.0	0.0	-405.8572	3773.3536	NaN	NaN	1.1205	0.8876	0.0284	0.023	0.0214	0.0179	0.0218
0.0	0.0	0.0	296.1428	1415.3536	NaN	NaN	0.827	0.889	0.0283	0.0223	0.021	0.018	0.0214
0.0	0.0	0.0	-37.8572	1422.3536	NaN	NaN	1.0273	0.8889	0.0282	0.022	0.021	0.0186	0.0213
0.0	0.0	0.0	162.1428	-15.6464	NaN	NaN	-0.1068	0.8913	0.0273	0.0211	0.0204	0.0189	0.0209
0.0	0.0	0.0	-637.8572	1942.3536	NaN	NaN	1.3	0.8904	0.0275	0.0215	0.0205	0.0189	0.0213
0.0	0.0	0.0	-1266.8572	3645.3536	NaN	NaN	1.3	0.8892	0.0283	0.0218	0.0204	0.0187	0.0217
0.0	0.0	0.0	-653.8572	3278.3536	NaN	NaN	1.2491	0.8914	0.0275	0.0214	0.0198	0.0185	0.0214
0.0	0.0	0.0	368.1428	5174.3536	NaN	NaN	0.9336	0.8879	0.0288	0.0223	0.0202	0.0186	0.0221
0.0	0.0	0.0	-266.8572	630.3536	NaN	NaN	1.3	0.8915	0.0275	0.0214	0.0196	0.0189	0.0212
0.0	0.0	0.0	118.1428	4757.3536	NaN	NaN	0.9758	0.8893	0.0281	0.0221	0.0198	0.0191	0.0217
0.0	0.0	0.0	-93.8572	1965.3536	NaN	NaN	1.0502	0.891	0.0273	0.0214	0.0196	0.0196	0.021
0.0	0.0	0.0	-2203.8572	873.3536	NaN	NaN	-0.3	0.8916	0.0268	0.0211	0.0197	0.0199	0.0208
0.0	0.0	0.0	395.1428	2178.3536	NaN	NaN	0.8465	0.8907	0.0269	0.0215	0.02	0.0199	0.021
0.0	0.0	0.0	77.1428	1723.3536	NaN	NaN	0.9572	0.8899	0.0271	0.022	0.0202	0.0197	0.0211
0.0	0.0	0.0	-729.8572	1348.3536	NaN	NaN	1.3	0.8908	0.0267	0.0217	0.0201	0.0196	0.021
0.0	0.0	0.0	-131.8572	1408.3536	NaN	NaN	1.1033	0.8911	0.0266	0.0216	0.0202	0.0196	0.0209
0.0	0.0	0.0	806.1428	-271.6464	NaN	NaN	-0.3	0.8917	0.0263	0.0216	0.0201	0.0193	0.0209
0.0	0.0	0.0	1293.1428	2240.3536	NaN	NaN	0.634	0.8895	0.0269	0.0225	0.0204	0.0191	0.0216
0.0	0.0	0.0	229.1428	1020.3536	NaN	NaN	0.8166	0.8922	0.0263	0.0217	0.0199	0.0188	0.021
0.0	0.0	0.0	-843.8572	1797.3536	NaN	NaN	1.3	0.8912	0.0264	0.0221	0.0201	0.0189	0.0214
0.0	0.0	0.0	371.1428	1920.3536	NaN	NaN	0.838	0.8915	0.0264	0.022	0.0201	0.0188	0.0213
0.0	0.0	0.0	-47.8572	4454.3536	NaN	NaN	1.0109	0.8912	0.0266	0.022	0.0202	0.0188	0.0213
0.0	0.0	0.0	-1311.8572	2182.3536	NaN	NaN	1.3	0.8934	0.026	0.021	0.0199	0.0189	0.0207
0.0	0.0	0.0	1021.1428	824.3536	NaN	NaN	0.4467	0.893	0.026	0.0212	0.0201	0.0189	0.0208
0.0	0.0	0.0	-679.8572	4243.3536	NaN	NaN	1.1908	0.8927	0.026	0.0216	0.0202	0.0186	0.021
0.0	0.0	0.0	-1910.8572	6074.3536	NaN	NaN	1.3	0.891	0.0264	0.0222	0.0204	0.0184	0.0215
0.0	0.0	0.0	1501.1428	2926.3536	NaN	NaN	0.6609	0.892	0.0262	0.0219	0.0203	0.0184	0.0213
0.0	0.0	0.0	-898.8572	3392.3536	NaN	NaN	1.3	0.892	0.0261	0.0217	0.0205	0.0186	0.0212
0.0	0.0	0.0	-1198.8572	2295.3536	NaN	NaN	1.3	0.8934	0.0258	0.021	0.0203	0.0188	0.0207
0.0	0.0	0.0	-840.8572	-681.6464	NaN	NaN	0.4477	0.8944	0.0253	0.0205	0.0202	0.0191	0.0204
0.0	0.0	0.0	-870.8572	2318.3536	NaN	NaN	1.3	0.8938	0.0254	0.0209	0.0204	0.0191	0.0205
0.0	0.0	0.0	1159.1428	2502.3536	NaN	NaN	0.6834	0.8928	0.0257	0.0214	0.0204	0.019	0.0208
0.0	0.0	0.0	-765.8572	3459.3536	NaN	NaN	1.2843	0.8926	0.0256	0.0215	0.0202	0.019	0.021
0.0	0.0	0.0	-1024.8572	2116.3536	NaN	NaN	1.3	0.893	0.0254	0.0213	0.0199	0.0192	0.0211
0.0	0.0	0.0	356.1428	1823.3536	NaN	NaN	0.8366	0.8937	0.0252	0.0211	0.0195	0.0193	0.0212
0.0	0.0	0.0	667.1428	2672.3536	NaN	NaN	0.8002	0.8931	0.0253	0.0211	0.0194	0.0195	0.0214
0.0	0.0	0.0	-2177.8572	2239.3536	NaN	NaN	1.3	0.8929	0.0252	0.021	0.0195	0.02	0.0215
0.0	0.0	0.0	-486.8572	3318.3536	NaN	NaN	1.1719	0.8917	0.0255	0.0212	0.0196	0.0204	0.0217
0.0	0.0	0.0	-2468.8572	-720.6464	NaN	NaN	0.2259	0.8923	0.0253	0.0207	0.0196	0.0206	0.0215
0.0	0.0	0.0	-404.8572	3258.3536	NaN	NaN	1.1419	0.8914	0.0254	0.0209	0.0198	0.0208	0.0217
0.0	0.0	0.0	1935.1428	-734.6464	NaN	NaN	-0.3	0.8922	0.0252	0.0207	0.0197	0.0207	0.0215
0.0	0.0	0.0	-1467.8572	3221.3536	NaN	NaN	1.3	0.8922	0.025	0.0211	0.0197	0.0204	0.0215
0.0	0.0	0.0	-274.8572	3759.3536	NaN	NaN	1.0789	0.8927	0.0249	0.0213	0.0195	0.02	0.0216
0.0	0.0	0.0	-516.8572	4227.3536	NaN	NaN	1.1393	0.893	0.0247	0.0216	0.0195	0.0195	0.0217
0.0	0.0	0.0	-1178.8572	7110.3536	NaN	NaN	1.1987	0.8913	0.0254	0.0221	0.0196	0.0195	0.0221
0.0	0.0	0.0	-1567.8572	1742.3536	NaN	NaN	1.3	0.894	0.0249	0.021	0.0194	0.0197	0.0211
0.0	0.0	0.0	814.1428	2365.3536	NaN	NaN	0.7439	0.8929	0.0251	0.0213	0.0197	0.0198	0.0212
0.0	0.0	0.0	242.1428	2630.3536	NaN	NaN	0.9157	0.8936	0.0249	0.0212	0.0197	0.0196	0.021
0.0	0.0	0.0	-322.8572	3579.3536	NaN	NaN	1.0991	0.894	0.0248	0.021	0.0198	0.0197	0.0207
0.0	0.0	0.0	-667.8572	2813.3536	NaN	NaN	1.3	0.8938	0.0248	0.021	0.02	0.0198	0.0206
0.0	0.0	0.0	-445.8572	1399.3536	NaN	NaN	1.3	0.8942	0.0247	0.0209	0.02	0.0198	0.0204
0.0	0.0	0.0	-287.8572	3057.3536	NaN	NaN	1.1039	0.8946	0.0246	0.0209	0.02	0.0196	0.0203
0.0	0.0	0.0	596.1428	1516.3536	NaN	NaN	0.7178	0.8947	0.0245	0.021	0.0199	0.0194	0.0204
0.0	0.0	0.0	-500.8572	489.3536	NaN	NaN	-0.3	0.8955	0.0242	0.0209	0.0199	0.0192	0.0202
0.0	0.0	0.0	-916.8572	5600.3536	NaN	NaN	1.1958	0.8923	0.025	0.0222	0.0204	0.0192	0.021
0.0	0.0	0.0	-1280.8572	3560.3536	NaN	NaN	1.3	0.8942	0.0248	0.0215	0.02	0.0189	0.0205
0.0	0.0	0.0	821.1428	1967.3536	NaN	NaN	0.7055	0.8942	0.0248	0.0213	0.0202	0.0193	0.0203
0.0	0.0	0.0	309.1428	1167.3536	NaN	NaN	0.7906	0.8946	0.0248	0.0209	0.0203	0.0194	0.02
0.0	0.0	0.0	-902.8572	-821.6464	NaN	NaN	0.4765	0.8954	0.0245	0.0207	0.0203	0.0193	0.0198
0.0	0.0	0.0	340.1428	1476.3536	NaN	NaN	0.8127	0.8944	0.0245	0.0214	0.0205	0.019	0.0202
0.0	0.0	0.0	2295.1428	3031.3536	NaN	NaN	0.5691	0.8922	0.0252	0.0221	0.0208	0.0189	0.0208
0.0	0.0	0.0	-608.8572	1990.3536	NaN	NaN	1.3	0.8942	0.0248	0.021	0.0207	0.0192	0.0201
0.0	0.0	0.0	-345.8572	1693.3536	NaN	NaN	1.2567	0.8943	0.0249	0.0207	0.0208	0.0196	0.0198
0.0	0.0	0.0	-1281.8572	-724.6464	NaN	NaN	0.3611	0.895	0.0246	0.0204	0.0209	0.0196	0.0195
0.0	0.0	0.0	227.1428	-176.6464	NaN	NaN	-0.3	0.8948	0.0244	0.0207	0.021	0.0194	0.0196
0.0	0.0	0.0	1458.1428	3029.3536	NaN	NaN	0.6751	0.8936	0.0246	0.0214	0.0212	0.0193	0.02
0.0	0.0	0.0	-357.8572	703.3536	NaN	NaN	1.3	0.8944	0.0245	0.0212	0.0211	0.019	0.0198
0.0	0.0	0.0	619.1428	3236.3536	NaN	NaN	0.8394	0.8917	0.0252	0.0222	0.0214	0.019	0.0205
0.0	0.0	0.0	-580.8572	1180.3536	NaN	NaN	1.3	0.895	0.0245	0.0211	0.0208	0.0188	0.0198
0.0	0.0	0.0	783.1428	3550.3536	NaN	NaN	0.8193	0.892	0.0252	0.0221	0.0211	0.019	0.0206
0.0	0.0	0.0	-836.8572	4002.3536	NaN	NaN	1.2644	0.8937	0.025	0.0215	0.0206	0.0188	0.0203
0.0	0.0	0.0	395.1428	2613.3536	NaN	NaN	0.8687	0.8919	0.0254	0.022	0.0209	0.019	0.0207
0.0	0.0	0.0	-881.8572	3149.3536	NaN	NaN	1.3	0.8942	0.0251	0.0211	0.0206	0.019	0.0201
0.0	0.0	0.0	787.1428	-1307.6464	NaN	NaN	1.3	0.8942	0.025	0.0208	0.0207	0.0194	0.02
0.0	0.0	0.0	473.1428	-888.6464	NaN	NaN	1.3	0.8949	0.0248	0.0206	0.0205	0.0193	0.0198
0.0	0.0	0.0	510.1428	2897.3536	NaN	NaN	0.8503	0.8934	0.0251	0.0215	0.0206	0.019	0.0203
0.0	0.0	0.0	-6.8572	2197.3536	NaN	NaN	1.0031	0.8932	0.0253	0.022	0.0204	0.0187	0.0205
0.0	0.0	0.0	-1142.8572	5442.3536	NaN	NaN	1.2658	0.8922	0.0256	0.0225	0.0203	0.0184	0.021
0.0	0.0	0.0	296.1428	3223.3536	NaN	NaN	0.9159	0.8926	0.0255	0.0225	0.02	0.0183	0.0212
0.0	0.0	0.0	-1791.8572	4934.3536	NaN	NaN	1.3	0.8923	0.0257	0.0226	0.0199	0.0182	0.0214
0.0	0.0	0.0	-965.8572	3109.3536	NaN	NaN	1.3	0.8923	0.0257	0.0225	0.0199	0.0183	0.0213
0.0	0.0	0.0	-1254.8572	3982.3536	NaN	NaN	1.3	0.8928	0.0256	0.0223	0.0199	0.0185	0.0209
0.0	0.0	0.0	649.1428	1025.3536	NaN	NaN	0.6123	0.8952	0.0249	0.0213	0.0197	0.0186	0.0203
0.0	0.0	0.0	-1360.8572	3994.3536	NaN	NaN	1.3	0.8951	0.0247	0.0214	0.0198	0.0186	0.0203
0.0	0.0	0.0	-2308.8572	5427.3536	NaN	NaN	1.3	0.8926	0.0254	0.0226	0.0199	0.0182	0.0213
0.0	0.0	0.0	-191.8572	3880.3536	NaN	NaN	1.052	0.892	0.0261	0.0231	0.0196	0.0175	0.0217
0.0	0.0	0.0	1718.1428	2866.3536	NaN	NaN	0.6252	0.8932	0.0256	0.0229	0.0193	0.0175	0.0214
0.0	0.0	0.0	1402.1428	2341.3536	NaN	NaN	0.6254	0.8915	0.0261	0.0234	0.0195	0.0176	0.0218
0.0	0.0	0.0	-1298.8572	677.3536	NaN	NaN	-0.3	0.8953	0.0249	0.0224	0.0189	0.0175	0.021
0.0	0.0	0.0	-1047.8572	6686.3536	NaN	NaN	1.1858	0.8929	0.0258	0.0235	0.019	0.017	0.0219
0.0	0.0	0.0	-1518.8572	1856.3536	NaN	NaN	1.3	0.8961	0.0247	0.0223	0.0187	0.0174	0.0207
0.0	0.0	0.0	-1124.8572	423.3536	NaN	NaN	-0.3	0.8969	0.0241	0.0223	0.0187	0.0172	0.0208
0.0	0.0	0.0	279.1428	4438.3536	NaN	NaN	0.9408	0.8968	0.0245	0.0229	0.0183	0.0162	0.0213
0.0	0.0	0.0	524.1428	3007.3536	NaN	NaN	0.8516	0.8956	0.0252	0.0232	0.0184	0.0163	0.0213
0.0	0.0	0.0	-1089.8572	-848.6464	NaN	NaN	0.4378	0.8985	0.0238	0.0221	0.0183	0.0168	0.0205
0.0	0.0	0.0	274.1428	1439.3536	NaN	NaN	0.84	0.8979	0.0239	0.0226	0.0183	0.0164	0.0209
0.0	0.0	0.0	-141.8572	3027.3536	NaN	NaN	1.0492	0.8977	0.0244	0.0229	0.0181	0.0159	0.0211
0.0	0.0	0.0	-438.8572	3948.3536	NaN	NaN	1.125	0.8976	0.0244	0.0231	0.0181	0.0157	0.021
0.0	0.0	0.0	47.1428	3560.3536	NaN	NaN	0.9869	0.8968	0.0246	0.0232	0.0183	0.016	0.021
0.0	0.0	0.0	-653.8572	894.3536	NaN	NaN	1.3	0.8974	0.0243	0.023	0.0182	0.0161	0.021
0.0	0.0	0.0	-671.8572	5077.3536	NaN	NaN	1.1525	0.8959	0.0249	0.0238	0.0184	0.0157	0.0213
0.0	0.0	0.0	63.1428	2619.3536	NaN	NaN	0.9765	0.8965	0.0248	0.0234	0.0184	0.0158	0.021
0.0	0.0	0.0	-67.8572	1397.3536	NaN	NaN	1.051	0.8951	0.025	0.0237	0.0189	0.0162	0.0211
0.0	0.0	0.0	747.1428	1356.3536	NaN	NaN	0.6448	0.8959	0.0245	0.023	0.0192	0.0167	0.0207
0.0	0.0	0.0	-15.8572	2095.3536	NaN	NaN	1.0076	0.8965	0.0242	0.0229	0.0192	0.0164	0.0208
0.0	0.0	0.0	-2905.8572	3493.3536	NaN	NaN	1.3	0.896	0.0246	0.0232	0.0193	0.0161	0.0209
0.0	0.0	0.0	-690.8572	2408.3536	NaN	NaN	1.3	0.8976	0.0242	0.023	0.019	0.0157	0.0206
0.0	0.0	0.0	1098.1428	4742.3536	NaN	NaN	0.812	0.8942	0.0256	0.0245	0.0193	0.0152	0.0212
0.0	0.0	0.0	351.1428	-331.6464	NaN	NaN	-0.3	0.8981	0.0246	0.0233	0.0186	0.0151	0.0203
0.0	0.0	0.0	1394.1428	3519.3536	NaN	NaN	0.7163	0.895	0.0253	0.0247	0.0189	0.0149	0.0213
0.0	0.0	0.0	151.1428	4886.3536	NaN	NaN	0.97	0.8948	0.0261	0.0246	0.0188	0.0146	0.021
0.0	0.0	0.0	-328.8572	1690.3536	NaN	NaN	1.2415	0.8968	0.0252	0.0238	0.0186	0.015	0.0206
0.0	0.0	0.0	279.1428	3879.3536	NaN	NaN	0.9329	0.8957	0.0254	0.0241	0.0188	0.0151	0.0209
0.0	0.0	0.0	-372.8572	1260.3536	NaN	NaN	1.3	0.8963	0.0253	0.0238	0.0188	0.0152	0.0206
0.0	0.0	0.0	2313.1428	357.3536	NaN	NaN	0.1338	0.8974	0.0249	0.0236	0.0185	0.015	0.0206
0.0	0.0	0.0	3007.1428	4364.3536	NaN	NaN	0.5921	0.8938	0.0262	0.0247	0.0193	0.0148	0.0213
0.0	0.0	0.0	24.1428	1781.3536	NaN	NaN	0.9866	0.8976	0.0251	0.0234	0.0186	0.0148	0.0204
0.0	0.0	0.0	3136.1428	4695.3536	NaN	NaN	0.5995	0.8933	0.0263	0.0248	0.0193	0.0146	0.0217
0.0	0.0	0.0	2723.1428	2801.3536	NaN	NaN	0.5071	0.8937	0.0266	0.0245	0.0193	0.0143	0.0215
0.0	0.0	0.0	146.1428	3950.3536	NaN	NaN	0.9643	0.8937	0.0265	0.0245	0.0194	0.0142	0.0217
0.0	0.0	0.0	4273.1428	1475.3536	NaN	NaN	0.2567	0.8931	0.0268	0.0245	0.0196	0.0142	0.0217
0.0	0.0	0.0	1174.1428	1291.3536	NaN	NaN	0.5238	0.8947	0.0262	0.024	0.0194	0.0139	0.0217
0.0	0.0	0.0	3065.1428	5905.3536	NaN	NaN	0.6583	0.8899	0.0282	0.0251	0.0204	0.0138	0.0227
0.0	0.0	0.0	-631.8572	2928.3536	NaN	NaN	1.2751	0.895	0.0265	0.0235	0.0195	0.014	0.0214
0.0	0.0	0.0	151.1428	1370.3536	NaN	NaN	0.9007	0.8941	0.0264	0.0239	0.0197	0.0142	0.0217
0.0	0.0	0.0	-294.8572	2704.3536	NaN	NaN	1.1224	0.8952	0.0261	0.0235	0.0196	0.0141	0.0214
0.0	0.0	0.0	-1333.8572	1810.3536	NaN	NaN	1.3	0.8955	0.0259	0.0235	0.0195	0.0142	0.0215
0.0	0.0	0.0	-167.8572	2286.3536	NaN	NaN	1.0792	0.8963	0.0256	0.0235	0.0194	0.014	0.0213
0.0	0.0	0.0	641.1428	1671.3536	NaN	NaN	0.7227	0.897	0.0253	0.0235	0.0194	0.0139	0.021
0.0	0.0	0.0	677.1428	2699.3536	NaN	NaN	0.7995	0.8978	0.025	0.0236	0.019	0.0136	0.021
0.0	0.0	0.0	3845.1428	2142.3536	NaN	NaN	0.3578	0.8973	0.0254	0.0239	0.019	0.0132	0.0212
0.0	0.0	0.0	4091.1428	3810.3536	NaN	NaN	0.4822	0.8947	0.0264	0.0246	0.0196	0.0133	0.0214
0.0	0.0	0.0	993.1428	1750.3536	NaN	NaN	0.638	0.8971	0.0255	0.0236	0.0193	0.0138	0.0206
0.0	0.0	0.0	344.1428	3887.3536	NaN	NaN	0.9187	0.895	0.0258	0.0239	0.0201	0.0147	0.0206
0.0	0.0	0.0	-969.8572	-347.6464	NaN	NaN	0.2639	0.8971	0.0246	0.0228	0.0198	0.0156	0.0201
0.0	0.0	0.0	-1644.8572	3500.3536	NaN	NaN	1.3	0.8948	0.0249	0.0234	0.0206	0.0158	0.0204
0.0	0.0	0.0	-121.8572	-19.6464	NaN	NaN	0.1388	0.8976	0.024	0.0224	0.0203	0.0159	0.0198
0.0	0.0	0.0	-2174.8572	2502.3536	NaN	NaN	1.3	0.8947	0.0245	0.0235	0.0212	0.0158	0.0203
0.0	0.0	0.0	1183.1428	1324.3536	NaN	NaN	0.5282	0.8949	0.0249	0.0234	0.0213	0.0156	0.02
0.0	0.0	0.0	-1563.8572	969.3536	NaN	NaN	-0.3	0.8972	0.024	0.0229	0.0208	0.0154	0.0197
0.0	0.0	0.0	235.1428	244.3536	NaN	NaN	0.5096	0.8959	0.0244	0.0235	0.0209	0.0152	0.0201
0.0	0.0	0.0	-661.8572	2366.3536	NaN	NaN	1.3	0.897	0.0245	0.0233	0.0206	0.0147	0.0198
0.0	0.0	0.0	984.1428	3377.3536	NaN	NaN	0.7744	0.897	0.0248	0.0233	0.0204	0.0144	0.0201
0.0	0.0	0.0	523.1428	4745.3536	NaN	NaN	0.9007	0.8956	0.0255	0.0235	0.0208	0.0145	0.0201
0.0	0.0	0.0	2203.1428	92.3536	NaN	NaN	0.0402	0.8977	0.0246	0.0228	0.0202	0.0148	0.0199
0.0	0.0	0.0	1030.1428	3510.3536	NaN	NaN	0.7731	0.8956	0.0253	0.0233	0.0207	0.0148	0.0203
0.0	0.0	0.0	2163.1428	-396.6464	NaN	NaN	-0.2245	0.8959	0.0252	0.0228	0.0207	0.0151	0.0202
0.0	0.0	0.0	-158.8572	1114.3536	NaN	NaN	1.1663	0.8954	0.0252	0.0229	0.021	0.0149	0.0205
0.0	0.0	0.0	654.1428	4396.3536	NaN	NaN	0.8705	0.892	0.0267	0.0234	0.022	0.0149	0.021
0.0	0.0	0.0	272.1428	2707.3536	NaN	NaN	0.9087	0.8921	0.0269	0.0229	0.022	0.0154	0.0207
0.0	0.0	0.0	-936.8572	3846.3536	NaN	NaN	1.3	0.891	0.0267	0.023	0.0223	0.0162	0.0207
0.0	0.0	0.0	2142.1428	274.3536	NaN	NaN	0.1135	0.892	0.026	0.0226	0.022	0.0166	0.0208
0.0	0.0	0.0	558.1428	5149.3536	NaN	NaN	0.9022	0.8899	0.0268	0.0233	0.0225	0.0163	0.0212
0.0	0.0	0.0	-333.8572	3717.3536	NaN	NaN	1.0987	0.8886	0.0275	0.0235	0.0228	0.0162	0.0213
0.0	0.0	0.0	2201.1428	16.3536	NaN	NaN	0.0074	0.8901	0.027	0.0231	0.0225	0.0163	0.0211
0.0	0.0	0.0	1145.1428	4031.3536	NaN	NaN	0.7788	0.887	0.028	0.0237	0.0232	0.0164	0.0217
0.0	0.0	0.0	175.1428	1372.3536	NaN	NaN	0.8868	0.8878	0.0278	0.0232	0.023	0.0167	0.0215
0.0	0.0	0.0	1081.1428	6240.3536	NaN	NaN	0.8523	0.885	0.0285	0.0238	0.0236	0.0171	0.022
0.0	0.0	0.0	-474.8572	3143.3536	NaN	NaN	1.1779	0.8843	0.0285	0.0235	0.0237	0.0182	0.0218
0.0	0.0	0.0	675.1428	-1752.6464	NaN	NaN	1.3	0.8904	0.0261	0.0216	0.0221	0.0188	0.0209
0.0	0.0	0.0	-277.8572	413.3536	NaN	NaN	1.3	0.8892	0.0256	0.022	0.0223	0.0196	0.0213
0.0	0.0	0.0	-1035.8572	-1449.6464	NaN	NaN	0.5832	0.8907	0.0248	0.0218	0.022	0.0196	0.021
0.0	0.0	0.0	171.1428	3230.3536	NaN	NaN	0.9497	0.8904	0.0248	0.0221	0.0221	0.0196	0.0211
0.0	0.0	0.0	-448.8572	-539.6464	NaN	NaN	0.5459	0.8938	0.024	0.0214	0.0213	0.019	0.0204
0.0	0.0	0.0	764.1428	1813.3536	NaN	NaN	0.7035	0.8916	0.0247	0.0223	0.0217	0.0188	0.0211
0.0	0.0	0.0	-1103.8572	3096.3536	NaN	NaN	1.3	0.8929	0.0248	0.022	0.0211	0.0182	0.021
0.0	0.0	0.0	2339.1428	2733.3536	NaN	NaN	0.5389	0.8888	0.0262	0.023	0.0216	0.0183	0.0221
0.0	0.0	0.0	1740.1428	3145.3536	NaN	NaN	0.6438	0.8905	0.026	0.0223	0.0211	0.0186	0.0216
0.0	0.0	0.0	53.1428	-986.6464	NaN	NaN	1.0569	0.892	0.0254	0.0215	0.0207	0.0193	0.0211
0.0	0.0	0.0	-963.8572	-282.6464	NaN	NaN	0.2268	0.8931	0.025	0.0211	0.0206	0.0195	0.0208
0.0	0.0	0.0	69.1428	2578.3536	NaN	NaN	0.9739	0.8923	0.0251	0.0215	0.0208	0.0193	0.021
0.0	0.0	0.0	670.1428	638.3536	NaN	NaN	0.4879	0.8926	0.0251	0.0215	0.0208	0.019	0.0209
0.0	0.0	0.0	451.1428	3371.3536	NaN	NaN	0.882	0.892	0.0254	0.0218	0.0209	0.019	0.021
0.0	0.0	0.0	1219.1428	-9.6464	NaN	NaN	-0.008	0.8923	0.0253	0.0216	0.0208	0.0191	0.0208
0.0	0.0	0.0	126.1428	435.3536	NaN	NaN	0.7753	0.8924	0.0254	0.0215	0.0207	0.0193	0.0208
0.0	0.0	0.0	1285.1428	586.3536	NaN	NaN	0.3133	0.8934	0.0251	0.0213	0.0204	0.0191	0.0207
0.0	0.0	0.0	2249.1428	3340.3536	NaN	NaN	0.5976	0.8911	0.0256	0.0219	0.0208	0.0193	0.0212
0.0	0.0	0.0	-1798.8572	-410.6464	NaN	NaN	0.1859	0.8924	0.0255	0.0212	0.0204	0.0197	0.0209
0.0	0.0	0.0	-831.8572	1241.3536	NaN	NaN	1.3	0.8917	0.0255	0.0213	0.0206	0.0199	0.021
0.0	0.0	0.0	1349.1428	2713.3536	NaN	NaN	0.6679	0.8909	0.0256	0.0214	0.0208	0.0201	0.0211
0.0	0.0	0.0	-1155.8572	2012.3536	NaN	NaN	1.3	0.8908	0.0256	0.0214	0.0209	0.0203	0.021
0.0	0.0	0.0	-4027.8572	2667.3536	NaN	NaN	-0.3	0.8911	0.0254	0.0212	0.0208	0.0204	0.021
0.0	0.0	0.0	-405.8572	3276.3536	NaN	NaN	1.1414	0.8898	0.0256	0.0216	0.0212	0.0206	0.0212
0.0	0.0	0.0	-1410.8572	1739.3536	NaN	NaN	1.3	0.8901	0.0256	0.0215	0.0211	0.0206	0.0212
0.0	0.0	0.0	-1187.8572	2724.3536	NaN	NaN	1.3	0.8898	0.0256	0.0216	0.0212	0.0206	0.0213
0.0	0.0	0.0	-669.8572	646.3536	NaN	NaN	-0.3	0.8907	0.0253	0.0213	0.021	0.0206	0.0212
0.0	0.0	0.0	-675.8572	1044.3536	NaN	NaN	1.3	0.8904	0.0253	0.0214	0.021	0.0206	0.0212
0.0	0.0	0.0	-1390.8572	2667.3536	NaN	NaN	1.3	0.8906	0.0252	0.0214	0.021	0.0206	0.0212
0.0	0.0	0.0	-956.8572	1785.3536	NaN	NaN	1.3	0.8911	0.0252	0.0213	0.0208	0.0205	0.0211
0.0	0.0	0.0	-856.8572	2923.3536	NaN	NaN	1.3	0.8913	0.0252	0.0213	0.0208	0.0204	0.021
0.0	0.0	0.0	-613.8572	753.3536	NaN	NaN	1.3	0.8919	0.025	0.0211	0.0206	0.0204	0.0209
0.0	0.0	0.0	-2461.8572	797.3536	NaN	NaN	-0.3	0.8918	0.0249	0.0212	0.0205	0.0204	0.0211
0.0	0.0	0.0	1349.1428	4582.3536	NaN	NaN	0.7725	0.8903	0.0253	0.0217	0.0208	0.0205	0.0214
0.0	0.0	0.0	-558.8572	1684.3536	NaN	NaN	1.3	0.8908	0.0254	0.0215	0.0206	0.0205	0.0212
0.0	0.0	0.0	-994.8572	2943.3536	NaN	NaN	1.3	0.8905	0.0255	0.0215	0.0207	0.0205	0.0213
0.0	0.0	0.0	-1168.8572	1339.3536	NaN	NaN	1.3	0.8909	0.0254	0.0214	0.0206	0.0206	0.0211
0.0	0.0	0.0	-2360.8572	288.3536	NaN	NaN	-0.1391	0.8912	0.0253	0.0213	0.0205	0.0205	0.0211
0.0	0.0	0.0	-1069.8572	5190.3536	NaN	NaN	1.2596	0.8898	0.0257	0.0216	0.0207	0.0206	0.0215
0.0	0.0	0.0	-255.8572	415.3536	NaN	NaN	1.3	0.8913	0.0254	0.0212	0.0205	0.0204	0.0211
0.0	0.0	0.0	412.1428	3861.3536	NaN	NaN	0.9036	0.8897	0.0258	0.0216	0.0208	0.0206	0.0214
0.0	0.0	0.0	158.1428	232.3536	NaN	NaN	0.595	0.8912	0.0254	0.0211	0.0206	0.0205	0.0211
0.0	0.0	0.0	-1002.8572	2951.3536	NaN	NaN	1.3	0.8909	0.0254	0.0213	0.0206	0.0206	0.0212
0.0	0.0	0.0	282.1428	1082.3536	NaN	NaN	0.7932	0.8906	0.0255	0.0213	0.0206	0.0207	0.0212
0.0	0.0	0.0	-1898.8572	768.3536	NaN	NaN	-0.3	0.891	0.0253	0.0213	0.0205	0.0207	0.0211
0.0	0.0	0.0	1408.1428	3364.3536	NaN	NaN	0.7049	0.8901	0.0257	0.0215	0.0206	0.0208	0.0213
0.0	0.0	0.0	-871.8572	1651.3536	NaN	NaN	1.3	0.8906	0.0256	0.0213	0.0205	0.0207	0.0213
0.0	0.0	0.0	-805.8572	2417.3536	NaN	NaN	1.3	0.8907	0.0256	0.0213	0.0205	0.0207	0.0212
0.0	0.0	0.0	-691.8572	4809.3536	NaN	NaN	1.168	0.8904	0.0257	0.0214	0.0205	0.0206	0.0213
0.0	0.0	0.0	-1481.8572	2637.3536	NaN	NaN	1.3	0.8907	0.0257	0.0212	0.0204	0.0207	0.0212
0.0	0.0	0.0	-191.8572	2462.3536	NaN	NaN	1.0845	0.8907	0.0256	0.0213	0.0205	0.0208	0.0211
0.0	0.0	0.0	-1025.8572	2113.3536	NaN	NaN	1.3	0.891	0.0256	0.0212	0.0205	0.0208	0.021
0.0	0.0	0.0	-1247.8572	1324.3536	NaN	NaN	1.3	0.8914	0.0254	0.0211	0.0204	0.0208	0.0208
0.0	0.0	0.0	847.1428	1030.3536	NaN	NaN	0.5488	0.8913	0.0253	0.0212	0.0204	0.0209	0.0208
0.0	0.0	0.0	-1749.8572	2378.3536	NaN	NaN	1.3	0.8914	0.0253	0.0212	0.0203	0.0209	0.0209
0.0	0.0	0.0	437.1428	2438.3536	NaN	NaN	0.848	0.891	0.0254	0.0213	0.0204	0.0208	0.021
0.0	0.0	0.0	290.1428	4578.3536	NaN	NaN	0.9404	0.891	0.0255	0.0214	0.0204	0.0207	0.0211
0.0	0.0	0.0	-753.8572	1382.3536	NaN	NaN	1.3	0.8921	0.0254	0.021	0.0202	0.0206	0.0207
0.0	0.0	0.0	-533.8572	897.3536	NaN	NaN	1.3	0.8925	0.0252	0.021	0.0201	0.0205	0.0207
0.0	0.0	0.0	117.1428	3725.3536	NaN	NaN	0.9695	0.892	0.0253	0.0211	0.0202	0.0206	0.0207
0.0	0.0	0.0	-567.8572	716.3536	NaN	NaN	1.3	0.8924	0.0252	0.021	0.0202	0.0207	0.0206
0.0	0.0	0.0	-3352.8572	4614.3536	NaN	NaN	1.3	0.8923	0.0252	0.021	0.0202	0.0207	0.0205
0.0	0.0	0.0	-982.8572	552.3536	NaN	NaN	-0.3	0.8926	0.0251	0.0209	0.0202	0.0208	0.0204
0.0	0.0	0.0	-1650.8572	1770.3536	NaN	NaN	1.3	0.8927	0.0249	0.021	0.0203	0.0207	0.0204
0.0	0.0	0.0	-546.8572	1580.3536	NaN	NaN	1.3	0.8927	0.0249	0.021	0.0203	0.0207	0.0204
0.0	0.0	0.0	-1042.8572	1059.3536	NaN	NaN	1.3	0.8928	0.0249	0.0211	0.0202	0.0207	0.0203
0.0	0.0	0.0	-2287.8572	4537.3536	NaN	NaN	1.3	0.8925	0.025	0.0212	0.0203	0.0207	0.0203
0.0	0.0	0.0	-460.8572	1731.3536	NaN	NaN	1.3	0.8934	0.0249	0.021	0.0201	0.0205	0.0202
0.0	0.0	0.0	339.1428	1431.3536	NaN	NaN	0.8084	0.8929	0.025	0.0211	0.0201	0.0206	0.0203
0.0	0.0	0.0	-1315.8572	3921.3536	NaN	NaN	1.3	0.8928	0.025	0.0211	0.02	0.0206	0.0205
0.0	0.0	0.0	139.1428	1442.3536	NaN	NaN	0.912	0.8929	0.0251	0.021	0.02	0.0206	0.0204
0.0	0.0	0.0	-1735.8572	6288.3536	NaN	NaN	1.3	0.8921	0.0252	0.0212	0.0202	0.0207	0.0205
0.0	0.0	0.0	-711.8572	-398.6464	NaN	NaN	0.359	0.8919	0.0252	0.0211	0.0204	0.0209	0.0205
0.0	0.0	0.0	-2732.8572	2779.3536	NaN	NaN	1.3	0.8912	0.0252	0.0213	0.0206	0.021	0.0206
0.0	0.0	0.0	-645.8572	1393.3536	NaN	NaN	1.3	0.8914	0.0251	0.0213	0.0206	0.021	0.0205
0.0	0.0	0.0	-1492.8572	581.3536	NaN	NaN	-0.3	0.8915	0.025	0.0213	0.0206	0.021	0.0205
0.0	0.0	0.0	-678.8572	1308.3536	NaN	NaN	1.3	0.8915	0.025	0.0214	0.0206	0.021	0.0205
0.0	0.0	0.0	597.1428	3837.3536	NaN	NaN	0.8653	0.8918	0.025	0.0214	0.0205	0.0208	0.0205
0.0	0.0	0.0	-919.8572	291.3536	NaN	NaN	-0.3	0.8919	0.025	0.0213	0.0205	0.0208	0.0205
0.0	0.0	0.0	-852.8572	1652.3536	NaN	NaN	1.3	0.8917	0.025	0.0214	0.0205	0.0208	0.0206
0.0	0.0	0.0	-2114.8572	343.3536	NaN	NaN	-0.1938	0.891	0.0251	0.0215	0.0207	0.021	0.0207
0.0	0.0	0.0	-608.8572	-139.6464	NaN	NaN	0.1866	0.891	0.0251	0.0216	0.0207	0.021	0.0208
0.0	0.0	0.0	1111.1428	3968.3536	NaN	NaN	0.7812	0.8913	0.025	0.0215	0.0205	0.0209	0.0208
0.0	0.0	0.0	-2746.8572	-393.6464	NaN	NaN	0.1253	0.8908	0.0252	0.0215	0.0207	0.021	0.0209
0.0	0.0	0.0	-482.8572	3405.3536	NaN	NaN	1.1652	0.8909	0.0252	0.0216	0.0205	0.0209	0.0209
0.0	0.0	0.0	-2709.8572	2873.3536	NaN	NaN	1.3	0.8909	0.0253	0.0216	0.0204	0.0208	0.021
0.0	0.0	0.0	1286.1428	2797.3536	NaN	NaN	0.685	0.8908	0.0253	0.0217	0.0203	0.0207	0.0212
0.0	0.0	0.0	-1669.8572	2946.3536	NaN	NaN	1.3	0.8903	0.0254	0.0216	0.0206	0.0209	0.0212
0.0	0.0	0.0	-1117.8572	1708.3536	NaN	NaN	1.3	0.8898	0.0254	0.0217	0.0208	0.0211	0.0211
0.0	0.0	0.0	-375.8572	1148.3536	NaN	NaN	1.3	0.8892	0.0254	0.0218	0.021	0.0213	0.0212
0.0	0.0	0.0	-1150.8572	3853.3536	NaN	NaN	1.3	0.8899	0.0252	0.0218	0.0208	0.0212	0.0212
0.0	0.0	0.0	-1440.8572	1090.3536	NaN	NaN	-0.3	0.8897	0.0252	0.0217	0.0209	0.0213	0.0212
0.0	0.0	0.0	194.1428	1302.3536	NaN	NaN	0.8703	0.89	0.0251	0.0218	0.0208	0.0212	0.0211
0.0	0.0	0.0	-748.8572	472.3536	NaN	NaN	-0.3	0.8902	0.0251	0.0218	0.0207	0.0211	0.0211
0.0	0.0	0.0	157.1428	1592.3536	NaN	NaN	0.9102	0.8904	0.0251	0.0218	0.0206	0.021	0.0212
0.0	0.0	0.0	-1392.8572	4158.3536	NaN	NaN	1.3	0.8903	0.0251	0.0218	0.0206	0.021	0.0213
0.0	0.0	0.0	-1428.8572	-502.6464	NaN	NaN	0.2602	0.8897	0.0252	0.0218	0.0208	0.0212	0.0212
0.0	0.0	0.0	-1369.8572	2937.3536	NaN	NaN	1.3	0.8898	0.0252	0.0219	0.0207	0.0212	0.0212
0.0	0.0	0.0	-764.8572	789.3536	NaN	NaN	1.3	0.8898	0.0253	0.0218	0.0207	0.0212	0.0212
0.0	0.0	0.0	1107.1428	212.3536	NaN	NaN	0.1609	0.8898	0.0252	0.0218	0.0207	0.0212	0.0212
0.0	0.0	0.0	626.1428	795.3536	NaN	NaN	0.5595	0.8895	0.0253	0.0218	0.0207	0.0213	0.0213
0.0	0.0	0.0	-1683.8572	3029.3536	NaN	NaN	1.3	0.8895	0.0253	0.0218	0.0207	0.0213	0.0213
0.0	0.0	0.0	-702.8572	2352.3536	NaN	NaN	1.3	0.8889	0.0254	0.0219	0.0209	0.0215	0.0214
0.0	0.0	0.0	-2832.8572	3510.3536	NaN	NaN	1.3	0.8887	0.0254	0.0219	0.021	0.0216	0.0214
0.0	0.0	0.0	-1576.8572	2070.3536	NaN	NaN	1.3	0.8884	0.0255	0.0218	0.0212	0.0217	0.0214
0.0	0.0	0.0	-2688.8572	1361.3536	NaN	NaN	-0.3	0.8884	0.0254	0.0218	0.0213	0.0216	0.0214
0.0	0.0	0.0	-1215.8572	2026.3536	NaN	NaN	1.3	0.889	0.0252	0.0218	0.0211	0.0215	0.0213
0.0	0.0	0.0	83.1428	714.3536	NaN	NaN	0.8957	0.8894	0.0251	0.0218	0.0211	0.0213	0.0213
0.0	0.0	0.0	215.1428	3478.3536	NaN	NaN	0.9418	0.89	0.0249	0.0218	0.0209	0.0211	0.0213
0.0	0.0	0.0	586.1428	317.3536	NaN	NaN	0.3513	0.8903	0.0249	0.0217	0.0209	0.0211	0.0212
0.0	0.0	0.0	-1685.8572	1720.3536	NaN	NaN	1.3	0.8901	0.0248	0.0217	0.0211	0.0212	0.0212
0.0	0.0	0.0	-606.8572	-157.6464	NaN	NaN	0.2062	0.8899	0.0248	0.0216	0.0212	0.0213	0.0212
0.0	0.0	0.0	-1069.8572	-545.6464	NaN	NaN	0.3378	0.8898	0.0248	0.0217	0.0212	0.0213	0.0212
0.0	0.0	0.0	-1314.8572	1110.3536	NaN	NaN	-0.3	0.8903	0.0248	0.0217	0.021	0.0211	0.0211
0.0	0.0	0.0	39.1428	2139.3536	NaN	NaN	0.982	0.8912	0.0247	0.0216	0.0206	0.0208	0.021
0.0	0.0	0.0	1291.1428	-145.6464	NaN	NaN	-0.1271	0.8914	0.0247	0.0216	0.0205	0.0207	0.021
0.0	0.0	0.0	880.1428	3342.3536	NaN	NaN	0.7916	0.8921	0.0247	0.0216	0.0202	0.0204	0.0211
0.0	0.0	0.0	1523.1428	1286.3536	NaN	NaN	0.4579	0.8923	0.0247	0.0216	0.02	0.0202	0.0212
0.0	0.0	0.0	-2002.8572	5705.3536	NaN	NaN	1.3	0.892	0.0248	0.0215	0.0202	0.0203	0.0212
0.0	0.0	0.0	-468.8572	1147.3536	NaN	NaN	1.3	0.8911	0.025	0.0215	0.0205	0.0207	0.0211
0.0	0.0	0.0	-1875.8572	2534.3536	NaN	NaN	1.3	0.8905	0.0251	0.0216	0.0207	0.0209	0.0212
0.0	0.0	0.0	-1457.8572	2857.3536	NaN	NaN	1.3	0.8903	0.0251	0.0216	0.0208	0.021	0.0212
0.0	0.0	0.0	-1109.8572	3746.3536	NaN	NaN	1.3	0.8905	0.025	0.0216	0.0208	0.0209	0.0212
0.0	0.0	0.0	-601.8572	-1026.6464	NaN	NaN	0.6304	0.8901	0.0251	0.0217	0.0209	0.0211	0.0212
0.0	0.0	0.0	416.1428	3718.3536	NaN	NaN	0.8993	0.891	0.025	0.0216	0.0206	0.0207	0.021
0.0	0.0	0.0	-891.8572	2870.3536	NaN	NaN	1.3	0.8909	0.0251	0.0216	0.0207	0.0208	0.021
0.0	0.0	0.0	-2243.8572	945.3536	NaN	NaN	-0.3	0.891	0.025	0.0215	0.0207	0.0208	0.0209
0.0	0.0	0.0	-1100.8572	2512.3536	NaN	NaN	1.3	0.891	0.0251	0.0215	0.0207	0.0208	0.0208
0.0	0.0	0.0	-1573.8572	1556.3536	NaN	NaN	-0.3	0.8909	0.0251	0.0215	0.0209	0.0209	0.0208
0.0	0.0	0.0	1329.1428	1639.3536	NaN	NaN	0.5523	0.891	0.0251	0.0215	0.0209	0.0209	0.0208
0.0	0.0	0.0	-1803.8572	-257.6464	NaN	NaN	0.125	0.8904	0.0252	0.0215	0.0211	0.0211	0.0208
0.0	0.0	0.0	-1190.8572	3686.3536	NaN	NaN	1.3	0.8909	0.0251	0.0215	0.0209	0.0209	0.0207
0.0	0.0	0.0	40.1428	516.3536	NaN	NaN	0.9279	0.8906	0.0252	0.0215	0.021	0.021	0.0208
0.0	0.0	0.0	-2018.8572	1611.3536	NaN	NaN	-0.3	0.8902	0.0252	0.0216	0.0211	0.0211	0.0208
0.0	0.0	0.0	-2662.8572	1832.3536	NaN	NaN	-0.3	0.8896	0.0254	0.0216	0.0213	0.0213	0.0208
0.0	0.0	0.0	-510.8572	1807.3536	NaN	NaN	1.3	0.8893	0.0254	0.0217	0.0214	0.0213	0.0208
0.0	0.0	0.0	-1193.8572	2738.3536	NaN	NaN	1.3	0.8892	0.0254	0.0217	0.0215	0.0213	0.0209
0.0	0.0	0.0	-2763.8572	-301.6464	NaN	NaN	0.0984	0.8894	0.0253	0.0217	0.0215	0.0212	0.0209
0.0	0.0	0.0	-654.8572	840.3536	NaN	NaN	1.3	0.8894	0.0252	0.0218	0.0214	0.0211	0.0209
0.0	0.0	0.0	-596.8572	3710.3536	NaN	NaN	1.1917	0.8901	0.0252	0.0218	0.0212	0.0209	0.0209
0.0	0.0	0.0	-2309.8572	-723.6464	NaN	NaN	0.2386	0.8893	0.0252	0.0218	0.0215	0.0211	0.021
0.0	0.0	0.0	-1249.8572	609.3536	NaN	NaN	-0.3	0.8883	0.0253	0.022	0.0219	0.0214	0.0212
0.0	0.0	0.0	-1383.8572	364.3536	NaN	NaN	-0.3	0.8882	0.0254	0.022	0.0218	0.0214	0.0212
0.0	0.0	0.0	-3317.8572	308.3536	NaN	NaN	-0.1025	0.8888	0.0254	0.022	0.0215	0.0212	0.0212
0.0	0.0	0.0	704.1428	1762.3536	NaN	NaN	0.7145	0.8896	0.0254	0.0219	0.0211	0.0209	0.0211
0.0	0.0	0.0	1140.1428	3076.3536	NaN	NaN	0.7296	0.8906	0.0253	0.0219	0.0207	0.0206	0.021
0.0	0.0	0.0	294.1428	-652.6464	NaN	NaN	1.3	0.8904	0.0254	0.0218	0.0206	0.0206	0.0211
0.0	0.0	0.0	-1281.8572	5600.3536	NaN	NaN	1.2968	0.8908	0.0254	0.0218	0.0204	0.0205	0.0211
0.0	0.0	0.0	-1245.8572	5042.3536	NaN	NaN	1.3	0.8905	0.0255	0.0217	0.0205	0.0206	0.0212
0.0	0.0	0.0	-728.8572	2443.3536	NaN	NaN	1.3	0.8891	0.0258	0.0218	0.0209	0.0211	0.0213
0.0	0.0	0.0	-1661.8572	5212.3536	NaN	NaN	1.3	0.8887	0.0259	0.0219	0.021	0.0212	0.0213
0.0	0.0	0.0	-862.8572	3455.3536	NaN	NaN	1.3	0.8883	0.026	0.0219	0.0211	0.0213	0.0213
0.0	0.0	0.0	1324.1428	1202.3536	NaN	NaN	0.4759	0.8876	0.026	0.0221	0.0214	0.0215	0.0214
0.0	0.0	0.0	-1155.8572	611.3536	NaN	NaN	-0.3	0.8875	0.026	0.0221	0.0215	0.0216	0.0214
0.0	0.0	0.0	-694.8572	1479.3536	NaN	NaN	1.3	0.8875	0.0259	0.0221	0.0216	0.0216	0.0213
0.0	0.0	0.0	-448.8572	576.3536	NaN	NaN	1.3	0.8874	0.0258	0.0221	0.0217	0.0218	0.0213
0.0	0.0	0.0	411.1428	1935.3536	NaN	NaN	0.8248	0.8877	0.0257	0.022	0.0217	0.0218	0.0213
0.0	0.0	0.0	-3359.8572	-914.6464	NaN	NaN	0.214	0.8871	0.0257	0.022	0.022	0.022	0.0213
0.0	0.0	0.0	-636.8572	1215.3536	NaN	NaN	1.3	0.8875	0.0254	0.0219	0.022	0.022	0.0212
0.0	0.0	0.0	49.1428	-1218.6464	NaN	NaN	1.042	0.8869	0.0254	0.022	0.0222	0.0222	0.0214
0.0	0.0	0.0	-1175.8572	-312.6464	NaN	NaN	0.21	0.8871	0.0252	0.022	0.0222	0.0222	0.0213
0.0	0.0	0.0	-2262.8572	3060.3536	NaN	NaN	1.3	0.8875	0.0251	0.0219	0.0222	0.022	0.0212
0.0	0.0	0.0	-1729.8572	185.3536	NaN	NaN	-0.12	0.8875	0.0251	0.0219	0.0222	0.022	0.0213
0.0	0.0	0.0	-1152.8572	-383.6464	NaN	NaN	0.2497	0.8878	0.0249	0.0219	0.0221	0.022	0.0212
0.0	0.0	0.0	-1246.8572	960.3536	NaN	NaN	-0.3	0.8879	0.025	0.022	0.022	0.0219	0.0212
0.0	0.0	0.0	-525.8572	2866.3536	NaN	NaN	1.2247	0.8883	0.0251	0.022	0.0218	0.0216	0.0213
0.0	0.0	0.0	-310.8572	1109.3536	NaN	NaN	1.3	0.8885	0.025	0.0219	0.0218	0.0215	0.0213
0.0	0.0	0.0	-466.8572	-1905.6464	NaN	NaN	0.8032	0.888	0.025	0.022	0.022	0.0217	0.0214
0.0	0.0	0.0	-625.8572	3737.3536	NaN	NaN	1.2011	0.8886	0.0251	0.0219	0.0217	0.0214	0.0213
0.0	0.0	0.0	378.1428	163.3536	NaN	NaN	0.3017	0.8885	0.0251	0.0219	0.0216	0.0214	0.0214
0.0	0.0	0.0	284.1428	3504.3536	NaN	NaN	0.925	0.8891	0.0251	0.0219	0.0214	0.0211	0.0214
0.0	0.0	0.0	-1928.8572	1877.3536	NaN	NaN	-0.3	0.8896	0.0252	0.0218	0.0212	0.021	0.0212
0.0	0.0	0.0	11.1428	-2509.6464	NaN	NaN	1.0045	0.8894	0.0253	0.0218	0.0212	0.0211	0.0212
0.0	0.0	0.0	738.1428	4300.3536	NaN	NaN	0.8535	0.89	0.0253	0.0218	0.0209	0.0209	0.0212
0.0	0.0	0.0	1912.1428	871.3536	NaN	NaN	0.313	0.8906	0.0252	0.0216	0.0207	0.0207	0.0211
0.0	0.0	0.0	195.1428	3137.3536	NaN	NaN	0.9414	0.8909	0.0252	0.0216	0.0206	0.0206	0.0211
0.0	0.0	0.0	1604.1428	4949.3536	NaN	NaN	0.7552	0.891	0.0252	0.0216	0.0205	0.0205	0.0211
0.0	0.0	0.0	781.1428	2099.3536	NaN	NaN	0.7288	0.8912	0.0254	0.0214	0.0205	0.0206	0.0209
0.0	0.0	0.0	-295.8572	180.3536	NaN	NaN	-0.3	0.8904	0.0255	0.0214	0.0208	0.021	0.0209
0.0	0.0	0.0	-625.8572	2701.3536	NaN	NaN	1.3	0.8908	0.0254	0.0214	0.0207	0.0209	0.0208
0.0	0.0	0.0	359.1428	-408.6464	NaN	NaN	1.3	0.8906	0.0255	0.0215	0.0206	0.021	0.0209
0.0	0.0	0.0	-125.8572	3427.3536	NaN	NaN	1.0381	0.8908	0.0253	0.0215	0.0205	0.0209	0.021
0.0	0.0	0.0	-909.8572	1881.3536	NaN	NaN	1.3	0.891	0.0254	0.0214	0.0204	0.0208	0.021
0.0	0.0	0.0	-1012.8572	5309.3536	NaN	NaN	1.2357	0.8909	0.0254	0.0215	0.0204	0.0208	0.0211
0.0	0.0	0.0	-859.8572	2752.3536	NaN	NaN	1.3	0.8913	0.0253	0.0213	0.0203	0.0207	0.021
0.0	0.0	0.0	-1388.8572	293.3536	NaN	NaN	-0.2678	0.8911	0.0252	0.0214	0.0205	0.0209	0.0209
0.0	0.0	0.0	-847.8572	4052.3536	NaN	NaN	1.2646	0.891	0.0251	0.0215	0.0205	0.0209	0.021
0.0	0.0	0.0	-2034.8572	833.3536	NaN	NaN	-0.3	0.8908	0.0251	0.0215	0.0205	0.021	0.021
0.0	0.0	0.0	-2254.8572	4797.3536	NaN	NaN	1.3	0.8907	0.0251	0.0216	0.0207	0.0211	0.021
0.0	0.0	0.0	527.1428	2735.3536	NaN	NaN	0.8384	0.8908	0.025	0.0214	0.0208	0.0212	0.0208
0.0	0.0	0.0	-1350.8572	-798.6464	NaN	NaN	0.3715	0.8904	0.0249	0.0215	0.0211	0.0213	0.0208
0.0	0.0	0.0	-1576.8572	2145.3536	NaN	NaN	1.3	0.891	0.0247	0.0216	0.0208	0.0211	0.0208
0.0	0.0	0.0	1339.1428	695.3536	NaN	NaN	0.3418	0.8916	0.0246	0.0216	0.0206	0.0208	0.0208
0.0	0.0	0.0	-188.8572	3407.3536	NaN	NaN	1.0587	0.892	0.0246	0.0216	0.0205	0.0206	0.0207
0.0	0.0	0.0	-1465.8572	-1932.6464	NaN	NaN	0.5687	0.8913	0.0247	0.0215	0.0208	0.0209	0.0207
0.0	0.0	0.0	588.1428	1694.3536	NaN	NaN	0.7423	0.8916	0.0247	0.0216	0.0206	0.0208	0.0207
0.0	0.0	0.0	-1873.8572	2965.3536	NaN	NaN	1.3	0.8915	0.0247	0.0216	0.0206	0.0207	0.0209
0.0	0.0	0.0	-1043.8572	3243.3536	NaN	NaN	1.3	0.8914	0.0247	0.0216	0.0207	0.0208	0.0209
0.0	0.0	0.0	-1084.8572	1917.3536	NaN	NaN	1.3	0.891	0.0248	0.0216	0.0208	0.0209	0.0209
0.0	0.0	0.0	-1067.8572	2768.3536	NaN	NaN	1.3	0.8909	0.0249	0.0216	0.0208	0.0208	0.0209
0.0	0.0	0.0	179.1428	749.3536	NaN	NaN	0.8071	0.8907	0.0248	0.0216	0.021	0.0209	0.0209
0.0	0.0	0.0	-729.8572	377.3536	NaN	NaN	-0.3	0.8906	0.0248	0.0216	0.0211	0.021	0.021
0.0	0.0	0.0	-2118.8572	-1933.6464	NaN	NaN	0.4771	0.8903	0.0248	0.0217	0.0211	0.0211	0.021
0.0	0.0	0.0	2302.1428	3500.3536	NaN	NaN	0.6032	0.891	0.0248	0.0218	0.0207	0.0207	0.0211
0.0	0.0	0.0	-840.8572	3015.3536	NaN	NaN	1.3	0.8911	0.0248	0.0217	0.0206	0.0206	0.0211
0.0	0.0	0.0	-2070.8572	625.3536	NaN	NaN	-0.3	0.8909	0.0248	0.0216	0.0209	0.0208	0.021
0.0	0.0	0.0	-1858.8572	-548.6464	NaN	NaN	0.2279	0.8901	0.0249	0.0216	0.0212	0.0211	0.0211
0.0	0.0	0.0	-1263.8572	623.3536	NaN	NaN	-0.3	0.8903	0.0248	0.0216	0.0211	0.0211	0.021
0.0	0.0	0.0	201.1428	3323.3536	NaN	NaN	0.9429	0.8913	0.0247	0.0215	0.0207	0.0208	0.021
0.0	0.0	0.0	1108.1428	2992.3536	NaN	NaN	0.7298	0.8914	0.0248	0.0216	0.0205	0.0207	0.021
0.0	0.0	0.0	-1588.8572	6714.3536	NaN	NaN	1.3	0.8911	0.025	0.0217	0.0204	0.0206	0.0212
0.0	0.0	0.0	-600.8572	2855.3536	NaN	NaN	1.2665	0.8913	0.025	0.0215	0.0204	0.0206	0.0211
0.0	0.0	0.0	1765.1428	3680.3536	NaN	NaN	0.6759	0.8906	0.0252	0.0215	0.0207	0.0208	0.0212
0.0	0.0	0.0	-1201.8572	2434.3536	NaN	NaN	1.3	0.8901	0.0252	0.0215	0.021	0.0211	0.0211
0.0	0.0	0.0	220.1428	-1644.6464	NaN	NaN	1.1545	0.8894	0.0253	0.0216	0.0213	0.0213	0.0212
0.0	0.0	0.0	-1074.8572	1591.3536	NaN	NaN	1.3	0.8893	0.0253	0.0217	0.0213	0.0213	0.0212
0.0	0.0	0.0	-65.8572	2829.3536	NaN	NaN	1.0238	0.89	0.0251	0.0216	0.021	0.021	0.0212
0.0	0.0	0.0	162.1428	1405.3536	NaN	NaN	0.8966	0.89	0.0251	0.0215	0.0211	0.021	0.0212
0.0	0.0	0.0	-755.8572	881.3536	NaN	NaN	1.3	0.8902	0.0251	0.0215	0.021	0.021	0.0212
0.0	0.0	0.0	-685.8572	2121.3536	NaN	NaN	1.3	0.8903	0.0251	0.0215	0.021	0.021	0.0212
0.0	0.0	0.0	-3228.8572	543.3536	NaN	NaN	-0.2023	0.8902	0.025	0.0215	0.021	0.021	0.0213
0.0	0.0	0.0	-1029.8572	2530.3536	NaN	NaN	1.3	0.8905	0.0249	0.0216	0.0209	0.0208	0.0213
0.0	0.0	0.0	8.1428	3245.3536	NaN	NaN	0.9975	0.8906	0.0249	0.0215	0.021	0.0208	0.0212
0.0	0.0	0.0	594.1428	418.3536	NaN	NaN	0.4132	0.8905	0.0248	0.0215	0.021	0.0209	0.0212
0.0	0.0	0.0	-699.8572	1044.3536	NaN	NaN	1.3	0.8907	0.0248	0.0215	0.021	0.0208	0.0211
0.0	0.0	0.0	-2893.8572	2838.3536	NaN	NaN	-0.3	0.8912	0.0248	0.0214	0.0209	0.0207	0.021
0.0	0.0	0.0	-1076.8572	964.3536	NaN	NaN	-0.3	0.8917	0.0247	0.0213	0.0208	0.0206	0.021
0.0	0.0	0.0	2018.1428	316.3536	NaN	NaN	0.1355	0.8915	0.0246	0.0214	0.0208	0.0206	0.021
0.0	0.0	0.0	-1056.8572	2777.3536	NaN	NaN	1.3	0.8916	0.0247	0.0214	0.0208	0.0206	0.0209
0.0	0.0	0.0	-831.8572	697.3536	NaN	NaN	-0.3	0.8912	0.0247	0.0214	0.021	0.0207	0.021
0.0	0.0	0.0	-160.8572	807.3536	NaN	NaN	1.2488	0.8906	0.0247	0.0215	0.0212	0.0208	0.0211
0.0	0.0	0.0	-185.8572	2167.3536	NaN	NaN	1.0938	0.8911	0.0247	0.0215	0.021	0.0208	0.021
0.0	0.0	0.0	-364.8572	-589.6464	NaN	NaN	0.6178	0.8915	0.0247	0.0215	0.0208	0.0206	0.0209
0.0	0.0	0.0	163.1428	2668.3536	NaN	NaN	0.9424	0.8923	0.0246	0.0214	0.0205	0.0204	0.0208
0.0	0.0	0.0	1220.1428	4067.3536	NaN	NaN	0.7692	0.8924	0.0247	0.0214	0.0204	0.0203	0.0208
0.0	0.0	0.0	759.1428	2285.3536	NaN	NaN	0.7507	0.8921	0.0248	0.0214	0.0205	0.0205	0.0208
0.0	0.0	0.0	-2822.8572	6207.3536	NaN	NaN	1.3	0.8917	0.0249	0.0214	0.0206	0.0206	0.0209
0.0	0.0	0.0	-1321.8572	2723.3536	NaN	NaN	1.3	0.8909	0.0249	0.0214	0.021	0.0208	0.021
0.0	0.0	0.0	-815.8572	-925.6464	NaN	NaN	0.5315	0.8899	0.0249	0.0215	0.0214	0.021	0.0211
0.0	0.0	0.0	-1214.8572	-547.6464	NaN	NaN	0.3107	0.8895	0.025	0.0216	0.0217	0.0211	0.0212
0.0	0.0	0.0	-2132.8572	694.3536	NaN	NaN	-0.3	0.8897	0.0249	0.0215	0.0217	0.0211	0.021
0.0	0.0	0.0	-488.8572	1703.3536	NaN	NaN	1.3	0.8902	0.0248	0.0215	0.0214	0.0211	0.0209
0.0	0.0	0.0	-1313.8572	2218.3536	NaN	NaN	1.3	0.8908	0.0247	0.0216	0.0211	0.021	0.0208
0.0	0.0	0.0	-1292.8572	5108.3536	NaN	NaN	1.3	0.8915	0.0247	0.0215	0.0208	0.0208	0.0206
0.0	0.0	0.0	1957.1428	122.3536	NaN	NaN	0.0588	0.8914	0.0248	0.0215	0.0208	0.0208	0.0207
0.0	0.0	0.0	-1569.8572	2888.3536	NaN	NaN	1.3	0.8911	0.0249	0.0216	0.0208	0.0208	0.0208
0.0	0.0	0.0	-1257.8572	2675.3536	NaN	NaN	1.3	0.891	0.025	0.0215	0.0209	0.0208	0.0208
0.0	0.0	0.0	-838.8572	2515.3536	NaN	NaN	1.3	0.8898	0.0251	0.0217	0.0213	0.0212	0.021
0.0	0.0	0.0	-1939.8572	3011.3536	NaN	NaN	1.3	0.8889	0.0252	0.0218	0.0216	0.0214	0.0211
0.0	0.0	0.0	345.1428	-274.6464	NaN	NaN	-0.3	0.888	0.0253	0.0219	0.0219	0.0216	0.0212
0.0	0.0	0.0	-1485.8572	3212.3536	NaN	NaN	1.3	0.8881	0.0253	0.022	0.0219	0.0216	0.0212
0.0	0.0	0.0	-429.8572	381.3536	NaN	NaN	-0.3	0.8881	0.0253	0.022	0.0219	0.0216	0.0212
0.0	0.0	0.0	-674.8572	-562.6464	NaN	NaN	0.4547	0.8879	0.0253	0.022	0.0219	0.0217	0.0212
0.0	0.0	0.0	-647.8572	1423.3536	NaN	NaN	1.3	0.8888	0.0252	0.0219	0.0216	0.0214	0.021
0.0	0.0	0.0	-138.8572	1643.3536	NaN	NaN	1.0923	0.889	0.0252	0.0219	0.0216	0.0213	0.021
0.0	0.0	0.0	-314.8572	151.3536	NaN	NaN	-0.3	0.8879	0.0254	0.0221	0.0219	0.0216	0.0212
0.0	0.0	0.0	-325.8572	274.3536	NaN	NaN	-0.3	0.8878	0.0254	0.022	0.0219	0.0216	0.0212
0.0	0.0	0.0	-1749.8572	507.3536	NaN	NaN	-0.3	0.8872	0.0255	0.0221	0.0221	0.0218	0.0213
0.0	0.0	0.0	-225.8572	2089.3536	NaN	NaN	1.1212	0.8883	0.0254	0.022	0.0217	0.0215	0.0211
0.0	0.0	0.0	-1194.8572	-538.6464	NaN	NaN	0.3107	0.8881	0.0254	0.022	0.0218	0.0216	0.0212
0.0	0.0	0.0	-2035.8572	2665.3536	NaN	NaN	1.3	0.8881	0.0254	0.022	0.0218	0.0216	0.0212
0.0	0.0	0.0	-599.8572	1051.3536	NaN	NaN	1.3	0.8878	0.0255	0.022	0.0218	0.0217	0.0212
0.0	0.0	0.0	-2097.8572	3267.3536	NaN	NaN	1.3	0.8882	0.0255	0.022	0.0216	0.0215	0.0212
0.0	0.0	0.0	-784.8572	2903.3536	NaN	NaN	1.3	0.8884	0.0254	0.022	0.0216	0.0214	0.0212
0.0	0.0	0.0	-1061.8572	2591.3536	NaN	NaN	1.3	0.8884	0.0254	0.0219	0.0217	0.0215	0.0211
0.0	0.0	0.0	800.1428	-900.6464	NaN	NaN	1.3	0.8878	0.0256	0.022	0.0218	0.0217	0.0212
0.0	0.0	0.0	-2085.8572	3819.3536	NaN	NaN	1.3	0.8884	0.0254	0.0219	0.0216	0.0215	0.0211
0.0	0.0	0.0	-401.8572	104.3536	NaN	NaN	-0.3	0.8873	0.0255	0.0221	0.0219	0.0219	0.0213
0.0	0.0	0.0	-1811.8572	11.3536	NaN	NaN	-0.0063	0.8872	0.0255	0.022	0.0219	0.0221	0.0213
0.0	0.0	0.0	-420.8572	371.3536	NaN	NaN	-0.3	0.8878	0.0254	0.022	0.0216	0.022	0.0212
0.0	0.0	0.0	-442.8572	4612.3536	NaN	NaN	1.1062	0.8886	0.0254	0.022	0.0212	0.0216	0.0212
0.0	0.0	0.0	-14.8572	3501.3536	NaN	NaN	1.0043	0.8886	0.0254	0.022	0.0211	0.0216	0.0213
0.0	0.0	0.0	-670.8572	1432.3536	NaN	NaN	1.3	0.8883	0.0254	0.022	0.0213	0.0217	0.0213
0.0	0.0	0.0	-1655.8572	1112.3536	NaN	NaN	-0.3	0.8878	0.0255	0.022	0.0214	0.0218	0.0214
0.0	0.0	0.0	619.1428	2131.3536	NaN	NaN	0.7749	0.8877	0.0255	0.022	0.0215	0.0218	0.0214
0.0	0.0	0.0	-2282.8572	2381.3536	NaN	NaN	1.3	0.8871	0.0256	0.0219	0.0218	0.0221	0.0215
0.0	0.0	0.0	-2313.8572	393.3536	NaN	NaN	-0.2048	0.887	0.0255	0.0219	0.0219	0.0222	0.0214
0.0	0.0	0.0	-850.8572	1379.3536	NaN	NaN	1.3	0.8873	0.0255	0.0219	0.0219	0.0221	0.0213
0.0	0.0	0.0	1042.1428	1130.3536	NaN	NaN	0.5203	0.888	0.0252	0.0219	0.0217	0.022	0.0212
0.0	0.0	0.0	-1536.8572	798.3536	NaN	NaN	-0.3	0.8883	0.0251	0.0218	0.0217	0.0219	0.0211
0.0	0.0	0.0	-1954.8572	-83.6464	NaN	NaN	0.041	0.888	0.0252	0.0219	0.0218	0.022	0.0211
0.0	0.0	0.0	-1299.8572	3373.3536	NaN	NaN	1.3	0.8889	0.0251	0.0218	0.0215	0.0217	0.0211
0.0	0.0	0.0	-1106.8572	1316.3536	NaN	NaN	1.3	0.8891	0.025	0.0218	0.0215	0.0216	0.021
0.0	0.0	0.0	-1661.8572	-260.6464	NaN	NaN	0.1356	0.8892	0.0249	0.0218	0.0215	0.0216	0.021
0.0	0.0	0.0	-418.8572	2882.3536	NaN	NaN	1.17	0.8898	0.025	0.0218	0.0212	0.0213	0.0209
0.0	0.0	0.0	2066.1428	1447.3536	NaN	NaN	0.4119	0.8901	0.025	0.0218	0.021	0.0211	0.0209
0.0	0.0	0.0	445.1428	4110.3536	NaN	NaN	0.9023	0.8906	0.025	0.0216	0.021	0.021	0.0209
0.0	0.0	0.0	-1035.8572	-1161.6464	NaN	NaN	0.5286	0.8903	0.0251	0.0215	0.0211	0.0211	0.0208
0.0	0.0	0.0	-1468.8572	638.3536	NaN	NaN	-0.3	0.8901	0.0251	0.0216	0.0211	0.0212	0.0208
0.0	0.0	0.0	436.1428	2402.3536	NaN	NaN	0.8463	0.89	0.0252	0.0217	0.021	0.0211	0.021
0.0	0.0	0.0	-1908.8572	4047.3536	NaN	NaN	1.3	0.8906	0.0252	0.0216	0.0208	0.0209	0.021
0.0	0.0	0.0	-1372.8572	2643.3536	NaN	NaN	1.3	0.8906	0.0253	0.0216	0.0207	0.0208	0.021
0.0	0.0	0.0	-777.8572	1751.3536	NaN	NaN	1.3	0.8911	0.0253	0.0216	0.0206	0.0207	0.0209
0.0	0.0	0.0	1122.1428	2230.3536	NaN	NaN	0.6653	0.8916	0.0252	0.0215	0.0204	0.0204	0.0208
0.0	0.0	0.0	-948.8572	1188.3536	NaN	NaN	1.3	0.8923	0.0251	0.0213	0.0202	0.0203	0.0207
0.0	0.0	0.0	-1047.8572	4154.3536	NaN	NaN	1.3	0.8921	0.0251	0.0216	0.0202	0.0202	0.0208
0.0	0.0	0.0	-732.8572	2715.3536	NaN	NaN	1.3	0.893	0.0249	0.0213	0.02	0.02	0.0207
0.0	0.0	0.0	1690.1428	4020.3536	NaN	NaN	0.704	0.8927	0.0249	0.0215	0.0202	0.02	0.0207
0.0	0.0	0.0	-550.8572	3255.3536	NaN	NaN	1.2037	0.8934	0.0249	0.0212	0.0201	0.0199	0.0205
0.0	0.0	0.0	-679.8572	2468.3536	NaN	NaN	1.3	0.8931	0.025	0.0212	0.0202	0.02	0.0205
0.0	0.0	0.0	-990.8572	3409.3536	NaN	NaN	1.3	0.8931	0.0251	0.0211	0.0202	0.0201	0.0204
0.0	0.0	0.0	-537.8572	3965.3536	NaN	NaN	1.1569	0.8929	0.0251	0.0212	0.0203	0.0201	0.0204
0.0	0.0	0.0	-1027.8572	2548.3536	NaN	NaN	1.3	0.893	0.0251	0.0211	0.0204	0.02	0.0204
0.0	0.0	0.0	115.1428	4625.3536	NaN	NaN	0.9757	0.8917	0.0252	0.0217	0.0208	0.02	0.0206
0.0	0.0	0.0	2132.1428	2488.3536	NaN	NaN	0.5385	0.8934	0.025	0.0211	0.0205	0.0197	0.0203
0.0	0.0	0.0	-105.8572	1657.3536	NaN	NaN	1.0682	0.8934	0.025	0.0211	0.0205	0.0198	0.0202
0.0	0.0	0.0	575.1428	367.3536	NaN	NaN	0.3898	0.8933	0.025	0.0211	0.0205	0.02	0.0201
0.0	0.0	0.0	-830.8572	1640.3536	NaN	NaN	1.3	0.8931	0.0249	0.0211	0.0206	0.0201	0.0202
0.0	0.0	0.0	-1415.8572	977.3536	NaN	NaN	-0.3	0.8934	0.0245	0.0212	0.0206	0.02	0.0202
0.0	0.0	0.0	-413.8572	-166.6464	NaN	NaN	0.2871	0.894	0.0241	0.0213	0.0205	0.0198	0.0202
0.0	0.0	0.0	-1526.8572	1053.3536	NaN	NaN	-0.3	0.8942	0.0238	0.0215	0.0206	0.0196	0.0202
0.0	0.0	0.0	1179.1428	5378.3536	NaN	NaN	0.8202	0.893	0.0241	0.022	0.0208	0.0196	0.0205
0.0	0.0	0.0	447.1428	1209.3536	NaN	NaN	0.7301	0.8948	0.0238	0.0215	0.0204	0.0194	0.0202
0.0	0.0	0.0	-2002.8572	2128.3536	NaN	NaN	1.3	0.8945	0.0238	0.0215	0.0205	0.0195	0.0202
0.0	0.0	0.0	-501.8572	3726.3536	NaN	NaN	1.1556	0.8946	0.0239	0.0214	0.0204	0.0195	0.0201
0.0	0.0	0.0	-290.8572	-274.6464	NaN	NaN	0.4857	0.8941	0.024	0.0214	0.0207	0.0197	0.0202
0.0	0.0	0.0	1685.1428	1144.3536	NaN	NaN	0.4044	0.8933	0.024	0.0215	0.0209	0.0199	0.0204
0.0	0.0	0.0	1599.1428	154.3536	NaN	NaN	0.088	0.8931	0.0241	0.0214	0.021	0.02	0.0204
0.0	0.0	0.0	2423.1428	1313.3536	NaN	NaN	0.3515	0.8928	0.0242	0.0216	0.0211	0.02	0.0204
0.0	0.0	0.0	-1056.8572	-2311.6464	NaN	NaN	0.6863	0.8926	0.0244	0.0212	0.0213	0.0202	0.0204
0.0	0.0	0.0	3932.1428	2017.3536	NaN	NaN	0.3391	0.8921	0.0243	0.0216	0.0214	0.0201	0.0205
0.0	0.0	0.0	132.1428	2869.3536	NaN	NaN	0.956	0.8921	0.0246	0.0215	0.0213	0.0201	0.0205
0.0	0.0	0.0	1105.1428	1774.3536	NaN	NaN	0.6162	0.8915	0.0247	0.0216	0.0213	0.0201	0.0207
0.0	0.0	0.0	386.1428	4833.3536	NaN	NaN	0.926	0.8914	0.0249	0.0215	0.0213	0.0201	0.0208
0.0	0.0	0.0	834.1428	1466.3536	NaN	NaN	0.6374	0.8906	0.0251	0.0215	0.0214	0.0204	0.021
0.0	0.0	0.0	-566.8572	-1432.6464	NaN	NaN	0.7165	0.89	0.0253	0.0214	0.0217	0.0206	0.0211
0.0	0.0	0.0	1144.1428	3445.3536	NaN	NaN	0.7507	0.8901	0.0252	0.0214	0.0218	0.0204	0.0211
0.0	0.0	0.0	-1729.8572	368.3536	NaN	NaN	-0.2705	0.8901	0.0252	0.0212	0.022	0.0205	0.021
0.0	0.0	0.0	-1568.8572	-1374.6464	NaN	NaN	0.467	0.89	0.025	0.0211	0.0222	0.0207	0.021
0.0	0.0	0.0	-1254.8572	-1092.6464	NaN	NaN	0.4655	0.8906	0.0249	0.0211	0.022	0.0206	0.0209
0.0	0.0	0.0	-96.8572	2384.3536	NaN	NaN	1.0423	0.8911	0.0248	0.0211	0.0217	0.0205	0.0208
0.0	0.0	0.0	365.1428	1792.3536	NaN	NaN	0.8308	0.8913	0.0248	0.0211	0.0215	0.0205	0.0209
0.0	0.0	0.0	-411.8572	337.3536	NaN	NaN	-0.3	0.8916	0.0247	0.0211	0.0213	0.0205	0.0208
0.0	0.0	0.0	-778.8572	2356.3536	NaN	NaN	1.3	0.8918	0.0248	0.0211	0.0211	0.0204	0.0208
0.0	0.0	0.0	222.1428	2346.3536	NaN	NaN	0.9135	0.892	0.0248	0.0211	0.0209	0.0203	0.0208
0.0	0.0	0.0	808.1428	2620.3536	NaN	NaN	0.7643	0.892	0.0249	0.0211	0.0208	0.0203	0.0209
0.0	0.0	0.0	-464.8572	4445.3536	NaN	NaN	1.1168	0.8915	0.0251	0.0211	0.0209	0.0204	0.021
0.0	0.0	0.0	2547.1428	2919.3536	NaN	NaN	0.534	0.8913	0.0252	0.0211	0.0209	0.0204	0.021
0.0	0.0	0.0	404.1428	2681.3536	NaN	NaN	0.869	0.8909	0.0252	0.0211	0.0212	0.0206	0.021
0.0	0.0	0.0	-147.8572	2407.3536	NaN	NaN	1.0654	0.8906	0.0252	0.0212	0.0213	0.0207	0.0211
0.0	0.0	0.0	-1643.8572	2032.3536	NaN	NaN	1.3	0.8905	0.025	0.0211	0.0215	0.0208	0.0211
0.0	0.0	0.0	-1335.8572	-528.6464	NaN	NaN	0.2835	0.8901	0.0249	0.0211	0.0219	0.0209	0.0211
0.0	0.0	0.0	-960.8572	1693.3536	NaN	NaN	1.3	0.8904	0.0248	0.021	0.022	0.0208	0.021
0.0	0.0	0.0	-1371.8572	-3278.6464	NaN	NaN	0.705	0.8902	0.0247	0.021	0.0222	0.0209	0.021
0.0	0.0	0.0	-1417.8572	935.3536	NaN	NaN	-0.3	0.8913	0.0244	0.0209	0.0218	0.0207	0.0208
0.0	0.0	0.0	-678.8572	3338.3536	NaN	NaN	1.2553	0.8919	0.0243	0.021	0.0214	0.0207	0.0208
0.0	0.0	0.0	30.1428	140.3536	NaN	NaN	0.8232	0.8923	0.0242	0.021	0.0212	0.0206	0.0208
0.0	0.0	0.0	-1572.8572	6726.3536	NaN	NaN	1.3	0.8922	0.0243	0.0211	0.0211	0.0205	0.0209
0.0	0.0	0.0	-1155.8572	1557.3536	NaN	NaN	1.3	0.8923	0.0243	0.0209	0.0211	0.0205	0.0208
0.0	0.0	0.0	-2429.8572	2951.3536	NaN	NaN	1.3	0.8917	0.0244	0.021	0.0213	0.0207	0.0209
0.0	0.0	0.0	-85.8572	2162.3536	NaN	NaN	1.0413	0.8912	0.0244	0.0211	0.0215	0.0209	0.021
0.0	0.0	0.0	-194.8572	3349.3536	NaN	NaN	1.0618	0.8913	0.0243	0.0211	0.0215	0.0208	0.0209
0.0	0.0	0.0	-2278.8572	1165.3536	NaN	NaN	-0.3	0.891	0.0243	0.0211	0.0216	0.021	0.021
0.0	0.0	0.0	-1307.8572	2446.3536	NaN	NaN	1.3	0.891	0.0242	0.0211	0.0217	0.021	0.021
0.0	0.0	0.0	-1152.8572	1015.3536	NaN	NaN	-0.3	0.8909	0.0242	0.0211	0.0218	0.021	0.021
0.0	0.0	0.0	-1234.8572	864.3536	NaN	NaN	-0.3	0.8913	0.0241	0.0212	0.0216	0.0208	0.0211
0.0	0.0	0.0	-123.8572	1811.3536	NaN	NaN	1.0734	0.8918	0.024	0.0211	0.0214	0.0207	0.021
0.0	0.0	0.0	-203.8572	1044.3536	NaN	NaN	1.2425	0.8924	0.0239	0.0211	0.0211	0.0205	0.0209
0.0	0.0	0.0	-907.8572	-224.6464	NaN	NaN	0.1984	0.8929	0.024	0.021	0.0209	0.0204	0.0209
0.0	0.0	0.0	-1266.8572	4481.3536	NaN	NaN	1.3	0.893	0.0241	0.0211	0.0207	0.0201	0.0209
0.0	0.0	0.0	-81.8572	2363.3536	NaN	NaN	1.0359	0.8935	0.0242	0.021	0.0206	0.02	0.0208
0.0	0.0	0.0	1114.1428	1371.3536	NaN	NaN	0.5517	0.8935	0.0243	0.0209	0.0205	0.02	0.0208
0.0	0.0	0.0	305.1428	2011.3536	NaN	NaN	0.8683	0.8935	0.0244	0.0208	0.0205	0.0201	0.0207
0.0	0.0	0.0	575.1428	3379.3536	NaN	NaN	0.8546	0.893	0.0246	0.0209	0.0206	0.0202	0.0208
0.0	0.0	0.0	83.1428	2365.3536	NaN	NaN	0.966	0.8932	0.0246	0.0208	0.0205	0.0201	0.0207
0.0	0.0	0.0	173.1428	2084.3536	NaN	NaN	0.9233	0.8932	0.0247	0.0208	0.0206	0.0202	0.0206
0.0	0.0	0.0	1300.1428	-156.6464	NaN	NaN	-0.137	0.8934	0.0247	0.0206	0.0205	0.0202	0.0206
0.0	0.0	0.0	993.1428	1033.3536	NaN	NaN	0.5099	0.8937	0.0245	0.0208	0.0205	0.0199	0.0206
0.0	0.0	0.0	1068.1428	2903.3536	NaN	NaN	0.731	0.8943	0.0244	0.0208	0.0204	0.0196	0.0205
0.0	0.0	0.0	930.1428	5533.3536	NaN	NaN	0.8561	0.8944	0.0245	0.0208	0.0203	0.0195	0.0206
0.0	0.0	0.0	130.1428	1788.3536	NaN	NaN	0.9322	0.8951	0.0245	0.0204	0.0202	0.0196	0.0203
0.0	0.0	0.0	-215.8572	985.3536	NaN	NaN	1.2805	0.8944	0.0246	0.0205	0.0203	0.0199	0.0204
0.0	0.0	0.0	276.1428	43.3536	NaN	NaN	0.1357	0.8943	0.0245	0.0205	0.0203	0.02	0.0204
0.0	0.0	0.0	973.1428	2674.3536	NaN	NaN	0.7332	0.8942	0.0244	0.0206	0.0203	0.02	0.0205
0.0	0.0	0.0	-541.8572	-118.6464	NaN	NaN	0.1796	0.8942	0.0244	0.0205	0.0203	0.0201	0.0205
0.0	0.0	0.0	-316.8572	3285.3536	NaN	NaN	1.1067	0.8941	0.0243	0.0207	0.0203	0.0201	0.0205
0.0	0.0	0.0	-1084.8572	2817.3536	NaN	NaN	1.3	0.8941	0.0243	0.0206	0.0203	0.0202	0.0205
0.0	0.0	0.0	-1351.8572	2064.3536	NaN	NaN	1.3	0.8937	0.0244	0.0207	0.0204	0.0203	0.0205
0.0	0.0	0.0	-2400.8572	3076.3536	NaN	NaN	1.3	0.8937	0.0243	0.0207	0.0205	0.0203	0.0205
0.0	0.0	0.0	495.1428	2781.3536	NaN	NaN	0.8489	0.8938	0.0243	0.0207	0.0206	0.0202	0.0204
0.0	0.0	0.0	169.1428	915.3536	NaN	NaN	0.844	0.8939	0.024	0.0206	0.0208	0.0203	0.0204
0.0	0.0	0.0	227.1428	-598.6464	NaN	NaN	1.3	0.8934	0.024	0.0207	0.021	0.0205	0.0204
0.0	0.0	0.0	-1647.8572	2655.3536	NaN	NaN	1.3	0.8937	0.024	0.0207	0.021	0.0204	0.0203
0.0	0.0	0.0	-1498.8572	2842.3536	NaN	NaN	1.3	0.8936	0.024	0.0207	0.0209	0.0204	0.0203
0.0	0.0	0.0	-1075.8572	-258.6464	NaN	NaN	0.1938	0.8935	0.024	0.0207	0.021	0.0205	0.0203
0.0	0.0	0.0	-77.8572	2763.3536	NaN	NaN	1.029	0.8938	0.0241	0.0207	0.0208	0.0203	0.0202
0.0	0.0	0.0	-1117.8572	1254.3536	NaN	NaN	1.3	0.894	0.0241	0.0207	0.0207	0.0202	0.0202
0.0	0.0	0.0	373.1428	3061.3536	NaN	NaN	0.8914	0.8938	0.0242	0.0207	0.0208	0.0203	0.0202
0.0	0.0	0.0	-511.8572	774.3536	NaN	NaN	1.3	0.8928	0.0243	0.0209	0.021	0.0206	0.0204
0.0	0.0	0.0	-1540.8572	2740.3536	NaN	NaN	1.3	0.8929	0.0243	0.0209	0.021	0.0206	0.0203
0.0	0.0	0.0	-1100.8572	1584.3536	NaN	NaN	1.3	0.8927	0.0243	0.021	0.021	0.0207	0.0204
0.0	0.0	0.0	-1336.8572	3094.3536	NaN	NaN	1.3	0.8929	0.0243	0.0209	0.021	0.0206	0.0203
0.0	0.0	0.0	-365.8572	695.3536	NaN	NaN	1.3	0.8922	0.0243	0.0211	0.0212	0.0208	0.0205
0.0	0.0	0.0	-256.8572	410.3536	NaN	NaN	1.3	0.8916	0.0243	0.0212	0.0214	0.021	0.0205
0.0	0.0	0.0	-1510.8572	3854.3536	NaN	NaN	1.3	0.8914	0.0244	0.0212	0.0214	0.021	0.0206
0.0	0.0	0.0	-662.8572	-2181.6464	NaN	NaN	0.767	0.8906	0.0246	0.0212	0.0217	0.0212	0.0207
0.0	0.0	0.0	-462.8572	1538.3536	NaN	NaN	1.3	0.8912	0.0245	0.0213	0.0214	0.0211	0.0206
0.0	0.0	0.0	2360.1428	1230.3536	NaN	NaN	0.3427	0.8917	0.0244	0.0212	0.0212	0.021	0.0205
0.0	0.0	0.0	-1493.8572	-1370.6464	NaN	NaN	0.4785	0.8911	0.0244	0.0213	0.0214	0.0211	0.0206
0.0	0.0	0.0	-1087.8572	1941.3536	NaN	NaN	1.3	0.8911	0.0244	0.0213	0.0214	0.0212	0.0206
0.0	0.0	0.0	-1624.8572	808.3536	NaN	NaN	-0.3	0.8908	0.0245	0.0213	0.0215	0.0212	0.0207
0.0	0.0	0.0	-2856.8572	2984.3536	NaN	NaN	1.3	0.8904	0.0245	0.0213	0.0217	0.0213	0.0208
0.0	0.0	0.0	-1274.8572	1654.3536	NaN	NaN	1.3	0.8904	0.0245	0.0213	0.0217	0.0213	0.0208
0.0	0.0	0.0	-1198.8572	-349.6464	NaN	NaN	0.2258	0.8903	0.0245	0.0213	0.0217	0.0213	0.0208
0.0	0.0	0.0	797.1428	3053.3536	NaN	NaN	0.793	0.8904	0.0245	0.0214	0.0216	0.0213	0.0208
0.0	0.0	0.0	-181.8572	-540.6464	NaN	NaN	0.7483	0.8897	0.0246	0.0214	0.0219	0.0214	0.021
0.0	0.0	0.0	-2231.8572	1339.3536	NaN	NaN	-0.3	0.8893	0.0247	0.0214	0.022	0.0216	0.021
0.0	0.0	0.0	-3920.8572	-161.6464	NaN	NaN	0.0396	0.8892	0.0247	0.0215	0.0219	0.0216	0.0211
0.0	0.0	0.0	242.1428	5475.3536	NaN	NaN	0.9576	0.8909	0.0245	0.0213	0.0213	0.0212	0.0208
0.0	0.0	0.0	-2086.8572	3089.3536	NaN	NaN	1.3	0.89	0.0246	0.0214	0.0215	0.0214	0.0211
0.0	0.0	0.0	-66.8572	4641.3536	NaN	NaN	1.0146	0.89	0.0247	0.0214	0.0214	0.0213	0.0211
0.0	0.0	0.0	-2829.8572	2922.3536	NaN	NaN	1.3	0.8885	0.0249	0.0215	0.0219	0.0218	0.0214
0.0	0.0	0.0	-707.8572	910.3536	NaN	NaN	1.3	0.8877	0.025	0.0216	0.0223	0.022	0.0215
0.0	0.0	0.0	-2061.8572	315.3536	NaN	NaN	-0.1806	0.8873	0.0249	0.0216	0.0226	0.0221	0.0216
0.0	0.0	0.0	404.1428	-1405.6464	NaN	NaN	1.3	0.8877	0.0249	0.0216	0.0223	0.0221	0.0214
0.0	0.0	0.0	-122.8572	2436.3536	NaN	NaN	1.0531	0.8892	0.0247	0.0215	0.0217	0.0217	0.0212
0.0	0.0	0.0	294.1428	2360.3536	NaN	NaN	0.8892	0.8897	0.0246	0.0214	0.0215	0.0215	0.0212
0.0	0.0	0.0	231.1428	-919.6464	NaN	NaN	1.3	0.8885	0.0249	0.0215	0.0218	0.0219	0.0214
0.0	0.0	0.0	-226.8572	917.3536	NaN	NaN	1.3	0.8883	0.025	0.0216	0.0218	0.022	0.0214
0.0	0.0	0.0	-2249.8572	1605.3536	NaN	NaN	-0.3	0.8885	0.0249	0.0215	0.0217	0.0219	0.0214
0.0	0.0	0.0	-1088.8572	3094.3536	NaN	NaN	1.3	0.8887	0.0249	0.0215	0.0217	0.0218	0.0214
0.0	0.0	0.0	-1030.8572	-232.6464	NaN	NaN	0.1841	0.8885	0.0249	0.0215	0.0218	0.022	0.0214
0.0	0.0	0.0	-759.8572	88.3536	NaN	NaN	-0.1316	0.8885	0.0249	0.0215	0.0218	0.022	0.0213
0.0	0.0	0.0	-349.8572	2467.3536	NaN	NaN	1.1652	0.8887	0.0249	0.0214	0.0217	0.0219	0.0213
0.0	0.0	0.0	-968.8572	338.3536	NaN	NaN	-0.3	0.8887	0.0249	0.0214	0.0218	0.022	0.0213
0.0	0.0	0.0	-998.8572	-2372.6464	NaN	NaN	0.7037	0.8886	0.0249	0.0214	0.0218	0.0221	0.0213
0.0	0.0	0.0	-789.8572	3774.3536	NaN	NaN	1.2647	0.8895	0.0247	0.0214	0.0214	0.0218	0.0212
0.0	0.0	0.0	-684.8572	4705.3536	NaN	NaN	1.1703	0.89	0.0247	0.0213	0.0211	0.0215	0.0213
0.0	0.0	0.0	-2641.8572	2727.3536	NaN	NaN	1.3	0.8896	0.0247	0.0213	0.0215	0.0218	0.0212
0.0	0.0	0.0	-1182.8572	2674.3536	NaN	NaN	1.3	0.8892	0.0248	0.0213	0.0216	0.0219	0.0212
0.0	0.0	0.0	-1628.8572	620.3536	NaN	NaN	-0.3	0.889	0.0248	0.0213	0.0216	0.022	0.0212
0.0	0.0	0.0	-2082.8572	3556.3536	NaN	NaN	1.3	0.89	0.0246	0.0212	0.0213	0.0217	0.0213
0.0	0.0	0.0	-917.8572	1532.3536	NaN	NaN	1.3	0.8899	0.0246	0.0212	0.0213	0.0217	0.0213
0.0	0.0	0.0	-1778.8572	2226.3536	NaN	NaN	1.3	0.89	0.0246	0.0211	0.0214	0.0217	0.0212
0.0	0.0	0.0	-2674.8572	532.3536	NaN	NaN	-0.2485	0.8895	0.0247	0.0212	0.0215	0.0219	0.0212
0.0	0.0	0.0	-2940.8572	1988.3536	NaN	NaN	-0.3	0.8905	0.0245	0.0211	0.0212	0.0216	0.0211
0.0	0.0	0.0	-2046.8572	2915.3536	NaN	NaN	1.3	0.8917	0.0244	0.0209	0.0207	0.0212	0.0211
0.0	0.0	0.0	-811.8572	-117.6464	NaN	NaN	0.1266	0.8927	0.0241	0.0208	0.0204	0.0209	0.0211
0.0	0.0	0.0	650.1428	4461.3536	NaN	NaN	0.8728	0.8923	0.0243	0.0209	0.0204	0.0209	0.0212
0.0	0.0	0.0	-569.8572	2237.3536	NaN	NaN	1.3	0.8935	0.0243	0.0204	0.0202	0.0207	0.0209
0.0	0.0	0.0	-2174.8572	2472.3536	NaN	NaN	1.3	0.893	0.0245	0.0205	0.0204	0.0208	0.0209
0.0	0.0	0.0	157.1428	2603.3536	NaN	NaN	0.9431	0.8929	0.0246	0.0204	0.0204	0.0209	0.0208
0.0	0.0	0.0	-557.8572	1434.3536	NaN	NaN	1.3	0.8928	0.0246	0.0204	0.0204	0.0209	0.0208
0.0	0.0	0.0	-906.8572	1905.3536	NaN	NaN	1.3	0.8928	0.0245	0.0205	0.0203	0.0209	0.0209
0.0	0.0	0.0	496.1428	1920.3536	NaN	NaN	0.7947	0.8925	0.0245	0.0206	0.0204	0.0209	0.0211
0.0	0.0	0.0	-282.8572	4321.3536	NaN	NaN	1.07	0.8927	0.0245	0.0207	0.0203	0.0207	0.0211
0.0	0.0	0.0	-827.8572	3138.3536	NaN	NaN	1.3	0.8933	0.0244	0.0205	0.0202	0.0207	0.021
0.0	0.0	0.0	-1228.8572	3446.3536	NaN	NaN	1.3	0.8928	0.0244	0.0206	0.0203	0.0208	0.021
0.0	0.0	0.0	-2294.8572	4730.3536	NaN	NaN	1.3	0.8928	0.0245	0.0206	0.0204	0.0208	0.0209
0.0	0.0	0.0	208.1428	4234.3536	NaN	NaN	0.9531	0.8924	0.0245	0.0209	0.0205	0.0207	0.021
0.0	0.0	0.0	-1209.8572	2945.3536	NaN	NaN	1.3	0.8937	0.0244	0.0204	0.0203	0.0207	0.0206
0.0	0.0	0.0	-667.8572	-935.6464	NaN	NaN	0.5835	0.8937	0.0244	0.0202	0.0205	0.0208	0.0204
0.0	0.0	0.0	-731.8572	295.3536	NaN	NaN	-0.3	0.8945	0.024	0.0202	0.0204	0.0206	0.0203
0.0	0.0	0.0	-349.8572	2924.3536	NaN	NaN	1.1359	0.894	0.0237	0.0208	0.0206	0.0203	0.0206
0.0	0.0	0.0	-107.8572	2365.3536	NaN	NaN	1.0478	0.895	0.0235	0.0208	0.0203	0.0198	0.0205
0.0	0.0	0.0	-2313.8572	3485.3536	NaN	NaN	1.3	0.8955	0.0235	0.0207	0.0201	0.0198	0.0204
0.0	0.0	0.0	-570.8572	-1477.6464	NaN	NaN	0.7213	0.8968	0.0234	0.0201	0.02	0.0198	0.0199
0.0	0.0	0.0	-695.8572	1937.3536	NaN	NaN	1.3	0.8964	0.0233	0.0206	0.02	0.0196	0.0201
0.0	0.0	0.0	-337.8572	1992.3536	NaN	NaN	1.2042	0.8976	0.023	0.0205	0.0198	0.0192	0.02
0.0	0.0	0.0	1764.1428	3947.3536	NaN	NaN	0.6911	0.8972	0.023	0.0208	0.0198	0.0191	0.0201
0.0	0.0	0.0	224.1428	1817.3536	NaN	NaN	0.8902	0.8976	0.023	0.0206	0.0197	0.019	0.0201
0.0	0.0	0.0	-822.8572	4261.3536	NaN	NaN	1.2393	0.897	0.0231	0.021	0.0197	0.0188	0.0204
0.0	0.0	0.0	-385.8572	5695.3536	NaN	NaN	1.0727	0.8974	0.0231	0.021	0.0195	0.0186	0.0205
0.0	0.0	0.0	-580.8572	4327.3536	NaN	NaN	1.155	0.8962	0.0236	0.0211	0.0196	0.0187	0.0206
0.0	0.0	0.0	1448.1428	923.3536	NaN	NaN	0.3894	0.8966	0.0236	0.0207	0.0198	0.019	0.0202
0.0	0.0	0.0	1965.1428	7723.3536	NaN	NaN	0.7972	0.8946	0.0242	0.0215	0.02	0.0188	0.021
0.0	0.0	0.0	-149.8572	913.3536	NaN	NaN	1.1963	0.8954	0.0242	0.0208	0.0201	0.0191	0.0203
0.0	0.0	0.0	-100.8572	3499.3536	NaN	NaN	1.0297	0.895	0.0243	0.0207	0.0203	0.0194	0.0203
0.0	0.0	0.0	-531.8572	1576.3536	NaN	NaN	1.3	0.8956	0.0243	0.0202	0.0204	0.0196	0.02
0.0	0.0	0.0	803.1428	-1855.6464	NaN	NaN	1.3	0.8955	0.0243	0.0201	0.0205	0.0198	0.0199
0.0	0.0	0.0	-893.8572	617.3536	NaN	NaN	-0.3	0.8964	0.024	0.0199	0.0205	0.0196	0.0196
0.0	0.0	0.0	-1423.8572	1319.3536	NaN	NaN	-0.3	0.8968	0.0239	0.0202	0.0203	0.0192	0.0196
0.0	0.0	0.0	204.1428	-60.6464	NaN	NaN	-0.3	0.8978	0.0235	0.0202	0.02	0.0188	0.0196
0.0	0.0	0.0	-323.8572	5430.3536	NaN	NaN	1.0634	0.8962	0.0238	0.021	0.0202	0.0186	0.0203
0.0	0.0	0.0	-810.8572	2927.3536	NaN	NaN	1.3	0.8969	0.0239	0.0207	0.0198	0.0186	0.0202
0.0	0.0	0.0	-218.8572	1252.3536	NaN	NaN	1.2118	0.8978	0.0236	0.0201	0.0197	0.0189	0.0199
0.0	0.0	0.0	387.1428	3589.3536	NaN	NaN	0.9026	0.8971	0.0238	0.0203	0.0198	0.019	0.0201
0.0	0.0	0.0	-2126.8572	871.3536	NaN	NaN	-0.3	0.898	0.0236	0.0196	0.0197	0.0192	0.0198
0.0	0.0	0.0	-599.8572	1682.3536	NaN	NaN	1.3	0.8975	0.0236	0.0198	0.0199	0.0193	0.02
0.0	0.0	0.0	-448.8572	4192.3536	NaN	NaN	1.1199	0.8971	0.0237	0.02	0.02	0.0191	0.0201
0.0	0.0	0.0	-1824.8572	2892.3536	NaN	NaN	1.3	0.897	0.0238	0.0197	0.02	0.0194	0.02
0.0	0.0	0.0	-1611.8572	-580.6464	NaN	NaN	0.2648	0.897	0.0238	0.0195	0.0202	0.0197	0.0198
0.0	0.0	0.0	1126.1428	2195.3536	NaN	NaN	0.661	0.8974	0.0235	0.0199	0.0201	0.0192	0.0199
0.0	0.0	0.0	-2273.8572	751.3536	NaN	NaN	-0.3	0.8988	0.0232	0.0196	0.0198	0.0189	0.0198
0.0	0.0	0.0	968.1428	3590.3536	NaN	NaN	0.7876	0.8987	0.0231	0.0199	0.0197	0.0186	0.02
0.0	0.0	0.0	27.1428	1043.3536	NaN	NaN	0.9746	0.8989	0.0231	0.0197	0.0196	0.0187	0.0199
0.0	0.0	0.0	-1652.8572	1705.3536	NaN	NaN	1.3	0.8988	0.0231	0.0198	0.0195	0.0187	0.02
0.0	0.0	0.0	-2029.8572	3572.3536	NaN	NaN	1.3	0.8997	0.0229	0.0195	0.0193	0.0186	0.02
0.0	0.0	0.0	499.1428	586.3536	NaN	NaN	0.5402	0.8995	0.0229	0.0197	0.0192	0.0186	0.0202
0.0	0.0	0.0	-1085.8572	2335.3536	NaN	NaN	1.3	0.9	0.0227	0.0197	0.019	0.0185	0.0202
0.0	0.0	0.0	275.1428	3483.3536	NaN	NaN	0.9268	0.9004	0.0226	0.0198	0.0188	0.0183	0.0201
0.0	0.0	0.0	97.1428	1426.3536	NaN	NaN	0.9362	0.9004	0.0226	0.0197	0.0188	0.0184	0.0201
0.0	0.0	0.0	-1523.8572	2856.3536	NaN	NaN	1.3	0.9	0.0227	0.0197	0.0189	0.0186	0.0202
0.0	0.0	0.0	-1612.8572	1031.3536	NaN	NaN	-0.3	0.9	0.0228	0.0196	0.0189	0.0186	0.0201
0.0	0.0	0.0	15.1428	5014.3536	NaN	NaN	0.997	0.9008	0.0225	0.0197	0.0186	0.0184	0.0199
0.0	0.0	0.0	-542.8572	1244.3536	NaN	NaN	1.3	0.9015	0.0223	0.0196	0.0185	0.0182	0.0199
0.0	0.0	0.0	-347.8572	3912.3536	NaN	NaN	1.0976	0.902	0.0221	0.0197	0.0184	0.0181	0.0198
0.0	0.0	0.0	361.1428	1560.3536	NaN	NaN	0.8121	0.9013	0.0224	0.0196	0.0185	0.0183	0.0199
0.0	0.0	0.0	-1042.8572	4083.3536	NaN	NaN	1.3	0.9011	0.0224	0.0195	0.0187	0.0184	0.02
0.0	0.0	0.0	-1652.8572	-76.6464	NaN	NaN	0.0443	0.8997	0.0227	0.0193	0.0192	0.0188	0.0203
0.0	0.0	0.0	-575.8572	1375.3536	NaN	NaN	1.3	0.9014	0.0222	0.0195	0.0188	0.0183	0.0198
0.0	0.0	0.0	-1086.8572	3596.3536	NaN	NaN	1.3	0.902	0.022	0.0196	0.0186	0.018	0.0198
0.0	0.0	0.0	-1164.8572	1524.3536	NaN	NaN	1.3	0.9029	0.0217	0.0195	0.0185	0.0178	0.0196
0.0	0.0	0.0	777.1428	4846.3536	NaN	NaN	0.8618	0.9019	0.0219	0.0199	0.0187	0.0178	0.0198
0.0	0.0	0.0	-1552.8572	3271.3536	NaN	NaN	1.3	0.9017	0.0221	0.0197	0.0187	0.018	0.0198
0.0	0.0	0.0	-2327.8572	1003.3536	NaN	NaN	-0.3	0.9018	0.022	0.0194	0.0188	0.0183	0.0197
0.0	0.0	0.0	113.1428	3300.3536	NaN	NaN	0.9669	0.9024	0.0218	0.0194	0.0187	0.0181	0.0196
0.0	0.0	0.0	-589.8572	126.3536	NaN	NaN	-0.2726	0.9032	0.0216	0.0194	0.0185	0.0179	0.0194
0.0	0.0	0.0	-1731.8572	5758.3536	NaN	NaN	1.3	0.9038	0.0214	0.0197	0.0182	0.0173	0.0196
0.0	0.0	0.0	1075.1428	2296.3536	NaN	NaN	0.6811	0.9039	0.0214	0.0196	0.0181	0.0173	0.0195
0.0	0.0	0.0	1497.1428	3140.3536	NaN	NaN	0.6772	0.9035	0.0215	0.0198	0.0182	0.0174	0.0196
0.0	0.0	0.0	-407.8572	2292.3536	NaN	NaN	1.2164	0.9038	0.0215	0.0197	0.0181	0.0174	0.0196
0.0	0.0	0.0	-344.8572	2756.3536	NaN	NaN	1.143	0.9041	0.0213	0.0197	0.018	0.0172	0.0196
0.0	0.0	0.0	890.1428	5635.3536	NaN	NaN	0.8636	0.903	0.0217	0.02	0.0182	0.0173	0.0198
0.0	0.0	0.0	-1071.8572	1392.3536	NaN	NaN	1.3	0.9019	0.022	0.0199	0.0186	0.0178	0.0197
0.0	0.0	0.0	184.1428	1821.3536	NaN	NaN	0.9082	0.9015	0.0221	0.0199	0.0187	0.018	0.0198
0.0	0.0	0.0	-645.8572	4450.3536	NaN	NaN	1.1698	0.9008	0.0224	0.0201	0.0188	0.018	0.02
0.0	0.0	0.0	-1381.8572	1776.3536	NaN	NaN	1.3	0.9009	0.0223	0.0201	0.0187	0.0179	0.02
0.0	0.0	0.0	398.1428	1895.3536	NaN	NaN	0.8264	0.901	0.0223	0.0202	0.0187	0.0178	0.02
0.0	0.0	0.0	-284.8572	5500.3536	NaN	NaN	1.0546	0.9004	0.0226	0.0207	0.0186	0.0174	0.0203
0.0	0.0	0.0	-268.8572	3125.3536	NaN	NaN	1.0941	0.8998	0.0228	0.0206	0.0188	0.0177	0.0203
0.0	0.0	0.0	-436.8572	1251.3536	NaN	NaN	1.3	0.9003	0.0226	0.0201	0.0189	0.018	0.0201
0.0	0.0	0.0	-329.8572	1193.3536	NaN	NaN	1.3	0.9003	0.0226	0.0199	0.019	0.0181	0.0201
0.0	0.0	0.0	-947.8572	2767.3536	NaN	NaN	1.3	0.9003	0.0226	0.0198	0.019	0.0181	0.0201
0.0	0.0	0.0	-1219.8572	1961.3536	NaN	NaN	1.3	0.9008	0.0225	0.0196	0.019	0.0183	0.0199
0.0	0.0	0.0	812.1428	2537.3536	NaN	NaN	0.7575	0.9	0.0226	0.0199	0.0191	0.0183	0.02
0.0	0.0	0.0	-675.8572	2696.3536	NaN	NaN	1.3	0.9002	0.0226	0.02	0.019	0.0181	0.0201
0.0	0.0	0.0	-852.8572	3180.3536	NaN	NaN	1.3	0.8998	0.0225	0.0204	0.019	0.0179	0.0203
0.0	0.0	0.0	-554.8572	3715.3536	NaN	NaN	1.1756	0.8997	0.0226	0.0205	0.0189	0.0178	0.0205
0.0	0.0	0.0	183.1428	1324.3536	NaN	NaN	0.8785	0.899	0.0228	0.0206	0.0191	0.0181	0.0205
0.0	0.0	0.0	1372.1428	4480.3536	NaN	NaN	0.7655	0.8971	0.0235	0.021	0.0194	0.0183	0.0208
0.0	0.0	0.0	-135.8572	1242.3536	NaN	NaN	1.1228	0.8981	0.0235	0.02	0.0194	0.0189	0.0201
0.0	0.0	0.0	-1102.8572	72.3536	NaN	NaN	-0.0702	0.8977	0.0236	0.0196	0.0197	0.0195	0.02
0.0	0.0	0.0	227.1428	1159.3536	NaN	NaN	0.8362	0.8972	0.0238	0.0195	0.0199	0.0196	0.02
0.0	0.0	0.0	-877.8572	2249.3536	NaN	NaN	1.3	0.8969	0.0238	0.0198	0.02	0.0195	0.0201
0.0	0.0	0.0	-199.8572	2325.3536	NaN	NaN	1.094	0.8967	0.0238	0.0199	0.0201	0.0194	0.0201
0.0	0.0	0.0	-783.8572	1938.3536	NaN	NaN	1.3	0.8971	0.0238	0.0197	0.02	0.0194	0.02
0.0	0.0	0.0	473.1428	-1039.6464	NaN	NaN	1.3	0.897	0.0239	0.0196	0.02	0.0195	0.02
0.0	0.0	0.0	-2035.8572	3306.3536	NaN	NaN	1.3	0.8971	0.0237	0.0197	0.02	0.0193	0.0201
0.0	0.0	0.0	-994.8572	3582.3536	NaN	NaN	1.3	0.8964	0.0239	0.0199	0.0201	0.0194	0.0203
0.0	0.0	0.0	-1829.8572	3065.3536	NaN	NaN	1.3	0.8965	0.0239	0.0196	0.0202	0.0196	0.0201
0.0	0.0	0.0	142.1428	111.3536	NaN	NaN	0.4393	0.8962	0.0242	0.0195	0.0204	0.0199	0.0199
0.0	0.0	0.0	-2015.8572	-335.6464	NaN	NaN	0.1427	0.8958	0.0242	0.0194	0.0206	0.0201	0.0198
0.0	0.0	0.0	-1140.8572	962.3536	NaN	NaN	-0.3	0.896	0.0241	0.0195	0.0206	0.0201	0.0198
0.0	0.0	0.0	-1628.8572	1924.3536	NaN	NaN	1.3	0.8968	0.0237	0.0195	0.0204	0.0199	0.0198
0.0	0.0	0.0	-2161.8572	4225.3536	NaN	NaN	1.3	0.8969	0.0235	0.0197	0.0203	0.0197	0.0199
0.0	0.0	0.0	-100.8572	5909.3536	NaN	NaN	1.0174	0.897	0.0235	0.02	0.0201	0.0193	0.0201
0.0	0.0	0.0	-635.8572	2927.3536	NaN	NaN	1.2775	0.8973	0.0235	0.02	0.02	0.0192	0.0201
0.0	0.0	0.0	2036.1428	1861.3536	NaN	NaN	0.4776	0.8966	0.0237	0.0201	0.02	0.0194	0.0202
0.0	0.0	0.0	533.1428	631.3536	NaN	NaN	0.5422	0.8962	0.0239	0.0198	0.0201	0.0198	0.0202
0.0	0.0	0.0	-448.8572	832.3536	NaN	NaN	1.3	0.8956	0.024	0.0199	0.0202	0.0199	0.0203
0.0	0.0	0.0	-1807.8572	2570.3536	NaN	NaN	1.3	0.8952	0.0241	0.02	0.0203	0.02	0.0204
0.0	0.0	0.0	-521.8572	2003.3536	NaN	NaN	1.3	0.8952	0.0241	0.02	0.0202	0.02	0.0205
0.0	0.0	0.0	-1211.8572	2247.3536	NaN	NaN	1.3	0.8948	0.0242	0.02	0.0203	0.0201	0.0205
0.0	0.0	0.0	489.1428	777.3536	NaN	NaN	0.6138	0.8948	0.0242	0.0201	0.0202	0.0201	0.0205
0.0	0.0	0.0	-2690.8572	3149.3536	NaN	NaN	1.3	0.895	0.0242	0.02	0.0201	0.0201	0.0206
0.0	0.0	0.0	-2910.8572	1721.3536	NaN	NaN	-0.3	0.8958	0.0239	0.02	0.02	0.0198	0.0205
0.0	0.0	0.0	521.1428	3852.3536	NaN	NaN	0.8808	0.8962	0.0237	0.0203	0.0198	0.0194	0.0206
0.0	0.0	0.0	-247.8572	588.3536	NaN	NaN	1.3	0.8974	0.0234	0.0201	0.0195	0.0192	0.0204
0.0	0.0	0.0	431.1428	5611.3536	NaN	NaN	0.9286	0.897	0.0234	0.0203	0.0196	0.0192	0.0205
0.0	0.0	0.0	-129.8572	2858.3536	NaN	NaN	1.0476	0.8972	0.0235	0.02	0.0194	0.0194	0.0204
0.0	0.0	0.0	-1065.8572	2904.3536	NaN	NaN	1.3	0.897	0.0235	0.02	0.0195	0.0195	0.0204
0.0	0.0	0.0	-1471.8572	4741.3536	NaN	NaN	1.3	0.8973	0.0235	0.0198	0.0195	0.0196	0.0203
0.0	0.0	0.0	-148.8572	-197.6464	NaN	NaN	0.5704	0.8976	0.0234	0.0197	0.0195	0.0197	0.0201
0.0	0.0	0.0	-908.8572	710.3536	NaN	NaN	-0.3	0.8978	0.0234	0.0197	0.0194	0.0196	0.0201
0.0	0.0	0.0	374.1428	4876.3536	NaN	NaN	0.9287	0.8978	0.0232	0.0202	0.0193	0.019	0.0204
0.0	0.0	0.0	-1057.8572	4965.3536	NaN	NaN	1.2707	0.8978	0.0234	0.0201	0.0192	0.0191	0.0204
0.0	0.0	0.0	-2318.8572	1242.3536	NaN	NaN	-0.3	0.8983	0.0232	0.0198	0.0192	0.0194	0.0201
0.0	0.0	0.0	158.1428	4988.3536	NaN	NaN	0.9693	0.898	0.0233	0.02	0.0192	0.0192	0.0203
0.0	0.0	0.0	-381.8572	2418.3536	NaN	NaN	1.1875	0.8978	0.0234	0.0199	0.0193	0.0194	0.0202
0.0	0.0	0.0	-78.8572	3624.3536	NaN	NaN	1.0222	0.8978	0.0233	0.0199	0.0194	0.0194	0.0202
0.0	0.0	0.0	-2116.8572	1210.3536	NaN	NaN	-0.3	0.8975	0.0236	0.0197	0.0196	0.0196	0.02
0.0	0.0	0.0	-1161.8572	1586.3536	NaN	NaN	1.3	0.8975	0.0236	0.0198	0.0196	0.0196	0.02
0.0	0.0	0.0	-1420.8572	4032.3536	NaN	NaN	1.3	0.8976	0.0235	0.0198	0.0195	0.0194	0.02
0.0	0.0	0.0	-2690.8572	1291.3536	NaN	NaN	-0.3	0.8972	0.0238	0.0198	0.0197	0.0196	0.0199
0.0	0.0	0.0	-757.8572	1434.3536	NaN	NaN	1.3	0.8965	0.0241	0.0199	0.0199	0.0196	0.02
0.0	0.0	0.0	-2746.8572	2894.3536	NaN	NaN	1.3	0.8964	0.0242	0.0199	0.02	0.0196	0.0199
0.0	0.0	0.0	-207.8572	-1445.6464	NaN	NaN	0.8743	0.8962	0.0242	0.0199	0.0202	0.0198	0.0198
0.0	0.0	0.0	-1702.8572	1275.3536	NaN	NaN	-0.3	0.8966	0.024	0.0199	0.0201	0.0198	0.0197
0.0	0.0	0.0	-1729.8572	1935.3536	NaN	NaN	1.3	0.897	0.0239	0.0198	0.02	0.0197	0.0197
0.0	0.0	0.0	-342.8572	3443.3536	NaN	NaN	1.1106	0.8975	0.0236	0.0198	0.0197	0.0196	0.0198
0.0	0.0	0.0	-1237.8572	4951.3536	NaN	NaN	1.3	0.8973	0.0238	0.0199	0.0196	0.0196	0.0199
0.0	0.0	0.0	-2181.8572	179.3536	NaN	NaN	-0.0896	0.8974	0.0238	0.0197	0.0196	0.0197	0.0198
0.0	0.0	0.0	-1119.8572	4224.3536	NaN	NaN	1.3	0.8969	0.0238	0.0199	0.0197	0.0198	0.0199
0.0	0.0	0.0	-399.8572	4406.3536	NaN	NaN	1.0998	0.8966	0.0239	0.02	0.0196	0.0198	0.0201
0.0	0.0	0.0	-2173.8572	3623.3536	NaN	NaN	1.3	0.8965	0.024	0.0199	0.0198	0.0199	0.0199
0.0	0.0	0.0	-606.8572	1218.3536	NaN	NaN	1.3	0.8958	0.0242	0.0199	0.0201	0.0201	0.0198
0.0	0.0	0.0	156.1428	1195.3536	NaN	NaN	0.8845	0.8954	0.0243	0.02	0.0203	0.0202	0.0198
0.0	0.0	0.0	-4048.8572	1279.3536	NaN	NaN	-0.3	0.8956	0.0242	0.02	0.0204	0.0202	0.0197
0.0	0.0	0.0	-768.8572	1960.3536	NaN	NaN	1.3	0.8956	0.024	0.0201	0.0204	0.0202	0.0198
0.0	0.0	0.0	-2135.8572	-175.6464	NaN	NaN	0.076	0.8953	0.0241	0.0201	0.0205	0.0203	0.0198
0.0	0.0	0.0	-1983.8572	1172.3536	NaN	NaN	-0.3	0.8952	0.024	0.0202	0.0204	0.0203	0.0198
0.0	0.0	0.0	-2095.8572	2034.3536	NaN	NaN	-0.3	0.8952	0.024	0.0202	0.0204	0.0203	0.0198
0.0	0.0	0.0	-1119.8572	613.3536	NaN	NaN	-0.3	0.8954	0.024	0.0202	0.0203	0.0202	0.0198
0.0	0.0	0.0	3.1428	367.3536	NaN	NaN	0.9915	0.8958	0.0239	0.0202	0.0201	0.0201	0.0199
0.0	0.0	0.0	-741.8572	948.3536	NaN	NaN	1.3	0.896	0.0238	0.0203	0.0199	0.02	0.02
0.0	0.0	0.0	-556.8572	3731.3536	NaN	NaN	1.1754	0.8954	0.024	0.0205	0.0198	0.0199	0.0204
0.0	0.0	0.0	-2599.8572	2016.3536	NaN	NaN	-0.3	0.8953	0.0241	0.0204	0.0198	0.0199	0.0205
0.0	0.0	0.0	-185.8572	4003.3536	NaN	NaN	1.0487	0.8945	0.0243	0.0207	0.0199	0.02	0.0207
0.0	0.0	0.0	-2470.8572	940.3536	NaN	NaN	-0.3	0.8935	0.0247	0.0207	0.0202	0.0201	0.0208
0.0	0.0	0.0	-1636.8572	2376.3536	NaN	NaN	1.3	0.8932	0.0246	0.0209	0.0203	0.0202	0.0208
0.0	0.0	0.0	-1099.8572	3485.3536	NaN	NaN	1.3	0.8924	0.0248	0.021	0.0205	0.0204	0.0209
0.0	0.0	0.0	-2728.8572	898.3536	NaN	NaN	-0.3	0.8921	0.0248	0.0211	0.0206	0.0205	0.0209
0.0	0.0	0.0	-1974.8572	5054.3536	NaN	NaN	1.3	0.8927	0.0245	0.0211	0.0203	0.0204	0.021
0.0	0.0	0.0	-359.8572	4555.3536	NaN	NaN	1.0858	0.893	0.0243	0.0212	0.0201	0.0203	0.0212
0.0	0.0	0.0	-561.8572	2153.3536	NaN	NaN	1.3	0.8929	0.0242	0.0212	0.02	0.0203	0.0213
0.0	0.0	0.0	-1061.8572	4561.3536	NaN	NaN	1.3	0.8924	0.0243	0.0213	0.0201	0.0205	0.0214
0.0	0.0	0.0	-890.8572	4100.3536	NaN	NaN	1.2776	0.8914	0.0247	0.0213	0.0204	0.0208	0.0214
0.0	0.0	0.0	-1561.8572	1843.3536	NaN	NaN	1.3	0.8906	0.025	0.0213	0.0208	0.021	0.0214
0.0	0.0	0.0	-2348.8572	-141.6464	NaN	NaN	0.0569	0.89	0.0251	0.0213	0.021	0.0212	0.0213
0.0	0.0	0.0	-1795.8572	2651.3536	NaN	NaN	1.3	0.8901	0.0249	0.0213	0.0211	0.0212	0.0213
0.0	0.0	0.0	-952.8572	-1660.6464	NaN	NaN	0.6354	0.8901	0.0248	0.0213	0.0211	0.0213	0.0213
0.0	0.0	0.0	-1664.8572	2639.3536	NaN	NaN	1.3	0.8904	0.0246	0.0213	0.021	0.0214	0.0214
0.0	0.0	0.0	-1715.8572	1929.3536	NaN	NaN	1.3	0.8901	0.0248	0.0213	0.0212	0.0214	0.0213
0.0	0.0	0.0	-2378.8572	-94.6464	NaN	NaN	0.0383	0.8903	0.0245	0.0212	0.0212	0.0215	0.0213
0.0	0.0	0.0	-899.8572	-1806.6464	NaN	NaN	0.6675	0.8899	0.0245	0.0214	0.0213	0.0216	0.0214
0.0	0.0	0.0	-1680.8572	564.3536	NaN	NaN	-0.3	0.8903	0.0243	0.0214	0.0212	0.0215	0.0213
0.0	0.0	0.0	-1357.8572	681.3536	NaN	NaN	-0.3	0.8897	0.0244	0.0215	0.0213	0.0217	0.0214
0.0	0.0	0.0	-1028.8572	614.3536	NaN	NaN	-0.3	0.8903	0.0242	0.0214	0.0211	0.0216	0.0213
0.0	0.0	0.0	-1424.8572	788.3536	NaN	NaN	-0.3	0.8903	0.0243	0.0214	0.0211	0.0216	0.0213
0.0	0.0	0.0	-2561.8572	1077.3536	NaN	NaN	-0.3	0.8906	0.0242	0.0213	0.0209	0.0216	0.0213
0.0	0.0	0.0	-96.8572	2603.3536	NaN	NaN	1.0386	0.8913	0.0239	0.0213	0.0206	0.0214	0.0215
0.0	0.0	0.0	-2813.8572	3841.3536	NaN	NaN	1.3	0.8912	0.024	0.0213	0.0205	0.0213	0.0216
0.0	0.0	0.0	-2600.8572	5264.3536	NaN	NaN	1.3	0.891	0.0241	0.0214	0.0205	0.0213	0.0216
0.0	0.0	0.0	149.1428	-447.6464	NaN	NaN	1.3	0.8903	0.0245	0.0214	0.0208	0.0214	0.0215
0.0	0.0	0.0	-1428.8572	-580.6464	NaN	NaN	0.289	0.8901	0.0245	0.0215	0.0209	0.0215	0.0215
0.0	0.0	0.0	-1662.8572	934.3536	NaN	NaN	-0.3	0.8912	0.0242	0.0215	0.0206	0.0212	0.0214
0.0	0.0	0.0	136.1428	1630.3536	NaN	NaN	0.9229	0.8916	0.024	0.0215	0.0203	0.021	0.0217
0.0	0.0	0.0	-471.8572	682.3536	NaN	NaN	1.3	0.8915	0.0239	0.0216	0.0202	0.0209	0.0218
0.0	0.0	0.0	-899.8572	2720.3536	NaN	NaN	1.3	0.8918	0.024	0.0215	0.0201	0.0208	0.0218
0.0	0.0	0.0	-1186.8572	105.3536	NaN	NaN	-0.0974	0.8916	0.0243	0.0214	0.0202	0.0209	0.0217
0.0	0.0	0.0	-1027.8572	2084.3536	NaN	NaN	1.3	0.8922	0.0241	0.0214	0.0199	0.0207	0.0218
0.0	0.0	0.0	-216.8572	1064.3536	NaN	NaN	1.2559	0.8932	0.0239	0.0211	0.0196	0.0204	0.0217
0.0	0.0	0.0	-493.8572	3613.3536	NaN	NaN	1.1583	0.8932	0.0239	0.0213	0.0193	0.0202	0.0221
0.0	0.0	0.0	-758.8572	6141.3536	NaN	NaN	1.141	0.893	0.0241	0.0214	0.0192	0.0199	0.0223
0.0	0.0	0.0	159.1428	1832.3536	NaN	NaN	0.9201	0.894	0.0241	0.0211	0.0191	0.0199	0.0219
0.0	0.0	0.0	-1324.8572	4729.3536	NaN	NaN	1.3	0.8943	0.0241	0.0209	0.0191	0.0199	0.0217
0.0	0.0	0.0	-173.8572	1970.3536	NaN	NaN	1.0968	0.8945	0.0241	0.0208	0.0192	0.0199	0.0215
0.0	0.0	0.0	-607.8572	1882.3536	NaN	NaN	1.3	0.8946	0.0239	0.0209	0.0192	0.0199	0.0215
0.0	0.0	0.0	1659.1428	3766.3536	NaN	NaN	0.6942	0.8942	0.024	0.0211	0.0193	0.0197	0.0217
0.0	0.0	0.0	938.1428	67.3536	NaN	NaN	0.067	0.8953	0.0238	0.0207	0.0192	0.0197	0.0212
0.0	0.0	0.0	-311.8572	818.3536	NaN	NaN	1.3	0.8954	0.0238	0.0207	0.0193	0.0198	0.0211
0.0	0.0	0.0	-1535.8572	132.3536	NaN	NaN	-0.0943	0.8963	0.0235	0.0205	0.0192	0.0196	0.0209
0.0	0.0	0.0	-201.8572	5558.3536	NaN	NaN	1.0377	0.8961	0.0234	0.0208	0.0191	0.0193	0.0213
0.0	0.0	0.0	-1011.8572	299.3536	NaN	NaN	-0.3	0.8967	0.0233	0.0205	0.019	0.0193	0.0211
0.0	0.0	0.0	-857.8572	2648.3536	NaN	NaN	1.3	0.8969	0.0232	0.0205	0.0191	0.0193	0.021
0.0	0.0	0.0	60.1428	2472.3536	NaN	NaN	0.9763	0.8969	0.0235	0.0204	0.0191	0.0192	0.0208
0.0	0.0	0.0	-1682.8572	1489.3536	NaN	NaN	-0.3	0.8979	0.0233	0.0202	0.019	0.0191	0.0206
0.0	0.0	0.0	-708.8572	1599.3536	NaN	NaN	1.3	0.8986	0.0231	0.0201	0.0188	0.0189	0.0205
0.0	0.0	0.0	-182.8572	1691.3536	NaN	NaN	1.1212	0.8995	0.0228	0.0202	0.0186	0.0184	0.0204
0.0	0.0	0.0	964.1428	1709.3536	NaN	NaN	0.6394	0.8991	0.023	0.0204	0.0186	0.0182	0.0206
0.0	0.0	0.0	-1458.8572	2161.3536	NaN	NaN	1.3	0.8994	0.023	0.0201	0.0187	0.0185	0.0202
0.0	0.0	0.0	-97.8572	1455.3536	NaN	NaN	1.0721	0.8981	0.0236	0.0201	0.0192	0.0191	0.02
0.0	0.0	0.0	-2424.8572	-169.6464	NaN	NaN	0.0654	0.8971	0.0238	0.0201	0.0195	0.0195	0.0198
0.0	0.0	0.0	-2174.8572	524.3536	NaN	NaN	-0.3	0.8985	0.0232	0.0201	0.0193	0.0192	0.0197
0.0	0.0	0.0	77.1428	1543.3536	NaN	NaN	0.9524	0.9001	0.0227	0.0201	0.0189	0.0186	0.0195
0.0	0.0	0.0	515.1428	1838.3536	NaN	NaN	0.7811	0.901	0.0225	0.0202	0.0186	0.0181	0.0197
0.0	0.0	0.0	-899.8572	2554.3536	NaN	NaN	1.3	0.9016	0.0224	0.0202	0.0184	0.0178	0.0196
0.0	0.0	0.0	-1201.8572	4372.3536	NaN	NaN	1.3	0.9007	0.0228	0.0204	0.0183	0.0176	0.02
0.0	0.0	0.0	-1936.8572	5117.3536	NaN	NaN	1.3	0.9001	0.0232	0.0205	0.0184	0.0177	0.0201
0.0	0.0	0.0	-738.8572	2322.3536	NaN	NaN	1.3	0.8999	0.0232	0.0202	0.0187	0.0183	0.0197
0.0	0.0	0.0	48.1428	-151.6464	NaN	NaN	1.3	0.8995	0.0233	0.0199	0.0191	0.0188	0.0193
0.0	0.0	0.0	754.1428	1333.3536	NaN	NaN	0.6387	0.8991	0.0234	0.0201	0.0193	0.0189	0.0193
0.0	0.0	0.0	-2176.8572	2111.3536	NaN	NaN	-0.3	0.8989	0.0234	0.02	0.0194	0.019	0.0192
0.0	0.0	0.0	-247.8572	1488.3536	NaN	NaN	1.1998	0.8987	0.0234	0.0201	0.0194	0.019	0.0193
0.0	0.0	0.0	-2320.8572	322.3536	NaN	NaN	-0.1613	0.8989	0.0234	0.02	0.0195	0.0191	0.0192
0.0	0.0	0.0	208.1428	261.3536	NaN	NaN	0.5567	0.8996	0.0231	0.0201	0.0192	0.0188	0.0192
0.0	0.0	0.0	-1225.8572	1776.3536	NaN	NaN	1.3	0.8999	0.023	0.0201	0.019	0.0187	0.0193
0.0	0.0	0.0	-718.8572	6.3536	NaN	NaN	-0.0089	0.9	0.0229	0.0202	0.0188	0.0186	0.0195
0.0	0.0	0.0	-1303.8572	1887.3536	NaN	NaN	1.3	0.8997	0.0231	0.0202	0.0187	0.0187	0.0197
0.0	0.0	0.0	-1498.8572	3244.3536	NaN	NaN	1.3	0.8997	0.0231	0.0202	0.0186	0.0186	0.0199
0.0	0.0	0.0	401.1428	3201.3536	NaN	NaN	0.8886	0.8988	0.0234	0.0204	0.0185	0.0185	0.0203
0.0	0.0	0.0	-2126.8572	2783.3536	NaN	NaN	1.3	0.8986	0.0235	0.0202	0.0187	0.0189	0.0202
0.0	0.0	0.0	-1065.8572	4618.3536	NaN	NaN	1.3	0.8979	0.0238	0.0202	0.0189	0.019	0.0202
0.0	0.0	0.0	-2717.8572	4369.3536	NaN	NaN	1.3	0.897	0.0242	0.0201	0.0191	0.0193	0.0203
0.0	0.0	0.0	-527.8572	3278.3536	NaN	NaN	1.1919	0.8963	0.0243	0.0202	0.0193	0.0195	0.0204
0.0	0.0	0.0	-2456.8572	7123.3536	NaN	NaN	1.3	0.895	0.0247	0.0203	0.0197	0.0198	0.0204
0.0	0.0	0.0	373.1428	321.3536	NaN	NaN	0.4627	0.8944	0.0251	0.0202	0.0201	0.0201	0.0201
0.0	0.0	0.0	420.1428	2748.3536	NaN	NaN	0.8674	0.8935	0.0252	0.0204	0.0204	0.0204	0.0201
0.0	0.0	0.0	-684.8572	3620.3536	NaN	NaN	1.2333	0.8939	0.0249	0.0204	0.0204	0.0203	0.0201
0.0	0.0	0.0	-1276.8572	2455.3536	NaN	NaN	1.3	0.8936	0.025	0.0203	0.0205	0.0205	0.02
0.0	0.0	0.0	-2074.8572	2166.3536	NaN	NaN	1.3	0.8937	0.025	0.0202	0.0207	0.0206	0.0198
0.0	0.0	0.0	-795.8572	1089.3536	NaN	NaN	1.3	0.8939	0.025	0.02	0.0208	0.0207	0.0196
0.0	0.0	0.0	-1346.8572	517.3536	NaN	NaN	-0.3	0.8943	0.0249	0.0199	0.0209	0.0206	0.0194
0.0	0.0	0.0	-1923.8572	2551.3536	NaN	NaN	1.3	0.8952	0.0245	0.0198	0.0208	0.0204	0.0192
0.0	0.0	0.0	-526.8572	-1289.6464	NaN	NaN	0.71	0.8946	0.0247	0.0198	0.021	0.0207	0.0193
0.0	0.0	0.0	-450.8572	-286.6464	NaN	NaN	0.3887	0.8948	0.0246	0.0198	0.021	0.0207	0.0192
0.0	0.0	0.0	-2165.8572	3100.3536	NaN	NaN	1.3	0.8945	0.0247	0.0198	0.0211	0.0207	0.0191
0.0	0.0	0.0	-2059.8572	448.3536	NaN	NaN	-0.2782	0.8939	0.0249	0.0198	0.0213	0.0209	0.0191
0.0	0.0	0.0	-1570.8572	1792.3536	NaN	NaN	1.3	0.8947	0.0246	0.0199	0.021	0.0208	0.0191
0.0	0.0	0.0	-2224.8572	1311.3536	NaN	NaN	-0.3	0.8955	0.0243	0.0198	0.0208	0.0206	0.019
0.0	0.0	0.0	-1177.8572	4724.3536	NaN	NaN	1.3	0.8959	0.0242	0.0199	0.0205	0.0205	0.0191
0.0	0.0	0.0	-1627.8572	2628.3536	NaN	NaN	1.3	0.8949	0.0245	0.02	0.0207	0.0207	0.0193
0.0	0.0	0.0	-2464.8572	3622.3536	NaN	NaN	1.3	0.8944	0.0246	0.02	0.0208	0.0208	0.0193
0.0	0.0	0.0	-1981.8572	1796.3536	NaN	NaN	-0.3	0.8928	0.0252	0.0201	0.0213	0.0213	0.0194
0.0	0.0	0.0	-1246.8572	27.3536	NaN	NaN	-0.0224	0.8921	0.0253	0.0202	0.0215	0.0214	0.0195
0.0	0.0	0.0	481.1428	1518.3536	NaN	NaN	0.7594	0.8923	0.0252	0.0203	0.0213	0.0213	0.0196
0.0	0.0	0.0	-1070.8572	4033.3536	NaN	NaN	1.3	0.893	0.025	0.0203	0.0212	0.021	0.0195
0.0	0.0	0.0	-406.8572	5898.3536	NaN	NaN	1.0741	0.8931	0.0252	0.0203	0.021	0.0209	0.0195
0.0	0.0	0.0	-1787.8572	-106.6464	NaN	NaN	0.0563	0.892	0.0256	0.0203	0.0213	0.0212	0.0197
0.0	0.0	0.0	1585.1428	2392.3536	NaN	NaN	0.6015	0.8932	0.0253	0.0204	0.0209	0.0208	0.0196
0.0	0.0	0.0	726.1428	5702.3536	NaN	NaN	0.887	0.8938	0.0254	0.0203	0.0205	0.0203	0.0197
0.0	0.0	0.0	-1669.8572	5699.3536	NaN	NaN	1.3	0.8931	0.0255	0.0203	0.0206	0.0205	0.0199
0.0	0.0	0.0	-1176.8572	2629.3536	NaN	NaN	1.3	0.8908	0.0263	0.0205	0.0213	0.0211	0.02
0.0	0.0	0.0	-1134.8572	2597.3536	NaN	NaN	1.3	0.8898	0.0266	0.0206	0.0217	0.0213	0.02
0.0	0.0	0.0	-3056.8572	2147.3536	NaN	NaN	-0.3	0.889	0.0267	0.0208	0.0222	0.0213	0.0199
0.0	0.0	0.0	-1023.8572	-354.6464	NaN	NaN	0.2573	0.889	0.0265	0.0209	0.0224	0.0213	0.0199
0.0	0.0	0.0	-2024.8572	2077.3536	NaN	NaN	1.3	0.8888	0.0266	0.021	0.0225	0.0214	0.0198
0.0	0.0	0.0	-1999.8572	2765.3536	NaN	NaN	1.3	0.8894	0.0264	0.0209	0.0223	0.0212	0.0198
0.0	0.0	0.0	-159.8572	6000.3536	NaN	NaN	1.0274	0.8912	0.026	0.0208	0.0216	0.0207	0.0196
0.0	0.0	0.0	-1255.8572	1187.3536	NaN	NaN	-0.3	0.8904	0.0261	0.0209	0.0219	0.0209	0.0198
0.0	0.0	0.0	588.1428	2358.3536	NaN	NaN	0.8004	0.8905	0.0259	0.021	0.0219	0.021	0.0198
0.0	0.0	0.0	-705.8572	3162.3536	NaN	NaN	1.2873	0.8897	0.026	0.0211	0.0222	0.0211	0.02
0.0	0.0	0.0	-2260.8572	1262.3536	NaN	NaN	-0.3	0.8895	0.0257	0.0212	0.0224	0.0211	0.0201
0.0	0.0	0.0	-2048.8572	3183.3536	NaN	NaN	1.3	0.8892	0.0254	0.0213	0.0224	0.0213	0.0204
0.0	0.0	0.0	-1875.8572	855.3536	NaN	NaN	-0.3	0.8886	0.0254	0.0214	0.0225	0.0215	0.0205
0.0	0.0	0.0	-2764.8572	2687.3536	NaN	NaN	-0.3	0.8895	0.0251	0.0214	0.0223	0.0213	0.0204
0.0	0.0	0.0	-2225.8572	4406.3536	NaN	NaN	1.3	0.8899	0.0248	0.0214	0.0222	0.0212	0.0204
0.0	0.0	0.0	-1198.8572	394.3536	NaN	NaN	-0.3	0.8889	0.0249	0.0216	0.0225	0.0216	0.0206
0.0	0.0	0.0	-1032.8572	192.3536	NaN	NaN	-0.2289	0.8889	0.0249	0.0216	0.0225	0.0216	0.0206
0.0	0.0	0.0	-3538.8572	2454.3536	NaN	NaN	-0.3	0.8889	0.0248	0.0217	0.0224	0.0216	0.0206
0.0	0.0	0.0	-1606.8572	4584.3536	NaN	NaN	1.3	0.8899	0.0246	0.0216	0.0221	0.0213	0.0206
0.0	0.0	0.0	-1920.8572	1374.3536	NaN	NaN	-0.3	0.8899	0.0245	0.0216	0.022	0.0213	0.0207
0.0	0.0	0.0	-338.8572	1544.3536	NaN	NaN	1.2811	0.8897	0.0246	0.0216	0.022	0.0214	0.0207
0.0	0.0	0.0	-2020.8572	7606.3536	NaN	NaN	1.3	0.8902	0.0246	0.0215	0.022	0.0212	0.0206
0.0	0.0	0.0	-2499.8572	-354.6464	NaN	NaN	0.1242	0.889	0.0247	0.0216	0.0223	0.0216	0.0209
0.0	0.0	0.0	-2633.8572	1275.3536	NaN	NaN	-0.3	0.8891	0.0247	0.0216	0.0221	0.0216	0.0208
0.0	0.0	0.0	-57.8572	2663.3536	NaN	NaN	1.0222	0.8896	0.0248	0.0215	0.0219	0.0215	0.0207
0.0	0.0	0.0	563.1428	3428.3536	NaN	NaN	0.8589	0.8891	0.0252	0.0215	0.0219	0.0216	0.0207
0.0	0.0	0.0	-652.8572	2080.3536	NaN	NaN	1.3	0.8891	0.0253	0.0214	0.0219	0.0217	0.0207
0.0	0.0	0.0	-1370.8572	3545.3536	NaN	NaN	1.3	0.8888	0.0255	0.0214	0.022	0.0217	0.0207
0.0	0.0	0.0	-3394.8572	802.3536	NaN	NaN	-0.3	0.888	0.0257	0.0215	0.0222	0.0219	0.0208
0.0	0.0	0.0	-775.8572	270.3536	NaN	NaN	-0.3	0.8885	0.0256	0.0214	0.0219	0.0219	0.0208
0.0	0.0	0.0	-705.8572	3035.3536	NaN	NaN	1.3	0.8888	0.0257	0.0212	0.0218	0.0219	0.0207
0.0	0.0	0.0	-209.8572	3501.3536	NaN	NaN	1.0638	0.889	0.0257	0.021	0.0218	0.0219	0.0206
0.0	0.0	0.0	-514.8572	2267.3536	NaN	NaN	1.2938	0.8891	0.0258	0.0209	0.0218	0.0219	0.0206
0.0	0.0	0.0	-1613.8572	620.3536	NaN	NaN	-0.3	0.8889	0.0259	0.0209	0.0218	0.022	0.0206
0.0	0.0	0.0	329.1428	1464.3536	NaN	NaN	0.8165	0.8893	0.0256	0.021	0.0216	0.0218	0.0206
0.0	0.0	0.0	147.1428	750.3536	NaN	NaN	0.8361	0.8898	0.0254	0.021	0.0214	0.0217	0.0208
0.0	0.0	0.0	-446.8572	344.3536	NaN	NaN	-0.3	0.8898	0.0252	0.0212	0.0213	0.0215	0.0209
0.0	0.0	0.0	-1416.8572	2985.3536	NaN	NaN	1.3	0.8896	0.0252	0.0214	0.0213	0.0214	0.0212
0.0	0.0	0.0	-915.8572	2189.3536	NaN	NaN	1.3	0.8896	0.025	0.0215	0.0212	0.0213	0.0214
0.0	0.0	0.0	665.1428	1920.3536	NaN	NaN	0.7427	0.8895	0.0249	0.0216	0.0212	0.0213	0.0215
0.0	0.0	0.0	1919.1428	501.3536	NaN	NaN	0.2071	0.8898	0.0248	0.0215	0.0213	0.0213	0.0214
0.0	0.0	0.0	891.1428	-732.6464	NaN	NaN	-0.3	0.8894	0.025	0.0214	0.0213	0.0214	0.0215
0.0	0.0	0.0	-226.8572	797.3536	NaN	NaN	1.3	0.8888	0.0251	0.0216	0.0214	0.0214	0.0217
0.0	0.0	0.0	-2050.8572	2886.3536	NaN	NaN	1.3	0.889	0.025	0.0216	0.0212	0.0213	0.0218
0.0	0.0	0.0	-1506.8572	2568.3536	NaN	NaN	1.3	0.889	0.025	0.0217	0.0212	0.0213	0.0218
0.0	0.0	0.0	-1038.8572	3845.3536	NaN	NaN	1.3	0.8892	0.025	0.0217	0.0211	0.0212	0.0219
0.0	0.0	0.0	-168.8572	4215.3536	NaN	NaN	1.0417	0.8894	0.0249	0.0216	0.021	0.0212	0.0219
0.0	0.0	0.0	187.1428	3902.3536	NaN	NaN	0.9542	0.8892	0.0249	0.0217	0.0211	0.0212	0.022
0.0	0.0	0.0	-1546.8572	5640.3536	NaN	NaN	1.3	0.889	0.0249	0.0217	0.0212	0.0212	0.022
0.0	0.0	0.0	-1856.8572	1641.3536	NaN	NaN	-0.3	0.8896	0.0248	0.0213	0.0212	0.0212	0.0218
0.0	0.0	0.0	594.1428	1438.3536	NaN	NaN	0.7077	0.889	0.0249	0.0213	0.0215	0.0215	0.0217
0.0	0.0	0.0	-769.8572	711.3536	NaN	NaN	-0.3	0.8889	0.0251	0.0211	0.0216	0.0217	0.0216
0.0	0.0	0.0	-950.8572	-795.6464	NaN	NaN	0.4556	0.8893	0.025	0.021	0.0216	0.0217	0.0214
0.0	0.0	0.0	-2768.8572	3877.3536	NaN	NaN	1.3	0.8896	0.0248	0.021	0.0216	0.0218	0.0213
0.0	0.0	0.0	-615.8572	1263.3536	NaN	NaN	1.3	0.8908	0.0244	0.0208	0.0213	0.0215	0.0211
0.0	0.0	0.0	-527.8572	2461.3536	NaN	NaN	1.273	0.8911	0.0242	0.0209	0.0213	0.0214	0.0212
0.0	0.0	0.0	306.1428	233.3536	NaN	NaN	0.4325	0.8929	0.0236	0.0205	0.021	0.0212	0.0207
0.0	0.0	0.0	485.1428	638.3536	NaN	NaN	0.5682	0.8915	0.0244	0.0207	0.021	0.0214	0.0211
0.0	0.0	0.0	-1594.8572	-329.6464	NaN	NaN	0.1713	0.8903	0.0247	0.0208	0.0212	0.0215	0.0215
0.0	0.0	0.0	-622.8572	4848.3536	NaN	NaN	1.1474	0.8885	0.025	0.0213	0.0215	0.0217	0.0221
0.0	0.0	0.0	1295.1428	1735.3536	NaN	NaN	0.5726	0.8875	0.0254	0.0214	0.0215	0.0217	0.0225
0.0	0.0	0.0	-407.8572	1511.3536	NaN	NaN	1.3	0.8866	0.0256	0.0215	0.0216	0.0217	0.0228
0.0	0.0	0.0	-51.8572	3213.3536	NaN	NaN	1.0164	0.8866	0.026	0.0215	0.0215	0.0215	0.0228
0.0	0.0	0.0	-1337.8572	1292.3536	NaN	NaN	-0.3	0.8867	0.026	0.0215	0.0215	0.0213	0.0229
0.0	0.0	0.0	19.1428	384.3536	NaN	NaN	0.9526	0.8862	0.0261	0.0216	0.0217	0.0214	0.023
0.0	0.0	0.0	1627.1428	1431.3536	NaN	NaN	0.468	0.8858	0.0262	0.0216	0.0219	0.0214	0.0231
0.0	0.0	0.0	-2046.8572	3003.3536	NaN	NaN	1.3	0.8859	0.0262	0.0215	0.0221	0.0213	0.0231
0.0	0.0	0.0	-1545.8572	3481.3536	NaN	NaN	1.3	0.8853	0.0264	0.0214	0.0224	0.0214	0.0232
0.0	0.0	0.0	-2335.8572	4564.3536	NaN	NaN	1.3	0.8837	0.0269	0.0213	0.0229	0.0218	0.0234
0.0	0.0	0.0	-869.8572	-282.6464	NaN	NaN	0.2452	0.8788	0.0282	0.0218	0.0241	0.0229	0.0242
0.0	0.0	0.0	22.1428	3244.3536	NaN	NaN	0.9932	0.8741	0.0295	0.0225	0.0252	0.0238	0.0249
0.0	0.0	0.0	-1002.8572	419.3536	NaN	NaN	-0.3	0.8594	0.0329	0.0246	0.0279	0.027	0.0281
0.0	0.0	0.0	446.1428	2859.3536	NaN	NaN	0.865	0.8811	0.0269	0.0211	0.0249	0.024	0.0219
