# Supplementary material for: DeepFRET, a software for rapid and automated single-molecule FRET data classification using deep learning
Source: eLife. 2020 Nov 3;9:e60404. doi: 10.7554/eLife.60404 (PMC7609065; doi:10.7554/eLife.60404)
Supplement: Figure 4—source data 1. [file elife-60404-fig4-data1.zip › Figure 4-source data 1/Fig_S4a/Traces/traces_all_n294/Traces_Fig2d_4mMAc_mov1_combined_tif_pair81.txt]

Exported by DeepFRET
Date: 2020-08-26, 18:13
Video filename: None
FRET pair #81
Bleaches at 301
D-Dexc-bg	A-Dexc-bg	A-Aexc-bg	D-Dexc-rw	A-Dexc-rw	A-Aexc-rw	S	E	p_bleached	p_aggregated	p_noisy	p_scrambled	p_static	p_dynamic
0.0	0.0	0.0	38768.4089	7551.1101	NaN	NaN	0.163	0.0231	0.8451	0.0208	0.0384	0.037	0.0355
0.0	0.0	0.0	36033.4089	8786.1101	NaN	NaN	0.196	0.0203	0.8634	0.0208	0.0324	0.0304	0.0327
0.0	0.0	0.0	33046.4089	8841.1101	NaN	NaN	0.2111	0.0201	0.8747	0.0202	0.0293	0.0264	0.0292
0.0	0.0	0.0	36562.4089	6969.1101	NaN	NaN	0.1601	0.0206	0.8727	0.0205	0.0299	0.0265	0.0298
0.0	0.0	0.0	36070.4089	10586.1101	NaN	NaN	0.2269	0.021	0.8729	0.0206	0.0297	0.0262	0.0297
0.0	0.0	0.0	35395.4089	5356.1101	NaN	NaN	0.1314	0.0212	0.8718	0.0207	0.0298	0.0264	0.03
0.0	0.0	0.0	37199.4089	6942.1101	NaN	NaN	0.1573	0.0213	0.8685	0.0209	0.0306	0.0277	0.031
0.0	0.0	0.0	30425.4089	9282.1101	NaN	NaN	0.2338	0.0213	0.8676	0.021	0.0307	0.0282	0.0312
0.0	0.0	0.0	39100.4089	7093.1101	NaN	NaN	0.1536	0.0213	0.8687	0.0211	0.0302	0.0278	0.0308
0.0	0.0	0.0	35687.4089	6595.1101	NaN	NaN	0.156	0.0214	0.8693	0.0212	0.0299	0.0276	0.0305
0.0	0.0	0.0	35265.4089	6327.1101	NaN	NaN	0.1521	0.0214	0.87	0.0212	0.0296	0.0274	0.0303
0.0	0.0	0.0	39708.4089	6333.1101	NaN	NaN	0.1376	0.0213	0.87	0.0211	0.0296	0.0276	0.0303
0.0	0.0	0.0	32059.4089	2868.1101	NaN	NaN	0.0821	0.0214	0.8694	0.021	0.0298	0.0279	0.0305
0.0	0.0	0.0	30210.4089	5524.1101	NaN	NaN	0.1546	0.0214	0.8692	0.0209	0.0298	0.0281	0.0306
0.0	0.0	0.0	40620.4089	6165.1101	NaN	NaN	0.1318	0.0214	0.8692	0.0209	0.0298	0.0283	0.0304
0.0	0.0	0.0	40009.4089	6377.1101	NaN	NaN	0.1375	0.0213	0.8713	0.0209	0.0293	0.0276	0.0295
0.0	0.0	0.0	42674.4089	6109.1101	NaN	NaN	0.1252	0.0212	0.8737	0.0207	0.0288	0.0268	0.0286
0.0	0.0	0.0	33997.4089	9443.1101	NaN	NaN	0.2174	0.0212	0.8716	0.0208	0.0295	0.0277	0.0292
0.0	0.0	0.0	39034.4089	9318.1101	NaN	NaN	0.1927	0.0209	0.8719	0.0207	0.0293	0.0277	0.0294
0.0	0.0	0.0	37907.4089	6672.1101	NaN	NaN	0.1497	0.0209	0.8707	0.0207	0.0296	0.0283	0.0298
0.0	0.0	0.0	42313.4089	5053.1101	NaN	NaN	0.1067	0.0207	0.8712	0.0207	0.0294	0.0282	0.0298
0.0	0.0	0.0	33081.4089	8319.1101	NaN	NaN	0.2009	0.0207	0.8713	0.0207	0.0292	0.0281	0.0299
0.0	0.0	0.0	37495.4089	7279.1101	NaN	NaN	0.1626	0.0206	0.8717	0.0208	0.029	0.0279	0.03
0.0	0.0	0.0	30840.4089	8163.1101	NaN	NaN	0.2093	0.0206	0.8719	0.0209	0.0288	0.0278	0.03
0.0	0.0	0.0	38008.4089	9688.1101	NaN	NaN	0.2031	0.0205	0.8728	0.0208	0.0285	0.0274	0.03
0.0	0.0	0.0	35683.4089	5292.1101	NaN	NaN	0.1292	0.0204	0.8733	0.0208	0.0283	0.0272	0.0299
0.0	0.0	0.0	28629.4089	8372.1101	NaN	NaN	0.2263	0.0204	0.8737	0.0208	0.0283	0.027	0.0299
0.0	0.0	0.0	37290.4089	8170.1101	NaN	NaN	0.1797	0.0203	0.8739	0.0208	0.0282	0.0269	0.0299
0.0	0.0	0.0	30236.4089	3283.1101	NaN	NaN	0.0979	0.0203	0.8743	0.0207	0.0281	0.0267	0.0298
0.0	0.0	0.0	35726.4089	8843.1101	NaN	NaN	0.1984	0.0203	0.8744	0.0207	0.0281	0.0267	0.0298
0.0	0.0	0.0	35113.4089	9519.1101	NaN	NaN	0.2133	0.0202	0.8747	0.0207	0.0281	0.0267	0.0297
0.0	0.0	0.0	27544.4089	4574.1101	NaN	NaN	0.1424	0.0202	0.8751	0.0206	0.0281	0.0265	0.0295
0.0	0.0	0.0	26282.4089	5062.1101	NaN	NaN	0.1615	0.0202	0.8754	0.0206	0.0279	0.0264	0.0294
0.0	0.0	0.0	22232.4089	2913.1101	NaN	NaN	0.1159	0.0202	0.8754	0.0206	0.0278	0.0264	0.0296
0.0	0.0	0.0	26342.4089	4712.1101	NaN	NaN	0.1517	0.0202	0.876	0.0206	0.0276	0.0262	0.0294
0.0	0.0	0.0	23868.4089	2157.1101	NaN	NaN	0.0829	0.0202	0.8763	0.0207	0.0274	0.0261	0.0294
0.0	0.0	0.0	23327.4089	3612.1101	NaN	NaN	0.1341	0.0203	0.876	0.0208	0.0275	0.0261	0.0294
0.0	0.0	0.0	30217.4089	4407.1101	NaN	NaN	0.1273	0.0204	0.8758	0.0208	0.0276	0.0261	0.0294
0.0	0.0	0.0	22217.4089	9130.1101	NaN	NaN	0.2913	0.0205	0.8757	0.0208	0.0276	0.0261	0.0293
0.0	0.0	0.0	23595.4089	5047.1101	NaN	NaN	0.1762	0.0206	0.8757	0.0209	0.0276	0.026	0.0293
0.0	0.0	0.0	25163.4089	3262.1101	NaN	NaN	0.1148	0.0206	0.8754	0.0209	0.0277	0.026	0.0293
0.0	0.0	0.0	24693.4089	7238.1101	NaN	NaN	0.2267	0.0207	0.8747	0.0209	0.028	0.0262	0.0295
0.0	0.0	0.0	24257.4089	4173.1101	NaN	NaN	0.1468	0.0208	0.8745	0.0209	0.028	0.0263	0.0295
0.0	0.0	0.0	25970.4089	6360.1101	NaN	NaN	0.1967	0.0209	0.8738	0.021	0.0282	0.0265	0.0297
0.0	0.0	0.0	24836.4089	3875.1101	NaN	NaN	0.135	0.0209	0.8735	0.021	0.0283	0.0265	0.0298
0.0	0.0	0.0	25420.4089	5989.1101	NaN	NaN	0.1907	0.0209	0.8729	0.0211	0.0285	0.0267	0.0299
0.0	0.0	0.0	33114.4089	10022.1101	NaN	NaN	0.2323	0.0209	0.8723	0.0211	0.0287	0.0269	0.0301
0.0	0.0	0.0	23859.4089	1411.1101	NaN	NaN	0.0558	0.0209	0.8723	0.0211	0.0287	0.0269	0.0301
0.0	0.0	0.0	23452.4089	7936.1101	NaN	NaN	0.2528	0.021	0.8722	0.0211	0.0287	0.027	0.0301
0.0	0.0	0.0	23430.4089	5296.1101	NaN	NaN	0.1844	0.0209	0.8718	0.0212	0.0288	0.0272	0.0302
0.0	0.0	0.0	21741.4089	4266.1101	NaN	NaN	0.164	0.0209	0.8717	0.0212	0.0288	0.0273	0.0301
0.0	0.0	0.0	22976.4089	5712.1101	NaN	NaN	0.1991	0.0209	0.8715	0.0212	0.0289	0.0274	0.0302
0.0	0.0	0.0	19476.4089	6649.1101	NaN	NaN	0.2545	0.0209	0.871	0.0212	0.0291	0.0277	0.0302
0.0	0.0	0.0	25128.4089	6898.1101	NaN	NaN	0.2154	0.0209	0.8711	0.0212	0.029	0.0277	0.0301
0.0	0.0	0.0	25149.4089	7487.1101	NaN	NaN	0.2294	0.0209	0.8704	0.0212	0.0293	0.028	0.0303
0.0	0.0	0.0	22355.4089	7625.1101	NaN	NaN	0.2543	0.0208	0.8707	0.0213	0.0292	0.0279	0.0301
0.0	0.0	0.0	16776.4089	3860.1101	NaN	NaN	0.1871	0.0208	0.8707	0.0213	0.0292	0.0279	0.0301
0.0	0.0	0.0	24605.4089	3926.1101	NaN	NaN	0.1376	0.0208	0.8707	0.0213	0.0292	0.0279	0.03
0.0	0.0	0.0	20108.4089	5625.1101	NaN	NaN	0.2186	0.0208	0.871	0.0213	0.0291	0.0278	0.0299
0.0	0.0	0.0	23100.4089	3369.1101	NaN	NaN	0.1273	0.0208	0.8712	0.0214	0.0291	0.0277	0.0298
0.0	0.0	0.0	22048.4089	3960.1101	NaN	NaN	0.1523	0.0208	0.8713	0.0214	0.0291	0.0277	0.0297
0.0	0.0	0.0	25840.4089	5336.1101	NaN	NaN	0.1712	0.0208	0.8715	0.0214	0.0291	0.0276	0.0296
0.0	0.0	0.0	24300.4089	5644.1101	NaN	NaN	0.1885	0.0208	0.8717	0.0213	0.0292	0.0276	0.0295
0.0	0.0	0.0	18087.4089	7802.1101	NaN	NaN	0.3014	0.0208	0.8711	0.0213	0.0294	0.0277	0.0297
0.0	0.0	0.0	24247.4089	3647.1101	NaN	NaN	0.1307	0.0208	0.8711	0.0213	0.0294	0.0277	0.0296
0.0	0.0	0.0	20670.4089	4880.1101	NaN	NaN	0.191	0.0207	0.8715	0.0212	0.0293	0.0276	0.0296
0.0	0.0	0.0	26564.4089	4068.1101	NaN	NaN	0.1328	0.0207	0.8714	0.0212	0.0294	0.0276	0.0297
0.0	0.0	0.0	21582.4089	4850.1101	NaN	NaN	0.1835	0.0207	0.871	0.0211	0.0296	0.0277	0.0298
0.0	0.0	0.0	21852.4089	7089.1101	NaN	NaN	0.2449	0.0207	0.8707	0.0211	0.0298	0.0278	0.0299
0.0	0.0	0.0	26724.4089	5914.1101	NaN	NaN	0.1812	0.0208	0.8703	0.0211	0.0299	0.0279	0.03
0.0	0.0	0.0	24575.4089	3656.1101	NaN	NaN	0.1295	0.0207	0.8703	0.021	0.03	0.0279	0.0301
0.0	0.0	0.0	22114.4089	7309.1101	NaN	NaN	0.2484	0.0207	0.8695	0.0211	0.0303	0.0281	0.0303
0.0	0.0	0.0	23724.4089	2721.1101	NaN	NaN	0.1029	0.0207	0.8695	0.0211	0.0304	0.028	0.0303
0.0	0.0	0.0	17444.4089	5830.1101	NaN	NaN	0.2505	0.0206	0.8698	0.021	0.0304	0.028	0.0302
0.0	0.0	0.0	28252.4089	5172.1101	NaN	NaN	0.1547	0.0206	0.8694	0.0211	0.0306	0.0281	0.0302
0.0	0.0	0.0	21344.4089	5303.1101	NaN	NaN	0.199	0.0207	0.8696	0.021	0.0306	0.0281	0.0302
0.0	0.0	0.0	23511.4089	2041.1101	NaN	NaN	0.0799	0.0205	0.8708	0.0209	0.0303	0.0277	0.0298
0.0	0.0	0.0	20397.4089	2180.1101	NaN	NaN	0.0966	0.0206	0.8705	0.0209	0.0304	0.0278	0.0299
0.0	0.0	0.0	19574.4089	6278.1101	NaN	NaN	0.2428	0.0203	0.872	0.0207	0.0301	0.0275	0.0295
0.0	0.0	0.0	24369.4089	7904.1101	NaN	NaN	0.2449	0.0205	0.8711	0.0208	0.0303	0.0277	0.0296
0.0	0.0	0.0	19388.4089	4029.1101	NaN	NaN	0.1721	0.0206	0.871	0.0208	0.0303	0.0277	0.0297
0.0	0.0	0.0	24875.4089	3180.1101	NaN	NaN	0.1134	0.0206	0.8713	0.0208	0.0302	0.0275	0.0296
0.0	0.0	0.0	25426.4089	4447.1101	NaN	NaN	0.1489	0.0206	0.8716	0.0207	0.0301	0.0274	0.0295
0.0	0.0	0.0	23332.4089	1536.1101	NaN	NaN	0.0618	0.0206	0.8722	0.0207	0.0299	0.0272	0.0294
0.0	0.0	0.0	21969.4089	5624.1101	NaN	NaN	0.2038	0.0207	0.872	0.0207	0.0299	0.0272	0.0294
0.0	0.0	0.0	23721.4089	6800.1101	NaN	NaN	0.2228	0.0207	0.8727	0.0207	0.0297	0.027	0.0292
0.0	0.0	0.0	22226.4089	3013.1101	NaN	NaN	0.1194	0.0208	0.873	0.0207	0.0296	0.0269	0.0291
0.0	0.0	0.0	20682.4089	5600.1101	NaN	NaN	0.2131	0.0209	0.8728	0.0207	0.0297	0.0269	0.029
0.0	0.0	0.0	18064.4089	8061.1101	NaN	NaN	0.3086	0.021	0.8726	0.0207	0.0297	0.0269	0.0291
0.0	0.0	0.0	26023.4089	824.1101	NaN	NaN	0.0307	0.021	0.8726	0.0207	0.0297	0.0269	0.0291
0.0	0.0	0.0	22462.4089	4190.1101	NaN	NaN	0.1572	0.0212	0.8718	0.0207	0.0299	0.0272	0.0293
0.0	0.0	0.0	19686.4089	2103.1101	NaN	NaN	0.0965	0.0213	0.8717	0.0206	0.0298	0.0273	0.0294
0.0	0.0	0.0	19661.4089	945.1101	NaN	NaN	0.0459	0.0214	0.8721	0.0205	0.0296	0.0272	0.0292
0.0	0.0	0.0	20368.4089	2199.1101	NaN	NaN	0.0974	0.0213	0.8714	0.0205	0.0297	0.0274	0.0296
0.0	0.0	0.0	18180.4089	4758.1101	NaN	NaN	0.2074	0.0213	0.8712	0.0205	0.0297	0.0275	0.0297
0.0	0.0	0.0	28517.4089	4424.1101	NaN	NaN	0.1343	0.0211	0.8715	0.0205	0.0296	0.0275	0.0298
0.0	0.0	0.0	21740.4089	3072.1101	NaN	NaN	0.1238	0.0212	0.8708	0.0206	0.0298	0.0277	0.03
0.0	0.0	0.0	20726.4089	7548.1101	NaN	NaN	0.267	0.0212	0.8719	0.0206	0.0295	0.0273	0.0296
0.0	0.0	0.0	25637.4089	4611.1101	NaN	NaN	0.1524	0.0213	0.8715	0.0206	0.0296	0.0274	0.0297
0.0	0.0	0.0	22432.4089	7211.1101	NaN	NaN	0.2433	0.0213	0.8719	0.0207	0.0294	0.0272	0.0295
0.0	0.0	0.0	20516.4089	4648.1101	NaN	NaN	0.1847	0.0215	0.8723	0.0206	0.0293	0.0271	0.0292
0.0	0.0	0.0	24607.4089	2463.1101	NaN	NaN	0.091	0.0216	0.8724	0.0206	0.0291	0.027	0.0293
0.0	0.0	0.0	27078.4089	3581.1101	NaN	NaN	0.1168	0.0215	0.8724	0.0206	0.0291	0.0271	0.0294
0.0	0.0	0.0	24464.4089	5934.1101	NaN	NaN	0.1952	0.0216	0.8722	0.0206	0.0291	0.0271	0.0295
0.0	0.0	0.0	28124.4089	6534.1101	NaN	NaN	0.1885	0.0214	0.873	0.0205	0.0288	0.027	0.0293
0.0	0.0	0.0	25455.4089	-144.8899	NaN	NaN	-0.0057	0.0215	0.872	0.0206	0.0291	0.0272	0.0296
0.0	0.0	0.0	20859.4089	7899.1101	NaN	NaN	0.2747	0.0214	0.8729	0.0206	0.0288	0.027	0.0293
0.0	0.0	0.0	22247.4089	1897.1101	NaN	NaN	0.0786	0.0213	0.8724	0.0207	0.029	0.0272	0.0295
0.0	0.0	0.0	22871.4089	4009.1101	NaN	NaN	0.1491	0.0213	0.8726	0.0207	0.0289	0.0271	0.0294
0.0	0.0	0.0	20846.4089	5715.1101	NaN	NaN	0.2152	0.0213	0.8719	0.0207	0.0291	0.0273	0.0296
0.0	0.0	0.0	23316.4089	4310.1101	NaN	NaN	0.156	0.0213	0.8712	0.0208	0.0293	0.0275	0.0299
0.0	0.0	0.0	23298.4089	3362.1101	NaN	NaN	0.1261	0.0213	0.8725	0.0207	0.029	0.0272	0.0294
0.0	0.0	0.0	24699.4089	2030.1101	NaN	NaN	0.076	0.0213	0.8716	0.0208	0.0293	0.0274	0.0296
0.0	0.0	0.0	24979.4089	3377.1101	NaN	NaN	0.1191	0.0213	0.8721	0.0208	0.0292	0.0273	0.0293
0.0	0.0	0.0	22801.4089	5213.1101	NaN	NaN	0.1861	0.0213	0.8721	0.0209	0.0293	0.0273	0.0292
0.0	0.0	0.0	22787.4089	3165.1101	NaN	NaN	0.122	0.0213	0.8721	0.0209	0.0293	0.0273	0.029
0.0	0.0	0.0	17214.4089	3391.1101	NaN	NaN	0.1646	0.0214	0.8724	0.021	0.0292	0.0272	0.0288
0.0	0.0	0.0	18757.4089	2022.1101	NaN	NaN	0.0973	0.0213	0.8731	0.021	0.0291	0.027	0.0286
0.0	0.0	0.0	24231.4089	3021.1101	NaN	NaN	0.1109	0.0213	0.8725	0.0211	0.0292	0.0271	0.0288
0.0	0.0	0.0	22630.4089	4375.1101	NaN	NaN	0.162	0.0212	0.8722	0.0211	0.0293	0.0272	0.029
0.0	0.0	0.0	23215.4089	2638.1101	NaN	NaN	0.102	0.0212	0.8724	0.0211	0.0292	0.0272	0.029
0.0	0.0	0.0	25681.4089	2318.1101	NaN	NaN	0.0828	0.0211	0.8721	0.0212	0.0292	0.0272	0.0292
0.0	0.0	0.0	20078.4089	5187.1101	NaN	NaN	0.2053	0.0211	0.8722	0.0212	0.0292	0.0272	0.0291
0.0	0.0	0.0	19787.4089	4282.1101	NaN	NaN	0.1779	0.021	0.8729	0.0212	0.029	0.027	0.0289
0.0	0.0	0.0	24294.4089	4465.1101	NaN	NaN	0.1553	0.021	0.8726	0.0212	0.029	0.0271	0.0292
0.0	0.0	0.0	25358.4089	2345.1101	NaN	NaN	0.0847	0.021	0.8723	0.0212	0.029	0.0272	0.0294
0.0	0.0	0.0	22671.4089	6439.1101	NaN	NaN	0.2212	0.021	0.8719	0.0212	0.029	0.0273	0.0296
0.0	0.0	0.0	23466.4089	4766.1101	NaN	NaN	0.1688	0.021	0.8716	0.0212	0.029	0.0274	0.0298
0.0	0.0	0.0	23075.4089	4672.1101	NaN	NaN	0.1684	0.021	0.8716	0.0212	0.029	0.0273	0.0299
0.0	0.0	0.0	22908.4089	942.1101	NaN	NaN	0.0395	0.021	0.8719	0.0211	0.0289	0.0272	0.0299
0.0	0.0	0.0	25193.4089	4441.1101	NaN	NaN	0.1499	0.021	0.8712	0.0212	0.029	0.0273	0.0303
0.0	0.0	0.0	24324.4089	8055.1101	NaN	NaN	0.2488	0.021	0.8713	0.0213	0.0289	0.0272	0.0303
0.0	0.0	0.0	19169.4089	3631.1101	NaN	NaN	0.1593	0.0211	0.8711	0.0212	0.0289	0.0272	0.0305
0.0	0.0	0.0	23008.4089	5553.1101	NaN	NaN	0.1944	0.0211	0.8709	0.0212	0.0288	0.0273	0.0307
0.0	0.0	0.0	20860.4089	4970.1101	NaN	NaN	0.1924	0.0211	0.8708	0.0212	0.0288	0.0272	0.0308
0.0	0.0	0.0	20480.4089	2242.1101	NaN	NaN	0.0987	0.0211	0.8712	0.0211	0.0287	0.0272	0.0308
0.0	0.0	0.0	19473.4089	3783.1101	NaN	NaN	0.1627	0.0213	0.87	0.0212	0.0289	0.0274	0.0313
0.0	0.0	0.0	19989.4089	5137.1101	NaN	NaN	0.2044	0.0212	0.8703	0.0211	0.0288	0.0274	0.0313
0.0	0.0	0.0	16824.4089	2042.1101	NaN	NaN	0.1082	0.0212	0.8705	0.021	0.0287	0.0273	0.0312
0.0	0.0	0.0	19379.4089	4721.1101	NaN	NaN	0.1959	0.0212	0.8703	0.0211	0.0287	0.0273	0.0314
0.0	0.0	0.0	17255.4089	3144.1101	NaN	NaN	0.1541	0.0211	0.8708	0.021	0.0286	0.0272	0.0313
0.0	0.0	0.0	28316.4089	5756.1101	NaN	NaN	0.1689	0.021	0.871	0.021	0.0285	0.0271	0.0313
0.0	0.0	0.0	25965.4089	7066.1101	NaN	NaN	0.2139	0.021	0.8705	0.0209	0.0286	0.0273	0.0316
0.0	0.0	0.0	19686.4089	3980.1101	NaN	NaN	0.1682	0.0209	0.8712	0.0208	0.0285	0.0272	0.0313
0.0	0.0	0.0	20797.4089	4226.1101	NaN	NaN	0.1689	0.0209	0.871	0.0209	0.0286	0.0272	0.0314
0.0	0.0	0.0	16863.4089	648.1101	NaN	NaN	0.037	0.0208	0.8715	0.0209	0.0284	0.0271	0.0313
0.0	0.0	0.0	21094.4089	2642.1101	NaN	NaN	0.1113	0.0207	0.8713	0.021	0.0285	0.0271	0.0314
0.0	0.0	0.0	18745.4089	5856.1101	NaN	NaN	0.238	0.0207	0.8707	0.0211	0.0287	0.0272	0.0317
0.0	0.0	0.0	22315.4089	4609.1101	NaN	NaN	0.1712	0.0206	0.8709	0.0211	0.0287	0.0271	0.0315
0.0	0.0	0.0	23775.4089	4262.1101	NaN	NaN	0.152	0.0207	0.8707	0.0211	0.0288	0.0271	0.0316
0.0	0.0	0.0	18170.4089	3177.1101	NaN	NaN	0.1488	0.0208	0.8706	0.0212	0.029	0.027	0.0315
0.0	0.0	0.0	23661.4089	3884.1101	NaN	NaN	0.141	0.0208	0.8706	0.0212	0.0292	0.0269	0.0312
0.0	0.0	0.0	21300.4089	5533.1101	NaN	NaN	0.2062	0.0209	0.87	0.0214	0.0296	0.0269	0.0312
0.0	0.0	0.0	22047.4089	3646.1101	NaN	NaN	0.1419	0.0211	0.8705	0.0215	0.0297	0.0267	0.0305
0.0	0.0	0.0	21593.4089	6879.1101	NaN	NaN	0.2416	0.0216	0.8694	0.0218	0.0302	0.0267	0.0304
0.0	0.0	0.0	21020.4089	4138.1101	NaN	NaN	0.1645	0.0219	0.8689	0.0222	0.0304	0.0266	0.0299
0.0	0.0	0.0	21069.4089	4566.1101	NaN	NaN	0.1781	0.0223	0.8683	0.0223	0.0309	0.0266	0.0296
0.0	0.0	0.0	20934.4089	7452.1101	NaN	NaN	0.2625	0.0227	0.8669	0.0225	0.0315	0.0269	0.0295
0.0	0.0	0.0	20712.4089	3657.1101	NaN	NaN	0.1501	0.0231	0.8663	0.0226	0.0318	0.0271	0.0292
0.0	0.0	0.0	18374.4089	4886.1101	NaN	NaN	0.2101	0.0235	0.866	0.0225	0.0318	0.0272	0.029
0.0	0.0	0.0	19630.4089	6036.1101	NaN	NaN	0.2352	0.0239	0.865	0.0227	0.0321	0.0274	0.029
0.0	0.0	0.0	16543.4089	3057.1101	NaN	NaN	0.156	0.0243	0.8654	0.0226	0.0318	0.0274	0.0285
0.0	0.0	0.0	22030.4089	3853.1101	NaN	NaN	0.1489	0.0247	0.8647	0.0228	0.032	0.0275	0.0284
0.0	0.0	0.0	22568.4089	3569.1101	NaN	NaN	0.1366	0.0253	0.8635	0.023	0.0322	0.0279	0.0282
0.0	0.0	0.0	20232.4089	1622.1101	NaN	NaN	0.0742	0.0257	0.8635	0.0232	0.0321	0.0279	0.0277
0.0	0.0	0.0	20029.4089	2724.1101	NaN	NaN	0.1197	0.0263	0.8612	0.0235	0.0327	0.0284	0.0279
0.0	0.0	0.0	20566.4089	4391.1101	NaN	NaN	0.1759	0.0268	0.8596	0.0238	0.0331	0.0288	0.0279
0.0	0.0	0.0	18913.4089	6316.1101	NaN	NaN	0.2503	0.0274	0.8588	0.024	0.0332	0.0291	0.0275
0.0	0.0	0.0	24669.4089	3183.1101	NaN	NaN	0.1143	0.0279	0.8574	0.0243	0.0334	0.0296	0.0274
0.0	0.0	0.0	22975.4089	5191.1101	NaN	NaN	0.1843	0.0286	0.8559	0.0246	0.0336	0.0301	0.0272
0.0	0.0	0.0	19956.4089	5776.1101	NaN	NaN	0.2245	0.0292	0.8551	0.0249	0.0335	0.0304	0.0269
0.0	0.0	0.0	20731.4089	6291.1101	NaN	NaN	0.2328	0.0303	0.8524	0.0254	0.0338	0.0312	0.0269
0.0	0.0	0.0	19791.4089	5889.1101	NaN	NaN	0.2293	0.0313	0.8504	0.0258	0.0338	0.032	0.0267
0.0	0.0	0.0	23454.4089	2046.1101	NaN	NaN	0.0802	0.0325	0.8478	0.0264	0.0339	0.0329	0.0264
0.0	0.0	0.0	22202.4089	4924.1101	NaN	NaN	0.1815	0.034	0.8448	0.027	0.034	0.034	0.0262
0.0	0.0	0.0	20269.4089	3717.1101	NaN	NaN	0.155	0.0355	0.841	0.0277	0.0344	0.0353	0.0261
0.0	0.0	0.0	20982.4089	6256.1101	NaN	NaN	0.2297	0.037	0.8374	0.0282	0.0346	0.0367	0.0261
0.0	0.0	0.0	22290.4089	4444.1101	NaN	NaN	0.1662	0.0383	0.8347	0.0287	0.0346	0.0377	0.0259
0.0	0.0	0.0	23618.4089	3577.1101	NaN	NaN	0.1315	0.0399	0.8312	0.0292	0.0349	0.0391	0.0257
0.0	0.0	0.0	18513.4089	2087.1101	NaN	NaN	0.1013	0.0409	0.8299	0.0295	0.0346	0.0397	0.0254
0.0	0.0	0.0	22789.4089	3320.1101	NaN	NaN	0.1272	0.0421	0.8274	0.03	0.0347	0.0406	0.0253
0.0	0.0	0.0	21000.4089	5635.1101	NaN	NaN	0.2116	0.0435	0.8236	0.0304	0.0352	0.042	0.0254
0.0	0.0	0.0	19614.4089	3215.1101	NaN	NaN	0.1408	0.0444	0.8221	0.0306	0.0351	0.0426	0.0251
0.0	0.0	0.0	20632.4089	2391.1101	NaN	NaN	0.1039	0.045	0.8208	0.0308	0.0352	0.0432	0.025
0.0	0.0	0.0	28086.4089	898.1101	NaN	NaN	0.031	0.0446	0.8218	0.0309	0.0347	0.0429	0.025
0.0	0.0	0.0	18988.4089	3154.1101	NaN	NaN	0.1424	0.0449	0.8223	0.0308	0.0344	0.0428	0.0248
0.0	0.0	0.0	21298.4089	5922.1101	NaN	NaN	0.2176	0.0447	0.8228	0.031	0.0341	0.0426	0.0247
0.0	0.0	0.0	22286.4089	7988.1101	NaN	NaN	0.2639	0.046	0.8189	0.0312	0.035	0.044	0.0249
0.0	0.0	0.0	23779.4089	5280.1101	NaN	NaN	0.1817	0.0447	0.8228	0.0311	0.0339	0.0428	0.0246
0.0	0.0	0.0	21201.4089	1855.1101	NaN	NaN	0.0805	0.0456	0.8211	0.0312	0.0341	0.0435	0.0245
0.0	0.0	0.0	19333.4089	469.1101	NaN	NaN	0.0237	0.0454	0.8217	0.0314	0.0338	0.0432	0.0246
0.0	0.0	0.0	16725.4089	6220.1101	NaN	NaN	0.2711	0.0458	0.8202	0.0316	0.034	0.0438	0.0247
0.0	0.0	0.0	20496.4089	8115.1101	NaN	NaN	0.2836	0.0462	0.8194	0.0316	0.0339	0.0442	0.0246
0.0	0.0	0.0	20054.4089	5966.1101	NaN	NaN	0.2293	0.0465	0.8186	0.0318	0.0339	0.0446	0.0246
0.0	0.0	0.0	21040.4089	144.1101	NaN	NaN	0.0068	0.0465	0.8194	0.0319	0.0333	0.0444	0.0245
0.0	0.0	0.0	21910.4089	4188.1101	NaN	NaN	0.1605	0.0467	0.8182	0.0321	0.0333	0.045	0.0247
0.0	0.0	0.0	23295.4089	4345.1101	NaN	NaN	0.1572	0.0461	0.8203	0.0323	0.0324	0.0441	0.0248
0.0	0.0	0.0	18133.4089	2260.1101	NaN	NaN	0.1108	0.0469	0.8176	0.0327	0.0326	0.045	0.0252
0.0	0.0	0.0	22226.4089	5965.1101	NaN	NaN	0.2116	0.0472	0.8156	0.0331	0.0326	0.0457	0.0257
0.0	0.0	0.0	19083.4089	4334.1101	NaN	NaN	0.1851	0.047	0.816	0.0333	0.0321	0.0455	0.0261
0.0	0.0	0.0	19307.4089	2385.1101	NaN	NaN	0.11	0.0469	0.8168	0.0336	0.0314	0.0449	0.0264
0.0	0.0	0.0	18771.4089	2147.1101	NaN	NaN	0.1026	0.0478	0.8137	0.0338	0.0317	0.046	0.0269
0.0	0.0	0.0	20872.4089	8732.1101	NaN	NaN	0.295	0.0472	0.8156	0.0338	0.0309	0.0452	0.0273
0.0	0.0	0.0	21123.4089	3687.1101	NaN	NaN	0.1486	0.0477	0.815	0.034	0.0305	0.0451	0.0277
0.0	0.0	0.0	17466.4089	4865.1101	NaN	NaN	0.2179	0.0488	0.8122	0.0341	0.0306	0.0459	0.0283
0.0	0.0	0.0	19787.4089	3951.1101	NaN	NaN	0.1664	0.049	0.8141	0.0338	0.0297	0.045	0.0284
0.0	0.0	0.0	21782.4089	3146.1101	NaN	NaN	0.1262	0.0486	0.8159	0.0336	0.0291	0.0442	0.0286
0.0	0.0	0.0	15764.4089	2543.1101	NaN	NaN	0.1389	0.0491	0.8175	0.0329	0.0288	0.0434	0.0283
0.0	0.0	0.0	19388.4089	3860.1101	NaN	NaN	0.166	0.0482	0.819	0.0323	0.029	0.0431	0.0284
0.0	0.0	0.0	22040.4089	5457.1101	NaN	NaN	0.1985	0.0469	0.8243	0.0314	0.0282	0.0413	0.028
0.0	0.0	0.0	22114.4089	-757.8899	NaN	NaN	-0.0355	0.0468	0.8264	0.0306	0.0278	0.0407	0.0275
0.0	0.0	0.0	19551.4089	4307.1101	NaN	NaN	0.1805	0.0456	0.8299	0.0302	0.0274	0.0397	0.0273
0.0	0.0	0.0	24688.4089	1530.1101	NaN	NaN	0.0584	0.0446	0.833	0.0297	0.0271	0.0387	0.0269
0.0	0.0	0.0	23549.4089	3621.1101	NaN	NaN	0.1333	0.0441	0.8341	0.0293	0.0273	0.0383	0.0269
0.0	0.0	0.0	19224.4089	1112.1101	NaN	NaN	0.0547	0.0446	0.8364	0.0287	0.0267	0.0375	0.0261
0.0	0.0	0.0	19945.4089	3727.1101	NaN	NaN	0.1574	0.0441	0.8375	0.0286	0.0266	0.0372	0.026
0.0	0.0	0.0	25672.4089	2479.1101	NaN	NaN	0.0881	0.0427	0.8396	0.0284	0.0267	0.0365	0.026
0.0	0.0	0.0	14495.4089	4223.1101	NaN	NaN	0.2256	0.0428	0.84	0.0281	0.0268	0.0365	0.0258
0.0	0.0	0.0	18927.4089	452.1101	NaN	NaN	0.0233	0.0429	0.8415	0.0278	0.0264	0.0361	0.0254
0.0	0.0	0.0	18975.4089	1989.1101	NaN	NaN	0.0949	0.0424	0.8418	0.0277	0.0266	0.0361	0.0254
0.0	0.0	0.0	19149.4089	2417.1101	NaN	NaN	0.1121	0.0423	0.844	0.0273	0.0261	0.0355	0.0249
0.0	0.0	0.0	18257.4089	7019.1101	NaN	NaN	0.2777	0.0429	0.8432	0.0269	0.0263	0.0357	0.0249
0.0	0.0	0.0	19820.4089	981.1101	NaN	NaN	0.0472	0.0441	0.8431	0.0266	0.026	0.0356	0.0246
0.0	0.0	0.0	18235.4089	2521.1101	NaN	NaN	0.1215	0.0453	0.8425	0.0263	0.0257	0.0357	0.0244
0.0	0.0	0.0	21118.4089	2351.1101	NaN	NaN	0.1002	0.0454	0.8436	0.0259	0.0255	0.0355	0.0241
0.0	0.0	0.0	19722.4089	4478.1101	NaN	NaN	0.185	0.046	0.8422	0.0257	0.0259	0.0358	0.0243
0.0	0.0	0.0	17398.4089	2894.1101	NaN	NaN	0.1426	0.049	0.8406	0.0255	0.0253	0.0358	0.0238
0.0	0.0	0.0	17980.4089	-5.8899	NaN	NaN	-0.0003	0.0511	0.8378	0.0253	0.0255	0.0364	0.0239
0.0	0.0	0.0	19149.4089	4459.1101	NaN	NaN	0.1889	0.0512	0.8383	0.025	0.0255	0.0363	0.0238
0.0	0.0	0.0	18198.4089	2814.1101	NaN	NaN	0.1339	0.0532	0.8361	0.0248	0.0256	0.0366	0.0237
0.0	0.0	0.0	21378.4089	1391.1101	NaN	NaN	0.0611	0.0557	0.8337	0.0247	0.0255	0.0368	0.0236
0.0	0.0	0.0	21183.4089	1673.1101	NaN	NaN	0.0732	0.0565	0.8319	0.0247	0.0259	0.0373	0.0237
0.0	0.0	0.0	13978.4089	3171.1101	NaN	NaN	0.1849	0.0583	0.8303	0.0245	0.0258	0.0375	0.0236
0.0	0.0	0.0	19227.4089	1922.1101	NaN	NaN	0.0909	0.058	0.8319	0.0243	0.0254	0.037	0.0234
0.0	0.0	0.0	18043.4089	2836.1101	NaN	NaN	0.1358	0.0579	0.8318	0.0241	0.0256	0.0372	0.0234
0.0	0.0	0.0	15767.4089	502.1101	NaN	NaN	0.0309	0.0582	0.8335	0.0237	0.025	0.0366	0.023
0.0	0.0	0.0	18058.4089	2532.1101	NaN	NaN	0.123	0.0557	0.8378	0.0233	0.0247	0.0357	0.0227
0.0	0.0	0.0	19317.4089	3994.1101	NaN	NaN	0.1713	0.0547	0.8405	0.023	0.0245	0.035	0.0224
0.0	0.0	0.0	21464.4089	2441.1101	NaN	NaN	0.1021	0.0562	0.8394	0.0228	0.0245	0.035	0.0222
0.0	0.0	0.0	18287.4089	1189.1101	NaN	NaN	0.0611	0.0562	0.8409	0.0225	0.024	0.0346	0.0219
0.0	0.0	0.0	19976.4089	3563.1101	NaN	NaN	0.1514	0.0539	0.8454	0.0221	0.0235	0.0335	0.0216
0.0	0.0	0.0	17791.4089	5332.1101	NaN	NaN	0.2306	0.0513	0.8495	0.0217	0.0234	0.0327	0.0214
0.0	0.0	0.0	19118.4089	2302.1101	NaN	NaN	0.1075	0.0511	0.8511	0.0215	0.023	0.0322	0.021
0.0	0.0	0.0	18794.4089	2490.1101	NaN	NaN	0.117	0.051	0.8512	0.0213	0.0231	0.0324	0.0211
0.0	0.0	0.0	21275.4089	2852.1101	NaN	NaN	0.1182	0.0497	0.8536	0.0212	0.0228	0.0319	0.0209
0.0	0.0	0.0	13805.4089	2483.1101	NaN	NaN	0.1524	0.0502	0.853	0.0211	0.0226	0.0323	0.0209
0.0	0.0	0.0	20345.4089	6442.1101	NaN	NaN	0.2405	0.0465	0.8595	0.0209	0.0217	0.0311	0.0204
0.0	0.0	0.0	21721.4089	5866.1101	NaN	NaN	0.2126	0.0438	0.8626	0.0206	0.0218	0.0308	0.0204
0.0	0.0	0.0	13790.4089	5550.1101	NaN	NaN	0.287	0.0429	0.8647	0.0207	0.0213	0.0304	0.0199
0.0	0.0	0.0	19153.4089	3364.1101	NaN	NaN	0.1494	0.0409	0.8676	0.0207	0.0212	0.03	0.0196
0.0	0.0	0.0	15761.4089	4010.1101	NaN	NaN	0.2028	0.039	0.8707	0.0208	0.0208	0.0295	0.0192
0.0	0.0	0.0	15814.4089	4061.1101	NaN	NaN	0.2043	0.039	0.8708	0.0214	0.0206	0.0296	0.0187
0.0	0.0	0.0	15973.4089	6201.1101	NaN	NaN	0.2797	0.0386	0.8708	0.0217	0.0206	0.03	0.0183
0.0	0.0	0.0	17847.4089	1285.1101	NaN	NaN	0.0672	0.0384	0.8714	0.0222	0.0201	0.0301	0.0177
0.0	0.0	0.0	15039.4089	5162.1101	NaN	NaN	0.2555	0.0384	0.8704	0.0227	0.0202	0.031	0.0174
0.0	0.0	0.0	22379.4089	2015.1101	NaN	NaN	0.0826	0.0382	0.8706	0.0232	0.0199	0.0312	0.0171
0.0	0.0	0.0	12920.4089	1727.1101	NaN	NaN	0.1179	0.0391	0.8685	0.0235	0.02	0.0321	0.0169
0.0	0.0	0.0	19957.4089	1813.1101	NaN	NaN	0.0833	0.039	0.869	0.0238	0.0196	0.0321	0.0165
0.0	0.0	0.0	19917.4089	3892.1101	NaN	NaN	0.1635	0.0387	0.8676	0.024	0.0202	0.0327	0.0169
0.0	0.0	0.0	18884.4089	5127.1101	NaN	NaN	0.2135	0.0387	0.8691	0.024	0.0196	0.032	0.0166
0.0	0.0	0.0	19839.4089	3307.1101	NaN	NaN	0.1429	0.0386	0.8673	0.0241	0.0203	0.0326	0.0171
0.0	0.0	0.0	16817.4089	4100.1101	NaN	NaN	0.196	0.0385	0.8687	0.0239	0.0201	0.0317	0.0171
0.0	0.0	0.0	18472.4089	1763.1101	NaN	NaN	0.0871	0.0386	0.8687	0.0237	0.0203	0.0313	0.0175
0.0	0.0	0.0	18614.4089	1964.1101	NaN	NaN	0.0954	0.0381	0.8698	0.0235	0.0204	0.0305	0.0178
0.0	0.0	0.0	18786.4089	2810.1101	NaN	NaN	0.1301	0.0378	0.8704	0.0233	0.0204	0.0299	0.0181
0.0	0.0	0.0	20894.4089	4726.1101	NaN	NaN	0.1845	0.0369	0.8713	0.0233	0.0206	0.0294	0.0186
0.0	0.0	0.0	19277.4089	1674.1101	NaN	NaN	0.0799	0.0365	0.8724	0.0231	0.0204	0.029	0.0186
0.0	0.0	0.0	16677.4089	3146.1101	NaN	NaN	0.1587	0.036	0.8731	0.023	0.0203	0.0289	0.0187
0.0	0.0	0.0	24891.4089	3597.1101	NaN	NaN	0.1263	0.0359	0.874	0.0227	0.0201	0.0288	0.0185
0.0	0.0	0.0	16308.4089	4371.1101	NaN	NaN	0.2114	0.0371	0.8728	0.0225	0.02	0.0292	0.0184
0.0	0.0	0.0	22663.4089	3298.1101	NaN	NaN	0.127	0.0386	0.8712	0.0224	0.0197	0.0301	0.018
0.0	0.0	0.0	18783.4089	3270.1101	NaN	NaN	0.1483	0.0393	0.8686	0.0224	0.0201	0.0314	0.0182
0.0	0.0	0.0	21383.4089	5252.1101	NaN	NaN	0.1972	0.0407	0.8664	0.0225	0.0198	0.0324	0.0181
0.0	0.0	0.0	19317.4089	5276.1101	NaN	NaN	0.2145	0.0429	0.8601	0.0228	0.0205	0.0351	0.0186
0.0	0.0	0.0	21779.4089	2881.1101	NaN	NaN	0.1168	0.0448	0.8555	0.0232	0.0206	0.037	0.0189
0.0	0.0	0.0	18332.4089	3391.1101	NaN	NaN	0.1561	0.047	0.8485	0.0238	0.0213	0.04	0.0194
0.0	0.0	0.0	24433.4089	5672.1101	NaN	NaN	0.1884	0.0479	0.8442	0.0243	0.0216	0.0424	0.0197
0.0	0.0	0.0	19120.4089	5966.1101	NaN	NaN	0.2378	0.0499	0.8353	0.0247	0.023	0.0465	0.0207
0.0	0.0	0.0	19309.4089	1382.1101	NaN	NaN	0.0668	0.0524	0.8299	0.0252	0.0229	0.0489	0.0207
0.0	0.0	0.0	19874.4089	2191.1101	NaN	NaN	0.0993	0.0552	0.8174	0.0257	0.0244	0.0555	0.0218
0.0	0.0	0.0	23725.4089	2968.1101	NaN	NaN	0.1112	0.0558	0.8159	0.0258	0.0244	0.0563	0.0219
0.0	0.0	0.0	17862.4089	6808.1101	NaN	NaN	0.276	0.0578	0.8055	0.0263	0.0256	0.0622	0.0227
0.0	0.0	0.0	20918.4089	3510.1101	NaN	NaN	0.1437	0.0585	0.8033	0.0263	0.0257	0.0631	0.0231
0.0	0.0	0.0	16615.4089	3488.1101	NaN	NaN	0.1735	0.0608	0.7955	0.0266	0.0263	0.0673	0.0234
0.0	0.0	0.0	14786.4089	3603.1101	NaN	NaN	0.1959	0.0613	0.7928	0.0267	0.0265	0.069	0.0237
0.0	0.0	0.0	15684.4089	2105.1101	NaN	NaN	0.1183	0.0627	0.7853	0.0269	0.0274	0.0736	0.0241
0.0	0.0	0.0	14241.4089	4466.1101	NaN	NaN	0.2387	0.064	0.7797	0.027	0.0279	0.0769	0.0244
0.0	0.0	0.0	19495.4089	2028.1101	NaN	NaN	0.0942	0.0659	0.7722	0.0272	0.0286	0.0812	0.0248
0.0	0.0	0.0	15273.4089	2665.1101	NaN	NaN	0.1486	0.068	0.7623	0.0275	0.0297	0.0872	0.0253
0.0	0.0	0.0	18955.4089	3756.1101	NaN	NaN	0.1654	0.0694	0.7574	0.0278	0.0302	0.0899	0.0253
0.0	0.0	0.0	20217.4089	2444.1101	NaN	NaN	0.1079	0.0713	0.7519	0.0279	0.0313	0.0919	0.0258
0.0	0.0	0.0	18432.4089	323.1101	NaN	NaN	0.0172	0.0736	0.7506	0.0282	0.0309	0.0915	0.0252
0.0	0.0	0.0	15148.4089	4698.1101	NaN	NaN	0.2367	0.0731	0.747	0.0285	0.0321	0.0932	0.0259
0.0	0.0	0.0	17003.4089	4604.1101	NaN	NaN	0.2131	0.0743	0.7496	0.0285	0.0322	0.0896	0.0257
0.0	0.0	0.0	18112.4089	2334.1101	NaN	NaN	0.1142	0.0766	0.7502	0.0285	0.0326	0.0863	0.0258
0.0	0.0	0.0	20553.4089	2776.1101	NaN	NaN	0.119	0.0785	0.7519	0.0279	0.0324	0.0838	0.0254
0.0	0.0	0.0	19663.4089	3929.1101	NaN	NaN	0.1665	0.0756	0.7594	0.0269	0.0327	0.08	0.0254
0.0	0.0	0.0	19470.4089	6881.1101	NaN	NaN	0.2611	0.074	0.7583	0.0262	0.0352	0.0798	0.0264
0.0	0.0	0.0	16429.4089	3131.1101	NaN	NaN	0.1601	0.0787	0.7644	0.0263	0.0342	0.0704	0.0261
0.0	0.0	0.0	19146.4089	4288.1101	NaN	NaN	0.183	0.1013	0.6925	0.0316	0.0413	0.1056	0.0278
0.0	0.0	0.0	5253.4089	4486.1101	NaN	NaN	0.4606	0.17	0.6079	0.0329	0.0526	0.1032	0.0334
0.0	0.0	0.0	-1863.5911	2596.1101	NaN	NaN	1.3	0.739	0.1173	0.0282	0.0249	0.0431	0.0475
0.0	0.0	0.0	-2829.5911	-1498.8899	NaN	NaN	0.3463	0.8427	0.0541	0.0252	0.0202	0.0252	0.0326
0.0	0.0	0.0	-1815.5911	2217.1101	NaN	NaN	1.3	0.8364	0.0513	0.0278	0.0235	0.0286	0.0324
0.0	0.0	0.0	-983.5911	2067.1101	NaN	NaN	1.3	0.8337	0.0512	0.029	0.0244	0.0293	0.0324
0.0	0.0	0.0	-2862.5911	1470.1101	NaN	NaN	-0.3	0.8402	0.0477	0.0279	0.0247	0.0287	0.0308
0.0	0.0	0.0	-2701.5911	590.1101	NaN	NaN	-0.2795	0.8508	0.0425	0.0259	0.0243	0.0278	0.0286
0.0	0.0	0.0	-2136.5911	-3565.8899	NaN	NaN	0.6253	0.8598	0.0373	0.0258	0.0239	0.0256	0.0276
0.0	0.0	0.0	-2058.5911	2513.1101	NaN	NaN	1.3	0.8654	0.0331	0.0265	0.0235	0.0238	0.0277
0.0	0.0	0.0	-2857.5911	719.1101	NaN	NaN	-0.3	0.8692	0.0309	0.0262	0.0235	0.0233	0.027
0.0	0.0	0.0	-1739.5911	1519.1101	NaN	NaN	-0.3	0.8779	0.0274	0.024	0.0236	0.0227	0.0245
0.0	0.0	0.0	-1491.5911	-112.8899	NaN	NaN	0.0704	0.8831	0.0252	0.0225	0.0239	0.0224	0.0229
0.0	0.0	0.0	-1428.5911	1078.1101	NaN	NaN	-0.3	0.8839	0.0247	0.0223	0.0241	0.0224	0.0226
0.0	0.0	0.0	-1356.5911	-311.8899	NaN	NaN	0.1869	0.8842	0.0245	0.0223	0.0241	0.0224	0.0225
0.0	0.0	0.0	-2614.5911	1225.1101	NaN	NaN	-0.3	0.885	0.0241	0.0222	0.024	0.0223	0.0224
0.0	0.0	0.0	-1794.5911	1203.1101	NaN	NaN	-0.3	0.8853	0.0239	0.0222	0.024	0.0223	0.0223
0.0	0.0	0.0	-1360.5911	1775.1101	NaN	NaN	1.3	0.886	0.0237	0.022	0.0239	0.0222	0.0222
0.0	0.0	0.0	-855.5911	1368.1101	NaN	NaN	1.3	0.8859	0.0237	0.0221	0.0239	0.0222	0.0222
0.0	0.0	0.0	-3458.5911	-838.8899	NaN	NaN	0.1952	0.8861	0.0238	0.0222	0.0239	0.022	0.0221
0.0	0.0	0.0	-2048.5911	517.1101	NaN	NaN	-0.3	0.8862	0.0238	0.0222	0.0238	0.022	0.022
0.0	0.0	0.0	-3131.5911	-15.8899	NaN	NaN	0.005	0.8867	0.0237	0.022	0.0238	0.0219	0.0219
0.0	0.0	0.0	-1163.5911	1105.1101	NaN	NaN	-0.3	0.8871	0.0235	0.0219	0.0237	0.022	0.0219
0.0	0.0	0.0	-2382.5911	-729.8899	NaN	NaN	0.2345	0.8878	0.0234	0.0217	0.0236	0.0218	0.0217
0.0	0.0	0.0	-1741.5911	1636.1101	NaN	NaN	-0.3	0.8892	0.0231	0.0214	0.0232	0.0217	0.0213
0.0	0.0	0.0	-2252.5911	818.1101	NaN	NaN	-0.3	0.8898	0.0231	0.0213	0.0231	0.0216	0.0212
0.0	0.0	0.0	-1650.5911	2393.1101	NaN	NaN	1.3	0.8906	0.0228	0.0212	0.0229	0.0216	0.021
0.0	0.0	0.0	-274.5911	-58.8899	NaN	NaN	0.1766	0.8907	0.0229	0.0211	0.0228	0.0215	0.021
0.0	0.0	0.0	-548.5911	675.1101	NaN	NaN	1.3	0.891	0.0228	0.0211	0.0228	0.0214	0.0209
0.0	0.0	0.0	-3468.5911	3977.1101	NaN	NaN	1.3	0.8915	0.0227	0.021	0.0226	0.0213	0.0208
0.0	0.0	0.0	-1426.5911	-384.8899	NaN	NaN	0.2125	0.8928	0.0224	0.0209	0.0222	0.0212	0.0204
0.0	0.0	0.0	-1706.5911	4318.1101	NaN	NaN	1.3	0.8941	0.0219	0.021	0.0219	0.0212	0.02
0.0	0.0	0.0	-2214.5911	-1320.8899	NaN	NaN	0.3736	0.8939	0.022	0.0212	0.0218	0.0211	0.0201
0.0	0.0	0.0	-1954.5911	-434.8899	NaN	NaN	0.182	0.894	0.0219	0.0214	0.0217	0.021	0.02
0.0	0.0	0.0	-3189.5911	1408.1101	NaN	NaN	-0.3	0.8946	0.0218	0.0214	0.0215	0.0208	0.0199
0.0	0.0	0.0	-2098.5911	2579.1101	NaN	NaN	1.3	0.8953	0.0214	0.0214	0.0213	0.0206	0.0199
0.0	0.0	0.0	-2216.5911	3437.1101	NaN	NaN	1.3	0.8962	0.021	0.0214	0.0212	0.0205	0.0198
0.0	0.0	0.0	-1464.5911	-183.8899	NaN	NaN	0.1116	0.896	0.0212	0.0215	0.0212	0.0203	0.0199
0.0	0.0	0.0	-1398.5911	-657.8899	NaN	NaN	0.3199	0.8956	0.0215	0.0216	0.0212	0.0203	0.0199
0.0	0.0	0.0	-1278.5911	613.1101	NaN	NaN	-0.3	0.8954	0.0216	0.0217	0.0212	0.0202	0.0199
0.0	0.0	0.0	-2175.5911	-2193.8899	NaN	NaN	0.5021	0.8956	0.0217	0.0217	0.0212	0.0201	0.0197
0.0	0.0	0.0	-1614.5911	2048.1101	NaN	NaN	1.3	0.8963	0.0214	0.0217	0.0211	0.02	0.0196
0.0	0.0	0.0	-1184.5911	-866.8899	NaN	NaN	0.4226	0.8962	0.0215	0.0217	0.0211	0.02	0.0195
0.0	0.0	0.0	-458.5911	-609.8899	NaN	NaN	0.5708	0.8961	0.0215	0.0217	0.0211	0.0201	0.0195
0.0	0.0	0.0	-1231.5911	1288.1101	NaN	NaN	1.3	0.8959	0.0217	0.0218	0.0212	0.0201	0.0194
0.0	0.0	0.0	-2365.5911	-655.8899	NaN	NaN	0.2171	0.8957	0.0218	0.0218	0.0212	0.0201	0.0194
0.0	0.0	0.0	-2434.5911	-23.8899	NaN	NaN	0.0097	0.8954	0.0219	0.0219	0.0212	0.0201	0.0194
0.0	0.0	0.0	-4429.5911	-343.8899	NaN	NaN	0.072	0.8955	0.022	0.0219	0.0211	0.0201	0.0194
0.0	0.0	0.0	-1998.5911	-477.8899	NaN	NaN	0.193	0.8955	0.0219	0.022	0.0211	0.02	0.0194
0.0	0.0	0.0	-2587.5911	2886.1101	NaN	NaN	1.3	0.8957	0.0219	0.0219	0.0211	0.02	0.0194
0.0	0.0	0.0	-3506.5911	614.1101	NaN	NaN	-0.2123	0.8956	0.0219	0.0219	0.0211	0.0199	0.0195
0.0	0.0	0.0	-2648.5911	-558.8899	NaN	NaN	0.1742	0.8956	0.0219	0.0219	0.021	0.02	0.0196
0.0	0.0	0.0	-1627.5911	2276.1101	NaN	NaN	1.3	0.8955	0.0218	0.0219	0.0211	0.0202	0.0196
0.0	0.0	0.0	-1913.5911	3224.1101	NaN	NaN	1.3	0.8952	0.0218	0.0219	0.0211	0.0203	0.0197
0.0	0.0	0.0	-1383.5911	1202.1101	NaN	NaN	-0.3	0.8948	0.022	0.0219	0.0212	0.0204	0.0197
0.0	0.0	0.0	-2228.5911	-102.8899	NaN	NaN	0.0441	0.8944	0.0222	0.0219	0.0213	0.0204	0.0197
0.0	0.0	0.0	-2864.5911	-658.8899	NaN	NaN	0.187	0.8943	0.0223	0.0219	0.0213	0.0204	0.0198
0.0	0.0	0.0	-1902.5911	-555.8899	NaN	NaN	0.2261	0.8941	0.0223	0.0219	0.0213	0.0205	0.0199
0.0	0.0	0.0	-1732.5911	2052.1101	NaN	NaN	1.3	0.8943	0.0221	0.0218	0.0213	0.0205	0.02
0.0	0.0	0.0	-2348.5911	1992.1101	NaN	NaN	-0.3	0.8946	0.0219	0.0217	0.0213	0.0204	0.02
0.0	0.0	0.0	-2108.5911	684.1101	NaN	NaN	-0.3	0.8948	0.0218	0.0217	0.0213	0.0204	0.02
0.0	0.0	0.0	-4020.5911	199.1101	NaN	NaN	-0.0521	0.8952	0.0217	0.0216	0.0213	0.0202	0.02
0.0	0.0	0.0	-4179.5911	-1441.8899	NaN	NaN	0.2565	0.8953	0.0216	0.0216	0.0213	0.0201	0.02
0.0	0.0	0.0	-1431.5911	2422.1101	NaN	NaN	1.3	0.8958	0.0214	0.0215	0.0213	0.02	0.02
0.0	0.0	0.0	-3063.5911	-1790.8899	NaN	NaN	0.3689	0.8963	0.0212	0.0213	0.0213	0.0199	0.02
0.0	0.0	0.0	-1426.5911	-1034.8899	NaN	NaN	0.4204	0.897	0.021	0.0211	0.0212	0.0197	0.0199
0.0	0.0	0.0	-720.5911	67.1101	NaN	NaN	-0.1027	0.8974	0.0209	0.021	0.0212	0.0197	0.0199
0.0	0.0	0.0	-2937.5911	-1605.8899	NaN	NaN	0.3534	0.8975	0.0208	0.021	0.0211	0.0197	0.0199
0.0	0.0	0.0	-2208.5911	1746.1101	NaN	NaN	-0.3	0.8977	0.0208	0.0209	0.0211	0.0196	0.0198
0.0	0.0	0.0	-3759.5911	-920.8899	NaN	NaN	0.1968	0.8977	0.0208	0.0209	0.0211	0.0196	0.0198
0.0	0.0	0.0	-2114.5911	-1857.8899	NaN	NaN	0.4677	0.8976	0.0208	0.021	0.0211	0.0196	0.0199
0.0	0.0	0.0	-3770.5911	64.1101	NaN	NaN	-0.0173	0.8978	0.0207	0.0209	0.0211	0.0196	0.0199
0.0	0.0	0.0	-1455.5911	1699.1101	NaN	NaN	1.3	0.8977	0.0206	0.0209	0.0212	0.0198	0.0198
0.0	0.0	0.0	-1990.5911	256.1101	NaN	NaN	-0.1477	0.8973	0.0208	0.021	0.0212	0.0199	0.0199
0.0	0.0	0.0	-2508.5911	664.1101	NaN	NaN	-0.3	0.8971	0.0209	0.0211	0.0212	0.0199	0.0199
0.0	0.0	0.0	-580.5911	-1267.8899	NaN	NaN	0.6859	0.8968	0.0209	0.0211	0.0212	0.02	0.02
0.0	0.0	0.0	-2089.5911	3657.1101	NaN	NaN	1.3	0.8967	0.0208	0.0211	0.0213	0.0201	0.02
0.0	0.0	0.0	-3007.5911	-949.8899	NaN	NaN	0.24	0.8966	0.0209	0.0211	0.0213	0.0201	0.0201
0.0	0.0	0.0	38.4089	-737.8899	NaN	NaN	1.0549	0.8964	0.0209	0.0212	0.0213	0.0202	0.0201
0.0	0.0	0.0	-808.5911	1638.1101	NaN	NaN	1.3	0.8962	0.0209	0.0212	0.0213	0.0203	0.0202
0.0	0.0	0.0	-1636.5911	-452.8899	NaN	NaN	0.2167	0.8963	0.0209	0.0212	0.0213	0.0201	0.0202
0.0	0.0	0.0	-3575.5911	393.1101	NaN	NaN	-0.1235	0.8963	0.0209	0.0212	0.0212	0.0201	0.0202
0.0	0.0	0.0	-2710.5911	2173.1101	NaN	NaN	-0.3	0.8965	0.0208	0.0211	0.0213	0.0201	0.0202
0.0	0.0	0.0	-1376.5911	-323.8899	NaN	NaN	0.1905	0.8966	0.0208	0.021	0.0212	0.0201	0.0202
0.0	0.0	0.0	-1471.5911	994.1101	NaN	NaN	-0.3	0.8968	0.0208	0.021	0.0212	0.0201	0.0202
0.0	0.0	0.0	-417.5911	-1073.8899	NaN	NaN	0.72	0.8967	0.0209	0.0211	0.0212	0.0201	0.0201
0.0	0.0	0.0	-2756.5911	-1206.8899	NaN	NaN	0.3045	0.8966	0.021	0.021	0.0211	0.02	0.0202
0.0	0.0	0.0	-1991.5911	35.1101	NaN	NaN	-0.0179	0.8969	0.0208	0.0209	0.0211	0.02	0.0203
0.0	0.0	0.0	-887.5911	4082.1101	NaN	NaN	1.2778	0.8971	0.0207	0.0207	0.0211	0.0201	0.0202
0.0	0.0	0.0	-1478.5911	692.1101	NaN	NaN	-0.3	0.8968	0.0209	0.0208	0.0211	0.0202	0.0203
0.0	0.0	0.0	-3677.5911	1795.1101	NaN	NaN	-0.3	0.8966	0.021	0.0209	0.0211	0.0201	0.0203
0.0	0.0	0.0	-947.5911	-388.8899	NaN	NaN	0.291	0.8964	0.0211	0.021	0.0211	0.02	0.0203
0.0	0.0	0.0	-2646.5911	482.1101	NaN	NaN	-0.2227	0.8964	0.0211	0.0209	0.0211	0.0201	0.0204
0.0	0.0	0.0	-2024.5911	1015.1101	NaN	NaN	-0.3	0.8965	0.021	0.0208	0.0211	0.0202	0.0204
0.0	0.0	0.0	-1071.5911	5729.1101	NaN	NaN	1.2301	0.8969	0.0208	0.0207	0.0211	0.0202	0.0203
0.0	0.0	0.0	-3611.5911	-916.8899	NaN	NaN	0.2025	0.8963	0.0209	0.0209	0.0212	0.0202	0.0204
0.0	0.0	0.0	-3472.5911	1735.1101	NaN	NaN	-0.3	0.8966	0.0209	0.0209	0.0212	0.0201	0.0203
0.0	0.0	0.0	-2928.5911	720.1101	NaN	NaN	-0.3	0.8962	0.021	0.0211	0.0213	0.02	0.0204
0.0	0.0	0.0	-2226.5911	403.1101	NaN	NaN	-0.2211	0.8965	0.0209	0.0211	0.0212	0.02	0.0204
0.0	0.0	0.0	-2202.5911	-2131.8899	NaN	NaN	0.4918	0.8961	0.021	0.0211	0.0213	0.02	0.0205
0.0	0.0	0.0	-2149.5911	881.1101	NaN	NaN	-0.3	0.8969	0.0208	0.021	0.0211	0.02	0.0202
0.0	0.0	0.0	-2121.5911	165.1101	NaN	NaN	-0.0844	0.8968	0.0207	0.0209	0.0211	0.0202	0.0203
0.0	0.0	0.0	-2061.5911	2002.1101	NaN	NaN	-0.3	0.8968	0.0208	0.0208	0.0211	0.0202	0.0203
0.0	0.0	0.0	-1386.5911	-718.8899	NaN	NaN	0.3414	0.8963	0.0209	0.021	0.0211	0.0203	0.0204
0.0	0.0	0.0	-1716.5911	1582.1101	NaN	NaN	-0.3	0.8963	0.0209	0.021	0.021	0.0203	0.0205
0.0	0.0	0.0	-2375.5911	441.1101	NaN	NaN	-0.228	0.8955	0.0212	0.0211	0.0212	0.0204	0.0206
0.0	0.0	0.0	-936.5911	3001.1101	NaN	NaN	1.3	0.8957	0.0211	0.0211	0.0211	0.0204	0.0206
0.0	0.0	0.0	-1076.5911	-1139.8899	NaN	NaN	0.5143	0.8946	0.0215	0.0212	0.0213	0.0206	0.0208
0.0	0.0	0.0	-2621.5911	162.1101	NaN	NaN	-0.0659	0.8946	0.0216	0.0212	0.0213	0.0207	0.0207
0.0	0.0	0.0	-1678.5911	2464.1101	NaN	NaN	1.3	0.8945	0.0216	0.0211	0.0213	0.0208	0.0207
0.0	0.0	0.0	-2087.5911	-809.8899	NaN	NaN	0.2795	0.894	0.0217	0.0212	0.0214	0.0209	0.0208
0.0	0.0	0.0	-3080.5911	168.1101	NaN	NaN	-0.0577	0.894	0.0217	0.0212	0.0214	0.0209	0.0208
0.0	0.0	0.0	-3246.5911	2191.1101	NaN	NaN	-0.3	0.8941	0.0217	0.0212	0.0214	0.0208	0.0207
0.0	0.0	0.0	-3548.5911	225.1101	NaN	NaN	-0.0677	0.8943	0.0216	0.0212	0.0214	0.0207	0.0207
0.0	0.0	0.0	-2013.5911	55.1101	NaN	NaN	-0.0281	0.8946	0.0214	0.0212	0.0214	0.0207	0.0207
0.0	0.0	0.0	-3087.5911	-346.8899	NaN	NaN	0.101	0.8946	0.0214	0.0212	0.0214	0.0207	0.0207
0.0	0.0	0.0	-2146.5911	426.1101	NaN	NaN	-0.2477	0.8952	0.0212	0.0211	0.0212	0.0206	0.0206
0.0	0.0	0.0	-3325.5911	76.1101	NaN	NaN	-0.0234	0.8952	0.0211	0.0211	0.0213	0.0206	0.0207
0.0	0.0	0.0	-1951.5911	-104.8899	NaN	NaN	0.051	0.8956	0.021	0.021	0.0212	0.0206	0.0207
0.0	0.0	0.0	-936.5911	394.1101	NaN	NaN	-0.3	0.8957	0.0209	0.021	0.0212	0.0205	0.0207
0.0	0.0	0.0	-2143.5911	-881.8899	NaN	NaN	0.2915	0.8954	0.0209	0.021	0.0212	0.0206	0.0208
0.0	0.0	0.0	-1984.5911	893.1101	NaN	NaN	-0.3	0.8958	0.0208	0.0209	0.0211	0.0206	0.0207
0.0	0.0	0.0	-1694.5911	701.1101	NaN	NaN	-0.3	0.8953	0.0209	0.0211	0.0212	0.0207	0.0208
0.0	0.0	0.0	-1061.5911	-3.8899	NaN	NaN	0.0037	0.8956	0.0209	0.021	0.0211	0.0206	0.0208
0.0	0.0	0.0	-1858.5911	406.1101	NaN	NaN	-0.2796	0.8958	0.0209	0.021	0.021	0.0206	0.0208
0.0	0.0	0.0	-2037.5911	2150.1101	NaN	NaN	1.3	0.8962	0.0208	0.0209	0.0209	0.0205	0.0207
0.0	0.0	0.0	-449.5911	1052.1101	NaN	NaN	1.3	0.8963	0.0208	0.0209	0.0208	0.0205	0.0207
0.0	0.0	0.0	696.4089	-132.8899	NaN	NaN	-0.2358	0.8965	0.0207	0.0208	0.0208	0.0205	0.0208
0.0	0.0	0.0	-1679.5911	3254.1101	NaN	NaN	1.3	0.8966	0.0207	0.0208	0.0208	0.0205	0.0207
0.0	0.0	0.0	-1702.5911	2184.1101	NaN	NaN	1.3	0.8965	0.0207	0.0208	0.0208	0.0205	0.0207
0.0	0.0	0.0	-1216.5911	-1314.8899	NaN	NaN	0.5194	0.8958	0.0209	0.021	0.0211	0.0205	0.0209
0.0	0.0	0.0	400.4089	-854.8899	NaN	NaN	1.3	0.8963	0.0208	0.0209	0.021	0.0204	0.0207
0.0	0.0	0.0	-3417.5911	1366.1101	NaN	NaN	-0.3	0.8965	0.0207	0.0208	0.021	0.0204	0.0206
0.0	0.0	0.0	-3186.5911	2149.1101	NaN	NaN	-0.3	0.8967	0.0207	0.0207	0.021	0.0204	0.0206
0.0	0.0	0.0	-2125.5911	2457.1101	NaN	NaN	1.3	0.8966	0.0207	0.0207	0.021	0.0205	0.0205
0.0	0.0	0.0	-2338.5911	1070.1101	NaN	NaN	-0.3	0.8962	0.0208	0.0208	0.0212	0.0205	0.0206
0.0	0.0	0.0	-1912.5911	480.1101	NaN	NaN	-0.3	0.8961	0.0209	0.0208	0.0212	0.0204	0.0206
0.0	0.0	0.0	-2397.5911	-137.8899	NaN	NaN	0.0544	0.8957	0.021	0.0209	0.0214	0.0203	0.0207
0.0	0.0	0.0	-3142.5911	403.1101	NaN	NaN	-0.1471	0.8961	0.0209	0.0208	0.0213	0.0203	0.0206
0.0	0.0	0.0	-2273.5911	191.1101	NaN	NaN	-0.0918	0.8963	0.0208	0.0208	0.0214	0.0202	0.0205
0.0	0.0	0.0	-1914.5911	894.1101	NaN	NaN	-0.3	0.8964	0.0208	0.0208	0.0213	0.0201	0.0205
0.0	0.0	0.0	-2505.5911	-1081.8899	NaN	NaN	0.3016	0.8966	0.0207	0.0208	0.0213	0.0201	0.0205
0.0	0.0	0.0	-2501.5911	-1890.8899	NaN	NaN	0.4305	0.8967	0.0207	0.0208	0.0213	0.0201	0.0205
0.0	0.0	0.0	-2571.5911	1911.1101	NaN	NaN	-0.3	0.8969	0.0205	0.0208	0.0212	0.0201	0.0205
0.0	0.0	0.0	-2271.5911	1605.1101	NaN	NaN	-0.3	0.8971	0.0204	0.0207	0.0212	0.0201	0.0204
0.0	0.0	0.0	-2181.5911	-1696.8899	NaN	NaN	0.4375	0.8964	0.0207	0.0209	0.0213	0.0201	0.0206
0.0	0.0	0.0	-4198.5911	622.1101	NaN	NaN	-0.1739	0.8963	0.0208	0.021	0.0213	0.0201	0.0206
0.0	0.0	0.0	-2473.5911	1604.1101	NaN	NaN	-0.3	0.8965	0.0207	0.0209	0.0212	0.02	0.0206
0.0	0.0	0.0	-3724.5911	-598.8899	NaN	NaN	0.1385	0.8961	0.0208	0.021	0.0213	0.0201	0.0207
0.0	0.0	0.0	-3296.5911	3722.1101	NaN	NaN	1.3	0.8966	0.0206	0.0209	0.0212	0.0201	0.0206
0.0	0.0	0.0	-404.5911	-922.8899	NaN	NaN	0.6952	0.896	0.0208	0.0209	0.0213	0.0203	0.0208
0.0	0.0	0.0	-2000.5911	953.1101	NaN	NaN	-0.3	0.8959	0.0208	0.021	0.0213	0.0203	0.0207
0.0	0.0	0.0	-2973.5911	3217.1101	NaN	NaN	1.3	0.8959	0.0208	0.021	0.0213	0.0203	0.0207
0.0	0.0	0.0	-1856.5911	-1772.8899	NaN	NaN	0.4885	0.8955	0.021	0.0212	0.0213	0.0202	0.0208
0.0	0.0	0.0	-2986.5911	489.1101	NaN	NaN	-0.1958	0.8957	0.0209	0.0211	0.0213	0.0202	0.0207
0.0	0.0	0.0	-2354.5911	976.1101	NaN	NaN	-0.3	0.8959	0.0208	0.0211	0.0213	0.0202	0.0207
0.0	0.0	0.0	-2420.5911	-1366.8899	NaN	NaN	0.3609	0.8958	0.0209	0.0212	0.0213	0.0201	0.0207
0.0	0.0	0.0	-3632.5911	-397.8899	NaN	NaN	0.0987	0.8957	0.0209	0.0213	0.0214	0.0201	0.0206
0.0	0.0	0.0	-3663.5911	-852.8899	NaN	NaN	0.1888	0.8956	0.0209	0.0214	0.0213	0.0201	0.0207
0.0	0.0	0.0	-4204.5911	-168.8899	NaN	NaN	0.0386	0.896	0.0207	0.0212	0.0212	0.0201	0.0207
0.0	0.0	0.0	-3215.5911	1908.1101	NaN	NaN	-0.3	0.8961	0.0205	0.0211	0.0212	0.0203	0.0207
0.0	0.0	0.0	-3224.5911	1191.1101	NaN	NaN	-0.3	0.8957	0.0206	0.0212	0.0213	0.0204	0.0208
0.0	0.0	0.0	-3612.5911	396.1101	NaN	NaN	-0.1232	0.8955	0.0206	0.0213	0.0213	0.0205	0.0208
0.0	0.0	0.0	-1903.5911	788.1101	NaN	NaN	-0.3	0.8953	0.0207	0.0213	0.0213	0.0205	0.0209
0.0	0.0	0.0	-2021.5911	1113.1101	NaN	NaN	-0.3	0.8951	0.0207	0.0214	0.0213	0.0205	0.021
0.0	0.0	0.0	-1992.5911	499.1101	NaN	NaN	-0.3	0.895	0.0207	0.0213	0.0213	0.0206	0.0211
0.0	0.0	0.0	-2628.5911	356.1101	NaN	NaN	-0.1567	0.8946	0.0207	0.0214	0.0213	0.0208	0.0211
0.0	0.0	0.0	-2893.5911	4882.1101	NaN	NaN	1.3	0.8947	0.0207	0.0213	0.0214	0.0209	0.0211
0.0	0.0	0.0	-1631.5911	-314.8899	NaN	NaN	0.1618	0.894	0.0208	0.0215	0.0215	0.021	0.0212
0.0	0.0	0.0	-3931.5911	-1095.8899	NaN	NaN	0.218	0.8937	0.021	0.0217	0.0215	0.0208	0.0212
0.0	0.0	0.0	-3637.5911	220.1101	NaN	NaN	-0.0644	0.8941	0.0209	0.0216	0.0215	0.0208	0.0211
0.0	0.0	0.0	-2750.5911	423.1101	NaN	NaN	-0.1818	0.8947	0.0206	0.0214	0.0215	0.0207	0.0211
0.0	0.0	0.0	-2624.5911	1275.1101	NaN	NaN	-0.3	0.8949	0.0205	0.0212	0.0215	0.0208	0.0211
0.0	0.0	0.0	-2903.5911	1437.1101	NaN	NaN	-0.3	0.895	0.0204	0.0212	0.0215	0.0208	0.021
0.0	0.0	0.0	-4188.5911	-667.8899	NaN	NaN	0.1375	0.8949	0.0205	0.0213	0.0215	0.0207	0.021
0.0	0.0	0.0	-2611.5911	-810.8899	NaN	NaN	0.2369	0.8953	0.0204	0.0212	0.0214	0.0207	0.021
0.0	0.0	0.0	-2302.5911	172.1101	NaN	NaN	-0.0808	0.8955	0.0203	0.021	0.0214	0.0207	0.021
0.0	0.0	0.0	-1997.5911	-687.8899	NaN	NaN	0.2562	0.8954	0.0203	0.0211	0.0215	0.0208	0.021
0.0	0.0	0.0	-3586.5911	881.1101	NaN	NaN	-0.3	0.8952	0.0203	0.0211	0.0215	0.0209	0.021
0.0	0.0	0.0	-2395.5911	439.1101	NaN	NaN	-0.2244	0.8951	0.0204	0.0212	0.0215	0.0208	0.021
0.0	0.0	0.0	-1124.5911	-2864.8899	NaN	NaN	0.7181	0.8948	0.0206	0.0214	0.0215	0.0207	0.021
0.0	0.0	0.0	-3773.5911	-74.8899	NaN	NaN	0.0195	0.8949	0.0206	0.0214	0.0215	0.0207	0.021
0.0	0.0	0.0	-2999.5911	-1028.8899	NaN	NaN	0.2554	0.8949	0.0206	0.0213	0.0215	0.0207	0.021
0.0	0.0	0.0	-1890.5911	671.1101	NaN	NaN	-0.3	0.895	0.0204	0.0211	0.0215	0.021	0.021
0.0	0.0	0.0	-2387.5911	3550.1101	NaN	NaN	1.3	0.8946	0.0205	0.0211	0.0216	0.0212	0.021
0.0	0.0	0.0	-2395.5911	-15.8899	NaN	NaN	0.0066	0.894	0.0207	0.0214	0.0216	0.0212	0.0211
0.0	0.0	0.0	-2559.5911	-1010.8899	NaN	NaN	0.2831	0.8936	0.0209	0.0216	0.0216	0.0212	0.0211
0.0	0.0	0.0	-3233.5911	975.1101	NaN	NaN	-0.3	0.8937	0.0209	0.0216	0.0216	0.0211	0.0211
0.0	0.0	0.0	-2111.5911	-723.8899	NaN	NaN	0.2553	0.8937	0.0209	0.0216	0.0216	0.0211	0.0211
0.0	0.0	0.0	-2627.5911	1358.1101	NaN	NaN	-0.3	0.894	0.0208	0.0214	0.0216	0.0211	0.0211
0.0	0.0	0.0	-3212.5911	-1126.8899	NaN	NaN	0.2597	0.8937	0.0209	0.0215	0.0216	0.0211	0.0212
0.0	0.0	0.0	-2538.5911	2413.1101	NaN	NaN	-0.3	0.8942	0.0208	0.0213	0.0215	0.0212	0.0211
0.0	0.0	0.0	371.4089	-382.8899	NaN	NaN	1.3	0.8937	0.0209	0.0214	0.0216	0.0213	0.0212
0.0	0.0	0.0	-4180.5911	-90.8899	NaN	NaN	0.0213	0.8935	0.021	0.0215	0.0216	0.0213	0.0212
0.0	0.0	0.0	-2503.5911	3251.1101	NaN	NaN	1.3	0.8935	0.021	0.0215	0.0216	0.0213	0.0211
0.0	0.0	0.0	-3255.5911	-661.8899	NaN	NaN	0.169	0.8929	0.0212	0.0217	0.0217	0.0212	0.0212
0.0	0.0	0.0	-3281.5911	673.1101	NaN	NaN	-0.258	0.8934	0.0212	0.0216	0.0216	0.0211	0.0211
0.0	0.0	0.0	-3733.5911	564.1101	NaN	NaN	-0.178	0.8935	0.0212	0.0216	0.0216	0.0209	0.0211
0.0	0.0	0.0	-1203.5911	-1799.8899	NaN	NaN	0.5993	0.8937	0.0211	0.0216	0.0215	0.021	0.021
0.0	0.0	0.0	-3357.5911	602.1101	NaN	NaN	-0.2185	0.8938	0.021	0.0215	0.0215	0.0211	0.0211
0.0	0.0	0.0	-3103.5911	-144.8899	NaN	NaN	0.0446	0.8935	0.0211	0.0216	0.0216	0.0212	0.0211
0.0	0.0	0.0	-1531.5911	268.1101	NaN	NaN	-0.2122	0.8933	0.0211	0.0217	0.0216	0.0212	0.0211
0.0	0.0	0.0	-4884.5911	-1163.8899	NaN	NaN	0.1924	0.8932	0.0212	0.0218	0.0216	0.0211	0.0211
0.0	0.0	0.0	-1998.5911	-1299.8899	NaN	NaN	0.3941	0.8935	0.0211	0.0218	0.0215	0.021	0.0211
0.0	0.0	0.0	-3127.5911	1760.1101	NaN	NaN	-0.3	0.8939	0.0209	0.0216	0.0215	0.021	0.0211
0.0	0.0	0.0	-3535.5911	-81.8899	NaN	NaN	0.0226	0.8939	0.0208	0.0216	0.0215	0.0211	0.0211
0.0	0.0	0.0	-3924.5911	2062.1101	NaN	NaN	-0.3	0.8938	0.0209	0.0215	0.0215	0.0211	0.0211
0.0	0.0	0.0	-1477.5911	-504.8899	NaN	NaN	0.2547	0.8936	0.021	0.0216	0.0215	0.0212	0.0212
0.0	0.0	0.0	-1139.5911	-1600.8899	NaN	NaN	0.5842	0.8936	0.021	0.0216	0.0215	0.0212	0.0212
0.0	0.0	0.0	-2514.5911	273.1101	NaN	NaN	-0.1218	0.8932	0.0211	0.0216	0.0215	0.0214	0.0213
0.0	0.0	0.0	-1994.5911	1097.1101	NaN	NaN	-0.3	0.893	0.0211	0.0216	0.0215	0.0214	0.0213
0.0	0.0	0.0	-2627.5911	-933.8899	NaN	NaN	0.2622	0.8927	0.0212	0.0217	0.0216	0.0215	0.0214
0.0	0.0	0.0	-1346.5911	-453.8899	NaN	NaN	0.2521	0.8929	0.0211	0.0217	0.0216	0.0214	0.0213
0.0	0.0	0.0	-3000.5911	-1462.8899	NaN	NaN	0.3277	0.8931	0.0211	0.0217	0.0215	0.0212	0.0214
0.0	0.0	0.0	-2029.5911	-782.8899	NaN	NaN	0.2784	0.8938	0.0209	0.0215	0.0213	0.0211	0.0214
0.0	0.0	0.0	-2022.5911	1744.1101	NaN	NaN	-0.3	0.8941	0.0206	0.0213	0.0213	0.0212	0.0214
0.0	0.0	0.0	-3413.5911	1617.1101	NaN	NaN	-0.3	0.8942	0.0206	0.0213	0.0213	0.0213	0.0214
0.0	0.0	0.0	-1698.5911	883.1101	NaN	NaN	-0.3	0.8939	0.0206	0.0214	0.0213	0.0213	0.0214
0.0	0.0	0.0	-2139.5911	-126.8899	NaN	NaN	0.056	0.8935	0.0208	0.0216	0.0214	0.0213	0.0214
0.0	0.0	0.0	-3716.5911	-2533.8899	NaN	NaN	0.4054	0.8937	0.0208	0.0216	0.0213	0.0212	0.0214
0.0	0.0	0.0	-2938.5911	875.1101	NaN	NaN	-0.3	0.8941	0.0206	0.0215	0.0213	0.0211	0.0213
0.0	0.0	0.0	-4052.5911	997.1101	NaN	NaN	-0.3	0.8944	0.0205	0.0214	0.0213	0.0211	0.0213
0.0	0.0	0.0	-2370.5911	-275.8899	NaN	NaN	0.1042	0.8947	0.0204	0.0213	0.0213	0.021	0.0214
0.0	0.0	0.0	-1715.5911	1603.1101	NaN	NaN	-0.3	0.895	0.0203	0.0211	0.0213	0.0211	0.0213
0.0	0.0	0.0	-2128.5911	3385.1101	NaN	NaN	1.3	0.8949	0.0203	0.021	0.0213	0.0212	0.0213
0.0	0.0	0.0	-3439.5911	-142.8899	NaN	NaN	0.0399	0.8943	0.0204	0.0213	0.0214	0.0212	0.0215
0.0	0.0	0.0	-2206.5911	-87.8899	NaN	NaN	0.0383	0.8946	0.0204	0.0213	0.0213	0.0211	0.0213
0.0	0.0	0.0	137.4089	954.1101	NaN	NaN	0.8741	0.8945	0.0204	0.0213	0.0214	0.0211	0.0214
0.0	0.0	0.0	-3493.5911	-1349.8899	NaN	NaN	0.2787	0.8944	0.0205	0.0214	0.0214	0.021	0.0214
0.0	0.0	0.0	-2233.5911	1410.1101	NaN	NaN	-0.3	0.8949	0.0203	0.0213	0.0213	0.0209	0.0212
0.0	0.0	0.0	-2297.5911	-542.8899	NaN	NaN	0.1911	0.8947	0.0203	0.0213	0.0214	0.021	0.0213
0.0	0.0	0.0	-38.5911	957.1101	NaN	NaN	1.042	0.8951	0.0202	0.0212	0.0213	0.021	0.0212
0.0	0.0	0.0	-3177.5911	649.1101	NaN	NaN	-0.2567	0.8949	0.0202	0.0213	0.0213	0.021	0.0213
0.0	0.0	0.0	-3230.5911	-51.8899	NaN	NaN	0.0158	0.895	0.0202	0.0213	0.0213	0.021	0.0212
0.0	0.0	0.0	-1344.5911	1125.1101	NaN	NaN	-0.3	0.8953	0.0201	0.0212	0.0213	0.0209	0.0212
0.0	0.0	0.0	-2454.5911	374.1101	NaN	NaN	-0.1798	0.895	0.0202	0.0213	0.0214	0.021	0.0212
0.0	0.0	0.0	-2492.5911	3534.1101	NaN	NaN	1.3	0.8948	0.0202	0.0213	0.0214	0.021	0.0212
0.0	0.0	0.0	-4332.5911	119.1101	NaN	NaN	-0.0283	0.8946	0.0204	0.0214	0.0215	0.0208	0.0213
0.0	0.0	0.0	-2510.5911	1257.1101	NaN	NaN	-0.3	0.895	0.0204	0.0213	0.0214	0.0207	0.0212
0.0	0.0	0.0	-2363.5911	-765.8899	NaN	NaN	0.2447	0.895	0.0204	0.0213	0.0214	0.0206	0.0213
0.0	0.0	0.0	-2639.5911	-257.8899	NaN	NaN	0.089	0.8955	0.0202	0.0212	0.0213	0.0206	0.0212
0.0	0.0	0.0	-1658.5911	3431.1101	NaN	NaN	1.3	0.8954	0.0202	0.0211	0.0214	0.0207	0.0212
0.0	0.0	0.0	-2112.5911	2281.1101	NaN	NaN	1.3	0.8952	0.0202	0.0211	0.0214	0.0208	0.0212
0.0	0.0	0.0	-3050.5911	-88.8899	NaN	NaN	0.0283	0.8948	0.0204	0.0212	0.0215	0.0208	0.0212
0.0	0.0	0.0	-2941.5911	-1239.8899	NaN	NaN	0.2965	0.895	0.0205	0.0213	0.0215	0.0206	0.0211
0.0	0.0	0.0	-2105.5911	-492.8899	NaN	NaN	0.1897	0.8949	0.0206	0.0213	0.0215	0.0206	0.021
0.0	0.0	0.0	-4455.5911	-1879.8899	NaN	NaN	0.2967	0.8948	0.0207	0.0214	0.0215	0.0205	0.021
0.0	0.0	0.0	-4510.5911	-709.8899	NaN	NaN	0.136	0.8952	0.0206	0.0213	0.0214	0.0205	0.021
0.0	0.0	0.0	-2608.5911	1517.1101	NaN	NaN	-0.3	0.8953	0.0205	0.0212	0.0214	0.0206	0.021
0.0	0.0	0.0	-3696.5911	-562.8899	NaN	NaN	0.1321	0.8953	0.0205	0.0211	0.0213	0.0207	0.0211
0.0	0.0	0.0	-1805.5911	1988.1101	NaN	NaN	1.3	0.8956	0.0203	0.021	0.0213	0.0207	0.0211
0.0	0.0	0.0	-1792.5911	-614.8899	NaN	NaN	0.2554	0.8953	0.0204	0.0211	0.0213	0.0208	0.0212
0.0	0.0	0.0	-2455.5911	1398.1101	NaN	NaN	-0.3	0.8956	0.0203	0.0211	0.0212	0.0207	0.0212
0.0	0.0	0.0	-2023.5911	518.1101	NaN	NaN	-0.3	0.8952	0.0204	0.0213	0.0213	0.0207	0.0212
0.0	0.0	0.0	-2240.5911	-67.8899	NaN	NaN	0.0294	0.8952	0.0204	0.0214	0.0213	0.0206	0.0212
0.0	0.0	0.0	-1422.5911	-179.8899	NaN	NaN	0.1123	0.8951	0.0205	0.0214	0.0213	0.0206	0.0212
0.0	0.0	0.0	-1305.5911	635.1101	NaN	NaN	-0.3	0.895	0.0205	0.0214	0.0213	0.0206	0.0211
0.0	0.0	0.0	-2365.5911	-930.8899	NaN	NaN	0.2824	0.8945	0.0207	0.0216	0.0214	0.0207	0.0212
0.0	0.0	0.0	-3654.5911	118.1101	NaN	NaN	-0.0334	0.8947	0.0206	0.0215	0.0213	0.0207	0.0211
0.0	0.0	0.0	-1352.5911	189.1101	NaN	NaN	-0.1625	0.8947	0.0206	0.0215	0.0213	0.0208	0.0211
0.0	0.0	0.0	-4849.5911	2033.1101	NaN	NaN	-0.3	0.8948	0.0205	0.0214	0.0213	0.0208	0.0212
0.0	0.0	0.0	-2910.5911	462.1101	NaN	NaN	-0.1887	0.8947	0.0205	0.0215	0.0213	0.0208	0.0212
0.0	0.0	0.0	-3616.5911	204.1101	NaN	NaN	-0.0598	0.8946	0.0206	0.0215	0.0214	0.0208	0.0211
0.0	0.0	0.0	-1623.5911	4698.1101	NaN	NaN	1.3	0.8951	0.0204	0.0214	0.0213	0.0208	0.021
0.0	0.0	0.0	-3367.5911	-1111.8899	NaN	NaN	0.2482	0.8948	0.0206	0.0215	0.0213	0.0206	0.0211
0.0	0.0	0.0	-1744.5911	-1715.8899	NaN	NaN	0.4959	0.8952	0.0205	0.0215	0.0212	0.0206	0.021
0.0	0.0	0.0	-2275.5911	-396.8899	NaN	NaN	0.1485	0.8952	0.0205	0.0214	0.0212	0.0206	0.021
0.0	0.0	0.0	-2664.5911	-350.8899	NaN	NaN	0.1164	0.8955	0.0203	0.0213	0.0212	0.0206	0.0211
0.0	0.0	0.0	-1189.5911	1894.1101	NaN	NaN	1.3	0.8954	0.0203	0.0213	0.0212	0.0207	0.0211
0.0	0.0	0.0	-2814.5911	-1998.8899	NaN	NaN	0.4153	0.895	0.0204	0.0214	0.0212	0.0208	0.0212
0.0	0.0	0.0	-4225.5911	2243.1101	NaN	NaN	-0.3	0.8952	0.0204	0.0214	0.0212	0.0207	0.0211
0.0	0.0	0.0	-3216.5911	617.1101	NaN	NaN	-0.2374	0.8949	0.0205	0.0216	0.0213	0.0207	0.0211
0.0	0.0	0.0	-1139.5911	-1158.8899	NaN	NaN	0.5042	0.8952	0.0204	0.0215	0.0212	0.0206	0.0211
0.0	0.0	0.0	-2661.5911	-1170.8899	NaN	NaN	0.3055	0.895	0.0204	0.0215	0.0213	0.0207	0.0212
0.0	0.0	0.0	-1755.5911	2444.1101	NaN	NaN	1.3	0.8957	0.0201	0.0213	0.0211	0.0207	0.0211
0.0	0.0	0.0	-3294.5911	-514.8899	NaN	NaN	0.1352	0.8952	0.0201	0.0213	0.0213	0.0209	0.0213
0.0	0.0	0.0	-3224.5911	2401.1101	NaN	NaN	-0.3	0.8953	0.02	0.0212	0.0213	0.0209	0.0213
0.0	0.0	0.0	-3044.5911	1613.1101	NaN	NaN	-0.3	0.8951	0.0201	0.0212	0.0213	0.021	0.0213
0.0	0.0	0.0	-2423.5911	1630.1101	NaN	NaN	-0.3	0.8952	0.02	0.0212	0.0213	0.0209	0.0213
0.0	0.0	0.0	-3082.5911	-2623.8899	NaN	NaN	0.4598	0.8949	0.0201	0.0214	0.0214	0.0209	0.0213
0.0	0.0	0.0	-2364.5911	2565.1101	NaN	NaN	1.3	0.8958	0.0199	0.0212	0.0213	0.0208	0.0211
0.0	0.0	0.0	-2283.5911	-2741.8899	NaN	NaN	0.5456	0.895	0.0201	0.0214	0.0214	0.0208	0.0213
0.0	0.0	0.0	-1689.5911	520.1101	NaN	NaN	-0.3	0.8959	0.0199	0.0212	0.0213	0.0207	0.021
0.0	0.0	0.0	-3758.5911	-614.8899	NaN	NaN	0.1406	0.8953	0.02	0.0213	0.0213	0.0208	0.0212
0.0	0.0	0.0	-4324.5911	-993.8899	NaN	NaN	0.1869	0.8961	0.0198	0.0212	0.0212	0.0207	0.0211
0.0	0.0	0.0	-2335.5911	2969.1101	NaN	NaN	1.3	0.8964	0.0196	0.0209	0.0212	0.0208	0.0211
0.0	0.0	0.0	-1797.5911	-1270.8899	NaN	NaN	0.4142	0.896	0.0197	0.021	0.0212	0.0209	0.0211
0.0	0.0	0.0	-3352.5911	3032.1101	NaN	NaN	-0.3	0.8959	0.0197	0.0211	0.0212	0.021	0.0211
0.0	0.0	0.0	-1412.5911	697.1101	NaN	NaN	-0.3	0.8955	0.0198	0.0212	0.0213	0.0211	0.0211
0.0	0.0	0.0	-3053.5911	-803.8899	NaN	NaN	0.2084	0.8953	0.02	0.0214	0.0213	0.021	0.0212
0.0	0.0	0.0	-2788.5911	2247.1101	NaN	NaN	-0.3	0.8953	0.0199	0.0213	0.0213	0.0211	0.0212
0.0	0.0	0.0	-2806.5911	-13.8899	NaN	NaN	0.0049	0.8952	0.02	0.0213	0.0213	0.0211	0.0212
0.0	0.0	0.0	-2657.5911	2061.1101	NaN	NaN	-0.3	0.8949	0.0201	0.0212	0.0214	0.0213	0.0212
0.0	0.0	0.0	-1646.5911	3922.1101	NaN	NaN	1.3	0.895	0.0201	0.0212	0.0213	0.0212	0.0212
0.0	0.0	0.0	-1503.5911	-1134.8899	NaN	NaN	0.4301	0.8942	0.0203	0.0216	0.0214	0.0211	0.0214
0.0	0.0	0.0	-2893.5911	547.1101	NaN	NaN	-0.2332	0.8946	0.0203	0.0215	0.0214	0.021	0.0213
0.0	0.0	0.0	-2614.5911	567.1101	NaN	NaN	-0.277	0.8948	0.0202	0.0214	0.0214	0.021	0.0213
0.0	0.0	0.0	-2594.5911	1473.1101	NaN	NaN	-0.3	0.895	0.02	0.0213	0.0214	0.021	0.0213
0.0	0.0	0.0	-2911.5911	1534.1101	NaN	NaN	-0.3	0.8949	0.02	0.0212	0.0215	0.0211	0.0213
0.0	0.0	0.0	-2454.5911	306.1101	NaN	NaN	-0.1425	0.8948	0.0201	0.0212	0.0215	0.0211	0.0213
0.0	0.0	0.0	-3502.5911	2001.1101	NaN	NaN	-0.3	0.8947	0.0201	0.0213	0.0215	0.0211	0.0213
0.0	0.0	0.0	-1699.5911	856.1101	NaN	NaN	-0.3	0.8949	0.0201	0.0213	0.0215	0.021	0.0212
0.0	0.0	0.0	-3065.5911	-1411.8899	NaN	NaN	0.3153	0.895	0.0202	0.0213	0.0215	0.0208	0.0212
0.0	0.0	0.0	-2629.5911	870.1101	NaN	NaN	-0.3	0.8957	0.0199	0.0211	0.0214	0.0208	0.0211
0.0	0.0	0.0	-1989.5911	796.1101	NaN	NaN	-0.3	0.8959	0.0199	0.0211	0.0214	0.0207	0.0211
0.0	0.0	0.0	-2611.5911	-1975.8899	NaN	NaN	0.4307	0.8957	0.0199	0.0211	0.0214	0.0207	0.0211
0.0	0.0	0.0	-3571.5911	-372.8899	NaN	NaN	0.0945	0.8956	0.02	0.0211	0.0214	0.0207	0.0211
0.0	0.0	0.0	-1874.5911	2024.1101	NaN	NaN	1.3	0.8954	0.0201	0.0212	0.0215	0.0207	0.0211
0.0	0.0	0.0	-3349.5911	-459.8899	NaN	NaN	0.1207	0.8952	0.0202	0.0213	0.0215	0.0207	0.0211
0.0	0.0	0.0	-1922.5911	-156.8899	NaN	NaN	0.0754	0.8952	0.0202	0.0213	0.0215	0.0207	0.0211
0.0	0.0	0.0	-1978.5911	599.1101	NaN	NaN	-0.3	0.8953	0.0202	0.0212	0.0215	0.0207	0.021
0.0	0.0	0.0	-1109.5911	371.1101	NaN	NaN	-0.3	0.8951	0.0202	0.0212	0.0216	0.0208	0.0211
0.0	0.0	0.0	-3395.5911	1504.1101	NaN	NaN	-0.3	0.8948	0.0202	0.0212	0.0216	0.021	0.0212
0.0	0.0	0.0	-2713.5911	308.1101	NaN	NaN	-0.1281	0.8946	0.0203	0.0213	0.0217	0.021	0.0211
0.0	0.0	0.0	-3640.5911	1125.1101	NaN	NaN	-0.3	0.8944	0.0203	0.0213	0.0217	0.0211	0.0212
0.0	0.0	0.0	-2729.5911	-1391.8899	NaN	NaN	0.3377	0.8942	0.0204	0.0214	0.0218	0.0211	0.0211
0.0	0.0	0.0	-1928.5911	110.1101	NaN	NaN	-0.0606	0.8941	0.0206	0.0215	0.0218	0.021	0.021
0.0	0.0	0.0	-4175.5911	-968.8899	NaN	NaN	0.1883	0.8937	0.0208	0.0217	0.0218	0.0209	0.021
0.0	0.0	0.0	-1344.5911	-660.8899	NaN	NaN	0.3295	0.8943	0.0207	0.0216	0.0217	0.0208	0.0209
0.0	0.0	0.0	-3602.5911	-1664.8899	NaN	NaN	0.3161	0.8945	0.0206	0.0215	0.0216	0.0207	0.021
0.0	0.0	0.0	-1417.5911	-86.8899	NaN	NaN	0.0578	0.8953	0.0203	0.0213	0.0214	0.0207	0.021
0.0	0.0	0.0	-1931.5911	1387.1101	NaN	NaN	-0.3	0.8951	0.0202	0.0211	0.0215	0.021	0.021
0.0	0.0	0.0	-1858.5911	5205.1101	NaN	NaN	1.3	0.8947	0.0202	0.0211	0.0216	0.0214	0.021
0.0	0.0	0.0	-2742.5911	2846.1101	NaN	NaN	1.3	0.8941	0.0204	0.0213	0.0216	0.0213	0.0211
0.0	0.0	0.0	-969.5911	-1644.8899	NaN	NaN	0.6291	0.8931	0.0209	0.0218	0.0217	0.0213	0.0212
0.0	0.0	0.0	-3167.5911	-2784.8899	NaN	NaN	0.4679	0.8927	0.0212	0.022	0.0218	0.0211	0.0211
0.0	0.0	0.0	-3788.5911	-1484.8899	NaN	NaN	0.2816	0.8931	0.0211	0.0219	0.0217	0.021	0.0211
0.0	0.0	0.0	-2085.5911	995.1101	NaN	NaN	-0.3	0.8937	0.0209	0.0217	0.0217	0.0209	0.0211
0.0	0.0	0.0	-2950.5911	358.1101	NaN	NaN	-0.1381	0.8939	0.0207	0.0215	0.0216	0.021	0.0211
0.0	0.0	0.0	-2982.5911	-625.8899	NaN	NaN	0.1734	0.8939	0.0207	0.0214	0.0216	0.0212	0.0212
0.0	0.0	0.0	-4204.5911	2430.1101	NaN	NaN	-0.3	0.8935	0.0207	0.0215	0.0217	0.0213	0.0213
0.0	0.0	0.0	-2515.5911	857.1101	NaN	NaN	-0.3	0.893	0.0208	0.0217	0.0217	0.0215	0.0213
0.0	0.0	0.0	-3908.5911	1514.1101	NaN	NaN	-0.3	0.8927	0.0209	0.0218	0.0218	0.0214	0.0214
0.0	0.0	0.0	-5392.5911	-1762.8899	NaN	NaN	0.2464	0.8925	0.021	0.022	0.0219	0.0213	0.0213
0.0	0.0	0.0	-3311.5911	2011.1101	NaN	NaN	-0.3	0.8934	0.0207	0.0218	0.0217	0.0211	0.0213
0.0	0.0	0.0	-3757.5911	-3080.8899	NaN	NaN	0.4505	0.8933	0.0207	0.0219	0.0217	0.0211	0.0214
0.0	0.0	0.0	-1357.5911	1172.1101	NaN	NaN	-0.3	0.8942	0.0204	0.0215	0.0216	0.0211	0.0212
0.0	0.0	0.0	-4030.5911	-154.8899	NaN	NaN	0.037	0.8935	0.0205	0.0216	0.0216	0.0212	0.0215
0.0	0.0	0.0	-4097.5911	-617.8899	NaN	NaN	0.131	0.8939	0.0204	0.0215	0.0215	0.0212	0.0214
0.0	0.0	0.0	-2404.5911	753.1101	NaN	NaN	-0.3	0.8935	0.0204	0.0216	0.0215	0.0215	0.0215
0.0	0.0	0.0	-2348.5911	-142.8899	NaN	NaN	0.0574	0.8934	0.0204	0.0216	0.0216	0.0216	0.0214
0.0	0.0	0.0	-3214.5911	269.1101	NaN	NaN	-0.0914	0.8928	0.0206	0.0219	0.0216	0.0216	0.0215
0.0	0.0	0.0	-2397.5911	-1034.8899	NaN	NaN	0.3015	0.8922	0.0208	0.0221	0.0216	0.0217	0.0215
0.0	0.0	0.0	-3494.5911	-465.8899	NaN	NaN	0.1176	0.8923	0.0208	0.0221	0.0216	0.0217	0.0216
0.0	0.0	0.0	-1392.5911	418.1101	NaN	NaN	-0.3	0.8927	0.0206	0.0218	0.0215	0.0218	0.0216
0.0	0.0	0.0	-821.5911	1681.1101	NaN	NaN	1.3	0.8926	0.0205	0.0217	0.0216	0.022	0.0217
0.0	0.0	0.0	-2636.5911	1061.1101	NaN	NaN	-0.3	0.892	0.0206	0.0217	0.0217	0.0222	0.0218
0.0	0.0	0.0	-3392.5911	597.1101	NaN	NaN	-0.2136	0.8917	0.0206	0.0218	0.0218	0.0223	0.0218
0.0	0.0	0.0	-3750.5911	3824.1101	NaN	NaN	1.3	0.8915	0.0208	0.0219	0.0218	0.0221	0.0219
0.0	0.0	0.0	-3133.5911	-2000.8899	NaN	NaN	0.3897	0.8912	0.021	0.0222	0.0218	0.0219	0.0219
0.0	0.0	0.0	-3779.5911	-2472.8899	NaN	NaN	0.3955	0.8917	0.0209	0.0221	0.0217	0.0217	0.0218
0.0	0.0	0.0	-3958.5911	-367.8899	NaN	NaN	0.085	0.8924	0.0206	0.0219	0.0216	0.0217	0.0217
0.0	0.0	0.0	-1497.5911	1840.1101	NaN	NaN	1.3	0.893	0.0203	0.0216	0.0216	0.0219	0.0216
0.0	0.0	0.0	-3467.5911	151.1101	NaN	NaN	-0.0456	0.8925	0.0204	0.0217	0.0217	0.0219	0.0217
0.0	0.0	0.0	-4454.5911	-352.8899	NaN	NaN	0.0734	0.8925	0.0205	0.0218	0.0217	0.0218	0.0216
0.0	0.0	0.0	-2655.5911	651.1101	NaN	NaN	-0.3	0.8925	0.0206	0.0218	0.0216	0.0217	0.0217
0.0	0.0	0.0	-1847.5911	-3647.8899	NaN	NaN	0.6638	0.8927	0.0204	0.0218	0.0216	0.0217	0.0218
0.0	0.0	0.0	-2439.5911	2717.1101	NaN	NaN	1.3	0.8934	0.0201	0.0215	0.0215	0.0219	0.0216
0.0	0.0	0.0	-2746.5911	162.1101	NaN	NaN	-0.0627	0.8926	0.0203	0.0217	0.0216	0.022	0.0218
0.0	0.0	0.0	-2206.5911	81.1101	NaN	NaN	-0.0382	0.8924	0.0204	0.0217	0.0216	0.0221	0.0218
0.0	0.0	0.0	-3936.5911	803.1101	NaN	NaN	-0.2563	0.8916	0.0207	0.022	0.0217	0.0221	0.022
0.0	0.0	0.0	-3541.5911	973.1101	NaN	NaN	-0.3	0.8917	0.0207	0.022	0.0217	0.022	0.0219
0.0	0.0	0.0	-3076.5911	820.1101	NaN	NaN	-0.3	0.8913	0.0207	0.0221	0.0218	0.0222	0.022
0.0	0.0	0.0	-2830.5911	1591.1101	NaN	NaN	-0.3	0.8913	0.0207	0.022	0.0218	0.0223	0.0219
0.0	0.0	0.0	-1581.5911	235.1101	NaN	NaN	-0.1746	0.891	0.0208	0.0221	0.0218	0.0224	0.0219
0.0	0.0	0.0	-274.5911	-1745.8899	NaN	NaN	0.8641	0.8908	0.0209	0.0222	0.0218	0.0224	0.0219
0.0	0.0	0.0	-2603.5911	-121.8899	NaN	NaN	0.0447	0.8904	0.021	0.0224	0.0219	0.0224	0.0219
0.0	0.0	0.0	-1675.5911	-1212.8899	NaN	NaN	0.4199	0.8902	0.0211	0.0225	0.0219	0.0224	0.0219
0.0	0.0	0.0	-5251.5911	-700.8899	NaN	NaN	0.1177	0.8901	0.0211	0.0225	0.0219	0.0224	0.022
0.0	0.0	0.0	-2747.5911	-364.8899	NaN	NaN	0.1172	0.8904	0.021	0.0224	0.0219	0.0223	0.0219
0.0	0.0	0.0	-3724.5911	1197.1101	NaN	NaN	-0.3	0.8907	0.021	0.0223	0.0219	0.0222	0.022
0.0	0.0	0.0	-4927.5911	215.1101	NaN	NaN	-0.0456	0.8909	0.0209	0.0222	0.0218	0.0221	0.022
0.0	0.0	0.0	-3191.5911	223.1101	NaN	NaN	-0.0752	0.8919	0.0206	0.0219	0.0217	0.0221	0.0219
0.0	0.0	0.0	-2220.5911	3248.1101	NaN	NaN	1.3	0.8921	0.0205	0.0216	0.0217	0.0224	0.0218
0.0	0.0	0.0	-2074.5911	755.1101	NaN	NaN	-0.3	0.8921	0.0204	0.0217	0.0216	0.0224	0.0218
0.0	0.0	0.0	-3202.5911	489.1101	NaN	NaN	-0.1803	0.8918	0.0206	0.0218	0.0217	0.0223	0.0218
0.0	0.0	0.0	-3348.5911	-298.8899	NaN	NaN	0.0819	0.8913	0.0208	0.0221	0.0217	0.0222	0.0219
0.0	0.0	0.0	-3776.5911	865.1101	NaN	NaN	-0.2971	0.8914	0.0209	0.0221	0.0217	0.022	0.0218
0.0	0.0	0.0	-3611.5911	-1257.8899	NaN	NaN	0.2583	0.8912	0.0209	0.0222	0.0218	0.0219	0.022
0.0	0.0	0.0	-2482.5911	-2524.8899	NaN	NaN	0.5042	0.8916	0.0209	0.022	0.0217	0.0218	0.0219
0.0	0.0	0.0	-1270.5911	1121.1101	NaN	NaN	-0.3	0.8921	0.0207	0.0217	0.0216	0.0219	0.0219
0.0	0.0	0.0	-2190.5911	-556.8899	NaN	NaN	0.2027	0.8922	0.0206	0.0215	0.0216	0.0221	0.022
0.0	0.0	0.0	-2417.5911	2588.1101	NaN	NaN	1.3	0.8926	0.0204	0.0213	0.0215	0.0222	0.0219
0.0	0.0	0.0	-3900.5911	1255.1101	NaN	NaN	-0.3	0.8922	0.0204	0.0215	0.0216	0.0222	0.022
0.0	0.0	0.0	-2600.5911	310.1101	NaN	NaN	-0.1354	0.8924	0.0204	0.0216	0.0216	0.0221	0.0219
0.0	0.0	0.0	-2900.5911	-1474.8899	NaN	NaN	0.3371	0.892	0.0206	0.0218	0.0217	0.022	0.0219
0.0	0.0	0.0	-2310.5911	341.1101	NaN	NaN	-0.1732	0.8925	0.0205	0.0218	0.0216	0.0219	0.0217
0.0	0.0	0.0	-2620.5911	-1159.8899	NaN	NaN	0.3068	0.8925	0.0205	0.0218	0.0216	0.0218	0.0218
0.0	0.0	0.0	-2379.5911	-2348.8899	NaN	NaN	0.4968	0.8925	0.0205	0.0218	0.0216	0.0218	0.0217
0.0	0.0	0.0	-4328.5911	2213.1101	NaN	NaN	-0.3	0.8929	0.0204	0.0217	0.0216	0.0218	0.0216
0.0	0.0	0.0	-2825.5911	178.1101	NaN	NaN	-0.0673	0.8927	0.0204	0.0218	0.0216	0.0218	0.0217
0.0	0.0	0.0	-1206.5911	-1553.8899	NaN	NaN	0.5629	0.8929	0.0204	0.0218	0.0215	0.0218	0.0216
0.0	0.0	0.0	-2552.5911	1543.1101	NaN	NaN	-0.3	0.8931	0.0204	0.0217	0.0215	0.0218	0.0215
0.0	0.0	0.0	-3038.5911	1012.1101	NaN	NaN	-0.3	0.8928	0.0204	0.0218	0.0216	0.0219	0.0216
0.0	0.0	0.0	-2196.5911	4795.1101	NaN	NaN	1.3	0.8929	0.0204	0.0217	0.0215	0.0221	0.0215
0.0	0.0	0.0	-3092.5911	3181.1101	NaN	NaN	1.3	0.8925	0.0204	0.0219	0.0216	0.0219	0.0216
0.0	0.0	0.0	-2843.5911	263.1101	NaN	NaN	-0.102	0.8921	0.0206	0.022	0.0217	0.0218	0.0217
0.0	0.0	0.0	-3527.5911	2165.1101	NaN	NaN	-0.3	0.8926	0.0205	0.0219	0.0217	0.0217	0.0217
0.0	0.0	0.0	-2244.5911	1388.1101	NaN	NaN	-0.3	0.8928	0.0204	0.0218	0.0217	0.0217	0.0217
0.0	0.0	0.0	-2748.5911	810.1101	NaN	NaN	-0.3	0.8929	0.0203	0.0217	0.0217	0.0217	0.0217
0.0	0.0	0.0	-2549.5911	1398.1101	NaN	NaN	-0.3	0.8929	0.0203	0.0217	0.0217	0.0217	0.0216
0.0	0.0	0.0	-2672.5911	747.1101	NaN	NaN	-0.3	0.8931	0.0204	0.0218	0.0217	0.0214	0.0216
0.0	0.0	0.0	-4638.5911	667.1101	NaN	NaN	-0.168	0.8935	0.0203	0.0218	0.0216	0.0212	0.0215
0.0	0.0	0.0	-3587.5911	-2871.8899	NaN	NaN	0.4446	0.8938	0.0202	0.0218	0.0216	0.0211	0.0215
0.0	0.0	0.0	-3682.5911	1155.1101	NaN	NaN	-0.3	0.8946	0.02	0.0215	0.0214	0.021	0.0214
0.0	0.0	0.0	-2523.5911	-63.8899	NaN	NaN	0.0247	0.8946	0.02	0.0214	0.0214	0.0212	0.0215
0.0	0.0	0.0	-2152.5911	642.1101	NaN	NaN	-0.3	0.8943	0.02	0.0213	0.0215	0.0213	0.0215
0.0	0.0	0.0	-2661.5911	-25.8899	NaN	NaN	0.0096	0.894	0.0201	0.0214	0.0215	0.0214	0.0217
0.0	0.0	0.0	-3912.5911	2385.1101	NaN	NaN	-0.3	0.894	0.0201	0.0213	0.0214	0.0215	0.0217
0.0	0.0	0.0	-3101.5911	903.1101	NaN	NaN	-0.3	0.8934	0.0202	0.0214	0.0216	0.0216	0.0219
0.0	0.0	0.0	-3529.5911	-607.8899	NaN	NaN	0.1469	0.8934	0.0202	0.0214	0.0216	0.0215	0.0218
0.0	0.0	0.0	-2297.5911	546.1101	NaN	NaN	-0.3	0.8931	0.0204	0.0216	0.0217	0.0214	0.0218
0.0	0.0	0.0	-3301.5911	968.1101	NaN	NaN	-0.3	0.8931	0.0204	0.0217	0.0217	0.0213	0.0218
0.0	0.0	0.0	-3643.5911	-1720.8899	NaN	NaN	0.3208	0.8931	0.0205	0.0217	0.0217	0.0213	0.0217
0.0	0.0	0.0	-2721.5911	1381.1101	NaN	NaN	-0.3	0.8936	0.0203	0.0216	0.0216	0.0214	0.0215
0.0	0.0	0.0	-2807.5911	592.1101	NaN	NaN	-0.2673	0.8936	0.0203	0.0216	0.0216	0.0215	0.0215
0.0	0.0	0.0	-823.5911	482.1101	NaN	NaN	-0.3	0.8939	0.0202	0.0215	0.0216	0.0215	0.0215
0.0	0.0	0.0	-4791.5911	-1774.8899	NaN	NaN	0.2703	0.8936	0.0203	0.0216	0.0216	0.0214	0.0215
0.0	0.0	0.0	-3635.5911	2387.1101	NaN	NaN	-0.3	0.8943	0.0201	0.0214	0.0215	0.0213	0.0214
0.0	0.0	0.0	-3406.5911	-762.8899	NaN	NaN	0.183	0.8939	0.0202	0.0215	0.0215	0.0213	0.0216
0.0	0.0	0.0	-1547.5911	759.1101	NaN	NaN	-0.3	0.8944	0.02	0.0212	0.0214	0.0214	0.0215
0.0	0.0	0.0	-1544.5911	2146.1101	NaN	NaN	1.3	0.894	0.02	0.0212	0.0215	0.0216	0.0216
0.0	0.0	0.0	-2760.5911	983.1101	NaN	NaN	-0.3	0.8937	0.0201	0.0212	0.0216	0.0217	0.0216
0.0	0.0	0.0	-882.5911	1996.1101	NaN	NaN	1.3	0.8936	0.0202	0.0212	0.0217	0.0217	0.0216
0.0	0.0	0.0	-2650.5911	-1177.8899	NaN	NaN	0.3077	0.8931	0.0204	0.0216	0.0217	0.0215	0.0217
0.0	0.0	0.0	-1645.5911	-925.8899	NaN	NaN	0.3601	0.8933	0.0205	0.0216	0.0216	0.0213	0.0216
0.0	0.0	0.0	-2418.5911	-793.8899	NaN	NaN	0.2471	0.8936	0.0204	0.0216	0.0216	0.0213	0.0215
0.0	0.0	0.0	-3281.5911	3058.1101	NaN	NaN	-0.3	0.8941	0.0202	0.0213	0.0216	0.0214	0.0214
0.0	0.0	0.0	-2228.5911	624.1101	NaN	NaN	-0.3	0.8939	0.0201	0.0213	0.0217	0.0215	0.0215
0.0	0.0	0.0	-4000.5911	1479.1101	NaN	NaN	-0.3	0.8939	0.0202	0.0213	0.0217	0.0215	0.0214
0.0	0.0	0.0	-2744.5911	-294.8899	NaN	NaN	0.097	0.8933	0.0204	0.0216	0.0218	0.0215	0.0214
0.0	0.0	0.0	-3553.5911	689.1101	NaN	NaN	-0.2406	0.8937	0.0204	0.0216	0.0218	0.0212	0.0213
0.0	0.0	0.0	-4244.5911	-2837.8899	NaN	NaN	0.4007	0.8938	0.0204	0.0217	0.0217	0.0209	0.0213
0.0	0.0	0.0	-2651.5911	-356.8899	NaN	NaN	0.1186	0.8948	0.0202	0.0215	0.0216	0.0208	0.0212
0.0	0.0	0.0	-3074.5911	-179.8899	NaN	NaN	0.0553	0.895	0.02	0.0213	0.0216	0.0209	0.0213
0.0	0.0	0.0	-1996.5911	2267.1101	NaN	NaN	1.3	0.8957	0.0197	0.0209	0.0215	0.0211	0.0211
0.0	0.0	0.0	-2744.5911	2145.1101	NaN	NaN	-0.3	0.8951	0.0199	0.021	0.0216	0.0212	0.0212
0.0	0.0	0.0	-2925.5911	633.1101	NaN	NaN	-0.2762	0.895	0.02	0.0211	0.0216	0.0211	0.0212
0.0	0.0	0.0	-482.5911	-1546.8899	NaN	NaN	0.7622	0.8944	0.0202	0.0214	0.0216	0.0212	0.0212
0.0	0.0	0.0	-336.5911	585.1101	NaN	NaN	1.3	0.8942	0.0203	0.0215	0.0217	0.0212	0.0211
0.0	0.0	0.0	-5372.5911	155.1101	NaN	NaN	-0.0297	0.8935	0.0205	0.0217	0.0218	0.0212	0.0212
0.0	0.0	0.0	-2859.5911	-580.8899	NaN	NaN	0.1688	0.8935	0.0206	0.0218	0.0218	0.0211	0.0212
0.0	0.0	0.0	-2545.5911	-1055.8899	NaN	NaN	0.2932	0.8935	0.0207	0.0218	0.0218	0.021	0.0212
0.0	0.0	0.0	-2555.5911	-1329.8899	NaN	NaN	0.3423	0.894	0.0205	0.0216	0.0217	0.0209	0.0212
0.0	0.0	0.0	-2949.5911	624.1101	NaN	NaN	-0.2684	0.8943	0.0204	0.0215	0.0216	0.021	0.0212
0.0	0.0	0.0	-4484.5911	2628.1101	NaN	NaN	-0.3	0.8943	0.0202	0.0213	0.0216	0.0213	0.0212
0.0	0.0	0.0	-2326.5911	2593.1101	NaN	NaN	1.3	0.8941	0.0203	0.0213	0.0217	0.0215	0.0212
0.0	0.0	0.0	-2116.5911	500.1101	NaN	NaN	-0.3	0.8934	0.0205	0.0216	0.0218	0.0215	0.0213
0.0	0.0	0.0	-4905.5911	1456.1101	NaN	NaN	-0.3	0.8934	0.0207	0.0217	0.0218	0.0213	0.0212
0.0	0.0	0.0	-3606.5911	-2752.8899	NaN	NaN	0.4329	0.8933	0.0209	0.0219	0.0217	0.0211	0.0212
0.0	0.0	0.0	-3959.5911	127.1101	NaN	NaN	-0.0332	0.8941	0.0206	0.0216	0.0216	0.0209	0.0211
0.0	0.0	0.0	-2379.5911	-449.8899	NaN	NaN	0.159	0.8941	0.0206	0.0215	0.0216	0.021	0.0212
0.0	0.0	0.0	-2316.5911	-962.8899	NaN	NaN	0.2936	0.8944	0.0205	0.0214	0.0215	0.0211	0.0212
0.0	0.0	0.0	-2478.5911	674.1101	NaN	NaN	-0.3	0.8939	0.0205	0.0214	0.0216	0.0213	0.0213
0.0	0.0	0.0	-2319.5911	-945.8899	NaN	NaN	0.2897	0.8934	0.0206	0.0215	0.0216	0.0214	0.0214
0.0	0.0	0.0	-4043.5911	595.1101	NaN	NaN	-0.1726	0.893	0.0208	0.0217	0.0217	0.0214	0.0215
0.0	0.0	0.0	-4546.5911	-1475.8899	NaN	NaN	0.2451	0.8928	0.0208	0.0218	0.0217	0.0214	0.0215
0.0	0.0	0.0	-2675.5911	-273.8899	NaN	NaN	0.0929	0.893	0.0207	0.0217	0.0216	0.0213	0.0216
0.0	0.0	0.0	-5083.5911	632.1101	NaN	NaN	-0.142	0.8933	0.0206	0.0216	0.0216	0.0214	0.0216
0.0	0.0	0.0	-3276.5911	1892.1101	NaN	NaN	-0.3	0.8937	0.0204	0.0214	0.0215	0.0215	0.0215
0.0	0.0	0.0	-1983.5911	479.1101	NaN	NaN	-0.3	0.8935	0.0203	0.0214	0.0216	0.0216	0.0216
0.0	0.0	0.0	-2890.5911	756.1101	NaN	NaN	-0.3	0.8936	0.0202	0.0213	0.0216	0.0217	0.0216
0.0	0.0	0.0	-2428.5911	-642.8899	NaN	NaN	0.2093	0.8933	0.0203	0.0214	0.0216	0.0217	0.0217
0.0	0.0	0.0	-3366.5911	504.1101	NaN	NaN	-0.1761	0.8934	0.0203	0.0216	0.0216	0.0215	0.0217
0.0	0.0	0.0	-1890.5911	-1815.8899	NaN	NaN	0.4899	0.8936	0.0202	0.0216	0.0215	0.0214	0.0217
0.0	0.0	0.0	-2579.5911	-2083.8899	NaN	NaN	0.4469	0.8939	0.0201	0.0216	0.0214	0.0213	0.0216
0.0	0.0	0.0	-3063.5911	659.1101	NaN	NaN	-0.2741	0.8943	0.02	0.0214	0.0214	0.0214	0.0215
0.0	0.0	0.0	-2199.5911	1086.1101	NaN	NaN	-0.3	0.8941	0.02	0.0213	0.0214	0.0216	0.0216
0.0	0.0	0.0	-1144.5911	-153.8899	NaN	NaN	0.1185	0.8939	0.02	0.0212	0.0215	0.0218	0.0217
0.0	0.0	0.0	-3278.5911	3179.1101	NaN	NaN	-0.3	0.8936	0.02	0.0211	0.0216	0.022	0.0216
0.0	0.0	0.0	-2878.5911	1570.1101	NaN	NaN	-0.3	0.8931	0.0202	0.0212	0.0217	0.0221	0.0217
0.0	0.0	0.0	-3144.5911	1301.1101	NaN	NaN	-0.3	0.893	0.0203	0.0213	0.0216	0.022	0.0218
0.0	0.0	0.0	-1758.5911	-1777.8899	NaN	NaN	0.5027	0.8925	0.0206	0.0216	0.0216	0.0219	0.0218
0.0	0.0	0.0	-2357.5911	-208.8899	NaN	NaN	0.0814	0.8931	0.0205	0.0215	0.0215	0.0217	0.0217
0.0	0.0	0.0	-3067.5911	974.1101	NaN	NaN	-0.3	0.8933	0.0203	0.0214	0.0215	0.0218	0.0217
0.0	0.0	0.0	-1957.5911	-182.8899	NaN	NaN	0.0854	0.8935	0.0202	0.0212	0.0215	0.0219	0.0217
0.0	0.0	0.0	-4308.5911	1960.1101	NaN	NaN	-0.3	0.8934	0.0202	0.0213	0.0216	0.0219	0.0217
0.0	0.0	0.0	-3219.5911	2780.1101	NaN	NaN	-0.3	0.8934	0.0202	0.0213	0.0216	0.0219	0.0216
0.0	0.0	0.0	-2492.5911	1031.1101	NaN	NaN	-0.3	0.8935	0.0203	0.0215	0.0215	0.0216	0.0217
0.0	0.0	0.0	-2467.5911	-2301.8899	NaN	NaN	0.4826	0.8935	0.0204	0.0215	0.0215	0.0215	0.0217
0.0	0.0	0.0	-3517.5911	223.1101	NaN	NaN	-0.0677	0.8941	0.0202	0.0214	0.0214	0.0214	0.0216
0.0	0.0	0.0	-132.5911	1207.1101	NaN	NaN	1.1234	0.8943	0.02	0.0211	0.0215	0.0216	0.0215
0.0	0.0	0.0	-4091.5911	1978.1101	NaN	NaN	-0.3	0.8943	0.02	0.021	0.0214	0.0216	0.0215
0.0	0.0	0.0	-2980.5911	-1633.8899	NaN	NaN	0.3541	0.8938	0.0203	0.0213	0.0215	0.0215	0.0217
0.0	0.0	0.0	-4340.5911	1083.1101	NaN	NaN	-0.3	0.8939	0.0204	0.0212	0.0214	0.0214	0.0216
0.0	0.0	0.0	-1746.5911	-742.8899	NaN	NaN	0.2984	0.8934	0.0205	0.0213	0.0215	0.0216	0.0217
0.0	0.0	0.0	-3181.5911	1075.1101	NaN	NaN	-0.3	0.8937	0.0204	0.0212	0.0215	0.0216	0.0217
0.0	0.0	0.0	-1503.5911	367.1101	NaN	NaN	-0.3	0.8932	0.0205	0.0213	0.0216	0.0217	0.0217
0.0	0.0	0.0	-1033.5911	-1156.8899	NaN	NaN	0.5281	0.8932	0.0206	0.0214	0.0216	0.0216	0.0217
0.0	0.0	0.0	-1140.5911	1252.1101	NaN	NaN	1.3	0.8939	0.0204	0.0212	0.0214	0.0215	0.0216
0.0	0.0	0.0	-1823.5911	-1549.8899	NaN	NaN	0.4594	0.8938	0.0204	0.0213	0.0214	0.0213	0.0216
0.0	0.0	0.0	-3054.5911	1406.1101	NaN	NaN	-0.3	0.8942	0.0203	0.0212	0.0214	0.0213	0.0215
0.0	0.0	0.0	-3379.5911	-49.8899	NaN	NaN	0.0145	0.8941	0.0203	0.0212	0.0215	0.0214	0.0215
0.0	0.0	0.0	-3093.5911	1647.1101	NaN	NaN	-0.3	0.8939	0.0204	0.0213	0.0215	0.0214	0.0215
0.0	0.0	0.0	-2410.5911	-692.8899	NaN	NaN	0.2233	0.8937	0.0205	0.0215	0.0215	0.0213	0.0215
0.0	0.0	0.0	-3216.5911	-1580.8899	NaN	NaN	0.3295	0.894	0.0205	0.0215	0.0214	0.0211	0.0214
0.0	0.0	0.0	-3209.5911	-2125.8899	NaN	NaN	0.3984	0.8942	0.0205	0.0215	0.0214	0.021	0.0214
0.0	0.0	0.0	-3484.5911	2860.1101	NaN	NaN	-0.3	0.8949	0.0203	0.0212	0.0212	0.0211	0.0213
0.0	0.0	0.0	-1424.5911	-40.8899	NaN	NaN	0.0279	0.8945	0.0203	0.0212	0.0212	0.0213	0.0214
0.0	0.0	0.0	-1281.5911	1278.1101	NaN	NaN	-0.3	0.8946	0.0203	0.0212	0.0212	0.0214	0.0214
0.0	0.0	0.0	-2477.5911	2909.1101	NaN	NaN	1.3	0.8942	0.0204	0.0213	0.0212	0.0214	0.0214
0.0	0.0	0.0	-3365.5911	-1924.8899	NaN	NaN	0.3638	0.8937	0.0206	0.0215	0.0213	0.0214	0.0215
0.0	0.0	0.0	-3111.5911	3108.1101	NaN	NaN	-0.3	0.8935	0.0206	0.0215	0.0214	0.0215	0.0216
0.0	0.0	0.0	-1882.5911	2139.1101	NaN	NaN	1.3	0.893	0.0207	0.0216	0.0215	0.0216	0.0216
0.0	0.0	0.0	-3068.5911	-36.8899	NaN	NaN	0.0119	0.893	0.0207	0.0217	0.0215	0.0214	0.0216
0.0	0.0	0.0	-4041.5911	-1389.8899	NaN	NaN	0.2559	0.8932	0.0207	0.0217	0.0215	0.0214	0.0216
0.0	0.0	0.0	-3877.5911	2483.1101	NaN	NaN	-0.3	0.8939	0.0204	0.0215	0.0214	0.0213	0.0215
0.0	0.0	0.0	-2641.5911	1578.1101	NaN	NaN	-0.3	0.8938	0.0204	0.0215	0.0214	0.0214	0.0216
0.0	0.0	0.0	-3736.5911	1831.1101	NaN	NaN	-0.3	0.8943	0.0202	0.0214	0.0213	0.0213	0.0215
0.0	0.0	0.0	-2922.5911	-332.8899	NaN	NaN	0.1023	0.8941	0.0203	0.0215	0.0214	0.0213	0.0215
0.0	0.0	0.0	-4593.5911	920.1101	NaN	NaN	-0.2505	0.8946	0.0202	0.0213	0.0212	0.0212	0.0214
0.0	0.0	0.0	-3365.5911	1474.1101	NaN	NaN	-0.3	0.8945	0.0202	0.0213	0.0213	0.0212	0.0215
0.0	0.0	0.0	-3063.5911	-1342.8899	NaN	NaN	0.3048	0.8945	0.0202	0.0214	0.0213	0.0212	0.0215
0.0	0.0	0.0	-2784.5911	1835.1101	NaN	NaN	-0.3	0.8946	0.0202	0.0213	0.0212	0.0212	0.0215
0.0	0.0	0.0	-2175.5911	-954.8899	NaN	NaN	0.305	0.8943	0.0203	0.0213	0.0213	0.0213	0.0216
0.0	0.0	0.0	-3336.5911	-267.8899	NaN	NaN	0.0743	0.8944	0.0202	0.0212	0.0212	0.0213	0.0216
0.0	0.0	0.0	-3283.5911	2383.1101	NaN	NaN	-0.3	0.8942	0.0203	0.0212	0.0212	0.0214	0.0217
0.0	0.0	0.0	-2852.5911	1605.1101	NaN	NaN	-0.3	0.894	0.0203	0.0212	0.0213	0.0215	0.0217
0.0	0.0	0.0	-3099.5911	2873.1101	NaN	NaN	-0.3	0.894	0.0202	0.0212	0.0213	0.0216	0.0217
0.0	0.0	0.0	-4227.5911	1155.1101	NaN	NaN	-0.3	0.8939	0.0203	0.0213	0.0214	0.0214	0.0217
0.0	0.0	0.0	-3937.5911	675.1101	NaN	NaN	-0.2069	0.8939	0.0203	0.0214	0.0214	0.0213	0.0216
0.0	0.0	0.0	-3352.5911	849.1101	NaN	NaN	-0.3	0.894	0.0203	0.0214	0.0214	0.0213	0.0216
0.0	0.0	0.0	-4016.5911	-455.8899	NaN	NaN	0.1019	0.894	0.0204	0.0215	0.0214	0.0212	0.0215
0.0	0.0	0.0	-2860.5911	131.1101	NaN	NaN	-0.048	0.8942	0.0203	0.0214	0.0214	0.0212	0.0214
0.0	0.0	0.0	-4751.5911	-181.8899	NaN	NaN	0.0369	0.8942	0.0203	0.0214	0.0213	0.0212	0.0215
0.0	0.0	0.0	-1698.5911	-3172.8899	NaN	NaN	0.6513	0.8943	0.0203	0.0214	0.0213	0.0213	0.0215
0.0	0.0	0.0	-3181.5911	1996.1101	NaN	NaN	-0.3	0.8943	0.0202	0.0212	0.0213	0.0215	0.0215
0.0	0.0	0.0	-3401.5911	-28.8899	NaN	NaN	0.0084	0.8938	0.0203	0.0213	0.0213	0.0217	0.0216
0.0	0.0	0.0	-2216.5911	1066.1101	NaN	NaN	-0.3	0.8938	0.0203	0.0212	0.0213	0.0218	0.0217
0.0	0.0	0.0	-4068.5911	2529.1101	NaN	NaN	-0.3	0.8932	0.0204	0.0214	0.0214	0.0219	0.0218
0.0	0.0	0.0	-2741.5911	1926.1101	NaN	NaN	-0.3	0.8929	0.0205	0.0215	0.0214	0.0219	0.0218
0.0	0.0	0.0	-2893.5911	2410.1101	NaN	NaN	-0.3	0.8925	0.0206	0.0216	0.0215	0.022	0.0218
0.0	0.0	0.0	-3195.5911	-294.8899	NaN	NaN	0.0845	0.892	0.0208	0.0217	0.0216	0.022	0.0219
0.0	0.0	0.0	-3214.5911	2749.1101	NaN	NaN	-0.3	0.892	0.0208	0.0217	0.0216	0.0221	0.0219
0.0	0.0	0.0	-3230.5911	179.1101	NaN	NaN	-0.0587	0.892	0.0207	0.0217	0.0216	0.0221	0.0219
0.0	0.0	0.0	-4075.5911	-242.8899	NaN	NaN	0.0562	0.892	0.0207	0.0217	0.0216	0.0221	0.0219
0.0	0.0	0.0	-3387.5911	2811.1101	NaN	NaN	-0.3	0.8923	0.0206	0.0217	0.0216	0.0221	0.0218
0.0	0.0	0.0	-4659.5911	894.1101	NaN	NaN	-0.2374	0.8924	0.0205	0.0217	0.0216	0.0219	0.0218
0.0	0.0	0.0	-3839.5911	-300.8899	NaN	NaN	0.0727	0.8929	0.0204	0.0217	0.0215	0.0217	0.0218
0.0	0.0	0.0	-3973.5911	757.1101	NaN	NaN	-0.2354	0.8935	0.0203	0.0215	0.0215	0.0215	0.0217
0.0	0.0	0.0	-3323.5911	-1394.8899	NaN	NaN	0.2956	0.8938	0.0202	0.0213	0.0214	0.0215	0.0217
0.0	0.0	0.0	-4073.5911	2148.1101	NaN	NaN	-0.3	0.8944	0.02	0.021	0.0213	0.0216	0.0217
0.0	0.0	0.0	-3062.5911	2345.1101	NaN	NaN	-0.3	0.8942	0.02	0.021	0.0213	0.0217	0.0217
0.0	0.0	0.0	-2980.5911	709.1101	NaN	NaN	-0.3	0.8943	0.02	0.021	0.0213	0.0217	0.0217
0.0	0.0	0.0	-2401.5911	249.1101	NaN	NaN	-0.1157	0.8941	0.02	0.021	0.0214	0.0218	0.0217
0.0	0.0	0.0	-1766.5911	2161.1101	NaN	NaN	1.3	0.8938	0.02	0.0211	0.0215	0.0219	0.0217
0.0	0.0	0.0	-2325.5911	584.1101	NaN	NaN	-0.3	0.8934	0.0202	0.0213	0.0216	0.0219	0.0217
0.0	0.0	0.0	-3480.5911	-1179.8899	NaN	NaN	0.2532	0.8927	0.0204	0.0216	0.0217	0.0218	0.0218
0.0	0.0	0.0	-3658.5911	-131.8899	NaN	NaN	0.0348	0.8927	0.0205	0.0217	0.0217	0.0216	0.0217
0.0	0.0	0.0	-4494.5911	-497.8899	NaN	NaN	0.0997	0.8927	0.0205	0.0217	0.0217	0.0216	0.0217
0.0	0.0	0.0	-1955.5911	215.1101	NaN	NaN	-0.1236	0.8932	0.0203	0.0215	0.0217	0.0217	0.0217
0.0	0.0	0.0	-4857.5911	1376.1101	NaN	NaN	-0.3	0.8932	0.0202	0.0215	0.0217	0.0218	0.0216
0.0	0.0	0.0	-3072.5911	1833.1101	NaN	NaN	-0.3	0.8933	0.0203	0.0215	0.0217	0.0217	0.0216
0.0	0.0	0.0	-1648.5911	-3632.8899	NaN	NaN	0.6879	0.8932	0.0203	0.0217	0.0216	0.0215	0.0217
0.0	0.0	0.0	-2482.5911	-130.8899	NaN	NaN	0.0501	0.8936	0.0202	0.0215	0.0216	0.0216	0.0215
0.0	0.0	0.0	-3321.5911	-517.8899	NaN	NaN	0.1349	0.8936	0.0202	0.0215	0.0216	0.0215	0.0216
0.0	0.0	0.0	-3480.5911	1877.1101	NaN	NaN	-0.3	0.894	0.02	0.0212	0.0215	0.0218	0.0214
0.0	0.0	0.0	-1472.5911	2335.1101	NaN	NaN	1.3	0.8935	0.0201	0.0213	0.0217	0.022	0.0215
0.0	0.0	0.0	-2066.5911	1232.1101	NaN	NaN	-0.3	0.8932	0.0203	0.0215	0.0216	0.0219	0.0215
0.0	0.0	0.0	-1920.5911	1270.1101	NaN	NaN	-0.3	0.8929	0.0205	0.0217	0.0217	0.0218	0.0215
0.0	0.0	0.0	-3297.5911	-1520.8899	NaN	NaN	0.3156	0.8924	0.0207	0.022	0.0217	0.0216	0.0216
0.0	0.0	0.0	-4653.5911	941.1101	NaN	NaN	-0.2535	0.893	0.0205	0.0218	0.0216	0.0215	0.0215
0.0	0.0	0.0	-3674.5911	1433.1101	NaN	NaN	-0.3	0.8931	0.0204	0.0217	0.0217	0.0215	0.0216
0.0	0.0	0.0	-3144.5911	58.1101	NaN	NaN	-0.0188	0.8931	0.0204	0.0216	0.0217	0.0216	0.0216
0.0	0.0	0.0	-2059.5911	2718.1101	NaN	NaN	1.3	0.8932	0.0204	0.0216	0.0217	0.0216	0.0215
0.0	0.0	0.0	-5263.5911	220.1101	NaN	NaN	-0.0436	0.8928	0.0206	0.0218	0.0217	0.0215	0.0217
0.0	0.0	0.0	-2839.5911	-865.8899	NaN	NaN	0.2337	0.8935	0.0204	0.0216	0.0216	0.0213	0.0216
0.0	0.0	0.0	-3506.5911	569.1101	NaN	NaN	-0.1937	0.8938	0.0203	0.0214	0.0215	0.0214	0.0216
0.0	0.0	0.0	-3897.5911	867.1101	NaN	NaN	-0.2861	0.8941	0.0201	0.0212	0.0215	0.0215	0.0215
0.0	0.0	0.0	-2420.5911	1649.1101	NaN	NaN	-0.3	0.8944	0.02	0.0211	0.0215	0.0215	0.0215
0.0	0.0	0.0	-4021.5911	-1072.8899	NaN	NaN	0.2106	0.8938	0.0202	0.0214	0.0216	0.0214	0.0217
0.0	0.0	0.0	-3145.5911	-270.8899	NaN	NaN	0.0793	0.8942	0.0201	0.0214	0.0215	0.0212	0.0216
0.0	0.0	0.0	-4452.5911	270.1101	NaN	NaN	-0.0646	0.8941	0.0202	0.0214	0.0215	0.0212	0.0216
0.0	0.0	0.0	-3073.5911	-492.8899	NaN	NaN	0.1382	0.8946	0.02	0.0213	0.0215	0.0213	0.0214
0.0	0.0	0.0	-4075.5911	336.1101	NaN	NaN	-0.0899	0.8945	0.02	0.0213	0.0215	0.0213	0.0214
0.0	0.0	0.0	-1987.5911	-2789.8899	NaN	NaN	0.584	0.8941	0.0202	0.0214	0.0215	0.0213	0.0215
0.0	0.0	0.0	-2323.5911	-466.8899	NaN	NaN	0.1673	0.8945	0.02	0.0213	0.0214	0.0213	0.0214
0.0	0.0	0.0	-3412.5911	2522.1101	NaN	NaN	-0.3	0.8943	0.02	0.0212	0.0215	0.0215	0.0214
0.0	0.0	0.0	-2788.5911	1518.1101	NaN	NaN	-0.3	0.894	0.0201	0.0213	0.0215	0.0215	0.0215
0.0	0.0	0.0	-3418.5911	1804.1101	NaN	NaN	-0.3	0.894	0.02	0.0213	0.0215	0.0216	0.0215
0.0	0.0	0.0	-901.5911	324.1101	NaN	NaN	-0.3	0.8937	0.0201	0.0214	0.0216	0.0217	0.0215
0.0	0.0	0.0	-1870.5911	4221.1101	NaN	NaN	1.3	0.8939	0.0201	0.0214	0.0216	0.0216	0.0215
0.0	0.0	0.0	-3193.5911	-2564.8899	NaN	NaN	0.4454	0.8932	0.0203	0.0217	0.0217	0.0215	0.0217
0.0	0.0	0.0	-963.5911	-2676.8899	NaN	NaN	0.7353	0.8934	0.0203	0.0217	0.0216	0.0214	0.0216
0.0	0.0	0.0	-3332.5911	2011.1101	NaN	NaN	-0.3	0.8936	0.0202	0.0216	0.0217	0.0215	0.0215
0.0	0.0	0.0	-3629.5911	4261.1101	NaN	NaN	1.3	0.8938	0.02	0.0214	0.0217	0.0216	0.0215
0.0	0.0	0.0	-2948.5911	439.1101	NaN	NaN	-0.175	0.8938	0.0201	0.0215	0.0217	0.0215	0.0215
0.0	0.0	0.0	-3250.5911	590.1101	NaN	NaN	-0.2218	0.894	0.0201	0.0214	0.0216	0.0215	0.0214
0.0	0.0	0.0	-3020.5911	389.1101	NaN	NaN	-0.1479	0.8942	0.0201	0.0215	0.0216	0.0213	0.0214
0.0	0.0	0.0	-2221.5911	486.1101	NaN	NaN	-0.2801	0.8947	0.0199	0.0213	0.0215	0.0212	0.0214
0.0	0.0	0.0	-3041.5911	134.1101	NaN	NaN	-0.0461	0.8946	0.02	0.0213	0.0215	0.0213	0.0214
0.0	0.0	0.0	-4254.5911	1105.1101	NaN	NaN	-0.3	0.8949	0.0199	0.0212	0.0214	0.0212	0.0213
0.0	0.0	0.0	-3295.5911	2278.1101	NaN	NaN	-0.3	0.8951	0.0197	0.021	0.0215	0.0214	0.0213
0.0	0.0	0.0	-2199.5911	-826.8899	NaN	NaN	0.2732	0.8948	0.0199	0.0211	0.0215	0.0214	0.0213
0.0	0.0	0.0	-2417.5911	-638.8899	NaN	NaN	0.209	0.8946	0.02	0.0213	0.0215	0.0212	0.0214
0.0	0.0	0.0	-2214.5911	-268.8899	NaN	NaN	0.1083	0.8944	0.0201	0.0214	0.0216	0.0211	0.0214
0.0	0.0	0.0	-525.5911	-1811.8899	NaN	NaN	0.7751	0.8947	0.0201	0.0214	0.0215	0.021	0.0213
0.0	0.0	0.0	-4089.5911	561.1101	NaN	NaN	-0.159	0.8949	0.02	0.0212	0.0215	0.021	0.0213
0.0	0.0	0.0	-1968.5911	1550.1101	NaN	NaN	-0.3	0.895	0.0199	0.0211	0.0215	0.0212	0.0213
0.0	0.0	0.0	-2202.5911	12.1101	NaN	NaN	-0.0055	0.8946	0.02	0.0212	0.0216	0.0213	0.0214
0.0	0.0	0.0	-3334.5911	1628.1101	NaN	NaN	-0.3	0.8942	0.0201	0.0213	0.0217	0.0213	0.0214
0.0	0.0	0.0	-3688.5911	345.1101	NaN	NaN	-0.1032	0.894	0.0203	0.0216	0.0217	0.0211	0.0214
0.0	0.0	0.0	-4039.5911	-959.8899	NaN	NaN	0.192	0.8939	0.0203	0.0216	0.0217	0.021	0.0214
0.0	0.0	0.0	-2487.5911	280.1101	NaN	NaN	-0.1269	0.8944	0.0202	0.0215	0.0217	0.021	0.0212
0.0	0.0	0.0	-3333.5911	3329.1101	NaN	NaN	-0.3	0.8949	0.02	0.0214	0.0216	0.021	0.0211
0.0	0.0	0.0	-1682.5911	-2.8899	NaN	NaN	0.0017	0.8949	0.02	0.0213	0.0216	0.0211	0.0211
0.0	0.0	0.0	-2123.5911	-826.8899	NaN	NaN	0.2803	0.8948	0.02	0.0213	0.0216	0.0211	0.0212
0.0	0.0	0.0	-3750.5911	2852.1101	NaN	NaN	-0.3	0.8946	0.0201	0.0214	0.0216	0.0212	0.0211
0.0	0.0	0.0	-2297.5911	1331.1101	NaN	NaN	-0.3	0.8941	0.0203	0.0216	0.0217	0.0212	0.0212
0.0	0.0	0.0	-4114.5911	539.1101	NaN	NaN	-0.1508	0.8936	0.0205	0.0218	0.0217	0.0211	0.0213
0.0	0.0	0.0	-3039.5911	-802.8899	NaN	NaN	0.209	0.8936	0.0206	0.0218	0.0217	0.0211	0.0212
0.0	0.0	0.0	-2152.5911	73.1101	NaN	NaN	-0.0352	0.8939	0.0206	0.0218	0.0216	0.021	0.0212
0.0	0.0	0.0	-2416.5911	128.1101	NaN	NaN	-0.056	0.894	0.0205	0.0217	0.0216	0.0211	0.0212
0.0	0.0	0.0	-793.5911	1562.1101	NaN	NaN	1.3	0.8939	0.0205	0.0215	0.0216	0.0213	0.0212
0.0	0.0	0.0	-789.5911	-788.8899	NaN	NaN	0.4998	0.8934	0.0206	0.0215	0.0217	0.0215	0.0214
0.0	0.0	0.0	-4909.5911	3161.1101	NaN	NaN	-0.3	0.8935	0.0205	0.0215	0.0217	0.0215	0.0214
0.0	0.0	0.0	-2757.5911	69.1101	NaN	NaN	-0.0257	0.893	0.0207	0.0216	0.0218	0.0215	0.0215
0.0	0.0	0.0	-4757.5911	-299.8899	NaN	NaN	0.0593	0.893	0.0207	0.0217	0.0218	0.0214	0.0215
0.0	0.0	0.0	-4444.5911	340.1101	NaN	NaN	-0.0829	0.893	0.0207	0.0218	0.0218	0.0213	0.0214
0.0	0.0	0.0	-2950.5911	-397.8899	NaN	NaN	0.1188	0.8936	0.0206	0.0217	0.0217	0.021	0.0213
0.0	0.0	0.0	-2837.5911	-3018.8899	NaN	NaN	0.5155	0.8936	0.0207	0.0218	0.0217	0.021	0.0213
0.0	0.0	0.0	-4083.5911	-291.8899	NaN	NaN	0.0667	0.8945	0.0204	0.0215	0.0215	0.0209	0.0213
0.0	0.0	0.0	-2998.5911	386.1101	NaN	NaN	-0.1478	0.8949	0.0202	0.0213	0.0214	0.0211	0.0213
0.0	0.0	0.0	-3912.5911	1473.1101	NaN	NaN	-0.3	0.8951	0.0199	0.021	0.0213	0.0213	0.0213
0.0	0.0	0.0	-3595.5911	1135.1101	NaN	NaN	-0.3	0.8948	0.0199	0.021	0.0215	0.0215	0.0213
0.0	0.0	0.0	-2796.5911	1088.1101	NaN	NaN	-0.3	0.8943	0.02	0.0212	0.0215	0.0215	0.0215
0.0	0.0	0.0	-3738.5911	1009.1101	NaN	NaN	-0.3	0.8941	0.0201	0.0213	0.0215	0.0214	0.0215
0.0	0.0	0.0	-1633.5911	-307.8899	NaN	NaN	0.1586	0.8942	0.0201	0.0214	0.0215	0.0213	0.0215
0.0	0.0	0.0	-4330.5911	1348.1101	NaN	NaN	-0.3	0.8942	0.0201	0.0213	0.0215	0.0213	0.0215
0.0	0.0	0.0	-2842.5911	581.1101	NaN	NaN	-0.257	0.8942	0.0201	0.0213	0.0215	0.0215	0.0215
0.0	0.0	0.0	-1783.5911	371.1101	NaN	NaN	-0.2627	0.8943	0.02	0.0212	0.0214	0.0215	0.0215
0.0	0.0	0.0	-2337.5911	1714.1101	NaN	NaN	-0.3	0.8941	0.0201	0.0212	0.0215	0.0217	0.0215
0.0	0.0	0.0	-3526.5911	179.1101	NaN	NaN	-0.0535	0.8942	0.0201	0.0212	0.0214	0.0216	0.0215
0.0	0.0	0.0	-4730.5911	932.1101	NaN	NaN	-0.2454	0.8943	0.0201	0.0212	0.0213	0.0215	0.0216
0.0	0.0	0.0	-3618.5911	1100.1101	NaN	NaN	-0.3	0.8944	0.02	0.0212	0.0213	0.0216	0.0215
0.0	0.0	0.0	-2413.5911	1674.1101	NaN	NaN	-0.3	0.8945	0.02	0.0212	0.0213	0.0216	0.0214
0.0	0.0	0.0	-3391.5911	200.1101	NaN	NaN	-0.0627	0.8945	0.02	0.0212	0.0213	0.0216	0.0214
0.0	0.0	0.0	-2843.5911	366.1101	NaN	NaN	-0.1478	0.8944	0.0202	0.0213	0.0213	0.0215	0.0214
0.0	0.0	0.0	-2269.5911	-1168.8899	NaN	NaN	0.3399	0.8942	0.0202	0.0213	0.0213	0.0215	0.0215
0.0	0.0	0.0	-2971.5911	1045.1101	NaN	NaN	-0.3	0.8941	0.0202	0.0211	0.0214	0.0217	0.0215
0.0	0.0	0.0	-2433.5911	2673.1101	NaN	NaN	1.3	0.8938	0.0203	0.0211	0.0215	0.0219	0.0215
0.0	0.0	0.0	-4654.5911	1368.1101	NaN	NaN	-0.3	0.8937	0.0203	0.0212	0.0214	0.0218	0.0216
0.0	0.0	0.0	-2312.5911	-489.8899	NaN	NaN	0.1748	0.8934	0.0204	0.0212	0.0215	0.0218	0.0216
0.0	0.0	0.0	-1168.5911	1984.1101	NaN	NaN	1.3	0.8932	0.0204	0.0213	0.0215	0.022	0.0216
0.0	0.0	0.0	-4236.5911	3755.1101	NaN	NaN	-0.3	0.8929	0.0206	0.0214	0.0216	0.022	0.0216
0.0	0.0	0.0	-2697.5911	772.1101	NaN	NaN	-0.3	0.8929	0.0207	0.0215	0.0215	0.0218	0.0216
0.0	0.0	0.0	-3858.5911	-828.8899	NaN	NaN	0.1768	0.8925	0.0209	0.0216	0.0216	0.0216	0.0217
0.0	0.0	0.0	-4232.5911	118.1101	NaN	NaN	-0.0287	0.893	0.0208	0.0214	0.0215	0.0216	0.0216
0.0	0.0	0.0	-4151.5911	1961.1101	NaN	NaN	-0.3	0.8936	0.0206	0.0212	0.0214	0.0215	0.0216
0.0	0.0	0.0	-3562.5911	-131.8899	NaN	NaN	0.0357	0.8936	0.0206	0.0211	0.0214	0.0217	0.0217
0.0	0.0	0.0	-2451.5911	456.1101	NaN	NaN	-0.2286	0.8938	0.0206	0.021	0.0214	0.0217	0.0216
0.0	0.0	0.0	-3403.5911	392.1101	NaN	NaN	-0.1302	0.8939	0.0205	0.021	0.0213	0.0216	0.0216
0.0	0.0	0.0	-3169.5911	-329.8899	NaN	NaN	0.0943	0.894	0.0206	0.0211	0.0213	0.0214	0.0216
0.0	0.0	0.0	-1739.5911	-1161.8899	NaN	NaN	0.4004	0.894	0.0206	0.0211	0.0213	0.0215	0.0216
0.0	0.0	0.0	-4103.5911	-1034.8899	NaN	NaN	0.2014	0.8936	0.0208	0.0212	0.0213	0.0215	0.0216
0.0	0.0	0.0	-2563.5911	-732.8899	NaN	NaN	0.2223	0.8934	0.0209	0.0212	0.0213	0.0216	0.0217
0.0	0.0	0.0	-1489.5911	-1706.8899	NaN	NaN	0.534	0.8932	0.0209	0.0212	0.0213	0.0217	0.0217
0.0	0.0	0.0	-2206.5911	94.1101	NaN	NaN	-0.0445	0.8928	0.021	0.0212	0.0214	0.0219	0.0217
0.0	0.0	0.0	-4116.5911	1946.1101	NaN	NaN	-0.3	0.8927	0.021	0.0212	0.0214	0.022	0.0218
0.0	0.0	0.0	-2580.5911	-878.8899	NaN	NaN	0.2541	0.8926	0.0209	0.0213	0.0214	0.022	0.0218
0.0	0.0	0.0	-1109.5911	-7.8899	NaN	NaN	0.0071	0.8924	0.021	0.0214	0.0215	0.022	0.0218
0.0	0.0	0.0	-4234.5911	1054.1101	NaN	NaN	-0.3	0.892	0.0211	0.0216	0.0215	0.022	0.0218
0.0	0.0	0.0	-3341.5911	-1041.8899	NaN	NaN	0.2377	0.8919	0.0212	0.0218	0.0215	0.0219	0.0218
0.0	0.0	0.0	-2585.5911	-1092.8899	NaN	NaN	0.2971	0.8919	0.0212	0.0218	0.0215	0.0218	0.0217
0.0	0.0	0.0	-3294.5911	515.1101	NaN	NaN	-0.1853	0.8921	0.0212	0.0217	0.0214	0.0219	0.0218
0.0	0.0	0.0	-5184.5911	-227.8899	NaN	NaN	0.0421	0.892	0.0211	0.0217	0.0214	0.022	0.0218
0.0	0.0	0.0	-1727.5911	2902.1101	NaN	NaN	1.3	0.8923	0.021	0.0215	0.0213	0.0222	0.0218
0.0	0.0	0.0	-3585.5911	1446.1101	NaN	NaN	-0.3	0.8919	0.021	0.0216	0.0214	0.0222	0.0219
0.0	0.0	0.0	-2712.5911	-1487.8899	NaN	NaN	0.3542	0.8919	0.021	0.0216	0.0213	0.0222	0.0219
0.0	0.0	0.0	-2809.5911	1768.1101	NaN	NaN	-0.3	0.8918	0.021	0.0217	0.0214	0.0223	0.0218
0.0	0.0	0.0	-2102.5911	1053.1101	NaN	NaN	-0.3	0.8913	0.0211	0.0218	0.0215	0.0224	0.0219
0.0	0.0	0.0	-3730.5911	-477.8899	NaN	NaN	0.1136	0.8909	0.0213	0.022	0.0215	0.0223	0.022
0.0	0.0	0.0	-3437.5911	-1284.8899	NaN	NaN	0.2721	0.891	0.0213	0.022	0.0214	0.0223	0.022
0.0	0.0	0.0	-2467.5911	-121.8899	NaN	NaN	0.0471	0.8914	0.0211	0.0219	0.0214	0.0223	0.022
0.0	0.0	0.0	-3518.5911	1177.1101	NaN	NaN	-0.3	0.8914	0.0211	0.0218	0.0213	0.0224	0.022
0.0	0.0	0.0	-4890.5911	-0.8899	NaN	NaN	0.0002	0.8915	0.021	0.0218	0.0213	0.0224	0.022
0.0	0.0	0.0	-3285.5911	1101.1101	NaN	NaN	-0.3	0.8916	0.0209	0.0217	0.0213	0.0225	0.022
0.0	0.0	0.0	-4343.5911	1923.1101	NaN	NaN	-0.3	0.8918	0.0208	0.0217	0.0212	0.0225	0.022
0.0	0.0	0.0	-2391.5911	-553.8899	NaN	NaN	0.188	0.892	0.0208	0.0217	0.0212	0.0224	0.022
0.0	0.0	0.0	-4231.5911	-1285.8899	NaN	NaN	0.2331	0.892	0.0208	0.0216	0.0212	0.0224	0.022
0.0	0.0	0.0	-1438.5911	2713.1101	NaN	NaN	1.3	0.892	0.0207	0.0215	0.0211	0.0226	0.022
0.0	0.0	0.0	-2873.5911	787.1101	NaN	NaN	-0.3	0.8917	0.0208	0.0215	0.0212	0.0226	0.0222
0.0	0.0	0.0	-4323.5911	1649.1101	NaN	NaN	-0.3	0.8918	0.0207	0.0214	0.0212	0.0226	0.0222
0.0	0.0	0.0	-4356.5911	-525.8899	NaN	NaN	0.1077	0.8917	0.0208	0.0214	0.0212	0.0225	0.0223
0.0	0.0	0.0	-2807.5911	1625.1101	NaN	NaN	-0.3	0.892	0.0206	0.0213	0.0212	0.0227	0.0223
0.0	0.0	0.0	-3193.5911	2294.1101	NaN	NaN	-0.3	0.8921	0.0205	0.0211	0.0212	0.0227	0.0223
0.0	0.0	0.0	-2611.5911	986.1101	NaN	NaN	-0.3	0.8922	0.0205	0.0211	0.0212	0.0227	0.0223
0.0	0.0	0.0	-3238.5911	2663.1101	NaN	NaN	-0.3	0.892	0.0206	0.0211	0.0213	0.0227	0.0223
0.0	0.0	0.0	-4494.5911	750.1101	NaN	NaN	-0.2003	0.8924	0.0205	0.0211	0.0212	0.0225	0.0222
0.0	0.0	0.0	-3286.5911	492.1101	NaN	NaN	-0.1761	0.8928	0.0205	0.0211	0.0211	0.0223	0.0222
0.0	0.0	0.0	-3875.5911	599.1101	NaN	NaN	-0.1829	0.8933	0.0204	0.021	0.0211	0.0222	0.0221
0.0	0.0	0.0	-2114.5911	-1837.8899	NaN	NaN	0.465	0.8937	0.0202	0.0208	0.021	0.0221	0.0221
0.0	0.0	0.0	-3587.5911	220.1101	NaN	NaN	-0.0654	0.8939	0.0201	0.0206	0.021	0.0222	0.0221
0.0	0.0	0.0	-4186.5911	2166.1101	NaN	NaN	-0.3	0.8937	0.0201	0.0206	0.021	0.0224	0.0222
0.0	0.0	0.0	-2435.5911	-483.8899	NaN	NaN	0.1657	0.894	0.0201	0.0204	0.021	0.0224	0.0222
0.0	0.0	0.0	-2555.5911	1467.1101	NaN	NaN	-0.3	0.8935	0.0202	0.0205	0.0211	0.0226	0.0222
0.0	0.0	0.0	-3325.5911	2627.1101	NaN	NaN	-0.3	0.8931	0.0203	0.0206	0.0211	0.0227	0.0222
0.0	0.0	0.0	-2234.5911	2621.1101	NaN	NaN	1.3	0.8932	0.0204	0.0205	0.0211	0.0226	0.0222
0.0	0.0	0.0	-2353.5911	-766.8899	NaN	NaN	0.2458	0.8937	0.0203	0.0204	0.0211	0.0224	0.0221
0.0	0.0	0.0	-3089.5911	3552.1101	NaN	NaN	1.3	0.8935	0.0205	0.0204	0.0211	0.0224	0.0221
0.0	0.0	0.0	-1759.5911	-429.8899	NaN	NaN	0.1963	0.8934	0.0205	0.0204	0.0212	0.0224	0.0221
0.0	0.0	0.0	-2165.5911	3642.1101	NaN	NaN	1.3	0.893	0.0206	0.0204	0.0213	0.0226	0.0221
0.0	0.0	0.0	-4089.5911	1647.1101	NaN	NaN	-0.3	0.8934	0.0205	0.0203	0.0213	0.0224	0.022
0.0	0.0	0.0	-3185.5911	-186.8899	NaN	NaN	0.0554	0.8937	0.0204	0.0204	0.0213	0.0222	0.0219
0.0	0.0	0.0	-4278.5911	2535.1101	NaN	NaN	-0.3	0.8936	0.0205	0.0204	0.0213	0.0222	0.0219
0.0	0.0	0.0	-3436.5911	1292.1101	NaN	NaN	-0.3	0.8942	0.0204	0.0204	0.0212	0.022	0.0217
0.0	0.0	0.0	-2523.5911	528.1101	NaN	NaN	-0.2647	0.8944	0.0204	0.0205	0.0212	0.0219	0.0217
0.0	0.0	0.0	-3471.5911	1361.1101	NaN	NaN	-0.3	0.8945	0.0204	0.0204	0.0212	0.0219	0.0216
0.0	0.0	0.0	-3593.5911	1214.1101	NaN	NaN	-0.3	0.8948	0.0204	0.0204	0.0212	0.0217	0.0216
0.0	0.0	0.0	-4196.5911	420.1101	NaN	NaN	-0.1112	0.8947	0.0204	0.0204	0.0212	0.0217	0.0216
0.0	0.0	0.0	-1351.5911	935.1101	NaN	NaN	-0.3	0.8947	0.0204	0.0204	0.0212	0.0216	0.0216
0.0	0.0	0.0	-3734.5911	1546.1101	NaN	NaN	-0.3	0.8948	0.0204	0.0205	0.0212	0.0215	0.0216
0.0	0.0	0.0	-2184.5911	1788.1101	NaN	NaN	-0.3	0.8947	0.0205	0.0205	0.0212	0.0215	0.0216
0.0	0.0	0.0	-3750.5911	368.1101	NaN	NaN	-0.1088	0.8942	0.0207	0.0207	0.0213	0.0215	0.0217
0.0	0.0	0.0	-1608.5911	2551.1101	NaN	NaN	1.3	0.8938	0.0208	0.0208	0.0214	0.0216	0.0216
0.0	0.0	0.0	-1056.5911	1236.1101	NaN	NaN	1.3	0.8934	0.021	0.0209	0.0215	0.0216	0.0217
0.0	0.0	0.0	-4032.5911	-1450.8899	NaN	NaN	0.2646	0.8935	0.0211	0.0211	0.0214	0.0213	0.0216
0.0	0.0	0.0	-2377.5911	-971.8899	NaN	NaN	0.2902	0.8933	0.0212	0.0212	0.0214	0.0214	0.0215
0.0	0.0	0.0	-3104.5911	-841.8899	NaN	NaN	0.2133	0.8931	0.0213	0.0212	0.0214	0.0214	0.0215
0.0	0.0	0.0	-2959.5911	1454.1101	NaN	NaN	-0.3	0.893	0.0214	0.0212	0.0215	0.0215	0.0215
0.0	0.0	0.0	-3744.5911	-1343.8899	NaN	NaN	0.2641	0.893	0.0215	0.0213	0.0215	0.0214	0.0214
0.0	0.0	0.0	-3271.5911	-2644.8899	NaN	NaN	0.447	0.893	0.0215	0.0213	0.0214	0.0214	0.0213
0.0	0.0	0.0	-2385.5911	-2102.8899	NaN	NaN	0.4685	0.893	0.0215	0.0213	0.0214	0.0214	0.0213
0.0	0.0	0.0	-1951.5911	1376.1101	NaN	NaN	-0.3	0.8928	0.0214	0.0213	0.0214	0.0215	0.0214
0.0	0.0	0.0	-3984.5911	-1916.8899	NaN	NaN	0.3248	0.8926	0.0215	0.0214	0.0215	0.0215	0.0215
0.0	0.0	0.0	-2821.5911	869.1101	NaN	NaN	-0.3	0.8926	0.0213	0.0214	0.0215	0.0216	0.0215
0.0	0.0	0.0	-2501.5911	375.1101	NaN	NaN	-0.1764	0.8924	0.0214	0.0215	0.0215	0.0216	0.0215
0.0	0.0	0.0	-3182.5911	-703.8899	NaN	NaN	0.1811	0.8923	0.0213	0.0217	0.0216	0.0217	0.0216
0.0	0.0	0.0	-2812.5911	1080.1101	NaN	NaN	-0.3	0.8918	0.0214	0.0218	0.0217	0.0218	0.0215
0.0	0.0	0.0	-3352.5911	-558.8899	NaN	NaN	0.1429	0.8917	0.0215	0.022	0.0217	0.0217	0.0214
0.0	0.0	0.0	-1578.5911	-2597.8899	NaN	NaN	0.622	0.8918	0.0216	0.022	0.0216	0.0216	0.0214
0.0	0.0	0.0	-2832.5911	-2796.8899	NaN	NaN	0.4968	0.8917	0.0215	0.0221	0.0216	0.0217	0.0214
0.0	0.0	0.0	-4003.5911	1689.1101	NaN	NaN	-0.3	0.8917	0.0214	0.022	0.0215	0.0219	0.0215
0.0	0.0	0.0	-4920.5911	3019.1101	NaN	NaN	-0.3	0.8913	0.0214	0.022	0.0216	0.0221	0.0217
0.0	0.0	0.0	-2058.5911	-679.8899	NaN	NaN	0.2483	0.891	0.0215	0.022	0.0216	0.0221	0.0218
0.0	0.0	0.0	-3718.5911	-1677.8899	NaN	NaN	0.3109	0.8913	0.0214	0.022	0.0215	0.022	0.0218
0.0	0.0	0.0	-3603.5911	1269.1101	NaN	NaN	-0.3	0.8915	0.0212	0.0219	0.0215	0.022	0.0219
0.0	0.0	0.0	-2274.5911	1198.1101	NaN	NaN	-0.3	0.8916	0.0211	0.0218	0.0214	0.0222	0.022
0.0	0.0	0.0	-3772.5911	795.1101	NaN	NaN	-0.267	0.8916	0.021	0.0217	0.0214	0.0222	0.022
0.0	0.0	0.0	-3283.5911	-542.8899	NaN	NaN	0.1419	0.8916	0.021	0.0218	0.0214	0.0221	0.022
0.0	0.0	0.0	-1500.5911	-497.8899	NaN	NaN	0.2491	0.8922	0.0209	0.0217	0.0213	0.0221	0.0219
0.0	0.0	0.0	-4282.5911	-1314.8899	NaN	NaN	0.2349	0.8922	0.0209	0.0217	0.0213	0.022	0.0219
0.0	0.0	0.0	-3227.5911	-1527.8899	NaN	NaN	0.3213	0.8928	0.0207	0.0216	0.0211	0.0219	0.0218
0.0	0.0	0.0	-2778.5911	586.1101	NaN	NaN	-0.2673	0.8931	0.0206	0.0214	0.0211	0.022	0.0219
0.0	0.0	0.0	-4017.5911	-1112.8899	NaN	NaN	0.2169	0.8931	0.0206	0.0214	0.0211	0.0219	0.022
0.0	0.0	0.0	-3525.5911	11.1101	NaN	NaN	-0.0032	0.8936	0.0204	0.0212	0.021	0.0219	0.0219
0.0	0.0	0.0	-2921.5911	190.1101	NaN	NaN	-0.0696	0.8936	0.0205	0.0211	0.021	0.022	0.0219
0.0	0.0	0.0	-3691.5911	-1202.8899	NaN	NaN	0.2458	0.8937	0.0204	0.0211	0.0209	0.0219	0.022
0.0	0.0	0.0	-2666.5911	2266.1101	NaN	NaN	-0.3	0.894	0.0203	0.0209	0.0209	0.0221	0.0219
0.0	0.0	0.0	-1256.5911	-2951.8899	NaN	NaN	0.7014	0.8937	0.0204	0.0209	0.0209	0.0221	0.0219
0.0	0.0	0.0	-3927.5911	2857.1101	NaN	NaN	-0.3	0.8941	0.0202	0.0208	0.0209	0.0222	0.0218
0.0	0.0	0.0	-1055.5911	-206.8899	NaN	NaN	0.1639	0.8939	0.0204	0.0208	0.021	0.0221	0.0219
0.0	0.0	0.0	-3516.5911	-213.8899	NaN	NaN	0.0573	0.8941	0.0203	0.0208	0.0209	0.0221	0.0218
0.0	0.0	0.0	-2640.5911	2395.1101	NaN	NaN	-0.3	0.8939	0.0203	0.0208	0.021	0.0222	0.0217
0.0	0.0	0.0	-2734.5911	1347.1101	NaN	NaN	-0.3	0.8942	0.0203	0.0208	0.021	0.0221	0.0216
0.0	0.0	0.0	-2985.5911	-249.8899	NaN	NaN	0.0772	0.8938	0.0204	0.021	0.021	0.0221	0.0216
0.0	0.0	0.0	-3454.5911	1926.1101	NaN	NaN	-0.3	0.8939	0.0205	0.021	0.021	0.0221	0.0215
0.0	0.0	0.0	-2415.5911	923.1101	NaN	NaN	-0.3	0.8933	0.0207	0.0212	0.021	0.0221	0.0216
0.0	0.0	0.0	-4730.5911	2272.1101	NaN	NaN	-0.3	0.8933	0.0207	0.0212	0.0211	0.0221	0.0216
0.0	0.0	0.0	-3613.5911	329.1101	NaN	NaN	-0.1002	0.893	0.0208	0.0213	0.0211	0.0221	0.0216
0.0	0.0	0.0	-3750.5911	2788.1101	NaN	NaN	-0.3	0.8928	0.0208	0.0213	0.0212	0.0222	0.0217
0.0	0.0	0.0	-1058.5911	534.1101	NaN	NaN	-0.3	0.8924	0.0209	0.0213	0.0213	0.0223	0.0218
0.0	0.0	0.0	-3131.5911	2156.1101	NaN	NaN	-0.3	0.8921	0.021	0.0213	0.0214	0.0223	0.0218
0.0	0.0	0.0	-2795.5911	1543.1101	NaN	NaN	-0.3	0.8911	0.0213	0.0214	0.0216	0.0225	0.022
0.0	0.0	0.0	-4093.5911	2090.1101	NaN	NaN	-0.3	0.8912	0.0214	0.0214	0.0216	0.0224	0.022
0.0	0.0	0.0	-2672.5911	1474.1101	NaN	NaN	-0.3	0.891	0.0215	0.0215	0.0217	0.0224	0.022
0.0	0.0	0.0	-3496.5911	903.1101	NaN	NaN	-0.3	0.8911	0.0215	0.0215	0.0217	0.0222	0.0219
0.0	0.0	0.0	-4544.5911	2038.1101	NaN	NaN	-0.3	0.8912	0.0215	0.0216	0.0217	0.0221	0.0219
0.0	0.0	0.0	-3925.5911	-396.8899	NaN	NaN	0.0918	0.8913	0.0215	0.0216	0.0217	0.022	0.0219
0.0	0.0	0.0	-3614.5911	1795.1101	NaN	NaN	-0.3	0.8912	0.0215	0.0216	0.0218	0.0221	0.0219
0.0	0.0	0.0	-3643.5911	1918.1101	NaN	NaN	-0.3	0.8912	0.0215	0.0216	0.0219	0.022	0.0219
0.0	0.0	0.0	-4218.5911	1820.1101	NaN	NaN	-0.3	0.8912	0.0215	0.0216	0.0219	0.0219	0.0219
0.0	0.0	0.0	-3232.5911	-2198.8899	NaN	NaN	0.4048	0.8913	0.0215	0.0217	0.0218	0.0219	0.0219
0.0	0.0	0.0	-2859.5911	830.1101	NaN	NaN	-0.3	0.8912	0.0214	0.0216	0.0219	0.022	0.0219
0.0	0.0	0.0	-3226.5911	1335.1101	NaN	NaN	-0.3	0.891	0.0214	0.0216	0.0219	0.0221	0.0219
0.0	0.0	0.0	-3874.5911	-821.8899	NaN	NaN	0.175	0.8908	0.0215	0.0217	0.0219	0.0222	0.022
0.0	0.0	0.0	-3142.5911	829.1101	NaN	NaN	-0.3	0.8904	0.0216	0.0217	0.022	0.0223	0.022
0.0	0.0	0.0	-3798.5911	1654.1101	NaN	NaN	-0.3	0.89	0.0217	0.0218	0.022	0.0224	0.022
0.0	0.0	0.0	-5039.5911	-1609.8899	NaN	NaN	0.2421	0.89	0.0218	0.022	0.022	0.0222	0.022
0.0	0.0	0.0	-1319.5911	100.1101	NaN	NaN	-0.0821	0.8897	0.0218	0.022	0.0221	0.0225	0.022
0.0	0.0	0.0	-2303.5911	-223.8899	NaN	NaN	0.0886	0.8894	0.0218	0.022	0.0222	0.0225	0.022
0.0	0.0	0.0	-3643.5911	-815.8899	NaN	NaN	0.183	0.8891	0.0219	0.0221	0.0222	0.0226	0.0221
0.0	0.0	0.0	-2390.5911	-129.8899	NaN	NaN	0.0515	0.8888	0.0219	0.0222	0.0222	0.0228	0.0221
0.0	0.0	0.0	-3068.5911	836.1101	NaN	NaN	-0.3	0.8884	0.022	0.0223	0.0223	0.0229	0.0222
0.0	0.0	0.0	-3241.5911	-280.8899	NaN	NaN	0.0797	0.888	0.0221	0.0224	0.0223	0.023	0.0222
0.0	0.0	0.0	-3432.5911	1574.1101	NaN	NaN	-0.3	0.8878	0.0221	0.0225	0.0223	0.023	0.0222
0.0	0.0	0.0	-4506.5911	524.1101	NaN	NaN	-0.1316	0.8877	0.0221	0.0226	0.0223	0.023	0.0222
0.0	0.0	0.0	-2958.5911	446.1101	NaN	NaN	-0.1776	0.8879	0.022	0.0226	0.0223	0.023	0.0221
0.0	0.0	0.0	-3715.5911	369.1101	NaN	NaN	-0.1103	0.888	0.022	0.0225	0.0223	0.023	0.0222
0.0	0.0	0.0	-3375.5911	1436.1101	NaN	NaN	-0.3	0.8878	0.022	0.0225	0.0224	0.0232	0.0222
0.0	0.0	0.0	-2654.5911	1839.1101	NaN	NaN	-0.3	0.8876	0.022	0.0225	0.0224	0.0233	0.0223
0.0	0.0	0.0	-4553.5911	-354.8899	NaN	NaN	0.0723	0.8878	0.022	0.0226	0.0223	0.0232	0.0222
0.0	0.0	0.0	-2420.5911	2579.1101	NaN	NaN	1.3	0.8875	0.022	0.0226	0.0223	0.0233	0.0222
0.0	0.0	0.0	-3823.5911	-278.8899	NaN	NaN	0.068	0.8875	0.022	0.0227	0.0223	0.0232	0.0222
0.0	0.0	0.0	-4220.5911	34.1101	NaN	NaN	-0.0081	0.8876	0.022	0.0228	0.0223	0.0231	0.0222
0.0	0.0	0.0	-2096.5911	-1122.8899	NaN	NaN	0.3488	0.8878	0.0219	0.0227	0.0222	0.0231	0.0222
0.0	0.0	0.0	-3514.5911	1588.1101	NaN	NaN	-0.3	0.8877	0.0218	0.0226	0.0223	0.0232	0.0223
0.0	0.0	0.0	-3787.5911	1331.1101	NaN	NaN	-0.3	0.8875	0.0218	0.0226	0.0224	0.0233	0.0224
0.0	0.0	0.0	-3895.5911	1793.1101	NaN	NaN	-0.3	0.8875	0.0217	0.0226	0.0224	0.0233	0.0224
0.0	0.0	0.0	-2879.5911	866.1101	NaN	NaN	-0.3	0.8872	0.0218	0.0227	0.0225	0.0233	0.0225
0.0	0.0	0.0	-3655.5911	-1072.8899	NaN	NaN	0.2269	0.8875	0.0218	0.0228	0.0224	0.0232	0.0224
0.0	0.0	0.0	-3794.5911	1525.1101	NaN	NaN	-0.3	0.8873	0.0218	0.0229	0.0225	0.0231	0.0223
0.0	0.0	0.0	-3026.5911	-1513.8899	NaN	NaN	0.3334	0.8877	0.0218	0.0229	0.0224	0.0229	0.0222
0.0	0.0	0.0	-3747.5911	-2068.8899	NaN	NaN	0.3557	0.8883	0.0218	0.0229	0.0223	0.0227	0.0221
0.0	0.0	0.0	-2826.5911	-1258.8899	NaN	NaN	0.3081	0.8887	0.0216	0.0227	0.0223	0.0226	0.0221
0.0	0.0	0.0	-4251.5911	2136.1101	NaN	NaN	-0.3	0.8886	0.0216	0.0226	0.0224	0.0228	0.0222
0.0	0.0	0.0	-3255.5911	790.1101	NaN	NaN	-0.3	0.888	0.0216	0.0226	0.0225	0.0229	0.0223
0.0	0.0	0.0	-4100.5911	1113.1101	NaN	NaN	-0.3	0.8879	0.0216	0.0227	0.0226	0.0229	0.0223
0.0	0.0	0.0	-2545.5911	1946.1101	NaN	NaN	-0.3	0.8874	0.0218	0.0229	0.0227	0.023	0.0223
0.0	0.0	0.0	-3848.5911	2261.1101	NaN	NaN	-0.3	0.8874	0.0219	0.023	0.0227	0.0228	0.0223
0.0	0.0	0.0	-3087.5911	-497.8899	NaN	NaN	0.1389	0.8874	0.0219	0.0232	0.0227	0.0226	0.0222
0.0	0.0	0.0	-3435.5911	1767.1101	NaN	NaN	-0.3	0.8875	0.0219	0.0232	0.0227	0.0225	0.0221
0.0	0.0	0.0	-3569.5911	468.1101	NaN	NaN	-0.1509	0.8874	0.022	0.0233	0.0227	0.0224	0.022
0.0	0.0	0.0	-4643.5911	1261.1101	NaN	NaN	-0.3	0.8876	0.022	0.0233	0.0227	0.0224	0.022
0.0	0.0	0.0	-4628.5911	2221.1101	NaN	NaN	-0.3	0.8876	0.022	0.0234	0.0228	0.0223	0.0219
0.0	0.0	0.0	-3995.5911	1354.1101	NaN	NaN	-0.3	0.8878	0.0221	0.0234	0.0227	0.0222	0.0218
0.0	0.0	0.0	-4920.5911	511.1101	NaN	NaN	-0.1159	0.8883	0.022	0.0234	0.0226	0.022	0.0217
0.0	0.0	0.0	-3102.5911	239.1101	NaN	NaN	-0.0835	0.8891	0.0218	0.0232	0.0225	0.0219	0.0216
0.0	0.0	0.0	-2358.5911	3217.1101	NaN	NaN	1.3	0.8893	0.0217	0.0231	0.0225	0.0219	0.0215
0.0	0.0	0.0	-4313.5911	1182.1101	NaN	NaN	-0.3	0.8892	0.0219	0.0232	0.0225	0.0218	0.0215
0.0	0.0	0.0	-3695.5911	84.1101	NaN	NaN	-0.0233	0.8894	0.022	0.0232	0.0224	0.0215	0.0214
0.0	0.0	0.0	-2090.5911	-18.8899	NaN	NaN	0.009	0.8898	0.0219	0.0231	0.0224	0.0214	0.0214
0.0	0.0	0.0	-5452.5911	727.1101	NaN	NaN	-0.1539	0.8902	0.0218	0.0231	0.0223	0.0212	0.0214
0.0	0.0	0.0	-1598.5911	770.1101	NaN	NaN	-0.3	0.8903	0.0218	0.023	0.0223	0.0212	0.0213
0.0	0.0	0.0	-1511.5911	-237.8899	NaN	NaN	0.136	0.8903	0.0219	0.0231	0.0224	0.0212	0.0212
0.0	0.0	0.0	-1649.5911	409.1101	NaN	NaN	-0.3	0.8906	0.0219	0.023	0.0223	0.0211	0.0211
0.0	0.0	0.0	-2771.5911	1653.1101	NaN	NaN	-0.3	0.8908	0.0219	0.0231	0.0223	0.0209	0.021
0.0	0.0	0.0	-4708.5911	-2177.8899	NaN	NaN	0.3163	0.891	0.022	0.0231	0.0224	0.0207	0.0209
0.0	0.0	0.0	-3369.5911	844.1101	NaN	NaN	-0.3	0.8916	0.0218	0.0229	0.0224	0.0205	0.0208
0.0	0.0	0.0	-4505.5911	2588.1101	NaN	NaN	-0.3	0.8921	0.0217	0.0228	0.0224	0.0204	0.0206
0.0	0.0	0.0	-3641.5911	839.1101	NaN	NaN	-0.2994	0.8927	0.0217	0.0227	0.0223	0.0201	0.0205
0.0	0.0	0.0	-3868.5911	-3564.8899	NaN	NaN	0.4796	0.8928	0.0218	0.0226	0.0224	0.0199	0.0205
0.0	0.0	0.0	-3794.5911	1440.1101	NaN	NaN	-0.3	0.8931	0.0217	0.0226	0.0224	0.0198	0.0204
0.0	0.0	0.0	-3616.5911	988.1101	NaN	NaN	-0.3	0.8935	0.0214	0.0225	0.0224	0.0198	0.0204
0.0	0.0	0.0	-4425.5911	2413.1101	NaN	NaN	-0.3	0.8939	0.0213	0.0224	0.0224	0.0198	0.0203
0.0	0.0	0.0	-1872.5911	915.1101	NaN	NaN	-0.3	0.894	0.0214	0.0224	0.0224	0.0198	0.0201
0.0	0.0	0.0	-3514.5911	-2428.8899	NaN	NaN	0.4087	0.894	0.0215	0.0223	0.0223	0.0197	0.0202
0.0	0.0	0.0	-3984.5911	1218.1101	NaN	NaN	-0.3	0.894	0.0215	0.0223	0.0223	0.0197	0.0202
0.0	0.0	0.0	-3790.5911	1679.1101	NaN	NaN	-0.3	0.8942	0.0215	0.0222	0.0223	0.0196	0.0201
0.0	0.0	0.0	-4257.5911	1130.1101	NaN	NaN	-0.3	0.8941	0.0215	0.0222	0.0223	0.0197	0.0201
0.0	0.0	0.0	-3101.5911	-754.8899	NaN	NaN	0.1957	0.894	0.0216	0.0222	0.0223	0.0197	0.0201
0.0	0.0	0.0	-4485.5911	164.1101	NaN	NaN	-0.038	0.8939	0.0218	0.0222	0.0223	0.0196	0.0202
0.0	0.0	0.0	-3528.5911	-2176.8899	NaN	NaN	0.3815	0.8938	0.0218	0.0222	0.0223	0.0196	0.0203
0.0	0.0	0.0	-4413.5911	327.1101	NaN	NaN	-0.08	0.8943	0.0216	0.0222	0.0222	0.0195	0.0202
0.0	0.0	0.0	-2591.5911	1452.1101	NaN	NaN	-0.3	0.8944	0.0215	0.0221	0.0222	0.0196	0.0202
0.0	0.0	0.0	-3077.5911	912.1101	NaN	NaN	-0.3	0.8946	0.0214	0.0221	0.0222	0.0196	0.0201
0.0	0.0	0.0	-2194.5911	778.1101	NaN	NaN	-0.3	0.8944	0.0215	0.0221	0.0222	0.0197	0.0201
0.0	0.0	0.0	-4074.5911	284.1101	NaN	NaN	-0.075	0.8943	0.0216	0.0221	0.0221	0.0197	0.0202
0.0	0.0	0.0	-4354.5911	56.1101	NaN	NaN	-0.0131	0.894	0.0217	0.0222	0.0221	0.0197	0.0203
0.0	0.0	0.0	-3388.5911	-567.8899	NaN	NaN	0.1435	0.894	0.0217	0.0221	0.0221	0.0198	0.0203
0.0	0.0	0.0	-3719.5911	706.1101	NaN	NaN	-0.2343	0.894	0.0217	0.0221	0.0222	0.0198	0.0202
0.0	0.0	0.0	-3153.5911	2098.1101	NaN	NaN	-0.3	0.8941	0.0216	0.022	0.0222	0.0199	0.0202
0.0	0.0	0.0	-3287.5911	690.1101	NaN	NaN	-0.2657	0.8939	0.0217	0.022	0.0222	0.0199	0.0203
0.0	0.0	0.0	-2104.5911	-2077.8899	NaN	NaN	0.4968	0.8935	0.0218	0.022	0.0222	0.02	0.0204
0.0	0.0	0.0	-4393.5911	2384.1101	NaN	NaN	-0.3	0.8937	0.0217	0.022	0.0222	0.02	0.0204
0.0	0.0	0.0	-2973.5911	101.1101	NaN	NaN	-0.0352	0.8936	0.0217	0.022	0.0223	0.02	0.0204
0.0	0.0	0.0	-1990.5911	72.1101	NaN	NaN	-0.0376	0.8937	0.0216	0.022	0.0222	0.0201	0.0204
0.0	0.0	0.0	-3024.5911	-936.8899	NaN	NaN	0.2365	0.8936	0.0216	0.022	0.0223	0.0201	0.0204
0.0	0.0	0.0	-2638.5911	1309.1101	NaN	NaN	-0.3	0.8937	0.0216	0.022	0.0223	0.0201	0.0204
0.0	0.0	0.0	-4293.5911	1472.1101	NaN	NaN	-0.3	0.8937	0.0215	0.0219	0.0223	0.0202	0.0204
0.0	0.0	0.0	-3363.5911	-399.8899	NaN	NaN	0.1063	0.894	0.0214	0.0219	0.0222	0.0201	0.0204
0.0	0.0	0.0	-3844.5911	252.1101	NaN	NaN	-0.0702	0.8939	0.0215	0.0219	0.0222	0.0201	0.0205
0.0	0.0	0.0	-4050.5911	104.1101	NaN	NaN	-0.0264	0.8938	0.0215	0.0218	0.0222	0.0201	0.0205
0.0	0.0	0.0	-2499.5911	-1325.8899	NaN	NaN	0.3466	0.8941	0.0214	0.0218	0.0222	0.02	0.0205
0.0	0.0	0.0	-2819.5911	291.1101	NaN	NaN	-0.1151	0.8942	0.0215	0.0218	0.0222	0.02	0.0204
0.0	0.0	0.0	-2414.5911	158.1101	NaN	NaN	-0.0701	0.8945	0.0215	0.0217	0.0221	0.0201	0.0202
0.0	0.0	0.0	-1753.5911	-1379.8899	NaN	NaN	0.4404	0.8944	0.0215	0.0217	0.0221	0.0202	0.0201
0.0	0.0	0.0	-3713.5911	3732.1101	NaN	NaN	1.3	0.895	0.0214	0.0216	0.0219	0.0201	0.02
0.0	0.0	0.0	-2355.5911	2162.1101	NaN	NaN	-0.3	0.894	0.0216	0.0217	0.0221	0.0203	0.0202
0.0	0.0	0.0	-3827.5911	-2530.8899	NaN	NaN	0.398	0.8928	0.022	0.0218	0.0223	0.0206	0.0206
0.0	0.0	0.0	-3630.5911	-1215.8899	NaN	NaN	0.2509	0.8922	0.0221	0.0219	0.0224	0.0207	0.0207
0.0	0.0	0.0	-2875.5911	1284.1101	NaN	NaN	-0.3	0.8924	0.022	0.0219	0.0224	0.0207	0.0206
0.0	0.0	0.0	-4004.5911	-1625.8899	NaN	NaN	0.2888	0.8923	0.022	0.0219	0.0224	0.0208	0.0206
0.0	0.0	0.0	-4098.5911	664.1101	NaN	NaN	-0.1934	0.8927	0.022	0.0219	0.0223	0.0207	0.0205
0.0	0.0	0.0	-4248.5911	-615.8899	NaN	NaN	0.1266	0.8925	0.0221	0.0219	0.0223	0.0206	0.0206
0.0	0.0	0.0	-3423.5911	-570.8899	NaN	NaN	0.1429	0.893	0.0221	0.0219	0.0221	0.0204	0.0205
0.0	0.0	0.0	-2828.5911	-800.8899	NaN	NaN	0.2207	0.8936	0.022	0.0219	0.0219	0.0203	0.0203
0.0	0.0	0.0	-3001.5911	4271.1101	NaN	NaN	1.3	0.8943	0.0218	0.0219	0.0217	0.0203	0.02
0.0	0.0	0.0	-3733.5911	744.1101	NaN	NaN	-0.2489	0.894	0.0219	0.022	0.0217	0.0203	0.0202
0.0	0.0	0.0	-3466.5911	1757.1101	NaN	NaN	-0.3	0.8941	0.0219	0.0221	0.0216	0.0203	0.0201
0.0	0.0	0.0	-2743.5911	-776.8899	NaN	NaN	0.2207	0.8933	0.0221	0.0223	0.0217	0.0204	0.0204
0.0	0.0	0.0	-2118.5911	1168.1101	NaN	NaN	-0.3	0.894	0.0219	0.0221	0.0215	0.0202	0.0202
0.0	0.0	0.0	-3347.5911	1117.1101	NaN	NaN	-0.3	0.8933	0.022	0.0223	0.0216	0.0204	0.0204
0.0	0.0	0.0	-3274.5911	514.1101	NaN	NaN	-0.1862	0.894	0.0219	0.022	0.0215	0.0204	0.0203
0.0	0.0	0.0	-3030.5911	-1826.8899	NaN	NaN	0.3761	0.8929	0.0223	0.0222	0.0214	0.0207	0.0205
0.0	0.0	0.0	-3263.5911	-164.8899	NaN	NaN	0.0481	0.893	0.0224	0.0221	0.0211	0.0208	0.0206
0.0	0.0	0.0	-3933.5911	2401.1101	NaN	NaN	-0.3	0.8924	0.0225	0.022	0.0212	0.0212	0.0207
0.0	0.0	0.0	-3648.5911	-158.8899	NaN	NaN	0.0417	0.8922	0.0224	0.022	0.0212	0.0216	0.0207
0.0	0.0	0.0	-2621.5911	3838.1101	NaN	NaN	1.3	0.8926	0.0222	0.0218	0.021	0.0218	0.0205
0.0	0.0	0.0	-2110.5911	227.1101	NaN	NaN	-0.1206	0.8923	0.0221	0.0218	0.0211	0.0222	0.0204
0.0	0.0	0.0	-3746.5911	-868.8899	NaN	NaN	0.1883	0.8921	0.022	0.0219	0.0213	0.0224	0.0204
0.0	0.0	0.0	-3374.5911	161.1101	NaN	NaN	-0.0501	0.8924	0.0218	0.0218	0.0214	0.0224	0.0202
0.0	0.0	0.0	-2111.5911	569.1101	NaN	NaN	-0.3	0.8929	0.0217	0.0216	0.0215	0.0223	0.02
0.0	0.0	0.0	-4145.5911	1235.1101	NaN	NaN	-0.3	0.8935	0.0214	0.0212	0.0218	0.0222	0.0199
0.0	0.0	0.0	-3569.5911	773.1101	NaN	NaN	-0.2765	0.8945	0.0211	0.0207	0.0219	0.022	0.0198
0.0	0.0	0.0	-4434.5911	2375.1101	NaN	NaN	-0.3	0.8947	0.0209	0.0205	0.022	0.0221	0.0198
0.0	0.0	0.0	-3561.5911	931.1101	NaN	NaN	-0.3	0.893	0.0211	0.0206	0.0225	0.0226	0.0201
0.0	0.0	0.0	-3906.5911	3967.1101	NaN	NaN	1.3	0.8942	0.021	0.0204	0.0222	0.0225	0.0197
0.0	0.0	0.0	-3924.5911	1480.1101	NaN	NaN	-0.3	0.8841	0.023	0.0219	0.0243	0.0247	0.0221
0.0	0.0	0.0	-3158.5911	-1204.8899	NaN	NaN	0.2761	0.9062	0.0185	0.0177	0.0205	0.02	0.0171
