# Supplementary material for: DeepFRET, a software for rapid and automated single-molecule FRET data classification using deep learning
Source: eLife. 2020 Nov 3;9:e60404. doi: 10.7554/eLife.60404 (PMC7609065; doi:10.7554/eLife.60404)
Supplement: Figure 4—source data 1. [file elife-60404-fig4-data1.zip › Figure 4-source data 1/Fig_S4a/Traces/traces_all_n294/Traces_Fig2d_4mMAc_mov4_combined_tif_pair7.txt]

Exported by DeepFRET
Date: 2020-08-26, 18:13
Video filename: None
FRET pair #7
Bleaches at 662
D-Dexc-bg	A-Dexc-bg	A-Aexc-bg	D-Dexc-rw	A-Dexc-rw	A-Aexc-rw	S	E	p_bleached	p_aggregated	p_noisy	p_scrambled	p_static	p_dynamic
0.0	0.0	0.0	20865.5311	11872.2952	NaN	NaN	0.3626	0.0428	0.0333	0.0178	0.841	0.0335	0.0316
0.0	0.0	0.0	24469.5311	11767.2952	NaN	NaN	0.3247	0.0374	0.0282	0.0139	0.8624	0.0329	0.0252
0.0	0.0	0.0	15537.5311	8766.2952	NaN	NaN	0.3607	0.0451	0.0323	0.0144	0.845	0.0376	0.0256
0.0	0.0	0.0	17076.5311	10074.2952	NaN	NaN	0.371	0.0513	0.0356	0.0153	0.8319	0.0399	0.026
0.0	0.0	0.0	19287.5311	3765.2952	NaN	NaN	0.1633	0.0787	0.0458	0.0163	0.789	0.0432	0.0271
0.0	0.0	0.0	14186.5311	8390.2952	NaN	NaN	0.3716	0.121	0.0578	0.0175	0.7294	0.046	0.0283
0.0	0.0	0.0	14480.5311	6652.2952	NaN	NaN	0.3148	0.1644	0.0674	0.0187	0.6755	0.046	0.028
0.0	0.0	0.0	22011.5311	5777.2952	NaN	NaN	0.2079	0.1532	0.0628	0.0196	0.6939	0.043	0.0275
0.0	0.0	0.0	14431.5311	7186.2952	NaN	NaN	0.3324	0.1968	0.0736	0.0187	0.6431	0.0426	0.0252
0.0	0.0	0.0	12938.5311	8440.2952	NaN	NaN	0.3948	0.1386	0.0642	0.019	0.7145	0.0387	0.0251
0.0	0.0	0.0	12471.5311	6203.2952	NaN	NaN	0.3322	0.1079	0.0564	0.0174	0.7579	0.0373	0.023
0.0	0.0	0.0	23733.5311	9079.2952	NaN	NaN	0.2767	0.0944	0.0528	0.0167	0.7757	0.0379	0.0224
0.0	0.0	0.0	18933.5311	14206.2952	NaN	NaN	0.4287	0.0947	0.0525	0.0165	0.7758	0.0385	0.0219
0.0	0.0	0.0	10886.5311	7747.2952	NaN	NaN	0.4158	0.1054	0.0552	0.0162	0.7627	0.039	0.0215
0.0	0.0	0.0	15103.5311	10256.2952	NaN	NaN	0.4044	0.1028	0.0543	0.0162	0.7663	0.039	0.0214
0.0	0.0	0.0	21806.5311	8560.2952	NaN	NaN	0.2819	0.1078	0.0546	0.0162	0.7602	0.0397	0.0215
0.0	0.0	0.0	23655.5311	9879.2952	NaN	NaN	0.2946	0.1196	0.0559	0.0165	0.7458	0.0397	0.0223
0.0	0.0	0.0	21998.5311	8771.2952	NaN	NaN	0.2851	0.1186	0.0552	0.0168	0.7481	0.0381	0.0232
0.0	0.0	0.0	22505.5311	9720.2952	NaN	NaN	0.3016	0.1238	0.0555	0.0172	0.7422	0.0374	0.024
0.0	0.0	0.0	21523.5311	13682.2952	NaN	NaN	0.3886	0.1224	0.0545	0.0176	0.7441	0.0362	0.0251
0.0	0.0	0.0	20809.5311	9239.2952	NaN	NaN	0.3075	0.1201	0.053	0.018	0.7477	0.0352	0.026
0.0	0.0	0.0	24238.5311	8344.2952	NaN	NaN	0.2561	0.123	0.0523	0.0183	0.7449	0.0347	0.0268
0.0	0.0	0.0	24003.5311	10633.2952	NaN	NaN	0.307	0.1249	0.0516	0.0187	0.7429	0.0345	0.0274
0.0	0.0	0.0	23968.5311	10303.2952	NaN	NaN	0.3006	0.1316	0.0515	0.0189	0.7356	0.0347	0.0277
0.0	0.0	0.0	18320.5311	10755.2952	NaN	NaN	0.3699	0.1346	0.0509	0.0193	0.7322	0.0346	0.0283
0.0	0.0	0.0	16182.5311	6944.2952	NaN	NaN	0.3003	0.1403	0.0506	0.0196	0.7261	0.0347	0.0286
0.0	0.0	0.0	21841.5311	10317.2952	NaN	NaN	0.3208	0.1405	0.0504	0.0199	0.7252	0.0348	0.0292
0.0	0.0	0.0	23471.5311	7915.2952	NaN	NaN	0.2522	0.1325	0.0495	0.0202	0.7333	0.0346	0.0299
0.0	0.0	0.0	23627.5311	10766.2952	NaN	NaN	0.313	0.1311	0.0495	0.0204	0.7344	0.0347	0.0299
0.0	0.0	0.0	24855.5311	10976.2952	NaN	NaN	0.3063	0.1331	0.0504	0.0204	0.7308	0.0353	0.0299
0.0	0.0	0.0	23744.5311	8020.2952	NaN	NaN	0.2525	0.1387	0.051	0.0205	0.7241	0.0361	0.0297
0.0	0.0	0.0	25616.5311	8240.2952	NaN	NaN	0.2434	0.1393	0.0517	0.0204	0.7222	0.037	0.0295
0.0	0.0	0.0	25657.5311	10335.2952	NaN	NaN	0.2871	0.1438	0.0527	0.0204	0.7158	0.038	0.0292
0.0	0.0	0.0	26674.5311	9410.2952	NaN	NaN	0.2608	0.1495	0.0538	0.0207	0.7079	0.0388	0.0293
0.0	0.0	0.0	25526.5311	10142.2952	NaN	NaN	0.2843	0.1533	0.0543	0.021	0.7023	0.0393	0.0297
0.0	0.0	0.0	25290.5311	10388.2952	NaN	NaN	0.2912	0.1532	0.055	0.0214	0.7007	0.0395	0.0302
0.0	0.0	0.0	24038.5311	15179.2952	NaN	NaN	0.3871	0.1538	0.0561	0.0216	0.6983	0.04	0.0302
0.0	0.0	0.0	22794.5311	6618.2952	NaN	NaN	0.225	0.1577	0.057	0.0216	0.6932	0.0403	0.0302
0.0	0.0	0.0	26850.5311	8171.2952	NaN	NaN	0.2333	0.1593	0.0578	0.0218	0.6906	0.0403	0.0302
0.0	0.0	0.0	24813.5311	10995.2952	NaN	NaN	0.3071	0.1599	0.0589	0.0218	0.6889	0.0402	0.0302
0.0	0.0	0.0	24444.5311	11416.2952	NaN	NaN	0.3184	0.1588	0.0606	0.0218	0.6887	0.0402	0.0299
0.0	0.0	0.0	25427.5311	8929.2952	NaN	NaN	0.2599	0.1565	0.061	0.0219	0.6908	0.0399	0.0299
0.0	0.0	0.0	25950.5311	7477.2952	NaN	NaN	0.2237	0.1573	0.062	0.0219	0.6896	0.0397	0.0295
0.0	0.0	0.0	23379.5311	5227.2952	NaN	NaN	0.1827	0.1557	0.0631	0.0219	0.6904	0.0395	0.0294
0.0	0.0	0.0	18901.5311	7808.2952	NaN	NaN	0.2923	0.1528	0.0629	0.0219	0.694	0.0389	0.0295
0.0	0.0	0.0	23643.5311	7047.2952	NaN	NaN	0.2296	0.1483	0.064	0.0217	0.698	0.0389	0.0291
0.0	0.0	0.0	25803.5311	8102.2952	NaN	NaN	0.239	0.145	0.0645	0.0216	0.7014	0.0386	0.029
0.0	0.0	0.0	27499.5311	10176.2952	NaN	NaN	0.2701	0.1433	0.0654	0.0217	0.7022	0.0385	0.0289
0.0	0.0	0.0	22431.5311	11368.2952	NaN	NaN	0.3363	0.144	0.0654	0.0216	0.7015	0.0385	0.0291
0.0	0.0	0.0	24980.5311	7936.2952	NaN	NaN	0.2411	0.1453	0.0659	0.0217	0.699	0.0386	0.0294
0.0	0.0	0.0	23124.5311	4106.2952	NaN	NaN	0.1508	0.1472	0.0648	0.0219	0.6974	0.0384	0.0302
0.0	0.0	0.0	21295.5311	8681.2952	NaN	NaN	0.2896	0.1489	0.0666	0.0219	0.6936	0.0388	0.0302
0.0	0.0	0.0	23847.5311	10329.2952	NaN	NaN	0.3022	0.1479	0.067	0.0221	0.6937	0.039	0.0302
0.0	0.0	0.0	20182.5311	9287.2952	NaN	NaN	0.3151	0.1505	0.0675	0.022	0.6903	0.0394	0.0302
0.0	0.0	0.0	18518.5311	4404.2952	NaN	NaN	0.1921	0.1517	0.0677	0.0222	0.6883	0.0396	0.0305
0.0	0.0	0.0	18309.5311	9372.2952	NaN	NaN	0.3386	0.1512	0.0695	0.0221	0.6873	0.0398	0.0302
0.0	0.0	0.0	24198.5311	7776.2952	NaN	NaN	0.2432	0.1493	0.07	0.022	0.6888	0.0399	0.0301
0.0	0.0	0.0	20374.5311	6367.2952	NaN	NaN	0.2381	0.1536	0.0689	0.0218	0.685	0.0401	0.0306
0.0	0.0	0.0	19655.5311	8960.2952	NaN	NaN	0.3131	0.1562	0.0704	0.0216	0.6808	0.0405	0.0305
0.0	0.0	0.0	23553.5311	9270.2952	NaN	NaN	0.2824	0.1551	0.0701	0.0217	0.6819	0.0405	0.0306
0.0	0.0	0.0	25391.5311	8956.2952	NaN	NaN	0.2608	0.1581	0.0715	0.0213	0.6778	0.0412	0.03
0.0	0.0	0.0	19308.5311	6509.2952	NaN	NaN	0.2521	0.1685	0.0728	0.0212	0.6655	0.042	0.0301
0.0	0.0	0.0	12668.5311	6093.2952	NaN	NaN	0.3248	0.1807	0.0756	0.0211	0.6497	0.0431	0.0298
0.0	0.0	0.0	13578.5311	6947.2952	NaN	NaN	0.3385	0.2031	0.0785	0.0212	0.6233	0.0438	0.03
0.0	0.0	0.0	13535.5311	7276.2952	NaN	NaN	0.3496	0.2026	0.0782	0.0212	0.6242	0.0436	0.0302
0.0	0.0	0.0	17337.5311	10047.2952	NaN	NaN	0.3669	0.2002	0.0774	0.0213	0.6273	0.0435	0.0303
0.0	0.0	0.0	16102.5311	5838.2952	NaN	NaN	0.2661	0.1965	0.0777	0.0212	0.6311	0.0436	0.0299
0.0	0.0	0.0	16622.5311	9472.2952	NaN	NaN	0.363	0.1949	0.0771	0.0212	0.6334	0.0435	0.03
0.0	0.0	0.0	11485.5311	10054.2952	NaN	NaN	0.4668	0.1937	0.077	0.0211	0.6348	0.0436	0.0298
0.0	0.0	0.0	14370.5311	10259.2952	NaN	NaN	0.4165	0.2019	0.0787	0.021	0.6244	0.0444	0.0297
0.0	0.0	0.0	14391.5311	7566.2952	NaN	NaN	0.3446	0.2197	0.081	0.0213	0.6028	0.0456	0.0296
0.0	0.0	0.0	14353.5311	6831.2952	NaN	NaN	0.3225	0.2421	0.0832	0.0216	0.5777	0.0462	0.0292
0.0	0.0	0.0	12841.5311	6252.2952	NaN	NaN	0.3275	0.2433	0.0833	0.0216	0.5776	0.045	0.0291
0.0	0.0	0.0	17743.5311	5544.2952	NaN	NaN	0.2381	0.2081	0.0793	0.0217	0.6178	0.0435	0.0297
0.0	0.0	0.0	14758.5311	9308.2952	NaN	NaN	0.3868	0.1854	0.0765	0.0215	0.6452	0.0422	0.0293
0.0	0.0	0.0	14578.5311	9373.2952	NaN	NaN	0.3913	0.1627	0.0732	0.0213	0.6723	0.0416	0.029
0.0	0.0	0.0	13304.5311	9234.2952	NaN	NaN	0.4097	0.1599	0.0739	0.0212	0.6749	0.0413	0.0288
0.0	0.0	0.0	22560.5311	9262.2952	NaN	NaN	0.2911	0.1464	0.0727	0.021	0.6904	0.041	0.0284
0.0	0.0	0.0	20708.5311	9727.2952	NaN	NaN	0.3196	0.1512	0.0737	0.021	0.6841	0.0416	0.0284
0.0	0.0	0.0	25943.5311	8488.2952	NaN	NaN	0.2465	0.1614	0.0779	0.0208	0.6691	0.0426	0.0283
0.0	0.0	0.0	22199.5311	7881.2952	NaN	NaN	0.262	0.1536	0.0761	0.0213	0.6785	0.042	0.0286
0.0	0.0	0.0	14886.5311	7389.2952	NaN	NaN	0.3317	0.1485	0.0769	0.0208	0.6844	0.0418	0.0276
0.0	0.0	0.0	23537.5311	8430.2952	NaN	NaN	0.2637	0.1375	0.0775	0.0206	0.6963	0.0414	0.0268
0.0	0.0	0.0	15138.5311	9716.2952	NaN	NaN	0.3909	0.1325	0.0796	0.0209	0.6993	0.0416	0.0262
0.0	0.0	0.0	10704.5311	10227.2952	NaN	NaN	0.4886	0.1302	0.0828	0.0208	0.6991	0.042	0.0251
0.0	0.0	0.0	14841.5311	11656.2952	NaN	NaN	0.4399	0.1311	0.0856	0.021	0.696	0.0422	0.0241
0.0	0.0	0.0	18796.5311	3528.2952	NaN	NaN	0.158	0.1381	0.0905	0.0211	0.6836	0.0438	0.0229
0.0	0.0	0.0	14730.5311	5304.2952	NaN	NaN	0.2648	0.155	0.0959	0.0204	0.663	0.0442	0.0215
0.0	0.0	0.0	14098.5311	4790.2952	NaN	NaN	0.2536	0.1372	0.0976	0.0216	0.6783	0.0442	0.0211
0.0	0.0	0.0	22737.5311	3276.2952	NaN	NaN	0.1259	0.1314	0.1022	0.022	0.678	0.0458	0.0206
0.0	0.0	0.0	17915.5311	10529.2952	NaN	NaN	0.3702	0.1312	0.1055	0.0225	0.6727	0.0468	0.0214
0.0	0.0	0.0	26353.5311	9872.2952	NaN	NaN	0.2725	0.1334	0.1096	0.0228	0.6647	0.0477	0.0218
0.0	0.0	0.0	14441.5311	10026.2952	NaN	NaN	0.4098	0.1391	0.11	0.023	0.6569	0.0488	0.0222
0.0	0.0	0.0	19998.5311	7175.2952	NaN	NaN	0.2641	0.1432	0.1116	0.0236	0.6491	0.0501	0.0225
0.0	0.0	0.0	26551.5311	7723.2952	NaN	NaN	0.2253	0.1507	0.1067	0.0237	0.645	0.0506	0.0233
0.0	0.0	0.0	20803.5311	8058.2952	NaN	NaN	0.2792	0.1517	0.1067	0.0245	0.6421	0.051	0.0241
0.0	0.0	0.0	25876.5311	7851.2952	NaN	NaN	0.2328	0.1565	0.0995	0.0244	0.6442	0.0502	0.0252
0.0	0.0	0.0	28396.5311	5264.2952	NaN	NaN	0.1564	0.159	0.0951	0.0245	0.6451	0.0498	0.0265
0.0	0.0	0.0	29159.5311	6308.2952	NaN	NaN	0.1779	0.164	0.0884	0.0239	0.6482	0.0485	0.027
0.0	0.0	0.0	29941.5311	4762.2952	NaN	NaN	0.1372	0.1668	0.0846	0.0232	0.6509	0.0474	0.0271
0.0	0.0	0.0	30196.5311	5567.2952	NaN	NaN	0.1557	0.1673	0.0821	0.0229	0.6536	0.0468	0.0273
0.0	0.0	0.0	30191.5311	4527.2952	NaN	NaN	0.1304	0.1697	0.0796	0.0222	0.6551	0.0466	0.0267
0.0	0.0	0.0	28182.5311	9229.2952	NaN	NaN	0.2467	0.1732	0.0797	0.0217	0.6524	0.0468	0.0262
0.0	0.0	0.0	29325.5311	4187.2952	NaN	NaN	0.1249	0.1738	0.0808	0.0212	0.6515	0.0475	0.0253
0.0	0.0	0.0	29198.5311	6560.2952	NaN	NaN	0.1835	0.1739	0.0801	0.0207	0.6524	0.048	0.025
0.0	0.0	0.0	26533.5311	4187.2952	NaN	NaN	0.1363	0.1719	0.0815	0.0204	0.653	0.0487	0.0245
0.0	0.0	0.0	26460.5311	9534.2952	NaN	NaN	0.2649	0.1691	0.08	0.02	0.6574	0.0491	0.0245
0.0	0.0	0.0	21201.5311	10152.2952	NaN	NaN	0.3238	0.1662	0.0792	0.0195	0.6618	0.0492	0.0241
0.0	0.0	0.0	21863.5311	8979.2952	NaN	NaN	0.2911	0.1618	0.0757	0.0188	0.6704	0.0493	0.0239
0.0	0.0	0.0	22144.5311	10457.2952	NaN	NaN	0.3208	0.1604	0.0736	0.0183	0.6746	0.0494	0.0237
0.0	0.0	0.0	26447.5311	6139.2952	NaN	NaN	0.1884	0.16	0.0707	0.0177	0.6782	0.0497	0.0235
0.0	0.0	0.0	22946.5311	9229.2952	NaN	NaN	0.2868	0.1612	0.0689	0.0174	0.6789	0.0502	0.0234
0.0	0.0	0.0	22590.5311	6345.2952	NaN	NaN	0.2193	0.1631	0.0674	0.0172	0.6783	0.0507	0.0234
0.0	0.0	0.0	21918.5311	9762.2952	NaN	NaN	0.3081	0.1611	0.066	0.0171	0.6815	0.051	0.0233
0.0	0.0	0.0	17870.5311	8610.2952	NaN	NaN	0.3252	0.159	0.0655	0.0169	0.6846	0.0513	0.0228
0.0	0.0	0.0	18523.5311	12616.2952	NaN	NaN	0.4051	0.1564	0.0644	0.0168	0.6884	0.0514	0.0226
0.0	0.0	0.0	20502.5311	9704.2952	NaN	NaN	0.3213	0.1534	0.0638	0.0166	0.6927	0.0515	0.022
0.0	0.0	0.0	16139.5311	11206.2952	NaN	NaN	0.4098	0.1538	0.0629	0.0163	0.6938	0.0518	0.0213
0.0	0.0	0.0	19543.5311	4784.2952	NaN	NaN	0.1967	0.1549	0.0618	0.016	0.6946	0.0516	0.021
0.0	0.0	0.0	20341.5311	9607.2952	NaN	NaN	0.3208	0.1532	0.0613	0.0158	0.6975	0.0516	0.0207
0.0	0.0	0.0	16716.5311	7962.2952	NaN	NaN	0.3226	0.1487	0.0604	0.0157	0.7045	0.0501	0.0206
0.0	0.0	0.0	19048.5311	8437.2952	NaN	NaN	0.307	0.1458	0.0596	0.0155	0.7092	0.0495	0.0204
0.0	0.0	0.0	21669.5311	8011.2952	NaN	NaN	0.2699	0.141	0.0594	0.0156	0.7151	0.0486	0.0203
0.0	0.0	0.0	21122.5311	6975.2952	NaN	NaN	0.2483	0.1387	0.0585	0.0154	0.7188	0.0483	0.0202
0.0	0.0	0.0	24115.5311	12610.2952	NaN	NaN	0.3434	0.1381	0.0588	0.0153	0.7195	0.0485	0.0199
0.0	0.0	0.0	23922.5311	10427.2952	NaN	NaN	0.3036	0.1362	0.0579	0.0152	0.7226	0.0484	0.0198
0.0	0.0	0.0	18373.5311	5744.2952	NaN	NaN	0.2382	0.1394	0.057	0.0151	0.7199	0.0489	0.0197
0.0	0.0	0.0	24054.5311	11538.2952	NaN	NaN	0.3242	0.1396	0.0576	0.0152	0.7187	0.0492	0.0197
0.0	0.0	0.0	19611.5311	8590.2952	NaN	NaN	0.3046	0.1387	0.0574	0.0154	0.7195	0.0492	0.0199
0.0	0.0	0.0	18012.5311	8344.2952	NaN	NaN	0.3166	0.1412	0.0587	0.0153	0.7153	0.05	0.0195
0.0	0.0	0.0	20332.5311	11330.2952	NaN	NaN	0.3578	0.1379	0.0588	0.0156	0.7186	0.0495	0.0197
0.0	0.0	0.0	18492.5311	5652.2952	NaN	NaN	0.2341	0.1356	0.0601	0.0157	0.7194	0.0497	0.0194
0.0	0.0	0.0	20010.5311	11138.2952	NaN	NaN	0.3576	0.1341	0.0611	0.0156	0.7201	0.05	0.0191
0.0	0.0	0.0	19047.5311	10149.2952	NaN	NaN	0.3476	0.129	0.0614	0.0157	0.7252	0.0496	0.0191
0.0	0.0	0.0	18216.5311	6690.2952	NaN	NaN	0.2686	0.1266	0.0625	0.0158	0.7265	0.0496	0.019
0.0	0.0	0.0	20477.5311	7576.2952	NaN	NaN	0.2701	0.1223	0.0628	0.0159	0.7307	0.0492	0.019
0.0	0.0	0.0	21891.5311	9344.2952	NaN	NaN	0.2992	0.1168	0.0637	0.0162	0.7357	0.0484	0.0193
0.0	0.0	0.0	21646.5311	12435.2952	NaN	NaN	0.3649	0.1127	0.0651	0.0164	0.7391	0.0474	0.0193
0.0	0.0	0.0	20457.5311	9968.2952	NaN	NaN	0.3276	0.1088	0.065	0.0166	0.7436	0.0464	0.0197
0.0	0.0	0.0	21467.5311	8834.2952	NaN	NaN	0.2915	0.1069	0.0665	0.0171	0.7435	0.0458	0.0202
0.0	0.0	0.0	20624.5311	9771.2952	NaN	NaN	0.3215	0.1064	0.0683	0.0173	0.7422	0.0454	0.0205
0.0	0.0	0.0	19952.5311	9062.2952	NaN	NaN	0.3123	0.105	0.0696	0.0177	0.7419	0.045	0.0208
0.0	0.0	0.0	18373.5311	5412.2952	NaN	NaN	0.2275	0.1048	0.0712	0.018	0.7403	0.0446	0.0211
0.0	0.0	0.0	21253.5311	9031.2952	NaN	NaN	0.2982	0.105	0.0734	0.0188	0.736	0.0448	0.0219
0.0	0.0	0.0	19691.5311	10607.2952	NaN	NaN	0.3501	0.1068	0.0764	0.0196	0.7294	0.0453	0.0226
0.0	0.0	0.0	17263.5311	9879.2952	NaN	NaN	0.364	0.1085	0.0814	0.0203	0.7208	0.0459	0.0231
0.0	0.0	0.0	16149.5311	7648.2952	NaN	NaN	0.3214	0.1096	0.0831	0.0207	0.7168	0.0464	0.0234
0.0	0.0	0.0	19673.5311	9507.2952	NaN	NaN	0.3258	0.1115	0.0881	0.0214	0.7075	0.0474	0.0241
0.0	0.0	0.0	16364.5311	10252.2952	NaN	NaN	0.3852	0.1122	0.0889	0.0217	0.7051	0.0474	0.0246
0.0	0.0	0.0	16903.5311	9103.2952	NaN	NaN	0.35	0.1142	0.0893	0.0214	0.7024	0.0479	0.0248
0.0	0.0	0.0	22179.5311	9596.2952	NaN	NaN	0.302	0.1161	0.0892	0.0214	0.7001	0.0481	0.0251
0.0	0.0	0.0	20079.5311	7579.2952	NaN	NaN	0.274	0.1197	0.0881	0.021	0.6974	0.0484	0.0253
0.0	0.0	0.0	17757.5311	7854.2952	NaN	NaN	0.3067	0.1191	0.0865	0.0206	0.6999	0.0485	0.0253
0.0	0.0	0.0	17982.5311	11294.2952	NaN	NaN	0.3858	0.1198	0.0852	0.0207	0.6993	0.0493	0.0258
0.0	0.0	0.0	19675.5311	8922.2952	NaN	NaN	0.312	0.1235	0.0836	0.0204	0.697	0.0496	0.026
0.0	0.0	0.0	19975.5311	7829.2952	NaN	NaN	0.2816	0.1276	0.0805	0.0198	0.6965	0.0497	0.0259
0.0	0.0	0.0	7935.5311	5151.2952	NaN	NaN	0.3936	0.138	0.0783	0.0192	0.6893	0.0502	0.0251
0.0	0.0	0.0	16612.5311	5810.2952	NaN	NaN	0.2591	0.1385	0.0787	0.0191	0.6889	0.0498	0.025
0.0	0.0	0.0	17325.5311	5095.2952	NaN	NaN	0.2273	0.1323	0.0768	0.0192	0.6978	0.0488	0.0252
0.0	0.0	0.0	16537.5311	6620.2952	NaN	NaN	0.2859	0.1276	0.0773	0.0195	0.7023	0.0483	0.0249
0.0	0.0	0.0	21886.5311	8033.2952	NaN	NaN	0.2685	0.122	0.0755	0.0197	0.7105	0.0476	0.0248
0.0	0.0	0.0	15080.5311	5463.2952	NaN	NaN	0.2659	0.1202	0.0763	0.0197	0.7119	0.0478	0.0242
0.0	0.0	0.0	15038.5311	5804.2952	NaN	NaN	0.2785	0.1176	0.077	0.0196	0.7142	0.0478	0.0238
0.0	0.0	0.0	17469.5311	6155.2952	NaN	NaN	0.2605	0.1128	0.0757	0.0198	0.7196	0.0478	0.0242
0.0	0.0	0.0	17360.5311	13724.2952	NaN	NaN	0.4415	0.1081	0.0777	0.0201	0.7224	0.0477	0.024
0.0	0.0	0.0	15976.5311	13678.2952	NaN	NaN	0.4613	0.1066	0.0763	0.0198	0.7263	0.0473	0.0237
0.0	0.0	0.0	14971.5311	11448.2952	NaN	NaN	0.4333	0.1061	0.0754	0.0198	0.7278	0.0472	0.0237
0.0	0.0	0.0	17488.5311	8026.2952	NaN	NaN	0.3146	0.108	0.0751	0.0195	0.7271	0.0468	0.0234
0.0	0.0	0.0	17475.5311	8817.2952	NaN	NaN	0.3353	0.1074	0.0732	0.0195	0.7299	0.0465	0.0235
0.0	0.0	0.0	15379.5311	11488.2952	NaN	NaN	0.4276	0.1071	0.0732	0.0195	0.7307	0.0459	0.0235
0.0	0.0	0.0	18494.5311	7155.2952	NaN	NaN	0.279	0.1052	0.0712	0.0195	0.7352	0.045	0.0238
0.0	0.0	0.0	13024.5311	5450.2952	NaN	NaN	0.295	0.1038	0.07	0.0195	0.7388	0.0442	0.0237
0.0	0.0	0.0	15261.5311	8773.2952	NaN	NaN	0.365	0.1028	0.0696	0.0196	0.7404	0.0437	0.0238
0.0	0.0	0.0	16722.5311	8336.2952	NaN	NaN	0.3327	0.1024	0.0689	0.02	0.7414	0.0432	0.0242
0.0	0.0	0.0	23662.5311	8125.2952	NaN	NaN	0.2556	0.1017	0.0695	0.0202	0.7414	0.0427	0.0245
0.0	0.0	0.0	22697.5311	10108.2952	NaN	NaN	0.3081	0.1018	0.0662	0.02	0.7454	0.0421	0.0245
0.0	0.0	0.0	22398.5311	11541.2952	NaN	NaN	0.3401	0.1011	0.0671	0.02	0.7453	0.0421	0.0244
0.0	0.0	0.0	21906.5311	10322.2952	NaN	NaN	0.3203	0.1026	0.0655	0.0197	0.7459	0.0421	0.0242
0.0	0.0	0.0	22500.5311	5406.2952	NaN	NaN	0.1937	0.1036	0.0664	0.0198	0.7436	0.0423	0.0243
0.0	0.0	0.0	18690.5311	4827.2952	NaN	NaN	0.2053	0.106	0.0662	0.02	0.7411	0.0421	0.0246
0.0	0.0	0.0	13533.5311	10062.2952	NaN	NaN	0.4264	0.1088	0.0679	0.0203	0.7358	0.0424	0.0249
0.0	0.0	0.0	15607.5311	8256.2952	NaN	NaN	0.346	0.1128	0.0693	0.0205	0.7298	0.0423	0.0253
0.0	0.0	0.0	15436.5311	5931.2952	NaN	NaN	0.2776	0.116	0.0704	0.0206	0.7251	0.0425	0.0253
0.0	0.0	0.0	14148.5311	7604.2952	NaN	NaN	0.3496	0.1188	0.0721	0.0208	0.72	0.043	0.0252
0.0	0.0	0.0	16325.5311	7567.2952	NaN	NaN	0.3167	0.1198	0.0738	0.021	0.7162	0.0436	0.0256
0.0	0.0	0.0	14248.5311	9658.2952	NaN	NaN	0.404	0.1217	0.0748	0.0211	0.7122	0.0443	0.026
0.0	0.0	0.0	16478.5311	11842.2952	NaN	NaN	0.4181	0.1218	0.0744	0.021	0.7123	0.0443	0.0262
0.0	0.0	0.0	15056.5311	9731.2952	NaN	NaN	0.3926	0.1243	0.0744	0.0207	0.7097	0.0449	0.026
0.0	0.0	0.0	16477.5311	8636.2952	NaN	NaN	0.3439	0.1285	0.077	0.0207	0.702	0.0461	0.0258
0.0	0.0	0.0	19351.5311	5182.2952	NaN	NaN	0.2112	0.1316	0.0763	0.0207	0.6985	0.0468	0.0261
0.0	0.0	0.0	16669.5311	7545.2952	NaN	NaN	0.3116	0.1328	0.0789	0.0212	0.6929	0.0479	0.0262
0.0	0.0	0.0	20264.5311	9786.2952	NaN	NaN	0.3257	0.1352	0.0812	0.0213	0.6871	0.0488	0.0263
0.0	0.0	0.0	18340.5311	9113.2952	NaN	NaN	0.3319	0.1345	0.0822	0.0217	0.6856	0.0494	0.0265
0.0	0.0	0.0	16595.5311	7275.2952	NaN	NaN	0.3048	0.1354	0.0841	0.0216	0.683	0.0499	0.0261
0.0	0.0	0.0	14658.5311	7728.2952	NaN	NaN	0.3452	0.1352	0.0831	0.0219	0.6839	0.0495	0.0264
0.0	0.0	0.0	14989.5311	6187.2952	NaN	NaN	0.2922	0.1333	0.0849	0.0222	0.6844	0.0491	0.0262
0.0	0.0	0.0	16838.5311	5910.2952	NaN	NaN	0.2598	0.1327	0.0836	0.0218	0.6876	0.0486	0.0257
0.0	0.0	0.0	14944.5311	6472.2952	NaN	NaN	0.3022	0.1296	0.0813	0.0217	0.6943	0.0477	0.0255
0.0	0.0	0.0	18008.5311	9405.2952	NaN	NaN	0.3431	0.1263	0.0799	0.0215	0.7004	0.0467	0.0252
0.0	0.0	0.0	19258.5311	7192.2952	NaN	NaN	0.2719	0.1228	0.077	0.0215	0.7079	0.0457	0.0251
0.0	0.0	0.0	18928.5311	9399.2952	NaN	NaN	0.3318	0.1183	0.0756	0.0214	0.715	0.0449	0.0249
0.0	0.0	0.0	18070.5311	9198.2952	NaN	NaN	0.3373	0.1145	0.0718	0.0209	0.7242	0.0442	0.0245
0.0	0.0	0.0	12938.5311	8393.2952	NaN	NaN	0.3935	0.1119	0.0692	0.0205	0.7304	0.0441	0.024
0.0	0.0	0.0	16011.5311	10355.2952	NaN	NaN	0.3927	0.1117	0.0678	0.0203	0.7322	0.0446	0.0235
0.0	0.0	0.0	19093.5311	8033.2952	NaN	NaN	0.2961	0.111	0.0652	0.0201	0.7353	0.045	0.0234
0.0	0.0	0.0	17969.5311	9672.2952	NaN	NaN	0.3499	0.1133	0.065	0.0201	0.732	0.0464	0.0231
0.0	0.0	0.0	20682.5311	10278.2952	NaN	NaN	0.332	0.1138	0.0651	0.0201	0.7311	0.0468	0.0231
0.0	0.0	0.0	19173.5311	9146.2952	NaN	NaN	0.323	0.1123	0.0646	0.0204	0.7322	0.0472	0.0233
0.0	0.0	0.0	14747.5311	9344.2952	NaN	NaN	0.3879	0.1129	0.0654	0.0204	0.7304	0.0479	0.0229
0.0	0.0	0.0	16946.5311	7926.2952	NaN	NaN	0.3187	0.1113	0.0664	0.021	0.7295	0.0487	0.023
0.0	0.0	0.0	15195.5311	5127.2952	NaN	NaN	0.2523	0.1114	0.068	0.0213	0.7276	0.0488	0.0229
0.0	0.0	0.0	18048.5311	8401.2952	NaN	NaN	0.3176	0.1109	0.0688	0.0213	0.7271	0.0492	0.0227
0.0	0.0	0.0	19918.5311	9809.2952	NaN	NaN	0.33	0.1105	0.0694	0.0213	0.7266	0.0498	0.0224
0.0	0.0	0.0	22512.5311	8184.2952	NaN	NaN	0.2666	0.1114	0.0716	0.0212	0.7233	0.0502	0.0223
0.0	0.0	0.0	15797.5311	8497.2952	NaN	NaN	0.3498	0.1113	0.0715	0.0209	0.7239	0.0506	0.0219
0.0	0.0	0.0	17259.5311	9447.2952	NaN	NaN	0.3537	0.1107	0.0733	0.0209	0.7224	0.0507	0.0219
0.0	0.0	0.0	15647.5311	8612.2952	NaN	NaN	0.355	0.1124	0.0755	0.0211	0.7175	0.0518	0.0217
0.0	0.0	0.0	17598.5311	6756.2952	NaN	NaN	0.2774	0.1143	0.0782	0.021	0.713	0.0521	0.0214
0.0	0.0	0.0	18445.5311	6754.2952	NaN	NaN	0.268	0.1135	0.0782	0.0207	0.7143	0.0517	0.0215
0.0	0.0	0.0	14709.5311	10463.2952	NaN	NaN	0.4157	0.1137	0.0797	0.0205	0.7131	0.0518	0.0212
0.0	0.0	0.0	21166.5311	11708.2952	NaN	NaN	0.3561	0.1128	0.0804	0.0203	0.7144	0.0508	0.0214
0.0	0.0	0.0	18688.5311	7886.2952	NaN	NaN	0.2968	0.1117	0.0792	0.0201	0.7167	0.0512	0.0211
0.0	0.0	0.0	20149.5311	10947.2952	NaN	NaN	0.352	0.1156	0.0836	0.02	0.7086	0.0514	0.0209
0.0	0.0	0.0	19930.5311	7818.2952	NaN	NaN	0.2818	0.1151	0.0822	0.0196	0.7107	0.0518	0.0206
0.0	0.0	0.0	16013.5311	11596.2952	NaN	NaN	0.42	0.1156	0.0845	0.0194	0.7083	0.0519	0.0203
0.0	0.0	0.0	17045.5311	4647.2952	NaN	NaN	0.2142	0.1164	0.083	0.0188	0.7101	0.052	0.0197
0.0	0.0	0.0	16470.5311	9826.2952	NaN	NaN	0.3737	0.1146	0.0818	0.0185	0.7143	0.0514	0.0194
0.0	0.0	0.0	20229.5311	9078.2952	NaN	NaN	0.3098	0.1149	0.0817	0.018	0.7153	0.0511	0.0191
0.0	0.0	0.0	14649.5311	8911.2952	NaN	NaN	0.3782	0.1146	0.0792	0.0174	0.7188	0.0516	0.0184
0.0	0.0	0.0	16583.5311	11910.2952	NaN	NaN	0.418	0.117	0.0806	0.0172	0.715	0.0523	0.0179
0.0	0.0	0.0	12603.5311	9262.2952	NaN	NaN	0.4236	0.1178	0.0793	0.017	0.7147	0.0539	0.0172
0.0	0.0	0.0	12266.5311	7250.2952	NaN	NaN	0.3715	0.1213	0.081	0.0171	0.7087	0.0549	0.0169
0.0	0.0	0.0	15462.5311	8677.2952	NaN	NaN	0.3595	0.12	0.0794	0.0171	0.7109	0.0559	0.0167
0.0	0.0	0.0	15867.5311	5773.2952	NaN	NaN	0.2668	0.1215	0.0803	0.0173	0.7074	0.0566	0.0169
0.0	0.0	0.0	15179.5311	2322.2952	NaN	NaN	0.1327	0.118	0.0771	0.0171	0.7143	0.0566	0.0168
0.0	0.0	0.0	16587.5311	6866.2952	NaN	NaN	0.2928	0.112	0.0743	0.017	0.7239	0.056	0.0167
0.0	0.0	0.0	16439.5311	5417.2952	NaN	NaN	0.2479	0.105	0.0713	0.017	0.7348	0.0552	0.0168
0.0	0.0	0.0	12889.5311	9771.2952	NaN	NaN	0.4312	0.0993	0.0684	0.0168	0.7449	0.0541	0.0166
0.0	0.0	0.0	14504.5311	12068.2952	NaN	NaN	0.4542	0.0951	0.0666	0.0168	0.7516	0.0533	0.0166
0.0	0.0	0.0	15491.5311	8849.2952	NaN	NaN	0.3636	0.0936	0.0666	0.0174	0.7518	0.0539	0.0168
0.0	0.0	0.0	12334.5311	6364.2952	NaN	NaN	0.3404	0.0934	0.0662	0.0177	0.7513	0.0547	0.0167
0.0	0.0	0.0	12214.5311	9625.2952	NaN	NaN	0.4407	0.091	0.0653	0.0178	0.7545	0.0548	0.0166
0.0	0.0	0.0	15065.5311	7152.2952	NaN	NaN	0.3219	0.0886	0.0648	0.0181	0.7568	0.0552	0.0167
0.0	0.0	0.0	12567.5311	8877.2952	NaN	NaN	0.414	0.0863	0.0634	0.0181	0.7604	0.0553	0.0165
0.0	0.0	0.0	17168.5311	9149.2952	NaN	NaN	0.3476	0.083	0.0624	0.0181	0.765	0.055	0.0165
0.0	0.0	0.0	13772.5311	10182.2952	NaN	NaN	0.4251	0.0808	0.062	0.0182	0.7676	0.0551	0.0164
0.0	0.0	0.0	13207.5311	8584.2952	NaN	NaN	0.3939	0.0777	0.0614	0.0179	0.7729	0.0542	0.0159
0.0	0.0	0.0	15071.5311	8513.2952	NaN	NaN	0.361	0.0742	0.0605	0.0178	0.7778	0.0541	0.0156
0.0	0.0	0.0	11675.5311	7400.2952	NaN	NaN	0.3879	0.073	0.0609	0.0179	0.779	0.0537	0.0155
0.0	0.0	0.0	15317.5311	10788.2952	NaN	NaN	0.4133	0.0714	0.0611	0.0181	0.7806	0.0535	0.0153
0.0	0.0	0.0	14073.5311	8629.2952	NaN	NaN	0.3801	0.0711	0.0617	0.0184	0.7801	0.0535	0.0152
0.0	0.0	0.0	15843.5311	8568.2952	NaN	NaN	0.351	0.0713	0.0636	0.0189	0.7776	0.0534	0.0152
0.0	0.0	0.0	11986.5311	4974.2952	NaN	NaN	0.2933	0.0706	0.0642	0.0188	0.7782	0.0532	0.015
0.0	0.0	0.0	11203.5311	10727.2952	NaN	NaN	0.4891	0.0692	0.0657	0.019	0.7785	0.0527	0.0149
0.0	0.0	0.0	11715.5311	10347.2952	NaN	NaN	0.469	0.0682	0.0659	0.0192	0.7792	0.0525	0.015
0.0	0.0	0.0	14491.5311	10325.2952	NaN	NaN	0.4161	0.0688	0.0671	0.0195	0.7766	0.0529	0.0151
0.0	0.0	0.0	16274.5311	6490.2952	NaN	NaN	0.2851	0.0701	0.0681	0.0202	0.7723	0.0538	0.0155
0.0	0.0	0.0	14613.5311	7886.2952	NaN	NaN	0.3505	0.0714	0.0694	0.0204	0.7688	0.0545	0.0155
0.0	0.0	0.0	13082.5311	10419.2952	NaN	NaN	0.4433	0.0716	0.0697	0.0208	0.768	0.0539	0.016
0.0	0.0	0.0	14450.5311	7618.2952	NaN	NaN	0.3452	0.0715	0.0692	0.0208	0.7686	0.0535	0.0163
0.0	0.0	0.0	16832.5311	10740.2952	NaN	NaN	0.3895	0.0736	0.0703	0.0214	0.7644	0.0535	0.0168
0.0	0.0	0.0	15249.5311	6196.2952	NaN	NaN	0.2889	0.0753	0.0714	0.0217	0.761	0.0533	0.0173
0.0	0.0	0.0	12961.5311	5301.2952	NaN	NaN	0.2903	0.076	0.0722	0.0217	0.7596	0.0528	0.0178
0.0	0.0	0.0	14374.5311	7510.2952	NaN	NaN	0.3432	0.0769	0.0736	0.0219	0.7571	0.0521	0.0185
0.0	0.0	0.0	16748.5311	7035.2952	NaN	NaN	0.2958	0.0811	0.0765	0.0224	0.7476	0.0529	0.0195
0.0	0.0	0.0	15298.5311	10072.2952	NaN	NaN	0.397	0.0849	0.079	0.0229	0.739	0.0534	0.0207
0.0	0.0	0.0	13880.5311	10007.2952	NaN	NaN	0.4189	0.0888	0.0806	0.0235	0.7306	0.0541	0.0223
0.0	0.0	0.0	11275.5311	7957.2952	NaN	NaN	0.4137	0.0913	0.0815	0.0243	0.7251	0.054	0.0238
0.0	0.0	0.0	11455.5311	13500.2952	NaN	NaN	0.541	0.0941	0.0817	0.0243	0.7218	0.0533	0.0248
0.0	0.0	0.0	12259.5311	10313.2952	NaN	NaN	0.4569	0.0953	0.0801	0.0244	0.722	0.0522	0.0259
0.0	0.0	0.0	13075.5311	9489.2952	NaN	NaN	0.4205	0.0957	0.0799	0.025	0.7214	0.051	0.0269
0.0	0.0	0.0	12380.5311	7680.2952	NaN	NaN	0.3829	0.0953	0.0791	0.0253	0.7228	0.05	0.0275
0.0	0.0	0.0	13038.5311	11981.2952	NaN	NaN	0.4789	0.0951	0.0787	0.0254	0.7242	0.0488	0.0278
0.0	0.0	0.0	12657.5311	7969.2952	NaN	NaN	0.3864	0.0938	0.0779	0.0255	0.7272	0.0477	0.0279
0.0	0.0	0.0	9492.5311	3732.2952	NaN	NaN	0.2822	0.0921	0.0775	0.0254	0.7309	0.0463	0.0278
0.0	0.0	0.0	9913.5311	5885.2952	NaN	NaN	0.3725	0.0893	0.0763	0.0252	0.7365	0.0447	0.028
0.0	0.0	0.0	12494.5311	9515.2952	NaN	NaN	0.4323	0.0887	0.0756	0.0247	0.7393	0.0436	0.028
0.0	0.0	0.0	11607.5311	8960.2952	NaN	NaN	0.4356	0.0873	0.0753	0.0247	0.7422	0.0425	0.028
0.0	0.0	0.0	12014.5311	6368.2952	NaN	NaN	0.3464	0.0867	0.0744	0.0242	0.7454	0.0412	0.028
0.0	0.0	0.0	11223.5311	10282.2952	NaN	NaN	0.4781	0.0851	0.0739	0.0241	0.7488	0.0401	0.028
0.0	0.0	0.0	11267.5311	13073.2952	NaN	NaN	0.5371	0.0834	0.0736	0.0241	0.7524	0.0389	0.0277
0.0	0.0	0.0	13302.5311	9348.2952	NaN	NaN	0.4127	0.0805	0.0717	0.0237	0.7598	0.0372	0.0271
0.0	0.0	0.0	14148.5311	7668.2952	NaN	NaN	0.3515	0.0786	0.0713	0.0235	0.7642	0.0358	0.0267
0.0	0.0	0.0	13580.5311	8754.2952	NaN	NaN	0.392	0.078	0.0709	0.0233	0.7663	0.0348	0.0266
0.0	0.0	0.0	14975.5311	6911.2952	NaN	NaN	0.3158	0.0783	0.0696	0.0227	0.769	0.0336	0.0267
0.0	0.0	0.0	14001.5311	8477.2952	NaN	NaN	0.3771	0.0777	0.0674	0.0222	0.7734	0.0321	0.0272
0.0	0.0	0.0	15172.5311	7992.2952	NaN	NaN	0.345	0.0751	0.0659	0.0218	0.7794	0.0305	0.0272
0.0	0.0	0.0	16406.5311	10567.2952	NaN	NaN	0.3918	0.0735	0.0642	0.0213	0.7842	0.0293	0.0274
0.0	0.0	0.0	11227.5311	6856.2952	NaN	NaN	0.3791	0.07	0.0618	0.0207	0.7925	0.0278	0.0271
0.0	0.0	0.0	13692.5311	11654.2952	NaN	NaN	0.4598	0.0672	0.0592	0.0202	0.7998	0.0266	0.0271
0.0	0.0	0.0	11293.5311	12275.2952	NaN	NaN	0.5208	0.0652	0.0581	0.02	0.8041	0.0257	0.0269
0.0	0.0	0.0	14059.5311	11797.2952	NaN	NaN	0.4563	0.0637	0.0575	0.02	0.8068	0.0252	0.0268
0.0	0.0	0.0	10617.5311	10284.2952	NaN	NaN	0.492	0.0631	0.057	0.0202	0.8079	0.025	0.0267
0.0	0.0	0.0	12562.5311	10671.2952	NaN	NaN	0.4593	0.063	0.0583	0.0207	0.8062	0.0251	0.0268
0.0	0.0	0.0	12981.5311	7428.2952	NaN	NaN	0.364	0.0635	0.0588	0.0208	0.8049	0.0253	0.0267
0.0	0.0	0.0	10636.5311	8184.2952	NaN	NaN	0.4349	0.0644	0.0597	0.021	0.8032	0.0253	0.0264
0.0	0.0	0.0	11335.5311	6430.2952	NaN	NaN	0.3619	0.0644	0.0601	0.0212	0.8031	0.0253	0.026
0.0	0.0	0.0	11803.5311	6306.2952	NaN	NaN	0.3482	0.0653	0.0606	0.0212	0.8018	0.0253	0.0259
0.0	0.0	0.0	15031.5311	11182.2952	NaN	NaN	0.4266	0.0634	0.0599	0.0211	0.8048	0.025	0.0257
0.0	0.0	0.0	12347.5311	10497.2952	NaN	NaN	0.4595	0.0625	0.0585	0.0208	0.8081	0.0246	0.0255
0.0	0.0	0.0	14728.5311	10456.2952	NaN	NaN	0.4152	0.0621	0.0582	0.0208	0.8093	0.0242	0.0254
0.0	0.0	0.0	15548.5311	10405.2952	NaN	NaN	0.4009	0.0625	0.0561	0.0206	0.8117	0.0236	0.0254
0.0	0.0	0.0	10903.5311	8151.2952	NaN	NaN	0.4278	0.0662	0.056	0.0206	0.8082	0.0233	0.0256
0.0	0.0	0.0	15023.5311	5960.2952	NaN	NaN	0.284	0.0702	0.0546	0.0207	0.8056	0.0228	0.026
0.0	0.0	0.0	13956.5311	7299.2952	NaN	NaN	0.3434	0.0723	0.0533	0.021	0.8046	0.0221	0.0266
0.0	0.0	0.0	13400.5311	9887.2952	NaN	NaN	0.4246	0.0734	0.0527	0.0215	0.8036	0.0215	0.0272
0.0	0.0	0.0	10753.5311	7657.2952	NaN	NaN	0.4159	0.0725	0.0523	0.0219	0.8049	0.021	0.0274
0.0	0.0	0.0	11682.5311	8913.2952	NaN	NaN	0.4328	0.0714	0.0525	0.0223	0.8053	0.0208	0.0276
0.0	0.0	0.0	15295.5311	11103.2952	NaN	NaN	0.4206	0.0712	0.0523	0.0226	0.8053	0.0208	0.0278
0.0	0.0	0.0	11998.5311	6147.2952	NaN	NaN	0.3388	0.0718	0.052	0.0228	0.8046	0.0207	0.028
0.0	0.0	0.0	10927.5311	8803.2952	NaN	NaN	0.4462	0.0707	0.0517	0.023	0.8058	0.0206	0.0282
0.0	0.0	0.0	13823.5311	7115.2952	NaN	NaN	0.3398	0.0684	0.0506	0.0231	0.8093	0.0203	0.0283
0.0	0.0	0.0	12146.5311	10630.2952	NaN	NaN	0.4667	0.0656	0.0492	0.0236	0.813	0.0201	0.0285
0.0	0.0	0.0	11223.5311	12019.2952	NaN	NaN	0.5171	0.0658	0.049	0.0239	0.8126	0.02	0.0289
0.0	0.0	0.0	13138.5311	8956.2952	NaN	NaN	0.4054	0.0652	0.0477	0.0239	0.8142	0.0199	0.0291
0.0	0.0	0.0	14178.5311	10114.2952	NaN	NaN	0.4163	0.0652	0.0471	0.0244	0.8136	0.0199	0.0297
0.0	0.0	0.0	10155.5311	8870.2952	NaN	NaN	0.4662	0.0648	0.0471	0.0253	0.8117	0.0203	0.0308
0.0	0.0	0.0	13362.5311	6178.2952	NaN	NaN	0.3162	0.0626	0.0467	0.0265	0.811	0.0208	0.0325
0.0	0.0	0.0	9531.5311	8692.2952	NaN	NaN	0.477	0.0588	0.0456	0.0273	0.8137	0.0209	0.0337
0.0	0.0	0.0	11679.5311	12666.2952	NaN	NaN	0.5203	0.0556	0.0447	0.0275	0.8168	0.021	0.0343
0.0	0.0	0.0	14203.5311	8537.2952	NaN	NaN	0.3754	0.054	0.0439	0.0277	0.8187	0.0209	0.0348
0.0	0.0	0.0	11751.5311	10665.2952	NaN	NaN	0.4758	0.0523	0.0427	0.0279	0.8213	0.0207	0.0351
0.0	0.0	0.0	9667.5311	9455.2952	NaN	NaN	0.4945	0.0523	0.042	0.028	0.822	0.0205	0.0353
0.0	0.0	0.0	10192.5311	11095.2952	NaN	NaN	0.5212	0.0519	0.0417	0.0283	0.8222	0.0204	0.0354
0.0	0.0	0.0	12742.5311	7007.2952	NaN	NaN	0.3548	0.0532	0.0417	0.0284	0.8208	0.0203	0.0356
0.0	0.0	0.0	12312.5311	10806.2952	NaN	NaN	0.4674	0.0548	0.0422	0.0287	0.8182	0.0202	0.0359
0.0	0.0	0.0	13073.5311	9395.2952	NaN	NaN	0.4181	0.0563	0.0431	0.0289	0.8153	0.0202	0.0362
0.0	0.0	0.0	11360.5311	8342.2952	NaN	NaN	0.4234	0.0567	0.0431	0.0287	0.8154	0.0202	0.0359
0.0	0.0	0.0	12823.5311	9648.2952	NaN	NaN	0.4294	0.0577	0.0434	0.0283	0.8148	0.0202	0.0356
0.0	0.0	0.0	13579.5311	7519.2952	NaN	NaN	0.3564	0.0585	0.0433	0.0279	0.8148	0.0203	0.0352
0.0	0.0	0.0	14562.5311	7666.2952	NaN	NaN	0.3449	0.0599	0.0438	0.0281	0.8125	0.0205	0.0353
0.0	0.0	0.0	13779.5311	10129.2952	NaN	NaN	0.4237	0.0598	0.044	0.0278	0.8125	0.0205	0.0353
0.0	0.0	0.0	10720.5311	8316.2952	NaN	NaN	0.4369	0.061	0.0451	0.0277	0.8104	0.0205	0.0353
0.0	0.0	0.0	12841.5311	9573.2952	NaN	NaN	0.4271	0.0598	0.0455	0.0275	0.8115	0.0205	0.0353
0.0	0.0	0.0	13007.5311	13043.2952	NaN	NaN	0.5007	0.0584	0.0456	0.027	0.8137	0.0205	0.0349
0.0	0.0	0.0	12151.5311	10288.2952	NaN	NaN	0.4585	0.0597	0.046	0.0268	0.8121	0.0209	0.0346
0.0	0.0	0.0	10645.5311	8551.2952	NaN	NaN	0.4455	0.0612	0.046	0.0263	0.811	0.021	0.0345
0.0	0.0	0.0	10316.5311	9311.2952	NaN	NaN	0.4744	0.0635	0.047	0.0262	0.8075	0.0212	0.0345
0.0	0.0	0.0	13657.5311	8883.2952	NaN	NaN	0.3941	0.0661	0.0488	0.026	0.8032	0.0214	0.0345
0.0	0.0	0.0	14354.5311	6243.2952	NaN	NaN	0.3031	0.0679	0.0497	0.0254	0.8015	0.0215	0.0341
0.0	0.0	0.0	13511.5311	9412.2952	NaN	NaN	0.4106	0.0688	0.0504	0.0249	0.8005	0.0218	0.0336
0.0	0.0	0.0	14056.5311	10286.2952	NaN	NaN	0.4226	0.0717	0.0511	0.0242	0.7979	0.0221	0.0329
0.0	0.0	0.0	12888.5311	6716.2952	NaN	NaN	0.3426	0.0758	0.0505	0.0238	0.7946	0.0226	0.0327
0.0	0.0	0.0	10833.5311	8775.2952	NaN	NaN	0.4475	0.0768	0.0494	0.0232	0.7953	0.0228	0.0325
0.0	0.0	0.0	13016.5311	6223.2952	NaN	NaN	0.3235	0.076	0.048	0.0223	0.7988	0.023	0.0318
0.0	0.0	0.0	14840.5311	12329.2952	NaN	NaN	0.4538	0.0769	0.0464	0.0216	0.8005	0.0235	0.0311
0.0	0.0	0.0	9795.5311	10887.2952	NaN	NaN	0.5264	0.0817	0.045	0.021	0.7978	0.024	0.0305
0.0	0.0	0.0	11259.5311	11859.2952	NaN	NaN	0.513	0.0881	0.0442	0.0206	0.7924	0.0245	0.0303
0.0	0.0	0.0	12053.5311	9683.2952	NaN	NaN	0.4455	0.0975	0.0451	0.0202	0.7824	0.025	0.0298
0.0	0.0	0.0	12050.5311	7448.2952	NaN	NaN	0.382	0.1001	0.0455	0.02	0.7799	0.0251	0.0294
0.0	0.0	0.0	11105.5311	8509.2952	NaN	NaN	0.4338	0.1079	0.0463	0.0199	0.7717	0.0253	0.0289
0.0	0.0	0.0	11587.5311	11573.2952	NaN	NaN	0.4997	0.1105	0.0474	0.0198	0.7683	0.0254	0.0287
0.0	0.0	0.0	12041.5311	7828.2952	NaN	NaN	0.394	0.121	0.0486	0.0199	0.7563	0.026	0.0283
0.0	0.0	0.0	9341.5311	9702.2952	NaN	NaN	0.5095	0.1393	0.05	0.0198	0.7369	0.0265	0.0276
0.0	0.0	0.0	9438.5311	6254.2952	NaN	NaN	0.3985	0.1481	0.0515	0.0197	0.7272	0.0262	0.0272
0.0	0.0	0.0	10493.5311	5310.2952	NaN	NaN	0.336	0.1386	0.052	0.0197	0.7371	0.0254	0.0273
0.0	0.0	0.0	11605.5311	8605.2952	NaN	NaN	0.4258	0.1266	0.0516	0.0194	0.7505	0.0247	0.0272
0.0	0.0	0.0	12749.5311	9581.2952	NaN	NaN	0.4291	0.1224	0.051	0.0193	0.7557	0.0248	0.0269
0.0	0.0	0.0	13209.5311	13309.2952	NaN	NaN	0.5019	0.1286	0.0507	0.0194	0.7493	0.0251	0.0267
0.0	0.0	0.0	11390.5311	9148.2952	NaN	NaN	0.4454	0.1389	0.0509	0.0196	0.7382	0.0256	0.0267
0.0	0.0	0.0	9956.5311	6000.2952	NaN	NaN	0.376	0.1425	0.0508	0.0199	0.7345	0.0254	0.027
0.0	0.0	0.0	13263.5311	8151.2952	NaN	NaN	0.3806	0.1376	0.0506	0.0201	0.7395	0.0251	0.0271
0.0	0.0	0.0	14659.5311	10104.2952	NaN	NaN	0.408	0.1412	0.0509	0.0202	0.7354	0.0252	0.0271
0.0	0.0	0.0	10035.5311	8206.2952	NaN	NaN	0.4499	0.1512	0.0521	0.0204	0.7238	0.0255	0.0271
0.0	0.0	0.0	8905.5311	8054.2952	NaN	NaN	0.4749	0.1491	0.053	0.0205	0.725	0.0253	0.0272
0.0	0.0	0.0	10846.5311	12889.2952	NaN	NaN	0.543	0.1454	0.0547	0.0206	0.7268	0.0253	0.0272
0.0	0.0	0.0	15613.5311	12987.2952	NaN	NaN	0.4541	0.1456	0.0558	0.0209	0.7248	0.0259	0.0272
0.0	0.0	0.0	10689.5311	9844.2952	NaN	NaN	0.4794	0.1587	0.0557	0.0208	0.7115	0.0262	0.0271
0.0	0.0	0.0	12723.5311	12134.2952	NaN	NaN	0.4881	0.1707	0.0564	0.0208	0.6981	0.0269	0.0271
0.0	0.0	0.0	13723.5311	9308.2952	NaN	NaN	0.4041	0.18	0.0556	0.0206	0.6895	0.0269	0.0273
0.0	0.0	0.0	11205.5311	7847.2952	NaN	NaN	0.4119	0.1717	0.0562	0.021	0.6968	0.0263	0.0279
0.0	0.0	0.0	14507.5311	8663.2952	NaN	NaN	0.3739	0.1626	0.0581	0.0212	0.7041	0.0261	0.0279
0.0	0.0	0.0	19690.5311	10337.2952	NaN	NaN	0.3443	0.1506	0.0592	0.0216	0.7148	0.0257	0.0282
0.0	0.0	0.0	19638.5311	9657.2952	NaN	NaN	0.3296	0.1542	0.061	0.0217	0.7102	0.0254	0.0275
0.0	0.0	0.0	2802.5311	9025.2952	NaN	NaN	0.7631	0.1757	0.0623	0.0217	0.6886	0.0252	0.0265
0.0	0.0	0.0	2400.5311	5089.2952	NaN	NaN	0.6795	0.1989	0.0697	0.0221	0.6582	0.0253	0.0257
0.0	0.0	0.0	5298.5311	12189.2952	NaN	NaN	0.697	0.1903	0.0728	0.0232	0.6634	0.0245	0.0257
0.0	0.0	0.0	8345.5311	7300.2952	NaN	NaN	0.4666	0.1899	0.0765	0.0239	0.66	0.0244	0.0255
0.0	0.0	0.0	18120.5311	8806.2952	NaN	NaN	0.327	0.1785	0.075	0.0241	0.6733	0.0238	0.0254
0.0	0.0	0.0	14675.5311	8129.2952	NaN	NaN	0.3565	0.1742	0.0741	0.0241	0.6789	0.0238	0.0249
0.0	0.0	0.0	10634.5311	7062.2952	NaN	NaN	0.3991	0.1826	0.076	0.0241	0.6685	0.0242	0.0246
0.0	0.0	0.0	10669.5311	9363.2952	NaN	NaN	0.4674	0.1692	0.0721	0.0239	0.6863	0.0234	0.0251
0.0	0.0	0.0	12497.5311	7202.2952	NaN	NaN	0.3656	0.1609	0.0656	0.0231	0.7029	0.0229	0.0248
0.0	0.0	0.0	17637.5311	9842.2952	NaN	NaN	0.3582	0.1661	0.0617	0.0222	0.7025	0.0229	0.0245
0.0	0.0	0.0	15672.5311	10896.2952	NaN	NaN	0.4101	0.1699	0.0564	0.0214	0.7047	0.0228	0.0247
0.0	0.0	0.0	15281.5311	6300.2952	NaN	NaN	0.2919	0.1873	0.0537	0.0208	0.6903	0.0233	0.0245
0.0	0.0	0.0	16328.5311	7426.2952	NaN	NaN	0.3126	0.1932	0.0496	0.0203	0.6889	0.0234	0.0247
0.0	0.0	0.0	15848.5311	9762.2952	NaN	NaN	0.3812	0.1972	0.0472	0.0201	0.6869	0.0237	0.0248
0.0	0.0	0.0	24471.5311	9408.2952	NaN	NaN	0.2777	0.2016	0.046	0.0202	0.6824	0.0247	0.0252
0.0	0.0	0.0	21742.5311	7343.2952	NaN	NaN	0.2525	0.2064	0.0444	0.0206	0.6777	0.0252	0.0257
0.0	0.0	0.0	23536.5311	7987.2952	NaN	NaN	0.2534	0.2023	0.0444	0.0211	0.6801	0.0256	0.0264
0.0	0.0	0.0	18797.5311	4084.2952	NaN	NaN	0.1785	0.2017	0.0442	0.0215	0.6797	0.0258	0.0271
0.0	0.0	0.0	19123.5311	2629.2952	NaN	NaN	0.1209	0.1908	0.0444	0.0223	0.6887	0.0256	0.0282
0.0	0.0	0.0	10006.5311	10138.2952	NaN	NaN	0.5033	0.1979	0.0445	0.0223	0.6807	0.0264	0.0281
0.0	0.0	0.0	8156.5311	12743.2952	NaN	NaN	0.6097	0.2134	0.0451	0.0224	0.6641	0.0272	0.0278
0.0	0.0	0.0	13250.5311	10093.2952	NaN	NaN	0.4324	0.2375	0.0459	0.0227	0.6374	0.0285	0.028
0.0	0.0	0.0	5148.5311	8149.2952	NaN	NaN	0.6128	0.2694	0.0465	0.0227	0.605	0.0283	0.0282
0.0	0.0	0.0	13079.5311	7514.2952	NaN	NaN	0.3649	0.2517	0.0461	0.0242	0.6203	0.0279	0.0297
0.0	0.0	0.0	10505.5311	8137.2952	NaN	NaN	0.4365	0.2431	0.0456	0.0244	0.6293	0.0273	0.0302
0.0	0.0	0.0	6960.5311	10356.2952	NaN	NaN	0.598	0.2263	0.0445	0.0251	0.646	0.0271	0.031
0.0	0.0	0.0	11012.5311	5865.2952	NaN	NaN	0.3475	0.2365	0.044	0.025	0.6361	0.0273	0.0312
0.0	0.0	0.0	12339.5311	11132.2952	NaN	NaN	0.4743	0.2303	0.0439	0.0253	0.6417	0.0271	0.0317
0.0	0.0	0.0	19345.5311	9209.2952	NaN	NaN	0.3225	0.2317	0.0447	0.0253	0.6384	0.0283	0.0317
0.0	0.0	0.0	12614.5311	5345.2952	NaN	NaN	0.2976	0.2796	0.0474	0.0245	0.5886	0.0293	0.0308
0.0	0.0	0.0	20366.5311	6114.2952	NaN	NaN	0.2309	0.2948	0.0487	0.0254	0.5694	0.0303	0.0314
0.0	0.0	0.0	11630.5311	6461.2952	NaN	NaN	0.3571	0.3538	0.0495	0.0249	0.51	0.0312	0.0306
0.0	0.0	0.0	5281.5311	5246.2952	NaN	NaN	0.4983	0.4305	0.0494	0.0248	0.4341	0.0314	0.0297
0.0	0.0	0.0	6464.5311	9048.2952	NaN	NaN	0.5833	0.4898	0.049	0.025	0.3749	0.0316	0.0297
0.0	0.0	0.0	3763.5311	8892.2952	NaN	NaN	0.7026	0.5513	0.0478	0.0246	0.3166	0.031	0.0286
0.0	0.0	0.0	1798.5311	9370.2952	NaN	NaN	0.839	0.567	0.0467	0.025	0.3017	0.0306	0.0291
0.0	0.0	0.0	3118.5311	9761.2952	NaN	NaN	0.7579	0.5627	0.0466	0.0251	0.3071	0.0295	0.0291
0.0	0.0	0.0	4440.5311	8200.2952	NaN	NaN	0.6487	0.496	0.048	0.026	0.369	0.0298	0.0312
0.0	0.0	0.0	5405.5311	5102.2952	NaN	NaN	0.4856	0.4774	0.0486	0.0252	0.3891	0.0294	0.0303
0.0	0.0	0.0	6615.5311	10056.2952	NaN	NaN	0.6032	0.4245	0.0501	0.0261	0.4371	0.03	0.0322
0.0	0.0	0.0	7668.5311	5272.2952	NaN	NaN	0.4074	0.4516	0.0511	0.0252	0.4114	0.0306	0.0301
0.0	0.0	0.0	5886.5311	7072.2952	NaN	NaN	0.5458	0.4428	0.0512	0.026	0.4178	0.0312	0.0309
0.0	0.0	0.0	5314.5311	3891.2952	NaN	NaN	0.4227	0.4823	0.0508	0.0251	0.3825	0.0305	0.0288
0.0	0.0	0.0	16172.5311	6893.2952	NaN	NaN	0.2989	0.3863	0.0515	0.0275	0.4718	0.0312	0.0318
0.0	0.0	0.0	11122.5311	5816.2952	NaN	NaN	0.3434	0.3547	0.0519	0.0268	0.5043	0.0312	0.0311
0.0	0.0	0.0	4819.5311	7507.2952	NaN	NaN	0.609	0.3215	0.0511	0.027	0.5374	0.0312	0.0318
0.0	0.0	0.0	2444.5311	7203.2952	NaN	NaN	0.7466	0.3001	0.0511	0.0268	0.5591	0.031	0.0318
0.0	0.0	0.0	7701.5311	7090.2952	NaN	NaN	0.4793	0.2759	0.0508	0.027	0.5829	0.0313	0.0322
0.0	0.0	0.0	12128.5311	6858.2952	NaN	NaN	0.3612	0.2634	0.0508	0.0271	0.5952	0.0313	0.0324
0.0	0.0	0.0	7093.5311	8213.2952	NaN	NaN	0.5366	0.2335	0.0504	0.0267	0.6259	0.0304	0.0331
0.0	0.0	0.0	7197.5311	14661.2952	NaN	NaN	0.6707	0.2013	0.0499	0.0269	0.6582	0.0301	0.0337
0.0	0.0	0.0	7010.5311	9619.2952	NaN	NaN	0.5784	0.2033	0.0508	0.0267	0.6561	0.03	0.0331
0.0	0.0	0.0	5796.5311	7919.2952	NaN	NaN	0.5774	0.2034	0.0515	0.0267	0.6552	0.03	0.0331
0.0	0.0	0.0	5151.5311	8824.2952	NaN	NaN	0.6314	0.1964	0.0533	0.0264	0.6616	0.0296	0.0327
0.0	0.0	0.0	9192.5311	8649.2952	NaN	NaN	0.4848	0.1775	0.0535	0.0264	0.6808	0.0293	0.0324
0.0	0.0	0.0	7867.5311	10867.2952	NaN	NaN	0.5801	0.1721	0.0538	0.0261	0.6876	0.0288	0.0317
0.0	0.0	0.0	6690.5311	7688.2952	NaN	NaN	0.5347	0.1628	0.0535	0.0257	0.6982	0.0284	0.0314
0.0	0.0	0.0	4402.5311	10247.2952	NaN	NaN	0.6995	0.1593	0.0533	0.0256	0.7024	0.0282	0.0312
0.0	0.0	0.0	6893.5311	10691.2952	NaN	NaN	0.608	0.1583	0.0534	0.0255	0.7035	0.0284	0.0309
0.0	0.0	0.0	2750.5311	6937.2952	NaN	NaN	0.7161	0.1757	0.0543	0.0255	0.685	0.0285	0.031
0.0	0.0	0.0	6108.5311	5320.2952	NaN	NaN	0.4655	0.1827	0.0559	0.0255	0.676	0.0287	0.0311
0.0	0.0	0.0	5052.5311	8655.2952	NaN	NaN	0.6314	0.1846	0.0569	0.0256	0.6733	0.0287	0.0309
0.0	0.0	0.0	11467.5311	6269.2952	NaN	NaN	0.3535	0.1749	0.0577	0.0257	0.6831	0.028	0.0307
0.0	0.0	0.0	9353.5311	9238.2952	NaN	NaN	0.4969	0.1631	0.0561	0.0253	0.6977	0.0273	0.0304
0.0	0.0	0.0	8405.5311	9205.2952	NaN	NaN	0.5227	0.1597	0.0562	0.0253	0.7017	0.0271	0.03
0.0	0.0	0.0	9040.5311	7821.2952	NaN	NaN	0.4638	0.1582	0.0554	0.0252	0.7043	0.0272	0.0297
0.0	0.0	0.0	9228.5311	9297.2952	NaN	NaN	0.5019	0.1588	0.0547	0.0252	0.7044	0.0272	0.0297
0.0	0.0	0.0	10487.5311	9501.2952	NaN	NaN	0.4753	0.1673	0.0541	0.0252	0.6956	0.0277	0.0301
0.0	0.0	0.0	8553.5311	7271.2952	NaN	NaN	0.4595	0.1819	0.0549	0.0252	0.6794	0.0281	0.0306
0.0	0.0	0.0	15438.5311	7274.2952	NaN	NaN	0.3203	0.1825	0.054	0.0253	0.6788	0.0285	0.031
0.0	0.0	0.0	12161.5311	9569.2952	NaN	NaN	0.4404	0.1817	0.0526	0.0252	0.6808	0.0288	0.031
0.0	0.0	0.0	13074.5311	5353.2952	NaN	NaN	0.2905	0.1723	0.0509	0.0251	0.6921	0.0288	0.0308
0.0	0.0	0.0	9196.5311	8843.2952	NaN	NaN	0.4902	0.1621	0.0498	0.0255	0.7032	0.0286	0.0307
0.0	0.0	0.0	11164.5311	9686.2952	NaN	NaN	0.4646	0.1597	0.0498	0.0256	0.7058	0.0288	0.0303
0.0	0.0	0.0	10744.5311	9328.2952	NaN	NaN	0.4647	0.1589	0.0491	0.0258	0.7067	0.029	0.0304
0.0	0.0	0.0	13616.5311	6336.2952	NaN	NaN	0.3176	0.1599	0.0488	0.0256	0.7063	0.0291	0.0303
0.0	0.0	0.0	13378.5311	9750.2952	NaN	NaN	0.4216	0.1612	0.0484	0.0255	0.7053	0.0293	0.0302
0.0	0.0	0.0	11936.5311	9287.2952	NaN	NaN	0.4376	0.1604	0.0485	0.0254	0.7062	0.0295	0.0299
0.0	0.0	0.0	9157.5311	8780.2952	NaN	NaN	0.4895	0.16	0.0485	0.0256	0.7067	0.0294	0.0298
0.0	0.0	0.0	9460.5311	9641.2952	NaN	NaN	0.5047	0.1604	0.0486	0.0255	0.7063	0.0294	0.0297
0.0	0.0	0.0	11586.5311	8804.2952	NaN	NaN	0.4318	0.1619	0.0484	0.0256	0.7049	0.0295	0.0297
0.0	0.0	0.0	11274.5311	5359.2952	NaN	NaN	0.3222	0.1635	0.048	0.0254	0.7039	0.0296	0.0295
0.0	0.0	0.0	12352.5311	7148.2952	NaN	NaN	0.3666	0.1664	0.0478	0.0255	0.7011	0.0296	0.0296
0.0	0.0	0.0	10933.5311	7407.2952	NaN	NaN	0.4039	0.1655	0.0478	0.0254	0.7022	0.0297	0.0294
0.0	0.0	0.0	10259.5311	3801.2952	NaN	NaN	0.2703	0.1673	0.0476	0.0253	0.7009	0.0295	0.0294
0.0	0.0	0.0	12497.5311	9992.2952	NaN	NaN	0.4443	0.1665	0.0474	0.0253	0.7019	0.0293	0.0295
0.0	0.0	0.0	12211.5311	2809.2952	NaN	NaN	0.187	0.169	0.0469	0.0252	0.7003	0.0292	0.0294
0.0	0.0	0.0	8495.5311	7041.2952	NaN	NaN	0.4532	0.1704	0.046	0.0249	0.7003	0.0291	0.0292
0.0	0.0	0.0	9178.5311	4407.2952	NaN	NaN	0.3244	0.1721	0.0454	0.0249	0.6995	0.0289	0.0292
0.0	0.0	0.0	10043.5311	8389.2952	NaN	NaN	0.4551	0.1704	0.0448	0.0247	0.7021	0.029	0.029
0.0	0.0	0.0	12310.5311	7980.2952	NaN	NaN	0.3933	0.1699	0.0446	0.0247	0.703	0.0287	0.0291
0.0	0.0	0.0	12921.5311	8634.2952	NaN	NaN	0.4006	0.1682	0.0446	0.0248	0.7046	0.0284	0.0294
0.0	0.0	0.0	16392.5311	4663.2952	NaN	NaN	0.2215	0.1661	0.0451	0.0248	0.7065	0.0281	0.0295
0.0	0.0	0.0	8348.5311	5018.2952	NaN	NaN	0.3754	0.1678	0.0443	0.0246	0.7058	0.0278	0.0297
0.0	0.0	0.0	14304.5311	11166.2952	NaN	NaN	0.4384	0.1666	0.0445	0.0246	0.7069	0.0275	0.0299
0.0	0.0	0.0	8952.5311	7266.2952	NaN	NaN	0.448	0.1722	0.0433	0.0245	0.7026	0.0273	0.0301
0.0	0.0	0.0	13247.5311	10155.2952	NaN	NaN	0.4339	0.1772	0.0426	0.0244	0.6983	0.0272	0.0303
0.0	0.0	0.0	20714.5311	5089.2952	NaN	NaN	0.1972	0.1849	0.0419	0.0246	0.6909	0.0271	0.0306
0.0	0.0	0.0	23193.5311	5283.2952	NaN	NaN	0.1855	0.1866	0.0416	0.0247	0.6889	0.0274	0.0308
0.0	0.0	0.0	25270.5311	8468.2952	NaN	NaN	0.251	0.1876	0.0419	0.0249	0.6872	0.0277	0.0308
0.0	0.0	0.0	17567.5311	5477.2952	NaN	NaN	0.2377	0.1876	0.0417	0.0252	0.6867	0.0278	0.031
0.0	0.0	0.0	16367.5311	7545.2952	NaN	NaN	0.3155	0.1856	0.042	0.0254	0.6878	0.028	0.0311
0.0	0.0	0.0	17666.5311	4093.2952	NaN	NaN	0.1881	0.1846	0.0425	0.0257	0.6879	0.0282	0.031
0.0	0.0	0.0	13231.5311	7910.2952	NaN	NaN	0.3742	0.1839	0.0424	0.0257	0.6887	0.0284	0.031
0.0	0.0	0.0	16340.5311	4575.2952	NaN	NaN	0.2187	0.1828	0.0429	0.0257	0.6892	0.0286	0.0307
0.0	0.0	0.0	16092.5311	6649.2952	NaN	NaN	0.2924	0.1821	0.043	0.0257	0.69	0.0287	0.0305
0.0	0.0	0.0	9281.5311	5328.2952	NaN	NaN	0.3647	0.1802	0.0427	0.0256	0.6924	0.0288	0.0303
0.0	0.0	0.0	9400.5311	5652.2952	NaN	NaN	0.3755	0.176	0.0426	0.0258	0.6963	0.0287	0.0305
0.0	0.0	0.0	6174.5311	7023.2952	NaN	NaN	0.5322	0.1718	0.0427	0.0259	0.7004	0.0287	0.0304
0.0	0.0	0.0	13845.5311	8738.2952	NaN	NaN	0.3869	0.1671	0.0434	0.0265	0.7036	0.0287	0.0306
0.0	0.0	0.0	13075.5311	7575.2952	NaN	NaN	0.3668	0.1652	0.0432	0.0265	0.7058	0.0287	0.0306
0.0	0.0	0.0	9167.5311	7470.2952	NaN	NaN	0.449	0.1623	0.0431	0.0264	0.7093	0.0286	0.0303
0.0	0.0	0.0	9590.5311	3136.2952	NaN	NaN	0.2464	0.1597	0.0431	0.0265	0.7119	0.0284	0.0303
0.0	0.0	0.0	14130.5311	4376.2952	NaN	NaN	0.2365	0.1541	0.0437	0.0265	0.7174	0.0284	0.03
0.0	0.0	0.0	9191.5311	8636.2952	NaN	NaN	0.4844	0.1525	0.0434	0.0265	0.7196	0.0283	0.0297
0.0	0.0	0.0	8084.5311	8741.2952	NaN	NaN	0.5195	0.1509	0.044	0.0265	0.7205	0.0283	0.0297
0.0	0.0	0.0	5310.5311	8666.2952	NaN	NaN	0.62	0.1502	0.0443	0.0267	0.7208	0.0284	0.0296
0.0	0.0	0.0	2880.5311	6696.2952	NaN	NaN	0.6992	0.15	0.044	0.0265	0.7216	0.0285	0.0294
0.0	0.0	0.0	9639.5311	8645.2952	NaN	NaN	0.4728	0.1484	0.0447	0.0268	0.7223	0.0283	0.0296
0.0	0.0	0.0	4355.5311	8624.2952	NaN	NaN	0.6644	0.1502	0.0453	0.0269	0.7194	0.0283	0.0299
0.0	0.0	0.0	9562.5311	9742.2952	NaN	NaN	0.5047	0.1514	0.0463	0.0272	0.7167	0.0284	0.03
0.0	0.0	0.0	4128.5311	10026.2952	NaN	NaN	0.7083	0.1555	0.0453	0.0272	0.7133	0.0282	0.0304
0.0	0.0	0.0	12501.5311	8953.2952	NaN	NaN	0.4173	0.1539	0.0451	0.0271	0.7152	0.028	0.0308
0.0	0.0	0.0	8121.5311	8914.2952	NaN	NaN	0.5233	0.1576	0.0449	0.0273	0.711	0.0278	0.0313
0.0	0.0	0.0	8310.5311	8141.2952	NaN	NaN	0.4949	0.1588	0.0451	0.0273	0.7093	0.0279	0.0314
0.0	0.0	0.0	18974.5311	6168.2952	NaN	NaN	0.2453	0.1634	0.0448	0.0277	0.7038	0.0281	0.0323
0.0	0.0	0.0	8215.5311	4386.2952	NaN	NaN	0.3481	0.1659	0.0442	0.0278	0.701	0.0287	0.0324
0.0	0.0	0.0	224.5311	1852.2952	NaN	NaN	0.8919	0.1686	0.0442	0.0281	0.6969	0.0295	0.0328
0.0	0.0	0.0	4336.5311	6986.2952	NaN	NaN	0.617	0.1645	0.0446	0.0284	0.6989	0.03	0.0335
0.0	0.0	0.0	17984.5311	7607.2952	NaN	NaN	0.2973	0.1571	0.0458	0.029	0.7038	0.0302	0.0342
0.0	0.0	0.0	3337.5311	10843.2952	NaN	NaN	0.7646	0.1565	0.0454	0.029	0.7042	0.0302	0.0346
0.0	0.0	0.0	3285.5311	9572.2952	NaN	NaN	0.7445	0.1575	0.0459	0.0295	0.7006	0.0309	0.0356
0.0	0.0	0.0	1513.5311	4599.2952	NaN	NaN	0.7524	0.1826	0.0478	0.0297	0.6698	0.0331	0.0369
0.0	0.0	0.0	1205.5311	2341.2952	NaN	NaN	0.6601	0.2007	0.0492	0.0297	0.6467	0.0354	0.0382
0.0	0.0	0.0	3416.5311	8539.2952	NaN	NaN	0.7142	0.1874	0.0499	0.0309	0.6557	0.0358	0.0403
0.0	0.0	0.0	3011.5311	7803.2952	NaN	NaN	0.7215	0.1631	0.0491	0.0318	0.6791	0.0351	0.0417
0.0	0.0	0.0	5874.5311	10254.2952	NaN	NaN	0.6358	0.1599	0.0496	0.0334	0.6791	0.0342	0.0437
0.0	0.0	0.0	6756.5311	7687.2952	NaN	NaN	0.5322	0.1605	0.0488	0.0341	0.6768	0.034	0.0458
0.0	0.0	0.0	5214.5311	10727.2952	NaN	NaN	0.6729	0.1639	0.0484	0.0353	0.671	0.0341	0.0473
0.0	0.0	0.0	4034.5311	7928.2952	NaN	NaN	0.6627	0.1695	0.0468	0.0355	0.666	0.0345	0.0477
0.0	0.0	0.0	771.5311	7660.2952	NaN	NaN	0.9085	0.177	0.0452	0.0365	0.6577	0.0346	0.049
0.0	0.0	0.0	3707.5311	5643.2952	NaN	NaN	0.6035	0.1798	0.0445	0.0374	0.6538	0.0343	0.0502
0.0	0.0	0.0	2087.5311	7692.2952	NaN	NaN	0.7865	0.1812	0.0444	0.039	0.6493	0.0338	0.0523
0.0	0.0	0.0	7242.5311	8938.2952	NaN	NaN	0.5524	0.1775	0.0449	0.04	0.6507	0.0336	0.0532
0.0	0.0	0.0	7225.5311	8460.2952	NaN	NaN	0.5394	0.1763	0.0441	0.0403	0.6529	0.0333	0.0531
0.0	0.0	0.0	6915.5311	5272.2952	NaN	NaN	0.4326	0.1693	0.0454	0.0407	0.6586	0.0328	0.0531
0.0	0.0	0.0	6141.5311	12178.2952	NaN	NaN	0.6648	0.1681	0.0459	0.0412	0.6586	0.0322	0.054
0.0	0.0	0.0	2659.5311	14473.2952	NaN	NaN	0.8448	0.1637	0.047	0.041	0.6635	0.032	0.0529
0.0	0.0	0.0	8078.5311	10506.2952	NaN	NaN	0.5653	0.1657	0.0469	0.0409	0.662	0.0315	0.0531
0.0	0.0	0.0	7303.5311	10795.2952	NaN	NaN	0.5965	0.1666	0.0463	0.0403	0.6627	0.031	0.0531
0.0	0.0	0.0	8220.5311	9484.2952	NaN	NaN	0.5357	0.1677	0.0466	0.0403	0.6614	0.0306	0.0535
0.0	0.0	0.0	6454.5311	9296.2952	NaN	NaN	0.5902	0.1719	0.0452	0.0399	0.659	0.0302	0.0539
0.0	0.0	0.0	14902.5311	11230.2952	NaN	NaN	0.4297	0.1702	0.0452	0.0402	0.6599	0.03	0.0545
0.0	0.0	0.0	10187.5311	5609.2952	NaN	NaN	0.3551	0.1744	0.0446	0.0401	0.6564	0.0296	0.0548
0.0	0.0	0.0	13639.5311	6197.2952	NaN	NaN	0.3124	0.1719	0.0451	0.0405	0.6573	0.0294	0.0559
0.0	0.0	0.0	7895.5311	12215.2952	NaN	NaN	0.6074	0.1709	0.0447	0.0404	0.659	0.0292	0.0557
0.0	0.0	0.0	7716.5311	6099.2952	NaN	NaN	0.4415	0.1694	0.0459	0.0411	0.6582	0.0288	0.0565
0.0	0.0	0.0	12381.5311	4689.2952	NaN	NaN	0.2747	0.1724	0.0453	0.0407	0.6559	0.0288	0.0569
0.0	0.0	0.0	9075.5311	4100.2952	NaN	NaN	0.3112	0.1747	0.0465	0.0406	0.6528	0.0289	0.0564
0.0	0.0	0.0	4628.5311	8175.2952	NaN	NaN	0.6385	0.1756	0.047	0.0407	0.651	0.0294	0.0564
0.0	0.0	0.0	7976.5311	3002.2952	NaN	NaN	0.2735	0.1824	0.047	0.0415	0.6424	0.0297	0.057
0.0	0.0	0.0	7682.5311	8030.2952	NaN	NaN	0.5111	0.1857	0.0466	0.0424	0.6373	0.0301	0.0579
0.0	0.0	0.0	6532.5311	2543.2952	NaN	NaN	0.2802	0.1879	0.0473	0.0425	0.6341	0.0304	0.0578
0.0	0.0	0.0	7750.5311	5824.2952	NaN	NaN	0.4291	0.1831	0.0463	0.0424	0.6395	0.0303	0.0584
0.0	0.0	0.0	6182.5311	8441.2952	NaN	NaN	0.5772	0.1777	0.046	0.0423	0.6463	0.0301	0.0576
0.0	0.0	0.0	10848.5311	9486.2952	NaN	NaN	0.4665	0.1754	0.0455	0.0434	0.6469	0.0295	0.0592
0.0	0.0	0.0	10383.5311	7245.2952	NaN	NaN	0.411	0.1748	0.0452	0.0434	0.6475	0.0291	0.0599
0.0	0.0	0.0	8649.5311	10857.2952	NaN	NaN	0.5566	0.1739	0.0448	0.043	0.6496	0.0293	0.0594
0.0	0.0	0.0	8814.5311	12697.2952	NaN	NaN	0.5902	0.175	0.0449	0.0426	0.6485	0.0297	0.0593
0.0	0.0	0.0	13240.5311	7473.2952	NaN	NaN	0.3608	0.1766	0.044	0.0422	0.6483	0.0304	0.0585
0.0	0.0	0.0	7782.5311	5804.2952	NaN	NaN	0.4272	0.1826	0.043	0.0417	0.6441	0.031	0.0576
0.0	0.0	0.0	9659.5311	5749.2952	NaN	NaN	0.3731	0.185	0.0429	0.0422	0.6402	0.0314	0.0583
0.0	0.0	0.0	11379.5311	3518.2952	NaN	NaN	0.2362	0.1834	0.0425	0.0419	0.6429	0.0319	0.0574
0.0	0.0	0.0	8157.5311	8056.2952	NaN	NaN	0.4969	0.1844	0.0423	0.0425	0.641	0.0319	0.0579
0.0	0.0	0.0	6726.5311	9422.2952	NaN	NaN	0.5835	0.1827	0.0424	0.0425	0.6425	0.0319	0.058
0.0	0.0	0.0	7521.5311	5327.2952	NaN	NaN	0.4146	0.1805	0.0425	0.0421	0.6459	0.0322	0.0569
0.0	0.0	0.0	6114.5311	8132.2952	NaN	NaN	0.5708	0.1797	0.0422	0.0419	0.6474	0.0323	0.0564
0.0	0.0	0.0	5502.5311	11374.2952	NaN	NaN	0.674	0.1785	0.0423	0.0418	0.6489	0.0324	0.0562
0.0	0.0	0.0	5899.5311	8812.2952	NaN	NaN	0.599	0.1803	0.0416	0.0411	0.649	0.0328	0.0552
0.0	0.0	0.0	4522.5311	10445.2952	NaN	NaN	0.6978	0.183	0.0405	0.0402	0.6493	0.0331	0.0538
0.0	0.0	0.0	5008.5311	9654.2952	NaN	NaN	0.6584	0.1827	0.0401	0.0401	0.6501	0.033	0.054
0.0	0.0	0.0	7671.5311	9433.2952	NaN	NaN	0.5515	0.1806	0.0401	0.0404	0.6515	0.0327	0.0546
0.0	0.0	0.0	3828.5311	7756.2952	NaN	NaN	0.6695	0.1798	0.0398	0.0401	0.6534	0.0326	0.0542
0.0	0.0	0.0	3853.5311	9105.2952	NaN	NaN	0.7026	0.1787	0.0395	0.0397	0.6555	0.0327	0.054
0.0	0.0	0.0	6911.5311	6968.2952	NaN	NaN	0.502	0.1778	0.039	0.0391	0.6577	0.0329	0.0535
0.0	0.0	0.0	3750.5311	13473.2952	NaN	NaN	0.7822	0.176	0.0395	0.0392	0.6583	0.033	0.054
0.0	0.0	0.0	4795.5311	11663.2952	NaN	NaN	0.7086	0.1791	0.0388	0.0387	0.657	0.0334	0.053
0.0	0.0	0.0	17793.5311	6483.2952	NaN	NaN	0.2671	0.1817	0.0383	0.0387	0.6549	0.0339	0.0525
0.0	0.0	0.0	19739.5311	4109.2952	NaN	NaN	0.1723	0.1814	0.0383	0.0384	0.6558	0.0344	0.0518
0.0	0.0	0.0	10149.5311	3424.2952	NaN	NaN	0.2523	0.1807	0.0387	0.0386	0.6554	0.0346	0.052
0.0	0.0	0.0	5301.5311	6642.2952	NaN	NaN	0.5561	0.1783	0.0388	0.0381	0.6587	0.035	0.0511
0.0	0.0	0.0	6689.5311	8322.2952	NaN	NaN	0.5544	0.1758	0.0395	0.0383	0.66	0.0354	0.0509
0.0	0.0	0.0	4913.5311	9075.2952	NaN	NaN	0.6488	0.1762	0.0396	0.0382	0.6595	0.036	0.0505
0.0	0.0	0.0	7766.5311	6539.2952	NaN	NaN	0.4571	0.1765	0.0397	0.0376	0.6602	0.0364	0.0496
0.0	0.0	0.0	5627.5311	8421.2952	NaN	NaN	0.5994	0.1758	0.04	0.0376	0.6606	0.0368	0.0492
0.0	0.0	0.0	7897.5311	6767.2952	NaN	NaN	0.4615	0.1758	0.04	0.0378	0.6604	0.0369	0.0492
0.0	0.0	0.0	6953.5311	8283.2952	NaN	NaN	0.5436	0.1755	0.0402	0.0386	0.6589	0.0365	0.0504
0.0	0.0	0.0	9672.5311	9166.2952	NaN	NaN	0.4866	0.1743	0.0404	0.0389	0.6595	0.0363	0.0506
0.0	0.0	0.0	15068.5311	4626.2952	NaN	NaN	0.2349	0.1729	0.0404	0.039	0.6604	0.0362	0.0511
0.0	0.0	0.0	16964.5311	3062.2952	NaN	NaN	0.1529	0.1718	0.04	0.039	0.6621	0.0363	0.0509
0.0	0.0	0.0	7521.5311	8232.2952	NaN	NaN	0.5226	0.1701	0.0396	0.039	0.6643	0.0362	0.0508
0.0	0.0	0.0	6164.5311	7499.2952	NaN	NaN	0.5488	0.1674	0.0396	0.0392	0.6672	0.0359	0.0508
0.0	0.0	0.0	8202.5311	11462.2952	NaN	NaN	0.5829	0.1667	0.0399	0.0403	0.6657	0.0354	0.052
0.0	0.0	0.0	7947.5311	12095.2952	NaN	NaN	0.6035	0.165	0.0411	0.0417	0.6638	0.0352	0.0532
0.0	0.0	0.0	4283.5311	4920.2952	NaN	NaN	0.5346	0.1672	0.0415	0.0423	0.6598	0.0353	0.054
0.0	0.0	0.0	7706.5311	5965.2952	NaN	NaN	0.4363	0.1684	0.0421	0.0429	0.6563	0.0359	0.0545
0.0	0.0	0.0	5935.5311	7538.2952	NaN	NaN	0.5595	0.1702	0.0427	0.0435	0.652	0.0368	0.0547
0.0	0.0	0.0	5471.5311	5563.2952	NaN	NaN	0.5042	0.1724	0.0422	0.0447	0.6479	0.0374	0.0553
0.0	0.0	0.0	5791.5311	8689.2952	NaN	NaN	0.6001	0.1689	0.0433	0.047	0.647	0.0371	0.0567
0.0	0.0	0.0	7048.5311	7378.2952	NaN	NaN	0.5114	0.1658	0.0441	0.0481	0.6474	0.0368	0.0578
0.0	0.0	0.0	8454.5311	7451.2952	NaN	NaN	0.4685	0.1631	0.0444	0.0475	0.6513	0.0363	0.0574
0.0	0.0	0.0	7029.5311	8360.2952	NaN	NaN	0.5432	0.1606	0.0441	0.0463	0.6561	0.036	0.0569
0.0	0.0	0.0	2935.5311	9725.2952	NaN	NaN	0.7681	0.1628	0.0431	0.0448	0.6574	0.0367	0.0553
0.0	0.0	0.0	4629.5311	2981.2952	NaN	NaN	0.3917	0.162	0.0426	0.0436	0.6613	0.0371	0.0534
0.0	0.0	0.0	2526.5311	6481.2952	NaN	NaN	0.7195	0.1608	0.0412	0.0437	0.6646	0.0364	0.0534
0.0	0.0	0.0	13341.5311	8000.2952	NaN	NaN	0.3749	0.1495	0.0426	0.0449	0.6723	0.0354	0.0552
0.0	0.0	0.0	11080.5311	6889.2952	NaN	NaN	0.3834	0.148	0.0418	0.0447	0.6758	0.0352	0.0544
0.0	0.0	0.0	7935.5311	7928.2952	NaN	NaN	0.4998	0.1429	0.0427	0.0448	0.6802	0.0353	0.0541
0.0	0.0	0.0	6414.5311	8366.2952	NaN	NaN	0.566	0.1425	0.0413	0.0443	0.6832	0.0356	0.0531
0.0	0.0	0.0	6905.5311	7740.2952	NaN	NaN	0.5285	0.139	0.0409	0.044	0.6882	0.0362	0.0516
0.0	0.0	0.0	4585.5311	4604.2952	NaN	NaN	0.501	0.1382	0.0405	0.045	0.6874	0.0361	0.0527
0.0	0.0	0.0	7072.5311	9804.2952	NaN	NaN	0.5809	0.1369	0.04	0.0451	0.6887	0.0357	0.0535
0.0	0.0	0.0	7858.5311	9150.2952	NaN	NaN	0.538	0.1347	0.0402	0.0435	0.6937	0.0356	0.0523
0.0	0.0	0.0	5344.5311	6652.2952	NaN	NaN	0.5545	0.1365	0.0393	0.0444	0.6912	0.0357	0.0529
0.0	0.0	0.0	9699.5311	7874.2952	NaN	NaN	0.4481	0.1362	0.0395	0.0468	0.6868	0.0354	0.0553
0.0	0.0	0.0	8876.5311	6111.2952	NaN	NaN	0.4078	0.1352	0.0397	0.0486	0.6846	0.0353	0.0566
0.0	0.0	0.0	8474.5311	11261.2952	NaN	NaN	0.5706	0.1372	0.0398	0.0502	0.6796	0.0353	0.0579
0.0	0.0	0.0	24371.5311	10844.2952	NaN	NaN	0.3079	0.1361	0.0402	0.0503	0.6793	0.0351	0.0589
0.0	0.0	0.0	7049.5311	13128.2952	NaN	NaN	0.6506	0.1393	0.0398	0.0504	0.676	0.0358	0.0587
0.0	0.0	0.0	8645.5311	5510.2952	NaN	NaN	0.3893	0.1434	0.0395	0.0521	0.6686	0.0368	0.0595
0.0	0.0	0.0	6798.5311	5164.2952	NaN	NaN	0.4317	0.1477	0.0385	0.0535	0.6629	0.0371	0.0603
0.0	0.0	0.0	3378.5311	6887.2952	NaN	NaN	0.6709	0.1441	0.0397	0.0558	0.6614	0.0377	0.0613
0.0	0.0	0.0	5223.5311	10486.2952	NaN	NaN	0.6675	0.1456	0.0388	0.0591	0.655	0.0379	0.0636
0.0	0.0	0.0	9526.5311	4602.2952	NaN	NaN	0.3257	0.141	0.0394	0.0601	0.6569	0.0385	0.0641
0.0	0.0	0.0	3514.5311	6738.2952	NaN	NaN	0.6572	0.1392	0.0389	0.0614	0.6563	0.0386	0.0657
0.0	0.0	0.0	6167.5311	9359.2952	NaN	NaN	0.6028	0.1349	0.0391	0.0592	0.6643	0.0386	0.064
0.0	0.0	0.0	6608.5311	11543.2952	NaN	NaN	0.6359	0.133	0.0383	0.0559	0.6726	0.0381	0.0621
0.0	0.0	0.0	6830.5311	11383.2952	NaN	NaN	0.625	0.1355	0.0372	0.0532	0.676	0.037	0.061
0.0	0.0	0.0	8252.5311	7105.2952	NaN	NaN	0.4626	0.1411	0.0358	0.0498	0.6769	0.0356	0.0609
0.0	0.0	0.0	5445.5311	7830.2952	NaN	NaN	0.5898	0.1429	0.0361	0.0471	0.6792	0.0352	0.0595
0.0	0.0	0.0	20457.5311	8081.2952	NaN	NaN	0.2832	0.147	0.0366	0.0465	0.6743	0.0359	0.0597
0.0	0.0	0.0	21865.5311	495.2952	NaN	NaN	0.0222	0.1491	0.0381	0.0461	0.6707	0.037	0.0591
0.0	0.0	0.0	11509.5311	6596.2952	NaN	NaN	0.3643	0.1514	0.0405	0.0456	0.6653	0.0383	0.0589
0.0	0.0	0.0	4784.5311	11242.2952	NaN	NaN	0.7015	0.1505	0.042	0.0444	0.6666	0.0393	0.0573
0.0	0.0	0.0	2080.5311	9916.2952	NaN	NaN	0.8266	0.1493	0.0443	0.0463	0.6625	0.0402	0.0574
0.0	0.0	0.0	6342.5311	8697.2952	NaN	NaN	0.5783	0.1503	0.0451	0.0475	0.6585	0.0398	0.0588
0.0	0.0	0.0	7299.5311	7013.2952	NaN	NaN	0.49	0.1509	0.0468	0.0482	0.6548	0.0394	0.0599
0.0	0.0	0.0	6014.5311	7918.2952	NaN	NaN	0.5683	0.1492	0.0507	0.0494	0.6506	0.0403	0.0598
0.0	0.0	0.0	5072.5311	5187.2952	NaN	NaN	0.5056	0.1518	0.0529	0.0526	0.6399	0.0403	0.0625
0.0	0.0	0.0	4317.5311	10049.2952	NaN	NaN	0.6995	0.1488	0.0562	0.0569	0.6323	0.0402	0.0657
0.0	0.0	0.0	5282.5311	4620.2952	NaN	NaN	0.4666	0.1476	0.0613	0.0637	0.6177	0.041	0.0686
0.0	0.0	0.0	5985.5311	6254.2952	NaN	NaN	0.511	0.1442	0.0645	0.0742	0.5992	0.0429	0.0751
0.0	0.0	0.0	8129.5311	8431.2952	NaN	NaN	0.5091	0.1362	0.0652	0.0818	0.5939	0.0448	0.0782
0.0	0.0	0.0	3000.5311	11691.2952	NaN	NaN	0.7958	0.1362	0.0628	0.0876	0.5849	0.0458	0.0827
0.0	0.0	0.0	5554.5311	10289.2952	NaN	NaN	0.6494	0.1357	0.0615	0.091	0.5791	0.0461	0.0866
0.0	0.0	0.0	4160.5311	7578.2952	NaN	NaN	0.6456	0.1387	0.0583	0.0941	0.5703	0.0457	0.093
0.0	0.0	0.0	7151.5311	7498.2952	NaN	NaN	0.5118	0.1385	0.0565	0.0946	0.5663	0.0458	0.0984
0.0	0.0	0.0	5919.5311	6341.2952	NaN	NaN	0.5172	0.1412	0.0522	0.0895	0.5728	0.044	0.1004
0.0	0.0	0.0	5833.5311	6694.2952	NaN	NaN	0.5344	0.1383	0.0487	0.08	0.5955	0.0421	0.0953
0.0	0.0	0.0	3276.5311	5436.2952	NaN	NaN	0.6239	0.1399	0.0438	0.0706	0.6193	0.0391	0.0873
0.0	0.0	0.0	6731.5311	9034.2952	NaN	NaN	0.573	0.1408	0.0413	0.0671	0.6297	0.038	0.0831
0.0	0.0	0.0	3104.5311	7822.2952	NaN	NaN	0.7159	0.1431	0.0398	0.0644	0.6354	0.0372	0.0801
0.0	0.0	0.0	6145.5311	5228.2952	NaN	NaN	0.4597	0.1455	0.0387	0.0622	0.6389	0.0364	0.0783
0.0	0.0	0.0	5597.5311	12985.2952	NaN	NaN	0.6988	0.1522	0.0387	0.0608	0.6353	0.0359	0.0772
0.0	0.0	0.0	4488.5311	4588.2952	NaN	NaN	0.5055	0.1794	0.0408	0.0625	0.6025	0.0354	0.0795
0.0	0.0	0.0	4035.5311	4209.2952	NaN	NaN	0.5105	0.2086	0.0438	0.0638	0.5663	0.0353	0.0823
0.0	0.0	0.0	1905.5311	11080.2952	NaN	NaN	0.8533	0.209	0.0454	0.0637	0.5613	0.0362	0.0844
0.0	0.0	0.0	2239.5311	9994.2952	NaN	NaN	0.8169	0.2008	0.0467	0.0651	0.5643	0.0366	0.0865
0.0	0.0	0.0	3339.5311	5298.2952	NaN	NaN	0.6134	0.2047	0.0485	0.0656	0.5575	0.0358	0.088
0.0	0.0	0.0	3998.5311	9434.2952	NaN	NaN	0.7023	0.2043	0.0499	0.0644	0.5584	0.0352	0.0877
0.0	0.0	0.0	5384.5311	10072.2952	NaN	NaN	0.6516	0.2048	0.0508	0.0626	0.5612	0.0351	0.0856
0.0	0.0	0.0	5042.5311	8327.2952	NaN	NaN	0.6228	0.2089	0.0513	0.0618	0.5586	0.0353	0.0841
0.0	0.0	0.0	3696.5311	7096.2952	NaN	NaN	0.6575	0.2067	0.0523	0.06	0.5635	0.0363	0.0812
0.0	0.0	0.0	2776.5311	4343.2952	NaN	NaN	0.61	0.2066	0.0537	0.0583	0.5656	0.0371	0.0786
0.0	0.0	0.0	14906.5311	4264.2952	NaN	NaN	0.2224	0.1898	0.0545	0.0569	0.5833	0.039	0.0766
0.0	0.0	0.0	8990.5311	7992.2952	NaN	NaN	0.4706	0.1849	0.0545	0.0553	0.5907	0.0399	0.0747
0.0	0.0	0.0	6032.5311	12867.2952	NaN	NaN	0.6808	0.1735	0.0576	0.0539	0.6015	0.0414	0.0721
0.0	0.0	0.0	6796.5311	11021.2952	NaN	NaN	0.6186	0.1659	0.0593	0.0534	0.6071	0.0424	0.0719
0.0	0.0	0.0	6667.5311	11778.2952	NaN	NaN	0.6385	0.1609	0.0604	0.0521	0.6126	0.043	0.0711
0.0	0.0	0.0	4195.5311	11514.2952	NaN	NaN	0.7329	0.1611	0.0622	0.0501	0.612	0.043	0.0715
0.0	0.0	0.0	4915.5311	10685.2952	NaN	NaN	0.6849	0.1647	0.0663	0.0483	0.6054	0.043	0.0723
0.0	0.0	0.0	3698.5311	9264.2952	NaN	NaN	0.7147	0.162	0.0767	0.0503	0.5922	0.0443	0.0744
0.0	0.0	0.0	1912.5311	17183.2952	NaN	NaN	0.8998	0.1595	0.083	0.0537	0.579	0.0456	0.0791
0.0	0.0	0.0	6208.5311	14785.2952	NaN	NaN	0.7043	0.1588	0.09	0.0572	0.5617	0.0478	0.0846
0.0	0.0	0.0	2460.5311	13145.2952	NaN	NaN	0.8423	0.1605	0.0968	0.0606	0.5409	0.0506	0.0906
0.0	0.0	0.0	4666.5311	13276.2952	NaN	NaN	0.7399	0.1634	0.1022	0.0643	0.5207	0.0542	0.0952
0.0	0.0	0.0	7416.5311	16193.2952	NaN	NaN	0.6859	0.1743	0.1002	0.0652	0.5133	0.0537	0.0932
0.0	0.0	0.0	4974.5311	15460.2952	NaN	NaN	0.7566	0.2549	0.098	0.0602	0.4536	0.0474	0.0859
0.0	0.0	0.0	21243.5311	2201.2952	NaN	NaN	0.0939	0.6214	0.0752	0.0375	0.1821	0.0338	0.05
0.0	0.0	0.0	25864.5311	3308.2952	NaN	NaN	0.1134	0.7448	0.0433	0.0366	0.0988	0.0274	0.0492
0.0	0.0	0.0	22088.5311	4830.2952	NaN	NaN	0.1794	0.8281	0.0407	0.023	0.049	0.0225	0.0366
0.0	0.0	0.0	17286.5311	1127.2952	NaN	NaN	0.0612	0.836	0.0407	0.0241	0.039	0.0194	0.0408
0.0	0.0	0.0	18511.5311	3712.2952	NaN	NaN	0.167	0.8308	0.0436	0.0254	0.0377	0.0177	0.0448
0.0	0.0	0.0	12279.5311	-457.7048	NaN	NaN	-0.0387	0.8417	0.0409	0.0228	0.0361	0.0172	0.0414
0.0	0.0	0.0	19270.5311	2532.2952	NaN	NaN	0.1161	0.8512	0.0376	0.0214	0.0346	0.017	0.0383
0.0	0.0	0.0	16972.5311	2699.2952	NaN	NaN	0.1372	0.8519	0.0374	0.021	0.035	0.0171	0.0377
0.0	0.0	0.0	18177.5311	1440.2952	NaN	NaN	0.0734	0.8574	0.0354	0.0216	0.0336	0.0173	0.0347
0.0	0.0	0.0	18573.5311	350.2952	NaN	NaN	0.0185	0.8602	0.0345	0.0219	0.0325	0.0175	0.0335
0.0	0.0	0.0	17480.5311	2292.2952	NaN	NaN	0.1159	0.8583	0.0356	0.0222	0.0327	0.0174	0.0338
0.0	0.0	0.0	19962.5311	2490.2952	NaN	NaN	0.1109	0.8589	0.036	0.0222	0.0323	0.0171	0.0334
0.0	0.0	0.0	19950.5311	2130.2952	NaN	NaN	0.0965	0.8569	0.0372	0.0222	0.033	0.017	0.0338
0.0	0.0	0.0	18767.5311	3831.2952	NaN	NaN	0.1695	0.857	0.0377	0.0222	0.0329	0.0169	0.0333
0.0	0.0	0.0	19530.5311	1133.2952	NaN	NaN	0.0548	0.8568	0.0381	0.0222	0.0331	0.0171	0.0327
0.0	0.0	0.0	20157.5311	1666.2952	NaN	NaN	0.0764	0.8575	0.038	0.022	0.0331	0.0171	0.0323
0.0	0.0	0.0	17838.5311	2030.2952	NaN	NaN	0.1022	0.8568	0.0382	0.0219	0.0338	0.0171	0.0322
0.0	0.0	0.0	17725.5311	4641.2952	NaN	NaN	0.2075	0.8562	0.0383	0.0218	0.0343	0.0171	0.0322
0.0	0.0	0.0	16469.5311	278.2952	NaN	NaN	0.0166	0.8571	0.0374	0.0219	0.0344	0.0173	0.0319
0.0	0.0	0.0	14850.5311	1146.2952	NaN	NaN	0.0717	0.8579	0.0363	0.0219	0.0345	0.0175	0.0319
0.0	0.0	0.0	16784.5311	268.2952	NaN	NaN	0.0157	0.86	0.0351	0.0218	0.0342	0.0176	0.0314
0.0	0.0	0.0	20604.5311	531.2952	NaN	NaN	0.0251	0.8606	0.0345	0.0217	0.0341	0.0178	0.0313
0.0	0.0	0.0	20400.5311	-387.7048	NaN	NaN	-0.0194	0.8639	0.033	0.0217	0.0331	0.018	0.0303
0.0	0.0	0.0	17397.5311	-715.7048	NaN	NaN	-0.0429	0.8657	0.032	0.0216	0.0327	0.0181	0.0299
0.0	0.0	0.0	18308.5311	1879.2952	NaN	NaN	0.0931	0.8676	0.031	0.0214	0.0325	0.0182	0.0293
0.0	0.0	0.0	18982.5311	1999.2952	NaN	NaN	0.0953	0.8675	0.031	0.0215	0.0326	0.0183	0.029
0.0	0.0	0.0	19399.5311	-2174.7048	NaN	NaN	-0.1263	0.8699	0.0298	0.0214	0.032	0.0184	0.0285
0.0	0.0	0.0	16496.5311	4660.2952	NaN	NaN	0.2203	0.8687	0.0301	0.0213	0.0328	0.0183	0.0288
0.0	0.0	0.0	15942.5311	1193.2952	NaN	NaN	0.0696	0.8693	0.0299	0.0215	0.0325	0.0186	0.0281
0.0	0.0	0.0	16085.5311	-78.7048	NaN	NaN	-0.0049	0.8699	0.0297	0.0217	0.0323	0.0189	0.0276
0.0	0.0	0.0	16935.5311	1606.2952	NaN	NaN	0.0866	0.8701	0.0294	0.0219	0.0322	0.0192	0.0272
0.0	0.0	0.0	9959.5311	2713.2952	NaN	NaN	0.2141	0.8702	0.0295	0.0219	0.0323	0.0195	0.0267
0.0	0.0	0.0	20267.5311	-1950.7048	NaN	NaN	-0.1065	0.8721	0.029	0.0217	0.0317	0.0195	0.0261
0.0	0.0	0.0	17190.5311	3577.2952	NaN	NaN	0.1723	0.8718	0.0289	0.0217	0.0319	0.0195	0.0262
0.0	0.0	0.0	20173.5311	2994.2952	NaN	NaN	0.1292	0.8722	0.0289	0.0217	0.0316	0.0196	0.026
0.0	0.0	0.0	14259.5311	1744.2952	NaN	NaN	0.109	0.8731	0.0286	0.0216	0.0313	0.0195	0.0259
0.0	0.0	0.0	19035.5311	1238.2952	NaN	NaN	0.0611	0.8734	0.0284	0.0216	0.0312	0.0196	0.0257
0.0	0.0	0.0	20498.5311	505.2952	NaN	NaN	0.0241	0.8727	0.0285	0.0218	0.0316	0.0197	0.0258
0.0	0.0	0.0	14262.5311	1918.2952	NaN	NaN	0.1186	0.8733	0.0283	0.0219	0.0311	0.0197	0.0257
0.0	0.0	0.0	10916.5311	443.2952	NaN	NaN	0.039	0.8736	0.0282	0.0219	0.0309	0.0198	0.0256
0.0	0.0	0.0	12376.5311	748.2952	NaN	NaN	0.057	0.875	0.028	0.0216	0.0302	0.0197	0.0255
0.0	0.0	0.0	6304.5311	1856.2952	NaN	NaN	0.2275	0.877	0.0277	0.0213	0.0293	0.0195	0.0253
0.0	0.0	0.0	7807.5311	-1300.7048	NaN	NaN	-0.1999	0.8771	0.0277	0.0212	0.0289	0.0196	0.0255
0.0	0.0	0.0	5732.5311	-1087.7048	NaN	NaN	-0.2342	0.877	0.0277	0.0212	0.0288	0.0198	0.0255
0.0	0.0	0.0	7850.5311	-1906.7048	NaN	NaN	-0.3	0.8768	0.0277	0.0212	0.0288	0.02	0.0254
0.0	0.0	0.0	9073.5311	-367.7048	NaN	NaN	-0.0422	0.8769	0.0276	0.0212	0.0287	0.0202	0.0253
0.0	0.0	0.0	9020.5311	152.2952	NaN	NaN	0.0166	0.8764	0.0278	0.0212	0.0289	0.0204	0.0253
0.0	0.0	0.0	5398.5311	-1876.7048	NaN	NaN	-0.3	0.8764	0.0279	0.0212	0.0288	0.0204	0.0253
0.0	0.0	0.0	14011.5311	582.2952	NaN	NaN	0.0399	0.8761	0.028	0.0211	0.0289	0.0204	0.0254
0.0	0.0	0.0	17817.5311	-425.7048	NaN	NaN	-0.0245	0.8766	0.0279	0.0209	0.0289	0.0203	0.0254
0.0	0.0	0.0	13421.5311	-1294.7048	NaN	NaN	-0.1068	0.877	0.0279	0.0208	0.0286	0.0203	0.0255
0.0	0.0	0.0	14937.5311	998.2952	NaN	NaN	0.0626	0.8768	0.0278	0.0209	0.0285	0.0202	0.0257
0.0	0.0	0.0	18167.5311	1645.2952	NaN	NaN	0.083	0.8766	0.028	0.0209	0.0284	0.0202	0.0259
0.0	0.0	0.0	18700.5311	1636.2952	NaN	NaN	0.0805	0.8766	0.0281	0.0209	0.0283	0.0202	0.0259
0.0	0.0	0.0	14392.5311	1566.2952	NaN	NaN	0.0981	0.8767	0.0279	0.0209	0.0284	0.0201	0.026
0.0	0.0	0.0	21102.5311	1389.2952	NaN	NaN	0.0618	0.8761	0.0278	0.021	0.0287	0.0202	0.0261
0.0	0.0	0.0	14675.5311	2008.2952	NaN	NaN	0.1204	0.8765	0.0277	0.021	0.0287	0.0202	0.026
0.0	0.0	0.0	18378.5311	-451.7048	NaN	NaN	-0.0252	0.8762	0.0278	0.0211	0.0287	0.0203	0.0259
0.0	0.0	0.0	11335.5311	848.2952	NaN	NaN	0.0696	0.8756	0.0278	0.0212	0.029	0.0204	0.026
0.0	0.0	0.0	14030.5311	2448.2952	NaN	NaN	0.1486	0.8754	0.0279	0.0213	0.029	0.0205	0.0259
0.0	0.0	0.0	11612.5311	3148.2952	NaN	NaN	0.2133	0.8749	0.0279	0.0215	0.0293	0.0206	0.026
0.0	0.0	0.0	17530.5311	-408.7048	NaN	NaN	-0.0239	0.8749	0.0279	0.0215	0.0292	0.0206	0.0259
0.0	0.0	0.0	15961.5311	869.2952	NaN	NaN	0.0516	0.8745	0.028	0.0216	0.0293	0.0206	0.0259
0.0	0.0	0.0	16275.5311	1683.2952	NaN	NaN	0.0937	0.8745	0.0281	0.0217	0.0293	0.0206	0.0259
0.0	0.0	0.0	14592.5311	726.2952	NaN	NaN	0.0474	0.8739	0.0281	0.0218	0.0294	0.0206	0.0261
0.0	0.0	0.0	16855.5311	968.2952	NaN	NaN	0.0543	0.8738	0.0282	0.0218	0.0294	0.0206	0.0261
0.0	0.0	0.0	18829.5311	1605.2952	NaN	NaN	0.0786	0.8734	0.0282	0.0219	0.0296	0.0206	0.0263
0.0	0.0	0.0	14187.5311	195.2952	NaN	NaN	0.0136	0.8735	0.0283	0.0219	0.0295	0.0206	0.0263
0.0	0.0	0.0	8774.5311	1820.2952	NaN	NaN	0.1718	0.8735	0.0283	0.0219	0.0295	0.0205	0.0263
0.0	0.0	0.0	15606.5311	-3609.7048	NaN	NaN	-0.3	0.8737	0.0283	0.0219	0.0294	0.0205	0.0262
0.0	0.0	0.0	15308.5311	1403.2952	NaN	NaN	0.084	0.8738	0.0282	0.0219	0.0293	0.0205	0.0263
0.0	0.0	0.0	19054.5311	4990.2952	NaN	NaN	0.2075	0.8742	0.0282	0.0219	0.029	0.0205	0.0262
0.0	0.0	0.0	17794.5311	458.2952	NaN	NaN	0.0251	0.8744	0.028	0.022	0.0288	0.0206	0.0262
0.0	0.0	0.0	15090.5311	1229.2952	NaN	NaN	0.0753	0.8745	0.028	0.022	0.0287	0.0207	0.0261
0.0	0.0	0.0	18308.5311	1273.2952	NaN	NaN	0.065	0.8748	0.0279	0.0219	0.0286	0.0207	0.0261
0.0	0.0	0.0	21078.5311	2713.2952	NaN	NaN	0.114	0.8749	0.0278	0.0219	0.0286	0.0208	0.026
0.0	0.0	0.0	17533.5311	3285.2952	NaN	NaN	0.1578	0.8753	0.0275	0.0219	0.0286	0.0208	0.026
0.0	0.0	0.0	21665.5311	4052.2952	NaN	NaN	0.1576	0.8751	0.0274	0.0219	0.0287	0.0209	0.026
0.0	0.0	0.0	22239.5311	-2524.7048	NaN	NaN	-0.1281	0.8754	0.0274	0.0218	0.0286	0.0209	0.0259
0.0	0.0	0.0	17342.5311	2569.2952	NaN	NaN	0.129	0.8756	0.0273	0.0217	0.0286	0.0209	0.0258
0.0	0.0	0.0	16888.5311	66.2952	NaN	NaN	0.0039	0.8759	0.0272	0.0216	0.0286	0.021	0.0258
0.0	0.0	0.0	15023.5311	936.2952	NaN	NaN	0.0587	0.8759	0.0272	0.0216	0.0285	0.021	0.0258
0.0	0.0	0.0	21927.5311	397.2952	NaN	NaN	0.0178	0.8756	0.0274	0.0216	0.0285	0.021	0.0259
0.0	0.0	0.0	16894.5311	49.2952	NaN	NaN	0.0029	0.8761	0.0272	0.0215	0.0284	0.0209	0.0259
0.0	0.0	0.0	11542.5311	559.2952	NaN	NaN	0.0462	0.8753	0.0274	0.0217	0.0285	0.021	0.0261
0.0	0.0	0.0	15520.5311	-694.7048	NaN	NaN	-0.0469	0.8754	0.0275	0.0217	0.0284	0.0209	0.0261
0.0	0.0	0.0	16494.5311	-1682.7048	NaN	NaN	-0.1136	0.875	0.0276	0.0217	0.0284	0.0209	0.0263
0.0	0.0	0.0	18413.5311	1901.2952	NaN	NaN	0.0936	0.8761	0.0274	0.0215	0.0281	0.0207	0.0262
0.0	0.0	0.0	12397.5311	-399.7048	NaN	NaN	-0.0333	0.8761	0.0276	0.0214	0.028	0.0206	0.0263
0.0	0.0	0.0	16621.5311	1344.2952	NaN	NaN	0.0748	0.8755	0.0278	0.0216	0.028	0.0206	0.0265
0.0	0.0	0.0	18601.5311	-383.7048	NaN	NaN	-0.0211	0.8758	0.0278	0.0214	0.0279	0.0205	0.0266
0.0	0.0	0.0	13513.5311	1519.2952	NaN	NaN	0.1011	0.8757	0.028	0.0214	0.0278	0.0205	0.0267
0.0	0.0	0.0	16628.5311	-1052.7048	NaN	NaN	-0.0676	0.8753	0.0281	0.0214	0.0279	0.0205	0.0268
0.0	0.0	0.0	16235.5311	109.2952	NaN	NaN	0.0067	0.8758	0.0281	0.0213	0.0279	0.0203	0.0266
0.0	0.0	0.0	10550.5311	740.2952	NaN	NaN	0.0656	0.8752	0.0283	0.0214	0.0281	0.0204	0.0267
0.0	0.0	0.0	12718.5311	979.2952	NaN	NaN	0.0715	0.8749	0.0284	0.0214	0.0281	0.0205	0.0267
0.0	0.0	0.0	15782.5311	2134.2952	NaN	NaN	0.1191	0.8745	0.0284	0.0215	0.0282	0.0205	0.0268
0.0	0.0	0.0	12443.5311	-2317.7048	NaN	NaN	-0.2289	0.8743	0.0285	0.0215	0.0283	0.0205	0.0269
0.0	0.0	0.0	16430.5311	2934.2952	NaN	NaN	0.1515	0.874	0.0286	0.0216	0.0284	0.0205	0.0269
0.0	0.0	0.0	16732.5311	1454.2952	NaN	NaN	0.08	0.8745	0.0284	0.0215	0.0283	0.0204	0.0269
0.0	0.0	0.0	12091.5311	-1510.7048	NaN	NaN	-0.1428	0.8741	0.0286	0.0215	0.0283	0.0206	0.0269
0.0	0.0	0.0	10555.5311	683.2952	NaN	NaN	0.0608	0.8737	0.0287	0.0216	0.0284	0.0207	0.0269
0.0	0.0	0.0	12587.5311	-763.7048	NaN	NaN	-0.0646	0.8727	0.0291	0.0217	0.0285	0.0208	0.0271
0.0	0.0	0.0	12465.5311	2453.2952	NaN	NaN	0.1644	0.8726	0.0294	0.0216	0.0286	0.0208	0.027
0.0	0.0	0.0	13915.5311	2372.2952	NaN	NaN	0.1456	0.8724	0.0295	0.0215	0.0287	0.0209	0.027
0.0	0.0	0.0	17644.5311	460.2952	NaN	NaN	0.0254	0.8723	0.0296	0.0215	0.0287	0.0209	0.027
0.0	0.0	0.0	13228.5311	1407.2952	NaN	NaN	0.0962	0.8728	0.0296	0.0213	0.0287	0.0208	0.0269
0.0	0.0	0.0	15641.5311	-1572.7048	NaN	NaN	-0.1118	0.8725	0.0297	0.0214	0.0288	0.0207	0.027
0.0	0.0	0.0	11624.5311	73.2952	NaN	NaN	0.0063	0.872	0.03	0.0213	0.029	0.0207	0.0271
0.0	0.0	0.0	11416.5311	1667.2952	NaN	NaN	0.1274	0.8723	0.03	0.0211	0.029	0.0206	0.027
0.0	0.0	0.0	12224.5311	1.2952	NaN	NaN	0.0001	0.8716	0.0302	0.0212	0.0293	0.0206	0.0272
0.0	0.0	0.0	14278.5311	1783.2952	NaN	NaN	0.111	0.8725	0.03	0.021	0.0291	0.0205	0.0269
0.0	0.0	0.0	15293.5311	787.2952	NaN	NaN	0.049	0.8727	0.0297	0.021	0.0292	0.0206	0.0269
0.0	0.0	0.0	18373.5311	2129.2952	NaN	NaN	0.1039	0.8718	0.0301	0.0209	0.0297	0.0205	0.0271
0.0	0.0	0.0	14033.5311	2460.2952	NaN	NaN	0.1492	0.8722	0.03	0.0207	0.0297	0.0204	0.0271
0.0	0.0	0.0	10397.5311	-1554.7048	NaN	NaN	-0.1758	0.873	0.0296	0.0206	0.0296	0.0203	0.0269
0.0	0.0	0.0	11482.5311	-462.7048	NaN	NaN	-0.042	0.8725	0.0297	0.0207	0.0298	0.0202	0.0271
0.0	0.0	0.0	8404.5311	-26.7048	NaN	NaN	-0.0032	0.8732	0.0293	0.0206	0.0298	0.02	0.0271
0.0	0.0	0.0	15993.5311	4311.2952	NaN	NaN	0.2123	0.8724	0.0297	0.0206	0.03	0.0198	0.0275
0.0	0.0	0.0	13346.5311	942.2952	NaN	NaN	0.0659	0.8738	0.0291	0.0205	0.0296	0.0197	0.0273
0.0	0.0	0.0	13678.5311	460.2952	NaN	NaN	0.0326	0.875	0.0284	0.0206	0.0291	0.0199	0.027
0.0	0.0	0.0	15930.5311	978.2952	NaN	NaN	0.0579	0.874	0.0286	0.0209	0.0293	0.0199	0.0273
0.0	0.0	0.0	9115.5311	3063.2952	NaN	NaN	0.2515	0.8745	0.0285	0.0208	0.0293	0.0198	0.0272
0.0	0.0	0.0	12367.5311	2848.2952	NaN	NaN	0.1872	0.8751	0.0283	0.0207	0.0291	0.0199	0.0268
0.0	0.0	0.0	12412.5311	392.2952	NaN	NaN	0.0306	0.8752	0.0282	0.0208	0.0293	0.0198	0.0268
0.0	0.0	0.0	12900.5311	-1641.7048	NaN	NaN	-0.1458	0.8759	0.028	0.0207	0.0292	0.0198	0.0264
0.0	0.0	0.0	13924.5311	2205.2952	NaN	NaN	0.1367	0.8759	0.028	0.0208	0.0292	0.0198	0.0263
0.0	0.0	0.0	10794.5311	1573.2952	NaN	NaN	0.1272	0.8764	0.0279	0.0208	0.0292	0.0196	0.0262
0.0	0.0	0.0	12847.5311	0.2952	NaN	NaN	0.0	0.8768	0.0278	0.0208	0.0292	0.0195	0.026
0.0	0.0	0.0	16224.5311	5043.2952	NaN	NaN	0.2371	0.8772	0.0278	0.0208	0.029	0.0195	0.0257
0.0	0.0	0.0	20733.5311	181.2952	NaN	NaN	0.0087	0.8768	0.0279	0.021	0.0291	0.0195	0.0257
0.0	0.0	0.0	14014.5311	1100.2952	NaN	NaN	0.0728	0.8768	0.0279	0.0211	0.0291	0.0196	0.0256
0.0	0.0	0.0	13737.5311	3381.2952	NaN	NaN	0.1975	0.8766	0.0279	0.0211	0.0292	0.0195	0.0255
0.0	0.0	0.0	12209.5311	2561.2952	NaN	NaN	0.1734	0.8767	0.0279	0.0211	0.0292	0.0195	0.0255
0.0	0.0	0.0	11978.5311	-1203.7048	NaN	NaN	-0.1117	0.8768	0.028	0.021	0.0292	0.0195	0.0255
0.0	0.0	0.0	9967.5311	2320.2952	NaN	NaN	0.1888	0.8771	0.0279	0.021	0.0291	0.0195	0.0254
0.0	0.0	0.0	10641.5311	-796.7048	NaN	NaN	-0.0809	0.877	0.028	0.021	0.029	0.0196	0.0254
0.0	0.0	0.0	11905.5311	863.2952	NaN	NaN	0.0676	0.8767	0.0281	0.0211	0.029	0.0197	0.0255
0.0	0.0	0.0	6317.5311	-1322.7048	NaN	NaN	-0.2648	0.8766	0.0282	0.021	0.0289	0.0199	0.0254
0.0	0.0	0.0	13067.5311	-1274.7048	NaN	NaN	-0.1081	0.8766	0.0283	0.021	0.0288	0.0198	0.0255
0.0	0.0	0.0	13674.5311	440.2952	NaN	NaN	0.0312	0.8763	0.0284	0.021	0.029	0.0198	0.0255
0.0	0.0	0.0	13208.5311	377.2952	NaN	NaN	0.0278	0.8763	0.0285	0.021	0.029	0.0198	0.0255
0.0	0.0	0.0	7081.5311	-282.7048	NaN	NaN	-0.0416	0.8762	0.0285	0.0209	0.029	0.0199	0.0255
0.0	0.0	0.0	8031.5311	320.2952	NaN	NaN	0.0384	0.8756	0.0287	0.021	0.029	0.02	0.0256
0.0	0.0	0.0	8842.5311	1209.2952	NaN	NaN	0.1203	0.8746	0.0289	0.0211	0.0294	0.0202	0.0258
0.0	0.0	0.0	11036.5311	4230.2952	NaN	NaN	0.2771	0.8737	0.0291	0.0213	0.0297	0.0203	0.0259
0.0	0.0	0.0	14081.5311	1927.2952	NaN	NaN	0.1204	0.8742	0.029	0.0211	0.0295	0.0203	0.0258
0.0	0.0	0.0	15307.5311	1169.2952	NaN	NaN	0.071	0.874	0.029	0.0212	0.0295	0.0204	0.0258
0.0	0.0	0.0	12712.5311	-1613.7048	NaN	NaN	-0.1454	0.8742	0.0289	0.0211	0.0295	0.0204	0.0257
0.0	0.0	0.0	13857.5311	4676.2952	NaN	NaN	0.2523	0.8739	0.0291	0.0212	0.0297	0.0205	0.0256
0.0	0.0	0.0	10963.5311	2143.2952	NaN	NaN	0.1635	0.8741	0.0292	0.0212	0.0296	0.0205	0.0255
0.0	0.0	0.0	8979.5311	1184.2952	NaN	NaN	0.1165	0.8748	0.029	0.0211	0.0294	0.0204	0.0253
0.0	0.0	0.0	6664.5311	-1495.7048	NaN	NaN	-0.2894	0.8755	0.0288	0.021	0.0293	0.0204	0.0251
0.0	0.0	0.0	10109.5311	2166.2952	NaN	NaN	0.1765	0.8754	0.0289	0.0212	0.0291	0.0203	0.0251
0.0	0.0	0.0	11386.5311	-519.7048	NaN	NaN	-0.0478	0.8757	0.0288	0.0212	0.0289	0.0202	0.0252
0.0	0.0	0.0	13380.5311	3449.2952	NaN	NaN	0.205	0.8753	0.029	0.0214	0.0289	0.0202	0.0253
0.0	0.0	0.0	10006.5311	1967.2952	NaN	NaN	0.1643	0.8749	0.0291	0.0215	0.0289	0.0202	0.0255
0.0	0.0	0.0	9579.5311	646.2952	NaN	NaN	0.0632	0.8741	0.0293	0.0216	0.029	0.0203	0.0257
0.0	0.0	0.0	7899.5311	4688.2952	NaN	NaN	0.3724	0.8726	0.0299	0.0217	0.0292	0.0206	0.026
0.0	0.0	0.0	10812.5311	1525.2952	NaN	NaN	0.1236	0.873	0.0299	0.0217	0.0289	0.0206	0.0259
0.0	0.0	0.0	16147.5311	-1255.7048	NaN	NaN	-0.0843	0.8722	0.0303	0.0218	0.029	0.0209	0.0259
0.0	0.0	0.0	11810.5311	3652.2952	NaN	NaN	0.2362	0.8709	0.031	0.0219	0.0289	0.0213	0.026
0.0	0.0	0.0	9541.5311	-239.7048	NaN	NaN	-0.0258	0.8724	0.0309	0.0218	0.0284	0.0211	0.0254
0.0	0.0	0.0	9981.5311	294.2952	NaN	NaN	0.0286	0.8719	0.0313	0.0218	0.0285	0.0214	0.0251
0.0	0.0	0.0	11932.5311	555.2952	NaN	NaN	0.0445	0.8709	0.0319	0.022	0.0286	0.0216	0.025
0.0	0.0	0.0	13912.5311	3496.2952	NaN	NaN	0.2008	0.8708	0.0324	0.022	0.0284	0.0216	0.0248
0.0	0.0	0.0	14743.5311	2907.2952	NaN	NaN	0.1647	0.8706	0.0328	0.0219	0.0284	0.0216	0.0247
0.0	0.0	0.0	14070.5311	2831.2952	NaN	NaN	0.1675	0.8698	0.0333	0.0219	0.0287	0.0218	0.0246
0.0	0.0	0.0	10952.5311	852.2952	NaN	NaN	0.0722	0.8722	0.0331	0.0211	0.0281	0.0215	0.024
0.0	0.0	0.0	9400.5311	1705.2952	NaN	NaN	0.1535	0.8723	0.0335	0.0208	0.0282	0.0215	0.0238
0.0	0.0	0.0	13649.5311	501.2952	NaN	NaN	0.0354	0.8722	0.0336	0.0207	0.0283	0.0215	0.0237
0.0	0.0	0.0	9432.5311	51.2952	NaN	NaN	0.0054	0.8733	0.0333	0.0203	0.0282	0.0213	0.0236
0.0	0.0	0.0	13692.5311	1653.2952	NaN	NaN	0.1077	0.8744	0.0328	0.0199	0.0282	0.0214	0.0234
0.0	0.0	0.0	14991.5311	-2137.7048	NaN	NaN	-0.1663	0.8734	0.0325	0.0199	0.0287	0.0216	0.0238
0.0	0.0	0.0	13206.5311	1455.2952	NaN	NaN	0.0993	0.8736	0.0322	0.0197	0.0289	0.0217	0.024
0.0	0.0	0.0	10540.5311	669.2952	NaN	NaN	0.0597	0.8717	0.0322	0.0198	0.0299	0.022	0.0245
0.0	0.0	0.0	13083.5311	1186.2952	NaN	NaN	0.0831	0.8702	0.0319	0.02	0.0308	0.0221	0.0251
0.0	0.0	0.0	7591.5311	3481.2952	NaN	NaN	0.3144	0.869	0.0317	0.02	0.0314	0.0223	0.0256
0.0	0.0	0.0	11248.5311	1629.2952	NaN	NaN	0.1265	0.8668	0.0315	0.0207	0.0321	0.0224	0.0266
0.0	0.0	0.0	15703.5311	1492.2952	NaN	NaN	0.0868	0.8649	0.0313	0.0214	0.0325	0.0223	0.0276
0.0	0.0	0.0	10434.5311	1067.2952	NaN	NaN	0.0928	0.8657	0.031	0.0215	0.0322	0.0221	0.0276
0.0	0.0	0.0	13315.5311	4721.2952	NaN	NaN	0.2618	0.8662	0.031	0.0217	0.0318	0.0219	0.0274
0.0	0.0	0.0	10287.5311	506.2952	NaN	NaN	0.0469	0.8674	0.0307	0.0217	0.0314	0.0216	0.0271
0.0	0.0	0.0	11338.5311	2494.2952	NaN	NaN	0.1803	0.869	0.0304	0.0217	0.031	0.0214	0.0265
0.0	0.0	0.0	14387.5311	944.2952	NaN	NaN	0.0616	0.8701	0.0302	0.0218	0.0308	0.0212	0.0258
0.0	0.0	0.0	12447.5311	151.2952	NaN	NaN	0.012	0.8718	0.0297	0.0218	0.0304	0.0209	0.0254
0.0	0.0	0.0	13263.5311	143.2952	NaN	NaN	0.0107	0.872	0.0293	0.0219	0.0304	0.0211	0.0253
0.0	0.0	0.0	14447.5311	5159.2952	NaN	NaN	0.2631	0.8733	0.029	0.0217	0.0303	0.021	0.0247
0.0	0.0	0.0	13303.5311	3136.2952	NaN	NaN	0.1908	0.8746	0.0285	0.0216	0.0301	0.0209	0.0243
0.0	0.0	0.0	12586.5311	-1230.7048	NaN	NaN	-0.1084	0.8769	0.0282	0.0216	0.0296	0.0203	0.0234
0.0	0.0	0.0	11590.5311	2443.2952	NaN	NaN	0.1741	0.8766	0.0283	0.0216	0.0301	0.0202	0.0231
0.0	0.0	0.0	13534.5311	1603.2952	NaN	NaN	0.1059	0.8763	0.0282	0.0215	0.0308	0.0202	0.023
0.0	0.0	0.0	13294.5311	-479.7048	NaN	NaN	-0.0374	0.8771	0.0277	0.0211	0.031	0.02	0.023
0.0	0.0	0.0	13492.5311	-526.7048	NaN	NaN	-0.0406	0.878	0.0273	0.0208	0.0312	0.0199	0.0228
0.0	0.0	0.0	9929.5311	-653.7048	NaN	NaN	-0.0705	0.8784	0.027	0.0207	0.0312	0.02	0.0227
0.0	0.0	0.0	10619.5311	-538.7048	NaN	NaN	-0.0534	0.8778	0.0269	0.0208	0.0315	0.0202	0.0228
0.0	0.0	0.0	12429.5311	-1121.7048	NaN	NaN	-0.0992	0.8773	0.0269	0.0207	0.0318	0.0205	0.0229
0.0	0.0	0.0	15030.5311	2368.2952	NaN	NaN	0.1361	0.8773	0.0269	0.0205	0.0319	0.0207	0.0228
0.0	0.0	0.0	12339.5311	1856.2952	NaN	NaN	0.1308	0.8779	0.0269	0.0202	0.0315	0.0207	0.0227
0.0	0.0	0.0	11556.5311	-546.7048	NaN	NaN	-0.0497	0.8785	0.0268	0.0202	0.0311	0.0207	0.0227
0.0	0.0	0.0	10758.5311	2051.2952	NaN	NaN	0.1601	0.879	0.0268	0.02	0.0308	0.0207	0.0227
0.0	0.0	0.0	9157.5311	-522.7048	NaN	NaN	-0.0605	0.8795	0.0267	0.02	0.0303	0.0207	0.0228
0.0	0.0	0.0	12277.5311	-952.7048	NaN	NaN	-0.0841	0.8794	0.0268	0.02	0.0301	0.0207	0.023
0.0	0.0	0.0	15263.5311	2634.2952	NaN	NaN	0.1472	0.8796	0.0267	0.0198	0.0299	0.0208	0.0232
0.0	0.0	0.0	13483.5311	773.2952	NaN	NaN	0.0542	0.88	0.0268	0.0199	0.0293	0.0206	0.0233
0.0	0.0	0.0	11046.5311	1643.2952	NaN	NaN	0.1295	0.8797	0.027	0.0201	0.029	0.0207	0.0235
0.0	0.0	0.0	13741.5311	735.2952	NaN	NaN	0.0508	0.8806	0.0272	0.02	0.0283	0.0205	0.0233
0.0	0.0	0.0	13826.5311	2508.2952	NaN	NaN	0.1536	0.881	0.0275	0.02	0.0278	0.0205	0.0232
0.0	0.0	0.0	11799.5311	2690.2952	NaN	NaN	0.1857	0.8816	0.0278	0.0197	0.0274	0.0204	0.0231
0.0	0.0	0.0	13860.5311	-555.7048	NaN	NaN	-0.0418	0.8815	0.0284	0.0194	0.0272	0.0205	0.0229
0.0	0.0	0.0	14357.5311	2058.2952	NaN	NaN	0.1254	0.881	0.0293	0.0194	0.027	0.0204	0.0229
0.0	0.0	0.0	13217.5311	1349.2952	NaN	NaN	0.0926	0.8809	0.0304	0.0191	0.0267	0.0202	0.0226
0.0	0.0	0.0	15367.5311	2137.2952	NaN	NaN	0.1221	0.883	0.031	0.0185	0.0259	0.0196	0.022
0.0	0.0	0.0	11414.5311	-1455.7048	NaN	NaN	-0.1462	0.8844	0.0311	0.0182	0.0254	0.0192	0.0216
0.0	0.0	0.0	14055.5311	1750.2952	NaN	NaN	0.1107	0.8857	0.0313	0.0179	0.0249	0.0188	0.0213
0.0	0.0	0.0	13826.5311	1382.2952	NaN	NaN	0.0909	0.8872	0.0314	0.0176	0.0245	0.0185	0.0208
0.0	0.0	0.0	14516.5311	5363.2952	NaN	NaN	0.2698	0.889	0.0315	0.0173	0.024	0.018	0.0203
0.0	0.0	0.0	13623.5311	1726.2952	NaN	NaN	0.1125	0.8893	0.0323	0.0171	0.0238	0.0176	0.0198
0.0	0.0	0.0	16641.5311	2536.2952	NaN	NaN	0.1323	0.8908	0.0328	0.017	0.0233	0.0169	0.0192
0.0	0.0	0.0	14443.5311	1168.2952	NaN	NaN	0.0748	0.8899	0.0342	0.0171	0.0234	0.0166	0.0189
0.0	0.0	0.0	11520.5311	605.2952	NaN	NaN	0.0499	0.8895	0.0353	0.0172	0.0233	0.0163	0.0185
0.0	0.0	0.0	13189.5311	-1210.7048	NaN	NaN	-0.1011	0.8889	0.0371	0.0172	0.0233	0.0159	0.0176
0.0	0.0	0.0	14702.5311	1139.2952	NaN	NaN	0.0719	0.8918	0.0367	0.0168	0.0228	0.0154	0.0166
0.0	0.0	0.0	14913.5311	1967.2952	NaN	NaN	0.1165	0.8939	0.0366	0.0163	0.0224	0.015	0.0158
0.0	0.0	0.0	12263.5311	119.2952	NaN	NaN	0.0096	0.8963	0.036	0.0159	0.0221	0.0147	0.0151
0.0	0.0	0.0	12085.5311	-337.7048	NaN	NaN	-0.0287	0.8999	0.0345	0.0154	0.0215	0.0142	0.0145
0.0	0.0	0.0	15193.5311	4529.2952	NaN	NaN	0.2296	0.9021	0.0331	0.0152	0.0212	0.0141	0.0143
0.0	0.0	0.0	10792.5311	-473.7048	NaN	NaN	-0.0459	0.905	0.0318	0.0148	0.0205	0.0137	0.0142
0.0	0.0	0.0	11904.5311	2596.2952	NaN	NaN	0.179	0.904	0.0318	0.0151	0.0208	0.0139	0.0145
0.0	0.0	0.0	14147.5311	1914.2952	NaN	NaN	0.1192	0.9038	0.0315	0.0152	0.0208	0.0138	0.0149
0.0	0.0	0.0	16125.5311	310.2952	NaN	NaN	0.0189	0.9022	0.0309	0.0156	0.0211	0.0141	0.016
0.0	0.0	0.0	14390.5311	2877.2952	NaN	NaN	0.1666	0.8937	0.0313	0.0174	0.0236	0.0159	0.0182
0.0	0.0	0.0	14198.5311	2034.2952	NaN	NaN	0.1253	0.8854	0.0315	0.0191	0.0256	0.0177	0.0206
0.0	0.0	0.0	15284.5311	2591.2952	NaN	NaN	0.145	0.8829	0.0318	0.0194	0.0262	0.0183	0.0215
0.0	0.0	0.0	15364.5311	2143.2952	NaN	NaN	0.1224	0.8814	0.0318	0.0195	0.0268	0.0187	0.0219
0.0	0.0	0.0	10117.5311	2380.2952	NaN	NaN	0.1905	0.8785	0.0322	0.02	0.0276	0.0193	0.0224
0.0	0.0	0.0	12463.5311	1889.2952	NaN	NaN	0.1316	0.8773	0.034	0.0204	0.0265	0.0196	0.0223
0.0	0.0	0.0	14402.5311	887.2952	NaN	NaN	0.058	0.8529	0.0447	0.0263	0.0278	0.0258	0.0224
0.0	0.0	0.0	11186.5311	1072.2952	NaN	NaN	0.0875	0.8421	0.051	0.0278	0.0294	0.0276	0.0221
0.0	0.0	0.0	10151.5311	1149.2952	NaN	NaN	0.1017	0.8376	0.0547	0.0269	0.0318	0.0271	0.0219
0.0	0.0	0.0	11604.5311	2747.2952	NaN	NaN	0.1914	0.8307	0.0629	0.0257	0.0327	0.0261	0.0219
0.0	0.0	0.0	12855.5311	573.2952	NaN	NaN	0.0427	0.8085	0.0807	0.027	0.0354	0.0246	0.0238
0.0	0.0	0.0	11830.5311	3405.2952	NaN	NaN	0.2235	0.7913	0.0979	0.0266	0.0344	0.0237	0.0261
0.0	0.0	0.0	11230.5311	970.2952	NaN	NaN	0.0795	0.7413	0.1414	0.026	0.0337	0.0243	0.0334
0.0	0.0	0.0	10326.5311	4417.2952	NaN	NaN	0.2996	0.6996	0.1794	0.0284	0.0339	0.0219	0.0368
0.0	0.0	0.0	12912.5311	3124.2952	NaN	NaN	0.1948	0.6572	0.218	0.0311	0.0345	0.0211	0.038
0.0	0.0	0.0	10709.5311	-1676.7048	NaN	NaN	-0.1856	0.6292	0.2448	0.0327	0.0343	0.0208	0.0381
0.0	0.0	0.0	14241.5311	1774.2952	NaN	NaN	0.1108	0.6112	0.2607	0.0336	0.0341	0.0208	0.0397
0.0	0.0	0.0	13305.5311	3970.2952	NaN	NaN	0.2298	0.5955	0.2717	0.0344	0.0351	0.0213	0.0421
0.0	0.0	0.0	14299.5311	569.2952	NaN	NaN	0.0383	0.5925	0.2775	0.0341	0.0342	0.0209	0.0408
0.0	0.0	0.0	11657.5311	40.2952	NaN	NaN	0.0034	0.5851	0.283	0.0347	0.0345	0.0212	0.0416
0.0	0.0	0.0	13603.5311	-1284.7048	NaN	NaN	-0.1043	0.5855	0.2818	0.0343	0.0347	0.0213	0.0425
0.0	0.0	0.0	11114.5311	871.2952	NaN	NaN	0.0727	0.5796	0.2823	0.0352	0.0359	0.0217	0.0453
0.0	0.0	0.0	11586.5311	2013.2952	NaN	NaN	0.148	0.5777	0.2827	0.0354	0.0363	0.0219	0.0459
0.0	0.0	0.0	11300.5311	-1028.7048	NaN	NaN	-0.1001	0.5713	0.2874	0.0364	0.0365	0.0221	0.0462
0.0	0.0	0.0	13180.5311	-101.7048	NaN	NaN	-0.0078	0.5695	0.2889	0.0365	0.036	0.0221	0.0469
0.0	0.0	0.0	11027.5311	-429.7048	NaN	NaN	-0.0405	0.5577	0.2961	0.0376	0.0368	0.0223	0.0494
0.0	0.0	0.0	11216.5311	4135.2952	NaN	NaN	0.2694	0.551	0.3005	0.0377	0.0373	0.0223	0.0511
0.0	0.0	0.0	10677.5311	926.2952	NaN	NaN	0.0798	0.5468	0.3043	0.0377	0.0374	0.0228	0.051
0.0	0.0	0.0	12553.5311	937.2952	NaN	NaN	0.0695	0.5365	0.3126	0.0382	0.0377	0.0233	0.0517
0.0	0.0	0.0	13502.5311	265.2952	NaN	NaN	0.0193	0.5347	0.3109	0.0389	0.0385	0.024	0.0531
0.0	0.0	0.0	13051.5311	934.2952	NaN	NaN	0.0668	0.5358	0.31	0.0382	0.0389	0.0245	0.0525
0.0	0.0	0.0	12297.5311	164.2952	NaN	NaN	0.0132	0.5269	0.3177	0.0383	0.0398	0.0255	0.0519
0.0	0.0	0.0	12631.5311	-1540.7048	NaN	NaN	-0.1389	0.5172	0.3213	0.0387	0.0419	0.0266	0.0543
0.0	0.0	0.0	9536.5311	3588.2952	NaN	NaN	0.2734	0.5134	0.3186	0.0389	0.0447	0.0281	0.0561
0.0	0.0	0.0	14282.5311	446.2952	NaN	NaN	0.0303	0.4996	0.3248	0.0402	0.0473	0.0292	0.059
0.0	0.0	0.0	11374.5311	1450.2952	NaN	NaN	0.1131	0.4668	0.3494	0.0402	0.0511	0.0318	0.0607
0.0	0.0	0.0	7549.5311	551.2952	NaN	NaN	0.0681	0.3826	0.4111	0.0397	0.0584	0.0393	0.0688
0.0	0.0	0.0	12135.5311	1037.2952	NaN	NaN	0.0787	0.3533	0.4429	0.0391	0.0613	0.0418	0.0617
0.0	0.0	0.0	13834.5311	649.2952	NaN	NaN	0.0448	0.3103	0.4719	0.0369	0.0718	0.0463	0.0629
0.0	0.0	0.0	10592.5311	-1095.7048	NaN	NaN	-0.1154	0.252	0.5226	0.0355	0.0817	0.0503	0.0578
0.0	0.0	0.0	9430.5311	1833.2952	NaN	NaN	0.1628	0.1467	0.648	0.0411	0.0645	0.0389	0.0609
0.0	0.0	0.0	13418.5311	-1359.7048	NaN	NaN	-0.1128	0.1118	0.6917	0.0415	0.0718	0.0374	0.0458
0.0	0.0	0.0	12778.5311	5831.2952	NaN	NaN	0.3133	0.1178	0.6797	0.0416	0.0742	0.0381	0.0486
0.0	0.0	0.0	8830.5311	1425.2952	NaN	NaN	0.139	0.1147	0.6799	0.0422	0.0772	0.0386	0.0474
0.0	0.0	0.0	12228.5311	2147.2952	NaN	NaN	0.1494	0.1139	0.678	0.0428	0.0789	0.0389	0.0475
0.0	0.0	0.0	17964.5311	3197.2952	NaN	NaN	0.1511	0.1135	0.6761	0.0435	0.0806	0.0388	0.0476
0.0	0.0	0.0	15355.5311	-94.7048	NaN	NaN	-0.0062	0.1133	0.6738	0.0439	0.083	0.0386	0.0474
0.0	0.0	0.0	15422.5311	1530.2952	NaN	NaN	0.0903	0.1127	0.6699	0.0447	0.0854	0.0389	0.0483
0.0	0.0	0.0	17151.5311	3068.2952	NaN	NaN	0.1517	0.1127	0.6672	0.0452	0.0867	0.0393	0.0489
0.0	0.0	0.0	13287.5311	-1263.7048	NaN	NaN	-0.1051	0.1129	0.6651	0.0455	0.0883	0.0392	0.049
0.0	0.0	0.0	16129.5311	-500.7048	NaN	NaN	-0.032	0.1125	0.6627	0.0461	0.09	0.0394	0.0493
0.0	0.0	0.0	5783.5311	-218.7048	NaN	NaN	-0.0393	0.1126	0.66	0.0463	0.0914	0.0398	0.0499
0.0	0.0	0.0	13105.5311	-1571.7048	NaN	NaN	-0.1363	0.1122	0.6588	0.0464	0.0927	0.0399	0.05
0.0	0.0	0.0	15781.5311	2848.2952	NaN	NaN	0.1529	0.1109	0.6591	0.0465	0.0938	0.0399	0.0499
0.0	0.0	0.0	16011.5311	1362.2952	NaN	NaN	0.0784	0.1103	0.6587	0.0464	0.0939	0.0401	0.0505
0.0	0.0	0.0	13776.5311	840.2952	NaN	NaN	0.0575	0.1098	0.659	0.0463	0.0935	0.0403	0.0512
0.0	0.0	0.0	15094.5311	2560.2952	NaN	NaN	0.145	0.1088	0.6603	0.0461	0.0925	0.0405	0.0517
0.0	0.0	0.0	12238.5311	743.2952	NaN	NaN	0.0573	0.1082	0.6633	0.0458	0.0909	0.0402	0.0515
0.0	0.0	0.0	6040.5311	345.2952	NaN	NaN	0.0541	0.1084	0.6645	0.0456	0.0896	0.0401	0.0518
0.0	0.0	0.0	13400.5311	615.2952	NaN	NaN	0.0439	0.1101	0.666	0.0451	0.0877	0.0397	0.0514
0.0	0.0	0.0	19901.5311	1848.2952	NaN	NaN	0.085	0.1121	0.6681	0.0454	0.0848	0.0387	0.0509
0.0	0.0	0.0	22492.5311	2363.2952	NaN	NaN	0.0951	0.1142	0.6705	0.0457	0.0817	0.0376	0.0503
0.0	0.0	0.0	16951.5311	4108.2952	NaN	NaN	0.1951	0.1162	0.6734	0.0455	0.0794	0.0366	0.0489
0.0	0.0	0.0	20308.5311	1476.2952	NaN	NaN	0.0678	0.1206	0.6727	0.045	0.0778	0.0358	0.0482
0.0	0.0	0.0	19700.5311	2855.2952	NaN	NaN	0.1266	0.1225	0.6757	0.0439	0.0757	0.0349	0.0472
0.0	0.0	0.0	18512.5311	1326.2952	NaN	NaN	0.0669	0.1269	0.6738	0.0425	0.0765	0.0343	0.0461
0.0	0.0	0.0	22890.5311	4995.2952	NaN	NaN	0.1791	0.123	0.6813	0.0413	0.0746	0.0343	0.0454
0.0	0.0	0.0	13453.5311	1093.2952	NaN	NaN	0.0752	0.1227	0.6832	0.0403	0.0752	0.0342	0.0444
0.0	0.0	0.0	16029.5311	1861.2952	NaN	NaN	0.104	0.1171	0.6928	0.0394	0.0735	0.034	0.0431
0.0	0.0	0.0	10197.5311	1609.2952	NaN	NaN	0.1363	0.1181	0.6935	0.0383	0.0758	0.0332	0.0411
0.0	0.0	0.0	6753.5311	3735.2952	NaN	NaN	0.3561	0.1101	0.7072	0.0373	0.0742	0.0322	0.0389
0.0	0.0	0.0	7792.5311	861.2952	NaN	NaN	0.0995	0.1106	0.7072	0.0368	0.0773	0.0311	0.037
0.0	0.0	0.0	16836.5311	2113.2952	NaN	NaN	0.1115	0.1031	0.7187	0.0367	0.0747	0.0308	0.036
0.0	0.0	0.0	13213.5311	-2130.7048	NaN	NaN	-0.1923	0.1034	0.7191	0.0364	0.0766	0.0299	0.0346
0.0	0.0	0.0	14305.5311	196.2952	NaN	NaN	0.0135	0.1016	0.7221	0.0363	0.0769	0.0294	0.0338
0.0	0.0	0.0	7074.5311	-540.7048	NaN	NaN	-0.0828	0.1045	0.7169	0.0366	0.0795	0.029	0.0334
0.0	0.0	0.0	14047.5311	3498.2952	NaN	NaN	0.1994	0.1008	0.7226	0.0371	0.0769	0.029	0.0336
0.0	0.0	0.0	11601.5311	695.2952	NaN	NaN	0.0565	0.1008	0.7212	0.0377	0.0776	0.029	0.0337
0.0	0.0	0.0	8693.5311	3470.2952	NaN	NaN	0.2853	0.0998	0.7211	0.0383	0.0774	0.0292	0.0342
0.0	0.0	0.0	13299.5311	273.2952	NaN	NaN	0.0201	0.0999	0.7191	0.0391	0.0775	0.0296	0.0348
0.0	0.0	0.0	12182.5311	1568.2952	NaN	NaN	0.1141	0.098	0.72	0.0398	0.0761	0.0304	0.0358
0.0	0.0	0.0	7891.5311	3102.2952	NaN	NaN	0.2822	0.0987	0.7174	0.0402	0.0758	0.0312	0.0367
0.0	0.0	0.0	8534.5311	1793.2952	NaN	NaN	0.1736	0.1012	0.7132	0.0404	0.0755	0.032	0.0378
0.0	0.0	0.0	11338.5311	-622.7048	NaN	NaN	-0.0581	0.1057	0.7056	0.0406	0.0765	0.0327	0.0388
0.0	0.0	0.0	7704.5311	349.2952	NaN	NaN	0.0434	0.1125	0.6956	0.0404	0.0788	0.0332	0.0395
0.0	0.0	0.0	8090.5311	-737.7048	NaN	NaN	-0.1003	0.1254	0.6764	0.0403	0.0842	0.0336	0.0401
0.0	0.0	0.0	7814.5311	-1828.7048	NaN	NaN	-0.3	0.1307	0.6678	0.0407	0.0851	0.0344	0.0414
0.0	0.0	0.0	5974.5311	-962.7048	NaN	NaN	-0.1921	0.1343	0.6619	0.0408	0.0855	0.035	0.0425
0.0	0.0	0.0	7507.5311	2838.2952	NaN	NaN	0.2743	0.1324	0.6631	0.0414	0.0842	0.0354	0.0435
0.0	0.0	0.0	11610.5311	458.2952	NaN	NaN	0.038	0.1358	0.6579	0.0415	0.0856	0.0352	0.0439
0.0	0.0	0.0	16886.5311	3929.2952	NaN	NaN	0.1888	0.134	0.6607	0.0417	0.0843	0.035	0.0443
0.0	0.0	0.0	11690.5311	540.2952	NaN	NaN	0.0442	0.1416	0.6503	0.0414	0.0882	0.0342	0.0443
0.0	0.0	0.0	15831.5311	3990.2952	NaN	NaN	0.2013	0.1416	0.6502	0.0412	0.0887	0.0338	0.0445
0.0	0.0	0.0	14759.5311	-699.7048	NaN	NaN	-0.0498	0.1457	0.6443	0.0408	0.0916	0.0331	0.0445
0.0	0.0	0.0	16302.5311	3199.2952	NaN	NaN	0.1641	0.1465	0.6428	0.0406	0.0922	0.0328	0.045
0.0	0.0	0.0	11907.5311	899.2952	NaN	NaN	0.0702	0.1495	0.6392	0.0403	0.0937	0.0323	0.0451
0.0	0.0	0.0	6906.5311	710.2952	NaN	NaN	0.0933	0.1538	0.6328	0.0396	0.0964	0.0321	0.0453
0.0	0.0	0.0	11351.5311	-2473.7048	NaN	NaN	-0.2786	0.1572	0.6271	0.0392	0.0986	0.0321	0.0458
0.0	0.0	0.0	11288.5311	2469.2952	NaN	NaN	0.1795	0.1572	0.6255	0.0388	0.1	0.0323	0.0462
0.0	0.0	0.0	13187.5311	1128.2952	NaN	NaN	0.0788	0.1553	0.6264	0.0385	0.1005	0.0327	0.0466
0.0	0.0	0.0	12533.5311	66.2952	NaN	NaN	0.0053	0.1545	0.6258	0.0382	0.1017	0.0331	0.0468
0.0	0.0	0.0	10584.5311	713.2952	NaN	NaN	0.0631	0.1509	0.6301	0.0379	0.1006	0.0336	0.0469
0.0	0.0	0.0	10599.5311	-154.7048	NaN	NaN	-0.0148	0.1474	0.635	0.037	0.1004	0.0341	0.046
0.0	0.0	0.0	12520.5311	1607.2952	NaN	NaN	0.1138	0.1469	0.6359	0.036	0.1014	0.0346	0.0452
0.0	0.0	0.0	13883.5311	-620.7048	NaN	NaN	-0.0468	0.1421	0.6422	0.0359	0.1	0.035	0.0448
0.0	0.0	0.0	12086.5311	1895.2952	NaN	NaN	0.1356	0.1401	0.6474	0.0351	0.0985	0.0353	0.0438
0.0	0.0	0.0	11311.5311	1439.2952	NaN	NaN	0.1129	0.1391	0.6493	0.0345	0.0985	0.0354	0.0431
0.0	0.0	0.0	14248.5311	2465.2952	NaN	NaN	0.1475	0.1364	0.655	0.0341	0.0967	0.0355	0.0424
0.0	0.0	0.0	12114.5311	-2359.7048	NaN	NaN	-0.2419	0.1365	0.6571	0.0335	0.0962	0.0352	0.0415
0.0	0.0	0.0	11141.5311	2615.2952	NaN	NaN	0.1901	0.1301	0.6652	0.0339	0.0939	0.0354	0.0415
0.0	0.0	0.0	8168.5311	-607.7048	NaN	NaN	-0.0804	0.1299	0.6678	0.0338	0.0925	0.035	0.0411
0.0	0.0	0.0	4371.5311	-330.7048	NaN	NaN	-0.0818	0.1316	0.6676	0.0338	0.0918	0.0346	0.0406
0.0	0.0	0.0	13754.5311	355.2952	NaN	NaN	0.0252	0.1299	0.6691	0.0344	0.0906	0.0347	0.0414
0.0	0.0	0.0	12605.5311	2294.2952	NaN	NaN	0.154	0.1306	0.6684	0.0348	0.0896	0.0347	0.0418
0.0	0.0	0.0	13039.5311	-1458.7048	NaN	NaN	-0.126	0.131	0.6684	0.0351	0.0892	0.0345	0.0419
0.0	0.0	0.0	12977.5311	1829.2952	NaN	NaN	0.1235	0.1318	0.6676	0.0354	0.0888	0.0344	0.042
0.0	0.0	0.0	10342.5311	-82.7048	NaN	NaN	-0.0081	0.1372	0.6671	0.0348	0.0869	0.0332	0.0409
0.0	0.0	0.0	18928.5311	3939.2952	NaN	NaN	0.1723	0.1395	0.6644	0.0352	0.0867	0.033	0.0413
0.0	0.0	0.0	7652.5311	-839.7048	NaN	NaN	-0.1233	0.1485	0.6574	0.0347	0.0868	0.0323	0.0403
0.0	0.0	0.0	14454.5311	1435.2952	NaN	NaN	0.0903	0.164	0.6481	0.0338	0.0854	0.0302	0.0384
0.0	0.0	0.0	11232.5311	-2199.7048	NaN	NaN	-0.2435	0.1834	0.6345	0.0331	0.084	0.0282	0.0368
0.0	0.0	0.0	9863.5311	-359.7048	NaN	NaN	-0.0378	0.2188	0.6099	0.0318	0.079	0.0258	0.0346
0.0	0.0	0.0	16827.5311	-752.7048	NaN	NaN	-0.0468	0.2261	0.6076	0.0324	0.0762	0.0244	0.0334
0.0	0.0	0.0	17754.5311	4192.2952	NaN	NaN	0.191	0.2248	0.6154	0.0327	0.0724	0.0232	0.0316
0.0	0.0	0.0	14376.5311	2088.2952	NaN	NaN	0.1268	0.2486	0.5997	0.0325	0.0667	0.0219	0.0305
0.0	0.0	0.0	15203.5311	1442.2952	NaN	NaN	0.0866	0.2322	0.6129	0.0341	0.0697	0.0215	0.0296
0.0	0.0	0.0	16032.5311	2156.2952	NaN	NaN	0.1186	0.2355	0.6133	0.0327	0.0698	0.0201	0.0287
0.0	0.0	0.0	14729.5311	1809.2952	NaN	NaN	0.1094	0.2303	0.6162	0.0324	0.0734	0.0194	0.0284
0.0	0.0	0.0	19378.5311	-326.7048	NaN	NaN	-0.0171	0.222	0.6252	0.0315	0.0754	0.0185	0.0275
0.0	0.0	0.0	12312.5311	-21.7048	NaN	NaN	-0.0018	0.2169	0.6295	0.0307	0.0777	0.0178	0.0272
0.0	0.0	0.0	14450.5311	-2106.7048	NaN	NaN	-0.1707	0.2183	0.6279	0.0298	0.0794	0.0175	0.027
0.0	0.0	0.0	14856.5311	-1223.7048	NaN	NaN	-0.0898	0.2133	0.6346	0.029	0.0793	0.0172	0.0266
0.0	0.0	0.0	9982.5311	1069.2952	NaN	NaN	0.0968	0.1978	0.6535	0.0288	0.0769	0.0169	0.026
0.0	0.0	0.0	13410.5311	-627.7048	NaN	NaN	-0.0491	0.1793	0.6752	0.0294	0.0736	0.0167	0.0257
0.0	0.0	0.0	7097.5311	3514.2952	NaN	NaN	0.3312	0.173	0.6838	0.0293	0.0718	0.0167	0.0255
0.0	0.0	0.0	7384.5311	-1115.7048	NaN	NaN	-0.178	0.1732	0.6846	0.0289	0.0714	0.0167	0.0252
0.0	0.0	0.0	9107.5311	1131.2952	NaN	NaN	0.1105	0.1732	0.6856	0.029	0.0703	0.0171	0.0248
0.0	0.0	0.0	13427.5311	812.2952	NaN	NaN	0.057	0.1725	0.6873	0.0292	0.0692	0.0176	0.0241
0.0	0.0	0.0	16932.5311	692.2952	NaN	NaN	0.0393	0.1735	0.6855	0.03	0.0687	0.0187	0.0236
0.0	0.0	0.0	11120.5311	1455.2952	NaN	NaN	0.1157	0.1735	0.6836	0.0306	0.0685	0.0197	0.0241
0.0	0.0	0.0	9834.5311	2724.2952	NaN	NaN	0.2169	0.1754	0.6792	0.031	0.0688	0.0205	0.025
0.0	0.0	0.0	11511.5311	3770.2952	NaN	NaN	0.2467	0.183	0.6693	0.0311	0.0693	0.0214	0.0258
0.0	0.0	0.0	14713.5311	1869.2952	NaN	NaN	0.1127	0.1954	0.6555	0.0309	0.0695	0.0222	0.0264
0.0	0.0	0.0	15439.5311	1895.2952	NaN	NaN	0.1093	0.2075	0.6417	0.0309	0.0698	0.0231	0.0271
0.0	0.0	0.0	10788.5311	-897.7048	NaN	NaN	-0.0908	0.2197	0.6282	0.0308	0.0695	0.0239	0.028
0.0	0.0	0.0	11360.5311	640.2952	NaN	NaN	0.0534	0.2312	0.6136	0.0312	0.0699	0.0251	0.029
0.0	0.0	0.0	18534.5311	153.2952	NaN	NaN	0.0082	0.237	0.6041	0.0318	0.0707	0.0263	0.0301
0.0	0.0	0.0	18749.5311	3171.2952	NaN	NaN	0.1447	0.2366	0.5997	0.0326	0.0721	0.0275	0.0316
0.0	0.0	0.0	12231.5311	3584.2952	NaN	NaN	0.2266	0.2459	0.5901	0.0326	0.0717	0.0276	0.032
0.0	0.0	0.0	7711.5311	-2881.7048	NaN	NaN	-0.3	0.258	0.5772	0.0325	0.0719	0.0277	0.0327
0.0	0.0	0.0	15239.5311	227.2952	NaN	NaN	0.0147	0.2545	0.5763	0.0331	0.0736	0.0286	0.0338
0.0	0.0	0.0	13494.5311	2058.2952	NaN	NaN	0.1323	0.2513	0.5759	0.0334	0.0747	0.0295	0.0352
0.0	0.0	0.0	14965.5311	3104.2952	NaN	NaN	0.1718	0.2768	0.5568	0.0322	0.0716	0.0279	0.0348
0.0	0.0	0.0	15544.5311	1104.2952	NaN	NaN	0.0663	0.2567	0.5691	0.0336	0.0756	0.0293	0.0357
0.0	0.0	0.0	13171.5311	5074.2952	NaN	NaN	0.2781	0.2529	0.5749	0.0331	0.0746	0.029	0.0354
0.0	0.0	0.0	13574.5311	2409.2952	NaN	NaN	0.1507	0.2332	0.5888	0.0341	0.0777	0.0296	0.0366
0.0	0.0	0.0	14131.5311	3563.2952	NaN	NaN	0.2014	0.1973	0.6181	0.036	0.0784	0.0316	0.0386
0.0	0.0	0.0	10672.5311	-279.7048	NaN	NaN	-0.0269	0.1983	0.6201	0.0358	0.0761	0.0311	0.0385
0.0	0.0	0.0	9028.5311	-622.7048	NaN	NaN	-0.0741	0.1879	0.6278	0.0371	0.0756	0.0316	0.04
0.0	0.0	0.0	13590.5311	1194.2952	NaN	NaN	0.0808	0.1771	0.6382	0.038	0.0733	0.0323	0.041
0.0	0.0	0.0	11471.5311	-384.7048	NaN	NaN	-0.0347	0.1825	0.6347	0.0379	0.0716	0.0321	0.0412
0.0	0.0	0.0	24486.5311	2255.2952	NaN	NaN	0.0843	0.1731	0.6427	0.0393	0.0699	0.0329	0.0422
0.0	0.0	0.0	13916.5311	-159.7048	NaN	NaN	-0.0116	0.1802	0.6364	0.0396	0.0679	0.0332	0.0426
0.0	0.0	0.0	9568.5311	-906.7048	NaN	NaN	-0.1047	0.2035	0.6171	0.0396	0.0636	0.0343	0.0419
0.0	0.0	0.0	13568.5311	1622.2952	NaN	NaN	0.1068	0.2215	0.5936	0.0437	0.0598	0.0405	0.041
0.0	0.0	0.0	9037.5311	544.2952	NaN	NaN	0.0568	0.2444	0.5688	0.0465	0.0559	0.0454	0.0389
0.0	0.0	0.0	10858.5311	3133.2952	NaN	NaN	0.2239	0.256	0.559	0.0468	0.0536	0.0458	0.0388
0.0	0.0	0.0	12274.5311	2911.2952	NaN	NaN	0.1917	0.2642	0.5484	0.0472	0.054	0.0464	0.0398
0.0	0.0	0.0	8777.5311	1027.2952	NaN	NaN	0.1048	0.3239	0.5025	0.0429	0.0498	0.0419	0.039
0.0	0.0	0.0	7632.5311	277.2952	NaN	NaN	0.0351	0.4114	0.4305	0.0383	0.0455	0.036	0.0383
0.0	0.0	0.0	7087.5311	-1510.7048	NaN	NaN	-0.2709	0.4342	0.4126	0.0369	0.0442	0.035	0.0372
0.0	0.0	0.0	11462.5311	-124.7048	NaN	NaN	-0.011	0.3863	0.4507	0.0398	0.0442	0.0381	0.0408
0.0	0.0	0.0	15464.5311	1420.2952	NaN	NaN	0.0841	0.3509	0.4753	0.0425	0.0443	0.0409	0.046
0.0	0.0	0.0	11702.5311	5390.2952	NaN	NaN	0.3154	0.3916	0.4379	0.0405	0.0415	0.0396	0.0489
0.0	0.0	0.0	13994.5311	4091.2952	NaN	NaN	0.2262	0.4525	0.3853	0.0366	0.0373	0.0392	0.0489
0.0	0.0	0.0	9899.5311	1919.2952	NaN	NaN	0.1624	0.6013	0.2692	0.0328	0.0295	0.0308	0.0364
0.0	0.0	0.0	24263.5311	5002.2952	NaN	NaN	0.1709	0.6347	0.2437	0.0308	0.0283	0.0299	0.0327
0.0	0.0	0.0	30647.5311	2245.2952	NaN	NaN	0.0683	0.7111	0.1863	0.0287	0.0227	0.0257	0.0255
0.0	0.0	0.0	31147.5311	714.2952	NaN	NaN	0.0224	0.7561	0.148	0.0254	0.0221	0.0244	0.024
0.0	0.0	0.0	29970.5311	410.2952	NaN	NaN	0.0135	0.7801	0.1276	0.0223	0.0224	0.0246	0.023
0.0	0.0	0.0	32887.5311	2755.2952	NaN	NaN	0.0773	0.7864	0.1202	0.0218	0.0239	0.0255	0.0222
0.0	0.0	0.0	28304.5311	3362.2952	NaN	NaN	0.1062	0.8013	0.1042	0.0219	0.0271	0.0243	0.0212
0.0	0.0	0.0	30668.5311	430.2952	NaN	NaN	0.0138	0.8497	0.067	0.02	0.0267	0.0182	0.0184
0.0	0.0	0.0	24699.5311	3990.2952	NaN	NaN	0.1391	0.8566	0.0596	0.0188	0.0285	0.0179	0.0186
0.0	0.0	0.0	29308.5311	4442.2952	NaN	NaN	0.1316	0.8523	0.0603	0.0185	0.031	0.0188	0.019
0.0	0.0	0.0	30370.5311	5826.2952	NaN	NaN	0.161	0.8508	0.0592	0.0183	0.0332	0.0192	0.0193
0.0	0.0	0.0	23468.5311	2162.2952	NaN	NaN	0.0844	0.8604	0.0527	0.018	0.0312	0.0183	0.0194
0.0	0.0	0.0	11181.5311	-1707.7048	NaN	NaN	-0.1803	0.866	0.0487	0.0184	0.0293	0.0184	0.0192
0.0	0.0	0.0	11912.5311	-168.7048	NaN	NaN	-0.0144	0.8666	0.0483	0.0189	0.0284	0.0187	0.019
0.0	0.0	0.0	13184.5311	3164.2952	NaN	NaN	0.1935	0.8677	0.0479	0.0189	0.0279	0.0189	0.0187
0.0	0.0	0.0	10728.5311	1699.2952	NaN	NaN	0.1367	0.8671	0.0483	0.0189	0.028	0.0191	0.0186
0.0	0.0	0.0	13851.5311	2200.2952	NaN	NaN	0.1371	0.8658	0.0498	0.0189	0.0279	0.0191	0.0185
0.0	0.0	0.0	12956.5311	517.2952	NaN	NaN	0.0384	0.8651	0.0506	0.019	0.0278	0.0191	0.0184
0.0	0.0	0.0	13935.5311	2078.2952	NaN	NaN	0.1298	0.8651	0.0509	0.0191	0.0275	0.0191	0.0183
0.0	0.0	0.0	10649.5311	2725.2952	NaN	NaN	0.2038	0.8679	0.049	0.0191	0.0266	0.0191	0.0182
0.0	0.0	0.0	14463.5311	63.2952	NaN	NaN	0.0044	0.8746	0.0431	0.0201	0.0248	0.0184	0.0189
0.0	0.0	0.0	10818.5311	691.2952	NaN	NaN	0.0601	0.8774	0.0415	0.0206	0.0233	0.0177	0.0194
0.0	0.0	0.0	8836.5311	1860.2952	NaN	NaN	0.1739	0.8787	0.0404	0.0209	0.0228	0.0176	0.0196
0.0	0.0	0.0	14640.5311	2765.2952	NaN	NaN	0.1589	0.8796	0.0397	0.0211	0.0225	0.0176	0.0195
0.0	0.0	0.0	11361.5311	-655.7048	NaN	NaN	-0.0612	0.8808	0.039	0.0211	0.0222	0.0176	0.0193
0.0	0.0	0.0	15955.5311	2949.2952	NaN	NaN	0.156	0.8804	0.0395	0.0212	0.022	0.0176	0.0193
0.0	0.0	0.0	19529.5311	1954.2952	NaN	NaN	0.091	0.8797	0.0405	0.0212	0.0219	0.0174	0.0193
0.0	0.0	0.0	15260.5311	4223.2952	NaN	NaN	0.2168	0.8797	0.0409	0.0212	0.0218	0.0171	0.0193
0.0	0.0	0.0	11780.5311	1158.2952	NaN	NaN	0.0895	0.8794	0.0413	0.0212	0.0217	0.017	0.0193
0.0	0.0	0.0	15448.5311	3652.2952	NaN	NaN	0.1912	0.879	0.0416	0.0213	0.0217	0.0169	0.0194
0.0	0.0	0.0	23206.5311	1448.2952	NaN	NaN	0.0587	0.8797	0.0412	0.0213	0.0216	0.0167	0.0194
0.0	0.0	0.0	13864.5311	794.2952	NaN	NaN	0.0542	0.8817	0.0403	0.0211	0.0213	0.0165	0.0191
0.0	0.0	0.0	18978.5311	814.2952	NaN	NaN	0.0411	0.8823	0.0399	0.0212	0.0211	0.0164	0.0192
0.0	0.0	0.0	12774.5311	2542.2952	NaN	NaN	0.166	0.8834	0.039	0.021	0.0212	0.0163	0.0192
0.0	0.0	0.0	15438.5311	4510.2952	NaN	NaN	0.2261	0.8836	0.0391	0.0209	0.0212	0.0161	0.0191
0.0	0.0	0.0	12258.5311	2041.2952	NaN	NaN	0.1427	0.8859	0.0371	0.0206	0.021	0.0163	0.0191
0.0	0.0	0.0	12953.5311	-1986.7048	NaN	NaN	-0.1812	0.8856	0.0367	0.0205	0.0213	0.0166	0.0192
0.0	0.0	0.0	11373.5311	-1777.7048	NaN	NaN	-0.1853	0.8854	0.0364	0.0205	0.0217	0.0169	0.0192
0.0	0.0	0.0	13622.5311	2925.2952	NaN	NaN	0.1768	0.8852	0.0363	0.0206	0.0219	0.0169	0.0191
0.0	0.0	0.0	27825.5311	2452.2952	NaN	NaN	0.081	0.8842	0.036	0.0207	0.0226	0.0173	0.0193
0.0	0.0	0.0	6839.5311	-617.7048	NaN	NaN	-0.0993	0.8874	0.0337	0.0203	0.0222	0.0174	0.019
0.0	0.0	0.0	9439.5311	-422.7048	NaN	NaN	-0.0469	0.8882	0.0325	0.0203	0.0222	0.0179	0.019
0.0	0.0	0.0	8218.5311	1627.2952	NaN	NaN	0.1653	0.8889	0.0314	0.0202	0.0225	0.0182	0.0188
0.0	0.0	0.0	10353.5311	3368.2952	NaN	NaN	0.2455	0.8898	0.0305	0.02	0.0225	0.0184	0.0188
0.0	0.0	0.0	9927.5311	-1577.7048	NaN	NaN	-0.189	0.8914	0.0292	0.0197	0.0221	0.0186	0.0189
0.0	0.0	0.0	16416.5311	1888.2952	NaN	NaN	0.1032	0.8905	0.0293	0.0199	0.0224	0.019	0.0189
0.0	0.0	0.0	6362.5311	1561.2952	NaN	NaN	0.197	0.8923	0.0281	0.0198	0.0221	0.0189	0.0188
0.0	0.0	0.0	6233.5311	1354.2952	NaN	NaN	0.1785	0.8937	0.0273	0.0195	0.0217	0.019	0.0187
0.0	0.0	0.0	12688.5311	563.2952	NaN	NaN	0.0425	0.8942	0.0269	0.0195	0.0216	0.0191	0.0187
0.0	0.0	0.0	16506.5311	-419.7048	NaN	NaN	-0.0261	0.8944	0.0264	0.0195	0.0216	0.0193	0.0188
0.0	0.0	0.0	12770.5311	4434.2952	NaN	NaN	0.2577	0.8951	0.0259	0.0194	0.0215	0.0193	0.0187
0.0	0.0	0.0	8862.5311	483.2952	NaN	NaN	0.0517	0.8957	0.0255	0.0194	0.0213	0.0194	0.0187
0.0	0.0	0.0	9772.5311	333.2952	NaN	NaN	0.033	0.8957	0.025	0.0195	0.0214	0.0196	0.0188
0.0	0.0	0.0	10404.5311	1162.2952	NaN	NaN	0.1005	0.8959	0.0246	0.0195	0.0214	0.0199	0.0188
0.0	0.0	0.0	11737.5311	2336.2952	NaN	NaN	0.166	0.8959	0.0245	0.0195	0.0213	0.02	0.0189
0.0	0.0	0.0	21201.5311	2595.2952	NaN	NaN	0.1091	0.8951	0.0244	0.0197	0.0215	0.0203	0.019
0.0	0.0	0.0	12198.5311	593.2952	NaN	NaN	0.0464	0.8953	0.0244	0.0195	0.0214	0.0203	0.0191
0.0	0.0	0.0	12029.5311	3024.2952	NaN	NaN	0.2009	0.8947	0.0245	0.0195	0.0215	0.0205	0.0193
0.0	0.0	0.0	18249.5311	993.2952	NaN	NaN	0.0516	0.8936	0.0248	0.0196	0.0219	0.0208	0.0193
0.0	0.0	0.0	15276.5311	952.2952	NaN	NaN	0.0587	0.8926	0.0254	0.0197	0.0222	0.0208	0.0193
0.0	0.0	0.0	12277.5311	2440.2952	NaN	NaN	0.1658	0.8922	0.0254	0.0197	0.0226	0.0208	0.0193
0.0	0.0	0.0	15045.5311	166.2952	NaN	NaN	0.0109	0.8918	0.0257	0.0196	0.0228	0.0208	0.0193
0.0	0.0	0.0	8307.5311	57.2952	NaN	NaN	0.0068	0.8925	0.0254	0.0196	0.0226	0.0205	0.0194
0.0	0.0	0.0	18866.5311	-883.7048	NaN	NaN	-0.0491	0.8923	0.0255	0.0196	0.0226	0.0205	0.0193
0.0	0.0	0.0	21971.5311	1033.2952	NaN	NaN	0.0449	0.8914	0.0265	0.0193	0.023	0.0207	0.0191
0.0	0.0	0.0	12821.5311	2302.2952	NaN	NaN	0.1522	0.8912	0.0268	0.0193	0.0231	0.0206	0.019
0.0	0.0	0.0	13155.5311	3772.2952	NaN	NaN	0.2228	0.8906	0.027	0.0196	0.023	0.0206	0.0192
0.0	0.0	0.0	5945.5311	1277.2952	NaN	NaN	0.1768	0.892	0.0266	0.0196	0.0225	0.02	0.0193
0.0	0.0	0.0	14515.5311	133.2952	NaN	NaN	0.0091	0.8905	0.0268	0.0198	0.023	0.0205	0.0193
0.0	0.0	0.0	21989.5311	3086.2952	NaN	NaN	0.1231	0.8918	0.0263	0.0194	0.0229	0.0206	0.019
0.0	0.0	0.0	22660.5311	2138.2952	NaN	NaN	0.0862	0.8912	0.026	0.0195	0.0231	0.0208	0.0193
0.0	0.0	0.0	20957.5311	-991.7048	NaN	NaN	-0.0497	0.8882	0.0249	0.0212	0.0233	0.0219	0.0206
0.0	0.0	0.0	-1965.4689	1570.2952	NaN	NaN	-0.3	0.8951	0.0237	0.02	0.0212	0.0203	0.0196
0.0	0.0	0.0	-989.4689	-879.7048	NaN	NaN	0.4706	0.8929	0.0241	0.0207	0.0216	0.02	0.0207
0.0	0.0	0.0	-379.4689	-1617.7048	NaN	NaN	0.81	0.8918	0.0243	0.0207	0.022	0.0205	0.0207
0.0	0.0	0.0	-1121.4689	1832.2952	NaN	NaN	1.3	0.8905	0.0248	0.021	0.0224	0.0208	0.0206
0.0	0.0	0.0	-2301.4689	-418.7048	NaN	NaN	0.1539	0.8886	0.0249	0.0214	0.0229	0.0212	0.021
0.0	0.0	0.0	-1208.4689	868.2952	NaN	NaN	-0.3	0.8881	0.0246	0.0215	0.0231	0.0215	0.0212
0.0	0.0	0.0	682.5311	-2013.7048	NaN	NaN	1.3	0.8878	0.0243	0.0215	0.0231	0.0218	0.0215
0.0	0.0	0.0	-775.4689	327.2952	NaN	NaN	-0.3	0.8889	0.024	0.0211	0.0228	0.0219	0.0214
0.0	0.0	0.0	-392.4689	-1610.7048	NaN	NaN	0.8041	0.8889	0.024	0.0212	0.0226	0.0221	0.0213
0.0	0.0	0.0	-870.4689	-587.7048	NaN	NaN	0.403	0.8888	0.0238	0.0212	0.0226	0.0222	0.0214
0.0	0.0	0.0	313.5311	1657.2952	NaN	NaN	0.8409	0.8892	0.0236	0.0212	0.0225	0.0223	0.0213
0.0	0.0	0.0	-1441.4689	-2187.7048	NaN	NaN	0.6028	0.8895	0.0236	0.0212	0.0223	0.0223	0.0211
0.0	0.0	0.0	-523.4689	2010.2952	NaN	NaN	1.3	0.8896	0.0235	0.0213	0.0223	0.0222	0.0211
0.0	0.0	0.0	-684.4689	-1946.7048	NaN	NaN	0.7399	0.89	0.0235	0.0214	0.0221	0.022	0.021
0.0	0.0	0.0	-2425.4689	-1054.7048	NaN	NaN	0.3031	0.8898	0.0234	0.0215	0.0222	0.0221	0.021
0.0	0.0	0.0	-2536.4689	314.2952	NaN	NaN	-0.1414	0.8903	0.0233	0.0214	0.0222	0.022	0.0208
0.0	0.0	0.0	-1685.4689	-2712.7048	NaN	NaN	0.6168	0.8903	0.0234	0.0214	0.0222	0.022	0.0207
0.0	0.0	0.0	-1253.4689	2718.2952	NaN	NaN	1.3	0.8906	0.0233	0.0214	0.0222	0.022	0.0205
0.0	0.0	0.0	-1633.4689	-74.7048	NaN	NaN	0.0437	0.891	0.0233	0.0214	0.0221	0.0219	0.0203
0.0	0.0	0.0	-1794.4689	-482.7048	NaN	NaN	0.212	0.8908	0.0233	0.0216	0.0222	0.0219	0.0202
0.0	0.0	0.0	-53.4689	1930.2952	NaN	NaN	1.0285	0.8914	0.0229	0.0217	0.0222	0.0219	0.02
0.0	0.0	0.0	-1883.4689	-443.7048	NaN	NaN	0.1907	0.8921	0.0227	0.0216	0.0221	0.0216	0.0199
0.0	0.0	0.0	-231.4689	1518.2952	NaN	NaN	1.1799	0.893	0.0223	0.0214	0.0221	0.0215	0.0197
0.0	0.0	0.0	699.5311	-2986.7048	NaN	NaN	1.3	0.8935	0.0223	0.0213	0.022	0.0214	0.0195
0.0	0.0	0.0	1609.5311	-342.7048	NaN	NaN	-0.2705	0.8937	0.0222	0.0212	0.0221	0.0213	0.0195
0.0	0.0	0.0	3460.5311	-834.7048	NaN	NaN	-0.3	0.894	0.022	0.0212	0.0222	0.0212	0.0195
0.0	0.0	0.0	1570.5311	941.2952	NaN	NaN	0.3747	0.8931	0.0219	0.0212	0.0226	0.0215	0.0197
0.0	0.0	0.0	3420.5311	2782.2952	NaN	NaN	0.4486	0.8928	0.0217	0.0213	0.0227	0.0218	0.0197
0.0	0.0	0.0	1815.5311	-376.7048	NaN	NaN	-0.2618	0.8924	0.0218	0.0214	0.0225	0.0219	0.0199
0.0	0.0	0.0	2114.5311	-518.7048	NaN	NaN	-0.3	0.8919	0.022	0.0216	0.0224	0.0219	0.0202
0.0	0.0	0.0	2754.5311	-2598.7048	NaN	NaN	-0.3	0.8918	0.0222	0.0216	0.0223	0.0218	0.0204
0.0	0.0	0.0	-823.4689	-812.7048	NaN	NaN	0.4967	0.891	0.0223	0.0217	0.0224	0.022	0.0205
0.0	0.0	0.0	-690.4689	-1235.7048	NaN	NaN	0.6415	0.8906	0.0224	0.0216	0.0225	0.0223	0.0206
0.0	0.0	0.0	-750.4689	578.2952	NaN	NaN	-0.3	0.8907	0.0224	0.0215	0.0225	0.0223	0.0206
0.0	0.0	0.0	-949.4689	-1978.7048	NaN	NaN	0.6757	0.8909	0.0225	0.0213	0.0223	0.0222	0.0207
0.0	0.0	0.0	2826.5311	541.2952	NaN	NaN	0.1607	0.8915	0.0224	0.0212	0.0222	0.0221	0.0207
0.0	0.0	0.0	2546.5311	-548.7048	NaN	NaN	-0.2747	0.8912	0.0225	0.0211	0.0221	0.0221	0.0208
0.0	0.0	0.0	2312.5311	531.2952	NaN	NaN	0.1868	0.891	0.0227	0.0211	0.0221	0.0222	0.0209
0.0	0.0	0.0	1828.5311	859.2952	NaN	NaN	0.3197	0.8908	0.0228	0.0211	0.0221	0.0223	0.021
0.0	0.0	0.0	897.5311	2119.2952	NaN	NaN	0.7025	0.8908	0.0228	0.021	0.0221	0.0222	0.021
0.0	0.0	0.0	2130.5311	-458.7048	NaN	NaN	-0.2744	0.8912	0.0228	0.0209	0.022	0.0221	0.021
0.0	0.0	0.0	944.5311	2527.2952	NaN	NaN	0.7279	0.8917	0.0227	0.0208	0.0219	0.022	0.0209
0.0	0.0	0.0	1042.5311	162.2952	NaN	NaN	0.1347	0.8924	0.0226	0.0206	0.0218	0.0218	0.0207
0.0	0.0	0.0	1392.5311	972.2952	NaN	NaN	0.4111	0.8921	0.0229	0.0206	0.0218	0.0219	0.0206
0.0	0.0	0.0	3134.5311	2217.2952	NaN	NaN	0.4143	0.8915	0.0231	0.0208	0.0219	0.0221	0.0206
0.0	0.0	0.0	-632.4689	-37.7048	NaN	NaN	0.0563	0.8912	0.023	0.0211	0.0218	0.0222	0.0208
0.0	0.0	0.0	-1284.4689	-822.7048	NaN	NaN	0.3904	0.8914	0.0228	0.0212	0.0217	0.0221	0.0208
0.0	0.0	0.0	-2276.4689	-926.7048	NaN	NaN	0.2893	0.8924	0.0225	0.0211	0.0216	0.0217	0.0207
0.0	0.0	0.0	-3653.4689	-702.7048	NaN	NaN	0.1613	0.893	0.0223	0.0209	0.0216	0.0216	0.0206
0.0	0.0	0.0	-1315.4689	583.2952	NaN	NaN	-0.3	0.8932	0.0223	0.0209	0.0216	0.0215	0.0206
0.0	0.0	0.0	-579.4689	-1037.7048	NaN	NaN	0.6417	0.8933	0.0223	0.0208	0.0216	0.0215	0.0206
0.0	0.0	0.0	-774.4689	-1423.7048	NaN	NaN	0.6477	0.8934	0.0223	0.0207	0.0215	0.0214	0.0207
0.0	0.0	0.0	-3914.4689	-1073.7048	NaN	NaN	0.2153	0.8931	0.0225	0.0205	0.0216	0.0214	0.0208
0.0	0.0	0.0	-1404.4689	-3683.7048	NaN	NaN	0.724	0.8921	0.0226	0.0206	0.022	0.0218	0.021
0.0	0.0	0.0	-2280.4689	-3441.7048	NaN	NaN	0.6015	0.8923	0.0224	0.0205	0.0222	0.0216	0.0209
0.0	0.0	0.0	-2083.4689	-350.7048	NaN	NaN	0.1441	0.8924	0.0223	0.0206	0.0223	0.0214	0.0209
0.0	0.0	0.0	-2313.4689	2395.2952	NaN	NaN	1.3	0.893	0.0224	0.0207	0.022	0.0209	0.0209
0.0	0.0	0.0	-2126.4689	0.2952	NaN	NaN	-0.0001	0.8798	0.0256	0.0229	0.0244	0.0232	0.0242
0.0	0.0	0.0	-2381.4689	-274.7048	NaN	NaN	0.1034	0.9035	0.0208	0.0189	0.02	0.0186	0.0182
