# Supplementary material for: DeepFRET, a software for rapid and automated single-molecule FRET data classification using deep learning
Source: eLife. 2020 Nov 3;9:e60404. doi: 10.7554/eLife.60404 (PMC7609065; doi:10.7554/eLife.60404)
Supplement: Figure 4—source data 1. [file elife-60404-fig4-data1.zip › Figure 4-source data 1/Fig_S4a/Traces/traces_all_n294/Traces_Fig2d_4mMAc_mov3_combined_tif_pair4.txt]

Exported by DeepFRET
Date: 2020-08-26, 18:13
Video filename: None
FRET pair #4
Bleaches at 616
D-Dexc-bg	A-Dexc-bg	A-Aexc-bg	D-Dexc-rw	A-Dexc-rw	A-Aexc-rw	S	E	p_bleached	p_aggregated	p_noisy	p_scrambled	p_static	p_dynamic
0.0	0.0	0.0	29547.7683	15811.2967	NaN	NaN	0.3486	0.0228	0.8812	0.0219	0.0264	0.0253	0.0224
0.0	0.0	0.0	27365.7683	14924.2967	NaN	NaN	0.3529	0.0198	0.8895	0.0217	0.0242	0.0228	0.0219
0.0	0.0	0.0	30500.7683	12375.2967	NaN	NaN	0.2886	0.0207	0.8903	0.0215	0.0238	0.0219	0.0217
0.0	0.0	0.0	27348.7683	17132.2967	NaN	NaN	0.3852	0.0209	0.8914	0.0213	0.0236	0.0211	0.0217
0.0	0.0	0.0	26083.7683	13599.2967	NaN	NaN	0.3427	0.0214	0.891	0.0214	0.0236	0.0209	0.0217
0.0	0.0	0.0	22164.7683	14596.2967	NaN	NaN	0.3971	0.0218	0.8905	0.0216	0.0235	0.0208	0.0218
0.0	0.0	0.0	29058.7683	11642.2967	NaN	NaN	0.286	0.022	0.8905	0.0217	0.0232	0.0209	0.0218
0.0	0.0	0.0	27161.7683	13878.2967	NaN	NaN	0.3382	0.0221	0.891	0.0216	0.0228	0.0209	0.0216
0.0	0.0	0.0	29141.7683	14196.2967	NaN	NaN	0.3276	0.0222	0.8907	0.0216	0.0227	0.0211	0.0216
0.0	0.0	0.0	26835.7683	13033.2967	NaN	NaN	0.3269	0.0221	0.8909	0.0216	0.0226	0.0211	0.0216
0.0	0.0	0.0	26995.7683	13589.2967	NaN	NaN	0.3348	0.0222	0.8909	0.0215	0.0225	0.0213	0.0216
0.0	0.0	0.0	24552.7683	9613.2967	NaN	NaN	0.2814	0.0221	0.8916	0.0213	0.0222	0.0212	0.0215
0.0	0.0	0.0	21784.7683	11268.2967	NaN	NaN	0.3409	0.0219	0.8925	0.0211	0.022	0.0211	0.0214
0.0	0.0	0.0	24074.7683	16994.2967	NaN	NaN	0.4138	0.0221	0.8922	0.0212	0.022	0.0211	0.0214
0.0	0.0	0.0	23061.7683	10436.2967	NaN	NaN	0.3115	0.022	0.8924	0.0212	0.022	0.021	0.0214
0.0	0.0	0.0	17860.7683	13042.2967	NaN	NaN	0.422	0.0217	0.8929	0.0213	0.0218	0.021	0.0214
0.0	0.0	0.0	24826.7683	13221.2967	NaN	NaN	0.3475	0.022	0.8916	0.0216	0.0219	0.0213	0.0216
0.0	0.0	0.0	25558.7683	14549.2967	NaN	NaN	0.3628	0.0218	0.8919	0.0215	0.0219	0.0213	0.0216
0.0	0.0	0.0	22492.7683	9778.2967	NaN	NaN	0.303	0.0216	0.8923	0.0214	0.0219	0.0213	0.0214
0.0	0.0	0.0	20724.7683	18101.2967	NaN	NaN	0.4662	0.0215	0.8928	0.0213	0.0219	0.0213	0.0213
0.0	0.0	0.0	22137.7683	11278.2967	NaN	NaN	0.3375	0.0213	0.8933	0.0212	0.0218	0.0213	0.0212
0.0	0.0	0.0	19603.7683	11890.2967	NaN	NaN	0.3775	0.0212	0.8938	0.0209	0.0218	0.0212	0.021
0.0	0.0	0.0	24460.7683	12010.2967	NaN	NaN	0.3293	0.021	0.8945	0.0208	0.0217	0.0211	0.0209
0.0	0.0	0.0	22802.7683	11809.2967	NaN	NaN	0.3412	0.021	0.895	0.0206	0.0216	0.0209	0.0208
0.0	0.0	0.0	24167.7683	11292.2967	NaN	NaN	0.3185	0.0208	0.8954	0.0204	0.0216	0.0209	0.0208
0.0	0.0	0.0	25825.7683	13417.2967	NaN	NaN	0.3419	0.0208	0.8956	0.0203	0.0216	0.0209	0.0208
0.0	0.0	0.0	21490.7683	13847.2967	NaN	NaN	0.3919	0.0208	0.8955	0.0203	0.0216	0.021	0.0208
0.0	0.0	0.0	22628.7683	15247.2967	NaN	NaN	0.4026	0.0207	0.8952	0.0203	0.0217	0.0211	0.0209
0.0	0.0	0.0	21947.7683	15533.2967	NaN	NaN	0.4144	0.0207	0.8952	0.0203	0.0217	0.0212	0.0209
0.0	0.0	0.0	23429.7683	16432.2967	NaN	NaN	0.4122	0.0207	0.8953	0.0202	0.0217	0.0212	0.0208
0.0	0.0	0.0	19058.7683	15605.2967	NaN	NaN	0.4502	0.0207	0.8956	0.0201	0.0216	0.0213	0.0208
0.0	0.0	0.0	23080.7683	9764.2967	NaN	NaN	0.2973	0.0206	0.8958	0.02	0.0216	0.0213	0.0207
0.0	0.0	0.0	24882.7683	11267.2967	NaN	NaN	0.3117	0.0208	0.8954	0.02	0.0216	0.0214	0.0207
0.0	0.0	0.0	22312.7683	11756.2967	NaN	NaN	0.3451	0.0208	0.8953	0.02	0.0217	0.0216	0.0207
0.0	0.0	0.0	23426.7683	11854.2967	NaN	NaN	0.336	0.0208	0.895	0.02	0.0217	0.0218	0.0207
0.0	0.0	0.0	21656.7683	12476.2967	NaN	NaN	0.3655	0.0209	0.8952	0.02	0.0216	0.0217	0.0206
0.0	0.0	0.0	19444.7683	15228.2967	NaN	NaN	0.4392	0.0209	0.8953	0.02	0.0216	0.0216	0.0206
0.0	0.0	0.0	17114.7683	11530.2967	NaN	NaN	0.4025	0.021	0.8954	0.0199	0.0216	0.0215	0.0207
0.0	0.0	0.0	22292.7683	14422.2967	NaN	NaN	0.3928	0.021	0.8954	0.0199	0.0217	0.0213	0.0207
0.0	0.0	0.0	22896.7683	12056.2967	NaN	NaN	0.3449	0.0213	0.8951	0.02	0.0217	0.0213	0.0207
0.0	0.0	0.0	21885.7683	8451.2967	NaN	NaN	0.2786	0.0214	0.8952	0.02	0.0217	0.0212	0.0207
0.0	0.0	0.0	22419.7683	9194.2967	NaN	NaN	0.2908	0.0214	0.8952	0.02	0.0216	0.0211	0.0207
0.0	0.0	0.0	19733.7683	9865.2967	NaN	NaN	0.3333	0.0215	0.895	0.02	0.0217	0.0211	0.0207
0.0	0.0	0.0	20119.7683	11965.2967	NaN	NaN	0.3729	0.0216	0.8946	0.0201	0.0217	0.0212	0.0208
0.0	0.0	0.0	20926.7683	7191.2967	NaN	NaN	0.2558	0.0216	0.8944	0.0202	0.0217	0.0212	0.0208
0.0	0.0	0.0	20864.7683	12523.2967	NaN	NaN	0.3751	0.0217	0.8943	0.0203	0.0217	0.0212	0.0208
0.0	0.0	0.0	18013.7683	6735.2967	NaN	NaN	0.2721	0.0218	0.8939	0.0203	0.0218	0.0213	0.021
0.0	0.0	0.0	21421.7683	12706.2967	NaN	NaN	0.3723	0.0218	0.8938	0.0203	0.0217	0.0213	0.021
0.0	0.0	0.0	26774.7683	14660.2967	NaN	NaN	0.3538	0.022	0.8935	0.0204	0.0217	0.0214	0.0211
0.0	0.0	0.0	19981.7683	12313.2967	NaN	NaN	0.3813	0.0222	0.8931	0.0205	0.0218	0.0213	0.0211
0.0	0.0	0.0	16550.7683	13360.2967	NaN	NaN	0.4467	0.0224	0.8927	0.0206	0.0219	0.0212	0.0212
0.0	0.0	0.0	21309.7683	15064.2967	NaN	NaN	0.4141	0.0225	0.8923	0.0207	0.0221	0.0212	0.0212
0.0	0.0	0.0	18814.7683	7681.2967	NaN	NaN	0.2899	0.0226	0.8921	0.0207	0.0221	0.0211	0.0212
0.0	0.0	0.0	17088.7683	12355.2967	NaN	NaN	0.4196	0.0227	0.8918	0.0208	0.0223	0.0211	0.0213
0.0	0.0	0.0	19523.7683	11889.2967	NaN	NaN	0.3785	0.0228	0.8917	0.0208	0.0222	0.0211	0.0213
0.0	0.0	0.0	20723.7683	11134.2967	NaN	NaN	0.3495	0.0228	0.8914	0.021	0.0223	0.0212	0.0213
0.0	0.0	0.0	16259.7683	11072.2967	NaN	NaN	0.4051	0.0228	0.8915	0.0209	0.0224	0.0212	0.0212
0.0	0.0	0.0	18215.7683	9391.2967	NaN	NaN	0.3402	0.0228	0.8913	0.021	0.0224	0.0213	0.0211
0.0	0.0	0.0	17380.7683	6176.2967	NaN	NaN	0.2622	0.0228	0.8914	0.021	0.0225	0.0213	0.021
0.0	0.0	0.0	19887.7683	9377.2967	NaN	NaN	0.3204	0.0228	0.8912	0.0211	0.0226	0.0213	0.0209
0.0	0.0	0.0	22002.7683	10918.2967	NaN	NaN	0.3317	0.0229	0.8912	0.0212	0.0226	0.0213	0.0208
0.0	0.0	0.0	16263.7683	10701.2967	NaN	NaN	0.3969	0.023	0.8911	0.0212	0.0227	0.0212	0.0208
0.0	0.0	0.0	21484.7683	13156.2967	NaN	NaN	0.3798	0.023	0.8909	0.0212	0.0229	0.0213	0.0207
0.0	0.0	0.0	17640.7683	12911.2967	NaN	NaN	0.4226	0.0231	0.8908	0.0213	0.0229	0.0212	0.0206
0.0	0.0	0.0	19780.7683	13850.2967	NaN	NaN	0.4118	0.0231	0.8907	0.0214	0.0229	0.0212	0.0206
0.0	0.0	0.0	18848.7683	10435.2967	NaN	NaN	0.3563	0.023	0.8909	0.0214	0.0229	0.0212	0.0206
0.0	0.0	0.0	16755.7683	13494.2967	NaN	NaN	0.4461	0.0229	0.8913	0.0214	0.0227	0.0211	0.0206
0.0	0.0	0.0	18277.7683	10251.2967	NaN	NaN	0.3593	0.0228	0.8915	0.0214	0.0226	0.021	0.0207
0.0	0.0	0.0	17907.7683	10123.2967	NaN	NaN	0.3611	0.0227	0.892	0.0213	0.0224	0.0209	0.0206
0.0	0.0	0.0	20351.7683	12916.2967	NaN	NaN	0.3882	0.0226	0.8922	0.0213	0.0223	0.0209	0.0207
0.0	0.0	0.0	21304.7683	14007.2967	NaN	NaN	0.3967	0.0225	0.8925	0.0213	0.0222	0.0209	0.0207
0.0	0.0	0.0	17542.7683	5981.2967	NaN	NaN	0.2543	0.0224	0.8926	0.0213	0.0221	0.0209	0.0207
0.0	0.0	0.0	15236.7683	11591.2967	NaN	NaN	0.4321	0.0223	0.8928	0.0214	0.0219	0.0209	0.0207
0.0	0.0	0.0	15694.7683	10846.2967	NaN	NaN	0.4087	0.0222	0.8929	0.0214	0.0218	0.021	0.0207
0.0	0.0	0.0	21290.7683	11818.2967	NaN	NaN	0.357	0.0221	0.8929	0.0215	0.0218	0.021	0.0206
0.0	0.0	0.0	16992.7683	12811.2967	NaN	NaN	0.4299	0.0221	0.8932	0.0215	0.0217	0.021	0.0205
0.0	0.0	0.0	22468.7683	12597.2967	NaN	NaN	0.3592	0.0219	0.8937	0.0215	0.0216	0.021	0.0204
0.0	0.0	0.0	16567.7683	13621.2967	NaN	NaN	0.4512	0.0218	0.894	0.0215	0.0216	0.0209	0.0202
0.0	0.0	0.0	18968.7683	11734.2967	NaN	NaN	0.3822	0.0218	0.8943	0.0214	0.0215	0.0208	0.0202
0.0	0.0	0.0	21345.7683	9251.2967	NaN	NaN	0.3024	0.0217	0.8944	0.0214	0.0215	0.0208	0.0201
0.0	0.0	0.0	16627.7683	10868.2967	NaN	NaN	0.3953	0.0216	0.8949	0.0214	0.0213	0.0206	0.0201
0.0	0.0	0.0	17279.7683	8725.2967	NaN	NaN	0.3355	0.0216	0.8952	0.0213	0.0212	0.0206	0.0201
0.0	0.0	0.0	17037.7683	5533.2967	NaN	NaN	0.2452	0.0216	0.8951	0.0213	0.0212	0.0207	0.0202
0.0	0.0	0.0	18634.7683	12543.2967	NaN	NaN	0.4023	0.0215	0.8952	0.0213	0.0211	0.0207	0.0202
0.0	0.0	0.0	21646.7683	9208.2967	NaN	NaN	0.2984	0.0215	0.8949	0.0213	0.0212	0.0209	0.0202
0.0	0.0	0.0	17359.7683	9814.2967	NaN	NaN	0.3612	0.0215	0.8947	0.0214	0.0212	0.021	0.0203
0.0	0.0	0.0	14218.7683	11783.2967	NaN	NaN	0.4532	0.0215	0.8946	0.0214	0.0212	0.021	0.0203
0.0	0.0	0.0	17106.7683	12457.2967	NaN	NaN	0.4214	0.0215	0.8946	0.0214	0.0211	0.021	0.0204
0.0	0.0	0.0	19844.7683	11539.2967	NaN	NaN	0.3677	0.0215	0.8948	0.0214	0.0209	0.021	0.0204
0.0	0.0	0.0	18354.7683	4692.2967	NaN	NaN	0.2036	0.0215	0.8944	0.0215	0.021	0.0211	0.0206
0.0	0.0	0.0	20627.7683	8684.2967	NaN	NaN	0.2963	0.0215	0.8943	0.0215	0.021	0.0211	0.0206
0.0	0.0	0.0	20377.7683	11270.2967	NaN	NaN	0.3561	0.0214	0.8942	0.0215	0.021	0.0213	0.0206
0.0	0.0	0.0	17835.7683	14134.2967	NaN	NaN	0.4421	0.0215	0.8943	0.0215	0.0209	0.0212	0.0206
0.0	0.0	0.0	19008.7683	11016.2967	NaN	NaN	0.3669	0.0214	0.8941	0.0216	0.021	0.0213	0.0206
0.0	0.0	0.0	21095.7683	9208.2967	NaN	NaN	0.3039	0.0214	0.8942	0.0215	0.021	0.0212	0.0206
0.0	0.0	0.0	16731.7683	11823.2967	NaN	NaN	0.4141	0.0213	0.8943	0.0215	0.021	0.0212	0.0207
0.0	0.0	0.0	21624.7683	9727.2967	NaN	NaN	0.3103	0.0213	0.8945	0.0214	0.021	0.0212	0.0206
0.0	0.0	0.0	16309.7683	13673.2967	NaN	NaN	0.456	0.0213	0.8945	0.0214	0.0209	0.0212	0.0207
0.0	0.0	0.0	25705.7683	12325.2967	NaN	NaN	0.3241	0.0212	0.8944	0.0215	0.021	0.0212	0.0207
0.0	0.0	0.0	14877.7683	8799.2967	NaN	NaN	0.3716	0.0212	0.8946	0.0214	0.021	0.0211	0.0207
0.0	0.0	0.0	20147.7683	9730.2967	NaN	NaN	0.3257	0.0211	0.8946	0.0214	0.021	0.0211	0.0207
0.0	0.0	0.0	18310.7683	10665.2967	NaN	NaN	0.3681	0.0211	0.8948	0.0213	0.021	0.0211	0.0207
0.0	0.0	0.0	19051.7683	10616.2967	NaN	NaN	0.3578	0.021	0.895	0.0213	0.021	0.0211	0.0206
0.0	0.0	0.0	18987.7683	9597.2967	NaN	NaN	0.3357	0.0211	0.895	0.0212	0.021	0.021	0.0206
0.0	0.0	0.0	16440.7683	9155.2967	NaN	NaN	0.3577	0.0211	0.895	0.0213	0.0211	0.021	0.0206
0.0	0.0	0.0	17623.7683	9768.2967	NaN	NaN	0.3566	0.0211	0.895	0.0212	0.0211	0.021	0.0206
0.0	0.0	0.0	19752.7683	7415.2967	NaN	NaN	0.2729	0.021	0.8952	0.0212	0.0211	0.021	0.0205
0.0	0.0	0.0	16983.7683	12088.2967	NaN	NaN	0.4158	0.021	0.8952	0.0212	0.0211	0.021	0.0205
0.0	0.0	0.0	19320.7683	8365.2967	NaN	NaN	0.3021	0.021	0.8952	0.0212	0.0212	0.0209	0.0205
0.0	0.0	0.0	21843.7683	11748.2967	NaN	NaN	0.3497	0.021	0.8954	0.0212	0.0212	0.0209	0.0204
0.0	0.0	0.0	16043.7683	11933.2967	NaN	NaN	0.4265	0.021	0.8952	0.0212	0.0213	0.0209	0.0205
0.0	0.0	0.0	19425.7683	9317.2967	NaN	NaN	0.3242	0.0209	0.8952	0.0212	0.0213	0.0209	0.0204
0.0	0.0	0.0	21937.7683	12052.2967	NaN	NaN	0.3546	0.0209	0.8952	0.0212	0.0213	0.0208	0.0204
0.0	0.0	0.0	16383.7683	8733.2967	NaN	NaN	0.3477	0.0209	0.8952	0.0213	0.0214	0.0208	0.0205
0.0	0.0	0.0	16548.7683	11559.2967	NaN	NaN	0.4112	0.0208	0.8952	0.0213	0.0214	0.0208	0.0205
0.0	0.0	0.0	20740.7683	9705.2967	NaN	NaN	0.3188	0.0209	0.895	0.0214	0.0215	0.0208	0.0205
0.0	0.0	0.0	18311.7683	12607.2967	NaN	NaN	0.4078	0.0208	0.8951	0.0214	0.0215	0.0207	0.0205
0.0	0.0	0.0	23609.7683	9961.2967	NaN	NaN	0.2967	0.0207	0.8952	0.0214	0.0215	0.0207	0.0206
0.0	0.0	0.0	18692.7683	6948.2967	NaN	NaN	0.271	0.0206	0.8956	0.0213	0.0214	0.0205	0.0206
0.0	0.0	0.0	15263.7683	5497.2967	NaN	NaN	0.2648	0.0206	0.896	0.0212	0.0213	0.0204	0.0205
0.0	0.0	0.0	17148.7683	8766.2967	NaN	NaN	0.3383	0.0207	0.8955	0.0213	0.0215	0.0205	0.0205
0.0	0.0	0.0	18478.7683	12822.2967	NaN	NaN	0.4096	0.0207	0.8955	0.0214	0.0215	0.0205	0.0204
0.0	0.0	0.0	17002.7683	10982.2967	NaN	NaN	0.3924	0.0208	0.8951	0.0215	0.0216	0.0206	0.0205
0.0	0.0	0.0	17922.7683	13183.2967	NaN	NaN	0.4238	0.0208	0.8951	0.0216	0.0216	0.0205	0.0204
0.0	0.0	0.0	16995.7683	9822.2967	NaN	NaN	0.3663	0.0207	0.8956	0.0214	0.0215	0.0203	0.0204
0.0	0.0	0.0	19894.7683	10050.2967	NaN	NaN	0.3356	0.0207	0.8957	0.0214	0.0215	0.0203	0.0204
0.0	0.0	0.0	15189.7683	11803.2967	NaN	NaN	0.4373	0.0207	0.8959	0.0214	0.0214	0.0202	0.0204
0.0	0.0	0.0	18694.7683	12745.2967	NaN	NaN	0.4054	0.0206	0.8961	0.0214	0.0213	0.0201	0.0204
0.0	0.0	0.0	21242.7683	9348.2967	NaN	NaN	0.3056	0.0206	0.8963	0.0214	0.0213	0.02	0.0205
0.0	0.0	0.0	21253.7683	10448.2967	NaN	NaN	0.3296	0.0206	0.8965	0.0213	0.0212	0.0199	0.0205
0.0	0.0	0.0	17311.7683	8624.2967	NaN	NaN	0.3325	0.0206	0.896	0.0214	0.0213	0.02	0.0207
0.0	0.0	0.0	17560.7683	7320.2967	NaN	NaN	0.2942	0.0206	0.896	0.0214	0.0213	0.0201	0.0206
0.0	0.0	0.0	19580.7683	8673.2967	NaN	NaN	0.307	0.0207	0.8955	0.0215	0.0214	0.0202	0.0207
0.0	0.0	0.0	17779.7683	8089.2967	NaN	NaN	0.3127	0.0208	0.8951	0.0216	0.0215	0.0203	0.0207
0.0	0.0	0.0	20275.7683	12276.2967	NaN	NaN	0.3771	0.0208	0.895	0.0216	0.0215	0.0204	0.0208
0.0	0.0	0.0	17033.7683	7261.2967	NaN	NaN	0.2989	0.0208	0.8949	0.0216	0.0216	0.0204	0.0207
0.0	0.0	0.0	18981.7683	13817.2967	NaN	NaN	0.4213	0.0207	0.8949	0.0216	0.0216	0.0204	0.0207
0.0	0.0	0.0	18055.7683	9069.2967	NaN	NaN	0.3344	0.0208	0.8946	0.0216	0.0217	0.0205	0.0207
0.0	0.0	0.0	17038.7683	8666.2967	NaN	NaN	0.3371	0.0208	0.8948	0.0216	0.0216	0.0205	0.0206
0.0	0.0	0.0	15435.7683	12050.2967	NaN	NaN	0.4384	0.0209	0.8947	0.0216	0.0217	0.0206	0.0206
0.0	0.0	0.0	21343.7683	13286.2967	NaN	NaN	0.3837	0.0209	0.8946	0.0216	0.0217	0.0206	0.0205
0.0	0.0	0.0	17905.7683	11217.2967	NaN	NaN	0.3852	0.021	0.8947	0.0216	0.0217	0.0205	0.0205
0.0	0.0	0.0	13342.7683	12216.2967	NaN	NaN	0.478	0.021	0.8946	0.0216	0.0217	0.0205	0.0206
0.0	0.0	0.0	16720.7683	12610.2967	NaN	NaN	0.4299	0.021	0.8945	0.0216	0.0217	0.0206	0.0206
0.0	0.0	0.0	16551.7683	12236.2967	NaN	NaN	0.425	0.021	0.8945	0.0216	0.0217	0.0206	0.0207
0.0	0.0	0.0	18407.7683	10057.2967	NaN	NaN	0.3533	0.021	0.8948	0.0215	0.0215	0.0205	0.0207
0.0	0.0	0.0	18709.7683	9606.2967	NaN	NaN	0.3393	0.021	0.8951	0.0214	0.0214	0.0204	0.0207
0.0	0.0	0.0	15003.7683	9098.2967	NaN	NaN	0.3775	0.021	0.8952	0.0214	0.0214	0.0203	0.0207
0.0	0.0	0.0	14185.7683	11239.2967	NaN	NaN	0.4421	0.0209	0.8955	0.0213	0.0213	0.0202	0.0207
0.0	0.0	0.0	20996.7683	6493.2967	NaN	NaN	0.2362	0.0209	0.8953	0.0213	0.0213	0.0202	0.0209
0.0	0.0	0.0	17442.7683	10769.2967	NaN	NaN	0.3817	0.0209	0.8954	0.0213	0.0212	0.0201	0.021
0.0	0.0	0.0	16854.7683	5916.2967	NaN	NaN	0.2598	0.0208	0.8953	0.0212	0.0212	0.0201	0.0213
0.0	0.0	0.0	11747.7683	5464.2967	NaN	NaN	0.3175	0.0206	0.896	0.0211	0.0209	0.02	0.0214
0.0	0.0	0.0	9828.7683	7751.2967	NaN	NaN	0.4409	0.0205	0.8968	0.0209	0.0207	0.0198	0.0213
0.0	0.0	0.0	10123.7683	8382.2967	NaN	NaN	0.4529	0.0204	0.897	0.0208	0.0207	0.0198	0.0213
0.0	0.0	0.0	9273.7683	11050.2967	NaN	NaN	0.5437	0.0205	0.897	0.0208	0.0207	0.0198	0.0212
0.0	0.0	0.0	10305.7683	4510.2967	NaN	NaN	0.3044	0.0206	0.8967	0.0209	0.0207	0.0199	0.0212
0.0	0.0	0.0	6823.7683	6084.2967	NaN	NaN	0.4714	0.0208	0.8962	0.0209	0.0208	0.0201	0.0211
0.0	0.0	0.0	11681.7683	9338.2967	NaN	NaN	0.4443	0.021	0.8957	0.021	0.021	0.0203	0.021
0.0	0.0	0.0	11749.7683	8399.2967	NaN	NaN	0.4169	0.0211	0.8954	0.0211	0.0211	0.0204	0.021
0.0	0.0	0.0	12601.7683	7941.2967	NaN	NaN	0.3866	0.0212	0.895	0.0212	0.0212	0.0205	0.021
0.0	0.0	0.0	13146.7683	9055.2967	NaN	NaN	0.4079	0.0213	0.8947	0.0212	0.0213	0.0205	0.021
0.0	0.0	0.0	12328.7683	6195.2967	NaN	NaN	0.3344	0.0212	0.8946	0.0212	0.0214	0.0205	0.021
0.0	0.0	0.0	10982.7683	8066.2967	NaN	NaN	0.4234	0.0213	0.8947	0.0212	0.0214	0.0205	0.021
0.0	0.0	0.0	10944.7683	8037.2967	NaN	NaN	0.4234	0.0213	0.8943	0.0213	0.0215	0.0205	0.021
0.0	0.0	0.0	12770.7683	11081.2967	NaN	NaN	0.4646	0.0214	0.8939	0.0214	0.0216	0.0206	0.0211
0.0	0.0	0.0	11755.7683	5553.2967	NaN	NaN	0.3208	0.0214	0.8938	0.0214	0.0216	0.0206	0.0212
0.0	0.0	0.0	12035.7683	5711.2967	NaN	NaN	0.3218	0.0214	0.8935	0.0214	0.0217	0.0207	0.0212
0.0	0.0	0.0	11510.7683	10362.2967	NaN	NaN	0.4737	0.0214	0.8933	0.0215	0.0218	0.0208	0.0212
0.0	0.0	0.0	13759.7683	6415.2967	NaN	NaN	0.318	0.0215	0.8931	0.0215	0.0218	0.0209	0.0213
0.0	0.0	0.0	12502.7683	5128.2967	NaN	NaN	0.2909	0.0215	0.893	0.0215	0.0218	0.0209	0.0213
0.0	0.0	0.0	10455.7683	9316.2967	NaN	NaN	0.4712	0.0215	0.8929	0.0216	0.0218	0.0209	0.0213
0.0	0.0	0.0	11357.7683	6916.2967	NaN	NaN	0.3785	0.0215	0.8926	0.0216	0.0219	0.021	0.0214
0.0	0.0	0.0	11314.7683	4351.2967	NaN	NaN	0.2778	0.0214	0.8929	0.0216	0.0217	0.0209	0.0214
0.0	0.0	0.0	9669.7683	8431.2967	NaN	NaN	0.4658	0.0214	0.893	0.0216	0.0217	0.0209	0.0213
0.0	0.0	0.0	12271.7683	9711.2967	NaN	NaN	0.4418	0.0214	0.893	0.0216	0.0217	0.021	0.0213
0.0	0.0	0.0	9954.7683	7379.2967	NaN	NaN	0.4257	0.0215	0.8931	0.0216	0.0216	0.0209	0.0213
0.0	0.0	0.0	11034.7683	8342.2967	NaN	NaN	0.4305	0.0214	0.8933	0.0216	0.0216	0.0209	0.0212
0.0	0.0	0.0	10764.7683	9165.2967	NaN	NaN	0.4599	0.0214	0.8933	0.0216	0.0216	0.0209	0.0212
0.0	0.0	0.0	10197.7683	10201.2967	NaN	NaN	0.5001	0.0214	0.8933	0.0216	0.0215	0.0208	0.0213
0.0	0.0	0.0	7454.7683	6882.2967	NaN	NaN	0.48	0.0213	0.8938	0.0215	0.0214	0.0207	0.0213
0.0	0.0	0.0	12560.7683	4591.2967	NaN	NaN	0.2677	0.0212	0.8943	0.0214	0.0212	0.0206	0.0213
0.0	0.0	0.0	10590.7683	8872.2967	NaN	NaN	0.4559	0.0212	0.8943	0.0214	0.0212	0.0206	0.0213
0.0	0.0	0.0	8554.7683	6708.2967	NaN	NaN	0.4395	0.0212	0.8945	0.0214	0.0212	0.0205	0.0213
0.0	0.0	0.0	10163.7683	5727.2967	NaN	NaN	0.3604	0.0212	0.8945	0.0214	0.0212	0.0205	0.0213
0.0	0.0	0.0	11429.7683	5281.2967	NaN	NaN	0.316	0.0212	0.8943	0.0215	0.0212	0.0206	0.0212
0.0	0.0	0.0	8694.7683	8006.2967	NaN	NaN	0.4794	0.0212	0.8942	0.0215	0.0212	0.0206	0.0213
0.0	0.0	0.0	11102.7683	3449.2967	NaN	NaN	0.237	0.0212	0.8941	0.0215	0.0212	0.0206	0.0212
0.0	0.0	0.0	8796.7683	9085.2967	NaN	NaN	0.5081	0.0212	0.894	0.0216	0.0213	0.0207	0.0212
0.0	0.0	0.0	13481.7683	5645.2967	NaN	NaN	0.2951	0.0212	0.8941	0.0216	0.0212	0.0207	0.0212
0.0	0.0	0.0	11304.7683	5328.2967	NaN	NaN	0.3203	0.0212	0.8942	0.0216	0.0212	0.0207	0.0212
0.0	0.0	0.0	9744.7683	8990.2967	NaN	NaN	0.4799	0.0212	0.894	0.0216	0.0213	0.0207	0.0211
0.0	0.0	0.0	8838.7683	6550.2967	NaN	NaN	0.4256	0.0212	0.894	0.0216	0.0213	0.0207	0.0211
0.0	0.0	0.0	12676.7683	7910.2967	NaN	NaN	0.3842	0.0212	0.8939	0.0217	0.0214	0.0208	0.0211
0.0	0.0	0.0	8307.7683	8126.2967	NaN	NaN	0.4945	0.0213	0.8938	0.0217	0.0214	0.0208	0.021
0.0	0.0	0.0	11653.7683	9029.2967	NaN	NaN	0.4366	0.0213	0.8934	0.0218	0.0215	0.0209	0.021
0.0	0.0	0.0	11988.7683	8698.2967	NaN	NaN	0.4205	0.0214	0.8931	0.0218	0.0216	0.021	0.021
0.0	0.0	0.0	10585.7683	10516.2967	NaN	NaN	0.4984	0.0215	0.8928	0.0219	0.0217	0.0211	0.0211
0.0	0.0	0.0	9922.7683	9189.2967	NaN	NaN	0.4808	0.0216	0.8928	0.0218	0.0216	0.0211	0.0211
0.0	0.0	0.0	10981.7683	8880.2967	NaN	NaN	0.4471	0.0216	0.8928	0.0218	0.0216	0.0211	0.0211
0.0	0.0	0.0	9937.7683	8735.2967	NaN	NaN	0.4678	0.0215	0.893	0.0218	0.0216	0.021	0.0211
0.0	0.0	0.0	8477.7683	5919.2967	NaN	NaN	0.4111	0.0215	0.8932	0.0217	0.0215	0.021	0.0211
0.0	0.0	0.0	9134.7683	8269.2967	NaN	NaN	0.4751	0.0215	0.8932	0.0217	0.0215	0.021	0.0211
0.0	0.0	0.0	8455.7683	6906.2967	NaN	NaN	0.4496	0.0215	0.8933	0.0217	0.0214	0.021	0.021
0.0	0.0	0.0	10492.7683	6449.2967	NaN	NaN	0.3807	0.0215	0.8932	0.0218	0.0214	0.021	0.021
0.0	0.0	0.0	8794.7683	11340.2967	NaN	NaN	0.5632	0.0215	0.8933	0.0218	0.0214	0.021	0.021
0.0	0.0	0.0	11423.7683	7892.2967	NaN	NaN	0.4086	0.0216	0.893	0.0219	0.0214	0.0211	0.0211
0.0	0.0	0.0	9422.7683	8361.2967	NaN	NaN	0.4702	0.0216	0.8933	0.0218	0.0213	0.021	0.021
0.0	0.0	0.0	10201.7683	8011.2967	NaN	NaN	0.4399	0.0217	0.8931	0.0218	0.0213	0.021	0.0211
0.0	0.0	0.0	9414.7683	6108.2967	NaN	NaN	0.3935	0.0217	0.8931	0.0217	0.0213	0.0211	0.0211
0.0	0.0	0.0	8194.7683	11739.2967	NaN	NaN	0.5889	0.0218	0.8929	0.0217	0.0212	0.0211	0.0212
0.0	0.0	0.0	9288.7683	4421.2967	NaN	NaN	0.3225	0.0219	0.8929	0.0216	0.0212	0.0212	0.0212
0.0	0.0	0.0	10829.7683	6181.2967	NaN	NaN	0.3634	0.0219	0.893	0.0215	0.0211	0.0212	0.0212
0.0	0.0	0.0	8136.7683	2534.2967	NaN	NaN	0.2375	0.0219	0.8933	0.0214	0.0211	0.0211	0.0212
0.0	0.0	0.0	10552.7683	3319.2967	NaN	NaN	0.2393	0.0219	0.8927	0.0216	0.0212	0.0212	0.0213
0.0	0.0	0.0	8885.7683	5325.2967	NaN	NaN	0.3747	0.0218	0.893	0.0216	0.0211	0.0212	0.0213
0.0	0.0	0.0	14090.7683	4870.2967	NaN	NaN	0.2569	0.0218	0.8927	0.0217	0.0212	0.0212	0.0214
0.0	0.0	0.0	8358.7683	7875.2967	NaN	NaN	0.4851	0.0218	0.8928	0.0217	0.0212	0.0212	0.0214
0.0	0.0	0.0	11373.7683	10554.2967	NaN	NaN	0.4813	0.0218	0.8925	0.0217	0.0212	0.0213	0.0215
0.0	0.0	0.0	8197.7683	5179.2967	NaN	NaN	0.3872	0.0218	0.8926	0.0216	0.0213	0.0212	0.0215
0.0	0.0	0.0	9599.7683	6070.2967	NaN	NaN	0.3874	0.0218	0.8927	0.0215	0.0213	0.0212	0.0215
0.0	0.0	0.0	7731.7683	5564.2967	NaN	NaN	0.4185	0.0218	0.8926	0.0215	0.0213	0.0213	0.0215
0.0	0.0	0.0	10289.7683	5225.2967	NaN	NaN	0.3368	0.0218	0.8923	0.0215	0.0214	0.0214	0.0216
0.0	0.0	0.0	9099.7683	3401.2967	NaN	NaN	0.2721	0.0218	0.8925	0.0215	0.0214	0.0213	0.0216
0.0	0.0	0.0	11851.7683	5607.2967	NaN	NaN	0.3212	0.0218	0.8921	0.0216	0.0214	0.0214	0.0217
0.0	0.0	0.0	8424.7683	11183.2967	NaN	NaN	0.5703	0.0218	0.8919	0.0217	0.0215	0.0214	0.0217
0.0	0.0	0.0	9183.7683	7108.2967	NaN	NaN	0.4363	0.0217	0.8919	0.0217	0.0215	0.0214	0.0217
0.0	0.0	0.0	9723.7683	7503.2967	NaN	NaN	0.4356	0.0217	0.8922	0.0216	0.0215	0.0213	0.0217
0.0	0.0	0.0	8751.7683	7607.2967	NaN	NaN	0.465	0.0217	0.892	0.0216	0.0215	0.0213	0.0218
0.0	0.0	0.0	6974.7683	8352.2967	NaN	NaN	0.5449	0.0217	0.8921	0.0216	0.0215	0.0213	0.0218
0.0	0.0	0.0	7662.7683	6909.2967	NaN	NaN	0.4741	0.0217	0.8927	0.0214	0.0213	0.0211	0.0218
0.0	0.0	0.0	8993.7683	6246.2967	NaN	NaN	0.4099	0.0216	0.8931	0.0213	0.0212	0.021	0.0217
0.0	0.0	0.0	9111.7683	3224.2967	NaN	NaN	0.2614	0.0216	0.8932	0.0213	0.0212	0.021	0.0217
0.0	0.0	0.0	9112.7683	5957.2967	NaN	NaN	0.3953	0.0216	0.8932	0.0213	0.0212	0.021	0.0217
0.0	0.0	0.0	7574.7683	4058.2967	NaN	NaN	0.3489	0.0215	0.8935	0.0213	0.0212	0.021	0.0216
0.0	0.0	0.0	6316.7683	2579.2967	NaN	NaN	0.2899	0.0213	0.8942	0.0212	0.0211	0.0208	0.0214
0.0	0.0	0.0	8231.7683	5753.2967	NaN	NaN	0.4114	0.0213	0.894	0.0213	0.0211	0.0208	0.0215
0.0	0.0	0.0	8647.7683	9901.2967	NaN	NaN	0.5338	0.0213	0.8934	0.0215	0.0213	0.0208	0.0216
0.0	0.0	0.0	9134.7683	8311.2967	NaN	NaN	0.4764	0.0212	0.8938	0.0215	0.0212	0.0207	0.0216
0.0	0.0	0.0	11846.7683	6610.2967	NaN	NaN	0.3581	0.0213	0.8937	0.0215	0.0212	0.0207	0.0216
0.0	0.0	0.0	9359.7683	6218.2967	NaN	NaN	0.3992	0.0213	0.8934	0.0216	0.0213	0.0207	0.0217
0.0	0.0	0.0	7860.7683	7642.2967	NaN	NaN	0.493	0.0212	0.8937	0.0215	0.0213	0.0206	0.0217
0.0	0.0	0.0	9179.7683	5391.2967	NaN	NaN	0.37	0.0212	0.8937	0.0215	0.0213	0.0206	0.0217
0.0	0.0	0.0	8985.7683	6536.2967	NaN	NaN	0.4211	0.0212	0.8936	0.0214	0.0213	0.0206	0.0217
0.0	0.0	0.0	7081.7683	5953.2967	NaN	NaN	0.4567	0.0213	0.8934	0.0214	0.0214	0.0207	0.0218
0.0	0.0	0.0	6238.7683	2969.2967	NaN	NaN	0.3225	0.0213	0.8935	0.0213	0.0214	0.0208	0.0217
0.0	0.0	0.0	7502.7683	5512.2967	NaN	NaN	0.4235	0.0214	0.8927	0.0215	0.0215	0.0209	0.0219
0.0	0.0	0.0	7850.7683	6073.2967	NaN	NaN	0.4362	0.0213	0.8929	0.0216	0.0214	0.0209	0.0219
0.0	0.0	0.0	7357.7683	8205.2967	NaN	NaN	0.5272	0.0213	0.8928	0.0217	0.0214	0.0209	0.0219
0.0	0.0	0.0	6199.7683	7406.2967	NaN	NaN	0.5443	0.0213	0.8927	0.0218	0.0214	0.0209	0.022
0.0	0.0	0.0	6410.7683	11048.2967	NaN	NaN	0.6328	0.0213	0.8925	0.0219	0.0213	0.0209	0.0221
0.0	0.0	0.0	11053.7683	9100.2967	NaN	NaN	0.4515	0.0212	0.8927	0.0219	0.0213	0.0208	0.0221
0.0	0.0	0.0	6739.7683	7519.2967	NaN	NaN	0.5273	0.0211	0.8928	0.0219	0.0213	0.0208	0.0221
0.0	0.0	0.0	9073.7683	6907.2967	NaN	NaN	0.4322	0.0211	0.8927	0.0219	0.0213	0.0209	0.0221
0.0	0.0	0.0	6987.7683	9342.2967	NaN	NaN	0.5721	0.0211	0.8927	0.0219	0.0213	0.0209	0.0221
0.0	0.0	0.0	7917.7683	7800.2967	NaN	NaN	0.4963	0.0212	0.8922	0.022	0.0214	0.021	0.0222
0.0	0.0	0.0	8157.7683	5583.2967	NaN	NaN	0.4063	0.0212	0.8923	0.0219	0.0214	0.0211	0.0222
0.0	0.0	0.0	12234.7683	4084.2967	NaN	NaN	0.2503	0.0212	0.8919	0.022	0.0214	0.0212	0.0223
0.0	0.0	0.0	9837.7683	8386.2967	NaN	NaN	0.4602	0.0211	0.8921	0.022	0.0213	0.0211	0.0223
0.0	0.0	0.0	7699.7683	6718.2967	NaN	NaN	0.466	0.021	0.8924	0.022	0.0213	0.021	0.0223
0.0	0.0	0.0	7766.7683	7459.2967	NaN	NaN	0.4899	0.021	0.8925	0.0219	0.0212	0.021	0.0223
0.0	0.0	0.0	12098.7683	11461.2967	NaN	NaN	0.4865	0.0209	0.8928	0.0219	0.0212	0.0209	0.0223
0.0	0.0	0.0	7464.7683	8099.2967	NaN	NaN	0.5204	0.0209	0.8928	0.0219	0.0212	0.0209	0.0222
0.0	0.0	0.0	8089.7683	6955.2967	NaN	NaN	0.4623	0.0209	0.893	0.0218	0.0212	0.0209	0.0222
0.0	0.0	0.0	8627.7683	8723.2967	NaN	NaN	0.5028	0.021	0.8926	0.0219	0.0213	0.021	0.0223
0.0	0.0	0.0	7517.7683	9609.2967	NaN	NaN	0.5611	0.0211	0.8923	0.0219	0.0214	0.0211	0.0223
0.0	0.0	0.0	9764.7683	8219.2967	NaN	NaN	0.457	0.0211	0.8921	0.0219	0.0215	0.0211	0.0223
0.0	0.0	0.0	5093.7683	9671.2967	NaN	NaN	0.655	0.0211	0.8923	0.0218	0.0214	0.021	0.0222
0.0	0.0	0.0	8069.7683	7884.2967	NaN	NaN	0.4942	0.0211	0.8922	0.0218	0.0215	0.0211	0.0223
0.0	0.0	0.0	8702.7683	8245.2967	NaN	NaN	0.4865	0.0211	0.8925	0.0217	0.0214	0.0211	0.0222
0.0	0.0	0.0	10510.7683	8682.2967	NaN	NaN	0.4524	0.0211	0.8927	0.0216	0.0214	0.0211	0.0222
0.0	0.0	0.0	11092.7683	7444.2967	NaN	NaN	0.4016	0.0211	0.8929	0.0214	0.0214	0.0211	0.0222
0.0	0.0	0.0	6874.7683	3570.2967	NaN	NaN	0.3418	0.0211	0.8932	0.0213	0.0213	0.021	0.0221
0.0	0.0	0.0	6673.7683	5474.2967	NaN	NaN	0.4506	0.0211	0.8931	0.0213	0.0213	0.021	0.0222
0.0	0.0	0.0	11150.7683	6985.2967	NaN	NaN	0.3852	0.0209	0.8931	0.0213	0.0214	0.0211	0.0222
0.0	0.0	0.0	8760.7683	7203.2967	NaN	NaN	0.4512	0.0209	0.8934	0.0213	0.0213	0.0209	0.0221
0.0	0.0	0.0	6772.7683	5724.2967	NaN	NaN	0.4581	0.021	0.8936	0.0213	0.0213	0.0209	0.022
0.0	0.0	0.0	7189.7683	3478.2967	NaN	NaN	0.326	0.021	0.8927	0.0214	0.0215	0.021	0.0222
0.0	0.0	0.0	4844.7683	10986.2967	NaN	NaN	0.694	0.021	0.8926	0.0215	0.0216	0.021	0.0223
0.0	0.0	0.0	9877.7683	5333.2967	NaN	NaN	0.3506	0.021	0.8927	0.0215	0.0215	0.021	0.0222
0.0	0.0	0.0	8989.7683	6723.2967	NaN	NaN	0.4279	0.0211	0.8926	0.0214	0.0216	0.0211	0.0223
0.0	0.0	0.0	6356.7683	3443.2967	NaN	NaN	0.3514	0.0212	0.892	0.0214	0.0218	0.0212	0.0224
0.0	0.0	0.0	6459.7683	10222.2967	NaN	NaN	0.6128	0.0212	0.8919	0.0213	0.0219	0.0212	0.0225
0.0	0.0	0.0	10532.7683	6089.2967	NaN	NaN	0.3663	0.0212	0.8923	0.0212	0.0218	0.021	0.0224
0.0	0.0	0.0	10031.7683	5575.2967	NaN	NaN	0.3572	0.0212	0.8921	0.0211	0.022	0.021	0.0226
0.0	0.0	0.0	8027.7683	6502.2967	NaN	NaN	0.4475	0.0211	0.8925	0.021	0.022	0.0209	0.0225
0.0	0.0	0.0	7979.7683	8595.2967	NaN	NaN	0.5186	0.021	0.8925	0.021	0.0221	0.0208	0.0226
0.0	0.0	0.0	9559.7683	4049.2967	NaN	NaN	0.2975	0.021	0.893	0.0209	0.022	0.0206	0.0225
0.0	0.0	0.0	5607.7683	8894.2967	NaN	NaN	0.6133	0.021	0.8936	0.0208	0.0219	0.0204	0.0224
0.0	0.0	0.0	8860.7683	5861.2967	NaN	NaN	0.3981	0.021	0.8935	0.0208	0.0219	0.0205	0.0223
0.0	0.0	0.0	8633.7683	6324.2967	NaN	NaN	0.4228	0.021	0.8936	0.0207	0.0219	0.0204	0.0224
0.0	0.0	0.0	8302.7683	5454.2967	NaN	NaN	0.3965	0.021	0.8941	0.0206	0.0218	0.0203	0.0222
0.0	0.0	0.0	6847.7683	7448.2967	NaN	NaN	0.521	0.0209	0.894	0.0206	0.0218	0.0203	0.0223
0.0	0.0	0.0	6398.7683	2220.2967	NaN	NaN	0.2576	0.021	0.8939	0.0207	0.0218	0.0203	0.0223
0.0	0.0	0.0	7174.7683	8805.2967	NaN	NaN	0.551	0.0208	0.8945	0.0205	0.0217	0.0201	0.0224
0.0	0.0	0.0	8254.7683	9279.2967	NaN	NaN	0.5292	0.0208	0.8947	0.0205	0.0217	0.0201	0.0223
0.0	0.0	0.0	5637.7683	8608.2967	NaN	NaN	0.6043	0.0207	0.8948	0.0204	0.0216	0.0201	0.0224
0.0	0.0	0.0	8772.7683	7096.2967	NaN	NaN	0.4472	0.0207	0.8949	0.0203	0.0216	0.0201	0.0224
0.0	0.0	0.0	8428.7683	7946.2967	NaN	NaN	0.4853	0.0206	0.8951	0.0202	0.0216	0.0201	0.0224
0.0	0.0	0.0	5592.7683	5003.2967	NaN	NaN	0.4722	0.0205	0.8956	0.0201	0.0215	0.02	0.0223
0.0	0.0	0.0	5690.7683	3467.2967	NaN	NaN	0.3786	0.0204	0.8966	0.02	0.0212	0.0198	0.0221
0.0	0.0	0.0	7489.7683	4794.2967	NaN	NaN	0.3903	0.0204	0.8963	0.02	0.0212	0.0198	0.0222
0.0	0.0	0.0	8344.7683	6302.2967	NaN	NaN	0.4303	0.0204	0.8961	0.02	0.0213	0.0199	0.0223
0.0	0.0	0.0	7634.7683	4639.2967	NaN	NaN	0.378	0.0204	0.8963	0.02	0.0212	0.0198	0.0223
0.0	0.0	0.0	7565.7683	6942.2967	NaN	NaN	0.4785	0.0204	0.896	0.02	0.0213	0.0199	0.0224
0.0	0.0	0.0	6750.7683	5768.2967	NaN	NaN	0.4608	0.0203	0.896	0.02	0.0214	0.0199	0.0224
0.0	0.0	0.0	6235.7683	8262.2967	NaN	NaN	0.5699	0.0203	0.8961	0.02	0.0213	0.0198	0.0224
0.0	0.0	0.0	9556.7683	6694.2967	NaN	NaN	0.4119	0.0203	0.8961	0.02	0.0214	0.0198	0.0223
0.0	0.0	0.0	10839.7683	8625.2967	NaN	NaN	0.4431	0.0204	0.8958	0.0201	0.0215	0.0199	0.0223
0.0	0.0	0.0	9724.7683	5517.2967	NaN	NaN	0.362	0.0204	0.8957	0.0202	0.0215	0.0201	0.0221
0.0	0.0	0.0	10295.7683	5870.2967	NaN	NaN	0.3631	0.0204	0.8957	0.0202	0.0215	0.0201	0.0222
0.0	0.0	0.0	7638.7683	6049.2967	NaN	NaN	0.4419	0.0204	0.8961	0.0201	0.0213	0.02	0.022
0.0	0.0	0.0	7247.7683	5925.2967	NaN	NaN	0.4498	0.0203	0.8964	0.0201	0.0212	0.0199	0.022
0.0	0.0	0.0	5862.7683	7254.2967	NaN	NaN	0.553	0.0203	0.8966	0.0201	0.0212	0.0199	0.022
0.0	0.0	0.0	8276.7683	5362.2967	NaN	NaN	0.3932	0.0202	0.8968	0.02	0.0212	0.0198	0.022
0.0	0.0	0.0	11070.7683	7554.2967	NaN	NaN	0.4056	0.02	0.8977	0.0199	0.0209	0.0196	0.0218
0.0	0.0	0.0	9859.7683	9274.2967	NaN	NaN	0.4847	0.0199	0.8979	0.0198	0.021	0.0195	0.0218
0.0	0.0	0.0	4586.7683	7443.2967	NaN	NaN	0.6187	0.0197	0.8988	0.0197	0.0208	0.0194	0.0216
0.0	0.0	0.0	6456.7683	7859.2967	NaN	NaN	0.549	0.0197	0.8991	0.0196	0.0207	0.0193	0.0215
0.0	0.0	0.0	8936.7683	5288.2967	NaN	NaN	0.3718	0.0197	0.8997	0.0196	0.0205	0.0192	0.0213
0.0	0.0	0.0	6652.7683	5536.2967	NaN	NaN	0.4542	0.0197	0.8997	0.0195	0.0205	0.0193	0.0213
0.0	0.0	0.0	5075.7683	6905.2967	NaN	NaN	0.5764	0.0196	0.9005	0.0194	0.0203	0.0192	0.0211
0.0	0.0	0.0	10075.7683	6383.2967	NaN	NaN	0.3878	0.0196	0.9003	0.0193	0.0203	0.0192	0.0212
0.0	0.0	0.0	6684.7683	5820.2967	NaN	NaN	0.4654	0.0196	0.9014	0.0191	0.0201	0.019	0.0209
0.0	0.0	0.0	9648.7683	7686.2967	NaN	NaN	0.4434	0.0194	0.9019	0.0189	0.0201	0.0188	0.0209
0.0	0.0	0.0	4878.7683	8216.2967	NaN	NaN	0.6274	0.0192	0.9031	0.0186	0.0199	0.0186	0.0207
0.0	0.0	0.0	9803.7683	6913.2967	NaN	NaN	0.4135	0.019	0.9041	0.0183	0.0197	0.0184	0.0205
0.0	0.0	0.0	9584.7683	4704.2967	NaN	NaN	0.3292	0.0187	0.9064	0.0177	0.0193	0.018	0.0199
0.0	0.0	0.0	7912.7683	5288.2967	NaN	NaN	0.4006	0.0184	0.908	0.0174	0.019	0.0177	0.0195
0.0	0.0	0.0	8603.7683	5816.2967	NaN	NaN	0.4033	0.0179	0.9105	0.017	0.0185	0.0173	0.0188
0.0	0.0	0.0	8048.7683	3305.2967	NaN	NaN	0.2911	0.0177	0.9118	0.0168	0.0183	0.0171	0.0185
0.0	0.0	0.0	8025.7683	2957.2967	NaN	NaN	0.2693	0.0173	0.9138	0.0165	0.0179	0.0166	0.0179
0.0	0.0	0.0	9449.7683	8466.2967	NaN	NaN	0.4726	0.0173	0.9142	0.0163	0.0178	0.0165	0.0179
0.0	0.0	0.0	6031.7683	6058.2967	NaN	NaN	0.5011	0.017	0.9152	0.0162	0.0177	0.0164	0.0175
0.0	0.0	0.0	6413.7683	9413.2967	NaN	NaN	0.5948	0.0165	0.9174	0.0158	0.0174	0.0159	0.017
0.0	0.0	0.0	8003.7683	6109.2967	NaN	NaN	0.4329	0.016	0.9194	0.0155	0.0171	0.0155	0.0165
0.0	0.0	0.0	6928.7683	9563.2967	NaN	NaN	0.5799	0.0156	0.9213	0.0152	0.0168	0.0151	0.016
0.0	0.0	0.0	9004.7683	5965.2967	NaN	NaN	0.3985	0.0152	0.9235	0.0148	0.0165	0.0146	0.0154
0.0	0.0	0.0	9352.7683	7022.2967	NaN	NaN	0.4288	0.0149	0.9244	0.0147	0.0164	0.0144	0.0152
0.0	0.0	0.0	8637.7683	7473.2967	NaN	NaN	0.4639	0.0147	0.9253	0.0147	0.0163	0.0143	0.0148
0.0	0.0	0.0	10880.7683	7774.2967	NaN	NaN	0.4167	0.0143	0.9271	0.0143	0.0161	0.0138	0.0145
0.0	0.0	0.0	4566.7683	6882.2967	NaN	NaN	0.6011	0.0141	0.9277	0.0142	0.016	0.0137	0.0143
0.0	0.0	0.0	8324.7683	7120.2967	NaN	NaN	0.461	0.0138	0.9298	0.0137	0.0157	0.0132	0.0139
0.0	0.0	0.0	8669.7683	7824.2967	NaN	NaN	0.4744	0.0137	0.9299	0.0137	0.0158	0.0131	0.0138
0.0	0.0	0.0	5892.7683	7215.2967	NaN	NaN	0.5504	0.0135	0.931	0.0134	0.0157	0.0129	0.0135
0.0	0.0	0.0	9645.7683	7802.2967	NaN	NaN	0.4472	0.0133	0.9317	0.0133	0.0156	0.0127	0.0133
0.0	0.0	0.0	7705.7683	4357.2967	NaN	NaN	0.3612	0.0132	0.9324	0.0131	0.0156	0.0127	0.0131
0.0	0.0	0.0	10035.7683	7181.2967	NaN	NaN	0.4171	0.013	0.9334	0.0129	0.0155	0.0124	0.0129
0.0	0.0	0.0	6431.7683	4094.2967	NaN	NaN	0.389	0.0128	0.9344	0.0126	0.0153	0.0122	0.0126
0.0	0.0	0.0	9089.7683	6110.2967	NaN	NaN	0.402	0.0127	0.9349	0.0125	0.0153	0.0121	0.0125
0.0	0.0	0.0	9710.7683	6919.2967	NaN	NaN	0.4161	0.0126	0.9349	0.0125	0.0153	0.0121	0.0125
0.0	0.0	0.0	6821.7683	3314.2967	NaN	NaN	0.327	0.0125	0.9359	0.0123	0.0151	0.012	0.0123
0.0	0.0	0.0	8379.7683	6737.2967	NaN	NaN	0.4457	0.0124	0.9364	0.0122	0.015	0.0119	0.0121
0.0	0.0	0.0	9380.7683	4579.2967	NaN	NaN	0.328	0.0122	0.9371	0.0121	0.0148	0.0118	0.012
0.0	0.0	0.0	8625.7683	7520.2967	NaN	NaN	0.4658	0.0122	0.937	0.0121	0.0148	0.0118	0.012
0.0	0.0	0.0	9372.7683	6217.2967	NaN	NaN	0.3988	0.0121	0.9379	0.0119	0.0146	0.0116	0.0119
0.0	0.0	0.0	7649.7683	9283.2967	NaN	NaN	0.5482	0.0122	0.9373	0.012	0.0147	0.0118	0.012
0.0	0.0	0.0	7421.7683	5028.2967	NaN	NaN	0.4039	0.0122	0.9378	0.012	0.0146	0.0117	0.0118
0.0	0.0	0.0	8227.7683	6837.2967	NaN	NaN	0.4539	0.012	0.9388	0.0118	0.0143	0.0115	0.0117
0.0	0.0	0.0	9463.7683	7609.2967	NaN	NaN	0.4457	0.012	0.9382	0.0119	0.0144	0.0116	0.0118
0.0	0.0	0.0	9569.7683	8844.2967	NaN	NaN	0.4803	0.012	0.9382	0.0119	0.0144	0.0116	0.0117
0.0	0.0	0.0	7328.7683	4792.2967	NaN	NaN	0.3954	0.0121	0.9379	0.012	0.0144	0.0117	0.0118
0.0	0.0	0.0	9173.7683	8111.2967	NaN	NaN	0.4693	0.012	0.9382	0.012	0.0143	0.0117	0.0117
0.0	0.0	0.0	10072.7683	4637.2967	NaN	NaN	0.3152	0.0121	0.9373	0.0122	0.0146	0.0119	0.0119
0.0	0.0	0.0	6393.7683	5211.2967	NaN	NaN	0.4491	0.0121	0.9377	0.0121	0.0145	0.0118	0.0118
0.0	0.0	0.0	12620.7683	8720.2967	NaN	NaN	0.4086	0.0121	0.9372	0.0122	0.0147	0.0119	0.012
0.0	0.0	0.0	11402.7683	5986.2967	NaN	NaN	0.3443	0.0122	0.9368	0.0123	0.0147	0.012	0.012
0.0	0.0	0.0	10904.7683	5564.2967	NaN	NaN	0.3379	0.0123	0.9364	0.0124	0.0148	0.012	0.0121
0.0	0.0	0.0	12264.7683	6226.2967	NaN	NaN	0.3367	0.0122	0.9367	0.0123	0.0148	0.0119	0.0121
0.0	0.0	0.0	9727.7683	10024.2967	NaN	NaN	0.5075	0.0122	0.9361	0.0125	0.0149	0.012	0.0122
0.0	0.0	0.0	11138.7683	8826.2967	NaN	NaN	0.4421	0.0122	0.9364	0.0124	0.0149	0.0119	0.0122
0.0	0.0	0.0	7222.7683	9018.2967	NaN	NaN	0.5553	0.0123	0.9358	0.0125	0.0151	0.012	0.0123
0.0	0.0	0.0	5868.7683	5926.2967	NaN	NaN	0.5024	0.0123	0.9352	0.0127	0.0152	0.0122	0.0124
0.0	0.0	0.0	10901.7683	7683.2967	NaN	NaN	0.4134	0.0123	0.9357	0.0126	0.0151	0.0119	0.0124
0.0	0.0	0.0	6788.7683	5295.2967	NaN	NaN	0.4382	0.0122	0.9357	0.0126	0.0151	0.012	0.0124
0.0	0.0	0.0	5990.7683	6277.2967	NaN	NaN	0.5117	0.0121	0.936	0.0125	0.0151	0.0118	0.0124
0.0	0.0	0.0	13765.7683	8427.2967	NaN	NaN	0.3797	0.0119	0.9366	0.0123	0.0151	0.0117	0.0123
0.0	0.0	0.0	11985.7683	7790.2967	NaN	NaN	0.3939	0.0118	0.9372	0.0121	0.0152	0.0115	0.0122
0.0	0.0	0.0	6169.7683	5413.2967	NaN	NaN	0.4673	0.0115	0.9385	0.0118	0.015	0.0112	0.012
0.0	0.0	0.0	7421.7683	9332.2967	NaN	NaN	0.557	0.0112	0.9404	0.0113	0.0147	0.0107	0.0117
0.0	0.0	0.0	7796.7683	6769.2967	NaN	NaN	0.4647	0.011	0.9405	0.0113	0.0147	0.0107	0.0117
0.0	0.0	0.0	10213.7683	6141.2967	NaN	NaN	0.3755	0.0107	0.9426	0.0108	0.0143	0.0103	0.0113
0.0	0.0	0.0	6041.7683	8462.2967	NaN	NaN	0.5834	0.0105	0.9433	0.0107	0.0142	0.0102	0.0112
0.0	0.0	0.0	7972.7683	4504.2967	NaN	NaN	0.361	0.0103	0.9439	0.0106	0.0141	0.0101	0.0111
0.0	0.0	0.0	8202.7683	6403.2967	NaN	NaN	0.4384	0.0099	0.9463	0.01	0.0137	0.0096	0.0106
0.0	0.0	0.0	6961.7683	7935.2967	NaN	NaN	0.5327	0.0096	0.9478	0.0097	0.0135	0.0092	0.0103
0.0	0.0	0.0	6075.7683	7973.2967	NaN	NaN	0.5675	0.0094	0.9487	0.0095	0.0133	0.0091	0.01
0.0	0.0	0.0	8337.7683	7611.2967	NaN	NaN	0.4772	0.0091	0.9501	0.0092	0.013	0.0088	0.0098
0.0	0.0	0.0	9479.7683	7571.2967	NaN	NaN	0.444	0.0089	0.9513	0.009	0.0126	0.0086	0.0095
0.0	0.0	0.0	9117.7683	5312.2967	NaN	NaN	0.3681	0.0088	0.9521	0.009	0.0124	0.0085	0.0093
0.0	0.0	0.0	9930.7683	5788.2967	NaN	NaN	0.3682	0.0085	0.9533	0.0088	0.0121	0.0081	0.0092
0.0	0.0	0.0	11052.7683	9272.2967	NaN	NaN	0.4562	0.0084	0.9535	0.0089	0.012	0.008	0.0092
0.0	0.0	0.0	11013.7683	6142.2967	NaN	NaN	0.358	0.0082	0.9541	0.0089	0.0118	0.0079	0.0091
0.0	0.0	0.0	11610.7683	4378.2967	NaN	NaN	0.2738	0.0078	0.9555	0.0088	0.0115	0.0074	0.0089
0.0	0.0	0.0	10855.7683	8115.2967	NaN	NaN	0.4278	0.0077	0.9551	0.009	0.0117	0.0074	0.0091
0.0	0.0	0.0	9286.7683	8354.2967	NaN	NaN	0.4736	0.0076	0.9557	0.009	0.0116	0.0072	0.0089
0.0	0.0	0.0	7759.7683	7756.2967	NaN	NaN	0.4999	0.0074	0.9565	0.0091	0.0113	0.007	0.0088
0.0	0.0	0.0	6973.7683	8935.2967	NaN	NaN	0.5616	0.0071	0.9572	0.0091	0.0111	0.0068	0.0087
0.0	0.0	0.0	6708.7683	9765.2967	NaN	NaN	0.5928	0.007	0.9574	0.0092	0.0109	0.0068	0.0087
0.0	0.0	0.0	10155.7683	4749.2967	NaN	NaN	0.3186	0.0068	0.9583	0.0092	0.0105	0.0066	0.0085
0.0	0.0	0.0	8297.7683	13024.2967	NaN	NaN	0.6108	0.0066	0.9589	0.0092	0.0103	0.0065	0.0084
0.0	0.0	0.0	9201.7683	7993.2967	NaN	NaN	0.4649	0.0067	0.9581	0.0095	0.0104	0.0066	0.0086
0.0	0.0	0.0	7644.7683	5669.2967	NaN	NaN	0.4258	0.0065	0.959	0.0095	0.01	0.0064	0.0085
0.0	0.0	0.0	8097.7683	8436.2967	NaN	NaN	0.5102	0.0065	0.9595	0.0095	0.0098	0.0063	0.0084
0.0	0.0	0.0	6489.7683	6502.2967	NaN	NaN	0.5005	0.0063	0.9607	0.0093	0.0094	0.0061	0.0082
0.0	0.0	0.0	8691.7683	6867.2967	NaN	NaN	0.4414	0.0062	0.9614	0.0092	0.0091	0.006	0.0081
0.0	0.0	0.0	7615.7683	7918.2967	NaN	NaN	0.5097	0.0062	0.9617	0.0093	0.0089	0.0059	0.0081
0.0	0.0	0.0	8348.7683	8160.2967	NaN	NaN	0.4943	0.0061	0.9618	0.0093	0.0088	0.0059	0.0081
0.0	0.0	0.0	8287.7683	4566.2967	NaN	NaN	0.3552	0.0061	0.9623	0.0093	0.0086	0.0058	0.008
0.0	0.0	0.0	9051.7683	4986.2967	NaN	NaN	0.3552	0.006	0.9628	0.0092	0.0084	0.0057	0.0079
0.0	0.0	0.0	5221.7683	5797.2967	NaN	NaN	0.5261	0.006	0.9628	0.0092	0.0084	0.0057	0.0079
0.0	0.0	0.0	12233.7683	2487.2967	NaN	NaN	0.169	0.006	0.9633	0.0091	0.0082	0.0056	0.0078
0.0	0.0	0.0	7668.7683	9427.2967	NaN	NaN	0.5514	0.0059	0.9641	0.0089	0.008	0.0054	0.0077
0.0	0.0	0.0	8935.7683	6388.2967	NaN	NaN	0.4169	0.006	0.9634	0.0091	0.0081	0.0055	0.0078
0.0	0.0	0.0	6642.7683	11712.2967	NaN	NaN	0.6381	0.0059	0.9645	0.0089	0.0078	0.0052	0.0076
0.0	0.0	0.0	8026.7683	9084.2967	NaN	NaN	0.5309	0.0058	0.9645	0.009	0.0078	0.0052	0.0076
0.0	0.0	0.0	8294.7683	5409.2967	NaN	NaN	0.3947	0.0057	0.9651	0.0089	0.0077	0.0051	0.0075
0.0	0.0	0.0	7153.7683	7806.2967	NaN	NaN	0.5218	0.0056	0.9653	0.0089	0.0078	0.0051	0.0074
0.0	0.0	0.0	10520.7683	3517.2967	NaN	NaN	0.2506	0.0056	0.9657	0.0088	0.0077	0.005	0.0073
0.0	0.0	0.0	8193.7683	8909.2967	NaN	NaN	0.5209	0.0055	0.9664	0.0085	0.0077	0.0048	0.0071
0.0	0.0	0.0	4560.7683	9048.2967	NaN	NaN	0.6649	0.0054	0.9671	0.0083	0.0076	0.0047	0.0069
0.0	0.0	0.0	9374.7683	7430.2967	NaN	NaN	0.4421	0.0054	0.9672	0.0083	0.0076	0.0047	0.0069
0.0	0.0	0.0	6290.7683	7444.2967	NaN	NaN	0.542	0.0053	0.9675	0.0082	0.0075	0.0046	0.0068
0.0	0.0	0.0	9062.7683	7149.2967	NaN	NaN	0.441	0.0051	0.9685	0.008	0.0073	0.0045	0.0066
0.0	0.0	0.0	7031.7683	801.2967	NaN	NaN	0.1023	0.0051	0.9685	0.008	0.0073	0.0045	0.0066
0.0	0.0	0.0	9781.7683	2145.2967	NaN	NaN	0.1799	0.0049	0.9693	0.0079	0.0071	0.0043	0.0065
0.0	0.0	0.0	9157.7683	11213.2967	NaN	NaN	0.5505	0.0048	0.9698	0.0078	0.0069	0.0043	0.0064
0.0	0.0	0.0	8571.7683	4788.2967	NaN	NaN	0.3584	0.0047	0.9703	0.0077	0.0068	0.0042	0.0063
0.0	0.0	0.0	5087.7683	11593.2967	NaN	NaN	0.695	0.0045	0.9715	0.0076	0.0064	0.004	0.0061
0.0	0.0	0.0	6594.7683	8257.2967	NaN	NaN	0.556	0.0043	0.972	0.0075	0.0063	0.0039	0.0059
0.0	0.0	0.0	5155.7683	3136.2967	NaN	NaN	0.3782	0.0042	0.9729	0.0073	0.006	0.0038	0.0058
0.0	0.0	0.0	8269.7683	5434.2967	NaN	NaN	0.3965	0.0041	0.9737	0.0072	0.0057	0.0037	0.0056
0.0	0.0	0.0	7006.7683	4622.2967	NaN	NaN	0.3975	0.004	0.9739	0.0072	0.0056	0.0037	0.0056
0.0	0.0	0.0	6759.7683	7917.2967	NaN	NaN	0.5394	0.004	0.974	0.0072	0.0056	0.0037	0.0056
0.0	0.0	0.0	8334.7683	8774.2967	NaN	NaN	0.5128	0.0039	0.9744	0.0071	0.0054	0.0036	0.0055
0.0	0.0	0.0	8019.7683	6757.2967	NaN	NaN	0.4573	0.004	0.974	0.0073	0.0055	0.0037	0.0056
0.0	0.0	0.0	6176.7683	11017.2967	NaN	NaN	0.6408	0.0039	0.9746	0.0072	0.0053	0.0036	0.0055
0.0	0.0	0.0	5005.7683	7045.2967	NaN	NaN	0.5846	0.0039	0.9749	0.0071	0.0052	0.0035	0.0054
0.0	0.0	0.0	5885.7683	3867.2967	NaN	NaN	0.3965	0.0039	0.9747	0.0071	0.0052	0.0036	0.0055
0.0	0.0	0.0	4687.7683	10144.2967	NaN	NaN	0.6839	0.0039	0.9745	0.0072	0.0052	0.0036	0.0055
0.0	0.0	0.0	7861.7683	6242.2967	NaN	NaN	0.4426	0.004	0.9741	0.0073	0.0053	0.0037	0.0056
0.0	0.0	0.0	8427.7683	6235.2967	NaN	NaN	0.4252	0.004	0.9742	0.0072	0.0053	0.0037	0.0057
0.0	0.0	0.0	9434.7683	4236.2967	NaN	NaN	0.3099	0.0041	0.9739	0.0073	0.0053	0.0037	0.0057
0.0	0.0	0.0	6598.7683	6168.2967	NaN	NaN	0.4831	0.0041	0.9735	0.0074	0.0054	0.0038	0.0058
0.0	0.0	0.0	7728.7683	9464.2967	NaN	NaN	0.5505	0.0041	0.9736	0.0073	0.0054	0.0037	0.0058
0.0	0.0	0.0	7653.7683	4196.2967	NaN	NaN	0.3541	0.0041	0.9737	0.0073	0.0054	0.0037	0.0058
0.0	0.0	0.0	6542.7683	3867.2967	NaN	NaN	0.3715	0.004	0.974	0.0072	0.0053	0.0037	0.0058
0.0	0.0	0.0	5674.7683	8187.2967	NaN	NaN	0.5906	0.004	0.9741	0.0072	0.0053	0.0037	0.0057
0.0	0.0	0.0	4077.7683	4477.2967	NaN	NaN	0.5234	0.004	0.9739	0.0072	0.0053	0.0037	0.0058
0.0	0.0	0.0	6429.7683	8822.2967	NaN	NaN	0.5784	0.004	0.9741	0.0072	0.0053	0.0037	0.0057
0.0	0.0	0.0	9885.7683	6857.2967	NaN	NaN	0.4096	0.0041	0.9736	0.0073	0.0054	0.0038	0.0058
0.0	0.0	0.0	6970.7683	1415.2967	NaN	NaN	0.1688	0.0041	0.9738	0.0072	0.0054	0.0038	0.0058
0.0	0.0	0.0	8348.7683	7235.2967	NaN	NaN	0.4643	0.0041	0.9736	0.0073	0.0054	0.0038	0.0058
0.0	0.0	0.0	7515.7683	7088.2967	NaN	NaN	0.4854	0.0042	0.9735	0.0073	0.0054	0.0038	0.0058
0.0	0.0	0.0	6357.7683	9407.2967	NaN	NaN	0.5967	0.0042	0.9738	0.0072	0.0053	0.0037	0.0058
0.0	0.0	0.0	5892.7683	3337.2967	NaN	NaN	0.3616	0.0042	0.9745	0.0069	0.0052	0.0037	0.0056
0.0	0.0	0.0	8805.7683	6672.2967	NaN	NaN	0.4311	0.0042	0.9741	0.007	0.0053	0.0038	0.0057
0.0	0.0	0.0	4190.7683	5352.2967	NaN	NaN	0.5609	0.0043	0.9741	0.0069	0.0053	0.0038	0.0056
0.0	0.0	0.0	9339.7683	6672.2967	NaN	NaN	0.4167	0.0043	0.9744	0.0069	0.0052	0.0037	0.0055
0.0	0.0	0.0	8442.7683	4364.2967	NaN	NaN	0.3408	0.0044	0.9742	0.0068	0.0053	0.0038	0.0056
0.0	0.0	0.0	6933.7683	2597.2967	NaN	NaN	0.2725	0.0045	0.9739	0.0068	0.0053	0.0039	0.0056
0.0	0.0	0.0	3004.7683	3916.2967	NaN	NaN	0.5659	0.0047	0.9734	0.0068	0.0054	0.004	0.0057
0.0	0.0	0.0	3872.7683	9190.2967	NaN	NaN	0.7035	0.0049	0.9726	0.0069	0.0056	0.0042	0.0059
0.0	0.0	0.0	7486.7683	5535.2967	NaN	NaN	0.4251	0.0053	0.9712	0.007	0.0059	0.0044	0.0062
0.0	0.0	0.0	7801.7683	3040.2967	NaN	NaN	0.2804	0.006	0.9685	0.0073	0.0065	0.0049	0.0068
0.0	0.0	0.0	7866.7683	3437.2967	NaN	NaN	0.3041	0.0069	0.964	0.008	0.0076	0.0058	0.0077
0.0	0.0	0.0	7720.7683	7339.2967	NaN	NaN	0.4873	0.0081	0.9584	0.0088	0.0089	0.0069	0.009
0.0	0.0	0.0	7126.7683	6228.2967	NaN	NaN	0.4664	0.0099	0.9513	0.0096	0.0105	0.0081	0.0105
0.0	0.0	0.0	5719.7683	7682.2967	NaN	NaN	0.5732	0.0117	0.9436	0.0106	0.0124	0.0095	0.0121
0.0	0.0	0.0	7294.7683	5305.2967	NaN	NaN	0.4211	0.0137	0.9352	0.012	0.0144	0.0111	0.0136
0.0	0.0	0.0	7747.7683	6723.2967	NaN	NaN	0.4646	0.0155	0.9217	0.0147	0.0167	0.0146	0.0168
0.0	0.0	0.0	5859.7683	10053.2967	NaN	NaN	0.6318	0.0172	0.9165	0.015	0.018	0.0158	0.0175
0.0	0.0	0.0	3019.7683	7199.2967	NaN	NaN	0.7045	0.0179	0.9118	0.0159	0.019	0.0168	0.0186
0.0	0.0	0.0	8500.7683	5667.2967	NaN	NaN	0.4	0.0182	0.9084	0.0168	0.0199	0.0176	0.0191
0.0	0.0	0.0	11628.7683	8354.2967	NaN	NaN	0.4181	0.0185	0.9047	0.0178	0.0204	0.0188	0.0197
0.0	0.0	0.0	6961.7683	6966.2967	NaN	NaN	0.5002	0.0186	0.9019	0.0187	0.021	0.0198	0.02
0.0	0.0	0.0	7502.7683	10450.2967	NaN	NaN	0.5821	0.0187	0.9009	0.019	0.0211	0.0202	0.0201
0.0	0.0	0.0	6105.7683	5713.2967	NaN	NaN	0.4834	0.0189	0.899	0.0195	0.0215	0.0208	0.0202
0.0	0.0	0.0	6769.7683	7609.2967	NaN	NaN	0.5292	0.0189	0.8981	0.0197	0.0219	0.0209	0.0204
0.0	0.0	0.0	7896.7683	5684.2967	NaN	NaN	0.4185	0.0189	0.8971	0.0199	0.0224	0.0212	0.0205
0.0	0.0	0.0	7008.7683	4897.2967	NaN	NaN	0.4113	0.019	0.8962	0.0201	0.0227	0.0213	0.0207
0.0	0.0	0.0	5923.7683	8431.2967	NaN	NaN	0.5873	0.019	0.8958	0.0201	0.0228	0.0215	0.0207
0.0	0.0	0.0	7791.7683	2822.2967	NaN	NaN	0.2659	0.019	0.8954	0.0202	0.0231	0.0215	0.0208
0.0	0.0	0.0	10304.7683	4133.2967	NaN	NaN	0.2863	0.0192	0.8956	0.0201	0.0229	0.0215	0.0208
0.0	0.0	0.0	8381.7683	5428.2967	NaN	NaN	0.3931	0.0192	0.8963	0.0199	0.0225	0.0213	0.0208
0.0	0.0	0.0	5404.7683	8046.2967	NaN	NaN	0.5982	0.0193	0.8971	0.0197	0.0222	0.0211	0.0207
0.0	0.0	0.0	6978.7683	6960.2967	NaN	NaN	0.4993	0.0192	0.8977	0.0195	0.0219	0.0209	0.0207
0.0	0.0	0.0	9028.7683	8474.2967	NaN	NaN	0.4842	0.0193	0.898	0.0195	0.0216	0.0208	0.0207
0.0	0.0	0.0	8070.7683	7719.2967	NaN	NaN	0.4889	0.0196	0.8983	0.0194	0.0213	0.0206	0.0207
0.0	0.0	0.0	4553.7683	5124.2967	NaN	NaN	0.5295	0.0199	0.8987	0.0193	0.021	0.0204	0.0208
0.0	0.0	0.0	6845.7683	6262.2967	NaN	NaN	0.4777	0.0196	0.901	0.0191	0.0201	0.0196	0.0206
0.0	0.0	0.0	9956.7683	2152.2967	NaN	NaN	0.1777	0.0195	0.9032	0.0188	0.0193	0.0187	0.0205
0.0	0.0	0.0	7867.7683	3876.2967	NaN	NaN	0.3301	0.0196	0.904	0.0187	0.0189	0.0182	0.0206
0.0	0.0	0.0	7004.7683	2654.2967	NaN	NaN	0.2748	0.0195	0.9046	0.0189	0.0186	0.0179	0.0205
0.0	0.0	0.0	7815.7683	6238.2967	NaN	NaN	0.4439	0.0189	0.9058	0.0189	0.0182	0.0176	0.0207
0.0	0.0	0.0	8468.7683	7410.2967	NaN	NaN	0.4667	0.0179	0.9078	0.0187	0.0179	0.0172	0.0204
0.0	0.0	0.0	7645.7683	8262.2967	NaN	NaN	0.5194	0.0173	0.9092	0.0186	0.0177	0.0169	0.0203
0.0	0.0	0.0	9375.7683	7435.2967	NaN	NaN	0.4423	0.017	0.9092	0.0189	0.0179	0.0171	0.0199
0.0	0.0	0.0	9276.7683	4588.2967	NaN	NaN	0.3309	0.0169	0.9086	0.0192	0.0184	0.0171	0.0198
0.0	0.0	0.0	5875.7683	9131.2967	NaN	NaN	0.6085	0.017	0.9077	0.0193	0.0189	0.0176	0.0195
0.0	0.0	0.0	8756.7683	6565.2967	NaN	NaN	0.4285	0.0172	0.9068	0.0193	0.0195	0.0179	0.0192
0.0	0.0	0.0	5032.7683	5025.2967	NaN	NaN	0.4996	0.0176	0.9054	0.0194	0.0203	0.0183	0.0191
0.0	0.0	0.0	8847.7683	6672.2967	NaN	NaN	0.4299	0.0178	0.9044	0.0193	0.0208	0.0186	0.019
0.0	0.0	0.0	8117.7683	8699.2967	NaN	NaN	0.5173	0.018	0.9046	0.019	0.0208	0.0188	0.0187
0.0	0.0	0.0	11094.7683	3896.2967	NaN	NaN	0.2599	0.0181	0.9045	0.0189	0.0209	0.0191	0.0186
0.0	0.0	0.0	5568.7683	7329.2967	NaN	NaN	0.5682	0.0182	0.9042	0.0188	0.0209	0.0193	0.0185
0.0	0.0	0.0	8466.7683	5679.2967	NaN	NaN	0.4015	0.018	0.9047	0.0186	0.0209	0.0194	0.0183
0.0	0.0	0.0	8537.7683	4560.2967	NaN	NaN	0.3482	0.0182	0.9043	0.0186	0.0211	0.0196	0.0182
0.0	0.0	0.0	8791.7683	7343.2967	NaN	NaN	0.4551	0.0182	0.9043	0.0185	0.0212	0.0198	0.018
0.0	0.0	0.0	5746.7683	5486.2967	NaN	NaN	0.4884	0.0183	0.9036	0.0186	0.0214	0.02	0.018
0.0	0.0	0.0	7809.7683	6766.2967	NaN	NaN	0.4642	0.0184	0.9033	0.0185	0.0215	0.0203	0.0181
0.0	0.0	0.0	7460.7683	5745.2967	NaN	NaN	0.435	0.0186	0.9025	0.0185	0.0216	0.0205	0.0182
0.0	0.0	0.0	7711.7683	9616.2967	NaN	NaN	0.555	0.0188	0.9015	0.0186	0.0217	0.0209	0.0185
0.0	0.0	0.0	5949.7683	5911.2967	NaN	NaN	0.4984	0.0191	0.9	0.0188	0.0221	0.0213	0.0188
0.0	0.0	0.0	5829.7683	7631.2967	NaN	NaN	0.5669	0.0191	0.8998	0.0187	0.0221	0.0214	0.0189
0.0	0.0	0.0	7823.7683	6449.2967	NaN	NaN	0.4519	0.0192	0.8994	0.0187	0.0221	0.0215	0.0191
0.0	0.0	0.0	6310.7683	8144.2967	NaN	NaN	0.5634	0.0191	0.8999	0.0187	0.0219	0.0213	0.0191
0.0	0.0	0.0	7400.7683	8988.2967	NaN	NaN	0.5484	0.0191	0.9	0.0186	0.0218	0.0213	0.0192
0.0	0.0	0.0	5666.7683	7151.2967	NaN	NaN	0.5579	0.0192	0.8996	0.0186	0.022	0.0213	0.0193
0.0	0.0	0.0	7706.7683	6320.2967	NaN	NaN	0.4506	0.0193	0.8994	0.0186	0.0221	0.0213	0.0194
0.0	0.0	0.0	3108.7683	6372.2967	NaN	NaN	0.6721	0.0199	0.8972	0.0188	0.0229	0.0215	0.0197
0.0	0.0	0.0	7466.7683	5315.2967	NaN	NaN	0.4158	0.0199	0.8971	0.0188	0.0228	0.0216	0.0198
0.0	0.0	0.0	5991.7683	5376.2967	NaN	NaN	0.4729	0.0203	0.8959	0.019	0.0231	0.0217	0.02
0.0	0.0	0.0	6587.7683	4503.2967	NaN	NaN	0.406	0.0204	0.8956	0.019	0.0232	0.0217	0.0201
0.0	0.0	0.0	6579.7683	4811.2967	NaN	NaN	0.4224	0.0208	0.8944	0.0192	0.0234	0.0218	0.0203
0.0	0.0	0.0	7924.7683	4154.2967	NaN	NaN	0.3439	0.0208	0.8942	0.0193	0.0235	0.0218	0.0205
0.0	0.0	0.0	6590.7683	5448.2967	NaN	NaN	0.4526	0.0211	0.8931	0.0194	0.0238	0.0219	0.0207
0.0	0.0	0.0	6105.7683	10298.2967	NaN	NaN	0.6278	0.0213	0.8923	0.0196	0.0241	0.022	0.0208
0.0	0.0	0.0	7162.7683	4606.2967	NaN	NaN	0.3914	0.0218	0.8908	0.0198	0.0246	0.0222	0.021
0.0	0.0	0.0	9246.7683	3100.2967	NaN	NaN	0.2511	0.0221	0.8895	0.0199	0.0251	0.0223	0.0211
0.0	0.0	0.0	7223.7683	5981.2967	NaN	NaN	0.453	0.0221	0.8891	0.0201	0.0252	0.0223	0.0212
0.0	0.0	0.0	7419.7683	500.2967	NaN	NaN	0.0632	0.0218	0.8897	0.02	0.0249	0.0221	0.0214
0.0	0.0	0.0	5284.7683	4448.2967	NaN	NaN	0.457	0.0216	0.8902	0.02	0.0246	0.0221	0.0215
0.0	0.0	0.0	6433.7683	8836.2967	NaN	NaN	0.5787	0.0213	0.8906	0.0201	0.0243	0.0221	0.0216
0.0	0.0	0.0	9096.7683	6365.2967	NaN	NaN	0.4117	0.0213	0.8908	0.0201	0.0241	0.022	0.0216
0.0	0.0	0.0	9911.7683	6918.2967	NaN	NaN	0.4111	0.0213	0.8908	0.0201	0.0241	0.022	0.0217
0.0	0.0	0.0	7190.7683	4702.2967	NaN	NaN	0.3954	0.0213	0.8908	0.0201	0.024	0.0221	0.0217
0.0	0.0	0.0	8130.7683	4841.2967	NaN	NaN	0.3732	0.0213	0.8909	0.0201	0.0238	0.0221	0.0217
0.0	0.0	0.0	7590.7683	7144.2967	NaN	NaN	0.4849	0.0214	0.891	0.02	0.0237	0.0221	0.0217
0.0	0.0	0.0	8288.7683	4254.2967	NaN	NaN	0.3392	0.0214	0.8911	0.02	0.0236	0.0221	0.0217
0.0	0.0	0.0	9064.7683	5587.2967	NaN	NaN	0.3813	0.0214	0.8913	0.0201	0.0234	0.0222	0.0217
0.0	0.0	0.0	6543.7683	10920.2967	NaN	NaN	0.6253	0.0213	0.8919	0.0201	0.023	0.0221	0.0216
0.0	0.0	0.0	7929.7683	6202.2967	NaN	NaN	0.4389	0.0212	0.8921	0.0201	0.0228	0.0221	0.0216
0.0	0.0	0.0	10367.7683	5080.2967	NaN	NaN	0.3289	0.0214	0.8919	0.0203	0.0228	0.0221	0.0216
0.0	0.0	0.0	8816.7683	5650.2967	NaN	NaN	0.3906	0.0214	0.8917	0.0205	0.0228	0.0221	0.0216
0.0	0.0	0.0	7495.7683	6757.2967	NaN	NaN	0.4741	0.0214	0.8914	0.0206	0.0229	0.0221	0.0215
0.0	0.0	0.0	9018.7683	8653.2967	NaN	NaN	0.4897	0.0214	0.8914	0.0206	0.023	0.0221	0.0215
0.0	0.0	0.0	9250.7683	8237.2967	NaN	NaN	0.471	0.0213	0.8912	0.0207	0.0233	0.0221	0.0214
0.0	0.0	0.0	6791.7683	6808.2967	NaN	NaN	0.5006	0.0212	0.8912	0.0208	0.0236	0.022	0.0211
0.0	0.0	0.0	6133.7683	8044.2967	NaN	NaN	0.5674	0.0211	0.8913	0.0208	0.024	0.022	0.0208
0.0	0.0	0.0	6238.7683	4821.2967	NaN	NaN	0.4359	0.021	0.8912	0.0208	0.0244	0.022	0.0206
0.0	0.0	0.0	7923.7683	5177.2967	NaN	NaN	0.3952	0.0211	0.8907	0.021	0.0249	0.0219	0.0204
0.0	0.0	0.0	5778.7683	7222.2967	NaN	NaN	0.5555	0.021	0.8902	0.0212	0.0254	0.0218	0.0203
0.0	0.0	0.0	4732.7683	10293.2967	NaN	NaN	0.685	0.021	0.8899	0.0213	0.0258	0.0218	0.0202
0.0	0.0	0.0	9214.7683	4175.2967	NaN	NaN	0.3118	0.021	0.8899	0.0214	0.026	0.0217	0.0201
0.0	0.0	0.0	5226.7683	7121.2967	NaN	NaN	0.5767	0.0209	0.8901	0.0214	0.0261	0.0216	0.02
0.0	0.0	0.0	6710.7683	3904.2967	NaN	NaN	0.3678	0.0207	0.8905	0.0214	0.0262	0.0214	0.0198
0.0	0.0	0.0	6231.7683	3221.2967	NaN	NaN	0.3408	0.0206	0.8905	0.0214	0.0263	0.0213	0.0198
0.0	0.0	0.0	5740.7683	3988.2967	NaN	NaN	0.4099	0.0207	0.8901	0.0214	0.0264	0.0215	0.0199
0.0	0.0	0.0	8463.7683	4849.2967	NaN	NaN	0.3643	0.0208	0.8897	0.0214	0.0264	0.0216	0.02
0.0	0.0	0.0	5605.7683	8089.2967	NaN	NaN	0.5907	0.0209	0.8896	0.0214	0.0263	0.0217	0.0201
0.0	0.0	0.0	7038.7683	9000.2967	NaN	NaN	0.5611	0.0209	0.8895	0.0214	0.0262	0.0219	0.0202
0.0	0.0	0.0	4946.7683	7435.2967	NaN	NaN	0.6005	0.0208	0.8898	0.0213	0.0258	0.0219	0.0203
0.0	0.0	0.0	5182.7683	7846.2967	NaN	NaN	0.6022	0.0208	0.8898	0.0214	0.0254	0.0221	0.0205
0.0	0.0	0.0	4901.7683	3468.2967	NaN	NaN	0.4144	0.0206	0.8907	0.0211	0.0247	0.0222	0.0206
0.0	0.0	0.0	6250.7683	8263.2967	NaN	NaN	0.5693	0.0205	0.8918	0.0209	0.024	0.0222	0.0207
0.0	0.0	0.0	5585.7683	6943.2967	NaN	NaN	0.5542	0.0203	0.892	0.0208	0.0237	0.0223	0.0209
0.0	0.0	0.0	2489.7683	4697.2967	NaN	NaN	0.6536	0.0202	0.8922	0.0208	0.0234	0.0223	0.021
0.0	0.0	0.0	7233.7683	8495.2967	NaN	NaN	0.5401	0.0203	0.8922	0.0208	0.0232	0.0224	0.0212
0.0	0.0	0.0	7976.7683	5566.2967	NaN	NaN	0.411	0.0204	0.8924	0.0206	0.023	0.0224	0.0212
0.0	0.0	0.0	5654.7683	5966.2967	NaN	NaN	0.5134	0.0205	0.8926	0.0204	0.0229	0.0223	0.0213
0.0	0.0	0.0	9622.7683	8616.2967	NaN	NaN	0.4724	0.0206	0.8926	0.0204	0.0228	0.0223	0.0213
0.0	0.0	0.0	7122.7683	9672.2967	NaN	NaN	0.5759	0.0207	0.8924	0.0203	0.0228	0.0224	0.0213
0.0	0.0	0.0	7705.7683	6279.2967	NaN	NaN	0.449	0.0208	0.8918	0.0203	0.023	0.0225	0.0216
0.0	0.0	0.0	3307.7683	6820.2967	NaN	NaN	0.6734	0.0209	0.8917	0.0202	0.023	0.0225	0.0217
0.0	0.0	0.0	7881.7683	5205.2967	NaN	NaN	0.3977	0.021	0.891	0.0203	0.0233	0.0227	0.0217
0.0	0.0	0.0	5693.7683	6155.2967	NaN	NaN	0.5195	0.0211	0.8905	0.0204	0.0235	0.0227	0.0218
0.0	0.0	0.0	9848.7683	7414.2967	NaN	NaN	0.4295	0.0212	0.8902	0.0204	0.0236	0.0228	0.0218
0.0	0.0	0.0	4337.7683	3522.2967	NaN	NaN	0.4481	0.0215	0.8894	0.0205	0.0238	0.0228	0.022
0.0	0.0	0.0	6612.7683	6354.2967	NaN	NaN	0.49	0.0216	0.8891	0.0206	0.0239	0.0228	0.0219
0.0	0.0	0.0	7265.7683	7985.2967	NaN	NaN	0.5236	0.0218	0.8888	0.0207	0.024	0.0227	0.022
0.0	0.0	0.0	6756.7683	3091.2967	NaN	NaN	0.3139	0.022	0.8882	0.0208	0.0242	0.0227	0.0221
0.0	0.0	0.0	8117.7683	8943.2967	NaN	NaN	0.5242	0.022	0.8882	0.0208	0.0242	0.0227	0.0221
0.0	0.0	0.0	7911.7683	4931.2967	NaN	NaN	0.384	0.0221	0.8877	0.021	0.0244	0.0227	0.0221
0.0	0.0	0.0	7358.7683	8482.2967	NaN	NaN	0.5355	0.0223	0.8874	0.0211	0.0245	0.0226	0.0221
0.0	0.0	0.0	7232.7683	4955.2967	NaN	NaN	0.4066	0.0224	0.8872	0.0212	0.0245	0.0225	0.0222
0.0	0.0	0.0	6634.7683	4719.2967	NaN	NaN	0.4156	0.0225	0.8869	0.0213	0.0245	0.0225	0.0222
0.0	0.0	0.0	7988.7683	7280.2967	NaN	NaN	0.4768	0.0226	0.887	0.0213	0.0244	0.0225	0.0222
0.0	0.0	0.0	7064.7683	7796.2967	NaN	NaN	0.5246	0.0227	0.887	0.0214	0.0244	0.0224	0.0222
0.0	0.0	0.0	7639.7683	5486.2967	NaN	NaN	0.418	0.0228	0.8868	0.0214	0.0243	0.0224	0.0223
0.0	0.0	0.0	7642.7683	9004.2967	NaN	NaN	0.5409	0.023	0.8868	0.0215	0.0242	0.0224	0.0222
0.0	0.0	0.0	7099.7683	8594.2967	NaN	NaN	0.5476	0.0231	0.8867	0.0214	0.0242	0.0223	0.0223
0.0	0.0	0.0	5623.7683	6886.2967	NaN	NaN	0.5505	0.0232	0.8868	0.0213	0.0241	0.0222	0.0225
0.0	0.0	0.0	6333.7683	6264.2967	NaN	NaN	0.4972	0.0228	0.8887	0.0209	0.0234	0.0216	0.0226
0.0	0.0	0.0	4877.7683	8281.2967	NaN	NaN	0.6293	0.0231	0.8904	0.0206	0.0225	0.0209	0.0225
0.0	0.0	0.0	11850.7683	1814.2967	NaN	NaN	0.1328	0.0258	0.8879	0.0208	0.022	0.0202	0.0233
0.0	0.0	0.0	11245.7683	6381.2967	NaN	NaN	0.362	0.0321	0.8778	0.0216	0.022	0.0202	0.0264
0.0	0.0	0.0	13719.7683	1777.2967	NaN	NaN	0.1147	0.046	0.8572	0.023	0.0225	0.0208	0.0304
0.0	0.0	0.0	13316.7683	-211.7033	NaN	NaN	-0.0162	0.0606	0.8342	0.0244	0.0233	0.0224	0.035
0.0	0.0	0.0	13771.7683	3982.2967	NaN	NaN	0.2243	0.066	0.8192	0.0264	0.0238	0.0253	0.0393
0.0	0.0	0.0	17195.7683	5038.2967	NaN	NaN	0.2266	0.0886	0.7819	0.0296	0.0246	0.0287	0.0466
0.0	0.0	0.0	16485.7683	5263.2967	NaN	NaN	0.242	0.1204	0.7381	0.0322	0.0256	0.0318	0.0519
0.0	0.0	0.0	18019.7683	3282.2967	NaN	NaN	0.1541	0.1517	0.696	0.0347	0.0264	0.0339	0.0573
0.0	0.0	0.0	18525.7683	4621.2967	NaN	NaN	0.1996	0.1641	0.6834	0.036	0.0264	0.0344	0.0558
0.0	0.0	0.0	14172.7683	3508.2967	NaN	NaN	0.1984	0.1538	0.6951	0.0361	0.0266	0.0341	0.0543
0.0	0.0	0.0	16629.7683	1892.2967	NaN	NaN	0.1022	0.1384	0.7163	0.0369	0.0256	0.0332	0.0496
0.0	0.0	0.0	15270.7683	6290.2967	NaN	NaN	0.2917	0.1047	0.7581	0.0351	0.0255	0.0318	0.0447
0.0	0.0	0.0	12270.7683	4303.2967	NaN	NaN	0.2596	0.0851	0.7882	0.0329	0.0243	0.0303	0.0393
0.0	0.0	0.0	15391.7683	3389.2967	NaN	NaN	0.1805	0.072	0.8065	0.0316	0.0238	0.0293	0.0366
0.0	0.0	0.0	15095.7683	3831.2967	NaN	NaN	0.2024	0.0657	0.8158	0.0306	0.0239	0.0292	0.0348
0.0	0.0	0.0	11735.7683	3741.2967	NaN	NaN	0.2417	0.0724	0.807	0.0306	0.0249	0.0299	0.0352
0.0	0.0	0.0	7925.7683	3145.2967	NaN	NaN	0.2841	0.117	0.7537	0.0321	0.0264	0.0314	0.0394
0.0	0.0	0.0	10076.7683	-1225.7033	NaN	NaN	-0.1385	0.2523	0.6078	0.0358	0.0308	0.0309	0.0425
0.0	0.0	0.0	6155.7683	421.2967	NaN	NaN	0.0641	0.4764	0.3806	0.0416	0.0324	0.0277	0.0413
0.0	0.0	0.0	5479.7683	-1438.7033	NaN	NaN	-0.3	0.5697	0.2901	0.0423	0.0325	0.0278	0.0374
0.0	0.0	0.0	929.7683	885.2967	NaN	NaN	0.4877	0.5503	0.3041	0.0453	0.0341	0.0287	0.0374
0.0	0.0	0.0	9129.7683	1162.2967	NaN	NaN	0.1129	0.4492	0.394	0.0472	0.0395	0.0307	0.0394
0.0	0.0	0.0	7436.7683	-162.7033	NaN	NaN	-0.0224	0.4835	0.3639	0.0455	0.0376	0.0305	0.0391
0.0	0.0	0.0	5977.7683	-1035.7033	NaN	NaN	-0.2096	0.5225	0.3232	0.0459	0.038	0.0319	0.0385
0.0	0.0	0.0	6885.7683	-1839.7033	NaN	NaN	-0.3	0.5286	0.3143	0.0463	0.0387	0.0333	0.0388
0.0	0.0	0.0	8870.7683	2607.2967	NaN	NaN	0.2272	0.4845	0.3543	0.0472	0.041	0.0341	0.0388
0.0	0.0	0.0	9110.7683	2401.2967	NaN	NaN	0.2086	0.4439	0.3918	0.0462	0.0431	0.0351	0.0399
0.0	0.0	0.0	8799.7683	-1295.7033	NaN	NaN	-0.1727	0.462	0.3739	0.0447	0.0428	0.0368	0.0397
0.0	0.0	0.0	7571.7683	2961.2967	NaN	NaN	0.2811	0.3904	0.4388	0.0441	0.046	0.039	0.0416
0.0	0.0	0.0	11181.7683	2421.2967	NaN	NaN	0.178	0.3661	0.4612	0.041	0.0477	0.0404	0.0436
0.0	0.0	0.0	5969.7683	1451.2967	NaN	NaN	0.1956	0.4227	0.4069	0.0386	0.0481	0.0422	0.0414
0.0	0.0	0.0	9593.7683	2904.2967	NaN	NaN	0.2324	0.3907	0.4345	0.0369	0.0511	0.0451	0.0417
0.0	0.0	0.0	9301.7683	566.2967	NaN	NaN	0.0574	0.3608	0.4644	0.0346	0.0527	0.0462	0.0413
0.0	0.0	0.0	10613.7683	4194.2967	NaN	NaN	0.2832	0.3082	0.5201	0.0328	0.0531	0.0455	0.0403
0.0	0.0	0.0	9985.7683	4132.2967	NaN	NaN	0.2927	0.2827	0.5453	0.0318	0.0542	0.0459	0.04
0.0	0.0	0.0	14073.7683	4094.2967	NaN	NaN	0.2254	0.2699	0.5577	0.0313	0.0554	0.0464	0.0393
0.0	0.0	0.0	13166.7683	3772.2967	NaN	NaN	0.2227	0.2687	0.5564	0.0309	0.0573	0.0475	0.039
0.0	0.0	0.0	11701.7683	5049.2967	NaN	NaN	0.3014	0.2483	0.5769	0.0307	0.0584	0.0473	0.0385
0.0	0.0	0.0	13541.7683	4295.2967	NaN	NaN	0.2408	0.248	0.5774	0.0305	0.059	0.0474	0.0377
0.0	0.0	0.0	10920.7683	3552.2967	NaN	NaN	0.2454	0.2572	0.565	0.0306	0.061	0.0485	0.0378
0.0	0.0	0.0	17024.7683	2675.2967	NaN	NaN	0.1358	0.2807	0.541	0.0301	0.0612	0.0493	0.0377
0.0	0.0	0.0	13735.7683	2859.2967	NaN	NaN	0.1723	0.2724	0.5453	0.03	0.0641	0.0497	0.0385
0.0	0.0	0.0	14253.7683	3419.2967	NaN	NaN	0.1935	0.2629	0.5548	0.0299	0.0648	0.0494	0.0381
0.0	0.0	0.0	13512.7683	-118.7033	NaN	NaN	-0.0089	0.2541	0.5582	0.0302	0.0685	0.0503	0.0388
0.0	0.0	0.0	12313.7683	1906.2967	NaN	NaN	0.1341	0.2468	0.5637	0.0301	0.0705	0.0503	0.0386
0.0	0.0	0.0	17576.7683	971.2967	NaN	NaN	0.0524	0.2367	0.5707	0.0302	0.0736	0.0504	0.0385
0.0	0.0	0.0	14567.7683	786.2967	NaN	NaN	0.0512	0.2317	0.5733	0.0301	0.0758	0.0508	0.0383
0.0	0.0	0.0	16882.7683	2558.2967	NaN	NaN	0.1316	0.227	0.5789	0.03	0.0762	0.05	0.0379
0.0	0.0	0.0	13662.7683	2096.2967	NaN	NaN	0.133	0.2151	0.5867	0.03	0.0795	0.0503	0.0385
0.0	0.0	0.0	13497.7683	1606.2967	NaN	NaN	0.1063	0.2128	0.5954	0.0297	0.0756	0.0489	0.0377
0.0	0.0	0.0	10985.7683	1491.2967	NaN	NaN	0.1195	0.1986	0.608	0.0294	0.0765	0.0485	0.0391
0.0	0.0	0.0	12829.7683	3885.2967	NaN	NaN	0.2324	0.1843	0.6269	0.029	0.073	0.0476	0.0392
0.0	0.0	0.0	12864.7683	3329.2967	NaN	NaN	0.2056	0.1818	0.6316	0.0286	0.071	0.0476	0.0395
0.0	0.0	0.0	15566.7683	3454.2967	NaN	NaN	0.1816	0.1717	0.6419	0.0282	0.0704	0.0472	0.0407
0.0	0.0	0.0	15903.7683	2080.2967	NaN	NaN	0.1157	0.1644	0.6505	0.0277	0.0693	0.0468	0.0413
0.0	0.0	0.0	13043.7683	2519.2967	NaN	NaN	0.1619	0.1594	0.6574	0.0272	0.068	0.0464	0.0416
0.0	0.0	0.0	15724.7683	1105.2967	NaN	NaN	0.0657	0.153	0.6664	0.0268	0.0667	0.0453	0.0418
0.0	0.0	0.0	13883.7683	680.2967	NaN	NaN	0.0467	0.1481	0.6705	0.0266	0.067	0.0452	0.0427
0.0	0.0	0.0	14380.7683	2352.2967	NaN	NaN	0.1406	0.1497	0.6714	0.0265	0.066	0.0438	0.0426
0.0	0.0	0.0	18682.7683	3740.2967	NaN	NaN	0.1668	0.1423	0.6771	0.0266	0.0675	0.0431	0.0435
0.0	0.0	0.0	14437.7683	5407.2967	NaN	NaN	0.2725	0.144	0.6756	0.0264	0.0684	0.0426	0.043
0.0	0.0	0.0	14331.7683	2233.2967	NaN	NaN	0.1348	0.1361	0.6846	0.0264	0.069	0.041	0.0427
0.0	0.0	0.0	14244.7683	5267.2967	NaN	NaN	0.27	0.126	0.6963	0.0264	0.0701	0.0395	0.0418
0.0	0.0	0.0	11702.7683	4458.2967	NaN	NaN	0.2759	0.1219	0.7029	0.0263	0.0702	0.0384	0.0403
0.0	0.0	0.0	14873.7683	4774.2967	NaN	NaN	0.243	0.1246	0.7006	0.0261	0.0713	0.0382	0.0392
0.0	0.0	0.0	11459.7683	2378.2967	NaN	NaN	0.1719	0.1298	0.6916	0.026	0.0747	0.0392	0.0386
0.0	0.0	0.0	14732.7683	2617.2967	NaN	NaN	0.1509	0.1359	0.6875	0.0257	0.0737	0.0395	0.0377
0.0	0.0	0.0	13989.7683	1533.2967	NaN	NaN	0.0988	0.1359	0.6874	0.0256	0.0739	0.0395	0.0377
0.0	0.0	0.0	13076.7683	931.2967	NaN	NaN	0.0665	0.1326	0.6948	0.0255	0.0719	0.0378	0.0373
0.0	0.0	0.0	10823.7683	4258.2967	NaN	NaN	0.2823	0.1247	0.6998	0.0258	0.0754	0.0369	0.0375
0.0	0.0	0.0	13561.7683	6202.2967	NaN	NaN	0.3138	0.1225	0.7043	0.0259	0.0746	0.0361	0.0365
0.0	0.0	0.0	14360.7683	5121.2967	NaN	NaN	0.2629	0.1302	0.6942	0.0262	0.0762	0.0368	0.0364
0.0	0.0	0.0	15471.7683	1882.2967	NaN	NaN	0.1085	0.1372	0.6823	0.0265	0.0797	0.0373	0.037
0.0	0.0	0.0	15374.7683	5238.2967	NaN	NaN	0.2541	0.14	0.6737	0.0268	0.0843	0.0376	0.0376
0.0	0.0	0.0	14933.7683	4689.2967	NaN	NaN	0.239	0.1459	0.6645	0.027	0.0863	0.0386	0.0378
0.0	0.0	0.0	13786.7683	-1400.7033	NaN	NaN	-0.1131	0.1592	0.6482	0.0271	0.0875	0.0393	0.0387
0.0	0.0	0.0	11739.7683	3566.2967	NaN	NaN	0.233	0.1576	0.6435	0.0273	0.0926	0.0391	0.0399
0.0	0.0	0.0	13940.7683	3422.2967	NaN	NaN	0.1971	0.154	0.647	0.0273	0.0933	0.0387	0.0397
0.0	0.0	0.0	13276.7683	5951.2967	NaN	NaN	0.3095	0.1617	0.6411	0.0273	0.0906	0.0393	0.0399
0.0	0.0	0.0	12831.7683	519.2967	NaN	NaN	0.0389	0.171	0.6273	0.0274	0.0931	0.0403	0.0409
0.0	0.0	0.0	15047.7683	3678.2967	NaN	NaN	0.1964	0.1732	0.6225	0.0275	0.095	0.0404	0.0415
0.0	0.0	0.0	11529.7683	5648.2967	NaN	NaN	0.3288	0.1756	0.6182	0.0277	0.0965	0.0404	0.0416
0.0	0.0	0.0	16754.7683	1734.2967	NaN	NaN	0.0938	0.1867	0.5997	0.028	0.1011	0.0418	0.0426
0.0	0.0	0.0	12646.7683	192.2967	NaN	NaN	0.015	0.2055	0.57	0.0285	0.1079	0.0439	0.0442
0.0	0.0	0.0	14296.7683	3175.2967	NaN	NaN	0.1817	0.2237	0.5455	0.0289	0.1114	0.0447	0.0458
0.0	0.0	0.0	15214.7683	1979.2967	NaN	NaN	0.1151	0.227	0.5379	0.0295	0.1141	0.045	0.0464
0.0	0.0	0.0	13622.7683	1173.2967	NaN	NaN	0.0793	0.2444	0.5226	0.03	0.1103	0.0451	0.0475
0.0	0.0	0.0	12644.7683	503.2967	NaN	NaN	0.0383	0.2432	0.5228	0.0305	0.1117	0.044	0.0478
0.0	0.0	0.0	14403.7683	5245.2967	NaN	NaN	0.2669	0.2201	0.5494	0.0313	0.1109	0.0423	0.046
0.0	0.0	0.0	9246.7683	4694.2967	NaN	NaN	0.3367	0.2195	0.5526	0.0321	0.108	0.0421	0.0457
0.0	0.0	0.0	14746.7683	2607.2967	NaN	NaN	0.1502	0.2265	0.5536	0.0321	0.1009	0.0424	0.0446
0.0	0.0	0.0	12679.7683	364.2967	NaN	NaN	0.0279	0.2205	0.5642	0.0321	0.0983	0.0429	0.0419
0.0	0.0	0.0	15534.7683	4398.2967	NaN	NaN	0.2207	0.1659	0.6358	0.0318	0.09	0.0404	0.0361
0.0	0.0	0.0	14152.7683	5020.2967	NaN	NaN	0.2618	0.1219	0.7014	0.0314	0.0735	0.0417	0.0301
0.0	0.0	0.0	15487.7683	5524.2967	NaN	NaN	0.2629	0.0911	0.7461	0.0294	0.0542	0.0504	0.0287
0.0	0.0	0.0	5384.7683	4024.2967	NaN	NaN	0.4277	0.4574	0.3659	0.0266	0.051	0.0517	0.0474
0.0	0.0	0.0	-2011.2317	-2270.7033	NaN	NaN	0.5303	0.8729	0.0429	0.0202	0.0186	0.022	0.0234
0.0	0.0	0.0	-2406.2317	-2179.7033	NaN	NaN	0.4753	0.8698	0.0381	0.0205	0.023	0.026	0.0225
0.0	0.0	0.0	-1128.2317	-214.7033	NaN	NaN	0.1599	0.8742	0.0362	0.0194	0.0225	0.026	0.0217
0.0	0.0	0.0	-2351.2317	-1280.7033	NaN	NaN	0.3526	0.8717	0.0366	0.0196	0.0238	0.0271	0.0213
0.0	0.0	0.0	-3499.2317	-521.7033	NaN	NaN	0.1297	0.8719	0.0356	0.0198	0.0241	0.0271	0.0215
0.0	0.0	0.0	-2011.2317	-3666.7033	NaN	NaN	0.6458	0.8705	0.035	0.0203	0.0244	0.0277	0.0221
0.0	0.0	0.0	16.7683	-1608.7033	NaN	NaN	1.0105	0.8706	0.0345	0.0202	0.0243	0.0281	0.0224
0.0	0.0	0.0	-1856.2317	-2318.7033	NaN	NaN	0.5554	0.8695	0.0349	0.0202	0.0241	0.0285	0.0228
0.0	0.0	0.0	-2990.2317	-1661.7033	NaN	NaN	0.3572	0.8678	0.0355	0.0203	0.0241	0.0291	0.0233
0.0	0.0	0.0	-2706.2317	-1493.7033	NaN	NaN	0.3556	0.8661	0.0358	0.0204	0.0241	0.0298	0.0237
0.0	0.0	0.0	-1677.2317	-1532.7033	NaN	NaN	0.4775	0.8665	0.0351	0.0206	0.0241	0.03	0.0237
0.0	0.0	0.0	312.7683	1237.2967	NaN	NaN	0.7982	0.8739	0.0312	0.0208	0.0235	0.0279	0.0228
0.0	0.0	0.0	-1531.2317	1218.2967	NaN	NaN	-0.3	0.8838	0.0261	0.0211	0.0225	0.0246	0.0219
0.0	0.0	0.0	-1479.2317	3102.2967	NaN	NaN	1.3	0.8876	0.0236	0.0215	0.022	0.0235	0.0218
0.0	0.0	0.0	-1732.2317	-2555.7033	NaN	NaN	0.596	0.8882	0.0231	0.0217	0.0218	0.0234	0.0217
0.0	0.0	0.0	-2411.2317	-71.7033	NaN	NaN	0.0289	0.8889	0.0227	0.0217	0.0217	0.0234	0.0215
0.0	0.0	0.0	-928.2317	-511.7033	NaN	NaN	0.3554	0.8894	0.0225	0.0217	0.0216	0.0234	0.0214
0.0	0.0	0.0	-591.2317	497.2967	NaN	NaN	-0.3	0.8897	0.0224	0.0217	0.0215	0.0234	0.0213
0.0	0.0	0.0	-1682.2317	-882.7033	NaN	NaN	0.3441	0.8894	0.0227	0.0217	0.0215	0.0234	0.0213
0.0	0.0	0.0	-1882.2317	315.2967	NaN	NaN	-0.2012	0.8893	0.0229	0.0217	0.0214	0.0233	0.0213
0.0	0.0	0.0	-1813.2317	-2961.7033	NaN	NaN	0.6203	0.89	0.0229	0.0216	0.0211	0.0232	0.0211
0.0	0.0	0.0	-1324.2317	-1550.7033	NaN	NaN	0.5394	0.8919	0.0223	0.0214	0.0208	0.023	0.0206
0.0	0.0	0.0	-357.2317	-2098.7033	NaN	NaN	0.8545	0.8926	0.0222	0.0212	0.0206	0.0231	0.0204
0.0	0.0	0.0	-2028.2317	-443.7033	NaN	NaN	0.1795	0.8943	0.0217	0.0209	0.0202	0.0229	0.0199
0.0	0.0	0.0	-665.2317	-1682.7033	NaN	NaN	0.7167	0.8952	0.0215	0.0208	0.02	0.0229	0.0196
0.0	0.0	0.0	-1745.2317	144.2967	NaN	NaN	-0.0901	0.8967	0.0212	0.0206	0.0198	0.0227	0.019
0.0	0.0	0.0	-2505.2317	-1482.7033	NaN	NaN	0.3718	0.8975	0.0211	0.0206	0.0197	0.0225	0.0187
0.0	0.0	0.0	-1901.2317	-95.7033	NaN	NaN	0.0479	0.8989	0.0206	0.0204	0.0195	0.0223	0.0183
0.0	0.0	0.0	-1433.2317	1554.2967	NaN	NaN	1.3	0.8986	0.0209	0.0205	0.0196	0.0222	0.0182
0.0	0.0	0.0	-2614.2317	-2311.7033	NaN	NaN	0.4693	0.8982	0.0212	0.0206	0.0197	0.0221	0.0182
0.0	0.0	0.0	-1174.2317	-843.7033	NaN	NaN	0.4181	0.8974	0.0214	0.0207	0.0201	0.0224	0.0181
0.0	0.0	0.0	-1584.2317	-481.7033	NaN	NaN	0.2332	0.896	0.0215	0.0208	0.0207	0.0229	0.0182
0.0	0.0	0.0	-1899.2317	1941.2967	NaN	NaN	1.3	0.8958	0.0214	0.0207	0.0209	0.023	0.0182
0.0	0.0	0.0	-422.2317	1268.2967	NaN	NaN	1.3	0.8946	0.0217	0.0209	0.0212	0.0232	0.0184
0.0	0.0	0.0	385.7683	139.2967	NaN	NaN	0.2653	0.8934	0.0222	0.0212	0.0215	0.0232	0.0185
0.0	0.0	0.0	-1536.2317	412.2967	NaN	NaN	-0.3	0.8919	0.0228	0.0214	0.0218	0.0233	0.0188
0.0	0.0	0.0	-1717.2317	-1112.7033	NaN	NaN	0.3932	0.8912	0.0231	0.0215	0.022	0.0233	0.0189
0.0	0.0	0.0	-603.2317	2174.2967	NaN	NaN	1.3	0.8903	0.0232	0.0216	0.0224	0.0235	0.019
0.0	0.0	0.0	-2604.2317	357.2967	NaN	NaN	-0.159	0.8891	0.0237	0.0217	0.0228	0.0236	0.0192
0.0	0.0	0.0	-1108.2317	1985.2967	NaN	NaN	1.3	0.8881	0.0239	0.0219	0.023	0.0237	0.0194
0.0	0.0	0.0	-1065.2317	-2563.7033	NaN	NaN	0.7065	0.887	0.0246	0.022	0.0232	0.0236	0.0195
0.0	0.0	0.0	-2436.2317	-1255.7033	NaN	NaN	0.3401	0.8877	0.0245	0.0219	0.023	0.0233	0.0194
0.0	0.0	0.0	-1914.2317	-2099.7033	NaN	NaN	0.5231	0.8877	0.0248	0.0218	0.023	0.0232	0.0195
0.0	0.0	0.0	-1442.2317	-2812.7033	NaN	NaN	0.661	0.8879	0.0247	0.0218	0.023	0.0231	0.0195
0.0	0.0	0.0	-1744.2317	304.2967	NaN	NaN	-0.2113	0.8886	0.0243	0.0217	0.023	0.0231	0.0193
0.0	0.0	0.0	-2602.2317	617.2967	NaN	NaN	-0.3	0.889	0.0241	0.0217	0.0229	0.0232	0.0192
0.0	0.0	0.0	-1791.2317	-680.7033	NaN	NaN	0.2754	0.8897	0.0238	0.0216	0.0228	0.023	0.0191
0.0	0.0	0.0	-1495.2317	-119.7033	NaN	NaN	0.0741	0.89	0.0236	0.0216	0.0227	0.023	0.0192
0.0	0.0	0.0	-2193.2317	-1744.7033	NaN	NaN	0.4431	0.8898	0.0236	0.0216	0.0227	0.023	0.0193
0.0	0.0	0.0	-479.2317	1287.2967	NaN	NaN	1.3	0.8896	0.0233	0.0216	0.0227	0.0232	0.0195
0.0	0.0	0.0	-1785.2317	-1489.7033	NaN	NaN	0.4549	0.8891	0.0236	0.0215	0.0226	0.0233	0.0198
0.0	0.0	0.0	-3177.2317	-76.7033	NaN	NaN	0.0236	0.888	0.0241	0.0216	0.0226	0.0235	0.0202
0.0	0.0	0.0	-1890.2317	-1989.7033	NaN	NaN	0.5128	0.8877	0.0244	0.0215	0.0224	0.0236	0.0204
0.0	0.0	0.0	-1429.2317	-965.7033	NaN	NaN	0.4032	0.887	0.0246	0.0215	0.0224	0.0238	0.0207
0.0	0.0	0.0	-735.2317	207.2967	NaN	NaN	-0.3	0.8865	0.0249	0.0214	0.0223	0.0239	0.021
0.0	0.0	0.0	-3211.2317	-2257.7033	NaN	NaN	0.4128	0.8867	0.0252	0.0213	0.022	0.0238	0.021
0.0	0.0	0.0	-458.2317	-2223.7033	NaN	NaN	0.8291	0.886	0.0256	0.0213	0.0221	0.0238	0.0212
0.0	0.0	0.0	-1178.2317	46.2967	NaN	NaN	-0.0409	0.8856	0.0256	0.0213	0.0222	0.024	0.0213
0.0	0.0	0.0	-1303.2317	808.2967	NaN	NaN	-0.3	0.8845	0.0259	0.0215	0.0225	0.0242	0.0214
0.0	0.0	0.0	-2391.2317	302.2967	NaN	NaN	-0.1447	0.8847	0.026	0.0214	0.0225	0.0242	0.0212
0.0	0.0	0.0	-808.2317	403.2967	NaN	NaN	-0.3	0.8847	0.0263	0.0213	0.0225	0.0242	0.021
0.0	0.0	0.0	-1256.2317	-867.7033	NaN	NaN	0.4085	0.8855	0.0267	0.0211	0.0221	0.0238	0.0208
0.0	0.0	0.0	-2370.2317	-2861.7033	NaN	NaN	0.547	0.886	0.0267	0.021	0.022	0.0236	0.0207
0.0	0.0	0.0	-144.2317	6.2967	NaN	NaN	-0.0456	0.8852	0.0269	0.0211	0.0222	0.0238	0.0208
0.0	0.0	0.0	-1890.2317	-960.7033	NaN	NaN	0.337	0.8854	0.0269	0.0211	0.0221	0.0237	0.0209
0.0	0.0	0.0	-1744.2317	248.2967	NaN	NaN	-0.166	0.8855	0.0265	0.0211	0.0222	0.0238	0.0209
0.0	0.0	0.0	-1344.2317	-712.7033	NaN	NaN	0.3465	0.8857	0.0264	0.0211	0.0221	0.0238	0.0209
0.0	0.0	0.0	-1827.2317	-1669.7033	NaN	NaN	0.4775	0.8863	0.026	0.0211	0.022	0.0238	0.0209
0.0	0.0	0.0	-3031.2317	-1734.7033	NaN	NaN	0.364	0.8874	0.0257	0.0209	0.0216	0.0235	0.0209
0.0	0.0	0.0	-1473.2317	-4113.7033	NaN	NaN	0.7363	0.8873	0.0257	0.0209	0.0215	0.0236	0.021
0.0	0.0	0.0	-3392.2317	-192.7033	NaN	NaN	0.0538	0.887	0.0259	0.0208	0.0216	0.0237	0.021
0.0	0.0	0.0	-2503.2317	-3247.7033	NaN	NaN	0.5647	0.8868	0.0261	0.0207	0.0216	0.0237	0.0211
0.0	0.0	0.0	-3333.2317	-543.7033	NaN	NaN	0.1402	0.8863	0.0261	0.0207	0.0219	0.0238	0.0212
0.0	0.0	0.0	-3303.2317	-1829.7033	NaN	NaN	0.3565	0.886	0.026	0.0206	0.0222	0.024	0.0211
0.0	0.0	0.0	-1659.2317	62.2967	NaN	NaN	-0.039	0.885	0.026	0.0206	0.0228	0.0246	0.021
0.0	0.0	0.0	-1284.2317	3359.2967	NaN	NaN	1.3	0.8833	0.0266	0.0202	0.0234	0.0253	0.0212
0.0	0.0	0.0	-2197.2317	15.2967	NaN	NaN	-0.007	0.886	0.0258	0.0203	0.0227	0.0245	0.0208
0.0	0.0	0.0	-1604.2317	-2889.7033	NaN	NaN	0.643	0.8867	0.0257	0.0206	0.0223	0.024	0.0208
0.0	0.0	0.0	-1520.2317	-1123.7033	NaN	NaN	0.425	0.886	0.0259	0.0207	0.0224	0.0241	0.021
0.0	0.0	0.0	-3365.2317	-2364.7033	NaN	NaN	0.4127	0.8853	0.0262	0.0208	0.0225	0.0241	0.0211
0.0	0.0	0.0	-2554.2317	-1758.7033	NaN	NaN	0.4078	0.884	0.0264	0.0209	0.0229	0.0244	0.0213
0.0	0.0	0.0	-2220.2317	193.2967	NaN	NaN	-0.0954	0.8831	0.0268	0.0206	0.0233	0.0247	0.0215
0.0	0.0	0.0	-1132.2317	-1022.7033	NaN	NaN	0.4746	0.8818	0.0271	0.0202	0.0238	0.0254	0.0218
0.0	0.0	0.0	-1920.2317	1343.2967	NaN	NaN	-0.3	0.8792	0.0277	0.0196	0.0248	0.0268	0.022
0.0	0.0	0.0	-922.2317	1373.2967	NaN	NaN	1.3	0.8784	0.028	0.0193	0.0252	0.0272	0.022
0.0	0.0	0.0	-1649.2317	-1340.7033	NaN	NaN	0.4484	0.8832	0.0265	0.0193	0.0238	0.0257	0.0215
0.0	0.0	0.0	-1372.2317	-1821.7033	NaN	NaN	0.5704	0.8831	0.0267	0.0198	0.0236	0.0252	0.0216
0.0	0.0	0.0	-3923.2317	-3971.7033	NaN	NaN	0.5031	0.8845	0.0265	0.0201	0.023	0.0244	0.0215
0.0	0.0	0.0	-2320.2317	-1245.7033	NaN	NaN	0.3493	0.8829	0.027	0.02	0.0235	0.0249	0.0217
0.0	0.0	0.0	-1985.2317	-1237.7033	NaN	NaN	0.384	0.8812	0.0277	0.0195	0.0242	0.0257	0.0217
0.0	0.0	0.0	-3600.2317	-200.7033	NaN	NaN	0.0528	0.8772	0.029	0.0191	0.0255	0.0271	0.0221
0.0	0.0	0.0	-204.2317	-1012.7033	NaN	NaN	0.8322	0.8747	0.0298	0.0188	0.0263	0.0281	0.0223
0.0	0.0	0.0	-1234.2317	-1473.7033	NaN	NaN	0.5442	0.8751	0.0298	0.0188	0.0261	0.0279	0.0222
0.0	0.0	0.0	-2293.2317	-1000.7033	NaN	NaN	0.3038	0.8768	0.0294	0.0188	0.0257	0.0273	0.022
0.0	0.0	0.0	-1935.2317	-778.7033	NaN	NaN	0.2869	0.8782	0.029	0.0189	0.0252	0.0268	0.0219
0.0	0.0	0.0	-1342.2317	-2675.7033	NaN	NaN	0.6659	0.8754	0.0299	0.019	0.0258	0.0276	0.0222
0.0	0.0	0.0	-1963.2317	-760.7033	NaN	NaN	0.2793	0.8723	0.031	0.0189	0.0267	0.0287	0.0225
0.0	0.0	0.0	-886.2317	-568.7033	NaN	NaN	0.3909	0.8683	0.0329	0.0188	0.0276	0.0297	0.0227
0.0	0.0	0.0	-1801.2317	1753.2967	NaN	NaN	-0.3	0.8604	0.0361	0.0188	0.0294	0.0319	0.0233
0.0	0.0	0.0	-1131.2317	-486.7033	NaN	NaN	0.3008	0.8606	0.0369	0.0185	0.0292	0.032	0.0228
0.0	0.0	0.0	-2729.2317	977.2967	NaN	NaN	-0.3	0.8535	0.04	0.0189	0.0303	0.0336	0.0236
0.0	0.0	0.0	-1005.2317	53.2967	NaN	NaN	-0.056	0.853	0.0412	0.0191	0.0299	0.0337	0.0232
0.0	0.0	0.0	-1972.2317	1047.2967	NaN	NaN	-0.3	0.8542	0.0411	0.0192	0.0296	0.0329	0.023
0.0	0.0	0.0	-2977.2317	-422.7033	NaN	NaN	0.1243	0.8595	0.0396	0.019	0.0286	0.031	0.0222
0.0	0.0	0.0	-937.2317	-2351.7033	NaN	NaN	0.715	0.8619	0.0389	0.019	0.0283	0.0298	0.022
0.0	0.0	0.0	-1182.2317	-2390.7033	NaN	NaN	0.6691	0.8602	0.04	0.019	0.0285	0.0298	0.0224
0.0	0.0	0.0	-248.2317	-1031.7033	NaN	NaN	0.8061	0.8522	0.0434	0.0196	0.0295	0.0317	0.0236
0.0	0.0	0.0	-1393.2317	-1561.7033	NaN	NaN	0.5285	0.8505	0.045	0.0196	0.0294	0.0321	0.0235
0.0	0.0	0.0	-1872.2317	2656.2967	NaN	NaN	1.3	0.8371	0.0504	0.0213	0.0309	0.0349	0.0254
0.0	0.0	0.0	-1583.2317	146.2967	NaN	NaN	-0.1018	0.8399	0.0499	0.0211	0.03	0.034	0.0252
0.0	0.0	0.0	-2287.2317	-134.7033	NaN	NaN	0.0556	0.8432	0.0486	0.0207	0.0297	0.0332	0.0246
0.0	0.0	0.0	-2072.2317	503.2967	NaN	NaN	-0.3	0.8436	0.0486	0.0208	0.0296	0.0328	0.0246
0.0	0.0	0.0	-818.2317	-2425.7033	NaN	NaN	0.7478	0.8482	0.0469	0.0203	0.0291	0.0319	0.0236
0.0	0.0	0.0	-1640.2317	2835.2967	NaN	NaN	1.3	0.8427	0.0491	0.0213	0.0299	0.0323	0.0248
0.0	0.0	0.0	-2904.2317	-3003.7033	NaN	NaN	0.5084	0.863	0.0411	0.0189	0.0275	0.0281	0.0215
0.0	0.0	0.0	-2465.2317	-2218.7033	NaN	NaN	0.4737	0.8567	0.043	0.0194	0.029	0.0291	0.0228
0.0	0.0	0.0	-2156.2317	-3869.7033	NaN	NaN	0.6422	0.8629	0.041	0.0186	0.0277	0.0281	0.0217
0.0	0.0	0.0	-743.2317	215.2967	NaN	NaN	-0.3	0.849	0.0468	0.0202	0.0295	0.0307	0.0238
0.0	0.0	0.0	-2489.2317	-1029.7033	NaN	NaN	0.2926	0.8518	0.0464	0.02	0.0284	0.0302	0.0231
0.0	0.0	0.0	-409.2317	-836.7033	NaN	NaN	0.6715	0.8417	0.0505	0.0213	0.0299	0.032	0.0246
0.0	0.0	0.0	-3500.2317	2269.2967	NaN	NaN	-0.3	0.8415	0.0511	0.0214	0.0295	0.0317	0.0247
0.0	0.0	0.0	-1316.2317	-2626.7033	NaN	NaN	0.6662	0.8433	0.0503	0.0212	0.0294	0.0313	0.0246
0.0	0.0	0.0	62.7683	-794.7033	NaN	NaN	1.0858	0.8436	0.0501	0.0211	0.0293	0.0315	0.0243
0.0	0.0	0.0	-1447.2317	-852.7033	NaN	NaN	0.3708	0.8379	0.0526	0.0218	0.0298	0.0326	0.0253
0.0	0.0	0.0	-503.2317	-2606.7033	NaN	NaN	0.8382	0.8406	0.0512	0.0215	0.0292	0.0325	0.025
0.0	0.0	0.0	-1705.2317	258.2967	NaN	NaN	-0.1785	0.8381	0.0517	0.0218	0.0296	0.0332	0.0256
0.0	0.0	0.0	-1169.2317	-566.7033	NaN	NaN	0.3265	0.8395	0.0511	0.0217	0.0294	0.0327	0.0256
0.0	0.0	0.0	-2505.2317	-727.7033	NaN	NaN	0.2251	0.8455	0.0489	0.0209	0.0288	0.0315	0.0244
0.0	0.0	0.0	-1234.2317	-786.7033	NaN	NaN	0.3893	0.8411	0.0507	0.0216	0.0293	0.0321	0.0251
0.0	0.0	0.0	-2313.2317	-490.7033	NaN	NaN	0.175	0.8415	0.0507	0.0217	0.0291	0.032	0.025
0.0	0.0	0.0	-2152.2317	-2151.7033	NaN	NaN	0.4999	0.8409	0.0507	0.0217	0.0291	0.0325	0.0251
0.0	0.0	0.0	-2175.2317	220.2967	NaN	NaN	-0.1127	0.8384	0.0511	0.0221	0.0293	0.0334	0.0256
0.0	0.0	0.0	-426.2317	-1808.7033	NaN	NaN	0.8093	0.8411	0.05	0.0217	0.029	0.0328	0.0253
0.0	0.0	0.0	-2125.2317	-1743.7033	NaN	NaN	0.4507	0.8454	0.0481	0.0211	0.0287	0.0321	0.0246
0.0	0.0	0.0	-1427.2317	-1455.7033	NaN	NaN	0.5049	0.8443	0.0488	0.0213	0.0287	0.0323	0.0245
0.0	0.0	0.0	-2251.2317	-2289.7033	NaN	NaN	0.5042	0.8438	0.0489	0.0215	0.0286	0.033	0.0242
0.0	0.0	0.0	-203.2317	-694.7033	NaN	NaN	0.7737	0.8379	0.051	0.0225	0.029	0.0342	0.0254
0.0	0.0	0.0	-1772.2317	1257.2967	NaN	NaN	-0.3	0.8411	0.0497	0.0223	0.0282	0.0338	0.0249
0.0	0.0	0.0	1806.7683	-1682.7033	NaN	NaN	-0.3	0.8383	0.0504	0.0227	0.0286	0.0345	0.0255
0.0	0.0	0.0	-1583.2317	1533.2967	NaN	NaN	-0.3	0.8407	0.0492	0.0224	0.0282	0.0343	0.0252
0.0	0.0	0.0	-1259.2317	-435.7033	NaN	NaN	0.2571	0.8415	0.0487	0.0223	0.0282	0.0343	0.025
0.0	0.0	0.0	-1502.2317	508.2967	NaN	NaN	-0.3	0.8462	0.0468	0.0216	0.0276	0.0334	0.0244
0.0	0.0	0.0	-417.2317	-1816.7033	NaN	NaN	0.8132	0.8507	0.0451	0.021	0.0273	0.0325	0.0235
0.0	0.0	0.0	-2244.2317	-1087.7033	NaN	NaN	0.3264	0.853	0.0445	0.0207	0.027	0.0318	0.023
0.0	0.0	0.0	-2606.2317	-1338.7033	NaN	NaN	0.3393	0.8532	0.0451	0.0208	0.0265	0.0314	0.0229
0.0	0.0	0.0	-1969.2317	-1911.7033	NaN	NaN	0.4926	0.8529	0.0445	0.021	0.0266	0.0324	0.0227
0.0	0.0	0.0	-234.2317	3044.2967	NaN	NaN	1.0834	0.8446	0.0474	0.0223	0.0272	0.0337	0.0247
0.0	0.0	0.0	-2339.2317	-729.7033	NaN	NaN	0.2378	0.8503	0.0452	0.0216	0.0263	0.0328	0.0238
0.0	0.0	0.0	644.7683	1842.2967	NaN	NaN	0.7408	0.8457	0.0466	0.0223	0.027	0.0336	0.0247
0.0	0.0	0.0	-1403.2317	-954.7033	NaN	NaN	0.4049	0.8559	0.0432	0.021	0.0256	0.0315	0.0228
0.0	0.0	0.0	-2801.2317	-2138.7033	NaN	NaN	0.4329	0.8596	0.0415	0.0204	0.0256	0.0311	0.0219
0.0	0.0	0.0	-2112.2317	1781.2967	NaN	NaN	-0.3	0.8593	0.0413	0.0206	0.0253	0.0311	0.0224
0.0	0.0	0.0	-2113.2317	-536.7033	NaN	NaN	0.2025	0.859	0.0408	0.0208	0.0252	0.0314	0.0228
0.0	0.0	0.0	-1260.2317	824.2967	NaN	NaN	-0.3	0.8569	0.0412	0.0213	0.0252	0.0318	0.0236
0.0	0.0	0.0	-947.2317	9.2967	NaN	NaN	-0.0099	0.8605	0.0394	0.021	0.0247	0.0311	0.0232
0.0	0.0	0.0	-1704.2317	184.2967	NaN	NaN	-0.1213	0.8647	0.0376	0.0207	0.0242	0.0301	0.0228
0.0	0.0	0.0	-2876.2317	-674.7033	NaN	NaN	0.19	0.8741	0.0336	0.0199	0.0227	0.0279	0.0218
0.0	0.0	0.0	-3418.2317	-517.7033	NaN	NaN	0.1315	0.8798	0.0312	0.0196	0.0218	0.0262	0.0214
0.0	0.0	0.0	-3463.2317	-1620.7033	NaN	NaN	0.3188	0.88	0.0313	0.0198	0.0214	0.0261	0.0215
0.0	0.0	0.0	-1383.2317	-2042.7033	NaN	NaN	0.5962	0.8736	0.0335	0.0207	0.022	0.0279	0.0222
0.0	0.0	0.0	-859.2317	311.2967	NaN	NaN	-0.3	0.8686	0.0354	0.0211	0.0228	0.0293	0.0226
0.0	0.0	0.0	-2415.2317	2998.2967	NaN	NaN	1.3	0.8617	0.0382	0.0219	0.0238	0.0305	0.0239
0.0	0.0	0.0	-3099.2317	-74.7033	NaN	NaN	0.0235	0.8691	0.0355	0.0207	0.0229	0.0294	0.0224
0.0	0.0	0.0	485.7683	1034.2967	NaN	NaN	0.6804	0.864	0.037	0.0215	0.0237	0.0304	0.0234
0.0	0.0	0.0	-2250.2317	1729.2967	NaN	NaN	-0.3	0.8681	0.0358	0.021	0.023	0.0293	0.0228
0.0	0.0	0.0	19.7683	-1725.7033	NaN	NaN	1.0116	0.8746	0.0334	0.0204	0.0221	0.0277	0.0219
0.0	0.0	0.0	-1631.2317	-1630.7033	NaN	NaN	0.4999	0.8784	0.0318	0.0202	0.0216	0.0268	0.0213
0.0	0.0	0.0	-701.2317	-219.7033	NaN	NaN	0.2386	0.8756	0.0327	0.0207	0.022	0.027	0.022
0.0	0.0	0.0	-1099.2317	-1059.7033	NaN	NaN	0.4908	0.8813	0.0307	0.0199	0.0212	0.0258	0.0211
0.0	0.0	0.0	-2339.2317	1334.2967	NaN	NaN	-0.3	0.8728	0.0334	0.0211	0.0225	0.0278	0.0224
0.0	0.0	0.0	-2841.2317	-973.7033	NaN	NaN	0.2552	0.8755	0.0327	0.0206	0.0222	0.0272	0.0218
0.0	0.0	0.0	-1278.2317	-897.7033	NaN	NaN	0.4126	0.8738	0.033	0.0208	0.0226	0.0276	0.0221
0.0	0.0	0.0	1287.7683	-501.7033	NaN	NaN	-0.3	0.8743	0.0326	0.0208	0.0227	0.0275	0.0221
0.0	0.0	0.0	-2317.2317	-1083.7033	NaN	NaN	0.3186	0.8805	0.0302	0.02	0.022	0.026	0.0214
0.0	0.0	0.0	-1661.2317	-383.7033	NaN	NaN	0.1876	0.8771	0.0313	0.0205	0.0224	0.0268	0.022
0.0	0.0	0.0	-2677.2317	1848.2967	NaN	NaN	-0.3	0.8751	0.0319	0.0209	0.0226	0.0273	0.0222
0.0	0.0	0.0	-336.2317	-2041.7033	NaN	NaN	0.8586	0.8797	0.0301	0.0204	0.0221	0.0262	0.0216
0.0	0.0	0.0	-1795.2317	915.2967	NaN	NaN	-0.3	0.8813	0.029	0.0204	0.0221	0.0257	0.0216
0.0	0.0	0.0	-2616.2317	-3028.7033	NaN	NaN	0.5365	0.8843	0.0275	0.02	0.0222	0.0245	0.0216
0.0	0.0	0.0	-1235.2317	119.2967	NaN	NaN	-0.1069	0.8809	0.0286	0.0204	0.0227	0.0252	0.0222
0.0	0.0	0.0	-3134.2317	-1044.7033	NaN	NaN	0.25	0.8843	0.0273	0.0198	0.0223	0.0244	0.0219
0.0	0.0	0.0	376.7683	-1990.7033	NaN	NaN	1.2334	0.8826	0.0279	0.02	0.0224	0.0249	0.0222
0.0	0.0	0.0	-785.2317	-195.7033	NaN	NaN	0.1995	0.8794	0.0293	0.0204	0.0226	0.0258	0.0224
0.0	0.0	0.0	-2019.2317	983.2967	NaN	NaN	-0.3	0.8762	0.0305	0.0209	0.0232	0.0263	0.0228
0.0	0.0	0.0	-2012.2317	-74.7033	NaN	NaN	0.0358	0.8821	0.0282	0.0201	0.0226	0.0249	0.0221
0.0	0.0	0.0	-2107.2317	-1287.7033	NaN	NaN	0.3793	0.8824	0.0274	0.0199	0.023	0.0248	0.0225
0.0	0.0	0.0	-3485.2317	-1405.7033	NaN	NaN	0.2874	0.8842	0.0268	0.0195	0.0228	0.0244	0.0223
0.0	0.0	0.0	-3084.2317	2719.2967	NaN	NaN	-0.3	0.8796	0.029	0.0197	0.0233	0.0257	0.0226
0.0	0.0	0.0	-2279.2317	945.2967	NaN	NaN	-0.3	0.8779	0.03	0.0198	0.0234	0.0264	0.0225
0.0	0.0	0.0	-2135.2317	696.2967	NaN	NaN	-0.3	0.8775	0.0302	0.02	0.0235	0.0264	0.0223
0.0	0.0	0.0	-3178.2317	-314.7033	NaN	NaN	0.0901	0.8802	0.029	0.0199	0.0232	0.0258	0.0219
0.0	0.0	0.0	338.7683	-1845.7033	NaN	NaN	1.2248	0.8821	0.028	0.0199	0.023	0.0252	0.0218
0.0	0.0	0.0	-1877.2317	-1320.7033	NaN	NaN	0.413	0.8857	0.026	0.0198	0.0227	0.0243	0.0216
0.0	0.0	0.0	-1950.2317	-284.7033	NaN	NaN	0.1274	0.8857	0.0256	0.0199	0.0228	0.0242	0.0217
0.0	0.0	0.0	-2194.2317	-2090.7033	NaN	NaN	0.4879	0.8896	0.0243	0.0194	0.0222	0.0232	0.0213
0.0	0.0	0.0	-4698.2317	-1638.7033	NaN	NaN	0.2586	0.8878	0.0246	0.0196	0.0225	0.0238	0.0217
0.0	0.0	0.0	-174.2317	-659.7033	NaN	NaN	0.7911	0.8843	0.0258	0.0198	0.0229	0.0249	0.0222
0.0	0.0	0.0	-1440.2317	-1212.7033	NaN	NaN	0.4571	0.885	0.0257	0.0197	0.0226	0.025	0.022
0.0	0.0	0.0	-1064.2317	1423.2967	NaN	NaN	1.3	0.8807	0.0272	0.0204	0.0233	0.026	0.0225
0.0	0.0	0.0	-1350.2317	-2776.7033	NaN	NaN	0.6728	0.8859	0.0253	0.02	0.0224	0.0247	0.0217
0.0	0.0	0.0	-2395.2317	-1802.7033	NaN	NaN	0.4294	0.8824	0.0264	0.0204	0.023	0.0254	0.0224
0.0	0.0	0.0	-1151.2317	1510.2967	NaN	NaN	1.3	0.8827	0.0266	0.0202	0.0228	0.0256	0.0221
0.0	0.0	0.0	-1492.2317	-2007.7033	NaN	NaN	0.5736	0.8839	0.026	0.02	0.0227	0.0255	0.022
0.0	0.0	0.0	-1125.2317	1226.2967	NaN	NaN	1.3	0.8788	0.0278	0.0202	0.0235	0.0272	0.0225
0.0	0.0	0.0	-2115.2317	1719.2967	NaN	NaN	-0.3	0.8805	0.0273	0.02	0.0233	0.0269	0.022
0.0	0.0	0.0	-958.2317	-1451.7033	NaN	NaN	0.6024	0.886	0.0247	0.0195	0.0227	0.0254	0.0216
0.0	0.0	0.0	-978.2317	-535.7033	NaN	NaN	0.3538	0.8863	0.0243	0.0196	0.0227	0.0254	0.0217
0.0	0.0	0.0	-2187.2317	-2310.7033	NaN	NaN	0.5137	0.8885	0.0236	0.0195	0.0222	0.0248	0.0214
0.0	0.0	0.0	-2169.2317	2608.2967	NaN	NaN	1.3	0.8847	0.0246	0.0197	0.023	0.026	0.022
0.0	0.0	0.0	-1615.2317	-2208.7033	NaN	NaN	0.5776	0.889	0.0234	0.0193	0.022	0.0248	0.0214
0.0	0.0	0.0	-4290.2317	117.2967	NaN	NaN	-0.0281	0.8874	0.0236	0.0195	0.0224	0.0252	0.0219
0.0	0.0	0.0	-1220.2317	-1866.7033	NaN	NaN	0.6047	0.8879	0.0236	0.0192	0.0223	0.0252	0.0219
0.0	0.0	0.0	-2568.2317	1352.2967	NaN	NaN	-0.3	0.8847	0.0243	0.0193	0.023	0.0261	0.0225
0.0	0.0	0.0	-2431.2317	-1032.7033	NaN	NaN	0.2981	0.8882	0.0234	0.0189	0.0223	0.0253	0.0219
0.0	0.0	0.0	-2650.2317	-1487.7033	NaN	NaN	0.3595	0.8883	0.0233	0.019	0.0223	0.0251	0.0221
0.0	0.0	0.0	-1863.2317	-264.7033	NaN	NaN	0.1244	0.8883	0.0235	0.0189	0.0223	0.0249	0.0221
0.0	0.0	0.0	-2868.2317	-3026.7033	NaN	NaN	0.5134	0.8906	0.0229	0.0187	0.0218	0.0241	0.0218
0.0	0.0	0.0	-1510.2317	-1696.7033	NaN	NaN	0.5291	0.8881	0.0238	0.0188	0.0224	0.0248	0.0222
0.0	0.0	0.0	-1997.2317	-223.7033	NaN	NaN	0.1007	0.8848	0.025	0.0187	0.0233	0.0258	0.0225
0.0	0.0	0.0	-1583.2317	-1430.7033	NaN	NaN	0.4747	0.8806	0.0268	0.0186	0.0241	0.0271	0.0228
0.0	0.0	0.0	-1647.2317	1604.2967	NaN	NaN	-0.3	0.8734	0.0295	0.0188	0.0254	0.0294	0.0234
0.0	0.0	0.0	-153.2317	-2115.7033	NaN	NaN	0.9325	0.8725	0.0301	0.0188	0.0256	0.0299	0.023
0.0	0.0	0.0	-1267.2317	1620.2967	NaN	NaN	1.3	0.8741	0.0297	0.0189	0.0254	0.0293	0.0226
0.0	0.0	0.0	-1768.2317	-3782.7033	NaN	NaN	0.6815	0.8828	0.0265	0.0186	0.0238	0.0268	0.0215
0.0	0.0	0.0	-1112.2317	-1716.7033	NaN	NaN	0.6068	0.8796	0.0275	0.019	0.0243	0.0274	0.0221
0.0	0.0	0.0	-3613.2317	356.2967	NaN	NaN	-0.1094	0.8788	0.0283	0.0189	0.0244	0.0276	0.022
0.0	0.0	0.0	-1728.2317	-1967.7033	NaN	NaN	0.5324	0.8779	0.0287	0.019	0.0245	0.0279	0.0219
0.0	0.0	0.0	-1822.2317	-497.7033	NaN	NaN	0.2145	0.8761	0.0298	0.0192	0.0246	0.0282	0.0221
0.0	0.0	0.0	-1102.2317	-1940.7033	NaN	NaN	0.6378	0.8725	0.0315	0.0194	0.0251	0.0291	0.0224
0.0	0.0	0.0	-1010.2317	1534.2967	NaN	NaN	1.3	0.8638	0.0351	0.0202	0.0263	0.0313	0.0233
0.0	0.0	0.0	-2425.2317	-1016.7033	NaN	NaN	0.2954	0.8693	0.0337	0.0195	0.0254	0.03	0.0221
0.0	0.0	0.0	-948.2317	2175.2967	NaN	NaN	1.3	0.8579	0.0375	0.0207	0.0273	0.0328	0.0239
0.0	0.0	0.0	258.7683	-1059.7033	NaN	NaN	1.3	0.8671	0.0347	0.0196	0.0258	0.0306	0.0222
0.0	0.0	0.0	-1870.2317	1666.2967	NaN	NaN	-0.3	0.8628	0.0358	0.0201	0.0269	0.0314	0.0231
0.0	0.0	0.0	-810.2317	-1625.7033	NaN	NaN	0.6674	0.8693	0.0335	0.0195	0.0258	0.0298	0.022
0.0	0.0	0.0	-1276.2317	-1048.7033	NaN	NaN	0.4511	0.8719	0.0321	0.0192	0.0256	0.0291	0.0221
0.0	0.0	0.0	-1145.2317	212.2967	NaN	NaN	-0.2276	0.8713	0.0324	0.0191	0.0256	0.0294	0.0222
0.0	0.0	0.0	-2337.2317	760.2967	NaN	NaN	-0.3	0.8694	0.0329	0.0193	0.026	0.0301	0.0224
0.0	0.0	0.0	-2543.2317	-1544.7033	NaN	NaN	0.3779	0.8762	0.0305	0.0188	0.0248	0.0281	0.0216
0.0	0.0	0.0	-865.2317	156.2967	NaN	NaN	-0.2205	0.8736	0.031	0.0192	0.0253	0.0288	0.0221
0.0	0.0	0.0	-2213.2317	-2724.7033	NaN	NaN	0.5518	0.8814	0.0281	0.0187	0.0238	0.0267	0.0213
0.0	0.0	0.0	-2757.2317	-997.7033	NaN	NaN	0.2657	0.8767	0.0295	0.0192	0.0247	0.0278	0.0221
0.0	0.0	0.0	-2905.2317	1646.2967	NaN	NaN	-0.3	0.8755	0.0302	0.0192	0.0248	0.0281	0.0222
0.0	0.0	0.0	-1917.2317	-2473.7033	NaN	NaN	0.5634	0.8817	0.0277	0.0188	0.0238	0.0264	0.0216
0.0	0.0	0.0	-1030.2317	-2039.7033	NaN	NaN	0.6644	0.8775	0.029	0.0191	0.0246	0.0274	0.0224
0.0	0.0	0.0	-3569.2317	-1009.7033	NaN	NaN	0.2205	0.8761	0.0298	0.0189	0.025	0.0278	0.0223
0.0	0.0	0.0	-2327.2317	-750.7033	NaN	NaN	0.2439	0.8739	0.0307	0.019	0.0255	0.0282	0.0227
0.0	0.0	0.0	-1368.2317	-570.7033	NaN	NaN	0.2943	0.8762	0.0299	0.0187	0.0252	0.0278	0.0223
0.0	0.0	0.0	-1461.2317	-1349.7033	NaN	NaN	0.4802	0.8734	0.031	0.019	0.0257	0.0282	0.0228
0.0	0.0	0.0	-1628.2317	-814.7033	NaN	NaN	0.3335	0.8715	0.0321	0.019	0.026	0.0286	0.0228
0.0	0.0	0.0	-1386.2317	1168.2967	NaN	NaN	-0.3	0.8645	0.0346	0.0195	0.0274	0.0301	0.024
0.0	0.0	0.0	-1216.2317	-1883.7033	NaN	NaN	0.6077	0.8715	0.0323	0.0185	0.0263	0.0286	0.0227
0.0	0.0	0.0	-186.2317	1353.2967	NaN	NaN	1.1596	0.8605	0.036	0.0195	0.0283	0.0313	0.0244
0.0	0.0	0.0	-1967.2317	-141.7033	NaN	NaN	0.0672	0.8631	0.0356	0.0189	0.0279	0.0308	0.0237
0.0	0.0	0.0	-1529.2317	22.2967	NaN	NaN	-0.0148	0.8598	0.0367	0.0191	0.0286	0.0316	0.0243
0.0	0.0	0.0	-1519.2317	-3269.7033	NaN	NaN	0.6828	0.8656	0.0346	0.0183	0.0277	0.0307	0.0232
0.0	0.0	0.0	-1209.2317	777.2967	NaN	NaN	-0.3	0.8574	0.0378	0.0192	0.0289	0.0325	0.0243
0.0	0.0	0.0	-4287.2317	-66.7033	NaN	NaN	0.0153	0.8645	0.0358	0.0183	0.0278	0.0305	0.0231
0.0	0.0	0.0	-1120.2317	-1636.7033	NaN	NaN	0.5937	0.8643	0.0365	0.0186	0.0274	0.0301	0.0232
0.0	0.0	0.0	-3302.2317	-3968.7033	NaN	NaN	0.5458	0.8651	0.0372	0.0191	0.0263	0.0301	0.0222
0.0	0.0	0.0	-2678.2317	-2930.7033	NaN	NaN	0.5225	0.8505	0.0428	0.0209	0.028	0.0344	0.0234
0.0	0.0	0.0	-871.2317	448.2967	NaN	NaN	-0.3	0.8409	0.0465	0.0218	0.0292	0.0366	0.025
0.0	0.0	0.0	-87.2317	-349.7033	NaN	NaN	0.8004	0.8364	0.048	0.0221	0.0301	0.0378	0.0256
0.0	0.0	0.0	-2651.2317	1359.2967	NaN	NaN	-0.3	0.8355	0.049	0.0222	0.0301	0.0374	0.0259
0.0	0.0	0.0	-1124.2317	-2592.7033	NaN	NaN	0.6975	0.8409	0.0475	0.0213	0.0294	0.0364	0.0244
0.0	0.0	0.0	-909.2317	272.2967	NaN	NaN	-0.3	0.8381	0.0488	0.0218	0.0297	0.0366	0.0249
0.0	0.0	0.0	-1661.2317	-931.7033	NaN	NaN	0.3593	0.843	0.0474	0.0212	0.0288	0.0354	0.0242
0.0	0.0	0.0	-900.2317	-1061.7033	NaN	NaN	0.5412	0.8428	0.0474	0.0214	0.0288	0.0353	0.0242
0.0	0.0	0.0	-1763.2317	2185.2967	NaN	NaN	1.3	0.8402	0.0488	0.0221	0.0288	0.0352	0.0249
0.0	0.0	0.0	-1600.2317	261.2967	NaN	NaN	-0.1952	0.8428	0.0484	0.0219	0.028	0.0342	0.0247
0.0	0.0	0.0	-2256.2317	-92.7033	NaN	NaN	0.0395	0.8472	0.0469	0.0214	0.0273	0.0334	0.0238
0.0	0.0	0.0	964.7683	-523.7033	NaN	NaN	-0.3	0.8449	0.0483	0.022	0.0274	0.0332	0.0241
0.0	0.0	0.0	-2556.2317	-1095.7033	NaN	NaN	0.3	0.8506	0.0468	0.0215	0.0263	0.0316	0.0231
0.0	0.0	0.0	-655.2317	-2712.7033	NaN	NaN	0.8055	0.8484	0.0479	0.0221	0.0265	0.0316	0.0234
0.0	0.0	0.0	-356.2317	-1728.7033	NaN	NaN	0.8291	0.8507	0.0474	0.0222	0.0259	0.0307	0.0231
0.0	0.0	0.0	-2680.2317	181.2967	NaN	NaN	-0.0725	0.848	0.0485	0.0227	0.0262	0.0309	0.0237
0.0	0.0	0.0	-1428.2317	-366.7033	NaN	NaN	0.2043	0.8475	0.0488	0.023	0.026	0.0306	0.0241
0.0	0.0	0.0	-2347.2317	2483.2967	NaN	NaN	1.3	0.8439	0.0504	0.0236	0.0263	0.0309	0.0249
0.0	0.0	0.0	114.7683	1194.2967	NaN	NaN	0.9123	0.8435	0.0507	0.0239	0.0262	0.0308	0.025
0.0	0.0	0.0	138.7683	-207.7033	NaN	NaN	1.3	0.8501	0.0482	0.0234	0.0249	0.0293	0.024
0.0	0.0	0.0	-2598.2317	-996.7033	NaN	NaN	0.2773	0.8548	0.0466	0.0232	0.0243	0.0283	0.0229
0.0	0.0	0.0	1267.7683	752.2967	NaN	NaN	0.3724	0.8517	0.0481	0.0237	0.0247	0.0284	0.0235
0.0	0.0	0.0	-2664.2317	-885.7033	NaN	NaN	0.2495	0.8573	0.0459	0.0232	0.024	0.0273	0.0223
0.0	0.0	0.0	-1422.2317	-1048.7033	NaN	NaN	0.4244	0.8519	0.0479	0.0237	0.0249	0.0282	0.0234
0.0	0.0	0.0	-1213.2317	-1183.7033	NaN	NaN	0.4938	0.8517	0.0483	0.0238	0.0248	0.0281	0.0233
0.0	0.0	0.0	-596.2317	-1749.7033	NaN	NaN	0.7458	0.8486	0.0492	0.0239	0.0255	0.0287	0.0242
0.0	0.0	0.0	801.7683	661.2967	NaN	NaN	0.452	0.8486	0.0492	0.0239	0.0254	0.0287	0.0242
0.0	0.0	0.0	-3064.2317	-242.7033	NaN	NaN	0.0734	0.8515	0.0478	0.0237	0.0251	0.0282	0.0236
0.0	0.0	0.0	-2653.2317	626.2967	NaN	NaN	-0.3	0.8501	0.0485	0.0237	0.0255	0.0284	0.0238
0.0	0.0	0.0	-3924.2317	-1109.7033	NaN	NaN	0.2204	0.858	0.0453	0.0227	0.0244	0.0273	0.0223
0.0	0.0	0.0	-821.2317	21.2967	NaN	NaN	-0.0266	0.8508	0.0479	0.0235	0.0256	0.0285	0.0237
0.0	0.0	0.0	-2574.2317	-2310.7033	NaN	NaN	0.473	0.8542	0.0468	0.0231	0.0249	0.0279	0.0231
0.0	0.0	0.0	-2745.2317	1614.2967	NaN	NaN	-0.3	0.8488	0.0488	0.0239	0.0258	0.0288	0.0239
0.0	0.0	0.0	-2370.2317	-2338.7033	NaN	NaN	0.4967	0.8564	0.046	0.023	0.0248	0.0279	0.022
0.0	0.0	0.0	-2089.2317	-581.7033	NaN	NaN	0.2178	0.8514	0.0475	0.0234	0.0258	0.029	0.0229
0.0	0.0	0.0	-2704.2317	-1580.7033	NaN	NaN	0.3689	0.8548	0.0462	0.023	0.0253	0.0285	0.0222
0.0	0.0	0.0	-417.2317	1919.2967	NaN	NaN	1.2778	0.8484	0.0484	0.0239	0.0262	0.0295	0.0236
0.0	0.0	0.0	-2956.2317	-3188.7033	NaN	NaN	0.5189	0.8555	0.0459	0.0231	0.0251	0.0285	0.0219
0.0	0.0	0.0	-1876.2317	-1710.7033	NaN	NaN	0.4769	0.8508	0.0474	0.0237	0.0259	0.0293	0.0229
0.0	0.0	0.0	-2652.2317	1682.2967	NaN	NaN	-0.3	0.8447	0.0504	0.0249	0.026	0.0295	0.0246
0.0	0.0	0.0	-1617.2317	90.2967	NaN	NaN	-0.0591	0.8243	0.0606	0.0292	0.0264	0.0297	0.0297
0.0	0.0	0.0	-2457.2317	-1978.7033	NaN	NaN	0.4461	0.81	0.0695	0.0329	0.0259	0.0283	0.0335
0.0	0.0	0.0	-1335.2317	-542.7033	NaN	NaN	0.289	0.7952	0.0772	0.0345	0.0277	0.0289	0.0365
0.0	0.0	0.0	279.7683	-269.7033	NaN	NaN	-0.3	0.7886	0.0813	0.0351	0.0283	0.0291	0.0376
0.0	0.0	0.0	-1406.2317	-1536.7033	NaN	NaN	0.5222	0.7886	0.0811	0.0348	0.0284	0.0292	0.0379
0.0	0.0	0.0	-836.2317	-1298.7033	NaN	NaN	0.6083	0.7924	0.0793	0.0342	0.0281	0.0288	0.0373
0.0	0.0	0.0	-1272.2317	-1095.7033	NaN	NaN	0.4627	0.7897	0.0799	0.0341	0.0288	0.0298	0.0378
0.0	0.0	0.0	-1373.2317	88.2967	NaN	NaN	-0.0687	0.7781	0.0852	0.0356	0.0299	0.0313	0.0399
0.0	0.0	0.0	-3725.2317	2954.2967	NaN	NaN	-0.3	0.7893	0.0799	0.0344	0.0283	0.0297	0.0384
0.0	0.0	0.0	-1536.2317	676.2967	NaN	NaN	-0.3	0.8006	0.0742	0.0333	0.0275	0.0283	0.0362
0.0	0.0	0.0	-1521.2317	-4651.7033	NaN	NaN	0.7536	0.8159	0.0668	0.0314	0.0263	0.027	0.0327
0.0	0.0	0.0	-2968.2317	-2003.7033	NaN	NaN	0.403	0.8103	0.0681	0.0316	0.0274	0.0285	0.0342
0.0	0.0	0.0	70.7683	2290.2967	NaN	NaN	0.97	0.7939	0.0753	0.0338	0.0286	0.0304	0.038
0.0	0.0	0.0	-1435.2317	-1641.7033	NaN	NaN	0.5336	0.8094	0.0686	0.0325	0.0262	0.028	0.0354
0.0	0.0	0.0	-3281.2317	-2333.7033	NaN	NaN	0.4156	0.8132	0.0658	0.0325	0.0259	0.0275	0.035
0.0	0.0	0.0	-1796.2317	-2727.7033	NaN	NaN	0.6029	0.8155	0.0643	0.0326	0.0253	0.0272	0.0351
0.0	0.0	0.0	-1460.2317	-1168.7033	NaN	NaN	0.4446	0.7971	0.0726	0.0343	0.0275	0.0297	0.0388
0.0	0.0	0.0	-3159.2317	1000.2967	NaN	NaN	-0.3	0.7951	0.0743	0.034	0.0278	0.0304	0.0384
0.0	0.0	0.0	-392.2317	1039.2967	NaN	NaN	1.3	0.787	0.0786	0.0347	0.0289	0.0312	0.0396
0.0	0.0	0.0	-2431.2317	-1241.7033	NaN	NaN	0.3381	0.7962	0.0751	0.0334	0.0278	0.0299	0.0377
0.0	0.0	0.0	-3189.2317	-840.7033	NaN	NaN	0.2086	0.7936	0.0762	0.0337	0.0283	0.0302	0.038
0.0	0.0	0.0	-1142.2317	-2533.7033	NaN	NaN	0.6893	0.8027	0.0726	0.0326	0.0271	0.0289	0.036
0.0	0.0	0.0	-175.2317	-376.7033	NaN	NaN	0.6825	0.7885	0.0787	0.034	0.0291	0.0311	0.0386
0.0	0.0	0.0	-2449.2317	452.2967	NaN	NaN	-0.2265	0.785	0.0814	0.0346	0.0289	0.0313	0.0388
0.0	0.0	0.0	-3294.2317	-268.7033	NaN	NaN	0.0754	0.7831	0.0825	0.0347	0.0291	0.0313	0.0393
0.0	0.0	0.0	-1129.2317	1042.2967	NaN	NaN	-0.3	0.7737	0.0871	0.036	0.0301	0.0325	0.0406
0.0	0.0	0.0	-1019.2317	-476.7033	NaN	NaN	0.3187	0.7868	0.0812	0.0342	0.0282	0.0305	0.0391
0.0	0.0	0.0	-2568.2317	-1539.7033	NaN	NaN	0.3748	0.7915	0.0786	0.0336	0.0281	0.0302	0.0381
0.0	0.0	0.0	-2450.2317	795.2967	NaN	NaN	-0.3	0.7749	0.0867	0.0358	0.0302	0.0323	0.0401
0.0	0.0	0.0	-1322.2317	-275.7033	NaN	NaN	0.1725	0.7753	0.0872	0.0355	0.0297	0.0319	0.0405
0.0	0.0	0.0	-1653.2317	-1543.7033	NaN	NaN	0.4829	0.7888	0.0805	0.0337	0.0281	0.0302	0.0387
0.0	0.0	0.0	-2466.2317	1320.2967	NaN	NaN	-0.3	0.7809	0.0843	0.0347	0.0295	0.0311	0.0395
0.0	0.0	0.0	-1749.2317	-1226.7033	NaN	NaN	0.4122	0.7819	0.0846	0.0342	0.0294	0.0309	0.0391
0.0	0.0	0.0	-2170.2317	1337.2967	NaN	NaN	-0.3	0.7783	0.0866	0.0341	0.0302	0.0311	0.0399
0.0	0.0	0.0	-3540.2317	-1921.7033	NaN	NaN	0.3518	0.7956	0.0789	0.0317	0.0282	0.0288	0.0367
0.0	0.0	0.0	-1134.2317	-911.7033	NaN	NaN	0.4456	0.7762	0.0885	0.0329	0.0319	0.0313	0.0392
0.0	0.0	0.0	-693.2317	-1126.7033	NaN	NaN	0.6191	0.7659	0.0956	0.0332	0.0338	0.0322	0.0393
0.0	0.0	0.0	-2391.2317	3740.2967	NaN	NaN	1.3	0.747	0.107	0.0342	0.0368	0.0332	0.0417
0.0	0.0	0.0	-3501.2317	-257.7033	NaN	NaN	0.0686	0.7774	0.0914	0.0302	0.0327	0.0299	0.0384
0.0	0.0	0.0	-2873.2317	1281.2967	NaN	NaN	-0.3	0.751	0.1059	0.0327	0.0377	0.0324	0.0403
0.0	0.0	0.0	-2457.2317	-534.7033	NaN	NaN	0.1787	0.7754	0.0945	0.0296	0.0336	0.0293	0.0376
0.0	0.0	0.0	-1430.2317	-446.7033	NaN	NaN	0.238	0.7722	0.0956	0.0297	0.0351	0.0297	0.0377
0.0	0.0	0.0	-2258.2317	-2979.7033	NaN	NaN	0.5689	0.7764	0.094	0.0289	0.0348	0.0295	0.0363
0.0	0.0	0.0	-1971.2317	148.2967	NaN	NaN	-0.0814	0.7553	0.1062	0.0303	0.0388	0.0315	0.0378
0.0	0.0	0.0	-1598.2317	2857.2967	NaN	NaN	1.3	0.7441	0.114	0.0309	0.0402	0.0319	0.0389
0.0	0.0	0.0	-2156.2317	-735.7033	NaN	NaN	0.2544	0.7643	0.103	0.0292	0.0364	0.0291	0.038
0.0	0.0	0.0	-3285.2317	-3753.7033	NaN	NaN	0.5333	0.7778	0.0949	0.0287	0.0344	0.0284	0.0357
0.0	0.0	0.0	-1545.2317	817.2967	NaN	NaN	-0.3	0.7371	0.1191	0.0317	0.0416	0.0318	0.0387
0.0	0.0	0.0	-1673.2317	110.2967	NaN	NaN	-0.0706	0.7385	0.1208	0.0306	0.0406	0.0306	0.039
0.0	0.0	0.0	-2498.2317	-999.7033	NaN	NaN	0.2858	0.7414	0.1185	0.0306	0.0403	0.0302	0.039
0.0	0.0	0.0	-1404.2317	485.2967	NaN	NaN	-0.3	0.7342	0.1238	0.0312	0.0412	0.0301	0.0394
0.0	0.0	0.0	-1400.2317	-1740.7033	NaN	NaN	0.5542	0.7548	0.1115	0.0301	0.0373	0.0284	0.0379
0.0	0.0	0.0	-934.2317	-1883.7033	NaN	NaN	0.6685	0.7431	0.1181	0.031	0.0396	0.0296	0.0386
0.0	0.0	0.0	-3108.2317	-870.7033	NaN	NaN	0.2188	0.7387	0.1219	0.0309	0.0402	0.0296	0.0386
0.0	0.0	0.0	-2478.2317	-132.7033	NaN	NaN	0.0508	0.7245	0.1312	0.0316	0.0427	0.0306	0.0395
0.0	0.0	0.0	-790.2317	13.2967	NaN	NaN	-0.0171	0.7176	0.1362	0.0317	0.0436	0.0308	0.0401
0.0	0.0	0.0	-2882.2317	1470.2967	NaN	NaN	-0.3	0.7331	0.1267	0.0307	0.0407	0.0292	0.0395
0.0	0.0	0.0	-1200.2317	1327.2967	NaN	NaN	1.3	0.7303	0.1279	0.0315	0.0411	0.0296	0.0397
0.0	0.0	0.0	-2763.2317	498.2967	NaN	NaN	-0.22	0.7512	0.1146	0.0305	0.0373	0.0279	0.0385
0.0	0.0	0.0	-1117.2317	-1459.7033	NaN	NaN	0.5664	0.7544	0.1112	0.0309	0.037	0.0284	0.0381
0.0	0.0	0.0	-660.2317	-426.7033	NaN	NaN	0.3926	0.7506	0.1129	0.0315	0.0375	0.0289	0.0386
0.0	0.0	0.0	-1829.2317	-1446.7033	NaN	NaN	0.4416	0.7675	0.1021	0.0308	0.0345	0.0278	0.0373
0.0	0.0	0.0	-1606.2317	-2461.7033	NaN	NaN	0.6051	0.7822	0.0925	0.0303	0.0323	0.0272	0.0355
0.0	0.0	0.0	-2721.2317	-1574.7033	NaN	NaN	0.3666	0.7868	0.0894	0.0301	0.0318	0.0272	0.0347
0.0	0.0	0.0	-3346.2317	-3844.7033	NaN	NaN	0.5347	0.7899	0.0873	0.0297	0.0315	0.0275	0.0341
0.0	0.0	0.0	-150.2317	-1442.7033	NaN	NaN	0.9057	0.774	0.0957	0.0305	0.0342	0.029	0.0366
0.0	0.0	0.0	-3421.2317	-2295.7033	NaN	NaN	0.4016	0.7776	0.0944	0.0302	0.0332	0.0285	0.0361
0.0	0.0	0.0	-1613.2317	-1767.7033	NaN	NaN	0.5228	0.7601	0.1031	0.0316	0.036	0.0303	0.0388
0.0	0.0	0.0	-1099.2317	144.2967	NaN	NaN	-0.1511	0.7604	0.1036	0.0316	0.0354	0.0301	0.0389
0.0	0.0	0.0	-3675.2317	-522.7033	NaN	NaN	0.1245	0.762	0.1014	0.0319	0.0349	0.0304	0.0393
0.0	0.0	0.0	179.7683	-560.7033	NaN	NaN	1.3	0.7528	0.1058	0.0331	0.0361	0.0319	0.0404
0.0	0.0	0.0	-1796.2317	-506.7033	NaN	NaN	0.22	0.7485	0.1076	0.0339	0.0362	0.0325	0.0413
0.0	0.0	0.0	-2967.2317	1666.2967	NaN	NaN	-0.3	0.751	0.1062	0.0339	0.0353	0.0319	0.0417
0.0	0.0	0.0	-2590.2317	-238.7033	NaN	NaN	0.0844	0.7896	0.0849	0.0314	0.0292	0.0281	0.0367
0.0	0.0	0.0	-3274.2317	-2977.7033	NaN	NaN	0.4763	0.8	0.0787	0.0312	0.0285	0.0278	0.0338
0.0	0.0	0.0	-2762.2317	-1897.7033	NaN	NaN	0.4072	0.8063	0.0752	0.031	0.0279	0.0275	0.0321
0.0	0.0	0.0	-3248.2317	-3878.7033	NaN	NaN	0.5442	0.8025	0.0763	0.0309	0.0289	0.0287	0.0328
0.0	0.0	0.0	-3252.2317	-319.7033	NaN	NaN	0.0895	0.7764	0.0891	0.0327	0.0321	0.0316	0.038
0.0	0.0	0.0	-1394.2317	-735.7033	NaN	NaN	0.3454	0.7682	0.0934	0.0339	0.0324	0.0326	0.0394
0.0	0.0	0.0	-1593.2317	1914.2967	NaN	NaN	1.3	0.7542	0.0998	0.0355	0.0341	0.0344	0.042
0.0	0.0	0.0	-2913.2317	-595.7033	NaN	NaN	0.1698	0.7727	0.0903	0.0335	0.0309	0.0321	0.0404
0.0	0.0	0.0	-3621.2317	-1009.7033	NaN	NaN	0.218	0.787	0.0824	0.0323	0.0294	0.0308	0.038
0.0	0.0	0.0	-2476.2317	259.2967	NaN	NaN	-0.117	0.7788	0.0856	0.033	0.0308	0.0325	0.0393
0.0	0.0	0.0	-3291.2317	-1813.7033	NaN	NaN	0.3553	0.7813	0.0843	0.0328	0.0302	0.0325	0.039
0.0	0.0	0.0	-1957.2317	7.2967	NaN	NaN	-0.0037	0.7701	0.0896	0.0342	0.0318	0.0337	0.0406
0.0	0.0	0.0	-1318.2317	-39.7033	NaN	NaN	0.0292	0.7741	0.0883	0.0337	0.0309	0.0329	0.0402
0.0	0.0	0.0	-486.2317	-4933.7033	NaN	NaN	0.9103	0.7898	0.0807	0.0321	0.0289	0.0309	0.0377
0.0	0.0	0.0	-2340.2317	-2527.7033	NaN	NaN	0.5193	0.7815	0.0841	0.0329	0.0305	0.0324	0.0388
0.0	0.0	0.0	-3394.2317	-903.7033	NaN	NaN	0.2103	0.7798	0.0854	0.0329	0.0305	0.0325	0.0388
0.0	0.0	0.0	-1225.2317	-1615.7033	NaN	NaN	0.5687	0.7764	0.0869	0.0331	0.031	0.0331	0.0395
0.0	0.0	0.0	-2698.2317	-1754.7033	NaN	NaN	0.3941	0.771	0.0897	0.0337	0.0317	0.0337	0.0402
0.0	0.0	0.0	-1353.2317	-1931.7033	NaN	NaN	0.588	0.7656	0.0927	0.0342	0.0325	0.0341	0.0409
0.0	0.0	0.0	-2730.2317	-214.7033	NaN	NaN	0.0729	0.7719	0.0897	0.0332	0.0315	0.0333	0.0404
0.0	0.0	0.0	-1459.2317	-2110.7033	NaN	NaN	0.5912	0.7674	0.091	0.0337	0.0326	0.0345	0.0408
0.0	0.0	0.0	-3058.2317	109.2967	NaN	NaN	-0.0371	0.7676	0.0908	0.0338	0.0325	0.0348	0.0406
0.0	0.0	0.0	-3022.2317	1688.2967	NaN	NaN	-0.3	0.749	0.1004	0.0362	0.0354	0.0368	0.0423
0.0	0.0	0.0	-2468.2317	331.2967	NaN	NaN	-0.155	0.7716	0.0896	0.0333	0.0314	0.0332	0.041
0.0	0.0	0.0	-792.2317	-3193.7033	NaN	NaN	0.8012	0.7799	0.0853	0.0329	0.0305	0.0325	0.0389
0.0	0.0	0.0	-1768.2317	-365.7033	NaN	NaN	0.1714	0.7524	0.0984	0.0369	0.0348	0.0365	0.041
0.0	0.0	0.0	-706.2317	786.2967	NaN	NaN	1.3	0.7512	0.1001	0.0365	0.0344	0.0359	0.042
0.0	0.0	0.0	-2118.2317	361.2967	NaN	NaN	-0.2056	0.7536	0.0981	0.0364	0.034	0.0355	0.0423
0.0	0.0	0.0	-2135.2317	-858.7033	NaN	NaN	0.2868	0.7603	0.0948	0.0357	0.033	0.0348	0.0414
0.0	0.0	0.0	-1780.2317	-2637.7033	NaN	NaN	0.597	0.7669	0.0913	0.0351	0.0322	0.0342	0.0403
0.0	0.0	0.0	-3351.2317	2345.2967	NaN	NaN	-0.3	0.7516	0.0989	0.0373	0.0345	0.0361	0.0416
0.0	0.0	0.0	-828.2317	-3678.7033	NaN	NaN	0.8162	0.787	0.0818	0.0324	0.0293	0.0315	0.0379
0.0	0.0	0.0	-720.2317	-4065.7033	NaN	NaN	0.8495	0.7788	0.0844	0.0334	0.0316	0.0338	0.0381
0.0	0.0	0.0	-1197.2317	383.2967	NaN	NaN	-0.3	0.7468	0.1008	0.038	0.0359	0.038	0.0405
0.0	0.0	0.0	-1230.2317	-16.7033	NaN	NaN	0.0134	0.7534	0.0979	0.0364	0.0343	0.0365	0.0416
0.0	0.0	0.0	-633.2317	643.2967	NaN	NaN	1.3	0.7342	0.1058	0.0398	0.0375	0.0398	0.0429
0.0	0.0	0.0	-295.2317	-201.7033	NaN	NaN	0.4059	0.7404	0.1028	0.0386	0.0361	0.0387	0.0434
0.0	0.0	0.0	-2009.2317	13.2967	NaN	NaN	-0.0067	0.7543	0.096	0.0364	0.0342	0.0367	0.0424
0.0	0.0	0.0	-217.2317	2551.2967	NaN	NaN	1.0931	0.7463	0.0994	0.0379	0.0358	0.0383	0.0423
0.0	0.0	0.0	-1899.2317	-2863.7033	NaN	NaN	0.6012	0.7892	0.0797	0.0314	0.0298	0.032	0.0378
0.0	0.0	0.0	-3306.2317	-1763.7033	NaN	NaN	0.3479	0.7911	0.0782	0.0316	0.0311	0.0324	0.0357
0.0	0.0	0.0	-1734.2317	-1192.7033	NaN	NaN	0.4075	0.799	0.0744	0.0307	0.0302	0.0314	0.0344
0.0	0.0	0.0	-1010.2317	-3352.7033	NaN	NaN	0.7685	0.7907	0.078	0.0312	0.0317	0.0327	0.0358
0.0	0.0	0.0	-2379.2317	-920.7033	NaN	NaN	0.279	0.7786	0.0835	0.0326	0.0332	0.0342	0.0378
0.0	0.0	0.0	-3639.2317	517.2967	NaN	NaN	-0.1657	0.7859	0.0797	0.0313	0.0328	0.0322	0.0382
0.0	0.0	0.0	-2902.2317	-1155.7033	NaN	NaN	0.2848	0.7936	0.075	0.0297	0.0328	0.0306	0.0383
0.0	0.0	0.0	-2520.2317	-584.7033	NaN	NaN	0.1883	0.7948	0.0736	0.0293	0.0333	0.0302	0.0388
0.0	0.0	0.0	-2830.2317	-294.7033	NaN	NaN	0.0943	0.7971	0.0723	0.0291	0.0331	0.0296	0.0387
0.0	0.0	0.0	-861.2317	754.2967	NaN	NaN	-0.3	0.7959	0.0726	0.0294	0.0335	0.0296	0.0389
0.0	0.0	0.0	-1059.2317	-1273.7033	NaN	NaN	0.546	0.8003	0.0705	0.029	0.033	0.0291	0.0382
0.0	0.0	0.0	-2656.2317	-2613.7033	NaN	NaN	0.496	0.8019	0.0695	0.0288	0.0332	0.0291	0.0375
0.0	0.0	0.0	-546.2317	511.2967	NaN	NaN	-0.3	0.7907	0.0742	0.0304	0.0349	0.0303	0.0395
0.0	0.0	0.0	-472.2317	-1774.7033	NaN	NaN	0.7898	0.8007	0.0698	0.0292	0.0333	0.0291	0.038
0.0	0.0	0.0	-2298.2317	-1776.7033	NaN	NaN	0.436	0.7965	0.0709	0.0297	0.0345	0.03	0.0384
0.0	0.0	0.0	-1750.2317	-904.7033	NaN	NaN	0.3408	0.7901	0.0738	0.0307	0.0355	0.0309	0.039
0.0	0.0	0.0	-2184.2317	1900.2967	NaN	NaN	-0.3	0.788	0.0748	0.0313	0.0355	0.0307	0.0397
0.0	0.0	0.0	-1903.2317	-1566.7033	NaN	NaN	0.4515	0.8141	0.063	0.0282	0.0321	0.0277	0.0348
0.0	0.0	0.0	-1284.2317	-3207.7033	NaN	NaN	0.7141	0.8159	0.0608	0.0286	0.0326	0.0278	0.0343
0.0	0.0	0.0	-516.2317	-1835.7033	NaN	NaN	0.7805	0.8189	0.0581	0.0294	0.0307	0.0269	0.0359
0.0	0.0	0.0	-2385.2317	2365.2967	NaN	NaN	-0.3	0.8251	0.0536	0.0303	0.0283	0.0256	0.037
0.0	0.0	0.0	-1624.2317	-1705.7033	NaN	NaN	0.5122	0.8293	0.0506	0.0307	0.0271	0.0249	0.0375
0.0	0.0	0.0	-3141.2317	-130.7033	NaN	NaN	0.0399	0.8352	0.0476	0.0304	0.0261	0.0241	0.0366
0.0	0.0	0.0	-2015.2317	2096.2967	NaN	NaN	1.3	0.8418	0.0446	0.0301	0.025	0.0231	0.0354
0.0	0.0	0.0	-3093.2317	636.2967	NaN	NaN	-0.259	0.8502	0.0404	0.0297	0.0237	0.0219	0.0341
0.0	0.0	0.0	-3230.2317	-3975.7033	NaN	NaN	0.5517	0.8522	0.0381	0.0304	0.0236	0.0218	0.0339
0.0	0.0	0.0	-2472.2317	3337.2967	NaN	NaN	1.3	0.8487	0.0389	0.031	0.024	0.0224	0.0348
0.0	0.0	0.0	-1044.2317	1275.2967	NaN	NaN	1.3	0.8518	0.0373	0.0307	0.0235	0.0221	0.0346
0.0	0.0	0.0	-767.2317	-2425.7033	NaN	NaN	0.7597	0.8576	0.0346	0.0305	0.0226	0.0212	0.0334
0.0	0.0	0.0	-2411.2317	-761.7033	NaN	NaN	0.2401	0.8596	0.0338	0.0305	0.0224	0.021	0.0328
0.0	0.0	0.0	-2565.2317	-737.7033	NaN	NaN	0.2233	0.8614	0.0331	0.0303	0.0222	0.0207	0.0322
0.0	0.0	0.0	-2819.2317	-2951.7033	NaN	NaN	0.5115	0.863	0.0324	0.0303	0.0219	0.0205	0.0318
0.0	0.0	0.0	-2689.2317	1791.2967	NaN	NaN	-0.3	0.8627	0.0323	0.0304	0.0221	0.0207	0.0318
0.0	0.0	0.0	-2467.2317	-2277.7033	NaN	NaN	0.48	0.864	0.032	0.0303	0.022	0.0204	0.0314
0.0	0.0	0.0	-860.2317	-692.7033	NaN	NaN	0.4461	0.8638	0.0315	0.0307	0.022	0.0204	0.0316
0.0	0.0	0.0	-1258.2317	-616.7033	NaN	NaN	0.3289	0.8642	0.0312	0.0309	0.022	0.0205	0.0314
0.0	0.0	0.0	-14.2317	-1827.7033	NaN	NaN	0.9923	0.8643	0.0309	0.0312	0.0219	0.0204	0.0312
0.0	0.0	0.0	-2281.2317	-494.7033	NaN	NaN	0.1782	0.8647	0.0305	0.0313	0.0219	0.0205	0.0311
0.0	0.0	0.0	-862.2317	-3252.7033	NaN	NaN	0.7905	0.8653	0.0304	0.0312	0.0219	0.0205	0.0308
0.0	0.0	0.0	-2839.2317	-2970.7033	NaN	NaN	0.5113	0.8659	0.0302	0.0311	0.0218	0.0203	0.0306
0.0	0.0	0.0	-4637.2317	-816.7033	NaN	NaN	0.1497	0.8664	0.03	0.0309	0.0218	0.0203	0.0305
0.0	0.0	0.0	-2737.2317	-665.7033	NaN	NaN	0.1956	0.8664	0.0298	0.031	0.0218	0.0204	0.0306
0.0	0.0	0.0	-2514.2317	63.2967	NaN	NaN	-0.0258	0.8661	0.0295	0.0311	0.0218	0.0205	0.0309
0.0	0.0	0.0	-2179.2317	1850.2967	NaN	NaN	-0.3	0.8661	0.0292	0.0313	0.0219	0.0205	0.031
0.0	0.0	0.0	-3114.2317	-981.7033	NaN	NaN	0.2397	0.8669	0.0289	0.0313	0.0219	0.0203	0.0307
0.0	0.0	0.0	-2569.2317	-2318.7033	NaN	NaN	0.4744	0.8673	0.0285	0.0313	0.0219	0.0203	0.0308
0.0	0.0	0.0	-1467.2317	2387.2967	NaN	NaN	1.3	0.8673	0.0282	0.0312	0.022	0.0203	0.0309
0.0	0.0	0.0	-1902.2317	2009.2967	NaN	NaN	1.3	0.8682	0.028	0.0309	0.022	0.0201	0.0308
0.0	0.0	0.0	-3599.2317	-1714.7033	NaN	NaN	0.3227	0.8695	0.0277	0.0306	0.0219	0.0199	0.0304
0.0	0.0	0.0	-1846.2317	-13.7033	NaN	NaN	0.0074	0.8699	0.0275	0.0305	0.022	0.0199	0.0302
0.0	0.0	0.0	-943.2317	1536.2967	NaN	NaN	1.3	0.87	0.0276	0.0304	0.0221	0.0198	0.0302
0.0	0.0	0.0	-3653.2317	-1660.7033	NaN	NaN	0.3125	0.8711	0.0274	0.0301	0.022	0.0195	0.0298
0.0	0.0	0.0	-1045.2317	-3344.7033	NaN	NaN	0.7619	0.8713	0.0275	0.0301	0.0222	0.0194	0.0295
0.0	0.0	0.0	-1674.2317	-3227.7033	NaN	NaN	0.6585	0.8712	0.0276	0.03	0.0223	0.0195	0.0294
0.0	0.0	0.0	-1498.2317	662.2967	NaN	NaN	-0.3	0.8711	0.0274	0.03	0.0223	0.0195	0.0297
0.0	0.0	0.0	-1671.2317	1356.2967	NaN	NaN	-0.3	0.8708	0.0274	0.03	0.0224	0.0196	0.0299
0.0	0.0	0.0	21.7683	-73.7033	NaN	NaN	1.3	0.8701	0.0276	0.0302	0.0226	0.0197	0.0299
0.0	0.0	0.0	-3830.2317	805.2967	NaN	NaN	-0.2662	0.8699	0.0279	0.0304	0.0227	0.0196	0.0295
0.0	0.0	0.0	-1996.2317	300.2967	NaN	NaN	-0.1771	0.8699	0.0283	0.0307	0.0227	0.0194	0.029
0.0	0.0	0.0	-1298.2317	-1412.7033	NaN	NaN	0.5211	0.8703	0.0284	0.0308	0.0226	0.0192	0.0287
0.0	0.0	0.0	-2627.2317	-3069.7033	NaN	NaN	0.5388	0.8701	0.0288	0.031	0.0224	0.0191	0.0286
0.0	0.0	0.0	-1777.2317	-777.7033	NaN	NaN	0.3044	0.87	0.029	0.0313	0.0222	0.019	0.0284
0.0	0.0	0.0	-960.2317	-1841.7033	NaN	NaN	0.6573	0.8691	0.0294	0.0318	0.0222	0.019	0.0285
0.0	0.0	0.0	-2138.2317	189.2967	NaN	NaN	-0.0971	0.8689	0.0297	0.0323	0.0219	0.019	0.0283
0.0	0.0	0.0	-1945.2317	-446.7033	NaN	NaN	0.1868	0.8682	0.03	0.0325	0.0219	0.0191	0.0284
0.0	0.0	0.0	-1148.2317	-2500.7033	NaN	NaN	0.6853	0.8673	0.0304	0.0326	0.0219	0.0192	0.0285
0.0	0.0	0.0	-1316.2317	-1002.7033	NaN	NaN	0.4324	0.8678	0.0302	0.0326	0.0218	0.0191	0.0285
0.0	0.0	0.0	-883.2317	394.2967	NaN	NaN	-0.3	0.8685	0.0298	0.0328	0.0216	0.0189	0.0284
0.0	0.0	0.0	-1243.2317	964.2967	NaN	NaN	-0.3	0.8675	0.0299	0.0329	0.0219	0.0192	0.0287
0.0	0.0	0.0	-1083.2317	2399.2967	NaN	NaN	1.3	0.8671	0.03	0.0328	0.022	0.0193	0.0288
0.0	0.0	0.0	-2175.2317	-154.7033	NaN	NaN	0.0664	0.8677	0.0298	0.0325	0.0222	0.0192	0.0287
0.0	0.0	0.0	784.7683	-1077.7033	NaN	NaN	1.3	0.8681	0.0296	0.0322	0.022	0.0191	0.0289
0.0	0.0	0.0	-3370.2317	384.2967	NaN	NaN	-0.1287	0.8685	0.0293	0.0319	0.022	0.019	0.0292
0.0	0.0	0.0	-2588.2317	204.2967	NaN	NaN	-0.0857	0.8681	0.0294	0.032	0.0221	0.019	0.0294
0.0	0.0	0.0	-1636.2317	2899.2967	NaN	NaN	1.3	0.8683	0.0294	0.0321	0.0221	0.019	0.0293
0.0	0.0	0.0	-3528.2317	-2158.7033	NaN	NaN	0.3796	0.8692	0.0292	0.032	0.022	0.0186	0.029
0.0	0.0	0.0	-2994.2317	-1608.7033	NaN	NaN	0.3495	0.8706	0.0288	0.0317	0.0219	0.0182	0.0289
0.0	0.0	0.0	-2760.2317	-3529.7033	NaN	NaN	0.5612	0.8719	0.0283	0.0312	0.0217	0.018	0.0289
0.0	0.0	0.0	-2844.2317	-2765.7033	NaN	NaN	0.493	0.8722	0.0281	0.031	0.0216	0.0181	0.0291
0.0	0.0	0.0	-1231.2317	3163.2967	NaN	NaN	1.3	0.8739	0.0274	0.0305	0.0213	0.0181	0.0288
0.0	0.0	0.0	-3639.2317	335.2967	NaN	NaN	-0.1015	0.8728	0.028	0.0304	0.0215	0.0183	0.029
0.0	0.0	0.0	-1063.2317	-3580.7033	NaN	NaN	0.771	0.8734	0.0281	0.0301	0.0213	0.0183	0.0288
0.0	0.0	0.0	-3138.2317	-1095.7033	NaN	NaN	0.2588	0.8741	0.028	0.0297	0.0212	0.0184	0.0287
0.0	0.0	0.0	-2963.2317	-1724.7033	NaN	NaN	0.3679	0.8744	0.0278	0.0295	0.0212	0.0186	0.0285
0.0	0.0	0.0	-2036.2317	1581.2967	NaN	NaN	-0.3	0.8748	0.0277	0.0294	0.0211	0.0187	0.0282
0.0	0.0	0.0	-3688.2317	2897.2967	NaN	NaN	-0.3	0.8749	0.0277	0.0294	0.0212	0.0189	0.0279
0.0	0.0	0.0	-2199.2317	-2501.7033	NaN	NaN	0.5322	0.8758	0.0275	0.0293	0.0212	0.0188	0.0273
0.0	0.0	0.0	-1445.2317	-1917.7033	NaN	NaN	0.5702	0.8766	0.0274	0.0291	0.0213	0.0188	0.0268
0.0	0.0	0.0	-2754.2317	-1357.7033	NaN	NaN	0.3302	0.8775	0.0271	0.0288	0.0214	0.0186	0.0265
0.0	0.0	0.0	-2172.2317	-1194.7033	NaN	NaN	0.3548	0.8786	0.0267	0.0281	0.0215	0.0185	0.0265
0.0	0.0	0.0	-265.2317	67.2967	NaN	NaN	-0.3	0.8788	0.0267	0.0278	0.0217	0.0187	0.0264
0.0	0.0	0.0	-2384.2317	-1598.7033	NaN	NaN	0.4014	0.8789	0.0268	0.0275	0.0217	0.0188	0.0264
0.0	0.0	0.0	-2720.2317	-2689.7033	NaN	NaN	0.4972	0.878	0.0269	0.0276	0.022	0.0191	0.0265
0.0	0.0	0.0	-1412.2317	1317.2967	NaN	NaN	-0.3	0.8792	0.0268	0.0273	0.0219	0.019	0.0259
0.0	0.0	0.0	-1410.2317	1445.2967	NaN	NaN	1.3	0.8676	0.0288	0.0295	0.0238	0.0212	0.0291
0.0	0.0	0.0	-3707.2317	-382.7033	NaN	NaN	0.0936	0.8933	0.0227	0.0239	0.0201	0.0176	0.0224
