# Supplementary material for: DeepFRET, a software for rapid and automated single-molecule FRET data classification using deep learning
Source: eLife. 2020 Nov 3;9:e60404. doi: 10.7554/eLife.60404 (PMC7609065; doi:10.7554/eLife.60404)
Supplement: Figure 4—source data 1. [file elife-60404-fig4-data1.zip › Figure 4-source data 1/Fig_S4a/Traces/traces_all_n294/Traces_Fig2d_4mMAc_mov4_combined_tif_pair17.txt]

Exported by DeepFRET
Date: 2020-08-26, 18:13
Video filename: None
FRET pair #17
Bleaches at 367
D-Dexc-bg	A-Dexc-bg	A-Aexc-bg	D-Dexc-rw	A-Dexc-rw	A-Aexc-rw	S	E	p_bleached	p_aggregated	p_noisy	p_scrambled	p_static	p_dynamic
0.0	0.0	0.0	18903.4896	7284.4153	NaN	NaN	0.2782	0.019	0.2564	0.0548	0.1613	0.2372	0.2713
0.0	0.0	0.0	18160.4896	9035.4153	NaN	NaN	0.3322	0.0185	0.2632	0.0515	0.1731	0.2487	0.245
0.0	0.0	0.0	19860.4896	10567.4153	NaN	NaN	0.3473	0.0191	0.3079	0.0486	0.1621	0.2499	0.2123
0.0	0.0	0.0	20188.4896	7930.4153	NaN	NaN	0.282	0.0189	0.3206	0.0484	0.1668	0.2462	0.1991
0.0	0.0	0.0	17176.4896	13735.4153	NaN	NaN	0.4443	0.02	0.3351	0.0473	0.17	0.2356	0.1919
0.0	0.0	0.0	18168.4896	9946.4153	NaN	NaN	0.3538	0.0223	0.3483	0.0458	0.1752	0.229	0.1794
0.0	0.0	0.0	18272.4896	7979.4153	NaN	NaN	0.304	0.0249	0.3557	0.0445	0.1763	0.2218	0.1767
0.0	0.0	0.0	15798.4896	8273.4153	NaN	NaN	0.3437	0.0265	0.3575	0.0448	0.1779	0.2192	0.1741
0.0	0.0	0.0	16561.4896	7964.4153	NaN	NaN	0.3247	0.0284	0.3626	0.0445	0.1776	0.2171	0.1698
0.0	0.0	0.0	17896.4896	10508.4153	NaN	NaN	0.37	0.0298	0.3511	0.0436	0.1818	0.2204	0.1733
0.0	0.0	0.0	20332.4896	11950.4153	NaN	NaN	0.3702	0.0314	0.3475	0.0432	0.1827	0.2228	0.1723
0.0	0.0	0.0	12618.4896	12671.4153	NaN	NaN	0.501	0.0319	0.3467	0.0434	0.1806	0.2264	0.171
0.0	0.0	0.0	14313.4896	10576.4153	NaN	NaN	0.4249	0.0323	0.3467	0.0431	0.1797	0.2293	0.1689
0.0	0.0	0.0	15197.4896	12298.4153	NaN	NaN	0.4473	0.0327	0.3362	0.0416	0.1817	0.2363	0.1715
0.0	0.0	0.0	16052.4896	7052.4153	NaN	NaN	0.3052	0.033	0.3463	0.0429	0.1718	0.2377	0.1683
0.0	0.0	0.0	21921.4896	10599.4153	NaN	NaN	0.3259	0.0327	0.3538	0.0421	0.1753	0.2354	0.1607
0.0	0.0	0.0	16177.4896	11687.4153	NaN	NaN	0.4194	0.0326	0.373	0.0418	0.1734	0.2296	0.1496
0.0	0.0	0.0	17248.4896	14369.4153	NaN	NaN	0.4545	0.0324	0.372	0.0423	0.1727	0.2304	0.1502
0.0	0.0	0.0	14023.4896	11365.4153	NaN	NaN	0.4477	0.0329	0.3599	0.0408	0.176	0.237	0.1534
0.0	0.0	0.0	17725.4896	8893.4153	NaN	NaN	0.3341	0.0333	0.3654	0.0411	0.1676	0.2394	0.1532
0.0	0.0	0.0	21264.4896	9550.4153	NaN	NaN	0.3099	0.0336	0.3669	0.0417	0.1662	0.2395	0.1522
0.0	0.0	0.0	20052.4896	6419.4153	NaN	NaN	0.2425	0.0338	0.3699	0.0417	0.1656	0.2383	0.1507
0.0	0.0	0.0	19073.4896	13387.4153	NaN	NaN	0.4124	0.0341	0.3593	0.0414	0.1715	0.2404	0.1533
0.0	0.0	0.0	18171.4896	6819.4153	NaN	NaN	0.2729	0.035	0.3669	0.0414	0.1709	0.2344	0.1514
0.0	0.0	0.0	20392.4896	9865.4153	NaN	NaN	0.326	0.0355	0.3624	0.0413	0.1738	0.2328	0.1542
0.0	0.0	0.0	18959.4896	5670.4153	NaN	NaN	0.2302	0.0363	0.371	0.0415	0.1713	0.2287	0.1512
0.0	0.0	0.0	18978.4896	11035.4153	NaN	NaN	0.3677	0.0371	0.3689	0.0414	0.1735	0.2287	0.1503
0.0	0.0	0.0	16831.4896	6233.4153	NaN	NaN	0.2703	0.038	0.3848	0.041	0.1714	0.2249	0.14
0.0	0.0	0.0	20499.4896	9626.4153	NaN	NaN	0.3195	0.0389	0.3688	0.0398	0.1814	0.2296	0.1414
0.0	0.0	0.0	16295.4896	10123.4153	NaN	NaN	0.3832	0.0403	0.3789	0.0395	0.1799	0.2257	0.1356
0.0	0.0	0.0	20606.4896	9768.4153	NaN	NaN	0.3216	0.0409	0.3882	0.0395	0.1774	0.2194	0.1347
0.0	0.0	0.0	17893.4896	8695.4153	NaN	NaN	0.327	0.042	0.3845	0.0395	0.1822	0.2184	0.1334
0.0	0.0	0.0	16300.4896	7929.4153	NaN	NaN	0.3273	0.0436	0.3728	0.0392	0.1867	0.2174	0.1404
0.0	0.0	0.0	14761.4896	8828.4153	NaN	NaN	0.3742	0.0428	0.387	0.0398	0.1778	0.2136	0.1389
0.0	0.0	0.0	15759.4896	10232.4153	NaN	NaN	0.3937	0.0419	0.3763	0.0396	0.1823	0.2131	0.1468
0.0	0.0	0.0	13555.4896	12876.4153	NaN	NaN	0.4872	0.0426	0.3701	0.0396	0.1849	0.2156	0.1472
0.0	0.0	0.0	16949.4896	9336.4153	NaN	NaN	0.3552	0.0417	0.3761	0.0401	0.1795	0.2118	0.1508
0.0	0.0	0.0	17792.4896	10908.4153	NaN	NaN	0.3801	0.0413	0.3658	0.0403	0.1828	0.2135	0.1562
0.0	0.0	0.0	12185.4896	6391.4153	NaN	NaN	0.3441	0.0415	0.3596	0.0406	0.1836	0.2166	0.1581
0.0	0.0	0.0	14216.4896	10777.4153	NaN	NaN	0.4312	0.0411	0.3526	0.0408	0.1827	0.2196	0.1633
0.0	0.0	0.0	18851.4896	9949.4153	NaN	NaN	0.3455	0.0399	0.3533	0.0411	0.1819	0.2175	0.1664
0.0	0.0	0.0	16620.4896	9632.4153	NaN	NaN	0.3669	0.0398	0.3397	0.0409	0.1873	0.2256	0.1666
0.0	0.0	0.0	17871.4896	10523.4153	NaN	NaN	0.3706	0.04	0.3516	0.0409	0.1846	0.2227	0.1601
0.0	0.0	0.0	21139.4896	7025.4153	NaN	NaN	0.2494	0.0392	0.3508	0.0408	0.1847	0.2232	0.1614
0.0	0.0	0.0	18659.4896	10229.4153	NaN	NaN	0.3541	0.0385	0.3584	0.0416	0.183	0.2189	0.1597
0.0	0.0	0.0	16008.4896	6409.4153	NaN	NaN	0.2859	0.0381	0.3512	0.0408	0.1886	0.2234	0.1579
0.0	0.0	0.0	18758.4896	11838.4153	NaN	NaN	0.3869	0.0379	0.3545	0.0411	0.1888	0.2221	0.1556
0.0	0.0	0.0	15296.4896	10238.4153	NaN	NaN	0.401	0.0368	0.357	0.0414	0.1873	0.2227	0.1548
0.0	0.0	0.0	18928.4896	10575.4153	NaN	NaN	0.3584	0.0364	0.3521	0.0415	0.1885	0.2254	0.1561
0.0	0.0	0.0	17055.4896	8649.4153	NaN	NaN	0.3365	0.0356	0.3598	0.0418	0.1863	0.2237	0.1528
0.0	0.0	0.0	14875.4896	8909.4153	NaN	NaN	0.3746	0.0351	0.3548	0.0423	0.1878	0.2244	0.1555
0.0	0.0	0.0	16365.4896	9079.4153	NaN	NaN	0.3568	0.0346	0.3586	0.0424	0.186	0.2235	0.1548
0.0	0.0	0.0	16368.4896	8721.4153	NaN	NaN	0.3476	0.0338	0.3567	0.0436	0.1839	0.2231	0.159
0.0	0.0	0.0	13425.4896	5992.4153	NaN	NaN	0.3086	0.0335	0.368	0.0441	0.1808	0.2224	0.1512
0.0	0.0	0.0	15438.4896	6320.4153	NaN	NaN	0.2905	0.0333	0.3546	0.0431	0.1865	0.2305	0.1519
0.0	0.0	0.0	13346.4896	10551.4153	NaN	NaN	0.4415	0.0334	0.3427	0.0433	0.1888	0.2383	0.1536
0.0	0.0	0.0	19971.4896	6145.4153	NaN	NaN	0.2353	0.033	0.3432	0.0422	0.193	0.2388	0.1497
0.0	0.0	0.0	12628.4896	9142.4153	NaN	NaN	0.4199	0.0331	0.3259	0.0417	0.1979	0.2508	0.1505
0.0	0.0	0.0	15141.4896	11119.4153	NaN	NaN	0.4234	0.033	0.3392	0.042	0.196	0.2428	0.1471
0.0	0.0	0.0	15492.4896	8233.4153	NaN	NaN	0.347	0.0326	0.3289	0.0418	0.1998	0.249	0.148
0.0	0.0	0.0	14926.4896	7116.4153	NaN	NaN	0.3228	0.0329	0.3244	0.0421	0.198	0.2516	0.1511
0.0	0.0	0.0	13645.4896	4879.4153	NaN	NaN	0.2634	0.0331	0.3165	0.042	0.2008	0.2558	0.1519
0.0	0.0	0.0	12831.4896	8060.4153	NaN	NaN	0.3858	0.0335	0.3162	0.0418	0.198	0.2575	0.153
0.0	0.0	0.0	14585.4896	13319.4153	NaN	NaN	0.4773	0.0336	0.3071	0.0413	0.2025	0.261	0.1546
0.0	0.0	0.0	14107.4896	8431.4153	NaN	NaN	0.3741	0.0337	0.3116	0.0414	0.2011	0.2601	0.1522
0.0	0.0	0.0	18230.4896	10859.4153	NaN	NaN	0.3733	0.0333	0.3065	0.0413	0.2014	0.2635	0.154
0.0	0.0	0.0	16787.4896	7814.4153	NaN	NaN	0.3176	0.0332	0.3125	0.0412	0.1977	0.2636	0.1519
0.0	0.0	0.0	17565.4896	9009.4153	NaN	NaN	0.339	0.0324	0.307	0.0416	0.1977	0.2675	0.1538
0.0	0.0	0.0	19080.4896	6038.4153	NaN	NaN	0.2404	0.0327	0.3053	0.0411	0.2008	0.27	0.1501
0.0	0.0	0.0	17854.4896	7597.4153	NaN	NaN	0.2985	0.0327	0.299	0.0413	0.2026	0.2747	0.1498
0.0	0.0	0.0	20408.4896	10200.4153	NaN	NaN	0.3332	0.0339	0.3062	0.0414	0.2031	0.2702	0.1453
0.0	0.0	0.0	18210.4896	9796.4153	NaN	NaN	0.3498	0.0342	0.3044	0.0406	0.2057	0.2694	0.1457
0.0	0.0	0.0	9927.4896	8848.4153	NaN	NaN	0.4713	0.0346	0.3058	0.0415	0.2046	0.2692	0.1444
0.0	0.0	0.0	18696.4896	11063.4153	NaN	NaN	0.3718	0.0347	0.3021	0.0407	0.211	0.2674	0.1441
0.0	0.0	0.0	13998.4896	11819.4153	NaN	NaN	0.4578	0.035	0.3004	0.0407	0.2112	0.2668	0.1459
0.0	0.0	0.0	17008.4896	5358.4153	NaN	NaN	0.2396	0.0348	0.3024	0.0411	0.2088	0.2665	0.1463
0.0	0.0	0.0	12336.4896	12513.4153	NaN	NaN	0.5036	0.0339	0.294	0.0413	0.2166	0.2661	0.1482
0.0	0.0	0.0	13588.4896	9703.4153	NaN	NaN	0.4166	0.0342	0.2941	0.0413	0.2132	0.2658	0.1514
0.0	0.0	0.0	16912.4896	8841.4153	NaN	NaN	0.3433	0.0327	0.2878	0.0415	0.2169	0.2672	0.1539
0.0	0.0	0.0	15510.4896	6935.4153	NaN	NaN	0.309	0.0326	0.2831	0.0416	0.2192	0.2657	0.1577
0.0	0.0	0.0	13213.4896	7052.4153	NaN	NaN	0.348	0.0324	0.2783	0.0411	0.2226	0.2676	0.158
0.0	0.0	0.0	13656.4896	7124.4153	NaN	NaN	0.3428	0.0323	0.2756	0.0408	0.2229	0.2699	0.1585
0.0	0.0	0.0	14806.4896	6219.4153	NaN	NaN	0.2958	0.0321	0.273	0.0399	0.2268	0.2684	0.1598
0.0	0.0	0.0	12997.4896	8040.4153	NaN	NaN	0.3822	0.0324	0.2665	0.04	0.23	0.2698	0.1612
0.0	0.0	0.0	11527.4896	7145.4153	NaN	NaN	0.3827	0.0326	0.2688	0.0389	0.2277	0.2743	0.1577
0.0	0.0	0.0	16344.4896	11211.4153	NaN	NaN	0.4069	0.0325	0.2679	0.0384	0.2299	0.2728	0.1586
0.0	0.0	0.0	10129.4896	7293.4153	NaN	NaN	0.4186	0.0323	0.269	0.038	0.2292	0.2728	0.1588
0.0	0.0	0.0	12434.4896	9280.4153	NaN	NaN	0.4274	0.0319	0.2713	0.0378	0.2257	0.2743	0.159
0.0	0.0	0.0	12874.4896	9221.4153	NaN	NaN	0.4173	0.0319	0.2749	0.0374	0.2272	0.2714	0.1573
0.0	0.0	0.0	14178.4896	5554.4153	NaN	NaN	0.2815	0.0318	0.2772	0.037	0.2243	0.2718	0.1579
0.0	0.0	0.0	11312.4896	8449.4153	NaN	NaN	0.4276	0.0319	0.2787	0.0371	0.2246	0.2744	0.1533
0.0	0.0	0.0	15577.4896	8244.4153	NaN	NaN	0.3461	0.0322	0.2816	0.0363	0.2287	0.2708	0.1505
0.0	0.0	0.0	12283.4896	12430.4153	NaN	NaN	0.503	0.0321	0.2798	0.0367	0.2297	0.2706	0.151
0.0	0.0	0.0	13421.4896	8219.4153	NaN	NaN	0.3798	0.0323	0.2858	0.0363	0.2289	0.2697	0.1469
0.0	0.0	0.0	14107.4896	7182.4153	NaN	NaN	0.3374	0.0323	0.2836	0.0362	0.2325	0.2683	0.1471
0.0	0.0	0.0	15403.4896	6996.4153	NaN	NaN	0.3123	0.0327	0.2904	0.036	0.2299	0.2663	0.1448
0.0	0.0	0.0	13628.4896	10479.4153	NaN	NaN	0.4347	0.0323	0.2883	0.0365	0.2317	0.2642	0.1471
0.0	0.0	0.0	11771.4896	8095.4153	NaN	NaN	0.4075	0.0321	0.2895	0.0369	0.2337	0.2618	0.146
0.0	0.0	0.0	14370.4896	10141.4153	NaN	NaN	0.4137	0.0318	0.2888	0.037	0.2372	0.2576	0.1476
0.0	0.0	0.0	13212.4896	6814.4153	NaN	NaN	0.3403	0.0313	0.2915	0.0371	0.2339	0.2584	0.1478
0.0	0.0	0.0	12903.4896	7035.4153	NaN	NaN	0.3528	0.0309	0.292	0.0372	0.2363	0.2562	0.1473
0.0	0.0	0.0	9006.4896	8272.4153	NaN	NaN	0.4788	0.0305	0.2904	0.0371	0.237	0.2565	0.1485
0.0	0.0	0.0	15463.4896	11540.4153	NaN	NaN	0.4274	0.0299	0.2901	0.0375	0.2381	0.2544	0.1499
0.0	0.0	0.0	14222.4896	6761.4153	NaN	NaN	0.3222	0.0293	0.2884	0.0376	0.2417	0.2514	0.1516
0.0	0.0	0.0	12548.4896	8114.4153	NaN	NaN	0.3927	0.0287	0.2931	0.0376	0.2338	0.2545	0.1524
0.0	0.0	0.0	11584.4896	6384.4153	NaN	NaN	0.3553	0.0283	0.2892	0.0377	0.2381	0.2536	0.153
0.0	0.0	0.0	8547.4896	8077.4153	NaN	NaN	0.4859	0.028	0.2903	0.037	0.2346	0.2546	0.1554
0.0	0.0	0.0	14075.4896	8932.4153	NaN	NaN	0.3882	0.0276	0.2887	0.0374	0.2317	0.257	0.1577
0.0	0.0	0.0	13989.4896	6436.4153	NaN	NaN	0.3151	0.0275	0.2857	0.0372	0.2354	0.2544	0.1597
0.0	0.0	0.0	11499.4896	9610.4153	NaN	NaN	0.4553	0.027	0.287	0.0373	0.2291	0.2583	0.1613
0.0	0.0	0.0	14618.4896	7733.4153	NaN	NaN	0.346	0.0267	0.2876	0.0374	0.2285	0.2574	0.1624
0.0	0.0	0.0	11590.4896	5002.4153	NaN	NaN	0.3015	0.0263	0.2846	0.0374	0.227	0.2586	0.1662
0.0	0.0	0.0	13128.4896	7073.4153	NaN	NaN	0.3501	0.026	0.2832	0.0377	0.2239	0.2616	0.1676
0.0	0.0	0.0	15904.4896	7464.4153	NaN	NaN	0.3194	0.0258	0.2817	0.0378	0.2267	0.2607	0.1673
0.0	0.0	0.0	14311.4896	10518.4153	NaN	NaN	0.4236	0.0255	0.2778	0.0379	0.2277	0.2629	0.1682
0.0	0.0	0.0	15626.4896	8767.4153	NaN	NaN	0.3594	0.0254	0.276	0.0382	0.2294	0.2656	0.1653
0.0	0.0	0.0	17536.4896	9520.4153	NaN	NaN	0.3519	0.0253	0.2749	0.0381	0.2353	0.2628	0.1636
0.0	0.0	0.0	13768.4896	6663.4153	NaN	NaN	0.3261	0.0253	0.271	0.0379	0.2364	0.2658	0.1638
0.0	0.0	0.0	14520.4896	7895.4153	NaN	NaN	0.3522	0.0252	0.2694	0.0379	0.2382	0.268	0.1612
0.0	0.0	0.0	16328.4896	7709.4153	NaN	NaN	0.3207	0.0256	0.2655	0.0379	0.2443	0.2658	0.1608
0.0	0.0	0.0	14481.4896	10326.4153	NaN	NaN	0.4163	0.0254	0.2603	0.0379	0.2493	0.2666	0.1605
0.0	0.0	0.0	13571.4896	9805.4153	NaN	NaN	0.4194	0.0254	0.2585	0.0378	0.2516	0.2668	0.1599
0.0	0.0	0.0	14838.4896	9377.4153	NaN	NaN	0.3872	0.025	0.2601	0.038	0.2498	0.268	0.159
0.0	0.0	0.0	14830.4896	6920.4153	NaN	NaN	0.3182	0.025	0.2611	0.0377	0.2503	0.2683	0.1575
0.0	0.0	0.0	12010.4896	6520.4153	NaN	NaN	0.3519	0.0247	0.2623	0.0378	0.2471	0.2699	0.1583
0.0	0.0	0.0	13815.4896	10153.4153	NaN	NaN	0.4236	0.0244	0.2651	0.038	0.242	0.2734	0.1571
0.0	0.0	0.0	13645.4896	6447.4153	NaN	NaN	0.3209	0.0243	0.2646	0.0378	0.2455	0.2716	0.1562
0.0	0.0	0.0	13401.4896	5997.4153	NaN	NaN	0.3092	0.0243	0.2643	0.0376	0.2406	0.2763	0.1569
0.0	0.0	0.0	20681.4896	9961.4153	NaN	NaN	0.3251	0.0241	0.2662	0.0376	0.2425	0.2766	0.153
0.0	0.0	0.0	16164.4896	8613.4153	NaN	NaN	0.3476	0.0244	0.2654	0.0371	0.248	0.2743	0.1508
0.0	0.0	0.0	14518.4896	9796.4153	NaN	NaN	0.4029	0.0241	0.262	0.0371	0.2476	0.2783	0.151
0.0	0.0	0.0	15792.4896	9278.4153	NaN	NaN	0.3701	0.0238	0.263	0.0372	0.2534	0.2755	0.1471
0.0	0.0	0.0	14952.4896	8649.4153	NaN	NaN	0.3665	0.0242	0.2629	0.0365	0.256	0.2718	0.1486
0.0	0.0	0.0	19061.4896	7452.4153	NaN	NaN	0.2811	0.024	0.2639	0.0368	0.2513	0.2751	0.1489
0.0	0.0	0.0	15685.4896	8498.4153	NaN	NaN	0.3514	0.0236	0.2673	0.037	0.2527	0.2728	0.1465
0.0	0.0	0.0	16507.4896	9089.4153	NaN	NaN	0.3551	0.0238	0.2653	0.0366	0.2545	0.2732	0.1466
0.0	0.0	0.0	13561.4896	7256.4153	NaN	NaN	0.3486	0.0235	0.2659	0.0363	0.2548	0.2745	0.1451
0.0	0.0	0.0	11774.4896	7094.4153	NaN	NaN	0.376	0.023	0.2642	0.0358	0.2518	0.2785	0.1466
0.0	0.0	0.0	14462.4896	6014.4153	NaN	NaN	0.2937	0.0222	0.2651	0.0361	0.2508	0.2809	0.145
0.0	0.0	0.0	13729.4896	10755.4153	NaN	NaN	0.4393	0.0218	0.2655	0.0362	0.2503	0.2814	0.1448
0.0	0.0	0.0	13469.4896	10307.4153	NaN	NaN	0.4335	0.0217	0.264	0.036	0.2539	0.2817	0.1427
0.0	0.0	0.0	11996.4896	9928.4153	NaN	NaN	0.4528	0.0215	0.2637	0.036	0.2567	0.2784	0.1438
0.0	0.0	0.0	14157.4896	10713.4153	NaN	NaN	0.4308	0.0213	0.2677	0.0358	0.2533	0.278	0.1439
0.0	0.0	0.0	15751.4896	6044.4153	NaN	NaN	0.2773	0.0213	0.2693	0.0362	0.2541	0.2735	0.1456
0.0	0.0	0.0	12366.4896	8016.4153	NaN	NaN	0.3933	0.0214	0.2699	0.036	0.2498	0.2751	0.1478
0.0	0.0	0.0	13432.4896	7193.4153	NaN	NaN	0.3488	0.0214	0.27	0.0357	0.2506	0.2749	0.1474
0.0	0.0	0.0	11342.4896	5472.4153	NaN	NaN	0.3255	0.0215	0.2673	0.0353	0.2503	0.2764	0.1493
0.0	0.0	0.0	12299.4896	9842.4153	NaN	NaN	0.4445	0.021	0.2648	0.0353	0.2504	0.2768	0.1518
0.0	0.0	0.0	10858.4896	8924.4153	NaN	NaN	0.4511	0.0204	0.2651	0.0352	0.2526	0.273	0.1537
0.0	0.0	0.0	15358.4896	6972.4153	NaN	NaN	0.3122	0.0201	0.266	0.0354	0.2463	0.2755	0.1568
0.0	0.0	0.0	15395.4896	10639.4153	NaN	NaN	0.4087	0.0199	0.2669	0.0357	0.2467	0.275	0.1559
0.0	0.0	0.0	10616.4896	8895.4153	NaN	NaN	0.4559	0.0199	0.263	0.0354	0.2544	0.2717	0.1556
0.0	0.0	0.0	11862.4896	9210.4153	NaN	NaN	0.4371	0.0199	0.2603	0.0352	0.2534	0.2744	0.1568
0.0	0.0	0.0	15954.4896	11812.4153	NaN	NaN	0.4254	0.0197	0.2603	0.0356	0.2543	0.2744	0.1557
0.0	0.0	0.0	14628.4896	9015.4153	NaN	NaN	0.3813	0.0201	0.2558	0.0353	0.2619	0.2714	0.1555
0.0	0.0	0.0	9046.4896	7578.4153	NaN	NaN	0.4558	0.0202	0.2533	0.0351	0.2614	0.2729	0.1572
0.0	0.0	0.0	15427.4896	11560.4153	NaN	NaN	0.4284	0.0198	0.2541	0.0355	0.2595	0.2734	0.1577
0.0	0.0	0.0	18728.4896	11110.4153	NaN	NaN	0.3723	0.0197	0.2522	0.0359	0.2628	0.2704	0.159
0.0	0.0	0.0	12615.4896	11625.4153	NaN	NaN	0.4796	0.0199	0.2551	0.0355	0.2593	0.2709	0.1592
0.0	0.0	0.0	13225.4896	7349.4153	NaN	NaN	0.3572	0.0199	0.2587	0.0357	0.2544	0.2718	0.1595
0.0	0.0	0.0	14130.4896	8129.4153	NaN	NaN	0.3652	0.0197	0.2616	0.0356	0.2504	0.2718	0.1609
0.0	0.0	0.0	13842.4896	7558.4153	NaN	NaN	0.3532	0.0196	0.2605	0.0358	0.2464	0.2746	0.1631
0.0	0.0	0.0	12889.4896	7767.4153	NaN	NaN	0.376	0.0196	0.2618	0.0358	0.2454	0.2761	0.1613
0.0	0.0	0.0	13757.4896	8764.4153	NaN	NaN	0.3892	0.0197	0.2579	0.0358	0.2475	0.2764	0.1627
0.0	0.0	0.0	12364.4896	6652.4153	NaN	NaN	0.3498	0.0198	0.2561	0.0357	0.249	0.2764	0.1631
0.0	0.0	0.0	14051.4896	14748.4153	NaN	NaN	0.5121	0.0198	0.2537	0.0358	0.249	0.2779	0.1639
0.0	0.0	0.0	11978.4896	9951.4153	NaN	NaN	0.4538	0.0199	0.2556	0.0354	0.2522	0.2757	0.1612
0.0	0.0	0.0	14287.4896	8927.4153	NaN	NaN	0.3846	0.0199	0.2548	0.0354	0.2503	0.2749	0.1646
0.0	0.0	0.0	11860.4896	11515.4153	NaN	NaN	0.4926	0.0197	0.257	0.0353	0.2476	0.2759	0.1644
0.0	0.0	0.0	14938.4896	6257.4153	NaN	NaN	0.2952	0.0197	0.257	0.0353	0.2506	0.2722	0.1652
0.0	0.0	0.0	12761.4896	6673.4153	NaN	NaN	0.3434	0.0197	0.2553	0.0356	0.2491	0.2745	0.1658
0.0	0.0	0.0	16645.4896	10911.4153	NaN	NaN	0.396	0.0196	0.2543	0.0357	0.2547	0.2718	0.1639
0.0	0.0	0.0	13064.4896	7330.4153	NaN	NaN	0.3594	0.0199	0.2511	0.0353	0.2597	0.2726	0.1614
0.0	0.0	0.0	12331.4896	11701.4153	NaN	NaN	0.4869	0.0199	0.2491	0.0347	0.261	0.2742	0.1611
0.0	0.0	0.0	10771.4896	7553.4153	NaN	NaN	0.4122	0.0199	0.2465	0.0348	0.2649	0.2724	0.1614
0.0	0.0	0.0	14215.4896	10646.4153	NaN	NaN	0.4282	0.0199	0.2492	0.0347	0.2659	0.2673	0.1629
0.0	0.0	0.0	14960.4896	10380.4153	NaN	NaN	0.4096	0.0199	0.2511	0.0358	0.2637	0.2642	0.1654
0.0	0.0	0.0	13525.4896	9132.4153	NaN	NaN	0.4031	0.0198	0.2533	0.0359	0.2692	0.2557	0.1661
0.0	0.0	0.0	10171.4896	8130.4153	NaN	NaN	0.4442	0.02	0.2538	0.0362	0.2669	0.2524	0.1707
0.0	0.0	0.0	13667.4896	8955.4153	NaN	NaN	0.3959	0.0199	0.2569	0.0367	0.2673	0.2485	0.1707
0.0	0.0	0.0	14164.4896	5899.4153	NaN	NaN	0.294	0.0206	0.2531	0.0365	0.2775	0.2417	0.1705
0.0	0.0	0.0	9955.4896	6027.4153	NaN	NaN	0.3771	0.0212	0.2524	0.0359	0.2722	0.2453	0.1731
0.0	0.0	0.0	15229.4896	4552.4153	NaN	NaN	0.2301	0.0204	0.2483	0.0361	0.2757	0.2476	0.1719
0.0	0.0	0.0	11714.4896	6692.4153	NaN	NaN	0.3636	0.0202	0.2478	0.0355	0.28	0.2467	0.1698
0.0	0.0	0.0	13364.4896	8883.4153	NaN	NaN	0.3993	0.0201	0.2472	0.0351	0.2733	0.2545	0.1699
0.0	0.0	0.0	15105.4896	7082.4153	NaN	NaN	0.3192	0.0196	0.2478	0.0356	0.2761	0.2525	0.1685
0.0	0.0	0.0	12662.4896	10101.4153	NaN	NaN	0.4437	0.0197	0.2486	0.035	0.274	0.2536	0.1691
0.0	0.0	0.0	14436.4896	9069.4153	NaN	NaN	0.3858	0.0195	0.2493	0.0356	0.2704	0.2555	0.1697
0.0	0.0	0.0	13318.4896	9357.4153	NaN	NaN	0.4127	0.0196	0.2534	0.0361	0.2715	0.2529	0.1665
0.0	0.0	0.0	12365.4896	12443.4153	NaN	NaN	0.5016	0.0202	0.2531	0.0361	0.2713	0.2537	0.1657
0.0	0.0	0.0	12317.4896	6411.4153	NaN	NaN	0.3423	0.0205	0.2559	0.0358	0.2675	0.255	0.1652
0.0	0.0	0.0	16803.4896	5857.4153	NaN	NaN	0.2585	0.0203	0.256	0.036	0.262	0.2584	0.1673
0.0	0.0	0.0	14749.4896	5693.4153	NaN	NaN	0.2785	0.02	0.2578	0.0361	0.2613	0.2595	0.1653
0.0	0.0	0.0	14982.4896	6414.4153	NaN	NaN	0.2998	0.0197	0.2585	0.036	0.2582	0.2645	0.1631
0.0	0.0	0.0	13750.4896	8324.4153	NaN	NaN	0.3771	0.0195	0.2586	0.0364	0.2599	0.2663	0.1593
0.0	0.0	0.0	11005.4896	8833.4153	NaN	NaN	0.4453	0.0197	0.2578	0.0359	0.2623	0.2666	0.1577
0.0	0.0	0.0	11699.4896	8497.4153	NaN	NaN	0.4207	0.0198	0.2561	0.0358	0.2611	0.2702	0.1571
0.0	0.0	0.0	12775.4896	8715.4153	NaN	NaN	0.4055	0.0198	0.2579	0.036	0.2616	0.2687	0.156
0.0	0.0	0.0	14468.4896	10005.4153	NaN	NaN	0.4088	0.02	0.2581	0.0362	0.2622	0.2696	0.1539
0.0	0.0	0.0	14449.4896	11638.4153	NaN	NaN	0.4461	0.0202	0.2593	0.0363	0.2655	0.2673	0.1516
0.0	0.0	0.0	12398.4896	10692.4153	NaN	NaN	0.4631	0.0204	0.2608	0.0363	0.2652	0.2668	0.1504
0.0	0.0	0.0	11693.4896	8661.4153	NaN	NaN	0.4255	0.0206	0.262	0.0365	0.2697	0.263	0.1482
0.0	0.0	0.0	10709.4896	4948.4153	NaN	NaN	0.316	0.0209	0.2645	0.0365	0.2722	0.2588	0.1471
0.0	0.0	0.0	14777.4896	10471.4153	NaN	NaN	0.4147	0.0212	0.2653	0.0367	0.274	0.257	0.1457
0.0	0.0	0.0	12825.4896	8518.4153	NaN	NaN	0.3991	0.0218	0.2642	0.037	0.2832	0.2504	0.1435
0.0	0.0	0.0	12021.4896	8282.4153	NaN	NaN	0.4079	0.0229	0.2633	0.036	0.2864	0.2497	0.1417
0.0	0.0	0.0	13638.4896	6628.4153	NaN	NaN	0.3271	0.0233	0.2586	0.0363	0.2915	0.2483	0.142
0.0	0.0	0.0	12373.4896	7890.4153	NaN	NaN	0.3894	0.0235	0.2575	0.0356	0.296	0.2451	0.1423
0.0	0.0	0.0	15337.4896	8289.4153	NaN	NaN	0.3508	0.0233	0.2589	0.0356	0.286	0.2517	0.1446
0.0	0.0	0.0	14167.4896	7046.4153	NaN	NaN	0.3322	0.0229	0.2594	0.0359	0.2885	0.2498	0.1435
0.0	0.0	0.0	13243.4896	5332.4153	NaN	NaN	0.2871	0.0232	0.2571	0.0354	0.287	0.2525	0.1447
0.0	0.0	0.0	11051.4896	9391.4153	NaN	NaN	0.4594	0.0227	0.2568	0.0355	0.2841	0.2544	0.1464
0.0	0.0	0.0	16912.4896	5643.4153	NaN	NaN	0.2502	0.0225	0.2576	0.0359	0.2806	0.2571	0.1463
0.0	0.0	0.0	12549.4896	10074.4153	NaN	NaN	0.4453	0.0225	0.2562	0.0357	0.2812	0.2568	0.1476
0.0	0.0	0.0	12369.4896	6743.4153	NaN	NaN	0.3528	0.0225	0.2576	0.0351	0.2742	0.2605	0.1501
0.0	0.0	0.0	14863.4896	7768.4153	NaN	NaN	0.3433	0.022	0.2594	0.0358	0.2668	0.2629	0.1531
0.0	0.0	0.0	16784.4896	7184.4153	NaN	NaN	0.2997	0.0221	0.2623	0.0356	0.262	0.2659	0.1521
0.0	0.0	0.0	13384.4896	5087.4153	NaN	NaN	0.2754	0.0226	0.2589	0.0347	0.2599	0.2689	0.1552
0.0	0.0	0.0	12509.4896	6411.4153	NaN	NaN	0.3389	0.0223	0.2554	0.0341	0.2523	0.2751	0.1608
0.0	0.0	0.0	13362.4896	5229.4153	NaN	NaN	0.2813	0.0213	0.2543	0.0347	0.2488	0.277	0.1639
0.0	0.0	0.0	15573.4896	5990.4153	NaN	NaN	0.2778	0.0209	0.2513	0.035	0.2478	0.2791	0.1659
0.0	0.0	0.0	14785.4896	10058.4153	NaN	NaN	0.4049	0.0209	0.2494	0.0354	0.2482	0.279	0.1671
0.0	0.0	0.0	13520.4896	11421.4153	NaN	NaN	0.4579	0.021	0.2477	0.0353	0.2495	0.2779	0.1687
0.0	0.0	0.0	12097.4896	8537.4153	NaN	NaN	0.4137	0.0208	0.2454	0.0353	0.247	0.2797	0.1717
0.0	0.0	0.0	13133.4896	11745.4153	NaN	NaN	0.4721	0.0208	0.245	0.0353	0.2454	0.2801	0.1734
0.0	0.0	0.0	15923.4896	7599.4153	NaN	NaN	0.3231	0.0208	0.2423	0.0355	0.2453	0.2799	0.1762
0.0	0.0	0.0	14766.4896	10508.4153	NaN	NaN	0.4158	0.0207	0.2384	0.0357	0.2447	0.28	0.1806
0.0	0.0	0.0	15631.4896	9297.4153	NaN	NaN	0.373	0.0207	0.2379	0.0356	0.2439	0.2789	0.183
0.0	0.0	0.0	18627.4896	6403.4153	NaN	NaN	0.2558	0.0208	0.2355	0.0359	0.2425	0.2794	0.1859
0.0	0.0	0.0	14778.4896	7223.4153	NaN	NaN	0.3283	0.0208	0.2354	0.0359	0.2435	0.2791	0.1853
0.0	0.0	0.0	11402.4896	9049.4153	NaN	NaN	0.4425	0.021	0.236	0.0357	0.243	0.2805	0.1838
0.0	0.0	0.0	13294.4896	7631.4153	NaN	NaN	0.3647	0.0211	0.2355	0.0358	0.2438	0.282	0.1818
0.0	0.0	0.0	12279.4896	5142.4153	NaN	NaN	0.2952	0.0211	0.2344	0.0359	0.247	0.2803	0.1813
0.0	0.0	0.0	14480.4896	6893.4153	NaN	NaN	0.3225	0.0212	0.2347	0.0357	0.2458	0.2835	0.179
0.0	0.0	0.0	18258.4896	8247.4153	NaN	NaN	0.3112	0.0212	0.2337	0.0359	0.2509	0.2817	0.1766
0.0	0.0	0.0	12641.4896	7018.4153	NaN	NaN	0.357	0.0212	0.233	0.0352	0.254	0.2807	0.1759
0.0	0.0	0.0	14157.4896	9700.4153	NaN	NaN	0.4066	0.021	0.2303	0.0353	0.2549	0.2817	0.1769
0.0	0.0	0.0	14218.4896	6804.4153	NaN	NaN	0.3237	0.0207	0.2298	0.0352	0.2625	0.2769	0.175
0.0	0.0	0.0	12270.4896	11055.4153	NaN	NaN	0.474	0.0208	0.2278	0.0345	0.2657	0.2757	0.1755
0.0	0.0	0.0	10997.4896	10187.4153	NaN	NaN	0.4809	0.0208	0.2253	0.0348	0.267	0.2762	0.1759
0.0	0.0	0.0	12950.4896	7933.4153	NaN	NaN	0.3799	0.0211	0.2256	0.0344	0.275	0.27	0.1739
0.0	0.0	0.0	10999.4896	9604.4153	NaN	NaN	0.4661	0.0217	0.2225	0.0342	0.274	0.2701	0.1775
0.0	0.0	0.0	14587.4896	9879.4153	NaN	NaN	0.4038	0.0213	0.2235	0.0342	0.2745	0.2691	0.1774
0.0	0.0	0.0	12843.4896	8638.4153	NaN	NaN	0.4021	0.0212	0.2213	0.0345	0.2759	0.2672	0.1799
0.0	0.0	0.0	13140.4896	6309.4153	NaN	NaN	0.3244	0.0208	0.2219	0.0348	0.2726	0.2665	0.1834
0.0	0.0	0.0	16872.4896	7363.4153	NaN	NaN	0.3038	0.0202	0.2217	0.0357	0.2716	0.2648	0.186
0.0	0.0	0.0	13788.4896	9124.4153	NaN	NaN	0.3982	0.0199	0.2257	0.0355	0.268	0.2645	0.1864
0.0	0.0	0.0	14219.4896	9561.4153	NaN	NaN	0.4021	0.0197	0.2264	0.0363	0.2612	0.2677	0.1886
0.0	0.0	0.0	14084.4896	9183.4153	NaN	NaN	0.3947	0.0195	0.2303	0.0363	0.2629	0.2645	0.1865
0.0	0.0	0.0	10209.4896	9749.4153	NaN	NaN	0.4885	0.0195	0.2304	0.0365	0.2564	0.2658	0.1914
0.0	0.0	0.0	14250.4896	10253.4153	NaN	NaN	0.4184	0.0193	0.2378	0.0366	0.2497	0.2694	0.1872
0.0	0.0	0.0	14779.4896	9726.4153	NaN	NaN	0.3969	0.0194	0.2418	0.0367	0.2496	0.2662	0.1863
0.0	0.0	0.0	10490.4896	6637.4153	NaN	NaN	0.3875	0.0194	0.2447	0.0364	0.2425	0.2702	0.1868
0.0	0.0	0.0	15503.4896	9230.4153	NaN	NaN	0.3732	0.0194	0.2488	0.0367	0.2394	0.2716	0.1843
0.0	0.0	0.0	9359.4896	8388.4153	NaN	NaN	0.4726	0.0196	0.2519	0.0362	0.2378	0.2707	0.1839
0.0	0.0	0.0	12784.4896	7117.4153	NaN	NaN	0.3576	0.0196	0.2512	0.0362	0.2317	0.2763	0.1849
0.0	0.0	0.0	10383.4896	8929.4153	NaN	NaN	0.4624	0.0194	0.2529	0.0364	0.2347	0.2744	0.1821
0.0	0.0	0.0	14424.4896	9925.4153	NaN	NaN	0.4076	0.0197	0.2538	0.0358	0.2346	0.276	0.1802
0.0	0.0	0.0	12797.4896	9873.4153	NaN	NaN	0.4355	0.0196	0.251	0.0358	0.2353	0.2798	0.1785
0.0	0.0	0.0	12929.4896	6895.4153	NaN	NaN	0.3478	0.0197	0.2515	0.0353	0.24	0.2787	0.1748
0.0	0.0	0.0	12510.4896	11288.4153	NaN	NaN	0.4743	0.0198	0.247	0.0353	0.2437	0.2816	0.1726
0.0	0.0	0.0	13497.4896	11246.4153	NaN	NaN	0.4545	0.0197	0.2454	0.0346	0.2518	0.2806	0.1678
0.0	0.0	0.0	15381.4896	10906.4153	NaN	NaN	0.4149	0.0198	0.2431	0.0347	0.2557	0.279	0.1678
0.0	0.0	0.0	17242.4896	12965.4153	NaN	NaN	0.4292	0.0198	0.2458	0.035	0.2537	0.2792	0.1665
0.0	0.0	0.0	15278.4896	7270.4153	NaN	NaN	0.3224	0.0197	0.2477	0.0357	0.2566	0.2749	0.1654
0.0	0.0	0.0	12548.4896	8060.4153	NaN	NaN	0.3911	0.02	0.2504	0.0356	0.2526	0.2772	0.1642
0.0	0.0	0.0	20037.4896	12264.4153	NaN	NaN	0.3797	0.02	0.2504	0.0358	0.2544	0.2769	0.1625
0.0	0.0	0.0	12032.4896	5990.4153	NaN	NaN	0.3324	0.0201	0.2504	0.0359	0.2575	0.2746	0.1615
0.0	0.0	0.0	13402.4896	9221.4153	NaN	NaN	0.4076	0.0204	0.2513	0.0355	0.2559	0.277	0.16
0.0	0.0	0.0	12469.4896	6328.4153	NaN	NaN	0.3367	0.0205	0.2497	0.0353	0.2613	0.2757	0.1575
0.0	0.0	0.0	12706.4896	4043.4153	NaN	NaN	0.2414	0.0207	0.2478	0.035	0.2642	0.2727	0.1597
0.0	0.0	0.0	14214.4896	7985.4153	NaN	NaN	0.3597	0.0206	0.2485	0.0352	0.2605	0.2759	0.1593
0.0	0.0	0.0	15551.4896	8630.4153	NaN	NaN	0.3569	0.0209	0.2516	0.0352	0.2657	0.2703	0.1563
0.0	0.0	0.0	10965.4896	6838.4153	NaN	NaN	0.3841	0.0214	0.2493	0.0348	0.2653	0.2735	0.1557
0.0	0.0	0.0	13051.4896	7376.4153	NaN	NaN	0.3611	0.0211	0.2492	0.0356	0.2669	0.2717	0.1553
0.0	0.0	0.0	13055.4896	14066.4153	NaN	NaN	0.5186	0.0214	0.2504	0.0354	0.2712	0.2684	0.1531
0.0	0.0	0.0	13613.4896	5210.4153	NaN	NaN	0.2768	0.0214	0.25	0.0357	0.2675	0.2716	0.1538
0.0	0.0	0.0	9684.4896	9300.4153	NaN	NaN	0.4899	0.0213	0.2491	0.0357	0.269	0.2716	0.1532
0.0	0.0	0.0	10518.4896	9056.4153	NaN	NaN	0.4627	0.0216	0.2466	0.0353	0.2697	0.2726	0.1542
0.0	0.0	0.0	12926.4896	10419.4153	NaN	NaN	0.4463	0.0216	0.2436	0.0356	0.2688	0.2726	0.1578
0.0	0.0	0.0	17904.4896	10199.4153	NaN	NaN	0.3629	0.0216	0.244	0.0356	0.266	0.2737	0.1591
0.0	0.0	0.0	15747.4896	9272.4153	NaN	NaN	0.3706	0.0216	0.2426	0.0359	0.267	0.2715	0.1614
0.0	0.0	0.0	15485.4896	8077.4153	NaN	NaN	0.3428	0.0217	0.2407	0.0361	0.2667	0.2716	0.1633
0.0	0.0	0.0	10230.4896	9719.4153	NaN	NaN	0.4872	0.0216	0.2425	0.0362	0.2643	0.2706	0.1647
0.0	0.0	0.0	11724.4896	9890.4153	NaN	NaN	0.4576	0.0216	0.2443	0.0361	0.2601	0.2708	0.1671
0.0	0.0	0.0	12721.4896	6890.4153	NaN	NaN	0.3513	0.0215	0.246	0.0366	0.258	0.2692	0.1686
0.0	0.0	0.0	10002.4896	10345.4153	NaN	NaN	0.5084	0.0214	0.2496	0.0361	0.2565	0.2677	0.1687
0.0	0.0	0.0	15660.4896	6791.4153	NaN	NaN	0.3025	0.0214	0.2522	0.0364	0.2518	0.27	0.1682
0.0	0.0	0.0	12607.4896	10500.4153	NaN	NaN	0.4544	0.0215	0.2551	0.036	0.2516	0.2699	0.1658
0.0	0.0	0.0	14644.4896	4600.4153	NaN	NaN	0.239	0.0218	0.2544	0.0358	0.2522	0.2728	0.1629
0.0	0.0	0.0	12277.4896	6023.4153	NaN	NaN	0.3291	0.0222	0.2537	0.0355	0.254	0.2741	0.1605
0.0	0.0	0.0	17170.4896	10099.4153	NaN	NaN	0.3704	0.0223	0.2508	0.0355	0.2577	0.2747	0.1591
0.0	0.0	0.0	13310.4896	11972.4153	NaN	NaN	0.4735	0.0222	0.2528	0.0354	0.2631	0.2702	0.1563
0.0	0.0	0.0	18169.4896	7349.4153	NaN	NaN	0.288	0.0221	0.2559	0.0355	0.2585	0.2726	0.1554
0.0	0.0	0.0	13153.4896	8027.4153	NaN	NaN	0.379	0.0216	0.2581	0.0362	0.2623	0.2684	0.1535
0.0	0.0	0.0	10979.4896	12971.4153	NaN	NaN	0.5416	0.0217	0.2572	0.0352	0.2615	0.2701	0.1541
0.0	0.0	0.0	12172.4896	7700.4153	NaN	NaN	0.3875	0.0214	0.2554	0.0354	0.2592	0.2724	0.1561
0.0	0.0	0.0	14137.4896	7154.4153	NaN	NaN	0.336	0.0211	0.2516	0.0352	0.2641	0.2698	0.1583
0.0	0.0	0.0	13808.4896	10263.4153	NaN	NaN	0.4264	0.0211	0.2468	0.0348	0.2649	0.2714	0.161
0.0	0.0	0.0	15053.4896	11928.4153	NaN	NaN	0.4421	0.0209	0.2437	0.0345	0.2676	0.2712	0.1621
0.0	0.0	0.0	11869.4896	6388.4153	NaN	NaN	0.3499	0.0207	0.2428	0.0348	0.2682	0.2693	0.1642
0.0	0.0	0.0	11778.4896	10377.4153	NaN	NaN	0.4684	0.021	0.2425	0.0347	0.2653	0.2705	0.166
0.0	0.0	0.0	17012.4896	5241.4153	NaN	NaN	0.2355	0.0214	0.2395	0.0347	0.2645	0.2721	0.1677
0.0	0.0	0.0	11334.4896	5621.4153	NaN	NaN	0.3315	0.0216	0.2383	0.0341	0.2645	0.2729	0.1685
0.0	0.0	0.0	14339.4896	6871.4153	NaN	NaN	0.324	0.0216	0.2353	0.0336	0.2635	0.2773	0.1687
0.0	0.0	0.0	15641.4896	7285.4153	NaN	NaN	0.3178	0.0217	0.2327	0.0332	0.269	0.2753	0.1681
0.0	0.0	0.0	13823.4896	9109.4153	NaN	NaN	0.3972	0.0221	0.2311	0.0326	0.2685	0.2783	0.1674
0.0	0.0	0.0	13666.4896	6327.4153	NaN	NaN	0.3165	0.0221	0.2309	0.0327	0.2687	0.2775	0.168
0.0	0.0	0.0	16286.4896	5604.4153	NaN	NaN	0.256	0.0225	0.2316	0.0328	0.2661	0.2777	0.1693
0.0	0.0	0.0	11178.4896	8880.4153	NaN	NaN	0.4427	0.0226	0.2317	0.033	0.2652	0.277	0.1705
0.0	0.0	0.0	12966.4896	10337.4153	NaN	NaN	0.4436	0.0227	0.2311	0.0331	0.2637	0.2793	0.1701
0.0	0.0	0.0	12729.4896	10225.4153	NaN	NaN	0.4455	0.0227	0.2313	0.0334	0.2642	0.2776	0.1709
0.0	0.0	0.0	17594.4896	10366.4153	NaN	NaN	0.3707	0.0227	0.2318	0.0335	0.2617	0.2794	0.171
0.0	0.0	0.0	15981.4896	7313.4153	NaN	NaN	0.3139	0.0227	0.2326	0.0335	0.2617	0.2804	0.169
0.0	0.0	0.0	12578.4896	6262.4153	NaN	NaN	0.3324	0.0227	0.2311	0.0334	0.2577	0.2834	0.1716
0.0	0.0	0.0	11049.4896	8741.4153	NaN	NaN	0.4417	0.0225	0.2285	0.0339	0.2567	0.2867	0.1716
0.0	0.0	0.0	8190.4896	11557.4153	NaN	NaN	0.5852	0.0227	0.2241	0.0333	0.2617	0.2846	0.1736
0.0	0.0	0.0	13946.4896	8648.4153	NaN	NaN	0.3828	0.0228	0.2184	0.0335	0.2588	0.2887	0.1779
0.0	0.0	0.0	16474.4896	11897.4153	NaN	NaN	0.4193	0.0229	0.2148	0.0335	0.2614	0.2861	0.1812
0.0	0.0	0.0	12075.4896	7629.4153	NaN	NaN	0.3872	0.0232	0.2111	0.0329	0.2603	0.2861	0.1866
0.0	0.0	0.0	11055.4896	10703.4153	NaN	NaN	0.4919	0.0228	0.2067	0.0334	0.2553	0.2891	0.1927
0.0	0.0	0.0	9550.4896	10477.4153	NaN	NaN	0.5231	0.0224	0.2059	0.033	0.2604	0.2838	0.1945
0.0	0.0	0.0	13250.4896	9752.4153	NaN	NaN	0.424	0.0227	0.2044	0.0327	0.2555	0.2827	0.2019
0.0	0.0	0.0	13989.4896	8503.4153	NaN	NaN	0.378	0.0233	0.2038	0.0331	0.2476	0.2832	0.209
0.0	0.0	0.0	11357.4896	6570.4153	NaN	NaN	0.3665	0.0243	0.2036	0.0329	0.2427	0.2832	0.2134
0.0	0.0	0.0	13027.4896	5413.4153	NaN	NaN	0.2936	0.0254	0.2009	0.0329	0.2345	0.286	0.2203
0.0	0.0	0.0	16280.4896	8386.4153	NaN	NaN	0.34	0.0259	0.2011	0.0329	0.2307	0.2862	0.2231
0.0	0.0	0.0	14154.4896	9093.4153	NaN	NaN	0.3911	0.0266	0.2032	0.0332	0.2286	0.287	0.2213
0.0	0.0	0.0	13176.4896	6042.4153	NaN	NaN	0.3144	0.0277	0.2066	0.0332	0.2256	0.2901	0.2169
0.0	0.0	0.0	12427.4896	4849.4153	NaN	NaN	0.2807	0.028	0.2071	0.0338	0.2246	0.2941	0.2124
0.0	0.0	0.0	14591.4896	6090.4153	NaN	NaN	0.2945	0.0277	0.2087	0.0335	0.2284	0.2949	0.2068
0.0	0.0	0.0	15897.4896	5614.4153	NaN	NaN	0.261	0.027	0.2107	0.0334	0.2308	0.2983	0.1998
0.0	0.0	0.0	13400.4896	6925.4153	NaN	NaN	0.3407	0.0264	0.213	0.0332	0.2367	0.296	0.1947
0.0	0.0	0.0	9427.4896	5562.4153	NaN	NaN	0.3711	0.0257	0.2143	0.0331	0.2383	0.2973	0.1912
0.0	0.0	0.0	10249.4896	8758.4153	NaN	NaN	0.4608	0.0251	0.2181	0.0331	0.2365	0.2987	0.1885
0.0	0.0	0.0	11509.4896	10771.4153	NaN	NaN	0.4834	0.0245	0.2216	0.033	0.2361	0.2997	0.1851
0.0	0.0	0.0	9324.4896	6920.4153	NaN	NaN	0.426	0.0239	0.2233	0.0331	0.2337	0.3005	0.1855
0.0	0.0	0.0	10929.4896	10608.4153	NaN	NaN	0.4925	0.0237	0.2265	0.0333	0.2303	0.3031	0.1832
0.0	0.0	0.0	11837.4896	6853.4153	NaN	NaN	0.3667	0.0236	0.2287	0.0331	0.2319	0.3024	0.1803
0.0	0.0	0.0	10016.4896	8193.4153	NaN	NaN	0.4499	0.0235	0.2271	0.033	0.2309	0.3058	0.1796
0.0	0.0	0.0	12325.4896	12050.4153	NaN	NaN	0.4944	0.0234	0.2269	0.0332	0.2353	0.3065	0.1746
0.0	0.0	0.0	14661.4896	10508.4153	NaN	NaN	0.4175	0.0237	0.2268	0.0329	0.2383	0.3051	0.1732
0.0	0.0	0.0	11499.4896	8040.4153	NaN	NaN	0.4115	0.0234	0.2278	0.0333	0.2332	0.3119	0.1703
0.0	0.0	0.0	12157.4896	10462.4153	NaN	NaN	0.4625	0.0235	0.2292	0.0334	0.2358	0.3098	0.1684
0.0	0.0	0.0	11908.4896	5852.4153	NaN	NaN	0.3295	0.0232	0.2298	0.0338	0.2356	0.3099	0.1677
0.0	0.0	0.0	12807.4896	11604.4153	NaN	NaN	0.4754	0.0233	0.2305	0.034	0.2344	0.3098	0.168
0.0	0.0	0.0	15526.4896	7023.4153	NaN	NaN	0.3115	0.0233	0.2306	0.0345	0.2359	0.3092	0.1665
0.0	0.0	0.0	13714.4896	7299.4153	NaN	NaN	0.3474	0.0233	0.2313	0.0347	0.2363	0.3075	0.1669
0.0	0.0	0.0	11225.4896	11156.4153	NaN	NaN	0.4985	0.0231	0.233	0.035	0.2335	0.3092	0.1662
0.0	0.0	0.0	13139.4896	7404.4153	NaN	NaN	0.3604	0.0229	0.2356	0.0353	0.2318	0.3077	0.1666
0.0	0.0	0.0	12956.4896	7854.4153	NaN	NaN	0.3774	0.0228	0.2362	0.0357	0.2275	0.3125	0.1653
0.0	0.0	0.0	15031.4896	7397.4153	NaN	NaN	0.3298	0.0227	0.2379	0.036	0.2296	0.3102	0.1637
0.0	0.0	0.0	14542.4896	10451.4153	NaN	NaN	0.4182	0.0223	0.2341	0.0364	0.2309	0.3124	0.1638
0.0	0.0	0.0	13529.4896	12082.4153	NaN	NaN	0.4717	0.0219	0.2339	0.0365	0.2338	0.3113	0.1627
0.0	0.0	0.0	13119.4896	8392.4153	NaN	NaN	0.3901	0.0217	0.2321	0.0363	0.2365	0.311	0.1623
0.0	0.0	0.0	15788.4896	7930.4153	NaN	NaN	0.3343	0.0216	0.2291	0.0362	0.2411	0.3134	0.1587
0.0	0.0	0.0	9185.4896	9471.4153	NaN	NaN	0.5077	0.0219	0.2248	0.0351	0.2485	0.3144	0.1553
0.0	0.0	0.0	13515.4896	11303.4153	NaN	NaN	0.4554	0.0227	0.2188	0.0342	0.2513	0.32	0.1531
0.0	0.0	0.0	11553.4896	8057.4153	NaN	NaN	0.4109	0.0235	0.2152	0.0343	0.2599	0.3141	0.153
0.0	0.0	0.0	10622.4896	5133.4153	NaN	NaN	0.3258	0.0247	0.2157	0.0346	0.2611	0.3095	0.1544
0.0	0.0	0.0	15960.4896	9616.4153	NaN	NaN	0.376	0.0258	0.2122	0.0367	0.2661	0.2987	0.1604
0.0	0.0	0.0	11180.4896	8735.4153	NaN	NaN	0.4386	0.0266	0.2148	0.0392	0.2652	0.2918	0.1624
0.0	0.0	0.0	14920.4896	6981.4153	NaN	NaN	0.3188	0.0281	0.2159	0.04	0.2713	0.2788	0.1658
0.0	0.0	0.0	14830.4896	4713.4153	NaN	NaN	0.2412	0.028	0.2183	0.0389	0.2785	0.2614	0.1749
0.0	0.0	0.0	16434.4896	10842.4153	NaN	NaN	0.3975	0.0262	0.2302	0.0398	0.2683	0.2546	0.1809
0.0	0.0	0.0	15606.4896	8921.4153	NaN	NaN	0.3637	0.0327	0.2642	0.0462	0.2665	0.2487	0.1418
0.0	0.0	0.0	14350.4896	4425.4153	NaN	NaN	0.2357	0.0851	0.2884	0.05	0.2726	0.1871	0.1168
0.0	0.0	0.0	1162.4896	988.4153	NaN	NaN	0.4595	0.8642	0.0433	0.014	0.024	0.0207	0.0339
0.0	0.0	0.0	-1472.5104	-310.5847	NaN	NaN	0.1742	0.8516	0.0386	0.0225	0.0335	0.0245	0.0292
0.0	0.0	0.0	1405.4896	1741.4153	NaN	NaN	0.5534	0.8785	0.0319	0.0188	0.0266	0.0201	0.024
0.0	0.0	0.0	301.4896	1882.4153	NaN	NaN	0.8619	0.8731	0.0316	0.02	0.0293	0.0208	0.0251
0.0	0.0	0.0	-1658.5104	1274.4153	NaN	NaN	-0.3	0.8759	0.0295	0.0197	0.0297	0.0202	0.0249
0.0	0.0	0.0	93.4896	2756.4153	NaN	NaN	0.9672	0.8722	0.0297	0.0202	0.0315	0.0195	0.0268
0.0	0.0	0.0	-797.5104	2802.4153	NaN	NaN	1.3	0.8603	0.0344	0.0219	0.0335	0.019	0.0309
0.0	0.0	0.0	916.4896	2644.4153	NaN	NaN	0.7426	0.86	0.035	0.0223	0.0324	0.0191	0.0313
0.0	0.0	0.0	740.4896	1681.4153	NaN	NaN	0.6943	0.8613	0.0351	0.0229	0.0313	0.0188	0.0306
0.0	0.0	0.0	674.4896	1382.4153	NaN	NaN	0.6721	0.8468	0.0414	0.0252	0.0337	0.0191	0.0338
0.0	0.0	0.0	-46.5104	997.4153	NaN	NaN	1.0489	0.8503	0.0399	0.0243	0.0334	0.0196	0.0324
0.0	0.0	0.0	-800.5104	-1129.5847	NaN	NaN	0.5852	0.8542	0.039	0.0235	0.0321	0.02	0.0312
0.0	0.0	0.0	-2.5104	132.4153	NaN	NaN	1.0193	0.8525	0.0405	0.025	0.0313	0.0212	0.0295
0.0	0.0	0.0	225.4896	2581.4153	NaN	NaN	0.9197	0.8251	0.0556	0.0304	0.033	0.0221	0.0339
0.0	0.0	0.0	456.4896	3142.4153	NaN	NaN	0.8732	0.7728	0.0829	0.0354	0.0455	0.0228	0.0406
0.0	0.0	0.0	-704.5104	-653.5847	NaN	NaN	0.4813	0.8104	0.0653	0.0274	0.041	0.0223	0.0337
0.0	0.0	0.0	1926.4896	1697.4153	NaN	NaN	0.4684	0.7986	0.0713	0.0281	0.0449	0.0219	0.0351
0.0	0.0	0.0	22.4896	2173.4153	NaN	NaN	0.9898	0.8162	0.0622	0.0254	0.041	0.021	0.0341
0.0	0.0	0.0	1669.4896	860.4153	NaN	NaN	0.3401	0.8236	0.0581	0.0247	0.0401	0.021	0.0325
0.0	0.0	0.0	-537.5104	2313.4153	NaN	NaN	1.3	0.8134	0.0652	0.0258	0.0399	0.0218	0.0339
0.0	0.0	0.0	1549.4896	2549.4153	NaN	NaN	0.622	0.7803	0.0847	0.0283	0.0444	0.0233	0.039
0.0	0.0	0.0	882.4896	5153.4153	NaN	NaN	0.8538	0.7702	0.0924	0.0274	0.0441	0.0243	0.0416
0.0	0.0	0.0	471.4896	3154.4153	NaN	NaN	0.87	0.7566	0.1004	0.0286	0.0462	0.0239	0.0443
0.0	0.0	0.0	-756.5104	-225.5847	NaN	NaN	0.2297	0.794	0.0785	0.0249	0.0418	0.0225	0.0383
0.0	0.0	0.0	2094.4896	2128.4153	NaN	NaN	0.504	0.7865	0.0827	0.0249	0.0431	0.0225	0.0403
0.0	0.0	0.0	749.4896	609.4153	NaN	NaN	0.4485	0.7933	0.0772	0.0237	0.0439	0.0212	0.0406
0.0	0.0	0.0	863.4896	767.4153	NaN	NaN	0.4705	0.8019	0.0722	0.0212	0.0439	0.0198	0.041
0.0	0.0	0.0	-226.5104	5459.4153	NaN	NaN	1.0433	0.7716	0.088	0.0223	0.0506	0.0199	0.0476
0.0	0.0	0.0	-1433.5104	1596.4153	NaN	NaN	1.3	0.7798	0.0843	0.0212	0.0513	0.0191	0.0444
0.0	0.0	0.0	1421.4896	2813.4153	NaN	NaN	0.6643	0.7711	0.0882	0.0214	0.0561	0.0194	0.0437
0.0	0.0	0.0	1589.4896	2493.4153	NaN	NaN	0.6107	0.7893	0.0789	0.0199	0.054	0.0187	0.0393
0.0	0.0	0.0	839.4896	3560.4153	NaN	NaN	0.8092	0.775	0.0851	0.0215	0.0588	0.0191	0.0405
0.0	0.0	0.0	409.4896	1591.4153	NaN	NaN	0.7953	0.8048	0.0701	0.0196	0.0519	0.0179	0.0357
0.0	0.0	0.0	2949.4896	3622.4153	NaN	NaN	0.5512	0.7827	0.081	0.0216	0.0578	0.0185	0.0384
0.0	0.0	0.0	-1026.5104	1202.4153	NaN	NaN	1.3	0.8001	0.0732	0.0205	0.0524	0.0182	0.0357
0.0	0.0	0.0	-58.5104	31.4153	NaN	NaN	-0.3	0.7967	0.0736	0.0211	0.0538	0.0186	0.0363
0.0	0.0	0.0	-764.5104	2733.4153	NaN	NaN	1.3	0.799	0.0723	0.0206	0.0538	0.0182	0.0362
0.0	0.0	0.0	-17.5104	3187.4153	NaN	NaN	1.0055	0.7789	0.0797	0.0221	0.0613	0.0192	0.0388
0.0	0.0	0.0	282.4896	1616.4153	NaN	NaN	0.8512	0.8024	0.0683	0.0202	0.0548	0.0183	0.036
0.0	0.0	0.0	2715.4896	1674.4153	NaN	NaN	0.3814	0.7829	0.0745	0.022	0.0626	0.0185	0.0394
0.0	0.0	0.0	1823.4896	2127.4153	NaN	NaN	0.5385	0.7896	0.0713	0.021	0.0621	0.0181	0.038
0.0	0.0	0.0	3903.4896	173.4153	NaN	NaN	0.0425	0.7787	0.075	0.022	0.0666	0.0181	0.0396
0.0	0.0	0.0	2338.4896	2264.4153	NaN	NaN	0.492	0.7753	0.0765	0.0216	0.0698	0.0179	0.0389
0.0	0.0	0.0	892.4896	3440.4153	NaN	NaN	0.794	0.7597	0.0841	0.0223	0.0756	0.0179	0.0404
0.0	0.0	0.0	375.4896	2878.4153	NaN	NaN	0.8846	0.7491	0.0887	0.0226	0.0807	0.0181	0.0408
0.0	0.0	0.0	-759.5104	3647.4153	NaN	NaN	1.263	0.7502	0.089	0.0221	0.0805	0.018	0.0401
0.0	0.0	0.0	1881.4896	4319.4153	NaN	NaN	0.6966	0.7406	0.0914	0.023	0.085	0.0187	0.0413
0.0	0.0	0.0	1050.4896	158.4153	NaN	NaN	0.131	0.7718	0.0784	0.0205	0.0735	0.0182	0.0375
0.0	0.0	0.0	1452.4896	957.4153	NaN	NaN	0.3973	0.7486	0.0866	0.0229	0.0824	0.0189	0.0407
0.0	0.0	0.0	504.4896	1512.4153	NaN	NaN	0.7499	0.7736	0.0805	0.0204	0.0708	0.018	0.0367
0.0	0.0	0.0	2866.4896	8.4153	NaN	NaN	0.0029	0.7458	0.0943	0.0232	0.0778	0.0182	0.0407
0.0	0.0	0.0	199.4896	599.4153	NaN	NaN	0.7503	0.7555	0.0935	0.0221	0.0729	0.0173	0.0388
0.0	0.0	0.0	576.4896	2877.4153	NaN	NaN	0.8331	0.7226	0.1109	0.0251	0.0804	0.0176	0.0434
0.0	0.0	0.0	264.4896	93.4153	NaN	NaN	0.261	0.7516	0.1001	0.0223	0.07	0.0177	0.0383
0.0	0.0	0.0	1284.4896	158.4153	NaN	NaN	0.1098	0.7533	0.0985	0.0227	0.0688	0.0178	0.0389
0.0	0.0	0.0	706.4896	3966.4153	NaN	NaN	0.8488	0.7412	0.107	0.0236	0.0712	0.0173	0.0397
0.0	0.0	0.0	3065.4896	2589.4153	NaN	NaN	0.4579	0.7274	0.1163	0.0247	0.0728	0.0177	0.0411
0.0	0.0	0.0	313.4896	-305.5847	NaN	NaN	-0.3	0.7666	0.0929	0.0223	0.0624	0.018	0.0379
0.0	0.0	0.0	1205.4896	-187.5847	NaN	NaN	-0.1843	0.7668	0.0916	0.023	0.0617	0.0181	0.0387
0.0	0.0	0.0	469.4896	670.4153	NaN	NaN	0.5881	0.7705	0.0906	0.023	0.0592	0.0177	0.039
0.0	0.0	0.0	1519.4896	1526.4153	NaN	NaN	0.5011	0.7598	0.0964	0.0245	0.0607	0.0179	0.0407
0.0	0.0	0.0	-399.5104	497.4153	NaN	NaN	1.3	0.7818	0.0834	0.0234	0.0551	0.0177	0.0385
0.0	0.0	0.0	1710.4896	-161.5847	NaN	NaN	-0.1043	0.7809	0.0843	0.0241	0.0542	0.0172	0.0393
0.0	0.0	0.0	540.4896	1939.4153	NaN	NaN	0.7821	0.7763	0.0858	0.0252	0.0556	0.0174	0.0398
0.0	0.0	0.0	153.4896	-387.5847	NaN	NaN	1.3	0.8016	0.0714	0.0233	0.0498	0.0174	0.0365
0.0	0.0	0.0	-911.5104	-724.5847	NaN	NaN	0.4429	0.8213	0.06	0.0216	0.0462	0.0175	0.0334
0.0	0.0	0.0	-785.5104	-899.5847	NaN	NaN	0.5338	0.8264	0.0578	0.0208	0.0451	0.0169	0.033
0.0	0.0	0.0	-855.5104	1829.4153	NaN	NaN	1.3	0.8104	0.066	0.0225	0.0503	0.0167	0.0341
0.0	0.0	0.0	90.4896	-1100.5847	NaN	NaN	1.0896	0.8106	0.0672	0.0222	0.049	0.0162	0.0347
0.0	0.0	0.0	406.4896	1262.4153	NaN	NaN	0.7564	0.7943	0.0758	0.0241	0.0528	0.0162	0.0367
0.0	0.0	0.0	2179.4896	335.4153	NaN	NaN	0.1334	0.8001	0.0736	0.0232	0.0508	0.0162	0.0362
0.0	0.0	0.0	-583.5104	915.4153	NaN	NaN	1.3	0.7917	0.079	0.0241	0.0513	0.0163	0.0376
0.0	0.0	0.0	157.4896	-421.5847	NaN	NaN	1.3	0.7935	0.0784	0.024	0.0505	0.0162	0.0373
0.0	0.0	0.0	918.4896	1903.4153	NaN	NaN	0.6745	0.7905	0.081	0.0241	0.05	0.0159	0.0385
0.0	0.0	0.0	-398.5104	2210.4153	NaN	NaN	1.2199	0.7736	0.0886	0.0261	0.0546	0.0166	0.0405
0.0	0.0	0.0	-286.5104	-1491.5847	NaN	NaN	0.8389	0.8112	0.0667	0.0223	0.0474	0.0172	0.0352
0.0	0.0	0.0	401.4896	3086.4153	NaN	NaN	0.8849	0.804	0.0719	0.0229	0.0473	0.0166	0.0373
0.0	0.0	0.0	2032.4896	448.4153	NaN	NaN	0.1807	0.7872	0.0804	0.0247	0.0524	0.017	0.0384
0.0	0.0	0.0	149.4896	1658.4153	NaN	NaN	0.9173	0.799	0.0764	0.0235	0.0472	0.0163	0.0374
0.0	0.0	0.0	1555.4896	3193.4153	NaN	NaN	0.6725	0.771	0.0922	0.0268	0.0529	0.0166	0.0404
0.0	0.0	0.0	1219.4896	-807.5847	NaN	NaN	-0.3	0.7842	0.0854	0.0257	0.0492	0.0165	0.039
0.0	0.0	0.0	-965.5104	2118.4153	NaN	NaN	1.3	0.789	0.0815	0.0251	0.0496	0.0169	0.0377
0.0	0.0	0.0	-1461.5104	3094.4153	NaN	NaN	1.3	0.787	0.0836	0.0254	0.0481	0.0165	0.0394
0.0	0.0	0.0	-2.5104	2357.4153	NaN	NaN	1.0011	0.7813	0.0847	0.026	0.0525	0.0171	0.0385
0.0	0.0	0.0	-117.5104	918.4153	NaN	NaN	1.1467	0.8027	0.0756	0.0233	0.0449	0.0157	0.0379
0.0	0.0	0.0	333.4896	5083.4153	NaN	NaN	0.9384	0.7549	0.1003	0.0282	0.057	0.016	0.0435
0.0	0.0	0.0	-323.5104	742.4153	NaN	NaN	1.3	0.7968	0.0794	0.0237	0.0464	0.0154	0.0382
0.0	0.0	0.0	-802.5104	3480.4153	NaN	NaN	1.2997	0.7793	0.0867	0.026	0.052	0.0163	0.0396
0.0	0.0	0.0	59.4896	-1198.5847	NaN	NaN	1.0522	0.814	0.0672	0.0223	0.0447	0.0164	0.0354
0.0	0.0	0.0	1306.4896	-336.5847	NaN	NaN	-0.3	0.8075	0.0706	0.0226	0.0472	0.0167	0.0354
0.0	0.0	0.0	-2641.5104	1802.4153	NaN	NaN	-0.3	0.8076	0.071	0.0225	0.0463	0.0163	0.0364
0.0	0.0	0.0	224.4896	-434.5847	NaN	NaN	1.3	0.8044	0.072	0.0222	0.0493	0.0166	0.0355
0.0	0.0	0.0	-509.5104	2343.4153	NaN	NaN	1.2778	0.801	0.0763	0.022	0.0472	0.0154	0.038
0.0	0.0	0.0	-501.5104	3105.4153	NaN	NaN	1.1926	0.7697	0.0909	0.0249	0.0582	0.0162	0.0401
0.0	0.0	0.0	1204.4896	-155.5847	NaN	NaN	-0.1483	0.8147	0.0689	0.02	0.0459	0.0151	0.0354
0.0	0.0	0.0	1775.4896	2796.4153	NaN	NaN	0.6117	0.7731	0.09	0.0241	0.0572	0.015	0.0406
0.0	0.0	0.0	2398.4896	3192.4153	NaN	NaN	0.571	0.7882	0.0834	0.0224	0.0529	0.0146	0.0386
0.0	0.0	0.0	642.4896	4784.4153	NaN	NaN	0.8816	0.7747	0.0897	0.0241	0.0564	0.0153	0.0398
0.0	0.0	0.0	-766.5104	-191.5847	NaN	NaN	0.2	0.8002	0.0754	0.022	0.0501	0.0159	0.0364
0.0	0.0	0.0	1828.4896	-261.5847	NaN	NaN	-0.1669	0.8077	0.0694	0.0214	0.05	0.0163	0.0352
0.0	0.0	0.0	-21.5104	2294.4153	NaN	NaN	1.0095	0.8069	0.0709	0.0211	0.049	0.0158	0.0363
0.0	0.0	0.0	2403.4896	1171.4153	NaN	NaN	0.3277	0.7918	0.0786	0.0225	0.054	0.0158	0.0373
0.0	0.0	0.0	1044.4896	3548.4153	NaN	NaN	0.7726	0.7992	0.0762	0.0214	0.0508	0.0151	0.0372
0.0	0.0	0.0	-312.5104	4556.4153	NaN	NaN	1.0736	0.7741	0.0898	0.0241	0.0566	0.0152	0.0402
0.0	0.0	0.0	53.4896	658.4153	NaN	NaN	0.9249	0.7991	0.0775	0.0215	0.0503	0.0155	0.036
0.0	0.0	0.0	-806.5104	4681.4153	NaN	NaN	1.2081	0.7866	0.0846	0.0231	0.0518	0.0153	0.0386
0.0	0.0	0.0	544.4896	1068.4153	NaN	NaN	0.6624	0.7868	0.0846	0.0232	0.0523	0.0161	0.0371
0.0	0.0	0.0	-1430.5104	2211.4153	NaN	NaN	1.3	0.8075	0.073	0.0213	0.0479	0.0162	0.0341
0.0	0.0	0.0	608.4896	1908.4153	NaN	NaN	0.7582	0.8037	0.0762	0.0214	0.0482	0.0159	0.0346
0.0	0.0	0.0	-1509.5104	1276.4153	NaN	NaN	-0.3	0.7996	0.0794	0.0214	0.0495	0.0155	0.0346
0.0	0.0	0.0	428.4896	1142.4153	NaN	NaN	0.7272	0.7866	0.0891	0.0223	0.0507	0.0144	0.0369
0.0	0.0	0.0	1225.4896	4761.4153	NaN	NaN	0.7953	0.7673	0.1014	0.0239	0.0553	0.0142	0.0379
0.0	0.0	0.0	1806.4896	-1351.5847	NaN	NaN	-0.3	0.7849	0.091	0.0222	0.0519	0.0148	0.0352
0.0	0.0	0.0	-1176.5104	1343.4153	NaN	NaN	1.3	0.7873	0.0885	0.0222	0.0518	0.0148	0.0355
0.0	0.0	0.0	-1480.5104	1075.4153	NaN	NaN	-0.3	0.7885	0.0893	0.022	0.0509	0.0143	0.0351
0.0	0.0	0.0	258.4896	5591.4153	NaN	NaN	0.9558	0.7734	0.0986	0.0231	0.0543	0.0141	0.0365
0.0	0.0	0.0	905.4896	3216.4153	NaN	NaN	0.7803	0.7743	0.0961	0.0235	0.0554	0.0149	0.0358
0.0	0.0	0.0	-2653.5104	415.4153	NaN	NaN	-0.1856	0.8034	0.0774	0.0215	0.0496	0.0145	0.0336
0.0	0.0	0.0	1406.4896	2037.4153	NaN	NaN	0.5916	0.7866	0.0883	0.0227	0.0529	0.014	0.0354
0.0	0.0	0.0	-90.5104	2352.4153	NaN	NaN	1.04	0.7767	0.0947	0.0233	0.055	0.0137	0.0366
0.0	0.0	0.0	-1101.5104	1475.4153	NaN	NaN	1.3	0.78	0.0941	0.0234	0.0522	0.0133	0.037
0.0	0.0	0.0	-88.5104	3298.4153	NaN	NaN	1.0276	0.7722	0.0989	0.0244	0.0533	0.0135	0.0377
0.0	0.0	0.0	-623.5104	4105.4153	NaN	NaN	1.1791	0.7732	0.0981	0.0248	0.0524	0.0143	0.0372
0.0	0.0	0.0	-417.5104	-206.5847	NaN	NaN	0.331	0.8051	0.076	0.0229	0.0466	0.0156	0.0338
0.0	0.0	0.0	-995.5104	314.4153	NaN	NaN	-0.3	0.8185	0.0685	0.0217	0.043	0.0154	0.0328
0.0	0.0	0.0	-437.5104	1743.4153	NaN	NaN	1.3	0.8047	0.0763	0.0232	0.0465	0.015	0.0343
0.0	0.0	0.0	-2037.5104	2092.4153	NaN	NaN	1.3	0.8011	0.0793	0.023	0.0467	0.014	0.0359
0.0	0.0	0.0	893.4896	1916.4153	NaN	NaN	0.682	0.7726	0.0962	0.0253	0.0524	0.0138	0.0398
0.0	0.0	0.0	12.4896	2126.4153	NaN	NaN	0.9942	0.7821	0.0907	0.0244	0.0506	0.014	0.0382
0.0	0.0	0.0	-1018.5104	2253.4153	NaN	NaN	1.3	0.7897	0.0856	0.0238	0.0479	0.0143	0.0386
0.0	0.0	0.0	405.4896	1652.4153	NaN	NaN	0.803	0.7848	0.0879	0.0245	0.049	0.0146	0.0392
0.0	0.0	0.0	-1157.5104	1247.4153	NaN	NaN	1.3	0.7971	0.0809	0.0233	0.0461	0.015	0.0376
0.0	0.0	0.0	174.4896	1502.4153	NaN	NaN	0.8959	0.7913	0.0828	0.0242	0.0475	0.0157	0.0385
0.0	0.0	0.0	133.4896	-747.5847	NaN	NaN	1.2174	0.8125	0.0701	0.0223	0.0442	0.0156	0.0354
0.0	0.0	0.0	-1681.5104	658.4153	NaN	NaN	-0.3	0.798	0.0787	0.0234	0.0457	0.0144	0.0397
0.0	0.0	0.0	392.4896	4920.4153	NaN	NaN	0.9261	0.7664	0.0967	0.0261	0.0538	0.0144	0.0426
0.0	0.0	0.0	-677.5104	503.4153	NaN	NaN	-0.3	0.7908	0.0835	0.0237	0.0481	0.0144	0.0395
0.0	0.0	0.0	-1086.5104	944.4153	NaN	NaN	-0.3	0.7792	0.0882	0.0256	0.0505	0.0149	0.0418
0.0	0.0	0.0	1688.4896	1080.4153	NaN	NaN	0.3902	0.7927	0.0807	0.0246	0.0479	0.0151	0.039
0.0	0.0	0.0	1302.4896	-265.5847	NaN	NaN	-0.2561	0.8038	0.0722	0.0234	0.0474	0.0162	0.037
0.0	0.0	0.0	-243.5104	-1750.5847	NaN	NaN	0.8779	0.8151	0.066	0.0229	0.0441	0.0156	0.0363
0.0	0.0	0.0	409.4896	1520.4153	NaN	NaN	0.7878	0.8071	0.0692	0.0229	0.0499	0.0149	0.036
0.0	0.0	0.0	2731.4896	2650.4153	NaN	NaN	0.4925	0.7801	0.0869	0.0244	0.0529	0.0139	0.0417
0.0	0.0	0.0	1924.4896	2434.4153	NaN	NaN	0.5585	0.7637	0.0945	0.0255	0.0613	0.0145	0.0404
0.0	0.0	0.0	891.4896	1651.4153	NaN	NaN	0.6494	0.7903	0.083	0.022	0.0528	0.014	0.0379
0.0	0.0	0.0	507.4896	5736.4153	NaN	NaN	0.9187	0.7432	0.1067	0.0273	0.0646	0.0154	0.0429
0.0	0.0	0.0	844.4896	-1120.5847	NaN	NaN	1.3	0.8165	0.0657	0.021	0.047	0.0156	0.0342
0.0	0.0	0.0	4366.4896	1838.4153	NaN	NaN	0.2963	0.8043	0.0696	0.0229	0.0504	0.0167	0.036
0.0	0.0	0.0	38.4896	-3046.5847	NaN	NaN	1.0128	0.8458	0.0481	0.019	0.0401	0.0169	0.0301
0.0	0.0	0.0	-472.5104	-342.5847	NaN	NaN	0.4203	0.8429	0.0489	0.0193	0.0412	0.0166	0.031
0.0	0.0	0.0	2051.4896	2231.4153	NaN	NaN	0.521	0.8207	0.061	0.0205	0.0471	0.0161	0.0346
0.0	0.0	0.0	-849.5104	2825.4153	NaN	NaN	1.3	0.8082	0.0665	0.0217	0.0504	0.0172	0.036
0.0	0.0	0.0	1046.4896	-490.5847	NaN	NaN	-0.3	0.8388	0.0516	0.0191	0.0422	0.0163	0.0321
0.0	0.0	0.0	2649.4896	1368.4153	NaN	NaN	0.3406	0.8201	0.0611	0.0201	0.0479	0.0163	0.0346
0.0	0.0	0.0	912.4896	1147.4153	NaN	NaN	0.557	0.8202	0.0612	0.0202	0.0473	0.0166	0.0344
0.0	0.0	0.0	1447.4896	1516.4153	NaN	NaN	0.5116	0.8371	0.0525	0.0189	0.0427	0.0164	0.0324
0.0	0.0	0.0	3404.4896	-1316.5847	NaN	NaN	-0.3	0.8362	0.0527	0.019	0.043	0.0166	0.0324
0.0	0.0	0.0	-1208.5104	3020.4153	NaN	NaN	1.3	0.8369	0.0529	0.0186	0.043	0.0162	0.0324
0.0	0.0	0.0	-131.5104	4090.4153	NaN	NaN	1.0332	0.8265	0.0576	0.0194	0.046	0.017	0.0336
0.0	0.0	0.0	393.4896	-1162.5847	NaN	NaN	1.3	0.8455	0.0485	0.0178	0.0406	0.0169	0.0308
0.0	0.0	0.0	98.4896	1335.4153	NaN	NaN	0.9313	0.8388	0.0507	0.0182	0.0431	0.0173	0.0319
0.0	0.0	0.0	695.4896	2956.4153	NaN	NaN	0.8096	0.8415	0.0501	0.0177	0.043	0.0165	0.0313
0.0	0.0	0.0	116.4896	3608.4153	NaN	NaN	0.9687	0.821	0.0606	0.0191	0.0492	0.0166	0.0335
0.0	0.0	0.0	2215.4896	1102.4153	NaN	NaN	0.3323	0.8226	0.0598	0.0189	0.0489	0.0168	0.0329
0.0	0.0	0.0	2165.4896	501.4153	NaN	NaN	0.188	0.8292	0.0557	0.0187	0.0469	0.0171	0.0324
0.0	0.0	0.0	-742.5104	463.4153	NaN	NaN	-0.3	0.8343	0.0532	0.0181	0.0458	0.0167	0.0319
0.0	0.0	0.0	685.4896	1082.4153	NaN	NaN	0.6123	0.8186	0.0615	0.0188	0.0515	0.0163	0.0333
0.0	0.0	0.0	273.4896	5525.4153	NaN	NaN	0.9528	0.8051	0.0698	0.0191	0.0558	0.0162	0.034
0.0	0.0	0.0	-187.5104	2615.4153	NaN	NaN	1.0772	0.8041	0.0688	0.0196	0.0565	0.0174	0.0337
0.0	0.0	0.0	359.4896	-601.5847	NaN	NaN	1.3	0.8345	0.0533	0.0178	0.0463	0.0168	0.0314
0.0	0.0	0.0	-1272.5104	3311.4153	NaN	NaN	1.3	0.8228	0.0596	0.0185	0.0501	0.0165	0.0324
0.0	0.0	0.0	1594.4896	2300.4153	NaN	NaN	0.5906	0.8114	0.0657	0.0197	0.0529	0.0169	0.0334
0.0	0.0	0.0	-87.5104	463.4153	NaN	NaN	1.2328	0.8353	0.053	0.0184	0.0451	0.0172	0.0311
0.0	0.0	0.0	-293.5104	-990.5847	NaN	NaN	0.7714	0.8448	0.0486	0.0177	0.0422	0.0169	0.0298
0.0	0.0	0.0	1248.4896	228.4153	NaN	NaN	0.1547	0.8345	0.0531	0.0185	0.0462	0.0169	0.0309
0.0	0.0	0.0	-2222.5104	744.4153	NaN	NaN	-0.3	0.8383	0.0522	0.0176	0.0452	0.016	0.0306
0.0	0.0	0.0	2370.4896	1233.4153	NaN	NaN	0.3422	0.8177	0.0615	0.0191	0.0521	0.0168	0.0328
0.0	0.0	0.0	590.4896	1300.4153	NaN	NaN	0.6877	0.8354	0.0532	0.018	0.0459	0.0165	0.031
0.0	0.0	0.0	-245.5104	1132.4153	NaN	NaN	1.2768	0.8333	0.0535	0.0185	0.0459	0.0172	0.0316
0.0	0.0	0.0	-802.5104	187.4153	NaN	NaN	-0.3	0.8509	0.0454	0.0178	0.0395	0.0173	0.0291
0.0	0.0	0.0	-426.5104	-289.5847	NaN	NaN	0.4044	0.8536	0.0435	0.018	0.0385	0.0174	0.029
0.0	0.0	0.0	34.4896	203.4153	NaN	NaN	0.855	0.8551	0.0425	0.018	0.0383	0.0174	0.0288
0.0	0.0	0.0	-1337.5104	728.4153	NaN	NaN	-0.3	0.8508	0.0446	0.0181	0.0402	0.0169	0.0295
0.0	0.0	0.0	-1623.5104	2371.4153	NaN	NaN	1.3	0.8396	0.0496	0.019	0.0437	0.0169	0.0312
0.0	0.0	0.0	-1701.5104	1933.4153	NaN	NaN	1.3	0.8518	0.0437	0.0185	0.0392	0.0172	0.0296
0.0	0.0	0.0	-2214.5104	539.4153	NaN	NaN	-0.3	0.8596	0.0395	0.0187	0.0362	0.0177	0.0283
0.0	0.0	0.0	-1109.5104	-784.5847	NaN	NaN	0.4142	0.8637	0.0372	0.0185	0.0354	0.0177	0.0275
0.0	0.0	0.0	1326.4896	873.4153	NaN	NaN	0.397	0.8595	0.0397	0.0182	0.0379	0.0166	0.0281
0.0	0.0	0.0	201.4896	1122.4153	NaN	NaN	0.8478	0.8432	0.0472	0.019	0.0431	0.0168	0.0307
0.0	0.0	0.0	1309.4896	-1729.5847	NaN	NaN	1.3	0.8564	0.0416	0.0182	0.0387	0.0166	0.0284
0.0	0.0	0.0	997.4896	2768.4153	NaN	NaN	0.7351	0.8462	0.046	0.0189	0.0421	0.0167	0.0301
0.0	0.0	0.0	417.4896	1283.4153	NaN	NaN	0.7545	0.8485	0.0453	0.0184	0.0407	0.0169	0.03
0.0	0.0	0.0	-1925.5104	1112.4153	NaN	NaN	-0.3	0.8539	0.0428	0.0181	0.0386	0.0171	0.0295
0.0	0.0	0.0	1297.4896	1757.4153	NaN	NaN	0.5753	0.8519	0.0433	0.0182	0.0391	0.0173	0.0301
0.0	0.0	0.0	772.4896	941.4153	NaN	NaN	0.5493	0.8525	0.0429	0.0182	0.0385	0.0176	0.0303
0.0	0.0	0.0	2.4896	439.4153	NaN	NaN	0.9944	0.8583	0.0401	0.0182	0.0359	0.0181	0.0294
0.0	0.0	0.0	639.4896	965.4153	NaN	NaN	0.6015	0.8621	0.0382	0.0186	0.0341	0.0187	0.0283
0.0	0.0	0.0	47.4896	-869.5847	NaN	NaN	1.0578	0.8661	0.0359	0.0188	0.0327	0.0193	0.0273
0.0	0.0	0.0	-1026.5104	-310.5847	NaN	NaN	0.2323	0.8634	0.0365	0.0189	0.0337	0.0194	0.0282
0.0	0.0	0.0	-1239.5104	1270.4153	NaN	NaN	1.3	0.8611	0.0372	0.0186	0.0352	0.0189	0.029
0.0	0.0	0.0	1110.4896	2843.4153	NaN	NaN	0.7191	0.8519	0.0413	0.0188	0.0383	0.0186	0.0311
0.0	0.0	0.0	-73.5104	-644.5847	NaN	NaN	0.8976	0.8575	0.0392	0.0189	0.0358	0.0188	0.0298
0.0	0.0	0.0	-116.5104	2084.4153	NaN	NaN	1.0592	0.8622	0.0372	0.0192	0.0342	0.0188	0.0283
0.0	0.0	0.0	117.4896	2051.4153	NaN	NaN	0.9458	0.8605	0.0377	0.0197	0.0344	0.0193	0.0284
0.0	0.0	0.0	-1548.5104	-1417.5847	NaN	NaN	0.4779	0.8662	0.0343	0.0198	0.0328	0.0198	0.027
0.0	0.0	0.0	3251.4896	-198.5847	NaN	NaN	-0.065	0.8594	0.0374	0.0197	0.0355	0.0192	0.0289
0.0	0.0	0.0	1391.4896	3513.4153	NaN	NaN	0.7163	0.8615	0.0372	0.0191	0.0355	0.0184	0.0284
0.0	0.0	0.0	566.4896	282.4153	NaN	NaN	0.3327	0.8553	0.0398	0.0196	0.0369	0.0186	0.0299
0.0	0.0	0.0	-316.5104	110.4153	NaN	NaN	-0.3	0.865	0.0356	0.0192	0.0342	0.0185	0.0276
0.0	0.0	0.0	495.4896	2382.4153	NaN	NaN	0.8278	0.8566	0.0392	0.0194	0.0366	0.0184	0.0298
0.0	0.0	0.0	-65.5104	373.4153	NaN	NaN	1.2128	0.8634	0.0367	0.0188	0.0351	0.0179	0.0281
0.0	0.0	0.0	141.4896	2496.4153	NaN	NaN	0.9464	0.8544	0.0405	0.0191	0.0379	0.0178	0.0303
0.0	0.0	0.0	-352.5104	2546.4153	NaN	NaN	1.1607	0.8617	0.0379	0.0187	0.0361	0.0171	0.0285
0.0	0.0	0.0	565.4896	4220.4153	NaN	NaN	0.8818	0.8493	0.0435	0.0195	0.039	0.0173	0.0313
0.0	0.0	0.0	-259.5104	-1494.5847	NaN	NaN	0.8521	0.8693	0.0338	0.0193	0.0326	0.0185	0.0265
0.0	0.0	0.0	538.4896	2192.4153	NaN	NaN	0.8028	0.8594	0.0377	0.0197	0.0356	0.0187	0.0288
0.0	0.0	0.0	1289.4896	-2010.5847	NaN	NaN	1.3	0.8675	0.0343	0.019	0.0338	0.0186	0.0267
0.0	0.0	0.0	-693.5104	2865.4153	NaN	NaN	1.3	0.8527	0.0414	0.0194	0.0391	0.0176	0.0298
0.0	0.0	0.0	-839.5104	2961.4153	NaN	NaN	1.3	0.8557	0.0405	0.0194	0.0379	0.0176	0.029
0.0	0.0	0.0	2294.4896	-646.5847	NaN	NaN	-0.3	0.8598	0.0383	0.0196	0.0361	0.0182	0.0281
0.0	0.0	0.0	-89.5104	1353.4153	NaN	NaN	1.0708	0.8646	0.0362	0.0195	0.0348	0.0181	0.0269
0.0	0.0	0.0	1466.4896	1199.4153	NaN	NaN	0.4499	0.8632	0.0368	0.0197	0.035	0.0181	0.0271
0.0	0.0	0.0	-2083.5104	162.4153	NaN	NaN	-0.0845	0.8695	0.0337	0.0197	0.0329	0.0186	0.0256
0.0	0.0	0.0	-772.5104	1329.4153	NaN	NaN	1.3	0.8689	0.034	0.0199	0.033	0.0187	0.0255
0.0	0.0	0.0	-2342.5104	-1321.5847	NaN	NaN	0.3607	0.8736	0.0318	0.02	0.0308	0.0191	0.0246
0.0	0.0	0.0	52.4896	2746.4153	NaN	NaN	0.9812	0.8714	0.033	0.02	0.0319	0.0188	0.0249
0.0	0.0	0.0	-1096.5104	-2694.5847	NaN	NaN	0.7108	0.8734	0.0321	0.02	0.0309	0.0191	0.0245
0.0	0.0	0.0	-2922.5104	427.4153	NaN	NaN	-0.1713	0.8725	0.0323	0.0197	0.032	0.0189	0.0246
0.0	0.0	0.0	-165.5104	649.4153	NaN	NaN	1.3	0.8673	0.0348	0.0194	0.0354	0.0178	0.0253
0.0	0.0	0.0	124.4896	1773.4153	NaN	NaN	0.9344	0.8595	0.039	0.0195	0.0383	0.017	0.0267
0.0	0.0	0.0	-103.5104	4145.4153	NaN	NaN	1.0256	0.8527	0.0428	0.0198	0.0396	0.017	0.0281
0.0	0.0	0.0	13.4896	-394.5847	NaN	NaN	1.0354	0.8598	0.0397	0.0193	0.037	0.0174	0.0268
0.0	0.0	0.0	-824.5104	328.4153	NaN	NaN	-0.3	0.8603	0.0399	0.0189	0.0373	0.017	0.0266
0.0	0.0	0.0	107.4896	4500.4153	NaN	NaN	0.9767	0.8462	0.0473	0.0197	0.0416	0.0162	0.029
0.0	0.0	0.0	761.4896	3436.4153	NaN	NaN	0.8186	0.8358	0.0523	0.0204	0.0436	0.0169	0.031
0.0	0.0	0.0	-184.5104	-584.5847	NaN	NaN	0.7601	0.857	0.0429	0.0189	0.0374	0.0167	0.0272
0.0	0.0	0.0	-324.5104	2649.4153	NaN	NaN	1.1396	0.8396	0.0503	0.0203	0.042	0.0173	0.0305
0.0	0.0	0.0	-1731.5104	1445.4153	NaN	NaN	-0.3	0.8591	0.0423	0.0185	0.0364	0.0168	0.027
0.0	0.0	0.0	728.4896	2922.4153	NaN	NaN	0.8005	0.8343	0.0526	0.0207	0.0438	0.0173	0.0313
0.0	0.0	0.0	-1342.5104	1533.4153	NaN	NaN	1.3	0.8517	0.0464	0.0187	0.0388	0.0159	0.0285
0.0	0.0	0.0	-403.5104	3973.4153	NaN	NaN	1.113	0.8079	0.0672	0.0235	0.0492	0.0157	0.0365
0.0	0.0	0.0	309.4896	1619.4153	NaN	NaN	0.8396	0.8245	0.0604	0.0215	0.0445	0.0156	0.0336
0.0	0.0	0.0	-425.5104	943.4153	NaN	NaN	1.3	0.8284	0.0574	0.0212	0.0441	0.0162	0.0328
0.0	0.0	0.0	-890.5104	1915.4153	NaN	NaN	1.3	0.841	0.0518	0.0199	0.0407	0.0158	0.0308
0.0	0.0	0.0	2079.4896	2244.4153	NaN	NaN	0.5191	0.8257	0.0588	0.0214	0.0447	0.0158	0.0335
0.0	0.0	0.0	-592.5104	3210.4153	NaN	NaN	1.2263	0.8311	0.0567	0.0206	0.0432	0.0157	0.0326
0.0	0.0	0.0	382.4896	465.4153	NaN	NaN	0.5489	0.8305	0.0564	0.0208	0.0438	0.016	0.0326
0.0	0.0	0.0	1447.4896	63.4153	NaN	NaN	0.042	0.8376	0.0538	0.0199	0.0421	0.0153	0.0314
0.0	0.0	0.0	659.4896	2638.4153	NaN	NaN	0.8	0.8126	0.0669	0.022	0.0478	0.0152	0.0355
0.0	0.0	0.0	-330.5104	1290.4153	NaN	NaN	1.3	0.8186	0.0634	0.0216	0.0467	0.0154	0.0343
0.0	0.0	0.0	-0.5104	1542.4153	NaN	NaN	1.0003	0.8239	0.061	0.0208	0.0453	0.0147	0.0342
0.0	0.0	0.0	702.4896	3920.4153	NaN	NaN	0.848	0.7987	0.075	0.0229	0.0507	0.0146	0.038
0.0	0.0	0.0	-406.5104	2988.4153	NaN	NaN	1.1574	0.8002	0.0736	0.0228	0.051	0.0155	0.037
0.0	0.0	0.0	-1042.5104	732.4153	NaN	NaN	-0.3	0.8209	0.0617	0.0214	0.0461	0.016	0.034
0.0	0.0	0.0	299.4896	1253.4153	NaN	NaN	0.8071	0.8264	0.0582	0.0209	0.0451	0.0163	0.0331
0.0	0.0	0.0	-1317.5104	2252.4153	NaN	NaN	1.3	0.8302	0.0562	0.0207	0.0444	0.0161	0.0324
0.0	0.0	0.0	-61.5104	915.4153	NaN	NaN	1.072	0.8245	0.0591	0.0212	0.0463	0.0159	0.033
0.0	0.0	0.0	-1310.5104	1265.4153	NaN	NaN	-0.3	0.8246	0.059	0.0212	0.0465	0.0159	0.0328
0.0	0.0	0.0	629.4896	-863.5847	NaN	NaN	1.3	0.8312	0.0556	0.0209	0.0449	0.0157	0.0318
0.0	0.0	0.0	1156.4896	62.4153	NaN	NaN	0.0512	0.8321	0.0551	0.0211	0.0447	0.0153	0.0317
0.0	0.0	0.0	1842.4896	-6.5847	NaN	NaN	-0.0036	0.8219	0.0601	0.0225	0.0465	0.0152	0.0338
0.0	0.0	0.0	743.4896	2128.4153	NaN	NaN	0.7411	0.8255	0.0586	0.022	0.0457	0.0154	0.0329
0.0	0.0	0.0	236.4896	-1271.5847	NaN	NaN	1.2285	0.8381	0.0521	0.0206	0.0428	0.0159	0.0305
0.0	0.0	0.0	-45.5104	-1499.5847	NaN	NaN	0.9705	0.8419	0.05	0.0203	0.0423	0.0155	0.03
0.0	0.0	0.0	1278.4896	2896.4153	NaN	NaN	0.6938	0.8227	0.0596	0.0219	0.047	0.0153	0.0335
0.0	0.0	0.0	-1252.5104	3887.4153	NaN	NaN	1.3	0.8114	0.0658	0.0223	0.0503	0.0156	0.0345
0.0	0.0	0.0	-417.5104	1456.4153	NaN	NaN	1.3	0.8221	0.06	0.021	0.0485	0.0159	0.0324
0.0	0.0	0.0	-1093.5104	2731.4153	NaN	NaN	1.3	0.826	0.0583	0.0204	0.0477	0.0159	0.0317
0.0	0.0	0.0	449.4896	952.4153	NaN	NaN	0.6794	0.8286	0.0572	0.02	0.0472	0.0157	0.0313
0.0	0.0	0.0	1912.4896	457.4153	NaN	NaN	0.193	0.8235	0.0599	0.0206	0.0481	0.0155	0.0324
0.0	0.0	0.0	153.4896	2018.4153	NaN	NaN	0.9293	0.8194	0.0626	0.0212	0.0488	0.0151	0.0329
0.0	0.0	0.0	2157.4896	1151.4153	NaN	NaN	0.348	0.8162	0.0639	0.0212	0.0495	0.0161	0.033
0.0	0.0	0.0	396.4896	-2600.5847	NaN	NaN	1.1799	0.8587	0.0434	0.0179	0.0378	0.0157	0.0265
0.0	0.0	0.0	-143.5104	1946.4153	NaN	NaN	1.0796	0.8354	0.0536	0.0196	0.0452	0.0157	0.0305
0.0	0.0	0.0	-1328.5104	2784.4153	NaN	NaN	1.3	0.8363	0.0544	0.0192	0.0452	0.0146	0.0304
0.0	0.0	0.0	247.4896	4122.4153	NaN	NaN	0.9434	0.8033	0.0728	0.0215	0.0523	0.0138	0.0362
0.0	0.0	0.0	730.4896	3829.4153	NaN	NaN	0.8398	0.7867	0.0837	0.0228	0.0557	0.0141	0.037
0.0	0.0	0.0	-577.5104	690.4153	NaN	NaN	1.3	0.8156	0.0667	0.0207	0.0489	0.0146	0.0335
0.0	0.0	0.0	-276.5104	3229.4153	NaN	NaN	1.0936	0.8203	0.0637	0.0205	0.0475	0.0146	0.0334
0.0	0.0	0.0	-446.5104	2409.4153	NaN	NaN	1.2275	0.8215	0.0632	0.0202	0.0469	0.0146	0.0335
0.0	0.0	0.0	1158.4896	2358.4153	NaN	NaN	0.6706	0.8177	0.0654	0.0205	0.0479	0.0146	0.0339
0.0	0.0	0.0	-1372.5104	3354.4153	NaN	NaN	1.3	0.8165	0.0656	0.0203	0.0487	0.0156	0.0333
0.0	0.0	0.0	40.4896	-66.5847	NaN	NaN	1.3	0.8415	0.0525	0.0183	0.0424	0.0156	0.0296
0.0	0.0	0.0	110.4896	1833.4153	NaN	NaN	0.9432	0.8358	0.0558	0.0183	0.0447	0.0148	0.0306
0.0	0.0	0.0	-1128.5104	2764.4153	NaN	NaN	1.3	0.8097	0.0697	0.02	0.0519	0.0147	0.034
0.0	0.0	0.0	1390.4896	1283.4153	NaN	NaN	0.48	0.8118	0.0688	0.0198	0.0517	0.0146	0.0333
0.0	0.0	0.0	1898.4896	137.4153	NaN	NaN	0.0675	0.8135	0.0678	0.0197	0.0511	0.0145	0.0334
0.0	0.0	0.0	-434.5104	-263.5847	NaN	NaN	0.3776	0.8103	0.069	0.0202	0.0523	0.0147	0.0336
0.0	0.0	0.0	1004.4896	1550.4153	NaN	NaN	0.6068	0.8174	0.066	0.0197	0.0495	0.0144	0.033
0.0	0.0	0.0	-888.5104	2497.4153	NaN	NaN	1.3	0.8123	0.067	0.0207	0.0513	0.0154	0.0333
0.0	0.0	0.0	-1641.5104	-1759.5847	NaN	NaN	0.5174	0.8412	0.0517	0.0186	0.0428	0.0154	0.0303
0.0	0.0	0.0	-1257.5104	1888.4153	NaN	NaN	1.3	0.8359	0.0536	0.0192	0.0452	0.0152	0.0308
0.0	0.0	0.0	-473.5104	2203.4153	NaN	NaN	1.2737	0.8286	0.0584	0.0196	0.0465	0.0144	0.0325
0.0	0.0	0.0	919.4896	1696.4153	NaN	NaN	0.6485	0.8097	0.0674	0.0216	0.0519	0.015	0.0345
0.0	0.0	0.0	847.4896	35.4153	NaN	NaN	0.0401	0.8308	0.0574	0.0202	0.0448	0.0145	0.0323
0.0	0.0	0.0	1594.4896	3645.4153	NaN	NaN	0.6957	0.8191	0.0619	0.0219	0.0483	0.0153	0.0335
0.0	0.0	0.0	814.4896	-337.5847	NaN	NaN	-0.3	0.8411	0.052	0.0198	0.0414	0.0148	0.0309
0.0	0.0	0.0	800.4896	2099.4153	NaN	NaN	0.724	0.8194	0.062	0.0219	0.0475	0.0152	0.034
0.0	0.0	0.0	-309.5104	2432.4153	NaN	NaN	1.1458	0.8329	0.0557	0.02	0.0443	0.0156	0.0315
0.0	0.0	0.0	-400.5104	551.4153	NaN	NaN	1.3	0.8399	0.0512	0.0194	0.0433	0.0159	0.0302
0.0	0.0	0.0	1147.4896	1986.4153	NaN	NaN	0.6338	0.8362	0.0536	0.0193	0.0444	0.0153	0.0311
0.0	0.0	0.0	-922.5104	3796.4153	NaN	NaN	1.3	0.8138	0.0643	0.0216	0.0506	0.0158	0.034
0.0	0.0	0.0	318.4896	991.4153	NaN	NaN	0.7569	0.8344	0.0536	0.0203	0.044	0.0164	0.0312
0.0	0.0	0.0	-65.5104	-2883.5847	NaN	NaN	0.9778	0.857	0.041	0.0196	0.0368	0.0175	0.0282
0.0	0.0	0.0	-858.5104	88.4153	NaN	NaN	-0.1148	0.8656	0.0369	0.0194	0.0349	0.017	0.0262
0.0	0.0	0.0	182.4896	1161.4153	NaN	NaN	0.8642	0.856	0.0408	0.0202	0.0376	0.0171	0.0283
0.0	0.0	0.0	-1902.5104	-299.5847	NaN	NaN	0.136	0.8681	0.0357	0.0193	0.0341	0.017	0.0257
0.0	0.0	0.0	-154.5104	-1071.5847	NaN	NaN	0.874	0.8601	0.0384	0.0199	0.0369	0.0174	0.0273
0.0	0.0	0.0	110.4896	-724.5847	NaN	NaN	1.1799	0.8676	0.0362	0.0187	0.0356	0.0161	0.0258
0.0	0.0	0.0	380.4896	3767.4153	NaN	NaN	0.9083	0.8326	0.052	0.0214	0.0459	0.016	0.0321
0.0	0.0	0.0	-399.5104	3383.4153	NaN	NaN	1.1339	0.8436	0.0482	0.0201	0.042	0.0159	0.0302
0.0	0.0	0.0	608.4896	686.4153	NaN	NaN	0.5301	0.8474	0.0459	0.0198	0.0405	0.0166	0.0298
0.0	0.0	0.0	90.4896	-863.5847	NaN	NaN	1.117	0.8567	0.0419	0.0191	0.0379	0.0164	0.0281
0.0	0.0	0.0	2097.4896	2253.4153	NaN	NaN	0.5179	0.8472	0.0461	0.0196	0.0406	0.0164	0.0299
0.0	0.0	0.0	2133.4896	-204.5847	NaN	NaN	-0.1061	0.8515	0.0441	0.0193	0.0389	0.0169	0.0294
0.0	0.0	0.0	217.4896	-95.5847	NaN	NaN	-0.3	0.855	0.0423	0.0191	0.0381	0.0169	0.0287
0.0	0.0	0.0	382.4896	2476.4153	NaN	NaN	0.8662	0.849	0.0451	0.0193	0.04	0.0167	0.0298
0.0	0.0	0.0	-422.5104	3601.4153	NaN	NaN	1.1329	0.8477	0.0461	0.0193	0.0403	0.0164	0.0302
0.0	0.0	0.0	1962.4896	1273.4153	NaN	NaN	0.3935	0.8423	0.0484	0.0198	0.0415	0.0167	0.0313
0.0	0.0	0.0	-297.5104	870.4153	NaN	NaN	1.3	0.8523	0.044	0.0191	0.0387	0.0164	0.0295
0.0	0.0	0.0	-375.5104	3078.4153	NaN	NaN	1.1389	0.8428	0.048	0.02	0.0411	0.0164	0.0316
0.0	0.0	0.0	1359.4896	222.4153	NaN	NaN	0.1406	0.8498	0.0446	0.0196	0.0386	0.0168	0.0306
0.0	0.0	0.0	-94.5104	-299.5847	NaN	NaN	0.7602	0.8529	0.0425	0.0196	0.0374	0.0173	0.0303
0.0	0.0	0.0	-89.5104	219.4153	NaN	NaN	1.3	0.8596	0.0392	0.0193	0.0355	0.0177	0.0288
0.0	0.0	0.0	-1063.5104	992.4153	NaN	NaN	-0.3	0.8586	0.0394	0.0193	0.0358	0.0178	0.029
0.0	0.0	0.0	-1145.5104	651.4153	NaN	NaN	-0.3	0.8583	0.0396	0.0193	0.0362	0.0176	0.029
0.0	0.0	0.0	-125.5104	3029.4153	NaN	NaN	1.0432	0.8534	0.042	0.0196	0.0375	0.0175	0.03
0.0	0.0	0.0	-159.5104	941.4153	NaN	NaN	1.204	0.8574	0.0404	0.0195	0.0362	0.0174	0.0291
0.0	0.0	0.0	483.4896	662.4153	NaN	NaN	0.5781	0.8561	0.0409	0.0196	0.0365	0.0176	0.0293
0.0	0.0	0.0	791.4896	-292.5847	NaN	NaN	-0.3	0.8606	0.0391	0.0194	0.0352	0.0175	0.0283
0.0	0.0	0.0	282.4896	2879.4153	NaN	NaN	0.9107	0.8566	0.0408	0.0197	0.0361	0.0176	0.0293
0.0	0.0	0.0	1587.4896	-230.5847	NaN	NaN	-0.1699	0.8626	0.0377	0.0195	0.0342	0.018	0.0279
0.0	0.0	0.0	-924.5104	3581.4153	NaN	NaN	1.3	0.86	0.0389	0.0197	0.0348	0.0179	0.0286
0.0	0.0	0.0	-2479.5104	552.4153	NaN	NaN	-0.2867	0.8636	0.0368	0.0199	0.0336	0.0184	0.0276
0.0	0.0	0.0	-625.5104	-1252.5847	NaN	NaN	0.6669	0.8679	0.035	0.0197	0.0324	0.0185	0.0264
0.0	0.0	0.0	-204.5104	236.4153	NaN	NaN	1.3	0.8657	0.0359	0.0198	0.0331	0.0186	0.0269
0.0	0.0	0.0	-1561.5104	145.4153	NaN	NaN	-0.1027	0.8674	0.0355	0.0194	0.033	0.0181	0.0266
0.0	0.0	0.0	-227.5104	2382.4153	NaN	NaN	1.1056	0.8602	0.0387	0.0198	0.0351	0.0179	0.0283
0.0	0.0	0.0	-1158.5104	-111.5847	NaN	NaN	0.0879	0.865	0.037	0.0194	0.0338	0.0176	0.0272
0.0	0.0	0.0	-681.5104	115.4153	NaN	NaN	-0.2039	0.8609	0.0388	0.0195	0.035	0.0175	0.0283
0.0	0.0	0.0	102.4896	1287.4153	NaN	NaN	0.9263	0.8655	0.0371	0.0191	0.0338	0.0172	0.0273
0.0	0.0	0.0	-1752.5104	2457.4153	NaN	NaN	1.3	0.857	0.0409	0.0196	0.036	0.0172	0.0293
0.0	0.0	0.0	-1428.5104	1250.4153	NaN	NaN	-0.3	0.8641	0.0377	0.0194	0.0339	0.0173	0.0275
0.0	0.0	0.0	-36.5104	-487.5847	NaN	NaN	0.9303	0.8645	0.0373	0.0195	0.0337	0.0177	0.0272
0.0	0.0	0.0	-2065.5104	401.4153	NaN	NaN	-0.2412	0.8706	0.0347	0.0191	0.0321	0.0177	0.0258
0.0	0.0	0.0	30.4896	776.4153	NaN	NaN	0.9622	0.8618	0.0384	0.0195	0.0347	0.0177	0.028
0.0	0.0	0.0	-2248.5104	3149.4153	NaN	NaN	1.3	0.868	0.0361	0.0189	0.0333	0.0172	0.0266
0.0	0.0	0.0	244.4896	2142.4153	NaN	NaN	0.8976	0.8546	0.0417	0.0196	0.0367	0.0174	0.03
0.0	0.0	0.0	-364.5104	39.4153	NaN	NaN	-0.1212	0.8662	0.0368	0.0189	0.0337	0.0172	0.0272
0.0	0.0	0.0	-1635.5104	3663.4153	NaN	NaN	1.3	0.8544	0.0418	0.0196	0.0367	0.0174	0.0302
0.0	0.0	0.0	-2110.5104	1467.4153	NaN	NaN	-0.3	0.864	0.0375	0.0192	0.0341	0.0176	0.0277
0.0	0.0	0.0	-1235.5104	3492.4153	NaN	NaN	1.3	0.8578	0.0399	0.0196	0.0357	0.0177	0.0293
0.0	0.0	0.0	-2230.5104	376.4153	NaN	NaN	-0.203	0.8639	0.037	0.0195	0.034	0.018	0.0276
0.0	0.0	0.0	-703.5104	1682.4153	NaN	NaN	1.3	0.8614	0.038	0.0197	0.0347	0.0181	0.0281
0.0	0.0	0.0	-1315.5104	-1843.5847	NaN	NaN	0.5836	0.8665	0.0353	0.0196	0.0334	0.0184	0.0269
0.0	0.0	0.0	-277.5104	1241.4153	NaN	NaN	1.2879	0.8617	0.0372	0.0196	0.0351	0.0182	0.0281
0.0	0.0	0.0	-1736.5104	1147.4153	NaN	NaN	-0.3	0.8639	0.0361	0.0196	0.0345	0.0183	0.0276
0.0	0.0	0.0	-2268.5104	1442.4153	NaN	NaN	-0.3	0.8611	0.0372	0.0198	0.0353	0.0181	0.0285
0.0	0.0	0.0	-1462.5104	-634.5847	NaN	NaN	0.3026	0.8647	0.0354	0.0199	0.0339	0.0184	0.0277
0.0	0.0	0.0	-506.5104	803.4153	NaN	NaN	1.3	0.8636	0.0356	0.0197	0.0347	0.0181	0.0283
0.0	0.0	0.0	-2220.5104	2105.4153	NaN	NaN	-0.3	0.8575	0.0381	0.0199	0.0363	0.0179	0.0303
0.0	0.0	0.0	-973.5104	1334.4153	NaN	NaN	1.3	0.8588	0.0373	0.02	0.0359	0.0178	0.0301
0.0	0.0	0.0	-0.5104	623.4153	NaN	NaN	1.0008	0.8567	0.0379	0.0203	0.0362	0.0182	0.0307
0.0	0.0	0.0	-2702.5104	-356.5847	NaN	NaN	0.1166	0.8593	0.0365	0.0204	0.0353	0.0186	0.0299
0.0	0.0	0.0	-71.5104	1122.4153	NaN	NaN	1.068	0.8571	0.0375	0.0203	0.036	0.0184	0.0307
0.0	0.0	0.0	-1969.5104	3506.4153	NaN	NaN	1.3	0.8543	0.0385	0.0204	0.0367	0.0186	0.0315
0.0	0.0	0.0	-866.5104	-430.5847	NaN	NaN	0.332	0.8556	0.0378	0.0202	0.0364	0.0186	0.0313
0.0	0.0	0.0	-962.5104	2922.4153	NaN	NaN	1.3	0.8519	0.0393	0.0203	0.0375	0.0185	0.0323
0.0	0.0	0.0	30.4896	2585.4153	NaN	NaN	0.9883	0.8524	0.0394	0.0206	0.037	0.0184	0.0322
0.0	0.0	0.0	1109.4896	1580.4153	NaN	NaN	0.5875	0.853	0.0395	0.0215	0.0356	0.019	0.0315
0.0	0.0	0.0	-1928.5104	-3452.5847	NaN	NaN	0.6416	0.861	0.0363	0.0228	0.031	0.0205	0.0284
0.0	0.0	0.0	-1931.5104	731.4153	NaN	NaN	-0.3	0.8548	0.0397	0.0248	0.0302	0.0226	0.0278
0.0	0.0	0.0	-58.5104	-2207.5847	NaN	NaN	0.9742	0.8464	0.0438	0.0269	0.0302	0.0247	0.0279
0.0	0.0	0.0	-65.5104	-1124.5847	NaN	NaN	0.945	0.8426	0.0456	0.0279	0.0303	0.0255	0.0281
0.0	0.0	0.0	-2468.5104	-1823.5847	NaN	NaN	0.4249	0.8443	0.0448	0.0278	0.0296	0.0257	0.0277
0.0	0.0	0.0	-719.5104	-475.5847	NaN	NaN	0.3979	0.842	0.0458	0.0279	0.0299	0.0256	0.0288
0.0	0.0	0.0	-3000.5104	-569.5847	NaN	NaN	0.1595	0.8442	0.0446	0.0274	0.0297	0.0257	0.0286
0.0	0.0	0.0	-2024.5104	4440.4153	NaN	NaN	1.3	0.8351	0.0489	0.0281	0.0315	0.0251	0.0313
0.0	0.0	0.0	-1381.5104	578.4153	NaN	NaN	-0.3	0.8383	0.0471	0.028	0.0307	0.0256	0.0304
0.0	0.0	0.0	-471.5104	-794.5847	NaN	NaN	0.6276	0.8351	0.0486	0.0281	0.0315	0.0255	0.0312
0.0	0.0	0.0	-1421.5104	2326.4153	NaN	NaN	1.3	0.8315	0.0507	0.0289	0.0317	0.0253	0.0319
0.0	0.0	0.0	-2067.5104	-345.5847	NaN	NaN	0.1432	0.8411	0.0462	0.0277	0.0302	0.0255	0.0293
0.0	0.0	0.0	1514.4896	-606.5847	NaN	NaN	-0.3	0.8353	0.0489	0.0281	0.0314	0.0254	0.0309
0.0	0.0	0.0	-959.5104	411.4153	NaN	NaN	-0.3	0.836	0.0489	0.0277	0.0316	0.0254	0.0304
0.0	0.0	0.0	-206.5104	593.4153	NaN	NaN	1.3	0.8312	0.0517	0.0279	0.033	0.0249	0.0314
0.0	0.0	0.0	848.4896	808.4153	NaN	NaN	0.4879	0.8213	0.0569	0.029	0.0344	0.0248	0.0335
0.0	0.0	0.0	-1073.5104	-1804.5847	NaN	NaN	0.627	0.8311	0.0523	0.0281	0.0328	0.025	0.0308
0.0	0.0	0.0	-1026.5104	1697.4153	NaN	NaN	1.3	0.8265	0.0553	0.0288	0.0333	0.0243	0.0317
0.0	0.0	0.0	-465.5104	-3176.5847	NaN	NaN	0.8722	0.8357	0.0512	0.0275	0.0318	0.0243	0.0295
0.0	0.0	0.0	-245.5104	-3136.5847	NaN	NaN	0.9274	0.8424	0.0491	0.0258	0.0312	0.0236	0.0279
0.0	0.0	0.0	-33.5104	511.4153	NaN	NaN	1.0701	0.8234	0.0609	0.0265	0.0356	0.0232	0.0304
0.0	0.0	0.0	-1635.5104	1297.4153	NaN	NaN	-0.3	0.8171	0.0663	0.0263	0.0371	0.0229	0.0304
0.0	0.0	0.0	-2034.5104	1786.4153	NaN	NaN	-0.3	0.8048	0.0761	0.0259	0.0397	0.0222	0.0312
0.0	0.0	0.0	-422.5104	1110.4153	NaN	NaN	1.3	0.7855	0.0891	0.0261	0.045	0.0229	0.0314
0.0	0.0	0.0	-1408.5104	85.4153	NaN	NaN	-0.0646	0.7846	0.0933	0.0253	0.0439	0.0221	0.0308
0.0	0.0	0.0	-1086.5104	3365.4153	NaN	NaN	1.3	0.753	0.1157	0.0264	0.0509	0.022	0.032
0.0	0.0	0.0	542.4896	95.4153	NaN	NaN	0.1496	0.7451	0.1233	0.0258	0.0515	0.022	0.0323
0.0	0.0	0.0	81.4896	3345.4153	NaN	NaN	0.9762	0.7233	0.1394	0.0263	0.0555	0.0224	0.0331
0.0	0.0	0.0	-2573.5104	1952.4153	NaN	NaN	-0.3	0.7367	0.1302	0.0252	0.0531	0.0228	0.032
0.0	0.0	0.0	-1103.5104	2037.4153	NaN	NaN	1.3	0.7263	0.1375	0.0253	0.0554	0.0232	0.0323
0.0	0.0	0.0	-2706.5104	1195.4153	NaN	NaN	-0.3	0.7292	0.1368	0.0248	0.0543	0.0227	0.0322
0.0	0.0	0.0	-1826.5104	1685.4153	NaN	NaN	-0.3	0.7114	0.1504	0.0251	0.0579	0.0226	0.0325
0.0	0.0	0.0	-913.5104	1727.4153	NaN	NaN	1.3	0.6905	0.1686	0.0256	0.0602	0.0222	0.0329
0.0	0.0	0.0	-1371.5104	902.4153	NaN	NaN	-0.3	0.6504	0.1999	0.027	0.0668	0.0219	0.034
0.0	0.0	0.0	-892.5104	2116.4153	NaN	NaN	1.3	0.6405	0.2095	0.0267	0.068	0.0217	0.0336
0.0	0.0	0.0	1430.4896	884.4153	NaN	NaN	0.3821	0.6183	0.2275	0.0271	0.0712	0.0219	0.0339
0.0	0.0	0.0	-431.5104	2892.4153	NaN	NaN	1.1753	0.5982	0.2426	0.0276	0.0749	0.0224	0.0343
0.0	0.0	0.0	-2398.5104	4579.4153	NaN	NaN	1.3	0.6014	0.2395	0.0268	0.0757	0.0227	0.0339
0.0	0.0	0.0	102.4896	1868.4153	NaN	NaN	0.948	0.6307	0.2172	0.0251	0.0724	0.0224	0.0321
0.0	0.0	0.0	-1260.5104	-1013.5847	NaN	NaN	0.4457	0.6553	0.1978	0.0243	0.0693	0.0226	0.0307
0.0	0.0	0.0	-1859.5104	-1123.5847	NaN	NaN	0.3767	0.6567	0.1965	0.0247	0.0691	0.0223	0.0308
0.0	0.0	0.0	-1643.5104	3988.4153	NaN	NaN	1.3	0.6409	0.2086	0.0252	0.0711	0.0222	0.0319
0.0	0.0	0.0	-357.5104	1117.4153	NaN	NaN	1.3	0.6369	0.2116	0.0252	0.0717	0.0223	0.0324
0.0	0.0	0.0	-1759.5104	1168.4153	NaN	NaN	-0.3	0.6374	0.2108	0.0252	0.072	0.0225	0.0322
0.0	0.0	0.0	-3024.5104	1607.4153	NaN	NaN	-0.3	0.6382	0.2103	0.0252	0.0718	0.0224	0.0321
0.0	0.0	0.0	-2671.5104	2630.4153	NaN	NaN	-0.3	0.637	0.2109	0.0254	0.0717	0.0223	0.0327
0.0	0.0	0.0	-521.5104	1528.4153	NaN	NaN	1.3	0.6279	0.2172	0.0259	0.0721	0.0225	0.0344
0.0	0.0	0.0	-2314.5104	3005.4153	NaN	NaN	1.3	0.6095	0.2312	0.0264	0.0724	0.0236	0.0368
0.0	0.0	0.0	-680.5104	879.4153	NaN	NaN	1.3	0.5931	0.2448	0.0259	0.0724	0.0247	0.039
0.0	0.0	0.0	-1270.5104	2481.4153	NaN	NaN	1.3	0.5925	0.2431	0.0255	0.0733	0.0255	0.0401
0.0	0.0	0.0	-1403.5104	-1783.5847	NaN	NaN	0.5596	0.6238	0.2191	0.0245	0.0696	0.0251	0.0379
0.0	0.0	0.0	-2398.5104	2187.4153	NaN	NaN	-0.3	0.6193	0.2207	0.0251	0.071	0.0254	0.0385
0.0	0.0	0.0	-2613.5104	-506.5847	NaN	NaN	0.1624	0.629	0.2148	0.0249	0.0689	0.0249	0.0375
0.0	0.0	0.0	-659.5104	347.4153	NaN	NaN	-0.3	0.6106	0.2286	0.0257	0.0711	0.0249	0.0391
0.0	0.0	0.0	-2434.5104	-432.5847	NaN	NaN	0.1509	0.5994	0.2384	0.0263	0.072	0.0243	0.0396
0.0	0.0	0.0	-926.5104	661.4153	NaN	NaN	-0.3	0.5608	0.2685	0.0278	0.0764	0.025	0.0415
0.0	0.0	0.0	-817.5104	3978.4153	NaN	NaN	1.2586	0.5432	0.2816	0.0286	0.0782	0.0257	0.0426
0.0	0.0	0.0	-1623.5104	1728.4153	NaN	NaN	1.3	0.551	0.2759	0.0283	0.0769	0.0255	0.0424
0.0	0.0	0.0	-664.5104	-1266.5847	NaN	NaN	0.6559	0.563	0.2673	0.0283	0.0749	0.0247	0.0418
0.0	0.0	0.0	-937.5104	1136.4153	NaN	NaN	1.3	0.5433	0.2814	0.0294	0.0773	0.0253	0.0433
0.0	0.0	0.0	8.4896	637.4153	NaN	NaN	0.9869	0.5344	0.2881	0.0301	0.0776	0.0257	0.0441
0.0	0.0	0.0	-1108.5104	15.4153	NaN	NaN	-0.0141	0.5385	0.2854	0.0303	0.0769	0.0249	0.0441
0.0	0.0	0.0	-647.5104	497.4153	NaN	NaN	-0.3	0.5276	0.2937	0.031	0.0782	0.0252	0.0443
0.0	0.0	0.0	-1741.5104	-356.5847	NaN	NaN	0.17	0.538	0.2868	0.0308	0.0762	0.0243	0.0438
0.0	0.0	0.0	-1337.5104	436.4153	NaN	NaN	-0.3	0.5191	0.3002	0.0318	0.0787	0.0252	0.0449
0.0	0.0	0.0	-3010.5104	754.4153	NaN	NaN	-0.3	0.5181	0.3012	0.0324	0.0776	0.0252	0.0454
0.0	0.0	0.0	-201.5104	1113.4153	NaN	NaN	1.221	0.4963	0.3166	0.0339	0.0805	0.0265	0.0463
0.0	0.0	0.0	1.4896	792.4153	NaN	NaN	0.9981	0.496	0.3164	0.0342	0.0798	0.0266	0.0471
0.0	0.0	0.0	-1805.5104	444.4153	NaN	NaN	-0.3	0.4917	0.3195	0.0345	0.0797	0.027	0.0477
0.0	0.0	0.0	-2032.5104	913.4153	NaN	NaN	-0.3	0.4928	0.3195	0.0346	0.0786	0.0267	0.0476
0.0	0.0	0.0	-1005.5104	338.4153	NaN	NaN	-0.3	0.4889	0.3233	0.0348	0.0789	0.0265	0.0476
0.0	0.0	0.0	-3299.5104	1618.4153	NaN	NaN	-0.3	0.4959	0.3189	0.0346	0.0778	0.0257	0.0471
0.0	0.0	0.0	-2278.5104	941.4153	NaN	NaN	-0.3	0.4707	0.3374	0.0358	0.0815	0.027	0.0476
0.0	0.0	0.0	-2941.5104	3616.4153	NaN	NaN	1.3	0.4599	0.3461	0.0362	0.0829	0.0279	0.047
0.0	0.0	0.0	-849.5104	429.4153	NaN	NaN	-0.3	0.485	0.3275	0.0351	0.0788	0.0264	0.0472
0.0	0.0	0.0	549.4896	806.4153	NaN	NaN	0.5947	0.4952	0.3189	0.0349	0.078	0.0261	0.047
0.0	0.0	0.0	-1578.5104	-580.5847	NaN	NaN	0.2689	0.4936	0.3198	0.0352	0.0781	0.0264	0.0469
0.0	0.0	0.0	73.4896	2356.4153	NaN	NaN	0.9698	0.4983	0.3152	0.035	0.0778	0.0267	0.047
0.0	0.0	0.0	-3009.5104	2662.4153	NaN	NaN	-0.3	0.5221	0.2984	0.034	0.0741	0.0253	0.0461
0.0	0.0	0.0	-1139.5104	-2443.5847	NaN	NaN	0.682	0.5215	0.2979	0.0341	0.0751	0.025	0.0464
0.0	0.0	0.0	-293.5104	2951.4153	NaN	NaN	1.1104	0.4973	0.3153	0.0353	0.0786	0.0267	0.0468
0.0	0.0	0.0	-2264.5104	4462.4153	NaN	NaN	1.3	0.489	0.322	0.0357	0.0797	0.0274	0.0462
0.0	0.0	0.0	-1326.5104	1351.4153	NaN	NaN	1.3	0.5207	0.2984	0.0339	0.0755	0.0252	0.0463
0.0	0.0	0.0	-1678.5104	-643.5847	NaN	NaN	0.2772	0.521	0.2967	0.0342	0.0763	0.025	0.0467
0.0	0.0	0.0	-3861.5104	6145.4153	NaN	NaN	1.3	0.5112	0.3044	0.0347	0.0778	0.0259	0.046
0.0	0.0	0.0	-2222.5104	1040.4153	NaN	NaN	-0.3	0.5373	0.2854	0.0333	0.0743	0.0244	0.0454
0.0	0.0	0.0	-2200.5104	2452.4153	NaN	NaN	1.3	0.5347	0.2862	0.0333	0.0758	0.0246	0.0454
0.0	0.0	0.0	749.4896	-1933.5847	NaN	NaN	1.3	0.5369	0.286	0.0332	0.0748	0.0243	0.0448
0.0	0.0	0.0	-2563.5104	1160.4153	NaN	NaN	-0.3	0.5375	0.2853	0.0329	0.0755	0.0243	0.0445
0.0	0.0	0.0	-165.5104	2524.4153	NaN	NaN	1.0702	0.5154	0.3015	0.0335	0.0794	0.0257	0.0445
0.0	0.0	0.0	-1448.5104	488.4153	NaN	NaN	-0.3	0.5356	0.2867	0.0325	0.0765	0.0244	0.0443
0.0	0.0	0.0	-1281.5104	1255.4153	NaN	NaN	-0.3	0.5239	0.2944	0.0328	0.079	0.0253	0.0445
0.0	0.0	0.0	-680.5104	1500.4153	NaN	NaN	1.3	0.5288	0.291	0.0327	0.0782	0.025	0.0443
0.0	0.0	0.0	-275.5104	67.4153	NaN	NaN	-0.3	0.5234	0.2945	0.0327	0.0794	0.0254	0.0447
0.0	0.0	0.0	-1081.5104	768.4153	NaN	NaN	-0.3	0.5294	0.2903	0.0325	0.0783	0.0249	0.0446
0.0	0.0	0.0	-654.5104	-189.5847	NaN	NaN	0.2246	0.5405	0.2822	0.0319	0.0769	0.0241	0.0444
0.0	0.0	0.0	-1659.5104	-1020.5847	NaN	NaN	0.3808	0.5426	0.2807	0.0318	0.0769	0.0237	0.0443
0.0	0.0	0.0	-1540.5104	1453.4153	NaN	NaN	-0.3	0.52	0.2974	0.0328	0.0801	0.025	0.0447
0.0	0.0	0.0	-2997.5104	1822.4153	NaN	NaN	-0.3	0.5252	0.2939	0.0322	0.0794	0.0248	0.0444
0.0	0.0	0.0	-1017.5104	1453.4153	NaN	NaN	1.3	0.5238	0.2936	0.0321	0.0799	0.0253	0.0452
0.0	0.0	0.0	-751.5104	1029.4153	NaN	NaN	1.3	0.5254	0.2924	0.0321	0.0794	0.0255	0.0452
0.0	0.0	0.0	-2663.5104	1185.4153	NaN	NaN	-0.3	0.528	0.29	0.0319	0.0788	0.0257	0.0456
0.0	0.0	0.0	534.4896	2321.4153	NaN	NaN	0.8128	0.5324	0.2865	0.0315	0.0783	0.0259	0.0454
0.0	0.0	0.0	-3098.5104	2085.4153	NaN	NaN	-0.3	0.5443	0.2787	0.0311	0.0763	0.0248	0.0448
0.0	0.0	0.0	-2688.5104	-139.5847	NaN	NaN	0.0494	0.5491	0.2752	0.031	0.0757	0.0243	0.0447
0.0	0.0	0.0	-2511.5104	4862.4153	NaN	NaN	1.3	0.5432	0.2793	0.0311	0.0773	0.0246	0.0444
0.0	0.0	0.0	-1168.5104	707.4153	NaN	NaN	-0.3	0.5549	0.271	0.0301	0.0761	0.0241	0.0437
0.0	0.0	0.0	-1219.5104	-393.5847	NaN	NaN	0.244	0.5795	0.2533	0.0288	0.0734	0.0228	0.0422
0.0	0.0	0.0	-1509.5104	569.4153	NaN	NaN	-0.3	0.5679	0.2616	0.0294	0.0751	0.0235	0.0425
0.0	0.0	0.0	-1550.5104	2743.4153	NaN	NaN	1.3	0.5537	0.271	0.0298	0.0779	0.0244	0.0432
0.0	0.0	0.0	-535.5104	3309.4153	NaN	NaN	1.1931	0.5656	0.2615	0.0289	0.077	0.0243	0.0427
0.0	0.0	0.0	-2984.5104	871.4153	NaN	NaN	-0.3	0.5797	0.2515	0.0279	0.0758	0.0238	0.0414
0.0	0.0	0.0	-2085.5104	1202.4153	NaN	NaN	-0.3	0.5855	0.2472	0.0274	0.0757	0.0237	0.0404
0.0	0.0	0.0	-1957.5104	-511.5847	NaN	NaN	0.2072	0.6029	0.2357	0.0262	0.0737	0.0225	0.0391
0.0	0.0	0.0	-2398.5104	4544.4153	NaN	NaN	1.3	0.5711	0.2565	0.0274	0.08	0.0241	0.0408
0.0	0.0	0.0	-1974.5104	-512.5847	NaN	NaN	0.2061	0.599	0.238	0.0262	0.0757	0.0226	0.0385
0.0	0.0	0.0	-886.5104	4661.4153	NaN	NaN	1.2348	0.575	0.2524	0.0272	0.0812	0.0243	0.0399
0.0	0.0	0.0	-2059.5104	-609.5847	NaN	NaN	0.2284	0.6257	0.2155	0.0253	0.0744	0.0221	0.0369
0.0	0.0	0.0	-207.5104	-3866.5847	NaN	NaN	0.9491	0.6411	0.2024	0.0247	0.0727	0.0226	0.0365
0.0	0.0	0.0	-2221.5104	1341.4153	NaN	NaN	-0.3	0.6292	0.2121	0.0244	0.0736	0.0234	0.0373
0.0	0.0	0.0	-967.5104	-911.5847	NaN	NaN	0.4851	0.6309	0.2117	0.0237	0.0729	0.0236	0.0372
0.0	0.0	0.0	-619.5104	-530.5847	NaN	NaN	0.4613	0.63	0.2135	0.0236	0.0723	0.0235	0.0371
0.0	0.0	0.0	-2522.5104	462.4153	NaN	NaN	-0.2245	0.5972	0.2387	0.0249	0.0771	0.0238	0.0383
0.0	0.0	0.0	-131.5104	814.4153	NaN	NaN	1.1926	0.5637	0.2639	0.0266	0.0811	0.0248	0.04
0.0	0.0	0.0	516.4896	1215.4153	NaN	NaN	0.7018	0.5617	0.2639	0.0268	0.0813	0.025	0.0413
0.0	0.0	0.0	-2988.5104	1923.4153	NaN	NaN	-0.3	0.5754	0.2522	0.0264	0.0793	0.025	0.0417
0.0	0.0	0.0	-2534.5104	-311.5847	NaN	NaN	0.1095	0.6048	0.2305	0.0254	0.0746	0.0242	0.0405
0.0	0.0	0.0	-2037.5104	-566.5847	NaN	NaN	0.2176	0.6147	0.2226	0.0251	0.0734	0.0241	0.0401
0.0	0.0	0.0	-1460.5104	-1683.5847	NaN	NaN	0.5355	0.6197	0.2202	0.0251	0.0717	0.0238	0.0396
0.0	0.0	0.0	-1957.5104	-1144.5847	NaN	NaN	0.369	0.6122	0.2271	0.0256	0.0724	0.0232	0.0395
0.0	0.0	0.0	-2818.5104	2918.4153	NaN	NaN	1.3	0.5536	0.2717	0.0279	0.0803	0.0252	0.0414
0.0	0.0	0.0	-1244.5104	3438.4153	NaN	NaN	1.3	0.5389	0.2826	0.0284	0.0815	0.026	0.0425
0.0	0.0	0.0	-1341.5104	2577.4153	NaN	NaN	1.3	0.5408	0.2784	0.0282	0.0828	0.0265	0.0432
0.0	0.0	0.0	-137.5104	505.4153	NaN	NaN	1.3	0.5592	0.2637	0.0275	0.0812	0.026	0.0424
0.0	0.0	0.0	-2851.5104	2058.4153	NaN	NaN	-0.3	0.5897	0.24	0.0267	0.0784	0.0246	0.0406
0.0	0.0	0.0	-1627.5104	1879.4153	NaN	NaN	1.3	0.6072	0.2258	0.0263	0.077	0.0243	0.0394
0.0	0.0	0.0	-1894.5104	629.4153	NaN	NaN	-0.3	0.6391	0.2029	0.0255	0.0719	0.0232	0.0374
0.0	0.0	0.0	-2271.5104	625.4153	NaN	NaN	-0.3	0.6337	0.2067	0.0257	0.0726	0.0236	0.0378
0.0	0.0	0.0	-1081.5104	-1301.5847	NaN	NaN	0.5462	0.6251	0.2141	0.0256	0.0729	0.0237	0.0387
0.0	0.0	0.0	-485.5104	632.4153	NaN	NaN	1.3	0.5956	0.2359	0.0261	0.0763	0.0252	0.0411
0.0	0.0	0.0	-1194.5104	-2.5847	NaN	NaN	0.0022	0.5936	0.2381	0.0259	0.0751	0.0257	0.0416
0.0	0.0	0.0	-250.5104	628.4153	NaN	NaN	1.3	0.5951	0.2372	0.0255	0.074	0.0264	0.0419
0.0	0.0	0.0	-3670.5104	-1909.5847	NaN	NaN	0.3422	0.6417	0.2081	0.0245	0.0634	0.0244	0.0379
0.0	0.0	0.0	-1572.5104	-777.5847	NaN	NaN	0.3309	0.5944	0.2433	0.0273	0.0711	0.0241	0.0398
0.0	0.0	0.0	-1776.5104	-588.5847	NaN	NaN	0.2489	0.5585	0.2729	0.0283	0.0741	0.0239	0.0422
0.0	0.0	0.0	1459.4896	1109.4153	NaN	NaN	0.4319	0.488	0.3294	0.0313	0.0799	0.026	0.0453
0.0	0.0	0.0	-71.5104	2220.4153	NaN	NaN	1.0333	0.485	0.3359	0.0316	0.0763	0.0248	0.0463
0.0	0.0	0.0	-1067.5104	-2323.5847	NaN	NaN	0.6852	0.4939	0.3312	0.0314	0.0738	0.0234	0.0462
0.0	0.0	0.0	-1992.5104	-1406.5847	NaN	NaN	0.4138	0.4455	0.3715	0.0344	0.0778	0.0242	0.0465
0.0	0.0	0.0	-1364.5104	3462.4153	NaN	NaN	1.3	0.4129	0.3983	0.0364	0.0794	0.0249	0.0481
0.0	0.0	0.0	-266.5104	444.4153	NaN	NaN	1.3	0.4303	0.3862	0.0356	0.0743	0.0232	0.0504
0.0	0.0	0.0	-1017.5104	2546.4153	NaN	NaN	1.3	0.3796	0.4273	0.0391	0.0795	0.0252	0.0493
0.0	0.0	0.0	-1279.5104	-93.5847	NaN	NaN	0.0682	0.401	0.4134	0.0376	0.0734	0.0235	0.0512
0.0	0.0	0.0	548.4896	2450.4153	NaN	NaN	0.8171	0.3752	0.4341	0.0395	0.0762	0.0244	0.0505
0.0	0.0	0.0	-767.5104	-1558.5847	NaN	NaN	0.67	0.3754	0.4359	0.0392	0.0752	0.0236	0.0507
0.0	0.0	0.0	-2371.5104	1195.4153	NaN	NaN	-0.3	0.3586	0.4483	0.0405	0.0777	0.0243	0.0506
0.0	0.0	0.0	-496.5104	3364.4153	NaN	NaN	1.1731	0.3409	0.4636	0.0417	0.0793	0.025	0.0495
0.0	0.0	0.0	-936.5104	2918.4153	NaN	NaN	1.3	0.3473	0.4574	0.0412	0.0788	0.0247	0.0506
0.0	0.0	0.0	-1304.5104	135.4153	NaN	NaN	-0.1158	0.3584	0.4483	0.0403	0.0779	0.0242	0.051
0.0	0.0	0.0	855.4896	3298.4153	NaN	NaN	0.7941	0.3521	0.4507	0.0414	0.0805	0.0253	0.05
0.0	0.0	0.0	-795.5104	1457.4153	NaN	NaN	1.3	0.3803	0.4274	0.04	0.079	0.024	0.0493
0.0	0.0	0.0	-1719.5104	-809.5847	NaN	NaN	0.3201	0.4057	0.4028	0.0404	0.0803	0.0226	0.0482
0.0	0.0	0.0	-2446.5104	2190.4153	NaN	NaN	-0.3	0.3974	0.4087	0.0418	0.0832	0.0228	0.0462
0.0	0.0	0.0	-998.5104	1912.4153	NaN	NaN	1.3	0.3969	0.4105	0.0414	0.0828	0.0223	0.0461
0.0	0.0	0.0	-1674.5104	831.4153	NaN	NaN	-0.3	0.3908	0.4158	0.0413	0.084	0.022	0.0461
0.0	0.0	0.0	220.4896	2257.4153	NaN	NaN	0.911	0.3843	0.4188	0.0417	0.0866	0.0224	0.0461
0.0	0.0	0.0	-1155.5104	4551.4153	NaN	NaN	1.3	0.4026	0.4029	0.0405	0.0852	0.0223	0.0465
0.0	0.0	0.0	-106.5104	253.4153	NaN	NaN	1.3	0.4416	0.3724	0.0381	0.08	0.0212	0.0466
0.0	0.0	0.0	-3165.5104	-1407.5847	NaN	NaN	0.3078	0.4761	0.3451	0.0371	0.0761	0.0201	0.0455
0.0	0.0	0.0	-2040.5104	-383.5847	NaN	NaN	0.1582	0.4427	0.3711	0.0396	0.0807	0.0211	0.0447
0.0	0.0	0.0	-1831.5104	3905.4153	NaN	NaN	1.3	0.4165	0.3942	0.0404	0.0825	0.0217	0.0447
0.0	0.0	0.0	-688.5104	858.4153	NaN	NaN	1.3	0.4059	0.4041	0.0402	0.0834	0.0215	0.0448
0.0	0.0	0.0	-2564.5104	5928.4153	NaN	NaN	1.3	0.402	0.4041	0.0407	0.0863	0.0218	0.0451
0.0	0.0	0.0	-1747.5104	1446.4153	NaN	NaN	-0.3	0.4169	0.3973	0.0387	0.0829	0.0207	0.0435
0.0	0.0	0.0	-945.5104	3135.4153	NaN	NaN	1.3	0.4259	0.3858	0.0391	0.0834	0.0206	0.0453
0.0	0.0	0.0	-889.5104	2151.4153	NaN	NaN	1.3	0.4378	0.379	0.0379	0.0808	0.0202	0.0443
0.0	0.0	0.0	-770.5104	2330.4153	NaN	NaN	1.3	0.4638	0.3558	0.0372	0.078	0.0197	0.0455
0.0	0.0	0.0	-1690.5104	3204.4153	NaN	NaN	1.3	0.4748	0.3479	0.0362	0.0772	0.0195	0.0443
0.0	0.0	0.0	-128.5104	-1519.5847	NaN	NaN	0.922	0.5111	0.3208	0.0343	0.0725	0.0184	0.0428
0.0	0.0	0.0	-1023.5104	3106.4153	NaN	NaN	1.3	0.4954	0.3315	0.0361	0.0751	0.0187	0.0433
0.0	0.0	0.0	601.4896	1511.4153	NaN	NaN	0.7153	0.4646	0.3582	0.0371	0.0774	0.0189	0.0438
0.0	0.0	0.0	-1528.5104	2388.4153	NaN	NaN	1.3	0.4696	0.3548	0.0363	0.0762	0.0184	0.0446
0.0	0.0	0.0	-816.5104	2173.4153	NaN	NaN	1.3	0.4685	0.3545	0.036	0.078	0.0186	0.0443
0.0	0.0	0.0	-3505.5104	-150.5847	NaN	NaN	0.0412	0.5192	0.315	0.0329	0.072	0.0177	0.0432
0.0	0.0	0.0	-109.5104	-228.5847	NaN	NaN	0.6761	0.5299	0.3047	0.0331	0.0721	0.0179	0.0422
0.0	0.0	0.0	-1566.5104	2534.4153	NaN	NaN	1.3	0.5264	0.307	0.0334	0.0729	0.018	0.0423
0.0	0.0	0.0	-2611.5104	-1073.5847	NaN	NaN	0.2913	0.5398	0.2997	0.0324	0.0698	0.0175	0.0409
0.0	0.0	0.0	857.4896	-809.5847	NaN	NaN	-0.3	0.5158	0.3176	0.0337	0.073	0.0176	0.0424
0.0	0.0	0.0	1030.4896	239.4153	NaN	NaN	0.1885	0.5035	0.329	0.0336	0.0739	0.0176	0.0424
0.0	0.0	0.0	-1876.5104	1483.4153	NaN	NaN	-0.3	0.5142	0.3214	0.0325	0.0724	0.0173	0.0423
0.0	0.0	0.0	-1549.5104	3203.4153	NaN	NaN	1.3	0.5181	0.3169	0.0324	0.0728	0.0174	0.0425
0.0	0.0	0.0	-2127.5104	1656.4153	NaN	NaN	-0.3	0.5303	0.3066	0.032	0.0716	0.0174	0.0422
0.0	0.0	0.0	-1585.5104	1918.4153	NaN	NaN	1.3	0.5407	0.2966	0.0318	0.0709	0.0177	0.0423
0.0	0.0	0.0	-1321.5104	1858.4153	NaN	NaN	1.3	0.5578	0.2811	0.0316	0.0701	0.0181	0.0413
0.0	0.0	0.0	-1736.5104	805.4153	NaN	NaN	-0.3	0.577	0.2637	0.0314	0.069	0.0188	0.0401
0.0	0.0	0.0	-980.5104	497.4153	NaN	NaN	-0.3	0.5925	0.2493	0.031	0.0684	0.0195	0.0393
0.0	0.0	0.0	-1241.5104	666.4153	NaN	NaN	-0.3	0.5966	0.2445	0.0312	0.0686	0.02	0.0391
0.0	0.0	0.0	-2302.5104	465.4153	NaN	NaN	-0.2533	0.5963	0.2457	0.0308	0.0681	0.0199	0.0393
0.0	0.0	0.0	-1734.5104	2650.4153	NaN	NaN	1.3	0.5736	0.264	0.0312	0.0709	0.0196	0.0408
0.0	0.0	0.0	-1149.5104	1296.4153	NaN	NaN	1.3	0.5775	0.2615	0.0307	0.0704	0.0195	0.0403
0.0	0.0	0.0	-2044.5104	1423.4153	NaN	NaN	-0.3	0.574	0.2641	0.0308	0.071	0.0194	0.0406
0.0	0.0	0.0	-2738.5104	1498.4153	NaN	NaN	-0.3	0.5828	0.2574	0.0305	0.0699	0.0192	0.0402
0.0	0.0	0.0	-597.5104	610.4153	NaN	NaN	1.3	0.5869	0.2537	0.0306	0.0694	0.0193	0.0401
0.0	0.0	0.0	-2830.5104	1307.4153	NaN	NaN	-0.3	0.5982	0.2443	0.0304	0.0681	0.0194	0.0396
0.0	0.0	0.0	106.4896	590.4153	NaN	NaN	0.8472	0.5881	0.2523	0.0313	0.0691	0.0195	0.0398
0.0	0.0	0.0	-1078.5104	850.4153	NaN	NaN	-0.3	0.6004	0.2427	0.0308	0.0672	0.0196	0.0393
0.0	0.0	0.0	-1180.5104	-199.5847	NaN	NaN	0.1446	0.5944	0.2462	0.0308	0.0684	0.0198	0.0403
0.0	0.0	0.0	-1820.5104	-1672.5847	NaN	NaN	0.4788	0.6192	0.2264	0.03	0.0648	0.0201	0.0394
0.0	0.0	0.0	-2278.5104	1471.4153	NaN	NaN	-0.3	0.5894	0.2506	0.0309	0.0681	0.02	0.0409
0.0	0.0	0.0	-34.5104	2982.4153	NaN	NaN	1.0117	0.5777	0.2604	0.031	0.069	0.0197	0.0422
0.0	0.0	0.0	-892.5104	1927.4153	NaN	NaN	1.3	0.6019	0.2399	0.0303	0.0666	0.0199	0.0413
0.0	0.0	0.0	-2980.5104	2502.4153	NaN	NaN	-0.3	0.602	0.2375	0.0309	0.0675	0.0204	0.0417
0.0	0.0	0.0	-2244.5104	2209.4153	NaN	NaN	-0.3	0.6159	0.2257	0.0309	0.0656	0.0206	0.0413
0.0	0.0	0.0	789.4896	2031.4153	NaN	NaN	0.7201	0.611	0.2283	0.0313	0.0666	0.0207	0.0421
0.0	0.0	0.0	-966.5104	1822.4153	NaN	NaN	1.3	0.6208	0.2182	0.0314	0.0664	0.0211	0.0421
0.0	0.0	0.0	-555.5104	-2574.5847	NaN	NaN	0.8225	0.6526	0.1941	0.0312	0.0603	0.0212	0.0407
0.0	0.0	0.0	-3237.5104	2108.4153	NaN	NaN	-0.3	0.6207	0.2201	0.0321	0.0638	0.0204	0.043
0.0	0.0	0.0	-382.5104	3077.4153	NaN	NaN	1.1419	0.5713	0.2597	0.0338	0.0694	0.0197	0.046
0.0	0.0	0.0	-1414.5104	983.4153	NaN	NaN	-0.3	0.6073	0.2304	0.033	0.0655	0.02	0.0439
0.0	0.0	0.0	-2235.5104	2409.4153	NaN	NaN	1.3	0.6089	0.2262	0.0335	0.0664	0.0209	0.0441
0.0	0.0	0.0	-1711.5104	-2665.5847	NaN	NaN	0.609	0.6726	0.1783	0.0323	0.0562	0.0215	0.039
0.0	0.0	0.0	-876.5104	-2656.5847	NaN	NaN	0.7519	0.6968	0.1605	0.0316	0.0513	0.0214	0.0384
0.0	0.0	0.0	-1093.5104	161.4153	NaN	NaN	-0.1732	0.6648	0.1837	0.0322	0.0564	0.021	0.0418
0.0	0.0	0.0	769.4896	-933.5847	NaN	NaN	1.3	0.63	0.2127	0.032	0.0597	0.0205	0.0451
0.0	0.0	0.0	-1448.5104	3630.4153	NaN	NaN	1.3	0.5564	0.2739	0.0327	0.0665	0.0208	0.0498
0.0	0.0	0.0	1438.4896	-686.5847	NaN	NaN	-0.3	0.5403	0.2885	0.0328	0.0665	0.0206	0.0512
0.0	0.0	0.0	-878.5104	1546.4153	NaN	NaN	1.3	0.5597	0.2738	0.0322	0.0634	0.0204	0.0505
0.0	0.0	0.0	-158.5104	2393.4153	NaN	NaN	1.0709	0.5159	0.3109	0.0337	0.066	0.0205	0.053
0.0	0.0	0.0	-480.5104	486.4153	NaN	NaN	1.3	0.5313	0.2996	0.0335	0.0635	0.0196	0.0525
0.0	0.0	0.0	531.4896	300.4153	NaN	NaN	0.3611	0.5127	0.3136	0.0345	0.0656	0.02	0.0536
0.0	0.0	0.0	-1508.5104	2248.4153	NaN	NaN	1.3	0.5326	0.2968	0.0342	0.0652	0.0199	0.0513
0.0	0.0	0.0	1418.4896	385.4153	NaN	NaN	0.2137	0.5542	0.2749	0.0347	0.0665	0.0204	0.0493
0.0	0.0	0.0	-2741.5104	-2345.5847	NaN	NaN	0.4611	0.6447	0.2022	0.0342	0.0576	0.019	0.0423
0.0	0.0	0.0	-1547.5104	-90.5847	NaN	NaN	0.0553	0.6375	0.2053	0.0352	0.0592	0.0195	0.0434
0.0	0.0	0.0	-2861.5104	-2558.5847	NaN	NaN	0.4721	0.6631	0.1892	0.0335	0.0529	0.0184	0.0428
0.0	0.0	0.0	-2051.5104	1276.4153	NaN	NaN	-0.3	0.5455	0.2824	0.0354	0.0646	0.0198	0.0524
0.0	0.0	0.0	-1302.5104	3624.4153	NaN	NaN	1.3	0.5025	0.3232	0.0354	0.0656	0.0199	0.0534
0.0	0.0	0.0	-1776.5104	1156.4153	NaN	NaN	-0.3	0.4982	0.3265	0.035	0.0666	0.0198	0.0539
0.0	0.0	0.0	-1347.5104	516.4153	NaN	NaN	-0.3	0.497	0.3281	0.0349	0.0661	0.0197	0.0542
0.0	0.0	0.0	-2199.5104	-196.5847	NaN	NaN	0.082	0.5086	0.3191	0.0345	0.0649	0.0191	0.0538
0.0	0.0	0.0	-1218.5104	4111.4153	NaN	NaN	1.3	0.463	0.3561	0.0357	0.0692	0.0202	0.0557
0.0	0.0	0.0	-1879.5104	88.4153	NaN	NaN	-0.0494	0.5118	0.3163	0.0339	0.0647	0.0192	0.0541
0.0	0.0	0.0	-2927.5104	1240.4153	NaN	NaN	-0.3	0.5163	0.3102	0.0337	0.0664	0.0199	0.0535
0.0	0.0	0.0	-538.5104	-286.5847	NaN	NaN	0.3473	0.5452	0.288	0.0327	0.063	0.02	0.0511
0.0	0.0	0.0	-2997.5104	-224.5847	NaN	NaN	0.0697	0.5466	0.2874	0.0331	0.0625	0.0197	0.0508
0.0	0.0	0.0	-2566.5104	-37.5847	NaN	NaN	0.0144	0.4945	0.332	0.0345	0.0684	0.0195	0.0512
0.0	0.0	0.0	-1917.5104	3687.4153	NaN	NaN	1.3	0.4238	0.3929	0.0364	0.075	0.0206	0.0513
0.0	0.0	0.0	-1357.5104	332.4153	NaN	NaN	-0.3	0.454	0.3693	0.0341	0.0711	0.0194	0.0521
0.0	0.0	0.0	-1332.5104	357.4153	NaN	NaN	-0.3	0.4453	0.3752	0.0348	0.0734	0.0198	0.0515
0.0	0.0	0.0	-1115.5104	-36.5847	NaN	NaN	0.0318	0.4432	0.3783	0.0348	0.074	0.0196	0.0502
0.0	0.0	0.0	-746.5104	4759.4153	NaN	NaN	1.186	0.3985	0.413	0.0371	0.0798	0.021	0.0507
0.0	0.0	0.0	-748.5104	965.4153	NaN	NaN	1.3	0.4347	0.3847	0.0342	0.0752	0.0196	0.0515
0.0	0.0	0.0	-514.5104	2012.4153	NaN	NaN	1.3	0.4351	0.3816	0.0348	0.0778	0.0205	0.0502
0.0	0.0	0.0	-1081.5104	-1747.5847	NaN	NaN	0.6177	0.4708	0.3547	0.0329	0.0728	0.0197	0.0491
0.0	0.0	0.0	-1560.5104	1873.4153	NaN	NaN	1.3	0.4509	0.3677	0.0345	0.0764	0.0207	0.0498
0.0	0.0	0.0	-1350.5104	203.4153	NaN	NaN	-0.1773	0.4797	0.3465	0.0328	0.0721	0.02	0.049
0.0	0.0	0.0	-2315.5104	2797.4153	NaN	NaN	1.3	0.4613	0.3584	0.0341	0.0759	0.021	0.0493
0.0	0.0	0.0	-1510.5104	-2203.5847	NaN	NaN	0.5933	0.4897	0.3384	0.0323	0.0717	0.0203	0.0475
0.0	0.0	0.0	-30.5104	318.4153	NaN	NaN	1.106	0.4673	0.3542	0.0337	0.0757	0.0211	0.0479
0.0	0.0	0.0	-2564.5104	-1185.5847	NaN	NaN	0.3161	0.4734	0.353	0.0329	0.0737	0.0202	0.0469
0.0	0.0	0.0	-1137.5104	560.4153	NaN	NaN	-0.3	0.4393	0.3799	0.0347	0.0778	0.0205	0.0478
0.0	0.0	0.0	-3809.5104	2611.4153	NaN	NaN	-0.3	0.4016	0.4119	0.036	0.0822	0.0209	0.0475
0.0	0.0	0.0	-3184.5104	3029.4153	NaN	NaN	-0.3	0.3972	0.4149	0.0359	0.0827	0.021	0.0482
0.0	0.0	0.0	-1405.5104	73.4153	NaN	NaN	-0.0551	0.4276	0.393	0.0339	0.0781	0.0197	0.0477
0.0	0.0	0.0	138.4896	1359.4153	NaN	NaN	0.9075	0.3609	0.4439	0.0386	0.0883	0.0221	0.0462
0.0	0.0	0.0	-2242.5104	1049.4153	NaN	NaN	-0.3	0.3876	0.425	0.0361	0.0821	0.0209	0.0483
0.0	0.0	0.0	-2423.5104	4155.4153	NaN	NaN	1.3	0.3577	0.4461	0.0386	0.0874	0.0225	0.0477
0.0	0.0	0.0	-698.5104	2898.4153	NaN	NaN	1.3	0.3596	0.4455	0.038	0.0864	0.0225	0.048
0.0	0.0	0.0	-577.5104	610.4153	NaN	NaN	1.3	0.4025	0.41	0.0353	0.081	0.0214	0.0497
0.0	0.0	0.0	-2586.5104	1861.4153	NaN	NaN	-0.3	0.4048	0.4092	0.0354	0.0814	0.0217	0.0476
0.0	0.0	0.0	-1815.5104	2422.4153	NaN	NaN	1.3	0.396	0.4163	0.0359	0.0826	0.0221	0.0472
0.0	0.0	0.0	-1587.5104	-153.5847	NaN	NaN	0.0882	0.4089	0.4057	0.0351	0.0805	0.0216	0.0483
0.0	0.0	0.0	268.4896	4747.4153	NaN	NaN	0.9465	0.3684	0.4338	0.0382	0.0883	0.0237	0.0475
0.0	0.0	0.0	-651.5104	-473.5847	NaN	NaN	0.4209	0.4356	0.384	0.0333	0.0767	0.0214	0.0491
0.0	0.0	0.0	260.4896	-1431.5847	NaN	NaN	1.2224	0.423	0.3923	0.0349	0.0805	0.0223	0.047
0.0	0.0	0.0	-283.5104	83.4153	NaN	NaN	-0.3	0.4216	0.3953	0.0347	0.0798	0.0221	0.0465
0.0	0.0	0.0	-647.5104	560.4153	NaN	NaN	-0.3	0.4114	0.4022	0.0352	0.0814	0.0223	0.0475
0.0	0.0	0.0	-1062.5104	1933.4153	NaN	NaN	1.3	0.3922	0.4163	0.0363	0.0843	0.0229	0.0481
0.0	0.0	0.0	-866.5104	471.4153	NaN	NaN	-0.3	0.4048	0.4073	0.0352	0.0816	0.0225	0.0486
0.0	0.0	0.0	-1551.5104	1018.4153	NaN	NaN	-0.3	0.4071	0.4062	0.0353	0.0811	0.0225	0.0478
0.0	0.0	0.0	-952.5104	1350.4153	NaN	NaN	1.3	0.4083	0.4057	0.0353	0.0805	0.0222	0.0479
0.0	0.0	0.0	-2397.5104	2234.4153	NaN	NaN	-0.3	0.4092	0.4048	0.0355	0.0803	0.0222	0.048
0.0	0.0	0.0	-2760.5104	1608.4153	NaN	NaN	-0.3	0.4134	0.4023	0.0353	0.0792	0.0219	0.0479
0.0	0.0	0.0	-613.5104	428.4153	NaN	NaN	-0.3	0.4208	0.3968	0.035	0.0778	0.0216	0.048
0.0	0.0	0.0	-558.5104	757.4153	NaN	NaN	1.3	0.3982	0.4141	0.0365	0.0807	0.0223	0.0481
0.0	0.0	0.0	-823.5104	905.4153	NaN	NaN	1.3	0.3975	0.4155	0.0362	0.0803	0.022	0.0485
0.0	0.0	0.0	889.4896	392.4153	NaN	NaN	0.3061	0.4099	0.4061	0.0354	0.0781	0.0216	0.0489
0.0	0.0	0.0	-1286.5104	1763.4153	NaN	NaN	1.3	0.3904	0.4221	0.0369	0.0808	0.022	0.0478
0.0	0.0	0.0	-1475.5104	367.4153	NaN	NaN	-0.3	0.3922	0.4208	0.0368	0.0801	0.0216	0.0485
0.0	0.0	0.0	-2068.5104	3525.4153	NaN	NaN	1.3	0.3858	0.425	0.0376	0.081	0.0216	0.049
0.0	0.0	0.0	-182.5104	4856.4153	NaN	NaN	1.039	0.3738	0.4355	0.0385	0.0816	0.0222	0.0485
0.0	0.0	0.0	-548.5104	-1809.5847	NaN	NaN	0.7674	0.4019	0.416	0.036	0.0759	0.0208	0.0495
0.0	0.0	0.0	344.4896	3074.4153	NaN	NaN	0.8992	0.3597	0.4445	0.0406	0.0832	0.0227	0.0494
0.0	0.0	0.0	-998.5104	3129.4153	NaN	NaN	1.3	0.3769	0.4365	0.0382	0.0767	0.022	0.0497
0.0	0.0	0.0	868.4896	1323.4153	NaN	NaN	0.6038	0.369	0.4401	0.0397	0.0781	0.0225	0.0506
0.0	0.0	0.0	-62.5104	1026.4153	NaN	NaN	1.0649	0.3639	0.4453	0.0402	0.077	0.0226	0.0508
0.0	0.0	0.0	-924.5104	2844.4153	NaN	NaN	1.3	0.3603	0.4483	0.0409	0.0762	0.0231	0.0512
0.0	0.0	0.0	-220.5104	-1235.5847	NaN	NaN	0.8486	0.351	0.4587	0.0416	0.0756	0.0226	0.0505
0.0	0.0	0.0	1039.4896	8.4153	NaN	NaN	0.008	0.327	0.4767	0.0437	0.0782	0.023	0.0515
0.0	0.0	0.0	395.4896	4103.4153	NaN	NaN	0.9121	0.3151	0.4855	0.0447	0.0789	0.0237	0.052
0.0	0.0	0.0	-1142.5104	863.4153	NaN	NaN	-0.3	0.327	0.4791	0.0438	0.0751	0.0228	0.0522
0.0	0.0	0.0	-17.5104	331.4153	NaN	NaN	1.0558	0.3151	0.489	0.0449	0.0756	0.0229	0.0525
0.0	0.0	0.0	-529.5104	1508.4153	NaN	NaN	1.3	0.2846	0.5163	0.0465	0.0777	0.0238	0.0512
0.0	0.0	0.0	-859.5104	1367.4153	NaN	NaN	1.3	0.2862	0.5154	0.0458	0.076	0.0237	0.0528
0.0	0.0	0.0	-32.5104	2466.4153	NaN	NaN	1.0134	0.2713	0.5292	0.0469	0.077	0.0239	0.0519
0.0	0.0	0.0	-1882.5104	779.4153	NaN	NaN	-0.3	0.2581	0.5453	0.0474	0.0764	0.0233	0.0496
0.0	0.0	0.0	-1122.5104	2449.4153	NaN	NaN	1.3	0.267	0.5357	0.047	0.0756	0.0229	0.0518
0.0	0.0	0.0	-947.5104	3935.4153	NaN	NaN	1.3	0.2633	0.5392	0.0476	0.0759	0.0229	0.051
0.0	0.0	0.0	-1577.5104	3167.4153	NaN	NaN	1.3	0.2716	0.5316	0.0473	0.0749	0.0227	0.0518
0.0	0.0	0.0	-1133.5104	-1018.5847	NaN	NaN	0.4733	0.2966	0.5086	0.0465	0.0723	0.0219	0.0541
0.0	0.0	0.0	1714.4896	2060.4153	NaN	NaN	0.5458	0.2771	0.523	0.0482	0.0754	0.0234	0.053
0.0	0.0	0.0	-1271.5104	231.4153	NaN	NaN	-0.2225	0.3171	0.4892	0.0467	0.0698	0.0221	0.055
0.0	0.0	0.0	-162.5104	156.4153	NaN	NaN	-0.3	0.3328	0.4735	0.0463	0.07	0.0217	0.0557
0.0	0.0	0.0	130.4896	-506.5847	NaN	NaN	1.3	0.3316	0.475	0.0475	0.0704	0.0215	0.054
0.0	0.0	0.0	-1386.5104	2160.4153	NaN	NaN	1.3	0.3172	0.4865	0.0477	0.072	0.022	0.0547
0.0	0.0	0.0	-832.5104	2515.4153	NaN	NaN	1.3	0.3342	0.4735	0.0473	0.0693	0.0208	0.0549
0.0	0.0	0.0	-505.5104	3183.4153	NaN	NaN	1.1888	0.3391	0.4665	0.0475	0.07	0.0206	0.0564
0.0	0.0	0.0	-2827.5104	2627.4153	NaN	NaN	-0.3	0.3733	0.4375	0.0462	0.0672	0.0195	0.0564
0.0	0.0	0.0	-2958.5104	1899.4153	NaN	NaN	-0.3	0.4172	0.3991	0.0437	0.0653	0.0183	0.0564
0.0	0.0	0.0	-1676.5104	1899.4153	NaN	NaN	1.3	0.4323	0.385	0.043	0.0661	0.018	0.0555
0.0	0.0	0.0	-3025.5104	268.4153	NaN	NaN	-0.0974	0.4458	0.3739	0.0425	0.0656	0.0174	0.0548
0.0	0.0	0.0	-2441.5104	94.4153	NaN	NaN	-0.0402	0.4443	0.3755	0.0424	0.0661	0.0174	0.0544
0.0	0.0	0.0	-1893.5104	2875.4153	NaN	NaN	1.3	0.429	0.3904	0.0424	0.0668	0.0179	0.0535
0.0	0.0	0.0	-676.5104	-1422.5847	NaN	NaN	0.6777	0.4351	0.3875	0.0411	0.0666	0.0173	0.0524
0.0	0.0	0.0	-1619.5104	880.4153	NaN	NaN	-0.3	0.4324	0.3903	0.0404	0.0672	0.0173	0.0523
0.0	0.0	0.0	-1024.5104	633.4153	NaN	NaN	-0.3	0.4324	0.3927	0.0397	0.0669	0.017	0.0513
0.0	0.0	0.0	-1830.5104	2889.4153	NaN	NaN	1.3	0.4161	0.4069	0.0401	0.0678	0.0172	0.0519
0.0	0.0	0.0	-1585.5104	1238.4153	NaN	NaN	-0.3	0.4101	0.4133	0.0399	0.0677	0.017	0.052
0.0	0.0	0.0	-570.5104	2978.4153	NaN	NaN	1.2369	0.4048	0.416	0.0403	0.0685	0.0175	0.0529
0.0	0.0	0.0	-761.5104	1312.4153	NaN	NaN	1.3	0.4168	0.4063	0.0394	0.0681	0.0173	0.0522
0.0	0.0	0.0	271.4896	-174.5847	NaN	NaN	-0.3	0.4395	0.3861	0.0382	0.0674	0.0167	0.0522
0.0	0.0	0.0	-1560.5104	1195.4153	NaN	NaN	-0.3	0.4417	0.3819	0.0387	0.0687	0.0166	0.0523
0.0	0.0	0.0	-28.5104	4560.4153	NaN	NaN	1.0063	0.4227	0.3968	0.0399	0.0697	0.0175	0.0534
0.0	0.0	0.0	-2542.5104	4170.4153	NaN	NaN	1.3	0.4508	0.3728	0.038	0.0688	0.017	0.0525
0.0	0.0	0.0	-307.5104	2016.4153	NaN	NaN	1.1799	0.4689	0.354	0.0376	0.0713	0.0169	0.0513
0.0	0.0	0.0	-580.5104	-3012.5847	NaN	NaN	0.8384	0.5243	0.3019	0.037	0.0708	0.0164	0.0496
0.0	0.0	0.0	-1503.5104	480.4153	NaN	NaN	-0.3	0.5322	0.2911	0.0358	0.0728	0.0173	0.0508
0.0	0.0	0.0	-2924.5104	2769.4153	NaN	NaN	-0.3	0.5527	0.2712	0.0342	0.0718	0.0175	0.0525
0.0	0.0	0.0	-2745.5104	-1641.5847	NaN	NaN	0.3742	0.5964	0.2324	0.0324	0.068	0.0168	0.0539
0.0	0.0	0.0	-1301.5104	-145.5847	NaN	NaN	0.1006	0.5956	0.2298	0.0325	0.069	0.0162	0.0569
0.0	0.0	0.0	-2250.5104	500.4153	NaN	NaN	-0.2859	0.5894	0.2332	0.0331	0.0695	0.0149	0.0598
0.0	0.0	0.0	-1266.5104	192.4153	NaN	NaN	-0.1791	0.5496	0.2624	0.0351	0.0753	0.0144	0.063
0.0	0.0	0.0	-2212.5104	1978.4153	NaN	NaN	-0.3	0.4845	0.3132	0.0373	0.0852	0.0149	0.0649
0.0	0.0	0.0	-2375.5104	3545.4153	NaN	NaN	1.3	0.4732	0.3238	0.0376	0.0846	0.0147	0.0661
0.0	0.0	0.0	-1219.5104	988.4153	NaN	NaN	-0.3	0.5003	0.2985	0.0372	0.0804	0.0137	0.0699
0.0	0.0	0.0	-2600.5104	3275.4153	NaN	NaN	1.3	0.4575	0.3296	0.0389	0.0886	0.0149	0.0705
0.0	0.0	0.0	-2246.5104	1538.4153	NaN	NaN	-0.3	0.5255	0.2756	0.0371	0.0771	0.0134	0.0712
0.0	0.0	0.0	-1181.5104	3211.4153	NaN	NaN	1.3	0.5103	0.281	0.0365	0.0838	0.0145	0.0738
0.0	0.0	0.0	-1166.5104	-677.5847	NaN	NaN	0.3674	0.5734	0.2346	0.0343	0.0726	0.014	0.071
0.0	0.0	0.0	-1308.5104	-2740.5847	NaN	NaN	0.6768	0.5972	0.2138	0.0339	0.0681	0.0135	0.0735
0.0	0.0	0.0	-484.5104	1537.4153	NaN	NaN	1.3	0.4865	0.2963	0.0395	0.0861	0.016	0.0756
0.0	0.0	0.0	-2571.5104	-1.5847	NaN	NaN	0.0006	0.4996	0.2909	0.0391	0.0793	0.0148	0.0762
0.0	0.0	0.0	-395.5104	815.4153	NaN	NaN	1.3	0.4524	0.3243	0.0398	0.087	0.0159	0.0805
0.0	0.0	0.0	-1376.5104	347.4153	NaN	NaN	-0.3	0.4596	0.3222	0.0407	0.0833	0.0156	0.0786
0.0	0.0	0.0	-95.5104	-1608.5847	NaN	NaN	0.944	0.4241	0.3481	0.0407	0.0887	0.0168	0.0817
0.0	0.0	0.0	-2608.5104	1622.4153	NaN	NaN	-0.3	0.466	0.3166	0.0393	0.0817	0.0159	0.0806
0.0	0.0	0.0	-2268.5104	1771.4153	NaN	NaN	-0.3	0.4653	0.3138	0.038	0.0848	0.0167	0.0815
0.0	0.0	0.0	-2118.5104	-2209.5847	NaN	NaN	0.5105	0.5163	0.2772	0.0363	0.0756	0.016	0.0786
0.0	0.0	0.0	-2491.5104	-1409.5847	NaN	NaN	0.3613	0.4913	0.296	0.0381	0.0802	0.0159	0.0785
0.0	0.0	0.0	-79.5104	1613.4153	NaN	NaN	1.0518	0.3875	0.3849	0.0431	0.0937	0.0176	0.0731
0.0	0.0	0.0	-2087.5104	486.4153	NaN	NaN	-0.3	0.3805	0.3928	0.0433	0.0908	0.0166	0.0759
0.0	0.0	0.0	-1764.5104	4172.4153	NaN	NaN	1.3	0.3083	0.4559	0.0451	0.0979	0.0193	0.0734
0.0	0.0	0.0	-3229.5104	2138.4153	NaN	NaN	-0.3	0.4388	0.3436	0.0383	0.0822	0.0165	0.0806
0.0	0.0	0.0	811.4896	-2193.5847	NaN	NaN	1.3	0.4285	0.3504	0.0383	0.0891	0.0182	0.0755
0.0	0.0	0.0	-2410.5104	-1469.5847	NaN	NaN	0.3787	0.4853	0.3047	0.0366	0.0801	0.0165	0.0768
0.0	0.0	0.0	-2676.5104	3385.4153	NaN	NaN	1.3	0.3807	0.3918	0.0406	0.099	0.0189	0.069
0.0	0.0	0.0	-3579.5104	473.4153	NaN	NaN	-0.1524	0.4153	0.3652	0.0381	0.0914	0.0171	0.0728
0.0	0.0	0.0	-1366.5104	1316.4153	NaN	NaN	-0.3	0.3573	0.4147	0.0403	0.1035	0.0184	0.0658
0.0	0.0	0.0	-1341.5104	1414.4153	NaN	NaN	1.3	0.3775	0.3984	0.0381	0.1005	0.0179	0.0676
0.0	0.0	0.0	-1912.5104	-610.5847	NaN	NaN	0.242	0.3991	0.3836	0.0366	0.0978	0.0173	0.0656
0.0	0.0	0.0	-1507.5104	-530.5847	NaN	NaN	0.2603	0.3701	0.4078	0.0383	0.1043	0.0179	0.0617
0.0	0.0	0.0	-3264.5104	1031.4153	NaN	NaN	-0.3	0.3683	0.4094	0.0379	0.1044	0.0175	0.0625
0.0	0.0	0.0	-466.5104	59.4153	NaN	NaN	-0.1459	0.3668	0.4119	0.0369	0.1055	0.0178	0.0611
0.0	0.0	0.0	-1443.5104	-1259.5847	NaN	NaN	0.466	0.3895	0.3939	0.0363	0.1021	0.017	0.0612
0.0	0.0	0.0	-774.5104	-533.5847	NaN	NaN	0.4079	0.3429	0.4321	0.0377	0.1115	0.0185	0.0573
0.0	0.0	0.0	-2869.5104	-571.5847	NaN	NaN	0.1661	0.3768	0.4054	0.0361	0.105	0.0173	0.0595
0.0	0.0	0.0	-1393.5104	814.4153	NaN	NaN	-0.3	0.3293	0.4424	0.0381	0.1157	0.0187	0.0557
0.0	0.0	0.0	-2459.5104	-22.5847	NaN	NaN	0.0091	0.3518	0.4241	0.0369	0.1128	0.018	0.0564
0.0	0.0	0.0	-2641.5104	223.4153	NaN	NaN	-0.0924	0.3619	0.4118	0.0376	0.1162	0.0178	0.0547
0.0	0.0	0.0	-1852.5104	1315.4153	NaN	NaN	-0.3	0.3555	0.4124	0.0398	0.1224	0.0178	0.052
0.0	0.0	0.0	-2294.5104	-386.5847	NaN	NaN	0.1442	0.3632	0.4043	0.0401	0.122	0.0176	0.0527
0.0	0.0	0.0	-2376.5104	889.4153	NaN	NaN	-0.3	0.3481	0.4143	0.0413	0.126	0.0183	0.0521
0.0	0.0	0.0	-410.5104	2661.4153	NaN	NaN	1.1824	0.3246	0.431	0.0413	0.1325	0.0208	0.0499
0.0	0.0	0.0	964.4896	238.4153	NaN	NaN	0.1982	0.4059	0.3634	0.0384	0.1237	0.0229	0.0456
0.0	0.0	0.0	-1887.5104	2494.4153	NaN	NaN	1.3	0.4803	0.302	0.0381	0.1138	0.026	0.0398
0.0	0.0	0.0	-3178.5104	-1041.5847	NaN	NaN	0.2468	0.5522	0.2513	0.0351	0.1002	0.0247	0.0365
0.0	0.0	0.0	-1661.5104	2446.4153	NaN	NaN	1.3	0.5107	0.2765	0.0383	0.1114	0.0272	0.0359
0.0	0.0	0.0	-2243.5104	2731.4153	NaN	NaN	1.3	0.5313	0.2634	0.0362	0.1065	0.0262	0.0364
0.0	0.0	0.0	-1250.5104	250.4153	NaN	NaN	-0.2504	0.5608	0.2426	0.0337	0.1015	0.0253	0.0361
0.0	0.0	0.0	-1063.5104	-187.5847	NaN	NaN	0.1499	0.5722	0.2343	0.0327	0.1003	0.0255	0.035
0.0	0.0	0.0	-1380.5104	1680.4153	NaN	NaN	1.3	0.5837	0.2261	0.0314	0.0978	0.0255	0.0355
0.0	0.0	0.0	-2334.5104	-23.5847	NaN	NaN	0.01	0.6281	0.1994	0.0284	0.0855	0.0235	0.0351
0.0	0.0	0.0	-1396.5104	1278.4153	NaN	NaN	-0.3	0.5906	0.2204	0.031	0.0973	0.0259	0.0347
0.0	0.0	0.0	-683.5104	1523.4153	NaN	NaN	1.3	0.5971	0.2169	0.0297	0.0951	0.0258	0.0355
0.0	0.0	0.0	-2019.5104	696.4153	NaN	NaN	-0.3	0.625	0.1994	0.0276	0.0879	0.0248	0.0353
0.0	0.0	0.0	-2345.5104	1020.4153	NaN	NaN	-0.3	0.637	0.1909	0.0269	0.0849	0.0251	0.0352
0.0	0.0	0.0	-1689.5104	1534.4153	NaN	NaN	-0.3	0.668	0.1712	0.0254	0.077	0.0239	0.0345
0.0	0.0	0.0	-2970.5104	4517.4153	NaN	NaN	1.3	0.6631	0.1727	0.0256	0.079	0.0249	0.0346
0.0	0.0	0.0	-1098.5104	-77.5847	NaN	NaN	0.066	0.7057	0.1477	0.0234	0.067	0.0227	0.0335
0.0	0.0	0.0	-3262.5104	513.4153	NaN	NaN	-0.1868	0.7144	0.1418	0.0232	0.065	0.0227	0.0329
0.0	0.0	0.0	-1427.5104	-1334.5847	NaN	NaN	0.4832	0.7221	0.137	0.0233	0.0632	0.0226	0.0318
0.0	0.0	0.0	-999.5104	1776.4153	NaN	NaN	1.3	0.6977	0.151	0.0243	0.0698	0.0242	0.033
0.0	0.0	0.0	-1478.5104	1244.4153	NaN	NaN	-0.3	0.7147	0.1415	0.023	0.0652	0.0232	0.0324
0.0	0.0	0.0	-2834.5104	1333.4153	NaN	NaN	-0.3	0.7352	0.1301	0.0216	0.0591	0.022	0.0321
0.0	0.0	0.0	-2683.5104	-1279.5847	NaN	NaN	0.3229	0.7676	0.1105	0.0206	0.0508	0.0208	0.0298
0.0	0.0	0.0	-1183.5104	1016.4153	NaN	NaN	-0.3	0.7317	0.1299	0.0229	0.0606	0.0234	0.0316
0.0	0.0	0.0	-2055.5104	4223.4153	NaN	NaN	1.3	0.7067	0.1465	0.023	0.0659	0.0244	0.0335
0.0	0.0	0.0	-2086.5104	1227.4153	NaN	NaN	-0.3	0.7372	0.1284	0.0214	0.0575	0.0224	0.033
0.0	0.0	0.0	-1085.5104	-317.5847	NaN	NaN	0.2263	0.7572	0.1164	0.021	0.0521	0.0216	0.0317
0.0	0.0	0.0	-2758.5104	-726.5847	NaN	NaN	0.2085	0.775	0.1047	0.0207	0.048	0.0212	0.0304
0.0	0.0	0.0	-2474.5104	2812.4153	NaN	NaN	1.3	0.7452	0.1218	0.0221	0.0552	0.0234	0.0323
0.0	0.0	0.0	-2564.5104	4934.4153	NaN	NaN	1.3	0.7348	0.1282	0.0222	0.0573	0.0237	0.0338
0.0	0.0	0.0	-3299.5104	3092.4153	NaN	NaN	-0.3	0.7343	0.1288	0.0219	0.057	0.0234	0.0347
0.0	0.0	0.0	-955.5104	1862.4153	NaN	NaN	1.3	0.7543	0.1165	0.0216	0.0519	0.0223	0.0335
0.0	0.0	0.0	-1193.5104	2339.4153	NaN	NaN	1.3	0.7624	0.1119	0.0217	0.0491	0.0216	0.0334
0.0	0.0	0.0	-3588.5104	2602.4153	NaN	NaN	-0.3	0.7933	0.0922	0.0217	0.042	0.0201	0.0305
0.0	0.0	0.0	-2653.5104	259.4153	NaN	NaN	-0.1084	0.8035	0.0846	0.022	0.0399	0.02	0.0299
0.0	0.0	0.0	-2635.5104	810.4153	NaN	NaN	-0.3	0.8149	0.0769	0.0216	0.0382	0.0203	0.0281
0.0	0.0	0.0	-196.5104	1541.4153	NaN	NaN	1.1461	0.786	0.0941	0.0226	0.0439	0.0214	0.032
0.0	0.0	0.0	-1644.5104	915.4153	NaN	NaN	-0.3	0.8025	0.0846	0.0222	0.0399	0.0204	0.0304
0.0	0.0	0.0	-2301.5104	1932.4153	NaN	NaN	-0.3	0.7954	0.0882	0.0229	0.0413	0.0208	0.0315
0.0	0.0	0.0	-1970.5104	336.4153	NaN	NaN	-0.2059	0.8053	0.0828	0.0228	0.0385	0.0203	0.0304
0.0	0.0	0.0	-1336.5104	470.4153	NaN	NaN	-0.3	0.804	0.0826	0.0232	0.0387	0.0208	0.0306
0.0	0.0	0.0	-2637.5104	1596.4153	NaN	NaN	-0.3	0.7948	0.0882	0.024	0.0402	0.0209	0.0319
0.0	0.0	0.0	-2939.5104	2382.4153	NaN	NaN	-0.3	0.7894	0.0915	0.0247	0.0407	0.0209	0.0327
0.0	0.0	0.0	-1419.5104	2977.4153	NaN	NaN	1.3	0.7934	0.0894	0.0253	0.0392	0.0204	0.0322
0.0	0.0	0.0	-1958.5104	2824.4153	NaN	NaN	1.3	0.7999	0.0859	0.0261	0.0374	0.0197	0.0311
0.0	0.0	0.0	-3689.5104	-953.5847	NaN	NaN	0.2054	0.8192	0.0734	0.0262	0.0337	0.0198	0.0277
0.0	0.0	0.0	-1771.5104	-762.5847	NaN	NaN	0.3009	0.8179	0.0719	0.0271	0.0345	0.0208	0.0278
0.0	0.0	0.0	-1895.5104	-633.5847	NaN	NaN	0.2505	0.8209	0.0704	0.0268	0.0339	0.0209	0.0272
0.0	0.0	0.0	-1697.5104	-647.5847	NaN	NaN	0.2761	0.8212	0.07	0.0265	0.0338	0.0213	0.0273
0.0	0.0	0.0	-2162.5104	1489.4153	NaN	NaN	-0.3	0.8189	0.0708	0.0267	0.0339	0.0215	0.0283
0.0	0.0	0.0	-3053.5104	1791.4153	NaN	NaN	-0.3	0.8187	0.0702	0.0267	0.0337	0.022	0.0287
0.0	0.0	0.0	-2318.5104	-561.5847	NaN	NaN	0.195	0.8195	0.0686	0.0268	0.0332	0.0224	0.0294
0.0	0.0	0.0	-2941.5104	2675.4153	NaN	NaN	-0.3	0.8163	0.0688	0.0279	0.033	0.023	0.0312
0.0	0.0	0.0	-473.5104	-2591.5847	NaN	NaN	0.8455	0.8298	0.0598	0.027	0.0304	0.0225	0.0305
0.0	0.0	0.0	-2677.5104	2093.4153	NaN	NaN	-0.3	0.8516	0.0457	0.0281	0.0242	0.019	0.0315
0.0	0.0	0.0	-2324.5104	-2444.5847	NaN	NaN	0.5126	0.8561	0.042	0.0284	0.0225	0.0186	0.0324
0.0	0.0	0.0	-2819.5104	953.4153	NaN	NaN	-0.3	0.8522	0.0424	0.0295	0.0226	0.0194	0.0339
0.0	0.0	0.0	-1842.5104	-1279.5847	NaN	NaN	0.4098	0.8526	0.0422	0.0289	0.0227	0.0198	0.0338
0.0	0.0	0.0	-2771.5104	-2914.5847	NaN	NaN	0.5126	0.8519	0.042	0.0291	0.023	0.0202	0.0339
0.0	0.0	0.0	-3886.5104	1270.4153	NaN	NaN	-0.3	0.8482	0.0436	0.0299	0.0234	0.0204	0.0346
0.0	0.0	0.0	-3604.5104	2446.4153	NaN	NaN	-0.3	0.8478	0.0433	0.0302	0.0234	0.0204	0.0349
0.0	0.0	0.0	-689.5104	-1559.5847	NaN	NaN	0.6934	0.8477	0.0429	0.03	0.0235	0.0206	0.0352
0.0	0.0	0.0	-1499.5104	2518.4153	NaN	NaN	1.3	0.8399	0.0456	0.0316	0.0244	0.0215	0.0369
0.0	0.0	0.0	-2553.5104	4596.4153	NaN	NaN	1.3	0.8273	0.051	0.0336	0.0265	0.0226	0.039
0.0	0.0	0.0	101.4896	2183.4153	NaN	NaN	0.9556	0.8346	0.0478	0.0317	0.0263	0.0227	0.037
0.0	0.0	0.0	-314.5104	-115.5847	NaN	NaN	0.2687	0.8476	0.0419	0.0295	0.0249	0.0217	0.0344
0.0	0.0	0.0	-1728.5104	499.4153	NaN	NaN	-0.3	0.8508	0.04	0.0293	0.0245	0.0217	0.0337
0.0	0.0	0.0	-2840.5104	-1464.5847	NaN	NaN	0.3402	0.8535	0.0385	0.0285	0.0243	0.0219	0.0332
0.0	0.0	0.0	-758.5104	2511.4153	NaN	NaN	1.3	0.8533	0.0386	0.0283	0.0247	0.0224	0.0327
0.0	0.0	0.0	-444.5104	1050.4153	NaN	NaN	1.3	0.856	0.0374	0.0275	0.0247	0.0223	0.0321
0.0	0.0	0.0	-806.5104	-721.5847	NaN	NaN	0.4722	0.8567	0.037	0.0274	0.0249	0.0225	0.0314
0.0	0.0	0.0	-3980.5104	834.4153	NaN	NaN	-0.2652	0.858	0.0366	0.0272	0.025	0.0224	0.0309
0.0	0.0	0.0	-2777.5104	1609.4153	NaN	NaN	-0.3	0.8574	0.0365	0.0272	0.0254	0.0226	0.0309
0.0	0.0	0.0	-569.5104	-1989.5847	NaN	NaN	0.7775	0.8586	0.0358	0.0266	0.0257	0.0224	0.0309
0.0	0.0	0.0	-1519.5104	3888.4153	NaN	NaN	1.3	0.8563	0.0364	0.0263	0.0269	0.0229	0.0311
0.0	0.0	0.0	-1586.5104	2120.4153	NaN	NaN	1.3	0.8603	0.0349	0.0254	0.0266	0.022	0.0308
0.0	0.0	0.0	-2739.5104	2955.4153	NaN	NaN	1.3	0.8599	0.0346	0.0253	0.0269	0.0222	0.031
0.0	0.0	0.0	-3135.5104	-246.5847	NaN	NaN	0.0729	0.8638	0.0335	0.0246	0.0262	0.0216	0.0303
0.0	0.0	0.0	-2907.5104	2721.4153	NaN	NaN	-0.3	0.8512	0.0364	0.0265	0.0286	0.024	0.0335
0.0	0.0	0.0	-460.5104	-682.5847	NaN	NaN	0.5971	0.883	0.0276	0.0216	0.0231	0.02	0.0246
