# Supplementary material for: DeepFRET, a software for rapid and automated single-molecule FRET data classification using deep learning
Source: eLife. 2020 Nov 3;9:e60404. doi: 10.7554/eLife.60404 (PMC7609065; doi:10.7554/eLife.60404)
Supplement: Figure 4—source data 1. [file elife-60404-fig4-data1.zip › Figure 4-source data 1/Fig_S4a/Traces/traces_all_n294/Traces_Fig2d_4mMAc_mov4_combined_tif_pair32.txt]

Exported by DeepFRET
Date: 2020-08-26, 18:13
Video filename: None
FRET pair #32
Bleaches at 518
D-Dexc-bg	A-Dexc-bg	A-Aexc-bg	D-Dexc-rw	A-Dexc-rw	A-Aexc-rw	S	E	p_bleached	p_aggregated	p_noisy	p_scrambled	p_static	p_dynamic
0.0	0.0	0.0	29933.774	4429.5434	NaN	NaN	0.1289	0.0155	0.8834	0.024	0.029	0.0274	0.0207
0.0	0.0	0.0	25627.774	6523.5434	NaN	NaN	0.2029	0.0156	0.8809	0.0231	0.0304	0.0298	0.0202
0.0	0.0	0.0	29677.774	8395.5434	NaN	NaN	0.2205	0.0149	0.8865	0.0214	0.0283	0.0303	0.0186
0.0	0.0	0.0	26448.774	6703.5434	NaN	NaN	0.2022	0.0144	0.8891	0.021	0.0273	0.0303	0.0179
0.0	0.0	0.0	26257.774	6433.5434	NaN	NaN	0.1968	0.0141	0.8871	0.0212	0.0279	0.0313	0.0185
0.0	0.0	0.0	24132.774	7034.5434	NaN	NaN	0.2257	0.0143	0.8847	0.0216	0.0283	0.0323	0.0188
0.0	0.0	0.0	22024.774	6712.5434	NaN	NaN	0.2336	0.014	0.8895	0.0209	0.0267	0.0309	0.018
0.0	0.0	0.0	28414.774	7708.5434	NaN	NaN	0.2134	0.0138	0.8914	0.0206	0.0263	0.0302	0.0177
0.0	0.0	0.0	24244.774	9941.5434	NaN	NaN	0.2908	0.0135	0.8945	0.0204	0.0255	0.0291	0.017
0.0	0.0	0.0	23247.774	6873.5434	NaN	NaN	0.2282	0.0132	0.895	0.0203	0.0256	0.0289	0.0169
0.0	0.0	0.0	26731.774	8574.5434	NaN	NaN	0.2429	0.0132	0.8968	0.0203	0.0252	0.0282	0.0164
0.0	0.0	0.0	25982.774	7041.5434	NaN	NaN	0.2132	0.0131	0.8974	0.02	0.0252	0.0283	0.0161
0.0	0.0	0.0	27680.774	7004.5434	NaN	NaN	0.2019	0.0131	0.8978	0.0199	0.0252	0.0282	0.0158
0.0	0.0	0.0	28856.774	9959.5434	NaN	NaN	0.2566	0.013	0.8974	0.0199	0.0255	0.0285	0.0157
0.0	0.0	0.0	27586.774	7066.5434	NaN	NaN	0.2039	0.013	0.8979	0.0197	0.0254	0.0288	0.0152
0.0	0.0	0.0	26205.774	4175.5434	NaN	NaN	0.1374	0.0131	0.8954	0.02	0.0261	0.0299	0.0154
0.0	0.0	0.0	26056.774	6501.5434	NaN	NaN	0.1997	0.0135	0.8883	0.0212	0.0281	0.0324	0.0164
0.0	0.0	0.0	25875.774	11816.5434	NaN	NaN	0.3135	0.0133	0.8906	0.0212	0.0273	0.0314	0.0162
0.0	0.0	0.0	27102.774	6282.5434	NaN	NaN	0.1882	0.0132	0.8931	0.0209	0.0263	0.0306	0.0158
0.0	0.0	0.0	28777.774	4736.5434	NaN	NaN	0.1413	0.0135	0.8926	0.0213	0.0263	0.0304	0.016
0.0	0.0	0.0	24162.774	9489.5434	NaN	NaN	0.282	0.0138	0.8918	0.0214	0.0263	0.0305	0.0162
0.0	0.0	0.0	28752.774	6890.5434	NaN	NaN	0.1933	0.0142	0.8906	0.0217	0.0264	0.0306	0.0165
0.0	0.0	0.0	25917.774	3742.5434	NaN	NaN	0.1262	0.0145	0.8865	0.0224	0.0276	0.0316	0.0174
0.0	0.0	0.0	27051.774	5019.5434	NaN	NaN	0.1565	0.0151	0.8843	0.0228	0.0281	0.0321	0.0178
0.0	0.0	0.0	28881.774	2844.5434	NaN	NaN	0.0897	0.0155	0.8825	0.0231	0.0286	0.0323	0.018
0.0	0.0	0.0	25626.774	6799.5434	NaN	NaN	0.2097	0.0155	0.8826	0.023	0.0288	0.0322	0.0179
0.0	0.0	0.0	24994.774	6299.5434	NaN	NaN	0.2013	0.0155	0.8821	0.0231	0.0292	0.0321	0.018
0.0	0.0	0.0	25663.774	7262.5434	NaN	NaN	0.2206	0.0154	0.8848	0.0225	0.0285	0.0313	0.0175
0.0	0.0	0.0	26886.774	7027.5434	NaN	NaN	0.2072	0.0153	0.8864	0.0222	0.0281	0.0307	0.0173
0.0	0.0	0.0	26555.774	3549.5434	NaN	NaN	0.1179	0.0151	0.8876	0.0219	0.0278	0.0304	0.0172
0.0	0.0	0.0	26043.774	8217.5434	NaN	NaN	0.2398	0.0151	0.8893	0.0216	0.0272	0.0299	0.0168
0.0	0.0	0.0	26689.774	3410.5434	NaN	NaN	0.1133	0.0152	0.8892	0.0218	0.0273	0.0298	0.0168
0.0	0.0	0.0	24557.774	3511.5434	NaN	NaN	0.1251	0.0154	0.8885	0.0219	0.0275	0.03	0.0168
0.0	0.0	0.0	24037.774	2032.5434	NaN	NaN	0.078	0.0155	0.8938	0.0208	0.0259	0.0284	0.0157
0.0	0.0	0.0	22985.774	4423.5434	NaN	NaN	0.1614	0.0154	0.8958	0.0204	0.0255	0.0277	0.0152
0.0	0.0	0.0	25321.774	5064.5434	NaN	NaN	0.1667	0.0154	0.8976	0.02	0.025	0.0272	0.0149
0.0	0.0	0.0	27451.774	3810.5434	NaN	NaN	0.1219	0.0152	0.8964	0.0203	0.0254	0.0274	0.0154
0.0	0.0	0.0	26350.774	8317.5434	NaN	NaN	0.2399	0.0154	0.8947	0.0204	0.0257	0.0279	0.0158
0.0	0.0	0.0	24121.774	5116.5434	NaN	NaN	0.175	0.0156	0.8916	0.0209	0.0265	0.0288	0.0165
0.0	0.0	0.0	29653.774	9190.5434	NaN	NaN	0.2366	0.0156	0.8892	0.0214	0.0273	0.0295	0.0171
0.0	0.0	0.0	26741.774	7393.5434	NaN	NaN	0.2166	0.0153	0.8865	0.0218	0.0283	0.0304	0.0177
0.0	0.0	0.0	24064.774	7975.5434	NaN	NaN	0.2489	0.0152	0.8867	0.0216	0.0282	0.0309	0.0174
0.0	0.0	0.0	26100.774	5217.5434	NaN	NaN	0.1666	0.0151	0.8857	0.0219	0.0285	0.0313	0.0175
0.0	0.0	0.0	22176.774	9897.5434	NaN	NaN	0.3086	0.0151	0.8861	0.0216	0.0283	0.0316	0.0173
0.0	0.0	0.0	23667.774	7165.5434	NaN	NaN	0.2324	0.0154	0.8857	0.0216	0.0281	0.0318	0.0173
0.0	0.0	0.0	28363.774	3592.5434	NaN	NaN	0.1124	0.0155	0.8878	0.0213	0.0273	0.0312	0.0169
0.0	0.0	0.0	25742.774	1668.5434	NaN	NaN	0.0609	0.0159	0.8874	0.0213	0.0271	0.0313	0.0171
0.0	0.0	0.0	26872.774	1902.5434	NaN	NaN	0.0661	0.0157	0.891	0.0207	0.026	0.0301	0.0165
0.0	0.0	0.0	30832.774	7179.5434	NaN	NaN	0.1889	0.0154	0.8927	0.0206	0.0255	0.0294	0.0163
0.0	0.0	0.0	24876.774	5707.5434	NaN	NaN	0.1866	0.015	0.8944	0.0204	0.0252	0.029	0.016
0.0	0.0	0.0	25540.774	5075.5434	NaN	NaN	0.1658	0.0147	0.895	0.0202	0.0252	0.0289	0.0158
0.0	0.0	0.0	20688.774	5010.5434	NaN	NaN	0.195	0.0143	0.8961	0.0201	0.0252	0.0287	0.0156
0.0	0.0	0.0	26210.774	6944.5434	NaN	NaN	0.2095	0.0141	0.8959	0.0201	0.0254	0.0289	0.0156
0.0	0.0	0.0	22379.774	7013.5434	NaN	NaN	0.2386	0.014	0.8947	0.0203	0.0258	0.0293	0.0158
0.0	0.0	0.0	28590.774	4741.5434	NaN	NaN	0.1423	0.0139	0.8938	0.0205	0.0262	0.0297	0.0159
0.0	0.0	0.0	24749.774	5575.5434	NaN	NaN	0.1839	0.014	0.8924	0.0206	0.0267	0.0303	0.0161
0.0	0.0	0.0	27507.774	3199.5434	NaN	NaN	0.1042	0.0136	0.8938	0.0204	0.0264	0.03	0.0157
0.0	0.0	0.0	22582.774	8045.5434	NaN	NaN	0.2627	0.0135	0.8925	0.0206	0.0271	0.0304	0.0159
0.0	0.0	0.0	23504.774	4573.5434	NaN	NaN	0.1629	0.0131	0.8934	0.0204	0.0271	0.0303	0.0157
0.0	0.0	0.0	24419.774	7719.5434	NaN	NaN	0.2402	0.013	0.8915	0.0207	0.0279	0.0309	0.0161
0.0	0.0	0.0	26210.774	2501.5434	NaN	NaN	0.0871	0.0128	0.8916	0.0206	0.0281	0.031	0.0159
0.0	0.0	0.0	22192.774	7490.5434	NaN	NaN	0.2523	0.0127	0.8893	0.021	0.0289	0.0318	0.0163
0.0	0.0	0.0	24494.774	4740.5434	NaN	NaN	0.1622	0.0126	0.8875	0.0213	0.0296	0.0325	0.0166
0.0	0.0	0.0	25517.774	9210.5434	NaN	NaN	0.2652	0.0124	0.8852	0.0217	0.0305	0.0331	0.0171
0.0	0.0	0.0	26887.774	5647.5434	NaN	NaN	0.1736	0.0124	0.885	0.0217	0.0305	0.0333	0.0171
0.0	0.0	0.0	26132.774	7258.5434	NaN	NaN	0.2174	0.0123	0.8843	0.0219	0.031	0.0333	0.0173
0.0	0.0	0.0	23843.774	8255.5434	NaN	NaN	0.2572	0.0122	0.8845	0.0217	0.0309	0.0334	0.0173
0.0	0.0	0.0	27111.774	7809.5434	NaN	NaN	0.2236	0.0121	0.8836	0.0219	0.0314	0.0335	0.0175
0.0	0.0	0.0	27092.774	6349.5434	NaN	NaN	0.1899	0.012	0.8821	0.0221	0.0319	0.0341	0.0178
0.0	0.0	0.0	24392.774	2653.5434	NaN	NaN	0.0981	0.012	0.8804	0.0224	0.0325	0.0345	0.0181
0.0	0.0	0.0	22520.774	7044.5434	NaN	NaN	0.2383	0.0121	0.88	0.0225	0.0326	0.0347	0.0182
0.0	0.0	0.0	26401.774	4346.5434	NaN	NaN	0.1414	0.0121	0.8789	0.0227	0.0329	0.0349	0.0185
0.0	0.0	0.0	26251.774	5236.5434	NaN	NaN	0.1663	0.0121	0.8774	0.0229	0.0335	0.0353	0.0188
0.0	0.0	0.0	27322.774	6919.5434	NaN	NaN	0.2021	0.012	0.8784	0.0227	0.0332	0.035	0.0187
0.0	0.0	0.0	26367.774	4994.5434	NaN	NaN	0.1593	0.0119	0.8779	0.0228	0.0335	0.0351	0.0188
0.0	0.0	0.0	22904.774	5077.5434	NaN	NaN	0.1815	0.0118	0.8784	0.0226	0.0334	0.035	0.0187
0.0	0.0	0.0	24690.774	7391.5434	NaN	NaN	0.2304	0.0117	0.88	0.0224	0.033	0.0345	0.0185
0.0	0.0	0.0	29312.774	5751.5434	NaN	NaN	0.164	0.0117	0.8804	0.0223	0.0327	0.0346	0.0183
0.0	0.0	0.0	20040.774	6037.5434	NaN	NaN	0.2315	0.0117	0.8807	0.0222	0.0326	0.0346	0.0182
0.0	0.0	0.0	21389.774	4246.5434	NaN	NaN	0.1656	0.0118	0.882	0.0221	0.032	0.0342	0.018
0.0	0.0	0.0	25635.774	6244.5434	NaN	NaN	0.1959	0.012	0.8831	0.0219	0.0313	0.0338	0.0179
0.0	0.0	0.0	26875.774	4357.5434	NaN	NaN	0.1395	0.0121	0.8833	0.0219	0.0311	0.0338	0.0178
0.0	0.0	0.0	23651.774	3835.5434	NaN	NaN	0.1395	0.0124	0.8826	0.022	0.0311	0.0341	0.0179
0.0	0.0	0.0	25746.774	3342.5434	NaN	NaN	0.1149	0.0126	0.8831	0.0219	0.0307	0.0339	0.0178
0.0	0.0	0.0	28506.774	4354.5434	NaN	NaN	0.1325	0.0127	0.8827	0.0219	0.0308	0.034	0.0178
0.0	0.0	0.0	25453.774	6996.5434	NaN	NaN	0.2156	0.0128	0.8833	0.0217	0.0304	0.034	0.0178
0.0	0.0	0.0	26645.774	5520.5434	NaN	NaN	0.1716	0.0129	0.8833	0.0218	0.0304	0.034	0.0177
0.0	0.0	0.0	26490.774	4311.5434	NaN	NaN	0.14	0.0131	0.8828	0.0218	0.0302	0.0342	0.0178
0.0	0.0	0.0	22508.774	4088.5434	NaN	NaN	0.1537	0.0131	0.8835	0.0217	0.03	0.0341	0.0175
0.0	0.0	0.0	23503.774	5726.5434	NaN	NaN	0.1959	0.0132	0.8841	0.0216	0.0298	0.0339	0.0174
0.0	0.0	0.0	21021.774	5383.5434	NaN	NaN	0.2039	0.0131	0.8847	0.0216	0.0297	0.0336	0.0173
0.0	0.0	0.0	25035.774	8627.5434	NaN	NaN	0.2563	0.013	0.8854	0.0215	0.0296	0.0334	0.0172
0.0	0.0	0.0	23783.774	6097.5434	NaN	NaN	0.2041	0.013	0.8861	0.0214	0.0293	0.0331	0.0171
0.0	0.0	0.0	23462.774	6759.5434	NaN	NaN	0.2237	0.0129	0.8866	0.0213	0.0292	0.033	0.017
0.0	0.0	0.0	22718.774	5742.5434	NaN	NaN	0.2018	0.013	0.8866	0.0213	0.0291	0.0329	0.017
0.0	0.0	0.0	24472.774	6040.5434	NaN	NaN	0.198	0.0129	0.8876	0.0212	0.0288	0.0325	0.0169
0.0	0.0	0.0	25501.774	4457.5434	NaN	NaN	0.1488	0.013	0.8858	0.0216	0.0294	0.0329	0.0173
0.0	0.0	0.0	19392.774	7232.5434	NaN	NaN	0.2716	0.013	0.8859	0.0215	0.0294	0.0329	0.0174
0.0	0.0	0.0	27387.774	7163.5434	NaN	NaN	0.2073	0.013	0.8847	0.0217	0.0298	0.0332	0.0176
0.0	0.0	0.0	26003.774	4273.5434	NaN	NaN	0.1411	0.0129	0.8839	0.0218	0.0302	0.0333	0.0178
0.0	0.0	0.0	24940.774	5359.5434	NaN	NaN	0.1769	0.0128	0.8847	0.0216	0.03	0.0333	0.0176
0.0	0.0	0.0	26248.774	6387.5434	NaN	NaN	0.1957	0.0127	0.8831	0.0219	0.0308	0.0335	0.018
0.0	0.0	0.0	21188.774	7481.5434	NaN	NaN	0.261	0.0126	0.8824	0.0219	0.0311	0.0339	0.0181
0.0	0.0	0.0	21622.774	7186.5434	NaN	NaN	0.2495	0.0124	0.881	0.0222	0.0317	0.0344	0.0184
0.0	0.0	0.0	24125.774	4352.5434	NaN	NaN	0.1528	0.0124	0.8808	0.0222	0.0317	0.0343	0.0185
0.0	0.0	0.0	22522.774	4836.5434	NaN	NaN	0.1768	0.0125	0.88	0.0223	0.0318	0.0347	0.0187
0.0	0.0	0.0	23477.774	7960.5434	NaN	NaN	0.2532	0.0125	0.8788	0.0225	0.0322	0.035	0.019
0.0	0.0	0.0	26084.774	5735.5434	NaN	NaN	0.1802	0.0126	0.8782	0.0226	0.0323	0.0351	0.0192
0.0	0.0	0.0	23863.774	5302.5434	NaN	NaN	0.1818	0.0126	0.8778	0.0226	0.0324	0.0353	0.0193
0.0	0.0	0.0	23601.774	7632.5434	NaN	NaN	0.2444	0.0126	0.8784	0.0225	0.0322	0.035	0.0194
0.0	0.0	0.0	23649.774	8229.5434	NaN	NaN	0.2581	0.0127	0.8784	0.0224	0.0321	0.035	0.0194
0.0	0.0	0.0	24901.774	3840.5434	NaN	NaN	0.1336	0.0128	0.8787	0.0223	0.0318	0.0351	0.0193
0.0	0.0	0.0	25757.774	4965.5434	NaN	NaN	0.1616	0.0129	0.8794	0.0222	0.0314	0.0348	0.0193
0.0	0.0	0.0	22587.774	3983.5434	NaN	NaN	0.1499	0.0133	0.8787	0.0222	0.0313	0.035	0.0194
0.0	0.0	0.0	21111.774	3175.5434	NaN	NaN	0.1307	0.0134	0.8787	0.0222	0.0312	0.0351	0.0194
0.0	0.0	0.0	26082.774	4010.5434	NaN	NaN	0.1333	0.0133	0.8784	0.0222	0.0315	0.0349	0.0196
0.0	0.0	0.0	26456.774	6020.5434	NaN	NaN	0.1854	0.0132	0.8775	0.0224	0.032	0.035	0.0199
0.0	0.0	0.0	23704.774	7554.5434	NaN	NaN	0.2417	0.0131	0.8754	0.0226	0.0329	0.0358	0.0204
0.0	0.0	0.0	22610.774	7020.5434	NaN	NaN	0.2369	0.0128	0.8738	0.0228	0.0337	0.0361	0.0208
0.0	0.0	0.0	24213.774	7679.5434	NaN	NaN	0.2408	0.0129	0.8719	0.023	0.0342	0.0368	0.0212
0.0	0.0	0.0	22636.774	4783.5434	NaN	NaN	0.1745	0.013	0.8698	0.0232	0.0347	0.0376	0.0217
0.0	0.0	0.0	22408.774	2307.5434	NaN	NaN	0.0934	0.0132	0.8685	0.0234	0.035	0.0379	0.0221
0.0	0.0	0.0	22180.774	6540.5434	NaN	NaN	0.2277	0.0133	0.8681	0.0235	0.0351	0.0377	0.0224
0.0	0.0	0.0	26116.774	4933.5434	NaN	NaN	0.1589	0.0133	0.8668	0.0237	0.0355	0.038	0.0227
0.0	0.0	0.0	20128.774	5631.5434	NaN	NaN	0.2186	0.0134	0.8646	0.0239	0.0362	0.0385	0.0234
0.0	0.0	0.0	27266.774	6819.5434	NaN	NaN	0.2001	0.0133	0.8639	0.0241	0.0366	0.0385	0.0236
0.0	0.0	0.0	24463.774	8014.5434	NaN	NaN	0.2468	0.0134	0.8613	0.0244	0.0374	0.0392	0.0242
0.0	0.0	0.0	24931.774	5482.5434	NaN	NaN	0.1803	0.0132	0.8611	0.0244	0.0375	0.0395	0.0242
0.0	0.0	0.0	25182.774	9594.5434	NaN	NaN	0.2759	0.0133	0.8588	0.0248	0.0383	0.0399	0.0249
0.0	0.0	0.0	24759.774	6625.5434	NaN	NaN	0.2111	0.0135	0.8579	0.0248	0.0383	0.0406	0.0249
0.0	0.0	0.0	26323.774	5111.5434	NaN	NaN	0.1626	0.0137	0.855	0.0253	0.0392	0.0412	0.0256
0.0	0.0	0.0	23902.774	3109.5434	NaN	NaN	0.1151	0.0138	0.854	0.0254	0.0393	0.0416	0.0259
0.0	0.0	0.0	26009.774	4542.5434	NaN	NaN	0.1487	0.0138	0.8527	0.0256	0.0399	0.0419	0.026
0.0	0.0	0.0	25992.774	7161.5434	NaN	NaN	0.216	0.0137	0.851	0.0258	0.0407	0.0424	0.0264
0.0	0.0	0.0	24848.774	7859.5434	NaN	NaN	0.2403	0.0135	0.8501	0.0259	0.0412	0.0427	0.0264
0.0	0.0	0.0	22686.774	5122.5434	NaN	NaN	0.1842	0.0135	0.8486	0.0261	0.0418	0.0434	0.0267
0.0	0.0	0.0	23825.774	3059.5434	NaN	NaN	0.1138	0.0133	0.8498	0.0259	0.0416	0.0431	0.0263
0.0	0.0	0.0	23061.774	5947.5434	NaN	NaN	0.205	0.0133	0.8492	0.0259	0.0418	0.0434	0.0264
0.0	0.0	0.0	20525.774	4776.5434	NaN	NaN	0.1888	0.0132	0.8499	0.0257	0.0416	0.0434	0.0262
0.0	0.0	0.0	22325.774	7366.5434	NaN	NaN	0.2481	0.0132	0.8498	0.0258	0.0416	0.0433	0.0263
0.0	0.0	0.0	22454.774	6510.5434	NaN	NaN	0.2248	0.0133	0.8495	0.0258	0.0415	0.0435	0.0264
0.0	0.0	0.0	24361.774	3262.5434	NaN	NaN	0.1181	0.0134	0.8496	0.0257	0.0414	0.0437	0.0262
0.0	0.0	0.0	22357.774	10361.5434	NaN	NaN	0.3167	0.0133	0.8511	0.0255	0.0408	0.0433	0.026
0.0	0.0	0.0	24058.774	5299.5434	NaN	NaN	0.1805	0.0136	0.8515	0.0254	0.0401	0.0435	0.0259
0.0	0.0	0.0	22722.774	5532.5434	NaN	NaN	0.1958	0.0141	0.8502	0.0256	0.0399	0.0438	0.0264
0.0	0.0	0.0	24057.774	6172.5434	NaN	NaN	0.2042	0.0145	0.85	0.0257	0.0393	0.0438	0.0267
0.0	0.0	0.0	26051.774	2346.5434	NaN	NaN	0.0826	0.0152	0.8485	0.0259	0.039	0.0441	0.0272
0.0	0.0	0.0	23868.774	2998.5434	NaN	NaN	0.1116	0.0157	0.848	0.026	0.0387	0.0442	0.0274
0.0	0.0	0.0	21783.774	3654.5434	NaN	NaN	0.1437	0.0163	0.8459	0.0264	0.0389	0.0445	0.028
0.0	0.0	0.0	25499.774	3349.5434	NaN	NaN	0.1161	0.0167	0.8439	0.0267	0.0392	0.0451	0.0284
0.0	0.0	0.0	28412.774	7071.5434	NaN	NaN	0.1993	0.017	0.8426	0.0268	0.0395	0.0455	0.0286
0.0	0.0	0.0	22523.774	5558.5434	NaN	NaN	0.1979	0.0174	0.8399	0.0271	0.04	0.0466	0.0289
0.0	0.0	0.0	24474.774	5621.5434	NaN	NaN	0.1868	0.0177	0.8379	0.0272	0.0406	0.0474	0.0291
0.0	0.0	0.0	22311.774	5481.5434	NaN	NaN	0.1972	0.0181	0.8379	0.0271	0.0403	0.0474	0.0292
0.0	0.0	0.0	23788.774	5531.5434	NaN	NaN	0.1887	0.0184	0.837	0.0272	0.0404	0.0477	0.0294
0.0	0.0	0.0	23341.774	3857.5434	NaN	NaN	0.1418	0.0188	0.8341	0.0276	0.041	0.0486	0.0299
0.0	0.0	0.0	18773.774	8013.5434	NaN	NaN	0.2992	0.019	0.8325	0.0278	0.0413	0.0492	0.0301
0.0	0.0	0.0	25065.774	7712.5434	NaN	NaN	0.2353	0.0194	0.8302	0.0281	0.0418	0.0501	0.0304
0.0	0.0	0.0	23186.774	1523.5434	NaN	NaN	0.0617	0.0195	0.8314	0.028	0.0411	0.0499	0.03
0.0	0.0	0.0	24255.774	9051.5434	NaN	NaN	0.2718	0.0196	0.8322	0.028	0.0407	0.0498	0.0297
0.0	0.0	0.0	25190.774	5635.5434	NaN	NaN	0.1828	0.0198	0.8301	0.0283	0.0412	0.0505	0.0301
0.0	0.0	0.0	27345.774	3583.5434	NaN	NaN	0.1159	0.0199	0.8297	0.0285	0.0412	0.0508	0.03
0.0	0.0	0.0	23567.774	7415.5434	NaN	NaN	0.2393	0.0198	0.8285	0.0289	0.0416	0.0505	0.0307
0.0	0.0	0.0	24846.774	4018.5434	NaN	NaN	0.1392	0.0198	0.8267	0.0292	0.0421	0.0512	0.031
0.0	0.0	0.0	22635.774	1617.5434	NaN	NaN	0.0667	0.0198	0.8263	0.0293	0.042	0.0516	0.0309
0.0	0.0	0.0	30365.774	2784.5434	NaN	NaN	0.084	0.0195	0.8271	0.0293	0.0424	0.0505	0.0313
0.0	0.0	0.0	25020.774	4517.5434	NaN	NaN	0.1529	0.0193	0.8239	0.0296	0.0436	0.0516	0.0319
0.0	0.0	0.0	22028.774	5592.5434	NaN	NaN	0.2025	0.019	0.826	0.0293	0.0431	0.0512	0.0314
0.0	0.0	0.0	22132.774	5819.5434	NaN	NaN	0.2082	0.0187	0.824	0.0297	0.0442	0.0508	0.0326
0.0	0.0	0.0	22770.774	9352.5434	NaN	NaN	0.2911	0.0184	0.824	0.0295	0.0444	0.0512	0.0326
0.0	0.0	0.0	24046.774	6724.5434	NaN	NaN	0.2185	0.0181	0.8234	0.0295	0.0447	0.0516	0.0327
0.0	0.0	0.0	26586.774	5430.5434	NaN	NaN	0.1696	0.0179	0.8252	0.0292	0.0441	0.0511	0.0324
0.0	0.0	0.0	23304.774	6909.5434	NaN	NaN	0.2287	0.0178	0.8244	0.0294	0.0445	0.0513	0.0327
0.0	0.0	0.0	23744.774	5709.5434	NaN	NaN	0.1938	0.0176	0.8254	0.0291	0.0442	0.0511	0.0327
0.0	0.0	0.0	24416.774	5576.5434	NaN	NaN	0.1859	0.0174	0.8264	0.0288	0.044	0.0505	0.0328
0.0	0.0	0.0	25914.774	6853.5434	NaN	NaN	0.2092	0.0172	0.8267	0.0285	0.0441	0.0505	0.033
0.0	0.0	0.0	21320.774	3541.5434	NaN	NaN	0.1424	0.0171	0.8252	0.0287	0.0446	0.0511	0.0332
0.0	0.0	0.0	21230.774	4169.5434	NaN	NaN	0.1642	0.0168	0.8255	0.0285	0.0449	0.0513	0.0331
0.0	0.0	0.0	24031.774	3458.5434	NaN	NaN	0.1258	0.0166	0.8242	0.0287	0.0455	0.0516	0.0334
0.0	0.0	0.0	23194.774	5214.5434	NaN	NaN	0.1836	0.0164	0.8247	0.0285	0.0456	0.0517	0.0332
0.0	0.0	0.0	26148.774	4224.5434	NaN	NaN	0.1391	0.0163	0.8246	0.0284	0.0458	0.0517	0.0332
0.0	0.0	0.0	26973.774	5129.5434	NaN	NaN	0.1598	0.0161	0.8249	0.0284	0.046	0.0516	0.033
0.0	0.0	0.0	29681.774	3519.5434	NaN	NaN	0.106	0.016	0.8238	0.0285	0.0464	0.0524	0.0328
0.0	0.0	0.0	26898.774	1788.5434	NaN	NaN	0.0623	0.0159	0.8231	0.0287	0.0469	0.0525	0.0328
0.0	0.0	0.0	23686.774	8358.5434	NaN	NaN	0.2608	0.0157	0.8218	0.0289	0.0476	0.0532	0.0329
0.0	0.0	0.0	23576.774	7386.5434	NaN	NaN	0.2386	0.0156	0.8214	0.0289	0.0479	0.0536	0.0327
0.0	0.0	0.0	25379.774	6986.5434	NaN	NaN	0.2159	0.0155	0.8233	0.0285	0.0473	0.0534	0.0321
0.0	0.0	0.0	25786.774	6804.5434	NaN	NaN	0.2088	0.0154	0.8242	0.0283	0.0471	0.0531	0.0318
0.0	0.0	0.0	26253.774	4598.5434	NaN	NaN	0.1491	0.0154	0.8258	0.0279	0.0467	0.0529	0.0312
0.0	0.0	0.0	26062.774	7411.5434	NaN	NaN	0.2214	0.0154	0.8274	0.0276	0.0463	0.0526	0.0307
0.0	0.0	0.0	25419.774	4675.5434	NaN	NaN	0.1554	0.0153	0.8283	0.0275	0.0462	0.052	0.0307
0.0	0.0	0.0	21221.774	6687.5434	NaN	NaN	0.2396	0.0154	0.8286	0.0271	0.0462	0.0522	0.0306
0.0	0.0	0.0	24876.774	5354.5434	NaN	NaN	0.1771	0.0153	0.8309	0.0266	0.0456	0.0515	0.0301
0.0	0.0	0.0	27132.774	7795.5434	NaN	NaN	0.2232	0.0152	0.8309	0.0264	0.046	0.0515	0.0301
0.0	0.0	0.0	23575.774	5708.5434	NaN	NaN	0.1949	0.0151	0.8292	0.0264	0.0465	0.0526	0.0302
0.0	0.0	0.0	22597.774	6126.5434	NaN	NaN	0.2133	0.0152	0.8291	0.0262	0.0466	0.0528	0.03
0.0	0.0	0.0	25602.774	3259.5434	NaN	NaN	0.1129	0.0154	0.8273	0.0263	0.0473	0.0534	0.0302
0.0	0.0	0.0	15025.774	7439.5434	NaN	NaN	0.3312	0.0155	0.8271	0.0262	0.0473	0.0538	0.0301
0.0	0.0	0.0	20410.774	5766.5434	NaN	NaN	0.2203	0.0156	0.8272	0.026	0.0472	0.0544	0.0297
0.0	0.0	0.0	20428.774	4364.5434	NaN	NaN	0.176	0.016	0.8272	0.0259	0.0468	0.0544	0.0297
0.0	0.0	0.0	23602.774	4086.5434	NaN	NaN	0.1476	0.016	0.8275	0.0256	0.0468	0.0549	0.0292
0.0	0.0	0.0	22789.774	8942.5434	NaN	NaN	0.2818	0.0163	0.8267	0.0255	0.047	0.0553	0.0291
0.0	0.0	0.0	24038.774	2940.5434	NaN	NaN	0.109	0.0163	0.8283	0.025	0.0464	0.0556	0.0283
0.0	0.0	0.0	22469.774	6675.5434	NaN	NaN	0.229	0.0164	0.8266	0.0253	0.0472	0.0562	0.0285
0.0	0.0	0.0	20324.774	2514.5434	NaN	NaN	0.1101	0.0165	0.8261	0.025	0.0473	0.057	0.0281
0.0	0.0	0.0	24292.774	4762.5434	NaN	NaN	0.1639	0.0167	0.8252	0.025	0.0476	0.0577	0.0278
0.0	0.0	0.0	24892.774	2926.5434	NaN	NaN	0.1052	0.0168	0.8248	0.0249	0.0479	0.0582	0.0273
0.0	0.0	0.0	23708.774	4047.5434	NaN	NaN	0.1458	0.017	0.8243	0.0249	0.0481	0.0586	0.027
0.0	0.0	0.0	24818.774	6004.5434	NaN	NaN	0.1948	0.0172	0.8215	0.025	0.0494	0.0599	0.027
0.0	0.0	0.0	23941.774	5202.5434	NaN	NaN	0.1785	0.0174	0.8184	0.0253	0.0509	0.0607	0.0273
0.0	0.0	0.0	22250.774	5455.5434	NaN	NaN	0.1969	0.0173	0.8142	0.0256	0.0528	0.0626	0.0275
0.0	0.0	0.0	22666.774	6876.5434	NaN	NaN	0.2328	0.0174	0.8106	0.0258	0.0546	0.0638	0.0278
0.0	0.0	0.0	22022.774	4825.5434	NaN	NaN	0.1797	0.0175	0.8043	0.0264	0.0571	0.0663	0.0283
0.0	0.0	0.0	22667.774	6973.5434	NaN	NaN	0.2353	0.0177	0.798	0.027	0.0596	0.0687	0.0289
0.0	0.0	0.0	23505.774	3368.5434	NaN	NaN	0.1253	0.0177	0.7936	0.0274	0.0616	0.0704	0.0292
0.0	0.0	0.0	25430.774	5182.5434	NaN	NaN	0.1693	0.0178	0.7894	0.0277	0.0634	0.0723	0.0294
0.0	0.0	0.0	23572.774	2992.5434	NaN	NaN	0.1126	0.0177	0.7862	0.0279	0.0652	0.0737	0.0293
0.0	0.0	0.0	22374.774	3246.5434	NaN	NaN	0.1267	0.0177	0.7859	0.0277	0.0655	0.0743	0.0289
0.0	0.0	0.0	24724.774	3572.5434	NaN	NaN	0.1263	0.0174	0.784	0.0279	0.0669	0.0746	0.0291
0.0	0.0	0.0	22065.774	9962.5434	NaN	NaN	0.3111	0.0172	0.7838	0.0279	0.0674	0.0747	0.029
0.0	0.0	0.0	19531.774	5948.5434	NaN	NaN	0.2335	0.0169	0.7842	0.0282	0.0675	0.0743	0.0289
0.0	0.0	0.0	23893.774	5953.5434	NaN	NaN	0.1995	0.0166	0.7895	0.0283	0.0655	0.0716	0.0286
0.0	0.0	0.0	19745.774	6503.5434	NaN	NaN	0.2478	0.0163	0.7931	0.0284	0.064	0.0699	0.0283
0.0	0.0	0.0	20898.774	7081.5434	NaN	NaN	0.2531	0.0159	0.7993	0.0283	0.0613	0.0674	0.0279
0.0	0.0	0.0	24387.774	3931.5434	NaN	NaN	0.1388	0.0156	0.8063	0.0281	0.0583	0.0643	0.0274
0.0	0.0	0.0	26098.774	7727.5434	NaN	NaN	0.2284	0.0155	0.8105	0.028	0.0565	0.0623	0.0272
0.0	0.0	0.0	24954.774	5456.5434	NaN	NaN	0.1794	0.0153	0.8133	0.0278	0.0552	0.0613	0.027
0.0	0.0	0.0	25323.774	6369.5434	NaN	NaN	0.201	0.0151	0.8188	0.0273	0.0533	0.0591	0.0263
0.0	0.0	0.0	23470.774	2478.5434	NaN	NaN	0.0955	0.0149	0.8185	0.0276	0.0538	0.0585	0.0267
0.0	0.0	0.0	20255.774	7406.5434	NaN	NaN	0.2677	0.0146	0.822	0.0271	0.0527	0.0572	0.0263
0.0	0.0	0.0	20117.774	5206.5434	NaN	NaN	0.2056	0.0144	0.8258	0.0265	0.0518	0.0557	0.0258
0.0	0.0	0.0	22088.774	5320.5434	NaN	NaN	0.1941	0.014	0.8287	0.0262	0.0513	0.0545	0.0253
0.0	0.0	0.0	21180.774	4794.5434	NaN	NaN	0.1846	0.0139	0.8296	0.0259	0.0511	0.0544	0.0251
0.0	0.0	0.0	21750.774	6774.5434	NaN	NaN	0.2375	0.0136	0.8333	0.0256	0.05	0.0529	0.0246
0.0	0.0	0.0	19510.774	9166.5434	NaN	NaN	0.3196	0.0134	0.8353	0.0254	0.0491	0.0524	0.0244
0.0	0.0	0.0	18864.774	3776.5434	NaN	NaN	0.1668	0.0132	0.8382	0.0253	0.0479	0.0513	0.0241
0.0	0.0	0.0	23021.774	7730.5434	NaN	NaN	0.2514	0.0132	0.8404	0.0251	0.0467	0.0507	0.0239
0.0	0.0	0.0	26856.774	7532.5434	NaN	NaN	0.219	0.0133	0.8429	0.0249	0.0456	0.0499	0.0235
0.0	0.0	0.0	21419.774	5343.5434	NaN	NaN	0.1997	0.0133	0.8446	0.0249	0.0446	0.0492	0.0234
0.0	0.0	0.0	21268.774	6558.5434	NaN	NaN	0.2357	0.0131	0.8458	0.0249	0.0443	0.0484	0.0234
0.0	0.0	0.0	22652.774	4291.5434	NaN	NaN	0.1593	0.0132	0.8474	0.0248	0.0434	0.0479	0.0232
0.0	0.0	0.0	24492.774	2959.5434	NaN	NaN	0.1078	0.0132	0.8487	0.0248	0.0428	0.0474	0.0231
0.0	0.0	0.0	25134.774	2006.5434	NaN	NaN	0.0739	0.0131	0.8483	0.0251	0.0434	0.047	0.0232
0.0	0.0	0.0	20526.774	7368.5434	NaN	NaN	0.2641	0.0131	0.8497	0.025	0.0427	0.0465	0.0229
0.0	0.0	0.0	27902.774	7072.5434	NaN	NaN	0.2022	0.0131	0.85	0.0251	0.0427	0.0463	0.0228
0.0	0.0	0.0	26618.774	2929.5434	NaN	NaN	0.0991	0.0131	0.8502	0.0253	0.0426	0.046	0.0228
0.0	0.0	0.0	21049.774	7115.5434	NaN	NaN	0.2526	0.0132	0.8507	0.0252	0.0421	0.0461	0.0226
0.0	0.0	0.0	24802.774	4218.5434	NaN	NaN	0.1454	0.0132	0.8496	0.0256	0.0426	0.046	0.0229
0.0	0.0	0.0	19460.774	4937.5434	NaN	NaN	0.2024	0.0132	0.851	0.0254	0.0418	0.046	0.0225
0.0	0.0	0.0	24691.774	3209.5434	NaN	NaN	0.115	0.0133	0.8523	0.0254	0.0412	0.0455	0.0224
0.0	0.0	0.0	24445.774	7141.5434	NaN	NaN	0.2261	0.0133	0.8521	0.0255	0.0414	0.0452	0.0225
0.0	0.0	0.0	20352.774	5869.5434	NaN	NaN	0.2238	0.0133	0.8538	0.0251	0.0407	0.0451	0.0219
0.0	0.0	0.0	18793.774	7556.5434	NaN	NaN	0.2868	0.0133	0.8568	0.0248	0.0395	0.044	0.0216
0.0	0.0	0.0	24131.774	1580.5434	NaN	NaN	0.0615	0.0134	0.8595	0.0243	0.0384	0.0432	0.0211
0.0	0.0	0.0	19965.774	3529.5434	NaN	NaN	0.1502	0.0135	0.8606	0.0241	0.038	0.0428	0.021
0.0	0.0	0.0	22105.774	5702.5434	NaN	NaN	0.2051	0.0135	0.8634	0.0236	0.037	0.042	0.0206
0.0	0.0	0.0	27231.774	3314.5434	NaN	NaN	0.1085	0.0136	0.863	0.0237	0.0373	0.0418	0.0206
0.0	0.0	0.0	21739.774	4032.5434	NaN	NaN	0.1565	0.0137	0.8629	0.0234	0.0373	0.042	0.0206
0.0	0.0	0.0	23887.774	6034.5434	NaN	NaN	0.2017	0.0136	0.8623	0.0234	0.0378	0.0422	0.0207
0.0	0.0	0.0	25187.774	3530.5434	NaN	NaN	0.1229	0.0136	0.8603	0.0235	0.0386	0.0429	0.021
0.0	0.0	0.0	22001.774	4636.5434	NaN	NaN	0.1741	0.0135	0.8579	0.0238	0.0396	0.0439	0.0214
0.0	0.0	0.0	23960.774	5157.5434	NaN	NaN	0.1771	0.0135	0.8542	0.0242	0.0409	0.0451	0.022
0.0	0.0	0.0	23611.774	4180.5434	NaN	NaN	0.1504	0.0138	0.8496	0.0247	0.0421	0.0472	0.0226
0.0	0.0	0.0	23622.774	2188.5434	NaN	NaN	0.0848	0.014	0.8461	0.025	0.043	0.049	0.0228
0.0	0.0	0.0	23271.774	2654.5434	NaN	NaN	0.1024	0.0139	0.8449	0.0251	0.0439	0.0495	0.0228
0.0	0.0	0.0	22064.774	3256.5434	NaN	NaN	0.1286	0.0136	0.8437	0.0251	0.0451	0.05	0.0226
0.0	0.0	0.0	22349.774	6109.5434	NaN	NaN	0.2147	0.013	0.8443	0.0249	0.0459	0.0497	0.0223
0.0	0.0	0.0	22641.774	7346.5434	NaN	NaN	0.245	0.0125	0.8471	0.0244	0.0457	0.0487	0.0217
0.0	0.0	0.0	23736.774	6294.5434	NaN	NaN	0.2096	0.0121	0.8494	0.024	0.0452	0.0479	0.0213
0.0	0.0	0.0	21683.774	5378.5434	NaN	NaN	0.1987	0.0117	0.8524	0.0236	0.0446	0.0469	0.0208
0.0	0.0	0.0	22748.774	5758.5434	NaN	NaN	0.202	0.0114	0.8563	0.0231	0.0433	0.0456	0.0203
0.0	0.0	0.0	23115.774	4729.5434	NaN	NaN	0.1699	0.0112	0.8591	0.0228	0.0424	0.0446	0.02
0.0	0.0	0.0	22328.774	5156.5434	NaN	NaN	0.1876	0.0109	0.8625	0.0225	0.0412	0.0433	0.0196
0.0	0.0	0.0	18165.774	5464.5434	NaN	NaN	0.2313	0.0107	0.8659	0.0222	0.0398	0.042	0.0194
0.0	0.0	0.0	25865.774	5607.5434	NaN	NaN	0.1782	0.0106	0.8705	0.0217	0.0382	0.0402	0.0189
0.0	0.0	0.0	22903.774	5975.5434	NaN	NaN	0.2069	0.0104	0.8716	0.0218	0.0379	0.0393	0.019
0.0	0.0	0.0	24282.774	6223.5434	NaN	NaN	0.204	0.0104	0.8756	0.0213	0.0362	0.0379	0.0186
0.0	0.0	0.0	24847.774	7964.5434	NaN	NaN	0.2427	0.0104	0.8765	0.0214	0.0358	0.0371	0.0187
0.0	0.0	0.0	24386.774	4785.5434	NaN	NaN	0.164	0.0106	0.8774	0.0213	0.0352	0.0368	0.0187
0.0	0.0	0.0	23644.774	3485.5434	NaN	NaN	0.1285	0.0108	0.8767	0.0216	0.035	0.0369	0.019
0.0	0.0	0.0	28581.774	9162.5434	NaN	NaN	0.2428	0.011	0.8784	0.0214	0.0342	0.0362	0.0189
0.0	0.0	0.0	24411.774	4198.5434	NaN	NaN	0.1467	0.0113	0.8761	0.0219	0.0347	0.0366	0.0194
0.0	0.0	0.0	21027.774	5760.5434	NaN	NaN	0.215	0.0115	0.8764	0.0219	0.0343	0.0367	0.0194
0.0	0.0	0.0	24933.774	5259.5434	NaN	NaN	0.1742	0.0118	0.877	0.0219	0.0337	0.0363	0.0194
0.0	0.0	0.0	26338.774	2351.5434	NaN	NaN	0.082	0.012	0.8775	0.0218	0.0333	0.036	0.0194
0.0	0.0	0.0	20199.774	6450.5434	NaN	NaN	0.242	0.0122	0.8774	0.0218	0.033	0.0362	0.0194
0.0	0.0	0.0	21861.774	5516.5434	NaN	NaN	0.2015	0.0124	0.8782	0.0217	0.0326	0.0358	0.0193
0.0	0.0	0.0	24152.774	8129.5434	NaN	NaN	0.2518	0.0125	0.8778	0.0217	0.0327	0.036	0.0194
0.0	0.0	0.0	19817.774	8358.5434	NaN	NaN	0.2967	0.0125	0.8774	0.0218	0.0329	0.0361	0.0194
0.0	0.0	0.0	21390.774	7142.5434	NaN	NaN	0.2503	0.0125	0.878	0.0216	0.0328	0.036	0.0192
0.0	0.0	0.0	25953.774	3637.5434	NaN	NaN	0.1229	0.0125	0.8774	0.0217	0.033	0.0362	0.0192
0.0	0.0	0.0	22144.774	5274.5434	NaN	NaN	0.1924	0.0126	0.877	0.0217	0.033	0.0364	0.0192
0.0	0.0	0.0	21123.774	5346.5434	NaN	NaN	0.202	0.0128	0.8758	0.0218	0.0332	0.0369	0.0194
0.0	0.0	0.0	19359.774	3806.5434	NaN	NaN	0.1643	0.013	0.8749	0.022	0.0335	0.0372	0.0195
0.0	0.0	0.0	22354.774	5302.5434	NaN	NaN	0.1917	0.0132	0.8733	0.0221	0.0338	0.0379	0.0197
0.0	0.0	0.0	20463.774	4537.5434	NaN	NaN	0.1815	0.0134	0.8727	0.0221	0.0339	0.0381	0.0198
0.0	0.0	0.0	21709.774	7159.5434	NaN	NaN	0.248	0.0134	0.8727	0.0221	0.034	0.0382	0.0197
0.0	0.0	0.0	20095.774	9137.5434	NaN	NaN	0.3126	0.0134	0.8722	0.0221	0.0341	0.0384	0.0197
0.0	0.0	0.0	24062.774	4158.5434	NaN	NaN	0.1474	0.0136	0.8725	0.022	0.0339	0.0385	0.0195
0.0	0.0	0.0	21697.774	7812.5434	NaN	NaN	0.2647	0.0136	0.873	0.0219	0.0337	0.0385	0.0194
0.0	0.0	0.0	20642.774	5196.5434	NaN	NaN	0.2011	0.0137	0.8732	0.0218	0.0336	0.0385	0.0192
0.0	0.0	0.0	21360.774	3870.5434	NaN	NaN	0.1534	0.0139	0.8728	0.0218	0.0337	0.0386	0.0192
0.0	0.0	0.0	22152.774	6683.5434	NaN	NaN	0.2318	0.0139	0.8727	0.0218	0.0338	0.0387	0.0191
0.0	0.0	0.0	21167.774	4870.5434	NaN	NaN	0.1871	0.0139	0.8711	0.0221	0.0347	0.039	0.0193
0.0	0.0	0.0	19287.774	7025.5434	NaN	NaN	0.267	0.0137	0.8712	0.022	0.0348	0.0391	0.0191
0.0	0.0	0.0	19098.774	4195.5434	NaN	NaN	0.1801	0.0135	0.8715	0.0221	0.0351	0.0387	0.0192
0.0	0.0	0.0	21422.774	8057.5434	NaN	NaN	0.2733	0.0132	0.8721	0.022	0.0352	0.0384	0.019
0.0	0.0	0.0	20538.774	7243.5434	NaN	NaN	0.2607	0.0129	0.874	0.0218	0.0347	0.038	0.0186
0.0	0.0	0.0	19806.774	4942.5434	NaN	NaN	0.1997	0.0126	0.8772	0.0214	0.0338	0.0371	0.0179
0.0	0.0	0.0	20593.774	2864.5434	NaN	NaN	0.1221	0.0125	0.8799	0.0211	0.033	0.0363	0.0173
0.0	0.0	0.0	17252.774	5348.5434	NaN	NaN	0.2366	0.0122	0.8834	0.0207	0.032	0.035	0.0167
0.0	0.0	0.0	22697.774	5930.5434	NaN	NaN	0.2072	0.0121	0.8868	0.0203	0.0309	0.0337	0.0162
0.0	0.0	0.0	23016.774	4278.5434	NaN	NaN	0.1568	0.0119	0.8883	0.0203	0.0306	0.0327	0.0161
0.0	0.0	0.0	22963.774	6360.5434	NaN	NaN	0.2169	0.0118	0.8891	0.0202	0.0304	0.0325	0.016
0.0	0.0	0.0	20027.774	8190.5434	NaN	NaN	0.2903	0.0116	0.8905	0.0201	0.0302	0.0318	0.0158
0.0	0.0	0.0	23117.774	5271.5434	NaN	NaN	0.1857	0.0114	0.8921	0.0198	0.0297	0.0314	0.0156
0.0	0.0	0.0	19315.774	3969.5434	NaN	NaN	0.1705	0.0113	0.8919	0.0199	0.0299	0.0313	0.0157
0.0	0.0	0.0	20691.774	7619.5434	NaN	NaN	0.2691	0.0113	0.8934	0.0197	0.0293	0.0309	0.0155
0.0	0.0	0.0	22685.774	4890.5434	NaN	NaN	0.1773	0.0114	0.893	0.0198	0.0294	0.0309	0.0156
0.0	0.0	0.0	23438.774	4712.5434	NaN	NaN	0.1674	0.0113	0.8947	0.0196	0.0287	0.0305	0.0152
0.0	0.0	0.0	21157.774	881.5434	NaN	NaN	0.04	0.0114	0.8937	0.0198	0.029	0.0307	0.0154
0.0	0.0	0.0	21299.774	4673.5434	NaN	NaN	0.1799	0.0113	0.8948	0.0196	0.0287	0.0304	0.0152
0.0	0.0	0.0	23049.774	2709.5434	NaN	NaN	0.1052	0.0114	0.8945	0.0197	0.0288	0.0304	0.0153
0.0	0.0	0.0	23335.774	4543.5434	NaN	NaN	0.163	0.0112	0.8941	0.0198	0.0291	0.0303	0.0154
0.0	0.0	0.0	23149.774	9596.5434	NaN	NaN	0.2931	0.0114	0.8921	0.0199	0.0297	0.0311	0.0157
0.0	0.0	0.0	22436.774	8265.5434	NaN	NaN	0.2692	0.0115	0.8906	0.02	0.0303	0.0318	0.0158
0.0	0.0	0.0	23116.774	6274.5434	NaN	NaN	0.2135	0.0115	0.8886	0.0202	0.031	0.0326	0.0161
0.0	0.0	0.0	21317.774	8231.5434	NaN	NaN	0.2786	0.0114	0.8876	0.0202	0.0315	0.0329	0.0163
0.0	0.0	0.0	22689.774	9212.5434	NaN	NaN	0.2888	0.0115	0.8868	0.0202	0.0317	0.0335	0.0164
0.0	0.0	0.0	25022.774	3607.5434	NaN	NaN	0.126	0.0114	0.887	0.0201	0.0318	0.0334	0.0163
0.0	0.0	0.0	22210.774	4287.5434	NaN	NaN	0.1618	0.0113	0.8877	0.0198	0.0316	0.0333	0.0163
0.0	0.0	0.0	19711.774	5069.5434	NaN	NaN	0.2046	0.0112	0.888	0.0197	0.0317	0.0331	0.0163
0.0	0.0	0.0	20611.774	5800.5434	NaN	NaN	0.2196	0.011	0.8892	0.0195	0.0315	0.0327	0.0162
0.0	0.0	0.0	17719.774	6883.5434	NaN	NaN	0.2798	0.0109	0.8896	0.0194	0.0315	0.0323	0.0164
0.0	0.0	0.0	23140.774	5708.5434	NaN	NaN	0.1979	0.0109	0.8897	0.0194	0.0315	0.032	0.0165
0.0	0.0	0.0	18959.774	6021.5434	NaN	NaN	0.241	0.0109	0.889	0.0194	0.0317	0.0322	0.0168
0.0	0.0	0.0	21508.774	5971.5434	NaN	NaN	0.2173	0.0108	0.8891	0.0194	0.0318	0.0319	0.0169
0.0	0.0	0.0	21671.774	7784.5434	NaN	NaN	0.2643	0.0109	0.8888	0.0194	0.0319	0.0319	0.0171
0.0	0.0	0.0	22711.774	5171.5434	NaN	NaN	0.1855	0.011	0.8893	0.0193	0.0317	0.0318	0.017
0.0	0.0	0.0	24127.774	7882.5434	NaN	NaN	0.2463	0.011	0.8881	0.0194	0.0322	0.0319	0.0173
0.0	0.0	0.0	21176.774	6907.5434	NaN	NaN	0.246	0.011	0.888	0.0194	0.0323	0.032	0.0173
0.0	0.0	0.0	20619.774	6026.5434	NaN	NaN	0.2262	0.0111	0.8876	0.0194	0.0323	0.0323	0.0174
0.0	0.0	0.0	22800.774	2750.5434	NaN	NaN	0.1076	0.0111	0.8872	0.0195	0.0323	0.0322	0.0177
0.0	0.0	0.0	19935.774	5903.5434	NaN	NaN	0.2285	0.0112	0.8869	0.0195	0.0323	0.0323	0.0177
0.0	0.0	0.0	21191.774	5851.5434	NaN	NaN	0.2164	0.0113	0.8873	0.0194	0.032	0.0323	0.0176
0.0	0.0	0.0	24101.774	5001.5434	NaN	NaN	0.1719	0.0112	0.8872	0.0195	0.0322	0.0321	0.0177
0.0	0.0	0.0	20856.774	5911.5434	NaN	NaN	0.2208	0.0112	0.8875	0.0194	0.0323	0.032	0.0176
0.0	0.0	0.0	20440.774	5866.5434	NaN	NaN	0.223	0.011	0.8887	0.0193	0.0321	0.0317	0.0173
0.0	0.0	0.0	27312.774	2643.5434	NaN	NaN	0.0882	0.0109	0.8905	0.0191	0.0317	0.031	0.0168
0.0	0.0	0.0	23173.774	3258.5434	NaN	NaN	0.1233	0.0107	0.8911	0.0191	0.0318	0.0307	0.0167
0.0	0.0	0.0	21463.774	6428.5434	NaN	NaN	0.2305	0.0106	0.8923	0.019	0.0315	0.0303	0.0163
0.0	0.0	0.0	19718.774	5824.5434	NaN	NaN	0.228	0.0105	0.8934	0.0189	0.0311	0.0299	0.0161
0.0	0.0	0.0	21497.774	4488.5434	NaN	NaN	0.1727	0.0105	0.8947	0.0188	0.0308	0.0294	0.0159
0.0	0.0	0.0	21940.774	6846.5434	NaN	NaN	0.2378	0.0104	0.8953	0.0188	0.0305	0.0291	0.0159
0.0	0.0	0.0	20911.774	8028.5434	NaN	NaN	0.2774	0.0104	0.8955	0.0188	0.0304	0.0292	0.0157
0.0	0.0	0.0	20998.774	6107.5434	NaN	NaN	0.2253	0.0104	0.895	0.0189	0.0305	0.0294	0.0158
0.0	0.0	0.0	19151.774	7265.5434	NaN	NaN	0.275	0.0104	0.8951	0.019	0.0303	0.0294	0.0159
0.0	0.0	0.0	24874.774	7906.5434	NaN	NaN	0.2412	0.0104	0.8943	0.0191	0.0303	0.0297	0.0161
0.0	0.0	0.0	21936.774	8013.5434	NaN	NaN	0.2676	0.0105	0.8936	0.0192	0.0304	0.0301	0.0162
0.0	0.0	0.0	24228.774	4880.5434	NaN	NaN	0.1677	0.0105	0.8931	0.0193	0.0303	0.0305	0.0163
0.0	0.0	0.0	18919.774	5746.5434	NaN	NaN	0.233	0.0107	0.8915	0.0195	0.0306	0.031	0.0167
0.0	0.0	0.0	20022.774	6232.5434	NaN	NaN	0.2374	0.0109	0.8903	0.0197	0.0307	0.0317	0.0168
0.0	0.0	0.0	19421.774	5393.5434	NaN	NaN	0.2173	0.0111	0.8881	0.02	0.0312	0.0324	0.0172
0.0	0.0	0.0	26455.774	4617.5434	NaN	NaN	0.1486	0.0113	0.888	0.02	0.0309	0.0327	0.0171
0.0	0.0	0.0	21288.774	4124.5434	NaN	NaN	0.1623	0.0116	0.885	0.0204	0.0317	0.0337	0.0175
0.0	0.0	0.0	20822.774	5656.5434	NaN	NaN	0.2136	0.0119	0.884	0.0205	0.0316	0.0345	0.0175
0.0	0.0	0.0	21595.774	6389.5434	NaN	NaN	0.2283	0.0121	0.881	0.0209	0.0326	0.0355	0.0179
0.0	0.0	0.0	23416.774	4171.5434	NaN	NaN	0.1512	0.0123	0.8804	0.021	0.0323	0.0361	0.0179
0.0	0.0	0.0	20310.774	3551.5434	NaN	NaN	0.1488	0.0124	0.8786	0.0212	0.0329	0.0367	0.0181
0.0	0.0	0.0	22358.774	9126.5434	NaN	NaN	0.2899	0.0124	0.8781	0.0213	0.033	0.037	0.0181
0.0	0.0	0.0	23306.774	5468.5434	NaN	NaN	0.19	0.0124	0.8774	0.0214	0.0333	0.0374	0.0181
0.0	0.0	0.0	26582.774	7508.5434	NaN	NaN	0.2202	0.0122	0.8791	0.0212	0.0327	0.0369	0.0179
0.0	0.0	0.0	20451.774	3577.5434	NaN	NaN	0.1489	0.0122	0.8789	0.0212	0.0327	0.037	0.0179
0.0	0.0	0.0	20132.774	2575.5434	NaN	NaN	0.1134	0.0122	0.881	0.021	0.032	0.0363	0.0175
0.0	0.0	0.0	18766.774	7199.5434	NaN	NaN	0.2773	0.0121	0.8819	0.0209	0.0317	0.0359	0.0175
0.0	0.0	0.0	21912.774	5062.5434	NaN	NaN	0.1877	0.0121	0.8842	0.0206	0.0309	0.0351	0.0171
0.0	0.0	0.0	18407.774	3839.5434	NaN	NaN	0.1726	0.0122	0.8846	0.0206	0.0308	0.0348	0.017
0.0	0.0	0.0	21643.774	6932.5434	NaN	NaN	0.2426	0.012	0.8886	0.02	0.0296	0.0335	0.0163
0.0	0.0	0.0	23315.774	2931.5434	NaN	NaN	0.1117	0.0122	0.8888	0.02	0.0294	0.0332	0.0163
0.0	0.0	0.0	22294.774	4880.5434	NaN	NaN	0.1796	0.012	0.891	0.0197	0.0289	0.0325	0.016
0.0	0.0	0.0	22446.774	6661.5434	NaN	NaN	0.2289	0.012	0.8908	0.0197	0.029	0.0323	0.0162
0.0	0.0	0.0	22186.774	5416.5434	NaN	NaN	0.1962	0.012	0.8914	0.0196	0.0288	0.0321	0.0161
0.0	0.0	0.0	20501.774	7301.5434	NaN	NaN	0.2626	0.012	0.8914	0.0196	0.0287	0.0321	0.0161
0.0	0.0	0.0	18595.774	3743.5434	NaN	NaN	0.1676	0.0122	0.8915	0.0197	0.0285	0.0318	0.0162
0.0	0.0	0.0	23463.774	5421.5434	NaN	NaN	0.1877	0.0123	0.891	0.0198	0.0286	0.0319	0.0164
0.0	0.0	0.0	20568.774	5917.5434	NaN	NaN	0.2234	0.0125	0.8902	0.0199	0.0286	0.0322	0.0166
0.0	0.0	0.0	22717.774	4430.5434	NaN	NaN	0.1632	0.0127	0.8903	0.0199	0.0282	0.0321	0.0167
0.0	0.0	0.0	24261.774	3514.5434	NaN	NaN	0.1265	0.013	0.8889	0.0201	0.0285	0.0323	0.0171
0.0	0.0	0.0	23216.774	5083.5434	NaN	NaN	0.1796	0.013	0.8894	0.0201	0.0283	0.0322	0.0171
0.0	0.0	0.0	25808.774	7572.5434	NaN	NaN	0.2268	0.013	0.8886	0.0201	0.0286	0.0324	0.0174
0.0	0.0	0.0	21014.774	5677.5434	NaN	NaN	0.2127	0.0128	0.8883	0.0202	0.0289	0.0322	0.0176
0.0	0.0	0.0	20342.774	7489.5434	NaN	NaN	0.2691	0.0127	0.8878	0.0201	0.029	0.0326	0.0178
0.0	0.0	0.0	22413.774	2017.5434	NaN	NaN	0.0826	0.0128	0.8884	0.0201	0.0288	0.0324	0.0177
0.0	0.0	0.0	22999.774	2760.5434	NaN	NaN	0.1072	0.0127	0.8883	0.0201	0.0288	0.0324	0.0177
0.0	0.0	0.0	18007.774	4406.5434	NaN	NaN	0.1966	0.0127	0.8874	0.0202	0.0291	0.0327	0.0179
0.0	0.0	0.0	19461.774	4865.5434	NaN	NaN	0.2	0.0126	0.8877	0.0202	0.0291	0.0325	0.0179
0.0	0.0	0.0	22880.774	5853.5434	NaN	NaN	0.2037	0.0126	0.8862	0.0204	0.0296	0.033	0.0182
0.0	0.0	0.0	21061.774	6032.5434	NaN	NaN	0.2226	0.0126	0.8843	0.0206	0.0305	0.0335	0.0185
0.0	0.0	0.0	22030.774	7891.5434	NaN	NaN	0.2637	0.0126	0.8812	0.021	0.0316	0.0347	0.019
0.0	0.0	0.0	22199.774	7305.5434	NaN	NaN	0.2476	0.0126	0.8784	0.0213	0.0327	0.0356	0.0194
0.0	0.0	0.0	20630.774	7425.5434	NaN	NaN	0.2647	0.0127	0.8749	0.0217	0.0337	0.0371	0.0199
0.0	0.0	0.0	19784.774	5785.5434	NaN	NaN	0.2263	0.013	0.8708	0.0222	0.0347	0.0386	0.0206
0.0	0.0	0.0	22642.774	6977.5434	NaN	NaN	0.2356	0.0132	0.8682	0.0226	0.0355	0.0396	0.0209
0.0	0.0	0.0	21039.774	8117.5434	NaN	NaN	0.2784	0.0134	0.8669	0.0227	0.0356	0.0403	0.0211
0.0	0.0	0.0	23965.774	2473.5434	NaN	NaN	0.0936	0.0134	0.8679	0.0226	0.0351	0.0401	0.0208
0.0	0.0	0.0	22090.774	5798.5434	NaN	NaN	0.2079	0.0136	0.8684	0.0225	0.0348	0.04	0.0207
0.0	0.0	0.0	23529.774	3352.5434	NaN	NaN	0.1247	0.0134	0.8704	0.0223	0.0342	0.0393	0.0203
0.0	0.0	0.0	22401.774	8113.5434	NaN	NaN	0.2659	0.0133	0.873	0.022	0.0334	0.0385	0.0198
0.0	0.0	0.0	20605.774	2704.5434	NaN	NaN	0.116	0.0132	0.8767	0.0215	0.0322	0.0372	0.0192
0.0	0.0	0.0	19531.774	4772.5434	NaN	NaN	0.1964	0.013	0.8783	0.0214	0.0318	0.0363	0.0191
0.0	0.0	0.0	20463.774	8044.5434	NaN	NaN	0.2822	0.0128	0.8818	0.0209	0.0307	0.0353	0.0185
0.0	0.0	0.0	19919.774	5685.5434	NaN	NaN	0.222	0.0127	0.8855	0.0205	0.0296	0.0339	0.0179
0.0	0.0	0.0	20223.774	2764.5434	NaN	NaN	0.1203	0.0127	0.8877	0.0201	0.0288	0.0332	0.0175
0.0	0.0	0.0	18727.774	5446.5434	NaN	NaN	0.2253	0.0126	0.8907	0.0197	0.0279	0.0321	0.017
0.0	0.0	0.0	20485.774	5217.5434	NaN	NaN	0.203	0.0126	0.8927	0.0193	0.0272	0.0315	0.0166
0.0	0.0	0.0	22797.774	4413.5434	NaN	NaN	0.1622	0.0123	0.8942	0.0192	0.0271	0.0308	0.0164
0.0	0.0	0.0	15763.774	5604.5434	NaN	NaN	0.2623	0.0124	0.8949	0.0189	0.0268	0.0307	0.0163
0.0	0.0	0.0	21647.774	2120.5434	NaN	NaN	0.0892	0.0123	0.8962	0.0188	0.0266	0.0302	0.0161
0.0	0.0	0.0	22109.774	7141.5434	NaN	NaN	0.2441	0.0121	0.8964	0.0186	0.0267	0.03	0.0161
0.0	0.0	0.0	18509.774	3679.5434	NaN	NaN	0.1658	0.012	0.8972	0.0185	0.0268	0.0297	0.0159
0.0	0.0	0.0	23088.774	5342.5434	NaN	NaN	0.1879	0.012	0.8969	0.0186	0.027	0.0295	0.016
0.0	0.0	0.0	18003.774	4820.5434	NaN	NaN	0.2112	0.012	0.897	0.0186	0.027	0.0292	0.0161
0.0	0.0	0.0	20560.774	9067.5434	NaN	NaN	0.306	0.012	0.8968	0.0186	0.0272	0.0291	0.0162
0.0	0.0	0.0	17181.774	4413.5434	NaN	NaN	0.2044	0.0121	0.8965	0.0187	0.0272	0.0291	0.0163
0.0	0.0	0.0	20067.774	5373.5434	NaN	NaN	0.2112	0.0122	0.8965	0.0187	0.0272	0.029	0.0163
0.0	0.0	0.0	18868.774	4527.5434	NaN	NaN	0.1935	0.0124	0.8952	0.0189	0.0275	0.0294	0.0167
0.0	0.0	0.0	19088.774	3683.5434	NaN	NaN	0.1618	0.0125	0.8966	0.0187	0.0269	0.0289	0.0164
0.0	0.0	0.0	22196.774	4697.5434	NaN	NaN	0.1747	0.0126	0.8957	0.0188	0.0271	0.029	0.0168
0.0	0.0	0.0	22351.774	6422.5434	NaN	NaN	0.2232	0.0127	0.8957	0.0188	0.0271	0.0289	0.0168
0.0	0.0	0.0	19544.774	8003.5434	NaN	NaN	0.2905	0.0127	0.895	0.0188	0.0272	0.0293	0.0169
0.0	0.0	0.0	18814.774	6535.5434	NaN	NaN	0.2578	0.0128	0.8955	0.0188	0.027	0.0291	0.0168
0.0	0.0	0.0	17523.774	4744.5434	NaN	NaN	0.2131	0.013	0.8947	0.0188	0.0271	0.0294	0.017
0.0	0.0	0.0	17365.774	3732.5434	NaN	NaN	0.1769	0.0131	0.8959	0.0186	0.0265	0.0292	0.0167
0.0	0.0	0.0	25289.774	6343.5434	NaN	NaN	0.2005	0.0132	0.8959	0.0187	0.0263	0.0292	0.0168
0.0	0.0	0.0	23493.774	2391.5434	NaN	NaN	0.0924	0.0133	0.8963	0.0186	0.0259	0.0293	0.0166
0.0	0.0	0.0	18898.774	3380.5434	NaN	NaN	0.1517	0.0134	0.8962	0.0186	0.0258	0.0294	0.0166
0.0	0.0	0.0	20392.774	8702.5434	NaN	NaN	0.2991	0.0135	0.8968	0.0186	0.0255	0.0292	0.0165
0.0	0.0	0.0	25471.774	3743.5434	NaN	NaN	0.1281	0.0134	0.8974	0.0184	0.0253	0.0291	0.0163
0.0	0.0	0.0	19096.774	6807.5434	NaN	NaN	0.2628	0.0135	0.8987	0.0182	0.0247	0.029	0.0159
0.0	0.0	0.0	28269.774	-722.4566	NaN	NaN	-0.0262	0.0135	0.9004	0.0181	0.0241	0.0284	0.0155
0.0	0.0	0.0	22522.774	5480.5434	NaN	NaN	0.1957	0.0135	0.901	0.0181	0.0238	0.0283	0.0153
0.0	0.0	0.0	21113.774	5685.5434	NaN	NaN	0.2122	0.0135	0.9021	0.0179	0.0233	0.0282	0.015
0.0	0.0	0.0	16973.774	2520.5434	NaN	NaN	0.1293	0.0136	0.9018	0.0181	0.0233	0.0282	0.015
0.0	0.0	0.0	20526.774	3593.5434	NaN	NaN	0.149	0.0138	0.9034	0.0178	0.0225	0.0278	0.0146
0.0	0.0	0.0	20770.774	2888.5434	NaN	NaN	0.1221	0.014	0.9031	0.018	0.0225	0.0278	0.0147
0.0	0.0	0.0	23340.774	5366.5434	NaN	NaN	0.1869	0.0142	0.9042	0.0178	0.022	0.0275	0.0144
0.0	0.0	0.0	21777.774	7434.5434	NaN	NaN	0.2545	0.0145	0.9041	0.0179	0.0218	0.0273	0.0144
0.0	0.0	0.0	22724.774	3615.5434	NaN	NaN	0.1373	0.0148	0.904	0.0179	0.0216	0.0272	0.0144
0.0	0.0	0.0	22570.774	6062.5434	NaN	NaN	0.2117	0.0152	0.9028	0.0182	0.0216	0.0273	0.0148
0.0	0.0	0.0	17563.774	4922.5434	NaN	NaN	0.2189	0.0156	0.902	0.0183	0.0216	0.0274	0.015
0.0	0.0	0.0	18494.774	4087.5434	NaN	NaN	0.181	0.0162	0.9006	0.0186	0.0217	0.0276	0.0153
0.0	0.0	0.0	17715.774	6821.5434	NaN	NaN	0.278	0.0166	0.8994	0.0189	0.0218	0.0276	0.0157
0.0	0.0	0.0	20987.774	4761.5434	NaN	NaN	0.1849	0.0172	0.8974	0.0192	0.022	0.028	0.0162
0.0	0.0	0.0	21528.774	6025.5434	NaN	NaN	0.2187	0.0177	0.8966	0.0193	0.0219	0.0279	0.0165
0.0	0.0	0.0	25424.774	4042.5434	NaN	NaN	0.1372	0.0183	0.8942	0.0196	0.0223	0.0284	0.0172
0.0	0.0	0.0	21478.774	3633.5434	NaN	NaN	0.1447	0.0187	0.893	0.0197	0.0225	0.0286	0.0175
0.0	0.0	0.0	24085.774	8173.5434	NaN	NaN	0.2534	0.0189	0.8919	0.0197	0.0227	0.0289	0.0179
0.0	0.0	0.0	17727.774	3194.5434	NaN	NaN	0.1527	0.0188	0.8907	0.0199	0.0231	0.0293	0.0182
0.0	0.0	0.0	20818.774	9886.5434	NaN	NaN	0.322	0.0187	0.8909	0.0198	0.023	0.0293	0.0183
0.0	0.0	0.0	18513.774	5418.5434	NaN	NaN	0.2264	0.0183	0.8897	0.0201	0.0236	0.0297	0.0185
0.0	0.0	0.0	20604.774	3286.5434	NaN	NaN	0.1376	0.0181	0.8897	0.0201	0.0236	0.0299	0.0185
0.0	0.0	0.0	22763.774	5745.5434	NaN	NaN	0.2015	0.018	0.8871	0.0205	0.0245	0.0307	0.0192
0.0	0.0	0.0	22693.774	5336.5434	NaN	NaN	0.1904	0.0178	0.8865	0.0206	0.0247	0.0309	0.0194
0.0	0.0	0.0	20739.774	5536.5434	NaN	NaN	0.2107	0.0176	0.8843	0.0209	0.0254	0.0317	0.0199
0.0	0.0	0.0	21509.774	4648.5434	NaN	NaN	0.1777	0.0172	0.8838	0.0213	0.0257	0.0317	0.0202
0.0	0.0	0.0	21742.774	6945.5434	NaN	NaN	0.2421	0.0174	0.8825	0.0215	0.0257	0.0322	0.0205
0.0	0.0	0.0	19733.774	4057.5434	NaN	NaN	0.1705	0.0176	0.882	0.0218	0.0256	0.0322	0.0207
0.0	0.0	0.0	19667.774	3307.5434	NaN	NaN	0.144	0.0179	0.8805	0.0222	0.0258	0.0325	0.0211
0.0	0.0	0.0	18424.774	6842.5434	NaN	NaN	0.2708	0.0189	0.8801	0.0223	0.0251	0.0324	0.0213
0.0	0.0	0.0	23294.774	2686.5434	NaN	NaN	0.1034	0.0194	0.8795	0.0225	0.0247	0.0322	0.0216
0.0	0.0	0.0	21467.774	3754.5434	NaN	NaN	0.1489	0.0199	0.8789	0.0227	0.0245	0.0321	0.0218
0.0	0.0	0.0	21718.774	5021.5434	NaN	NaN	0.1878	0.0204	0.8787	0.0229	0.0243	0.0318	0.0219
0.0	0.0	0.0	25181.774	5781.5434	NaN	NaN	0.1867	0.021	0.8776	0.023	0.0243	0.0318	0.0223
0.0	0.0	0.0	17827.774	3432.5434	NaN	NaN	0.1615	0.0215	0.8774	0.023	0.0241	0.0316	0.0224
0.0	0.0	0.0	18585.774	4253.5434	NaN	NaN	0.1862	0.0223	0.8775	0.0228	0.0239	0.031	0.0225
0.0	0.0	0.0	27465.774	3066.5434	NaN	NaN	0.1004	0.0227	0.8772	0.0226	0.0239	0.0309	0.0227
0.0	0.0	0.0	23554.774	4516.5434	NaN	NaN	0.1609	0.0225	0.8771	0.0225	0.0242	0.0309	0.0228
0.0	0.0	0.0	24434.774	5989.5434	NaN	NaN	0.1969	0.0225	0.8769	0.0225	0.0244	0.0312	0.0226
0.0	0.0	0.0	17777.774	3765.5434	NaN	NaN	0.1748	0.0224	0.8773	0.0222	0.0246	0.0313	0.0222
0.0	0.0	0.0	22400.774	1200.5434	NaN	NaN	0.0509	0.0225	0.8778	0.0219	0.0249	0.0315	0.0214
0.0	0.0	0.0	21087.774	1225.5434	NaN	NaN	0.0549	0.0223	0.8761	0.022	0.0258	0.0322	0.0217
0.0	0.0	0.0	23047.774	5286.5434	NaN	NaN	0.1866	0.0218	0.8739	0.022	0.0271	0.0335	0.0216
0.0	0.0	0.0	19025.774	3620.5434	NaN	NaN	0.1599	0.0218	0.8712	0.0224	0.0285	0.0344	0.0218
0.0	0.0	0.0	20786.774	7459.5434	NaN	NaN	0.2641	0.0213	0.8708	0.0223	0.0293	0.0345	0.0217
0.0	0.0	0.0	18977.774	8154.5434	NaN	NaN	0.3005	0.021	0.8717	0.0222	0.0296	0.0341	0.0213
0.0	0.0	0.0	19725.774	5426.5434	NaN	NaN	0.2157	0.02	0.8778	0.0216	0.0282	0.0324	0.0201
0.0	0.0	0.0	24280.774	11139.5434	NaN	NaN	0.3145	0.0194	0.8799	0.0216	0.0278	0.0316	0.0196
0.0	0.0	0.0	20286.774	6018.5434	NaN	NaN	0.2288	0.0194	0.8826	0.0215	0.0271	0.0307	0.0187
0.0	0.0	0.0	22802.774	3478.5434	NaN	NaN	0.1324	0.0194	0.8849	0.0214	0.0263	0.0298	0.0182
0.0	0.0	0.0	23640.774	1273.5434	NaN	NaN	0.0511	0.0192	0.8848	0.0216	0.0262	0.0298	0.0185
0.0	0.0	0.0	17252.774	2761.5434	NaN	NaN	0.138	0.0194	0.884	0.0217	0.0261	0.0298	0.0189
0.0	0.0	0.0	19561.774	1880.5434	NaN	NaN	0.0877	0.0191	0.8833	0.022	0.0264	0.0299	0.0194
0.0	0.0	0.0	20644.774	7344.5434	NaN	NaN	0.2624	0.0186	0.8824	0.0223	0.0266	0.0301	0.0199
0.0	0.0	0.0	21107.774	6681.5434	NaN	NaN	0.2404	0.0186	0.8809	0.0228	0.0272	0.0304	0.0202
0.0	0.0	0.0	21285.774	4961.5434	NaN	NaN	0.189	0.0187	0.8791	0.0233	0.0279	0.0305	0.0205
0.0	0.0	0.0	18088.774	7779.5434	NaN	NaN	0.3007	0.0188	0.8767	0.0238	0.0289	0.031	0.0208
0.0	0.0	0.0	20301.774	3717.5434	NaN	NaN	0.1548	0.0193	0.8752	0.024	0.0296	0.0312	0.0206
0.0	0.0	0.0	20341.774	4432.5434	NaN	NaN	0.1789	0.0196	0.8752	0.0238	0.03	0.0313	0.0202
0.0	0.0	0.0	19721.774	4553.5434	NaN	NaN	0.1876	0.02	0.8737	0.0236	0.0307	0.0318	0.0202
0.0	0.0	0.0	16897.774	625.5434	NaN	NaN	0.0357	0.0209	0.873	0.0233	0.0308	0.0321	0.0199
0.0	0.0	0.0	19664.774	2386.5434	NaN	NaN	0.1082	0.0215	0.8713	0.0231	0.0312	0.033	0.02
0.0	0.0	0.0	18783.774	3704.5434	NaN	NaN	0.1647	0.0221	0.8671	0.0234	0.0324	0.0344	0.0206
0.0	0.0	0.0	16037.774	2805.5434	NaN	NaN	0.1489	0.0234	0.8625	0.0238	0.0335	0.0359	0.0209
0.0	0.0	0.0	22097.774	3017.5434	NaN	NaN	0.1201	0.0242	0.8578	0.0244	0.0349	0.0373	0.0215
0.0	0.0	0.0	21705.774	3164.5434	NaN	NaN	0.1272	0.0254	0.852	0.025	0.0368	0.0387	0.0221
0.0	0.0	0.0	21903.774	7994.5434	NaN	NaN	0.2674	0.0269	0.8448	0.0259	0.0393	0.0403	0.0228
0.0	0.0	0.0	22693.774	7645.5434	NaN	NaN	0.252	0.0286	0.8389	0.0266	0.0413	0.0414	0.0233
0.0	0.0	0.0	26066.774	4200.5434	NaN	NaN	0.1388	0.0295	0.8361	0.0267	0.0426	0.0418	0.0233
0.0	0.0	0.0	22901.774	3661.5434	NaN	NaN	0.1378	0.031	0.8295	0.0268	0.0453	0.0432	0.0242
0.0	0.0	0.0	20569.774	5724.5434	NaN	NaN	0.2177	0.0368	0.8096	0.0273	0.0484	0.0498	0.0281
0.0	0.0	0.0	19612.774	6910.5434	NaN	NaN	0.2605	0.044	0.7842	0.0268	0.0487	0.0613	0.035
0.0	0.0	0.0	22622.774	5030.5434	NaN	NaN	0.1819	0.0472	0.7747	0.0265	0.0476	0.0661	0.0379
0.0	0.0	0.0	16884.774	6351.5434	NaN	NaN	0.2733	0.0472	0.7681	0.026	0.0487	0.0698	0.0403
0.0	0.0	0.0	19854.774	6648.5434	NaN	NaN	0.2509	0.0459	0.7675	0.0256	0.0485	0.0712	0.0413
0.0	0.0	0.0	16518.774	6270.5434	NaN	NaN	0.2752	0.0449	0.7661	0.0254	0.0484	0.0726	0.0425
0.0	0.0	0.0	23698.774	7387.5434	NaN	NaN	0.2376	0.0444	0.7821	0.0237	0.0419	0.0662	0.0416
0.0	0.0	0.0	21370.774	1669.5434	NaN	NaN	0.0725	0.0521	0.805	0.0225	0.033	0.0507	0.0368
0.0	0.0	0.0	-3093.226	-934.4566	NaN	NaN	0.232	0.1598	0.6833	0.03	0.0302	0.0432	0.0536
0.0	0.0	0.0	-1515.226	3467.5434	NaN	NaN	1.3	0.607	0.2601	0.0312	0.0269	0.0287	0.0461
0.0	0.0	0.0	-3753.226	979.5434	NaN	NaN	-0.3	0.6734	0.1994	0.0278	0.0279	0.0328	0.0387
0.0	0.0	0.0	-3886.226	-192.4566	NaN	NaN	0.0472	0.6844	0.1874	0.0299	0.0265	0.0333	0.0385
0.0	0.0	0.0	-4106.226	198.5434	NaN	NaN	-0.0508	0.6546	0.2153	0.0306	0.0258	0.0311	0.0426
0.0	0.0	0.0	-2888.226	-201.4566	NaN	NaN	0.0652	0.5907	0.2656	0.0322	0.0291	0.0305	0.0518
0.0	0.0	0.0	-4706.226	-2427.4566	NaN	NaN	0.3403	0.563	0.2876	0.0327	0.0301	0.0303	0.0563
0.0	0.0	0.0	-3087.226	-358.4566	NaN	NaN	0.104	0.5281	0.3156	0.0342	0.0309	0.0301	0.0612
0.0	0.0	0.0	-1760.226	-1849.4566	NaN	NaN	0.5124	0.4636	0.3729	0.0368	0.0316	0.0294	0.0657
0.0	0.0	0.0	-3073.226	-782.4566	NaN	NaN	0.2029	0.4008	0.4338	0.0364	0.0317	0.0274	0.0699
0.0	0.0	0.0	-4546.226	340.5434	NaN	NaN	-0.081	0.37	0.4652	0.0353	0.0314	0.026	0.0721
0.0	0.0	0.0	-4224.226	-546.4566	NaN	NaN	0.1145	0.3672	0.4685	0.0354	0.0311	0.0254	0.0724
0.0	0.0	0.0	-2603.226	-2040.4566	NaN	NaN	0.4394	0.3611	0.4735	0.0349	0.0319	0.0254	0.0731
0.0	0.0	0.0	-4798.226	-958.4566	NaN	NaN	0.1665	0.3216	0.5097	0.0339	0.0332	0.0262	0.0755
0.0	0.0	0.0	-3483.226	2027.5434	NaN	NaN	-0.3	0.2471	0.5855	0.035	0.0326	0.0247	0.0751
0.0	0.0	0.0	-5630.226	2264.5434	NaN	NaN	-0.3	0.2817	0.5497	0.0349	0.0317	0.0237	0.0783
0.0	0.0	0.0	-5387.226	-317.4566	NaN	NaN	0.0556	0.3162	0.5175	0.034	0.033	0.0241	0.0752
0.0	0.0	0.0	-3872.226	-654.4566	NaN	NaN	0.1446	0.3781	0.4587	0.0326	0.0347	0.0255	0.0705
0.0	0.0	0.0	-4189.226	550.5434	NaN	NaN	-0.1513	0.3773	0.4606	0.0315	0.0366	0.0264	0.0675
0.0	0.0	0.0	-5489.226	118.5434	NaN	NaN	-0.0221	0.3548	0.4901	0.033	0.037	0.0244	0.0608
0.0	0.0	0.0	-2625.226	-2989.4566	NaN	NaN	0.5324	0.2957	0.5543	0.0341	0.0404	0.0217	0.0537
0.0	0.0	0.0	-3475.226	-1022.4566	NaN	NaN	0.2273	0.2379	0.6179	0.0331	0.0416	0.0202	0.0493
0.0	0.0	0.0	-3564.226	-382.4566	NaN	NaN	0.0969	0.2037	0.6576	0.0326	0.0403	0.0192	0.0466
0.0	0.0	0.0	-3988.226	326.5434	NaN	NaN	-0.0892	0.1706	0.6956	0.032	0.0398	0.019	0.043
0.0	0.0	0.0	-3241.226	1128.5434	NaN	NaN	-0.3	0.1173	0.7582	0.0328	0.0362	0.0163	0.0392
0.0	0.0	0.0	-2130.226	365.5434	NaN	NaN	-0.2071	0.0967	0.7851	0.0337	0.033	0.0147	0.0369
0.0	0.0	0.0	-2926.226	1719.5434	NaN	NaN	-0.3	0.0816	0.8054	0.0343	0.0307	0.0137	0.0344
0.0	0.0	0.0	-3333.226	-583.4566	NaN	NaN	0.149	0.074	0.8169	0.0342	0.0294	0.0132	0.0323
0.0	0.0	0.0	-5170.226	1163.5434	NaN	NaN	-0.2904	0.0687	0.8255	0.0336	0.029	0.0131	0.0302
0.0	0.0	0.0	-4876.226	2734.5434	NaN	NaN	-0.3	0.0638	0.8321	0.033	0.0291	0.0131	0.0289
0.0	0.0	0.0	-4066.226	-1278.4566	NaN	NaN	0.2392	0.0666	0.8302	0.0323	0.0291	0.0133	0.0284
0.0	0.0	0.0	-5509.226	-1355.4566	NaN	NaN	0.1975	0.0661	0.8317	0.0318	0.0292	0.0135	0.0278
0.0	0.0	0.0	-2656.226	833.5434	NaN	NaN	-0.3	0.0578	0.8413	0.0312	0.0294	0.0136	0.0268
0.0	0.0	0.0	-4718.226	1705.5434	NaN	NaN	-0.3	0.0556	0.8452	0.0302	0.0292	0.0137	0.026
0.0	0.0	0.0	-5220.226	3106.5434	NaN	NaN	-0.3	0.0522	0.8494	0.0297	0.029	0.014	0.0256
0.0	0.0	0.0	-3175.226	-151.4566	NaN	NaN	0.0455	0.0519	0.8498	0.0293	0.029	0.0144	0.0255
0.0	0.0	0.0	-4632.226	-1088.4566	NaN	NaN	0.1903	0.0519	0.8501	0.029	0.029	0.0147	0.0253
0.0	0.0	0.0	-2582.226	4100.5434	NaN	NaN	1.3	0.047	0.8562	0.0282	0.029	0.0151	0.0245
0.0	0.0	0.0	-4566.226	-2312.4566	NaN	NaN	0.3362	0.0529	0.8499	0.0279	0.0295	0.0151	0.0247
0.0	0.0	0.0	-4843.226	-2468.4566	NaN	NaN	0.3376	0.0519	0.8506	0.0276	0.03	0.0153	0.0246
0.0	0.0	0.0	-4277.226	1199.5434	NaN	NaN	-0.3	0.049	0.8554	0.0271	0.0297	0.015	0.0238
0.0	0.0	0.0	-3250.226	-1997.4566	NaN	NaN	0.3806	0.0453	0.8618	0.0265	0.029	0.0145	0.0229
0.0	0.0	0.0	-3757.226	-192.4566	NaN	NaN	0.0487	0.0381	0.8718	0.0264	0.0277	0.0141	0.0218
0.0	0.0	0.0	-3641.226	2593.5434	NaN	NaN	-0.3	0.0337	0.8768	0.0265	0.0279	0.014	0.0212
0.0	0.0	0.0	-2082.226	1639.5434	NaN	NaN	-0.3	0.032	0.8786	0.0264	0.0282	0.0139	0.0209
0.0	0.0	0.0	-5173.226	788.5434	NaN	NaN	-0.1798	0.033	0.8771	0.0265	0.0283	0.0139	0.0212
0.0	0.0	0.0	-5010.226	-2184.4566	NaN	NaN	0.3036	0.0356	0.8743	0.0266	0.0278	0.0137	0.022
0.0	0.0	0.0	-5209.226	514.5434	NaN	NaN	-0.1096	0.037	0.8714	0.027	0.0282	0.0137	0.0227
0.0	0.0	0.0	-4026.226	-2933.4566	NaN	NaN	0.4215	0.0382	0.8691	0.0277	0.028	0.0136	0.0233
0.0	0.0	0.0	-3819.226	-105.4566	NaN	NaN	0.0269	0.0367	0.8694	0.0282	0.0286	0.0137	0.0234
0.0	0.0	0.0	-4034.226	-163.4566	NaN	NaN	0.0389	0.0359	0.8699	0.0285	0.0287	0.0137	0.0234
0.0	0.0	0.0	-2750.226	1693.5434	NaN	NaN	-0.3	0.0351	0.87	0.0285	0.0292	0.0138	0.0235
0.0	0.0	0.0	-4500.226	-542.4566	NaN	NaN	0.1076	0.0372	0.867	0.029	0.0288	0.0138	0.0242
0.0	0.0	0.0	-4350.226	1305.5434	NaN	NaN	-0.3	0.0398	0.8615	0.0298	0.0293	0.0142	0.0255
0.0	0.0	0.0	-4826.226	-1724.4566	NaN	NaN	0.2632	0.044	0.8572	0.0295	0.029	0.0138	0.0265
0.0	0.0	0.0	-3096.226	-211.4566	NaN	NaN	0.0639	0.0436	0.8554	0.0302	0.0296	0.014	0.0272
0.0	0.0	0.0	-2892.226	508.5434	NaN	NaN	-0.2133	0.0435	0.8561	0.0301	0.0293	0.0139	0.0271
0.0	0.0	0.0	-3151.226	3047.5434	NaN	NaN	-0.3	0.0425	0.8556	0.0306	0.0297	0.0142	0.0274
0.0	0.0	0.0	-2189.226	307.5434	NaN	NaN	-0.1634	0.0443	0.8536	0.0304	0.0295	0.0142	0.0279
0.0	0.0	0.0	-3076.226	523.5434	NaN	NaN	-0.2051	0.0467	0.8495	0.0306	0.0298	0.0145	0.0289
0.0	0.0	0.0	-3917.226	448.5434	NaN	NaN	-0.1293	0.0494	0.8466	0.0302	0.0296	0.0146	0.0295
0.0	0.0	0.0	-3946.226	1479.5434	NaN	NaN	-0.3	0.0511	0.8439	0.0302	0.0299	0.0148	0.0301
0.0	0.0	0.0	-4587.226	519.5434	NaN	NaN	-0.1277	0.0533	0.8406	0.0301	0.03	0.0151	0.0308
0.0	0.0	0.0	-2582.226	1077.5434	NaN	NaN	-0.3	0.0572	0.833	0.0303	0.031	0.016	0.0326
0.0	0.0	0.0	-2694.226	-1003.4566	NaN	NaN	0.2714	0.0681	0.8165	0.03	0.0317	0.0173	0.0363
0.0	0.0	0.0	-2952.226	-1092.4566	NaN	NaN	0.2701	0.0776	0.8032	0.0298	0.0322	0.0184	0.0388
0.0	0.0	0.0	-5194.226	-1519.4566	NaN	NaN	0.2263	0.0814	0.7987	0.0298	0.0324	0.0186	0.039
0.0	0.0	0.0	-3558.226	1232.5434	NaN	NaN	-0.3	0.0759	0.8039	0.0303	0.0332	0.0182	0.0384
0.0	0.0	0.0	-4496.226	826.5434	NaN	NaN	-0.2252	0.0751	0.8051	0.03	0.0335	0.0183	0.038
0.0	0.0	0.0	-2455.226	-1402.4566	NaN	NaN	0.3635	0.0759	0.8027	0.0299	0.0341	0.0188	0.0386
0.0	0.0	0.0	-847.226	-1773.4566	NaN	NaN	0.6767	0.0808	0.7974	0.0295	0.0339	0.0192	0.0392
0.0	0.0	0.0	-5770.226	-395.4566	NaN	NaN	0.0641	0.083	0.7964	0.0293	0.0337	0.019	0.0386
0.0	0.0	0.0	-3940.226	-649.4566	NaN	NaN	0.1415	0.0754	0.8058	0.0296	0.0341	0.0182	0.0369
0.0	0.0	0.0	-3969.226	234.5434	NaN	NaN	-0.0628	0.0712	0.8118	0.0294	0.0343	0.0177	0.0356
0.0	0.0	0.0	-4862.226	3117.5434	NaN	NaN	-0.3	0.0695	0.8125	0.0294	0.0349	0.018	0.0356
0.0	0.0	0.0	-2560.226	-1487.4566	NaN	NaN	0.3675	0.0757	0.8054	0.0294	0.0344	0.0185	0.0367
0.0	0.0	0.0	-2641.226	893.5434	NaN	NaN	-0.3	0.0751	0.8046	0.0296	0.0352	0.0186	0.037
0.0	0.0	0.0	-3141.226	1834.5434	NaN	NaN	-0.3	0.0751	0.8031	0.0295	0.0358	0.0189	0.0375
0.0	0.0	0.0	-3265.226	-114.4566	NaN	NaN	0.0339	0.0806	0.7946	0.0297	0.0361	0.0199	0.0392
0.0	0.0	0.0	-3556.226	-1744.4566	NaN	NaN	0.3291	0.0857	0.7862	0.0298	0.0366	0.0207	0.041
0.0	0.0	0.0	-3281.226	2898.5434	NaN	NaN	-0.3	0.0867	0.7816	0.0301	0.0371	0.0217	0.0428
0.0	0.0	0.0	-4237.226	362.5434	NaN	NaN	-0.0936	0.0955	0.7699	0.0302	0.0371	0.0226	0.0446
0.0	0.0	0.0	-4763.226	1318.5434	NaN	NaN	-0.3	0.1003	0.7618	0.0308	0.0378	0.0232	0.0461
0.0	0.0	0.0	-5496.226	-2779.4566	NaN	NaN	0.3359	0.1078	0.7525	0.0309	0.0386	0.0241	0.0462
0.0	0.0	0.0	-2571.226	-1244.4566	NaN	NaN	0.3261	0.1021	0.7573	0.0312	0.0391	0.0238	0.0465
0.0	0.0	0.0	-1522.226	780.5434	NaN	NaN	-0.3	0.097	0.7629	0.0311	0.0392	0.0236	0.0463
0.0	0.0	0.0	-4529.226	738.5434	NaN	NaN	-0.1948	0.0991	0.7598	0.0311	0.0395	0.024	0.0465
0.0	0.0	0.0	-4606.226	-1866.4566	NaN	NaN	0.2884	0.1017	0.7559	0.0313	0.0401	0.0245	0.0464
0.0	0.0	0.0	-3009.226	958.5434	NaN	NaN	-0.3	0.0978	0.7597	0.0316	0.0404	0.0243	0.0463
0.0	0.0	0.0	-4463.226	875.5434	NaN	NaN	-0.244	0.0974	0.7598	0.0317	0.0406	0.0244	0.0461
0.0	0.0	0.0	-1971.226	2796.5434	NaN	NaN	1.3	0.0967	0.7585	0.032	0.041	0.0248	0.047
0.0	0.0	0.0	-3319.226	-394.4566	NaN	NaN	0.1062	0.1048	0.7488	0.0318	0.0414	0.0255	0.0477
0.0	0.0	0.0	-4616.226	-1395.4566	NaN	NaN	0.2321	0.1095	0.7419	0.0321	0.0422	0.0264	0.0479
0.0	0.0	0.0	-3406.226	-574.4566	NaN	NaN	0.1443	0.1105	0.7396	0.0322	0.0428	0.0269	0.048
0.0	0.0	0.0	-3648.226	-861.4566	NaN	NaN	0.191	0.1095	0.7399	0.0322	0.0431	0.0272	0.048
0.0	0.0	0.0	-4187.226	1173.5434	NaN	NaN	-0.3	0.1049	0.7451	0.0324	0.0426	0.0266	0.0483
0.0	0.0	0.0	-2269.226	-1667.4566	NaN	NaN	0.4236	0.105	0.7441	0.0326	0.0428	0.027	0.0486
0.0	0.0	0.0	-4157.226	-918.4566	NaN	NaN	0.181	0.1038	0.7446	0.0328	0.0427	0.0271	0.049
0.0	0.0	0.0	-4064.226	-1229.4566	NaN	NaN	0.2322	0.1046	0.7427	0.0328	0.0433	0.0274	0.0493
0.0	0.0	0.0	-4176.226	-1897.4566	NaN	NaN	0.3124	0.1142	0.728	0.0328	0.0452	0.0298	0.05
0.0	0.0	0.0	-4217.226	-1883.4566	NaN	NaN	0.3087	0.1204	0.7188	0.0325	0.0466	0.0315	0.0502
0.0	0.0	0.0	-4887.226	-2818.4566	NaN	NaN	0.3658	0.123	0.7144	0.0325	0.0476	0.0326	0.0499
0.0	0.0	0.0	-3198.226	-1085.4566	NaN	NaN	0.2534	0.1143	0.7258	0.0328	0.0464	0.0312	0.0496
0.0	0.0	0.0	-4247.226	-189.4566	NaN	NaN	0.0427	0.1039	0.7396	0.0332	0.0445	0.0291	0.0496
0.0	0.0	0.0	-1609.226	-748.4566	NaN	NaN	0.3175	0.0975	0.7476	0.0337	0.0432	0.0279	0.0501
0.0	0.0	0.0	-3265.226	347.5434	NaN	NaN	-0.1191	0.0967	0.7479	0.0341	0.0429	0.028	0.0504
0.0	0.0	0.0	-3683.226	1469.5434	NaN	NaN	-0.3	0.0979	0.7457	0.0344	0.0435	0.0283	0.0502
0.0	0.0	0.0	-4092.226	-1452.4566	NaN	NaN	0.262	0.1071	0.7328	0.0346	0.0452	0.0305	0.0498
0.0	0.0	0.0	-4099.226	-1172.4566	NaN	NaN	0.2224	0.1073	0.7311	0.0349	0.0456	0.0309	0.0502
0.0	0.0	0.0	-3316.226	-495.4566	NaN	NaN	0.13	0.1062	0.7323	0.0352	0.0453	0.0308	0.0502
0.0	0.0	0.0	-2691.226	606.5434	NaN	NaN	-0.291	0.1015	0.7381	0.0354	0.0441	0.03	0.0508
0.0	0.0	0.0	-2102.226	1087.5434	NaN	NaN	-0.3	0.0985	0.742	0.0354	0.0435	0.0294	0.0513
0.0	0.0	0.0	-3929.226	-336.4566	NaN	NaN	0.0789	0.1032	0.7342	0.0357	0.0447	0.0309	0.0513
0.0	0.0	0.0	-5653.226	-145.4566	NaN	NaN	0.0251	0.1059	0.7297	0.0358	0.0454	0.0319	0.0513
0.0	0.0	0.0	-3207.226	-900.4566	NaN	NaN	0.2192	0.1043	0.7311	0.0358	0.0452	0.0318	0.0518
0.0	0.0	0.0	-4284.226	1635.5434	NaN	NaN	-0.3	0.1035	0.7322	0.0359	0.0449	0.0316	0.0519
0.0	0.0	0.0	-3319.226	1234.5434	NaN	NaN	-0.3	0.103	0.7325	0.036	0.0449	0.0315	0.0521
0.0	0.0	0.0	-4122.226	-253.4566	NaN	NaN	0.0579	0.108	0.7252	0.0361	0.0462	0.0329	0.0517
0.0	0.0	0.0	-4487.226	-148.4566	NaN	NaN	0.032	0.1089	0.7237	0.0361	0.0464	0.0333	0.0516
0.0	0.0	0.0	-4546.226	604.5434	NaN	NaN	-0.1534	0.1052	0.7286	0.0362	0.0455	0.0325	0.052
0.0	0.0	0.0	-2039.226	578.5434	NaN	NaN	-0.3	0.1011	0.7348	0.0362	0.0444	0.0313	0.0522
0.0	0.0	0.0	-4091.226	226.5434	NaN	NaN	-0.0586	0.1033	0.7312	0.0364	0.0452	0.032	0.0519
0.0	0.0	0.0	-2640.226	-2046.4566	NaN	NaN	0.4367	0.1088	0.723	0.0364	0.0468	0.0338	0.0512
0.0	0.0	0.0	-3454.226	-2192.4566	NaN	NaN	0.3883	0.1093	0.7227	0.0362	0.047	0.0341	0.0507
0.0	0.0	0.0	-3870.226	579.5434	NaN	NaN	-0.1761	0.1018	0.735	0.0358	0.0448	0.0317	0.0509
0.0	0.0	0.0	-1726.226	1145.5434	NaN	NaN	-0.3	0.0926	0.7495	0.0355	0.0424	0.029	0.0511
0.0	0.0	0.0	-1983.226	-1055.4566	NaN	NaN	0.3473	0.092	0.751	0.0352	0.0422	0.0288	0.0508
0.0	0.0	0.0	-3195.226	-821.4566	NaN	NaN	0.2045	0.0912	0.753	0.0349	0.0422	0.0284	0.0504
0.0	0.0	0.0	-3364.226	-2824.4566	NaN	NaN	0.4564	0.0949	0.7484	0.0348	0.0428	0.0294	0.0496
0.0	0.0	0.0	-1825.226	1965.5434	NaN	NaN	1.3	0.0859	0.7622	0.0345	0.0406	0.027	0.0498
0.0	0.0	0.0	-3168.226	1073.5434	NaN	NaN	-0.3	0.0824	0.7684	0.0342	0.0397	0.026	0.0493
0.0	0.0	0.0	-4019.226	1711.5434	NaN	NaN	-0.3	0.0795	0.7728	0.0342	0.0392	0.0251	0.0492
0.0	0.0	0.0	-1964.226	118.5434	NaN	NaN	-0.0642	0.0799	0.7735	0.0341	0.0388	0.025	0.0487
0.0	0.0	0.0	-1457.226	-928.4566	NaN	NaN	0.3892	0.0805	0.7727	0.0345	0.0387	0.0251	0.0485
0.0	0.0	0.0	-1891.226	-1366.4566	NaN	NaN	0.4195	0.08	0.7737	0.0345	0.0385	0.0251	0.0482
0.0	0.0	0.0	-3442.226	879.5434	NaN	NaN	-0.3	0.0775	0.7772	0.0345	0.0383	0.0244	0.0482
0.0	0.0	0.0	-3472.226	2236.5434	NaN	NaN	-0.3	0.0756	0.7807	0.0341	0.0383	0.0238	0.0474
0.0	0.0	0.0	-4232.226	-335.4566	NaN	NaN	0.0734	0.0775	0.7791	0.0338	0.0383	0.0242	0.047
0.0	0.0	0.0	-3345.226	-498.4566	NaN	NaN	0.1297	0.078	0.7791	0.0336	0.0385	0.0243	0.0466
0.0	0.0	0.0	-5310.226	2232.5434	NaN	NaN	-0.3	0.0763	0.7828	0.0331	0.0384	0.0238	0.0457
0.0	0.0	0.0	-3252.226	700.5434	NaN	NaN	-0.2745	0.0725	0.7897	0.0327	0.0379	0.0228	0.0444
0.0	0.0	0.0	-2790.226	1047.5434	NaN	NaN	-0.3	0.0675	0.7987	0.0322	0.0376	0.0215	0.0425
0.0	0.0	0.0	-2088.226	-177.4566	NaN	NaN	0.0783	0.0657	0.8028	0.0317	0.0375	0.0209	0.0414
0.0	0.0	0.0	-2697.226	56.5434	NaN	NaN	-0.0214	0.0651	0.8051	0.0313	0.0372	0.0207	0.0405
0.0	0.0	0.0	-3650.226	396.5434	NaN	NaN	-0.1219	0.0627	0.8109	0.0306	0.0369	0.02	0.039
0.0	0.0	0.0	-3621.226	1604.5434	NaN	NaN	-0.3	0.0594	0.8179	0.0299	0.0367	0.019	0.0371
0.0	0.0	0.0	-4105.226	1614.5434	NaN	NaN	-0.3	0.0576	0.8224	0.0293	0.0365	0.0185	0.0357
0.0	0.0	0.0	-3791.226	866.5434	NaN	NaN	-0.2963	0.0563	0.8255	0.0289	0.0364	0.0182	0.0348
0.0	0.0	0.0	-2664.226	530.5434	NaN	NaN	-0.2487	0.0553	0.8289	0.0286	0.0357	0.0178	0.0338
0.0	0.0	0.0	-2649.226	2564.5434	NaN	NaN	-0.3	0.0516	0.836	0.0281	0.0356	0.0169	0.0317
0.0	0.0	0.0	-4560.226	1804.5434	NaN	NaN	-0.3	0.0502	0.8397	0.0278	0.0353	0.0164	0.0307
0.0	0.0	0.0	-2773.226	628.5434	NaN	NaN	-0.2931	0.0488	0.8422	0.0277	0.0353	0.0161	0.0299
0.0	0.0	0.0	-3338.226	650.5434	NaN	NaN	-0.242	0.0489	0.8422	0.0276	0.0353	0.0161	0.0299
0.0	0.0	0.0	-2119.226	-418.4566	NaN	NaN	0.1649	0.0501	0.8407	0.0278	0.0351	0.0162	0.0301
0.0	0.0	0.0	-2833.226	-123.4566	NaN	NaN	0.0418	0.0493	0.8427	0.0279	0.0348	0.0158	0.0294
0.0	0.0	0.0	-3713.226	1606.5434	NaN	NaN	-0.3	0.0476	0.8456	0.0278	0.035	0.0155	0.0285
0.0	0.0	0.0	-2464.226	-1057.4566	NaN	NaN	0.3003	0.048	0.8457	0.0282	0.0347	0.0153	0.0282
0.0	0.0	0.0	-4192.226	-124.4566	NaN	NaN	0.0288	0.0466	0.848	0.0281	0.0348	0.015	0.0274
0.0	0.0	0.0	-1850.226	-1761.4566	NaN	NaN	0.4877	0.0464	0.8486	0.0283	0.0348	0.0149	0.0271
0.0	0.0	0.0	-2478.226	1787.5434	NaN	NaN	-0.3	0.0461	0.8483	0.0286	0.0351	0.0149	0.027
0.0	0.0	0.0	-5317.226	-46.4566	NaN	NaN	0.0087	0.0462	0.8487	0.0285	0.0349	0.0148	0.0267
0.0	0.0	0.0	-2364.226	-1440.4566	NaN	NaN	0.3786	0.0459	0.8482	0.0291	0.0351	0.0148	0.027
0.0	0.0	0.0	-3688.226	3326.5434	NaN	NaN	-0.3	0.0446	0.8494	0.0289	0.0355	0.0147	0.0268
0.0	0.0	0.0	-2650.226	-257.4566	NaN	NaN	0.0885	0.045	0.8485	0.029	0.0358	0.0148	0.0269
0.0	0.0	0.0	-2908.226	849.5434	NaN	NaN	-0.3	0.0467	0.8459	0.0294	0.0357	0.015	0.0273
0.0	0.0	0.0	-3739.226	713.5434	NaN	NaN	-0.2358	0.0468	0.8452	0.0296	0.036	0.0151	0.0273
0.0	0.0	0.0	-2975.226	-527.4566	NaN	NaN	0.1506	0.0475	0.8438	0.0299	0.036	0.0153	0.0275
0.0	0.0	0.0	-2434.226	440.5434	NaN	NaN	-0.221	0.0478	0.8424	0.0301	0.0364	0.0154	0.0279
0.0	0.0	0.0	-3645.226	2353.5434	NaN	NaN	-0.3	0.0493	0.8386	0.0303	0.0372	0.0159	0.0287
0.0	0.0	0.0	-1886.226	-879.4566	NaN	NaN	0.318	0.054	0.8305	0.0308	0.0376	0.0168	0.0304
0.0	0.0	0.0	-3885.226	-940.4566	NaN	NaN	0.1949	0.0581	0.8231	0.0314	0.0379	0.0175	0.032
0.0	0.0	0.0	-3982.226	-370.4566	NaN	NaN	0.0851	0.0608	0.8188	0.0317	0.0378	0.018	0.0329
0.0	0.0	0.0	-2115.226	-2482.4566	NaN	NaN	0.5399	0.0611	0.8185	0.0321	0.0374	0.0179	0.0331
0.0	0.0	0.0	-1711.226	-1180.4566	NaN	NaN	0.4082	0.0579	0.8232	0.032	0.0376	0.0172	0.0322
0.0	0.0	0.0	-3002.226	1016.5434	NaN	NaN	-0.3	0.057	0.824	0.0318	0.0382	0.017	0.032
0.0	0.0	0.0	-3442.226	-722.4566	NaN	NaN	0.1735	0.0598	0.8189	0.0318	0.0387	0.0177	0.0331
0.0	0.0	0.0	-3513.226	-1664.4566	NaN	NaN	0.3215	0.064	0.8121	0.0322	0.0386	0.0184	0.0347
0.0	0.0	0.0	-2899.226	-469.4566	NaN	NaN	0.1394	0.0646	0.8112	0.0324	0.0384	0.0184	0.035
0.0	0.0	0.0	-3368.226	-929.4566	NaN	NaN	0.2163	0.0628	0.8145	0.0324	0.0381	0.0179	0.0343
0.0	0.0	0.0	-5197.226	699.5434	NaN	NaN	-0.1555	0.0607	0.8176	0.0324	0.0382	0.0174	0.0336
0.0	0.0	0.0	-1652.226	1001.5434	NaN	NaN	-0.3	0.0611	0.815	0.0326	0.0393	0.0177	0.0342
0.0	0.0	0.0	-3942.226	-625.4566	NaN	NaN	0.1369	0.0679	0.8029	0.0331	0.04	0.0192	0.0369
0.0	0.0	0.0	-4381.226	-2009.4566	NaN	NaN	0.3144	0.0766	0.7896	0.0333	0.0397	0.0205	0.0403
0.0	0.0	0.0	-4890.226	525.5434	NaN	NaN	-0.1204	0.0801	0.7829	0.0335	0.0404	0.0212	0.0419
0.0	0.0	0.0	-4868.226	-2874.4566	NaN	NaN	0.3712	0.0844	0.7771	0.0333	0.0403	0.0218	0.0431
0.0	0.0	0.0	-4236.226	-729.4566	NaN	NaN	0.1469	0.0797	0.7843	0.0335	0.0391	0.0211	0.0422
0.0	0.0	0.0	-2886.226	740.5434	NaN	NaN	-0.3	0.0699	0.7993	0.0336	0.0392	0.0194	0.0386
0.0	0.0	0.0	-4101.226	555.5434	NaN	NaN	-0.1567	0.0662	0.8057	0.0332	0.0391	0.0186	0.0372
0.0	0.0	0.0	-4010.226	1314.5434	NaN	NaN	-0.3	0.0675	0.8029	0.0333	0.0392	0.0189	0.0381
0.0	0.0	0.0	-3879.226	1342.5434	NaN	NaN	-0.3	0.07	0.7974	0.0335	0.0398	0.0197	0.0395
0.0	0.0	0.0	-5301.226	-1500.4566	NaN	NaN	0.2206	0.0738	0.7912	0.0337	0.0395	0.0206	0.0411
0.0	0.0	0.0	-4799.226	1650.5434	NaN	NaN	-0.3	0.0723	0.793	0.0339	0.0396	0.0204	0.0408
0.0	0.0	0.0	-3143.226	-844.4566	NaN	NaN	0.2118	0.0732	0.7913	0.0339	0.0396	0.0207	0.0413
0.0	0.0	0.0	-3867.226	-2150.4566	NaN	NaN	0.3574	0.0733	0.7915	0.034	0.0389	0.0207	0.0415
0.0	0.0	0.0	-2511.226	1861.5434	NaN	NaN	-0.3	0.0694	0.7976	0.0339	0.0392	0.0198	0.0401
0.0	0.0	0.0	-3735.226	1495.5434	NaN	NaN	-0.3	0.0709	0.7944	0.0339	0.0395	0.0203	0.0409
0.0	0.0	0.0	-4735.226	96.5434	NaN	NaN	-0.0208	0.0729	0.7903	0.0342	0.0396	0.021	0.0422
0.0	0.0	0.0	-4774.226	-627.4566	NaN	NaN	0.1162	0.0733	0.7899	0.0342	0.0391	0.0211	0.0425
0.0	0.0	0.0	-2422.226	-581.4566	NaN	NaN	0.1936	0.0715	0.7923	0.0344	0.039	0.0207	0.0421
0.0	0.0	0.0	-4037.226	3182.5434	NaN	NaN	-0.3	0.0712	0.7919	0.0344	0.0394	0.0208	0.0422
0.0	0.0	0.0	-4671.226	-691.4566	NaN	NaN	0.1289	0.0745	0.7869	0.0343	0.039	0.0215	0.0437
0.0	0.0	0.0	-4811.226	1035.5434	NaN	NaN	-0.2743	0.0735	0.7884	0.0343	0.0391	0.0213	0.0434
0.0	0.0	0.0	-4347.226	803.5434	NaN	NaN	-0.2268	0.0728	0.7895	0.0343	0.0391	0.0212	0.0431
0.0	0.0	0.0	-3891.226	-698.4566	NaN	NaN	0.1522	0.0724	0.7896	0.0346	0.039	0.0212	0.0432
0.0	0.0	0.0	-4263.226	-183.4566	NaN	NaN	0.0413	0.0724	0.7896	0.0346	0.0389	0.0213	0.0432
0.0	0.0	0.0	-2885.226	291.5434	NaN	NaN	-0.1124	0.0719	0.7899	0.0348	0.0391	0.0213	0.043
0.0	0.0	0.0	-5065.226	1297.5434	NaN	NaN	-0.3	0.0716	0.7908	0.0346	0.0389	0.0213	0.0429
0.0	0.0	0.0	-3090.226	-1065.4566	NaN	NaN	0.2564	0.0693	0.7948	0.0345	0.0385	0.0207	0.0422
0.0	0.0	0.0	-4057.226	2356.5434	NaN	NaN	-0.3	0.0656	0.8023	0.0339	0.0381	0.0195	0.0406
0.0	0.0	0.0	-3683.226	183.5434	NaN	NaN	-0.0524	0.0631	0.8072	0.0336	0.0377	0.0188	0.0396
0.0	0.0	0.0	-1852.226	2009.5434	NaN	NaN	1.3	0.0611	0.8106	0.0335	0.0379	0.0182	0.0388
0.0	0.0	0.0	-4207.226	940.5434	NaN	NaN	-0.2879	0.0619	0.8095	0.0334	0.0377	0.0185	0.0391
0.0	0.0	0.0	-1298.226	-1283.4566	NaN	NaN	0.4971	0.0618	0.809	0.0336	0.0378	0.0186	0.0393
0.0	0.0	0.0	-2471.226	940.5434	NaN	NaN	-0.3	0.0624	0.8083	0.0336	0.0377	0.0187	0.0393
0.0	0.0	0.0	-2300.226	220.5434	NaN	NaN	-0.106	0.0634	0.8061	0.0336	0.0384	0.019	0.0395
0.0	0.0	0.0	-4562.226	1211.5434	NaN	NaN	-0.3	0.0675	0.799	0.0339	0.0387	0.0201	0.0409
0.0	0.0	0.0	-2559.226	-271.4566	NaN	NaN	0.0959	0.0694	0.7956	0.0338	0.0391	0.0205	0.0415
0.0	0.0	0.0	-3853.226	-3070.4566	NaN	NaN	0.4435	0.0699	0.7957	0.0336	0.0385	0.0205	0.0417
0.0	0.0	0.0	-2837.226	-442.4566	NaN	NaN	0.1349	0.0659	0.8035	0.0333	0.038	0.0193	0.0399
0.0	0.0	0.0	-2755.226	947.5434	NaN	NaN	-0.3	0.0631	0.8082	0.0333	0.0382	0.0184	0.0388
0.0	0.0	0.0	-5019.226	2586.5434	NaN	NaN	-0.3	0.0634	0.807	0.0333	0.039	0.0185	0.0388
0.0	0.0	0.0	-4327.226	590.5434	NaN	NaN	-0.158	0.0678	0.7989	0.0336	0.0391	0.0198	0.0407
0.0	0.0	0.0	-4738.226	828.5434	NaN	NaN	-0.2119	0.0707	0.7932	0.034	0.0394	0.0208	0.042
0.0	0.0	0.0	-4833.226	-1366.4566	NaN	NaN	0.2204	0.0693	0.7972	0.0337	0.0383	0.0203	0.0411
0.0	0.0	0.0	-2542.226	-192.4566	NaN	NaN	0.0704	0.0628	0.8099	0.0335	0.0378	0.0182	0.0379
0.0	0.0	0.0	-1236.226	4632.5434	NaN	NaN	1.3	0.0593	0.8146	0.0331	0.0392	0.0173	0.0365
0.0	0.0	0.0	-4009.226	-344.4566	NaN	NaN	0.0791	0.0648	0.8053	0.0333	0.039	0.0186	0.039
0.0	0.0	0.0	-2328.226	-49.4566	NaN	NaN	0.0208	0.0682	0.7983	0.0337	0.0393	0.0196	0.0409
0.0	0.0	0.0	-4473.226	1865.5434	NaN	NaN	-0.3	0.072	0.7903	0.0341	0.0401	0.0208	0.0427
0.0	0.0	0.0	-5560.226	572.5434	NaN	NaN	-0.1148	0.0773	0.7804	0.0346	0.0405	0.0223	0.0449
0.0	0.0	0.0	-4028.226	-253.4566	NaN	NaN	0.0592	0.0804	0.7752	0.0346	0.0405	0.023	0.0463
0.0	0.0	0.0	-2864.226	-1610.4566	NaN	NaN	0.3599	0.0815	0.7741	0.0342	0.0405	0.0231	0.0466
0.0	0.0	0.0	-2321.226	-1154.4566	NaN	NaN	0.3322	0.0793	0.778	0.034	0.0406	0.0225	0.0456
0.0	0.0	0.0	-3795.226	299.5434	NaN	NaN	-0.0857	0.0752	0.7863	0.0334	0.0399	0.0212	0.044
0.0	0.0	0.0	-3109.226	68.5434	NaN	NaN	-0.0225	0.0717	0.7928	0.0329	0.0398	0.0201	0.0427
0.0	0.0	0.0	-3436.226	2684.5434	NaN	NaN	-0.3	0.0709	0.7941	0.0329	0.0399	0.0198	0.0425
0.0	0.0	0.0	-3695.226	1703.5434	NaN	NaN	-0.3	0.0748	0.785	0.0335	0.041	0.0212	0.0446
0.0	0.0	0.0	-5364.226	-1031.4566	NaN	NaN	0.1613	0.0809	0.7732	0.0342	0.0415	0.0232	0.0471
0.0	0.0	0.0	-4245.226	1012.5434	NaN	NaN	-0.3	0.0831	0.7694	0.0343	0.0418	0.0237	0.0477
0.0	0.0	0.0	-3993.226	-3111.4566	NaN	NaN	0.4379	0.0868	0.7631	0.0344	0.0418	0.0247	0.0493
0.0	0.0	0.0	-3274.226	-246.4566	NaN	NaN	0.07	0.0848	0.7655	0.0345	0.0423	0.0243	0.0486
0.0	0.0	0.0	-4404.226	-1881.4566	NaN	NaN	0.2993	0.0876	0.7609	0.0351	0.0427	0.0245	0.0493
0.0	0.0	0.0	-5594.226	2045.5434	NaN	NaN	-0.3	0.09	0.7552	0.0378	0.0447	0.0228	0.0495
0.0	0.0	0.0	-4847.226	1119.5434	NaN	NaN	-0.3	0.1004	0.73	0.0446	0.051	0.022	0.0521
0.0	0.0	0.0	-5107.226	449.5434	NaN	NaN	-0.0965	0.1074	0.707	0.0513	0.057	0.0224	0.0548
0.0	0.0	0.0	-2840.226	303.5434	NaN	NaN	-0.1197	0.1096	0.6974	0.0535	0.0604	0.023	0.0561
0.0	0.0	0.0	-3396.226	-1680.4566	NaN	NaN	0.331	0.115	0.6881	0.0542	0.0607	0.0241	0.058
0.0	0.0	0.0	-3928.226	566.5434	NaN	NaN	-0.1685	0.1138	0.6899	0.0539	0.0611	0.0239	0.0574
0.0	0.0	0.0	-4809.226	-1526.4566	NaN	NaN	0.2409	0.1148	0.69	0.0537	0.0602	0.0239	0.0574
0.0	0.0	0.0	-3362.226	-836.4566	NaN	NaN	0.1992	0.1093	0.6976	0.0536	0.0599	0.0231	0.0565
0.0	0.0	0.0	-4258.226	-32.4566	NaN	NaN	0.0076	0.1066	0.7021	0.0535	0.0593	0.0226	0.056
0.0	0.0	0.0	-3548.226	309.5434	NaN	NaN	-0.0956	0.1047	0.7041	0.0538	0.0594	0.0223	0.0557
0.0	0.0	0.0	-2685.226	167.5434	NaN	NaN	-0.0665	0.1063	0.7008	0.0543	0.0594	0.0227	0.0565
0.0	0.0	0.0	-3314.226	-1898.4566	NaN	NaN	0.3642	0.1097	0.6948	0.055	0.0592	0.0235	0.0578
0.0	0.0	0.0	-3851.226	-1614.4566	NaN	NaN	0.2954	0.1105	0.693	0.0556	0.0587	0.0238	0.0584
0.0	0.0	0.0	-3008.226	-322.4566	NaN	NaN	0.0968	0.1062	0.6984	0.0559	0.0586	0.023	0.0579
0.0	0.0	0.0	-2627.226	3222.5434	NaN	NaN	1.3	0.1046	0.7003	0.056	0.059	0.0226	0.0575
0.0	0.0	0.0	-4623.226	98.5434	NaN	NaN	-0.0218	0.1093	0.6924	0.0564	0.059	0.0236	0.0593
0.0	0.0	0.0	-4474.226	-574.4566	NaN	NaN	0.1138	0.1122	0.6881	0.0565	0.0592	0.0242	0.0598
0.0	0.0	0.0	-5303.226	-1436.4566	NaN	NaN	0.2131	0.1128	0.6872	0.0567	0.0588	0.0244	0.0602
0.0	0.0	0.0	-3364.226	3486.5434	NaN	NaN	1.3	0.1073	0.6945	0.0566	0.0587	0.0234	0.0595
0.0	0.0	0.0	-2634.226	1432.5434	NaN	NaN	-0.3	0.1082	0.693	0.0569	0.0585	0.0236	0.0598
0.0	0.0	0.0	-3533.226	-197.4566	NaN	NaN	0.0529	0.1099	0.6894	0.0577	0.0587	0.0241	0.0603
0.0	0.0	0.0	-2348.226	-222.4566	NaN	NaN	0.0865	0.1115	0.687	0.0579	0.0588	0.0244	0.0603
0.0	0.0	0.0	-4701.226	-1346.4566	NaN	NaN	0.2226	0.1141	0.6836	0.0582	0.0588	0.0249	0.0605
0.0	0.0	0.0	-3085.226	1841.5434	NaN	NaN	-0.3	0.1108	0.6871	0.058	0.0591	0.0244	0.0606
0.0	0.0	0.0	-3182.226	-164.4566	NaN	NaN	0.0491	0.1118	0.6863	0.0575	0.0592	0.0245	0.0608
0.0	0.0	0.0	-4669.226	1787.5434	NaN	NaN	-0.3	0.1115	0.6867	0.0571	0.0599	0.0244	0.0604
0.0	0.0	0.0	-3960.226	-2732.4566	NaN	NaN	0.4083	0.1178	0.6789	0.057	0.0598	0.0256	0.061
0.0	0.0	0.0	-3244.226	-558.4566	NaN	NaN	0.1469	0.1146	0.6831	0.0566	0.0596	0.0252	0.0608
0.0	0.0	0.0	-2694.226	677.5434	NaN	NaN	-0.3	0.1116	0.6891	0.0557	0.0595	0.0244	0.0596
0.0	0.0	0.0	-5025.226	1856.5434	NaN	NaN	-0.3	0.114	0.6862	0.0557	0.0598	0.0248	0.0595
0.0	0.0	0.0	-3618.226	-2225.4566	NaN	NaN	0.3808	0.1177	0.6821	0.0555	0.0596	0.0254	0.0597
0.0	0.0	0.0	-4224.226	-1005.4566	NaN	NaN	0.1923	0.1144	0.687	0.0552	0.0596	0.0249	0.0589
0.0	0.0	0.0	-4370.226	1390.5434	NaN	NaN	-0.3	0.1118	0.6917	0.0546	0.0591	0.0243	0.0585
0.0	0.0	0.0	-3947.226	1616.5434	NaN	NaN	-0.3	0.1102	0.6937	0.0544	0.0592	0.024	0.0584
0.0	0.0	0.0	-2518.226	-1174.4566	NaN	NaN	0.318	0.1129	0.6902	0.0542	0.0594	0.0246	0.0587
0.0	0.0	0.0	-5009.226	-649.4566	NaN	NaN	0.1148	0.1155	0.6869	0.0541	0.0596	0.025	0.0587
0.0	0.0	0.0	-2933.226	-274.4566	NaN	NaN	0.0856	0.1163	0.6869	0.0538	0.0599	0.025	0.058
0.0	0.0	0.0	-4603.226	-1025.4566	NaN	NaN	0.1822	0.1201	0.6827	0.0537	0.0599	0.0256	0.0581
0.0	0.0	0.0	-4397.226	-591.4566	NaN	NaN	0.1186	0.1143	0.6914	0.0532	0.0592	0.0246	0.0574
0.0	0.0	0.0	-2903.226	-769.4566	NaN	NaN	0.2095	0.1086	0.7002	0.0528	0.058	0.0235	0.0567
0.0	0.0	0.0	-2839.226	2241.5434	NaN	NaN	-0.3	0.1021	0.7089	0.0529	0.0584	0.0223	0.0554
0.0	0.0	0.0	-2563.226	-1045.4566	NaN	NaN	0.2897	0.1052	0.7044	0.0528	0.0583	0.0229	0.0563
0.0	0.0	0.0	-2538.226	-2439.4566	NaN	NaN	0.4901	0.1101	0.6978	0.0531	0.058	0.0238	0.0572
0.0	0.0	0.0	-3130.226	-3.4566	NaN	NaN	0.0011	0.1095	0.6986	0.0533	0.0581	0.0237	0.0569
0.0	0.0	0.0	-4016.226	-481.4566	NaN	NaN	0.107	0.1095	0.6988	0.0529	0.0584	0.0238	0.0566
0.0	0.0	0.0	-3493.226	-2486.4566	NaN	NaN	0.4158	0.1105	0.7007	0.0526	0.0562	0.0239	0.0562
0.0	0.0	0.0	-2334.226	309.5434	NaN	NaN	-0.1529	0.0962	0.7271	0.0534	0.0536	0.0206	0.0492
0.0	0.0	0.0	-2005.226	-338.4566	NaN	NaN	0.1444	0.0791	0.7551	0.0543	0.0549	0.0168	0.0398
0.0	0.0	0.0	-4936.226	-98.4566	NaN	NaN	0.0196	0.0759	0.7595	0.0542	0.0554	0.0162	0.0387
0.0	0.0	0.0	-3074.226	1515.5434	NaN	NaN	-0.3	0.0754	0.7601	0.0539	0.0557	0.0162	0.0386
0.0	0.0	0.0	-3476.226	-141.4566	NaN	NaN	0.0391	0.0768	0.76	0.0536	0.0551	0.0163	0.0382
0.0	0.0	0.0	-3084.226	-519.4566	NaN	NaN	0.1441	0.0767	0.7598	0.0538	0.0552	0.0164	0.0381
0.0	0.0	0.0	-3254.226	-1206.4566	NaN	NaN	0.2705	0.0762	0.7609	0.0534	0.0553	0.0164	0.0378
0.0	0.0	0.0	-2939.226	648.5434	NaN	NaN	-0.2831	0.0746	0.7626	0.0531	0.0559	0.0164	0.0375
0.0	0.0	0.0	-2456.226	-117.4566	NaN	NaN	0.0456	0.0757	0.7618	0.0532	0.0556	0.0164	0.0373
0.0	0.0	0.0	-4024.226	-450.4566	NaN	NaN	0.1007	0.0771	0.7601	0.0535	0.0555	0.0166	0.0372
0.0	0.0	0.0	-5331.226	-486.4566	NaN	NaN	0.0836	0.077	0.7602	0.0534	0.0559	0.0167	0.0369
0.0	0.0	0.0	-4229.226	976.5434	NaN	NaN	-0.3	0.0779	0.7603	0.0532	0.0555	0.0167	0.0363
0.0	0.0	0.0	-4957.226	-1476.4566	NaN	NaN	0.2295	0.08	0.76	0.0532	0.0545	0.0167	0.0357
0.0	0.0	0.0	-3663.226	-3118.4566	NaN	NaN	0.4598	0.0772	0.7626	0.0531	0.055	0.0166	0.0355
0.0	0.0	0.0	-4159.226	36.5434	NaN	NaN	-0.0089	0.0727	0.7675	0.0521	0.0562	0.0165	0.035
0.0	0.0	0.0	-2448.226	2347.5434	NaN	NaN	-0.3	0.0667	0.7754	0.0508	0.0564	0.0161	0.0346
0.0	0.0	0.0	-3748.226	-637.4566	NaN	NaN	0.1453	0.0655	0.779	0.05	0.0555	0.0159	0.034
0.0	0.0	0.0	-4164.226	-1676.4566	NaN	NaN	0.287	0.0648	0.7805	0.05	0.055	0.0158	0.0338
0.0	0.0	0.0	-1209.226	2131.5434	NaN	NaN	1.3	0.0614	0.7867	0.0488	0.0547	0.0155	0.0329
0.0	0.0	0.0	-3290.226	-721.4566	NaN	NaN	0.1798	0.0599	0.7907	0.048	0.0539	0.0152	0.0323
0.0	0.0	0.0	-3332.226	-585.4566	NaN	NaN	0.1494	0.0573	0.7957	0.0476	0.053	0.015	0.0314
0.0	0.0	0.0	-1921.226	753.5434	NaN	NaN	-0.3	0.0549	0.8	0.0474	0.0522	0.0148	0.0308
0.0	0.0	0.0	-3202.226	-484.4566	NaN	NaN	0.1314	0.0528	0.8032	0.0476	0.0514	0.0146	0.0303
0.0	0.0	0.0	-725.226	610.5434	NaN	NaN	-0.3	0.052	0.8033	0.0485	0.0511	0.0146	0.0304
0.0	0.0	0.0	-4068.226	1448.5434	NaN	NaN	-0.3	0.0534	0.8009	0.0493	0.0511	0.0148	0.0306
0.0	0.0	0.0	-3200.226	-2785.4566	NaN	NaN	0.4654	0.0538	0.8008	0.0492	0.051	0.0149	0.0303
0.0	0.0	0.0	-4043.226	-1740.4566	NaN	NaN	0.3009	0.0533	0.8023	0.0496	0.0502	0.0146	0.0301
0.0	0.0	0.0	-2277.226	784.5434	NaN	NaN	-0.3	0.0504	0.8063	0.0497	0.0496	0.0144	0.0296
0.0	0.0	0.0	-2964.226	1292.5434	NaN	NaN	-0.3	0.0498	0.808	0.0498	0.0488	0.0142	0.0294
0.0	0.0	0.0	-3512.226	620.5434	NaN	NaN	-0.2146	0.0483	0.8108	0.0498	0.0481	0.014	0.0291
0.0	0.0	0.0	-4138.226	1800.5434	NaN	NaN	-0.3	0.0465	0.8124	0.0508	0.0474	0.014	0.029
0.0	0.0	0.0	-3062.226	2960.5434	NaN	NaN	-0.3	0.0468	0.8118	0.0507	0.0478	0.0141	0.0289
0.0	0.0	0.0	-2664.226	-2578.4566	NaN	NaN	0.4918	0.0485	0.8098	0.0507	0.0479	0.0142	0.0288
0.0	0.0	0.0	-4943.226	648.5434	NaN	NaN	-0.151	0.0469	0.8126	0.0508	0.0472	0.0141	0.0283
0.0	0.0	0.0	-4019.226	989.5434	NaN	NaN	-0.3	0.0453	0.8157	0.0506	0.0466	0.0141	0.0277
0.0	0.0	0.0	-3488.226	2488.5434	NaN	NaN	-0.3	0.045	0.816	0.0507	0.0466	0.014	0.0277
0.0	0.0	0.0	-3534.226	-1728.4566	NaN	NaN	0.3284	0.0447	0.818	0.0497	0.0467	0.0138	0.0271
0.0	0.0	0.0	-1483.226	-2067.4566	NaN	NaN	0.5823	0.0433	0.8203	0.0501	0.0457	0.0136	0.027
0.0	0.0	0.0	-3671.226	5855.5434	NaN	NaN	1.3	0.0417	0.8208	0.0512	0.0453	0.0136	0.0273
0.0	0.0	0.0	-4006.226	942.5434	NaN	NaN	-0.3	0.0429	0.8196	0.051	0.0455	0.0136	0.0275
0.0	0.0	0.0	-4720.226	1098.5434	NaN	NaN	-0.3	0.0436	0.8185	0.0511	0.0456	0.0136	0.0276
0.0	0.0	0.0	-4017.226	-988.4566	NaN	NaN	0.1975	0.043	0.8193	0.0515	0.0452	0.0136	0.0275
0.0	0.0	0.0	-4169.226	3740.5434	NaN	NaN	-0.3	0.0423	0.8198	0.0518	0.045	0.0136	0.0275
0.0	0.0	0.0	-3940.226	1157.5434	NaN	NaN	-0.3	0.0423	0.8202	0.0516	0.045	0.0135	0.0274
0.0	0.0	0.0	-4746.226	-1098.4566	NaN	NaN	0.1879	0.0422	0.8205	0.0516	0.0448	0.0135	0.0273
0.0	0.0	0.0	-3782.226	-808.4566	NaN	NaN	0.1761	0.0411	0.8231	0.0511	0.0445	0.0134	0.0269
0.0	0.0	0.0	-1026.226	1378.5434	NaN	NaN	1.3	0.0408	0.8231	0.0515	0.0442	0.0133	0.027
0.0	0.0	0.0	-2479.226	-587.4566	NaN	NaN	0.1916	0.041	0.8234	0.0511	0.0444	0.0133	0.0269
0.0	0.0	0.0	-2760.226	-542.4566	NaN	NaN	0.1642	0.0405	0.8236	0.0515	0.0442	0.0133	0.0269
0.0	0.0	0.0	-3405.226	1845.5434	NaN	NaN	-0.3	0.0406	0.8229	0.0521	0.044	0.0134	0.027
0.0	0.0	0.0	-2172.226	-974.4566	NaN	NaN	0.3097	0.0407	0.823	0.0517	0.0442	0.0134	0.0269
0.0	0.0	0.0	-3296.226	-1814.4566	NaN	NaN	0.355	0.0408	0.8232	0.0515	0.0445	0.0132	0.0268
0.0	0.0	0.0	-3028.226	35.5434	NaN	NaN	-0.0119	0.0398	0.8246	0.0518	0.044	0.0131	0.0267
0.0	0.0	0.0	-2829.226	3303.5434	NaN	NaN	1.3	0.0395	0.8242	0.0524	0.0439	0.0131	0.0269
0.0	0.0	0.0	-3427.226	1367.5434	NaN	NaN	-0.3	0.0401	0.8224	0.0532	0.0438	0.0131	0.0273
0.0	0.0	0.0	-2615.226	-659.4566	NaN	NaN	0.2014	0.0408	0.8207	0.0538	0.0438	0.0132	0.0277
0.0	0.0	0.0	-5525.226	781.5434	NaN	NaN	-0.1648	0.0415	0.8193	0.0542	0.0439	0.0134	0.0277
0.0	0.0	0.0	-3769.226	-16.4566	NaN	NaN	0.0043	0.0418	0.8185	0.0545	0.0441	0.0135	0.0276
0.0	0.0	0.0	-4762.226	-106.4566	NaN	NaN	0.0219	0.0417	0.8189	0.0546	0.0439	0.0135	0.0273
0.0	0.0	0.0	-4127.226	1276.5434	NaN	NaN	-0.3	0.0413	0.819	0.0551	0.0436	0.0134	0.0276
0.0	0.0	0.0	-4740.226	1845.5434	NaN	NaN	-0.3	0.0412	0.8193	0.055	0.0435	0.0134	0.0275
0.0	0.0	0.0	-4835.226	3672.5434	NaN	NaN	-0.3	0.0409	0.8194	0.055	0.0436	0.0134	0.0277
0.0	0.0	0.0	-3575.226	1935.5434	NaN	NaN	-0.3	0.041	0.819	0.0551	0.0434	0.0134	0.0279
0.0	0.0	0.0	-3367.226	2468.5434	NaN	NaN	-0.3	0.0412	0.8189	0.0553	0.0433	0.0134	0.028
0.0	0.0	0.0	-3604.226	591.5434	NaN	NaN	-0.1964	0.0411	0.8192	0.0553	0.0434	0.0133	0.0277
0.0	0.0	0.0	-1353.226	-158.4566	NaN	NaN	0.1048	0.0413	0.8178	0.0561	0.0437	0.0134	0.0278
0.0	0.0	0.0	-3536.226	1543.5434	NaN	NaN	-0.3	0.0418	0.8161	0.0568	0.0437	0.0134	0.0282
0.0	0.0	0.0	-3428.226	941.5434	NaN	NaN	-0.3	0.042	0.8161	0.0568	0.0437	0.0135	0.028
0.0	0.0	0.0	-2360.226	-1228.4566	NaN	NaN	0.3423	0.0423	0.8164	0.0566	0.0439	0.0135	0.0274
0.0	0.0	0.0	-2316.226	-4621.4566	NaN	NaN	0.6661	0.0417	0.8179	0.056	0.0441	0.0133	0.0271
0.0	0.0	0.0	-4283.226	875.5434	NaN	NaN	-0.2569	0.0416	0.8178	0.0561	0.0439	0.0131	0.0275
0.0	0.0	0.0	-2019.226	3965.5434	NaN	NaN	1.3	0.0415	0.8181	0.0558	0.0439	0.013	0.0277
0.0	0.0	0.0	-2185.226	1017.5434	NaN	NaN	-0.3	0.0421	0.8162	0.0565	0.0441	0.0131	0.028
0.0	0.0	0.0	-5118.226	-1461.4566	NaN	NaN	0.2221	0.0424	0.8151	0.057	0.0443	0.0132	0.028
0.0	0.0	0.0	-4694.226	912.5434	NaN	NaN	-0.2413	0.0422	0.8154	0.0568	0.0444	0.0133	0.0279
0.0	0.0	0.0	-4428.226	1841.5434	NaN	NaN	-0.3	0.0425	0.8151	0.057	0.0443	0.0132	0.0279
0.0	0.0	0.0	-3412.226	-826.4566	NaN	NaN	0.195	0.0422	0.8155	0.0569	0.0445	0.0132	0.0276
0.0	0.0	0.0	-4335.226	-458.4566	NaN	NaN	0.0956	0.0422	0.8154	0.057	0.0446	0.0132	0.0275
0.0	0.0	0.0	-3834.226	3391.5434	NaN	NaN	-0.3	0.0419	0.8168	0.0563	0.0445	0.0131	0.0274
0.0	0.0	0.0	-4729.226	-905.4566	NaN	NaN	0.1607	0.0416	0.818	0.0553	0.045	0.013	0.0271
0.0	0.0	0.0	-3669.226	3187.5434	NaN	NaN	-0.3	0.0415	0.8177	0.0554	0.045	0.013	0.0273
0.0	0.0	0.0	-3558.226	586.5434	NaN	NaN	-0.1974	0.0416	0.8177	0.0554	0.045	0.0131	0.0273
0.0	0.0	0.0	-4415.226	1857.5434	NaN	NaN	-0.3	0.0418	0.8169	0.0559	0.0448	0.0132	0.0274
0.0	0.0	0.0	-3446.226	564.5434	NaN	NaN	-0.1959	0.042	0.8162	0.0561	0.0447	0.0133	0.0277
0.0	0.0	0.0	-3124.226	-520.4566	NaN	NaN	0.1428	0.0425	0.8151	0.0565	0.0447	0.0133	0.0279
0.0	0.0	0.0	-3545.226	-491.4566	NaN	NaN	0.1217	0.0422	0.8159	0.0561	0.0448	0.0132	0.0278
0.0	0.0	0.0	-4615.226	1171.5434	NaN	NaN	-0.3	0.0427	0.8145	0.057	0.0444	0.0132	0.0282
0.0	0.0	0.0	-3575.226	641.5434	NaN	NaN	-0.2187	0.0424	0.8154	0.0565	0.0444	0.0132	0.0281
0.0	0.0	0.0	-3847.226	54.5434	NaN	NaN	-0.0144	0.0429	0.8139	0.0572	0.0444	0.0132	0.0285
0.0	0.0	0.0	-3512.226	-1010.4566	NaN	NaN	0.2234	0.0429	0.8141	0.0572	0.0442	0.0132	0.0284
0.0	0.0	0.0	-4061.226	843.5434	NaN	NaN	-0.2622	0.0428	0.8142	0.0573	0.0441	0.0132	0.0284
0.0	0.0	0.0	-4510.226	4716.5434	NaN	NaN	1.3	0.0431	0.8135	0.0576	0.0437	0.0132	0.0289
0.0	0.0	0.0	-3756.226	557.5434	NaN	NaN	-0.1743	0.0432	0.8132	0.0579	0.0438	0.0132	0.0288
0.0	0.0	0.0	-3326.226	1245.5434	NaN	NaN	-0.3	0.0433	0.8124	0.0583	0.0439	0.0133	0.029
0.0	0.0	0.0	-2627.226	3105.5434	NaN	NaN	1.3	0.0436	0.8113	0.0587	0.0439	0.0132	0.0292
0.0	0.0	0.0	-3741.226	-174.4566	NaN	NaN	0.0446	0.0435	0.8114	0.0588	0.0442	0.0132	0.029
0.0	0.0	0.0	-2798.226	1467.5434	NaN	NaN	-0.3	0.0435	0.8102	0.0593	0.0446	0.0133	0.0291
0.0	0.0	0.0	-3287.226	828.5434	NaN	NaN	-0.3	0.0442	0.8092	0.0591	0.0452	0.0134	0.0289
0.0	0.0	0.0	-5070.226	-2038.4566	NaN	NaN	0.2868	0.0442	0.8101	0.058	0.0457	0.0134	0.0285
0.0	0.0	0.0	-1893.226	1200.5434	NaN	NaN	-0.3	0.0438	0.8101	0.0583	0.0458	0.0134	0.0286
0.0	0.0	0.0	-3175.226	1336.5434	NaN	NaN	-0.3	0.0439	0.8101	0.0579	0.0461	0.0134	0.0286
0.0	0.0	0.0	-5052.226	-2944.4566	NaN	NaN	0.3682	0.0442	0.8106	0.0567	0.0468	0.0133	0.0284
0.0	0.0	0.0	-3644.226	-804.4566	NaN	NaN	0.1808	0.0438	0.8114	0.0566	0.0466	0.0132	0.0284
0.0	0.0	0.0	-1762.226	1595.5434	NaN	NaN	-0.3	0.0435	0.8112	0.0568	0.0466	0.0132	0.0287
0.0	0.0	0.0	-3946.226	1420.5434	NaN	NaN	-0.3	0.0444	0.8095	0.0567	0.0471	0.0133	0.0289
0.0	0.0	0.0	-5142.226	-843.4566	NaN	NaN	0.1409	0.0449	0.8086	0.0565	0.0477	0.0134	0.0288
0.0	0.0	0.0	-4340.226	-2646.4566	NaN	NaN	0.3788	0.0447	0.8095	0.0563	0.0475	0.0134	0.0286
0.0	0.0	0.0	-2753.226	38.5434	NaN	NaN	-0.0142	0.044	0.8114	0.0557	0.0473	0.0133	0.0284
0.0	0.0	0.0	-4609.226	1055.5434	NaN	NaN	-0.297	0.0444	0.8106	0.0559	0.0472	0.0134	0.0285
0.0	0.0	0.0	-3479.226	-1773.4566	NaN	NaN	0.3376	0.0442	0.8119	0.0551	0.0474	0.0134	0.0282
0.0	0.0	0.0	-6471.226	-273.4566	NaN	NaN	0.0405	0.0436	0.814	0.0542	0.0471	0.0133	0.0278
0.0	0.0	0.0	-3982.226	1164.5434	NaN	NaN	-0.3	0.0428	0.816	0.0535	0.0468	0.0132	0.0277
0.0	0.0	0.0	-3655.226	683.5434	NaN	NaN	-0.23	0.0426	0.8166	0.053	0.0469	0.0131	0.0277
0.0	0.0	0.0	-3076.226	1239.5434	NaN	NaN	-0.3	0.0427	0.8159	0.0533	0.0469	0.0133	0.0279
0.0	0.0	0.0	-3396.226	-553.4566	NaN	NaN	0.1401	0.0429	0.8163	0.0528	0.0471	0.0133	0.0276
0.0	0.0	0.0	-4575.226	-461.4566	NaN	NaN	0.0916	0.0423	0.8179	0.0522	0.047	0.0133	0.0273
0.0	0.0	0.0	-4880.226	2767.5434	NaN	NaN	-0.3	0.0415	0.8194	0.0521	0.0466	0.0133	0.0271
0.0	0.0	0.0	-3800.226	-1244.4566	NaN	NaN	0.2467	0.0409	0.8213	0.0513	0.0466	0.0131	0.0267
0.0	0.0	0.0	-2146.226	1251.5434	NaN	NaN	-0.3	0.0404	0.8217	0.0515	0.0464	0.0131	0.0268
0.0	0.0	0.0	-2530.226	2433.5434	NaN	NaN	-0.3	0.0401	0.8224	0.0514	0.0464	0.0131	0.0266
0.0	0.0	0.0	-4343.226	967.5434	NaN	NaN	-0.2866	0.0403	0.8218	0.0516	0.0465	0.0132	0.0267
0.0	0.0	0.0	-4808.226	2964.5434	NaN	NaN	-0.3	0.0405	0.8211	0.0518	0.0467	0.0133	0.0267
0.0	0.0	0.0	-3274.226	1174.5434	NaN	NaN	-0.3	0.0411	0.8195	0.0521	0.0472	0.0134	0.0267
0.0	0.0	0.0	-3744.226	-1880.4566	NaN	NaN	0.3343	0.0411	0.8199	0.0519	0.0472	0.0134	0.0265
0.0	0.0	0.0	-3855.226	915.5434	NaN	NaN	-0.3	0.0406	0.8206	0.0522	0.0467	0.0134	0.0265
0.0	0.0	0.0	-4054.226	1796.5434	NaN	NaN	-0.3	0.0407	0.8204	0.0527	0.0462	0.0134	0.0265
0.0	0.0	0.0	-3666.226	-1081.4566	NaN	NaN	0.2278	0.0404	0.8215	0.052	0.0464	0.0134	0.0263
0.0	0.0	0.0	-4200.226	-694.4566	NaN	NaN	0.1419	0.0404	0.8219	0.0522	0.046	0.0133	0.0263
0.0	0.0	0.0	-1896.226	2537.5434	NaN	NaN	1.3	0.0396	0.8231	0.0526	0.0452	0.0133	0.0263
0.0	0.0	0.0	-3551.226	596.5434	NaN	NaN	-0.2019	0.04	0.822	0.0529	0.0453	0.0133	0.0265
0.0	0.0	0.0	-4132.226	969.5434	NaN	NaN	-0.3	0.0406	0.8202	0.0533	0.0456	0.0135	0.0267
0.0	0.0	0.0	-4851.226	-480.4566	NaN	NaN	0.0901	0.041	0.8199	0.0533	0.0455	0.0136	0.0267
0.0	0.0	0.0	-3738.226	-484.4566	NaN	NaN	0.1147	0.0406	0.8207	0.0532	0.0454	0.0135	0.0265
0.0	0.0	0.0	-2679.226	2845.5434	NaN	NaN	1.3	0.0405	0.8209	0.0534	0.0452	0.0135	0.0266
0.0	0.0	0.0	-4438.226	2869.5434	NaN	NaN	-0.3	0.0406	0.8201	0.0539	0.0451	0.0136	0.0267
0.0	0.0	0.0	-3502.226	-2479.4566	NaN	NaN	0.4145	0.0406	0.821	0.0532	0.0451	0.0136	0.0265
0.0	0.0	0.0	-3452.226	2143.5434	NaN	NaN	-0.3	0.0407	0.8201	0.0537	0.0451	0.0137	0.0267
0.0	0.0	0.0	-2446.226	1682.5434	NaN	NaN	-0.3	0.0411	0.8197	0.0534	0.0453	0.0138	0.0267
0.0	0.0	0.0	-3510.226	-2660.4566	NaN	NaN	0.4311	0.0419	0.8198	0.0526	0.0452	0.0136	0.0268
0.0	0.0	0.0	-4010.226	-215.4566	NaN	NaN	0.051	0.041	0.8213	0.0526	0.0449	0.0137	0.0265
0.0	0.0	0.0	-2410.226	1219.5434	NaN	NaN	-0.3	0.0401	0.8231	0.0521	0.0446	0.0137	0.0263
0.0	0.0	0.0	-2634.226	-1410.4566	NaN	NaN	0.3487	0.0394	0.8268	0.0504	0.0439	0.0137	0.0259
0.0	0.0	0.0	-3850.226	-632.4566	NaN	NaN	0.1411	0.0371	0.8347	0.0474	0.042	0.0137	0.0251
0.0	0.0	0.0	-4664.226	1032.5434	NaN	NaN	-0.2843	0.0339	0.8474	0.0425	0.0387	0.0137	0.0238
0.0	0.0	0.0	-3476.226	-1295.4566	NaN	NaN	0.2715	0.0301	0.8632	0.0364	0.0349	0.0134	0.0219
0.0	0.0	0.0	-5122.226	-931.4566	NaN	NaN	0.1539	0.0281	0.874	0.0322	0.0319	0.013	0.0208
0.0	0.0	0.0	-3157.226	-391.4566	NaN	NaN	0.1103	0.027	0.8789	0.0307	0.0302	0.0128	0.0204
0.0	0.0	0.0	-3621.226	333.5434	NaN	NaN	-0.1015	0.0264	0.8809	0.0302	0.0296	0.0127	0.0202
0.0	0.0	0.0	-3883.226	1624.5434	NaN	NaN	-0.3	0.0263	0.8808	0.0303	0.0295	0.0128	0.0203
0.0	0.0	0.0	-2012.226	-1024.4566	NaN	NaN	0.3374	0.0265	0.8806	0.0303	0.0293	0.0129	0.0204
0.0	0.0	0.0	-4010.226	165.5434	NaN	NaN	-0.0431	0.0266	0.8806	0.0302	0.0292	0.0129	0.0204
0.0	0.0	0.0	-3896.226	-733.4566	NaN	NaN	0.1584	0.0264	0.8815	0.03	0.029	0.0128	0.0203
0.0	0.0	0.0	-4137.226	22.5434	NaN	NaN	-0.0055	0.0263	0.8816	0.0301	0.0289	0.0128	0.0203
0.0	0.0	0.0	-4482.226	-523.4566	NaN	NaN	0.1046	0.026	0.8822	0.03	0.0289	0.0127	0.0201
0.0	0.0	0.0	-1751.226	-81.4566	NaN	NaN	0.0444	0.0261	0.882	0.0301	0.0288	0.0127	0.0203
0.0	0.0	0.0	-4340.226	368.5434	NaN	NaN	-0.0928	0.0261	0.8822	0.0301	0.0286	0.0127	0.0203
0.0	0.0	0.0	-2015.226	-1631.4566	NaN	NaN	0.4474	0.0258	0.8831	0.0298	0.0285	0.0126	0.0202
0.0	0.0	0.0	-3523.226	-914.4566	NaN	NaN	0.2061	0.026	0.8828	0.03	0.0283	0.0125	0.0203
0.0	0.0	0.0	-2721.226	837.5434	NaN	NaN	-0.3	0.0259	0.8835	0.0298	0.0281	0.0125	0.0202
0.0	0.0	0.0	-4545.226	14.5434	NaN	NaN	-0.0032	0.0261	0.8831	0.0301	0.028	0.0124	0.0204
0.0	0.0	0.0	-1748.226	2720.5434	NaN	NaN	1.3	0.0264	0.8822	0.0304	0.0278	0.0124	0.0208
0.0	0.0	0.0	-4748.226	3261.5434	NaN	NaN	-0.3	0.0262	0.8828	0.0303	0.0277	0.0124	0.0205
0.0	0.0	0.0	-4108.226	-778.4566	NaN	NaN	0.1593	0.0263	0.8824	0.0306	0.0277	0.0125	0.0206
0.0	0.0	0.0	-3766.226	687.5434	NaN	NaN	-0.2233	0.0263	0.8825	0.0307	0.0275	0.0124	0.0205
0.0	0.0	0.0	-2914.226	2066.5434	NaN	NaN	-0.3	0.0261	0.8828	0.0306	0.0274	0.0124	0.0206
0.0	0.0	0.0	-2584.226	3576.5434	NaN	NaN	1.3	0.0264	0.8821	0.031	0.0274	0.0125	0.0206
0.0	0.0	0.0	-4334.226	-1149.4566	NaN	NaN	0.2096	0.0261	0.8827	0.0309	0.0275	0.0125	0.0203
0.0	0.0	0.0	-4741.226	3689.5434	NaN	NaN	-0.3	0.0261	0.8831	0.0307	0.0272	0.0125	0.0203
0.0	0.0	0.0	-1178.226	3874.5434	NaN	NaN	1.3	0.0259	0.8837	0.0305	0.0273	0.0124	0.0202
0.0	0.0	0.0	-3792.226	-675.4566	NaN	NaN	0.1512	0.0261	0.8829	0.0309	0.0274	0.0125	0.0202
0.0	0.0	0.0	-4213.226	2788.5434	NaN	NaN	-0.3	0.026	0.883	0.0308	0.0274	0.0125	0.0202
0.0	0.0	0.0	-2892.226	281.5434	NaN	NaN	-0.1078	0.026	0.8828	0.0309	0.0275	0.0126	0.0202
0.0	0.0	0.0	-3527.226	3835.5434	NaN	NaN	1.3	0.0261	0.8829	0.0308	0.0275	0.0126	0.0202
0.0	0.0	0.0	-5188.226	-2306.4566	NaN	NaN	0.3077	0.0259	0.8839	0.0306	0.0275	0.0125	0.0197
0.0	0.0	0.0	-3145.226	730.5434	NaN	NaN	-0.3	0.0259	0.8835	0.0306	0.0274	0.0125	0.02
0.0	0.0	0.0	-3203.226	619.5434	NaN	NaN	-0.2398	0.0258	0.8844	0.0302	0.0273	0.0124	0.0199
0.0	0.0	0.0	-3658.226	-1582.4566	NaN	NaN	0.302	0.0262	0.8832	0.0307	0.0273	0.0124	0.0202
0.0	0.0	0.0	-1553.226	-658.4566	NaN	NaN	0.2977	0.026	0.8838	0.0304	0.0273	0.0125	0.02
0.0	0.0	0.0	-5992.226	-293.4566	NaN	NaN	0.0467	0.0261	0.8838	0.0304	0.0272	0.0124	0.0201
0.0	0.0	0.0	-2948.226	180.5434	NaN	NaN	-0.0652	0.0258	0.8853	0.0299	0.0271	0.0123	0.0197
0.0	0.0	0.0	-2794.226	728.5434	NaN	NaN	-0.3	0.0259	0.885	0.03	0.0271	0.0121	0.0198
0.0	0.0	0.0	-4559.226	2707.5434	NaN	NaN	-0.3	0.0258	0.8854	0.0298	0.0271	0.0121	0.0198
0.0	0.0	0.0	-3566.226	1081.5434	NaN	NaN	-0.3	0.0257	0.8861	0.0295	0.0271	0.012	0.0196
0.0	0.0	0.0	-2801.226	1961.5434	NaN	NaN	-0.3	0.0257	0.8856	0.0296	0.0272	0.0121	0.0198
0.0	0.0	0.0	-2465.226	3644.5434	NaN	NaN	1.3	0.0257	0.8858	0.0296	0.0272	0.012	0.0197
0.0	0.0	0.0	-4083.226	-1680.4566	NaN	NaN	0.2916	0.0257	0.8859	0.0296	0.0272	0.012	0.0195
0.0	0.0	0.0	-2996.226	2149.5434	NaN	NaN	-0.3	0.0259	0.8846	0.03	0.0274	0.0122	0.0199
0.0	0.0	0.0	-2672.226	1865.5434	NaN	NaN	-0.3	0.026	0.8844	0.03	0.0274	0.0123	0.0199
0.0	0.0	0.0	-3529.226	-990.4566	NaN	NaN	0.2191	0.026	0.8844	0.0301	0.0275	0.0124	0.0196
0.0	0.0	0.0	-3227.226	-2024.4566	NaN	NaN	0.3855	0.0259	0.8849	0.0299	0.0275	0.0124	0.0195
0.0	0.0	0.0	-2382.226	-36.4566	NaN	NaN	0.0151	0.0261	0.8845	0.03	0.0273	0.0123	0.0198
0.0	0.0	0.0	-2940.226	4550.5434	NaN	NaN	1.3	0.0261	0.8839	0.0301	0.0274	0.0123	0.0202
0.0	0.0	0.0	-2264.226	489.5434	NaN	NaN	-0.2758	0.0269	0.8815	0.031	0.0273	0.0123	0.021
0.0	0.0	0.0	-2416.226	1758.5434	NaN	NaN	-0.3	0.0273	0.88	0.0315	0.0272	0.0125	0.0215
0.0	0.0	0.0	-3917.226	-200.4566	NaN	NaN	0.0487	0.0278	0.8783	0.0321	0.0272	0.0127	0.0219
0.0	0.0	0.0	-4716.226	434.5434	NaN	NaN	-0.1015	0.0281	0.8775	0.0326	0.0271	0.0128	0.0219
0.0	0.0	0.0	-4320.226	-1233.4566	NaN	NaN	0.2221	0.028	0.8776	0.0328	0.027	0.0127	0.0218
0.0	0.0	0.0	-2935.226	1308.5434	NaN	NaN	-0.3	0.0283	0.8767	0.0332	0.0268	0.0127	0.0223
0.0	0.0	0.0	-2201.226	2519.5434	NaN	NaN	1.3	0.028	0.8778	0.0328	0.0267	0.0126	0.0221
0.0	0.0	0.0	-2113.226	2502.5434	NaN	NaN	1.3	0.028	0.8774	0.0329	0.0266	0.0127	0.0223
0.0	0.0	0.0	-3546.226	753.5434	NaN	NaN	-0.2698	0.028	0.8774	0.033	0.0267	0.0127	0.0221
0.0	0.0	0.0	-3998.226	-497.4566	NaN	NaN	0.1107	0.0284	0.8763	0.0336	0.0267	0.0127	0.0222
0.0	0.0	0.0	-3638.226	4862.5434	NaN	NaN	1.3	0.0282	0.877	0.0334	0.0267	0.0126	0.0221
0.0	0.0	0.0	-3128.226	606.5434	NaN	NaN	-0.2405	0.0282	0.8771	0.0335	0.0267	0.0126	0.0219
0.0	0.0	0.0	-3233.226	3805.5434	NaN	NaN	1.3	0.0284	0.8761	0.0338	0.0268	0.0127	0.0221
0.0	0.0	0.0	-2948.226	2567.5434	NaN	NaN	-0.3	0.0283	0.8762	0.0338	0.0271	0.0127	0.0219
0.0	0.0	0.0	-2886.226	-2245.4566	NaN	NaN	0.4376	0.0286	0.8756	0.0341	0.0272	0.0127	0.0218
0.0	0.0	0.0	-1875.226	3052.5434	NaN	NaN	1.3	0.0285	0.8761	0.0338	0.0273	0.0126	0.0217
0.0	0.0	0.0	-3132.226	-256.4566	NaN	NaN	0.0757	0.0288	0.8753	0.0341	0.0276	0.0126	0.0216
0.0	0.0	0.0	-6064.226	1399.5434	NaN	NaN	-0.3	0.0288	0.8753	0.034	0.0276	0.0127	0.0216
0.0	0.0	0.0	-3992.226	698.5434	NaN	NaN	-0.2121	0.0289	0.8753	0.034	0.0276	0.0126	0.0216
0.0	0.0	0.0	-3770.226	349.5434	NaN	NaN	-0.1022	0.0289	0.8754	0.0338	0.0277	0.0127	0.0215
0.0	0.0	0.0	-3593.226	-1217.4566	NaN	NaN	0.2531	0.0291	0.8751	0.0337	0.0279	0.0127	0.0216
0.0	0.0	0.0	-3697.226	-2334.4566	NaN	NaN	0.387	0.029	0.8753	0.0337	0.0278	0.0126	0.0216
0.0	0.0	0.0	-3901.226	822.5434	NaN	NaN	-0.2672	0.029	0.875	0.0338	0.0278	0.0127	0.0218
0.0	0.0	0.0	-1305.226	435.5434	NaN	NaN	-0.3	0.0291	0.8748	0.0339	0.0277	0.0127	0.0219
0.0	0.0	0.0	-4378.226	-2891.4566	NaN	NaN	0.3977	0.0291	0.8754	0.0336	0.0278	0.0125	0.0216
0.0	0.0	0.0	-5139.226	-602.4566	NaN	NaN	0.1049	0.0291	0.8759	0.0336	0.0274	0.0124	0.0216
0.0	0.0	0.0	-2967.226	1120.5434	NaN	NaN	-0.3	0.0285	0.8777	0.0329	0.0272	0.0123	0.0214
0.0	0.0	0.0	-4028.226	1111.5434	NaN	NaN	-0.3	0.0284	0.878	0.0327	0.0272	0.0123	0.0215
0.0	0.0	0.0	-1563.226	-1169.4566	NaN	NaN	0.428	0.0284	0.8778	0.0328	0.0272	0.0123	0.0216
0.0	0.0	0.0	-3175.226	-1390.4566	NaN	NaN	0.3045	0.0289	0.8769	0.0331	0.027	0.0123	0.0219
0.0	0.0	0.0	-2217.226	1854.5434	NaN	NaN	-0.3	0.0283	0.878	0.0326	0.027	0.0123	0.0218
0.0	0.0	0.0	-3392.226	2242.5434	NaN	NaN	-0.3	0.0287	0.8769	0.033	0.027	0.0123	0.0221
0.0	0.0	0.0	-2666.226	781.5434	NaN	NaN	-0.3	0.0287	0.8767	0.033	0.0272	0.0123	0.0221
0.0	0.0	0.0	-4990.226	2320.5434	NaN	NaN	-0.3	0.0287	0.8766	0.0331	0.0272	0.0122	0.0221
0.0	0.0	0.0	-2745.226	-12.4566	NaN	NaN	0.0045	0.0286	0.8768	0.0332	0.0273	0.0121	0.0219
0.0	0.0	0.0	-2991.226	5325.5434	NaN	NaN	1.3	0.0289	0.8759	0.0336	0.0272	0.0122	0.0222
0.0	0.0	0.0	-2976.226	2972.5434	NaN	NaN	-0.3	0.0292	0.8744	0.0342	0.0274	0.0122	0.0226
0.0	0.0	0.0	-3813.226	2269.5434	NaN	NaN	-0.3	0.03	0.8721	0.0351	0.0275	0.0123	0.0231
0.0	0.0	0.0	-4472.226	1144.5434	NaN	NaN	-0.3	0.0309	0.8691	0.0362	0.0278	0.0124	0.0237
0.0	0.0	0.0	-2681.226	1798.5434	NaN	NaN	-0.3	0.0315	0.8672	0.0369	0.028	0.0125	0.024
0.0	0.0	0.0	-4548.226	-209.4566	NaN	NaN	0.044	0.0319	0.866	0.0372	0.0284	0.0125	0.024
0.0	0.0	0.0	-3466.226	2140.5434	NaN	NaN	-0.3	0.0319	0.8661	0.0372	0.0284	0.0125	0.024
0.0	0.0	0.0	-3780.226	-2785.4566	NaN	NaN	0.4242	0.0317	0.8671	0.0366	0.0285	0.0124	0.0236
0.0	0.0	0.0	-2457.226	2492.5434	NaN	NaN	1.3	0.0317	0.8672	0.0367	0.0281	0.0123	0.024
0.0	0.0	0.0	-3757.226	2020.5434	NaN	NaN	-0.3	0.0318	0.8667	0.0368	0.028	0.0124	0.0242
0.0	0.0	0.0	-5274.226	1451.5434	NaN	NaN	-0.3	0.0319	0.8665	0.0369	0.028	0.0125	0.0243
0.0	0.0	0.0	-3423.226	-14.4566	NaN	NaN	0.0042	0.032	0.866	0.037	0.0283	0.0125	0.0243
0.0	0.0	0.0	-4629.226	1360.5434	NaN	NaN	-0.3	0.032	0.8661	0.037	0.0282	0.0125	0.0243
0.0	0.0	0.0	-4162.226	509.5434	NaN	NaN	-0.1395	0.0318	0.8668	0.0366	0.0283	0.0124	0.0241
0.0	0.0	0.0	-966.226	-1123.4566	NaN	NaN	0.5376	0.032	0.8664	0.0367	0.0284	0.0123	0.0242
0.0	0.0	0.0	-3393.226	2252.5434	NaN	NaN	-0.3	0.0317	0.8673	0.0363	0.0283	0.0123	0.0241
0.0	0.0	0.0	-3073.226	-1382.4566	NaN	NaN	0.3103	0.0319	0.8669	0.0364	0.0285	0.0122	0.0242
0.0	0.0	0.0	-2405.226	1957.5434	NaN	NaN	-0.3	0.032	0.8664	0.0364	0.0285	0.0123	0.0243
0.0	0.0	0.0	-4886.226	1131.5434	NaN	NaN	-0.3	0.033	0.8635	0.037	0.0292	0.0127	0.0247
0.0	0.0	0.0	-3800.226	-817.4566	NaN	NaN	0.177	0.0358	0.8579	0.037	0.0304	0.0137	0.0253
0.0	0.0	0.0	-2046.226	-1400.4566	NaN	NaN	0.4063	0.0447	0.8419	0.0393	0.0318	0.017	0.0253
0.0	0.0	0.0	-2231.226	1538.5434	NaN	NaN	-0.3	0.0607	0.8111	0.0471	0.0326	0.0232	0.0252
0.0	0.0	0.0	-3058.226	-237.4566	NaN	NaN	0.0721	0.0684	0.7976	0.0495	0.0336	0.0259	0.025
0.0	0.0	0.0	-4312.226	-1685.4566	NaN	NaN	0.281	0.0704	0.7948	0.0494	0.0341	0.0263	0.025
0.0	0.0	0.0	-3558.226	2005.5434	NaN	NaN	-0.3	0.0704	0.7944	0.0492	0.0346	0.0261	0.0252
0.0	0.0	0.0	-5482.226	473.5434	NaN	NaN	-0.0945	0.0714	0.7934	0.0485	0.0351	0.0264	0.0251
0.0	0.0	0.0	-5173.226	2118.5434	NaN	NaN	-0.3	0.0717	0.7926	0.0484	0.0354	0.0266	0.0253
0.0	0.0	0.0	-3995.226	65.5434	NaN	NaN	-0.0167	0.0724	0.7918	0.0479	0.0357	0.0271	0.0251
0.0	0.0	0.0	-3288.226	239.5434	NaN	NaN	-0.0786	0.0727	0.7914	0.0477	0.0356	0.0276	0.0251
0.0	0.0	0.0	-2792.226	1489.5434	NaN	NaN	-0.3	0.0738	0.7891	0.0477	0.036	0.028	0.0255
0.0	0.0	0.0	-2958.226	-2178.4566	NaN	NaN	0.4241	0.0759	0.7866	0.0471	0.0362	0.0286	0.0257
0.0	0.0	0.0	-2426.226	-778.4566	NaN	NaN	0.2429	0.0769	0.7842	0.0473	0.0366	0.0289	0.0262
0.0	0.0	0.0	-3756.226	614.5434	NaN	NaN	-0.1956	0.0793	0.7804	0.0471	0.0371	0.0294	0.0267
0.0	0.0	0.0	-4362.226	-997.4566	NaN	NaN	0.1861	0.0817	0.7783	0.0463	0.037	0.0298	0.0268
0.0	0.0	0.0	-3798.226	302.5434	NaN	NaN	-0.0865	0.081	0.7786	0.0464	0.037	0.0299	0.027
0.0	0.0	0.0	-2896.226	-1003.4566	NaN	NaN	0.2573	0.0817	0.7781	0.0465	0.0368	0.0299	0.0271
0.0	0.0	0.0	-3532.226	244.5434	NaN	NaN	-0.0744	0.0803	0.7796	0.0466	0.0365	0.0299	0.0271
0.0	0.0	0.0	-4592.226	575.5434	NaN	NaN	-0.1433	0.08	0.7802	0.0468	0.0361	0.0297	0.0272
0.0	0.0	0.0	-3357.226	1713.5434	NaN	NaN	-0.3	0.0794	0.7802	0.0474	0.0357	0.0299	0.0274
0.0	0.0	0.0	-3629.226	895.5434	NaN	NaN	-0.3	0.0801	0.7794	0.0475	0.0356	0.0298	0.0275
0.0	0.0	0.0	-3251.226	381.5434	NaN	NaN	-0.133	0.0806	0.7791	0.0477	0.0353	0.0297	0.0276
0.0	0.0	0.0	-2354.226	-175.4566	NaN	NaN	0.0694	0.0804	0.7795	0.0481	0.035	0.0293	0.0277
0.0	0.0	0.0	-4664.226	3328.5434	NaN	NaN	-0.3	0.0795	0.7804	0.0486	0.0349	0.029	0.0276
0.0	0.0	0.0	-648.226	230.5434	NaN	NaN	-0.3	0.0812	0.7788	0.0483	0.0349	0.0292	0.0277
0.0	0.0	0.0	-3205.226	2542.5434	NaN	NaN	-0.3	0.085	0.7726	0.0481	0.0361	0.03	0.0283
0.0	0.0	0.0	-5439.226	-1884.4566	NaN	NaN	0.2573	0.0938	0.7631	0.046	0.0368	0.0314	0.0289
0.0	0.0	0.0	-5076.226	136.5434	NaN	NaN	-0.0276	0.0974	0.7589	0.0455	0.0369	0.032	0.0293
0.0	0.0	0.0	-2646.226	1353.5434	NaN	NaN	-0.3	0.0931	0.7628	0.0465	0.037	0.0313	0.0293
0.0	0.0	0.0	-2787.226	1230.5434	NaN	NaN	-0.3	0.0939	0.7603	0.047	0.0376	0.0313	0.0298
0.0	0.0	0.0	-2744.226	988.5434	NaN	NaN	-0.3	0.0988	0.7529	0.0464	0.0386	0.0324	0.031
0.0	0.0	0.0	-3199.226	-522.4566	NaN	NaN	0.1404	0.1084	0.7402	0.0453	0.0393	0.0344	0.0325
0.0	0.0	0.0	-3729.226	-1744.4566	NaN	NaN	0.3187	0.1178	0.7275	0.0445	0.0399	0.0366	0.0338
0.0	0.0	0.0	-4474.226	225.5434	NaN	NaN	-0.0531	0.1235	0.7192	0.0443	0.0404	0.0379	0.0347
0.0	0.0	0.0	-2468.226	-101.4566	NaN	NaN	0.0395	0.1269	0.7142	0.0438	0.041	0.0388	0.0353
0.0	0.0	0.0	-4028.226	-2159.4566	NaN	NaN	0.349	0.1316	0.7085	0.0433	0.0412	0.0397	0.0357
0.0	0.0	0.0	-5664.226	401.5434	NaN	NaN	-0.0763	0.1312	0.7091	0.0432	0.0414	0.0395	0.0356
0.0	0.0	0.0	-2875.226	243.5434	NaN	NaN	-0.0925	0.1303	0.7102	0.043	0.0418	0.0392	0.0355
0.0	0.0	0.0	-3748.226	1223.5434	NaN	NaN	-0.3	0.1304	0.7095	0.0425	0.0425	0.0395	0.0356
0.0	0.0	0.0	-3902.226	-2624.4566	NaN	NaN	0.4021	0.1384	0.7004	0.0418	0.0427	0.0409	0.0358
0.0	0.0	0.0	-4072.226	396.5434	NaN	NaN	-0.1079	0.1323	0.7075	0.042	0.043	0.0398	0.0355
0.0	0.0	0.0	-4602.226	-1454.4566	NaN	NaN	0.2401	0.1337	0.7072	0.0413	0.0429	0.0398	0.0351
0.0	0.0	0.0	-2417.226	-287.4566	NaN	NaN	0.1063	0.1322	0.7088	0.0413	0.0432	0.0395	0.0351
0.0	0.0	0.0	-3760.226	-952.4566	NaN	NaN	0.2021	0.1338	0.7078	0.0403	0.0435	0.0399	0.0346
0.0	0.0	0.0	-3512.226	-1556.4566	NaN	NaN	0.3071	0.1344	0.7068	0.0405	0.0439	0.0399	0.0345
0.0	0.0	0.0	-2956.226	-278.4566	NaN	NaN	0.0861	0.1261	0.7161	0.0408	0.0444	0.0387	0.0339
0.0	0.0	0.0	-5289.226	-141.4566	NaN	NaN	0.026	0.123	0.7186	0.0409	0.0453	0.0384	0.0338
0.0	0.0	0.0	-2251.226	3146.5434	NaN	NaN	1.3	0.1244	0.7132	0.0409	0.0469	0.0396	0.0351
0.0	0.0	0.0	-4142.226	1259.5434	NaN	NaN	-0.3	0.1387	0.6929	0.0402	0.0487	0.0411	0.0383
0.0	0.0	0.0	-3665.226	1194.5434	NaN	NaN	-0.3	0.1467	0.6798	0.0398	0.0516	0.0417	0.0405
0.0	0.0	0.0	-3953.226	3430.5434	NaN	NaN	-0.3	0.1572	0.6651	0.0386	0.0528	0.0446	0.0418
0.0	0.0	0.0	-4902.226	2657.5434	NaN	NaN	-0.3	0.1714	0.6472	0.0367	0.0531	0.0484	0.0432
0.0	0.0	0.0	-3823.226	-2147.4566	NaN	NaN	0.3597	0.1941	0.6231	0.0352	0.0534	0.0513	0.0428
0.0	0.0	0.0	-4108.226	-2127.4566	NaN	NaN	0.3412	0.2058	0.6114	0.0349	0.0539	0.052	0.0421
0.0	0.0	0.0	-2893.226	-142.4566	NaN	NaN	0.0469	0.205	0.6114	0.0348	0.0545	0.0523	0.042
0.0	0.0	0.0	-4989.226	-2343.4566	NaN	NaN	0.3196	0.2071	0.6087	0.0349	0.055	0.0525	0.0419
0.0	0.0	0.0	-4679.226	3858.5434	NaN	NaN	-0.3	0.1949	0.6161	0.0357	0.0565	0.0534	0.0434
0.0	0.0	0.0	-3225.226	1467.5434	NaN	NaN	-0.3	0.1961	0.6155	0.0352	0.0561	0.0538	0.0434
0.0	0.0	0.0	-2326.226	-425.4566	NaN	NaN	0.1546	0.2001	0.6119	0.0351	0.0557	0.054	0.0432
0.0	0.0	0.0	-4890.226	270.5434	NaN	NaN	-0.0586	0.2092	0.6054	0.0349	0.0548	0.0534	0.0422
0.0	0.0	0.0	-4571.226	-1731.4566	NaN	NaN	0.2747	0.2132	0.602	0.0351	0.0548	0.0532	0.0418
0.0	0.0	0.0	-6020.226	-621.4566	NaN	NaN	0.0936	0.2128	0.6023	0.035	0.055	0.0531	0.0418
0.0	0.0	0.0	-2912.226	1125.5434	NaN	NaN	-0.3	0.2089	0.6026	0.0352	0.0567	0.054	0.0426
0.0	0.0	0.0	-4021.226	3480.5434	NaN	NaN	-0.3	0.2068	0.6042	0.0352	0.0567	0.0542	0.0429
0.0	0.0	0.0	-3246.226	271.5434	NaN	NaN	-0.0913	0.2088	0.603	0.0356	0.0559	0.0536	0.0431
0.0	0.0	0.0	-4372.226	1055.5434	NaN	NaN	-0.3	0.21	0.6011	0.0364	0.0555	0.0533	0.0436
0.0	0.0	0.0	-3768.226	-308.4566	NaN	NaN	0.0757	0.2116	0.6012	0.037	0.0546	0.0524	0.0433
0.0	0.0	0.0	-3446.226	199.5434	NaN	NaN	-0.0615	0.214	0.5991	0.0378	0.0541	0.052	0.043
0.0	0.0	0.0	-2974.226	-80.4566	NaN	NaN	0.0263	0.2125	0.6004	0.0382	0.054	0.0517	0.0431
0.0	0.0	0.0	-4927.226	-1155.4566	NaN	NaN	0.19	0.2122	0.601	0.0387	0.0538	0.0515	0.0428
0.0	0.0	0.0	-5288.226	2248.5434	NaN	NaN	-0.3	0.2102	0.6024	0.0391	0.0539	0.0514	0.0431
0.0	0.0	0.0	-3526.226	343.5434	NaN	NaN	-0.1079	0.2101	0.6015	0.0396	0.0537	0.0519	0.0432
0.0	0.0	0.0	-3554.226	-851.4566	NaN	NaN	0.1933	0.2129	0.5961	0.0406	0.0533	0.0537	0.0434
0.0	0.0	0.0	-3197.226	1174.5434	NaN	NaN	-0.3	0.2167	0.5904	0.0419	0.0525	0.0548	0.0437
0.0	0.0	0.0	-2814.226	47.5434	NaN	NaN	-0.0172	0.2184	0.5895	0.0426	0.0512	0.0553	0.0431
0.0	0.0	0.0	-3118.226	-2105.4566	NaN	NaN	0.4031	0.2267	0.5777	0.0452	0.0496	0.0586	0.0422
0.0	0.0	0.0	-2964.226	-517.4566	NaN	NaN	0.1486	0.239	0.561	0.0477	0.0483	0.062	0.042
0.0	0.0	0.0	-2385.226	-403.4566	NaN	NaN	0.1447	0.2466	0.551	0.0493	0.047	0.0643	0.0419
0.0	0.0	0.0	-3537.226	-1688.4566	NaN	NaN	0.3231	0.2704	0.5203	0.0525	0.0454	0.0694	0.042
0.0	0.0	0.0	-4841.226	1027.5434	NaN	NaN	-0.2694	0.2935	0.4926	0.0543	0.0441	0.0725	0.043
0.0	0.0	0.0	-4595.226	-2690.4566	NaN	NaN	0.3693	0.3438	0.4412	0.0529	0.0423	0.0742	0.0456
0.0	0.0	0.0	-4905.226	-879.4566	NaN	NaN	0.152	0.3863	0.3972	0.0542	0.041	0.0739	0.0474
0.0	0.0	0.0	-4112.226	1307.5434	NaN	NaN	-0.3	0.3921	0.3881	0.0549	0.0421	0.0762	0.0466
0.0	0.0	0.0	-4697.226	235.5434	NaN	NaN	-0.0528	0.4039	0.3757	0.0544	0.0419	0.0763	0.0478
0.0	0.0	0.0	-4452.226	1622.5434	NaN	NaN	-0.3	0.3912	0.383	0.0561	0.0437	0.0793	0.0468
0.0	0.0	0.0	-3413.226	399.5434	NaN	NaN	-0.1326	0.402	0.3731	0.0552	0.0433	0.0786	0.0478
0.0	0.0	0.0	-3741.226	329.5434	NaN	NaN	-0.0966	0.4152	0.3563	0.0552	0.0444	0.0801	0.0487
0.0	0.0	0.0	-3522.226	2702.5434	NaN	NaN	-0.3	0.4513	0.3241	0.0518	0.0448	0.0808	0.0473
0.0	0.0	0.0	-4227.226	-822.4566	NaN	NaN	0.1629	0.5999	0.2087	0.0385	0.0388	0.0702	0.0439
0.0	0.0	0.0	-4384.226	-406.4566	NaN	NaN	0.0848	0.6681	0.1542	0.0332	0.0376	0.0693	0.0376
0.0	0.0	0.0	-2962.226	2127.5434	NaN	NaN	-0.3	0.6975	0.1324	0.0302	0.0355	0.0672	0.0372
0.0	0.0	0.0	-3994.226	969.5434	NaN	NaN	-0.3	0.7093	0.1243	0.0302	0.0346	0.0653	0.0363
0.0	0.0	0.0	-1324.226	2667.5434	NaN	NaN	1.3	0.6977	0.1282	0.0313	0.0367	0.0691	0.0371
0.0	0.0	0.0	-4128.226	159.5434	NaN	NaN	-0.0402	0.7249	0.1134	0.0301	0.0331	0.0625	0.0359
0.0	0.0	0.0	-3876.226	1876.5434	NaN	NaN	-0.3	0.7022	0.1229	0.0322	0.0368	0.0686	0.0372
0.0	0.0	0.0	-2998.226	2132.5434	NaN	NaN	-0.3	0.7181	0.1138	0.0312	0.0348	0.0657	0.0364
0.0	0.0	0.0	-5095.226	2307.5434	NaN	NaN	-0.3	0.7374	0.1027	0.0312	0.0325	0.0605	0.0356
0.0	0.0	0.0	-3746.226	869.5434	NaN	NaN	-0.3	0.7658	0.0872	0.0308	0.029	0.0532	0.034
0.0	0.0	0.0	-3316.226	7.5434	NaN	NaN	-0.0023	0.7874	0.0756	0.0306	0.0262	0.0473	0.033
0.0	0.0	0.0	-2857.226	-1705.4566	NaN	NaN	0.3738	0.7974	0.07	0.0306	0.0248	0.0444	0.0327
0.0	0.0	0.0	-2502.226	-2905.4566	NaN	NaN	0.5373	0.7987	0.0685	0.0309	0.0248	0.0441	0.033
0.0	0.0	0.0	-2905.226	-244.4566	NaN	NaN	0.0776	0.7933	0.0708	0.0312	0.0256	0.0457	0.0334
0.0	0.0	0.0	-3523.226	-170.4566	NaN	NaN	0.0461	0.7912	0.0718	0.0313	0.0258	0.0463	0.0336
0.0	0.0	0.0	-4202.226	2391.5434	NaN	NaN	-0.3	0.7842	0.0746	0.0317	0.0269	0.0484	0.0343
0.0	0.0	0.0	-3767.226	-212.4566	NaN	NaN	0.0534	0.7797	0.0767	0.0318	0.0276	0.0498	0.0344
0.0	0.0	0.0	-3708.226	3449.5434	NaN	NaN	-0.3	0.7658	0.0829	0.0326	0.0299	0.0536	0.0351
0.0	0.0	0.0	-2736.226	3540.5434	NaN	NaN	1.3	0.7767	0.0779	0.0317	0.0282	0.0512	0.0342
0.0	0.0	0.0	-1023.226	-140.4566	NaN	NaN	0.1207	0.7836	0.074	0.0318	0.0274	0.0493	0.0339
0.0	0.0	0.0	-4958.226	3440.5434	NaN	NaN	-0.3	0.7918	0.07	0.0316	0.0265	0.0469	0.0333
0.0	0.0	0.0	-5755.226	2805.5434	NaN	NaN	-0.3	0.8004	0.0657	0.0315	0.0255	0.0441	0.0328
0.0	0.0	0.0	-2287.226	-1767.4566	NaN	NaN	0.4359	0.8013	0.0646	0.032	0.0256	0.0435	0.0329
0.0	0.0	0.0	-4694.226	546.5434	NaN	NaN	-0.1318	0.802	0.0639	0.0324	0.0258	0.0432	0.0328
0.0	0.0	0.0	-4308.226	2128.5434	NaN	NaN	-0.3	0.8026	0.063	0.0331	0.0259	0.0427	0.0328
0.0	0.0	0.0	-3310.226	121.5434	NaN	NaN	-0.0381	0.8035	0.062	0.0336	0.0259	0.0423	0.0327
0.0	0.0	0.0	-2530.226	-3527.4566	NaN	NaN	0.5823	0.8044	0.0618	0.0337	0.0261	0.0417	0.0324
0.0	0.0	0.0	-4183.226	-1181.4566	NaN	NaN	0.2202	0.8101	0.059	0.0325	0.0266	0.041	0.0309
0.0	0.0	0.0	-4911.226	-1215.4566	NaN	NaN	0.1984	0.8252	0.052	0.0283	0.0275	0.0399	0.0271
0.0	0.0	0.0	-4579.226	-3649.4566	NaN	NaN	0.4435	0.8328	0.048	0.026	0.0286	0.0396	0.025
0.0	0.0	0.0	-4734.226	2547.5434	NaN	NaN	-0.3	0.834	0.047	0.0253	0.0293	0.0399	0.0244
0.0	0.0	0.0	-3669.226	-2019.4566	NaN	NaN	0.355	0.8323	0.0481	0.0251	0.0297	0.0405	0.0244
0.0	0.0	0.0	-4221.226	-1203.4566	NaN	NaN	0.2218	0.8288	0.0492	0.0251	0.0305	0.0418	0.0246
0.0	0.0	0.0	-3571.226	-1034.4566	NaN	NaN	0.2246	0.8251	0.0507	0.0253	0.0315	0.0429	0.0245
0.0	0.0	0.0	-2225.226	2247.5434	NaN	NaN	1.3	0.8262	0.0496	0.0259	0.0323	0.042	0.0241
0.0	0.0	0.0	-3884.226	221.5434	NaN	NaN	-0.0605	0.8467	0.0397	0.0268	0.0303	0.0342	0.0223
0.0	0.0	0.0	-5839.226	1942.5434	NaN	NaN	-0.3	0.8556	0.0334	0.0296	0.0295	0.03	0.0219
0.0	0.0	0.0	-4850.226	428.5434	NaN	NaN	-0.0969	0.8538	0.0329	0.032	0.0292	0.0295	0.0226
0.0	0.0	0.0	-4863.226	-138.4566	NaN	NaN	0.0277	0.8534	0.0332	0.0329	0.0286	0.029	0.0228
0.0	0.0	0.0	-2580.226	784.5434	NaN	NaN	-0.3	0.8516	0.0335	0.0338	0.0288	0.0293	0.023
0.0	0.0	0.0	-1910.226	1734.5434	NaN	NaN	-0.3	0.8505	0.0338	0.0341	0.029	0.0296	0.023
0.0	0.0	0.0	-5533.226	-404.4566	NaN	NaN	0.0681	0.8502	0.0339	0.0342	0.0291	0.0296	0.0229
0.0	0.0	0.0	-3247.226	1890.5434	NaN	NaN	-0.3	0.8441	0.0354	0.0355	0.0307	0.0313	0.023
0.0	0.0	0.0	-2959.226	493.5434	NaN	NaN	-0.2002	0.8418	0.0358	0.0357	0.0315	0.0321	0.0231
0.0	0.0	0.0	-3870.226	-1309.4566	NaN	NaN	0.2528	0.8538	0.0327	0.0336	0.0283	0.0288	0.0229
0.0	0.0	0.0	-4383.226	550.5434	NaN	NaN	-0.1436	0.8558	0.0328	0.0332	0.0276	0.0278	0.0227
0.0	0.0	0.0	-2394.226	-2825.4566	NaN	NaN	0.5413	0.8588	0.0324	0.0325	0.027	0.0271	0.0223
0.0	0.0	0.0	-3970.226	795.5434	NaN	NaN	-0.2506	0.8609	0.032	0.0318	0.0268	0.0266	0.0219
0.0	0.0	0.0	-3305.226	-2955.4566	NaN	NaN	0.4721	0.8632	0.0314	0.0314	0.0265	0.0261	0.0215
0.0	0.0	0.0	-4422.226	1149.5434	NaN	NaN	-0.3	0.8647	0.0307	0.0311	0.0265	0.0258	0.0213
0.0	0.0	0.0	-3584.226	-517.4566	NaN	NaN	0.1262	0.8663	0.03	0.0307	0.0265	0.0255	0.021
0.0	0.0	0.0	-3466.226	2490.5434	NaN	NaN	-0.3	0.8681	0.0295	0.0302	0.0265	0.0251	0.0206
0.0	0.0	0.0	-4661.226	-1453.4566	NaN	NaN	0.2377	0.8698	0.0291	0.0297	0.0265	0.0245	0.0204
0.0	0.0	0.0	-4074.226	253.5434	NaN	NaN	-0.0664	0.8707	0.0291	0.0288	0.0268	0.0243	0.0203
0.0	0.0	0.0	-4879.226	67.5434	NaN	NaN	-0.014	0.8708	0.0289	0.0281	0.0272	0.0246	0.0203
0.0	0.0	0.0	-3666.226	-952.4566	NaN	NaN	0.2062	0.8711	0.0285	0.0274	0.0278	0.0247	0.0205
0.0	0.0	0.0	-3944.226	-425.4566	NaN	NaN	0.0974	0.8708	0.0282	0.0268	0.0284	0.0249	0.0208
0.0	0.0	0.0	-2628.226	-92.4566	NaN	NaN	0.034	0.8723	0.0277	0.0264	0.0283	0.0246	0.0207
0.0	0.0	0.0	-4249.226	-899.4566	NaN	NaN	0.1747	0.8614	0.0297	0.0282	0.0307	0.0269	0.0232
0.0	0.0	0.0	-3365.226	1782.5434	NaN	NaN	-0.3	0.8908	0.0223	0.0228	0.0246	0.0224	0.0172
