# Supplementary material for: DeepFRET, a software for rapid and automated single-molecule FRET data classification using deep learning
Source: eLife. 2020 Nov 3;9:e60404. doi: 10.7554/eLife.60404 (PMC7609065; doi:10.7554/eLife.60404)
Supplement: Figure 4—source data 1. [file elife-60404-fig4-data1.zip › Figure 4-source data 1/Fig_S4a/Traces/traces_all_n294/Traces_Fig2d_4mMAc_mov4_combined_tif_pair26.txt]

Exported by DeepFRET
Date: 2020-08-26, 18:13
Video filename: None
FRET pair #26
Bleaches at 298
D-Dexc-bg	A-Dexc-bg	A-Aexc-bg	D-Dexc-rw	A-Dexc-rw	A-Aexc-rw	S	E	p_bleached	p_aggregated	p_noisy	p_scrambled	p_static	p_dynamic
0.0	0.0	0.0	28912.347	8706.4944	NaN	NaN	0.2314	0.045	0.1818	0.0473	0.2459	0.3871	0.0929
0.0	0.0	0.0	23780.347	7129.4944	NaN	NaN	0.2307	0.0425	0.1828	0.0409	0.2532	0.3941	0.0866
0.0	0.0	0.0	26951.347	6672.4944	NaN	NaN	0.1984	0.0426	0.2208	0.04	0.2257	0.394	0.077
0.0	0.0	0.0	30868.347	6411.4944	NaN	NaN	0.172	0.0338	0.2289	0.042	0.2234	0.3935	0.0784
0.0	0.0	0.0	25809.347	5518.4944	NaN	NaN	0.1762	0.0342	0.2388	0.0415	0.2212	0.3871	0.0772
0.0	0.0	0.0	26193.347	10367.4944	NaN	NaN	0.2836	0.0349	0.2274	0.0391	0.2272	0.3959	0.0755
0.0	0.0	0.0	23682.347	8078.4944	NaN	NaN	0.2544	0.0368	0.2401	0.0397	0.2273	0.3833	0.0727
0.0	0.0	0.0	25896.347	8615.4944	NaN	NaN	0.2496	0.0379	0.2478	0.0392	0.2307	0.3718	0.0726
0.0	0.0	0.0	26080.347	9078.4944	NaN	NaN	0.2582	0.04	0.2499	0.0387	0.231	0.3699	0.0704
0.0	0.0	0.0	28326.347	5011.4944	NaN	NaN	0.1503	0.041	0.2525	0.0386	0.232	0.3664	0.0695
0.0	0.0	0.0	26957.347	8050.4944	NaN	NaN	0.23	0.0423	0.2403	0.037	0.2397	0.3721	0.0685
0.0	0.0	0.0	22074.347	8247.4944	NaN	NaN	0.272	0.0438	0.2284	0.035	0.2471	0.3788	0.0669
0.0	0.0	0.0	25646.347	5312.4944	NaN	NaN	0.1716	0.0442	0.2178	0.034	0.2491	0.3895	0.0654
0.0	0.0	0.0	23367.347	6889.4944	NaN	NaN	0.2277	0.0436	0.2007	0.0319	0.2609	0.3991	0.0637
0.0	0.0	0.0	21942.347	9081.4944	NaN	NaN	0.2927	0.0439	0.1972	0.031	0.2676	0.3953	0.0651
0.0	0.0	0.0	25398.347	8651.4944	NaN	NaN	0.2541	0.0413	0.2045	0.0325	0.2556	0.4027	0.0634
0.0	0.0	0.0	26609.347	7773.4944	NaN	NaN	0.2261	0.0413	0.2116	0.0323	0.2595	0.3939	0.0614
0.0	0.0	0.0	25140.347	4518.4944	NaN	NaN	0.1523	0.0415	0.199	0.0315	0.262	0.4041	0.0619
0.0	0.0	0.0	28103.347	7947.4944	NaN	NaN	0.2205	0.0409	0.1948	0.0313	0.2588	0.4128	0.0613
0.0	0.0	0.0	25807.347	4528.4944	NaN	NaN	0.1493	0.0412	0.1905	0.0312	0.2624	0.4126	0.0621
0.0	0.0	0.0	19865.347	10504.4944	NaN	NaN	0.3459	0.0419	0.1827	0.0303	0.2681	0.4151	0.0618
0.0	0.0	0.0	21915.347	10294.4944	NaN	NaN	0.3196	0.0434	0.1839	0.0304	0.2662	0.4141	0.0621
0.0	0.0	0.0	26046.347	8039.4944	NaN	NaN	0.2359	0.0433	0.179	0.03	0.2689	0.4164	0.0623
0.0	0.0	0.0	19706.347	13723.4944	NaN	NaN	0.4105	0.0456	0.1806	0.0297	0.268	0.4135	0.0625
0.0	0.0	0.0	22360.347	6110.4944	NaN	NaN	0.2146	0.047	0.1885	0.0309	0.2551	0.4163	0.0621
0.0	0.0	0.0	24909.347	10168.4944	NaN	NaN	0.2899	0.0494	0.2013	0.0321	0.2519	0.4018	0.0636
0.0	0.0	0.0	21562.347	7151.4944	NaN	NaN	0.2491	0.0522	0.2055	0.0319	0.2479	0.399	0.0635
0.0	0.0	0.0	24770.347	7168.4944	NaN	NaN	0.2244	0.0531	0.213	0.0326	0.243	0.394	0.0642
0.0	0.0	0.0	24755.347	4145.4944	NaN	NaN	0.1434	0.054	0.2203	0.0329	0.2474	0.3799	0.0655
0.0	0.0	0.0	21109.347	4727.4944	NaN	NaN	0.183	0.0544	0.2313	0.0337	0.2411	0.374	0.0655
0.0	0.0	0.0	26043.347	5439.4944	NaN	NaN	0.1728	0.0556	0.2466	0.0341	0.2423	0.3554	0.066
0.0	0.0	0.0	22084.347	4075.4944	NaN	NaN	0.1558	0.0568	0.2464	0.0337	0.247	0.35	0.0661
0.0	0.0	0.0	23378.347	7142.4944	NaN	NaN	0.234	0.0569	0.2525	0.0335	0.2498	0.341	0.0662
0.0	0.0	0.0	21444.347	8020.4944	NaN	NaN	0.2722	0.0563	0.2662	0.0343	0.2482	0.3286	0.0664
0.0	0.0	0.0	22875.347	11342.4944	NaN	NaN	0.3315	0.0542	0.273	0.0345	0.2493	0.3215	0.0674
0.0	0.0	0.0	19636.347	7839.4944	NaN	NaN	0.2853	0.0547	0.2682	0.0338	0.2565	0.3191	0.0676
0.0	0.0	0.0	20139.347	3537.4944	NaN	NaN	0.1494	0.0533	0.2655	0.0341	0.2557	0.3223	0.069
0.0	0.0	0.0	25208.347	10107.4944	NaN	NaN	0.2862	0.0525	0.2692	0.0345	0.2566	0.3168	0.0704
0.0	0.0	0.0	23381.347	6396.4944	NaN	NaN	0.2148	0.0524	0.2666	0.0341	0.2596	0.3163	0.0711
0.0	0.0	0.0	26530.347	7995.4944	NaN	NaN	0.2316	0.0519	0.2636	0.0337	0.2569	0.3214	0.0725
0.0	0.0	0.0	23941.347	6316.4944	NaN	NaN	0.2088	0.0505	0.2594	0.0339	0.2576	0.3264	0.0721
0.0	0.0	0.0	20136.347	7612.4944	NaN	NaN	0.2743	0.0506	0.2631	0.0335	0.2572	0.322	0.0738
0.0	0.0	0.0	22736.347	4361.4944	NaN	NaN	0.161	0.0499	0.2528	0.033	0.2595	0.3303	0.0746
0.0	0.0	0.0	23064.347	7583.4944	NaN	NaN	0.2474	0.0488	0.258	0.034	0.2582	0.3255	0.0755
0.0	0.0	0.0	21651.347	4488.4944	NaN	NaN	0.1717	0.0493	0.262	0.0335	0.2596	0.3197	0.076
0.0	0.0	0.0	21582.347	6651.4944	NaN	NaN	0.2356	0.0487	0.2583	0.0335	0.2599	0.3236	0.0761
0.0	0.0	0.0	18195.347	8961.4944	NaN	NaN	0.33	0.048	0.2563	0.0335	0.2621	0.3243	0.0757
0.0	0.0	0.0	17603.347	7759.4944	NaN	NaN	0.3059	0.0477	0.2481	0.0327	0.264	0.3326	0.0749
0.0	0.0	0.0	25962.347	5361.4944	NaN	NaN	0.1712	0.0471	0.2351	0.0323	0.2646	0.3459	0.075
0.0	0.0	0.0	28478.347	4654.4944	NaN	NaN	0.1405	0.0458	0.2248	0.0324	0.2619	0.3598	0.0753
0.0	0.0	0.0	24499.347	4404.4944	NaN	NaN	0.1524	0.0448	0.2202	0.0324	0.2628	0.3642	0.0756
0.0	0.0	0.0	19624.347	10445.4944	NaN	NaN	0.3474	0.0437	0.2032	0.0319	0.2674	0.3789	0.0748
0.0	0.0	0.0	23100.347	10409.4944	NaN	NaN	0.3106	0.0418	0.1904	0.0316	0.2702	0.393	0.0731
0.0	0.0	0.0	20831.347	8704.4944	NaN	NaN	0.2947	0.0408	0.1789	0.0305	0.2744	0.4052	0.0701
0.0	0.0	0.0	22173.347	3133.4944	NaN	NaN	0.1238	0.0402	0.1697	0.0298	0.2718	0.4207	0.0678
0.0	0.0	0.0	23935.347	6131.4944	NaN	NaN	0.2039	0.0397	0.1608	0.0294	0.2738	0.4301	0.0661
0.0	0.0	0.0	22169.347	5561.4944	NaN	NaN	0.2006	0.0396	0.1577	0.0291	0.2731	0.4351	0.0654
0.0	0.0	0.0	20777.347	9654.4944	NaN	NaN	0.3172	0.0399	0.1518	0.029	0.275	0.4393	0.065
0.0	0.0	0.0	27155.347	6395.4944	NaN	NaN	0.1906	0.0395	0.1528	0.0294	0.2723	0.441	0.065
0.0	0.0	0.0	22112.347	4649.4944	NaN	NaN	0.1737	0.04	0.1516	0.0291	0.2743	0.4398	0.0652
0.0	0.0	0.0	21866.347	2638.4944	NaN	NaN	0.1077	0.0398	0.1497	0.0291	0.2684	0.4476	0.0655
0.0	0.0	0.0	20976.347	6168.4944	NaN	NaN	0.2272	0.04	0.1467	0.029	0.2754	0.4425	0.0664
0.0	0.0	0.0	21203.347	5405.4944	NaN	NaN	0.2031	0.0398	0.1457	0.0289	0.273	0.4447	0.0679
0.0	0.0	0.0	21580.347	9731.4944	NaN	NaN	0.3108	0.0391	0.1406	0.0289	0.2759	0.4467	0.0688
0.0	0.0	0.0	20081.347	6196.4944	NaN	NaN	0.2358	0.0386	0.1413	0.0288	0.2767	0.4446	0.0701
0.0	0.0	0.0	20211.347	6956.4944	NaN	NaN	0.2561	0.0377	0.1385	0.0287	0.2725	0.452	0.0706
0.0	0.0	0.0	24497.347	7925.4944	NaN	NaN	0.2444	0.0364	0.1375	0.0287	0.2723	0.454	0.071
0.0	0.0	0.0	23290.347	7158.4944	NaN	NaN	0.2351	0.0363	0.1335	0.0281	0.2796	0.451	0.0715
0.0	0.0	0.0	26167.347	8436.4944	NaN	NaN	0.2438	0.0348	0.1321	0.0282	0.2734	0.46	0.0715
0.0	0.0	0.0	24027.347	5387.4944	NaN	NaN	0.1832	0.0348	0.1293	0.0279	0.283	0.4533	0.0718
0.0	0.0	0.0	21155.347	8030.4944	NaN	NaN	0.2752	0.0339	0.1277	0.0277	0.2775	0.4614	0.0718
0.0	0.0	0.0	22150.347	6904.4944	NaN	NaN	0.2376	0.0335	0.1262	0.0278	0.2821	0.4589	0.0715
0.0	0.0	0.0	21435.347	8546.4944	NaN	NaN	0.2851	0.0333	0.1256	0.0276	0.2822	0.4594	0.0719
0.0	0.0	0.0	17902.347	8276.4944	NaN	NaN	0.3162	0.0329	0.1243	0.0275	0.2799	0.4643	0.0712
0.0	0.0	0.0	19396.347	8364.4944	NaN	NaN	0.3013	0.0331	0.1253	0.0275	0.2796	0.4636	0.071
0.0	0.0	0.0	21458.347	3945.4944	NaN	NaN	0.1553	0.033	0.1251	0.0274	0.2756	0.4689	0.07
0.0	0.0	0.0	23180.347	9531.4944	NaN	NaN	0.2914	0.0328	0.1263	0.0276	0.2735	0.4706	0.0692
0.0	0.0	0.0	21399.347	5339.4944	NaN	NaN	0.1997	0.0329	0.1286	0.0273	0.2721	0.4718	0.0674
0.0	0.0	0.0	20520.347	8245.4944	NaN	NaN	0.2866	0.0328	0.1305	0.0274	0.2649	0.4786	0.0658
0.0	0.0	0.0	20454.347	2825.4944	NaN	NaN	0.1214	0.0326	0.1327	0.0276	0.2651	0.4779	0.0641
0.0	0.0	0.0	21123.347	9324.4944	NaN	NaN	0.3062	0.0331	0.1347	0.0276	0.2674	0.4736	0.0637
0.0	0.0	0.0	25525.347	6425.4944	NaN	NaN	0.2011	0.0322	0.1373	0.028	0.2614	0.479	0.062
0.0	0.0	0.0	18894.347	6555.4944	NaN	NaN	0.2576	0.0328	0.1399	0.0278	0.2671	0.4712	0.0612
0.0	0.0	0.0	17758.347	6570.4944	NaN	NaN	0.2701	0.0326	0.1408	0.0278	0.2578	0.4803	0.0607
0.0	0.0	0.0	20299.347	10434.4944	NaN	NaN	0.3395	0.0325	0.1431	0.0284	0.2635	0.4723	0.0602
0.0	0.0	0.0	17753.347	6271.4944	NaN	NaN	0.261	0.0326	0.1454	0.0281	0.26	0.4739	0.06
0.0	0.0	0.0	20635.347	9228.4944	NaN	NaN	0.309	0.0328	0.1448	0.0286	0.261	0.4726	0.0602
0.0	0.0	0.0	21524.347	7362.4944	NaN	NaN	0.2549	0.0328	0.1493	0.0289	0.2592	0.4693	0.0604
0.0	0.0	0.0	21590.347	8912.4944	NaN	NaN	0.2922	0.0332	0.1497	0.0289	0.2598	0.4673	0.0611
0.0	0.0	0.0	25234.347	8572.4944	NaN	NaN	0.2536	0.033	0.1491	0.0292	0.2594	0.4675	0.0618
0.0	0.0	0.0	21957.347	10373.4944	NaN	NaN	0.3209	0.0335	0.1523	0.0293	0.2641	0.4586	0.0622
0.0	0.0	0.0	23598.347	11277.4944	NaN	NaN	0.3234	0.0334	0.1534	0.0294	0.2553	0.4657	0.0628
0.0	0.0	0.0	22718.347	6203.4944	NaN	NaN	0.2145	0.0335	0.1544	0.0298	0.2594	0.4596	0.0633
0.0	0.0	0.0	21263.347	8489.4944	NaN	NaN	0.2853	0.0341	0.1597	0.0303	0.2552	0.4544	0.0663
0.0	0.0	0.0	23881.347	7246.4944	NaN	NaN	0.2328	0.0337	0.1623	0.0315	0.2521	0.4522	0.0683
0.0	0.0	0.0	21407.347	7942.4944	NaN	NaN	0.2706	0.0339	0.1663	0.032	0.2567	0.4405	0.0706
0.0	0.0	0.0	17352.347	5057.4944	NaN	NaN	0.2257	0.0341	0.1629	0.0316	0.2557	0.4443	0.0714
0.0	0.0	0.0	24293.347	6027.4944	NaN	NaN	0.1988	0.0337	0.1615	0.0322	0.2582	0.4416	0.0729
0.0	0.0	0.0	19911.347	8664.4944	NaN	NaN	0.3032	0.0338	0.1585	0.0317	0.2634	0.439	0.0736
0.0	0.0	0.0	18986.347	9034.4944	NaN	NaN	0.3224	0.0336	0.1559	0.0315	0.2623	0.4432	0.0735
0.0	0.0	0.0	22080.347	6926.4944	NaN	NaN	0.2388	0.0335	0.1526	0.0313	0.2648	0.4453	0.0723
0.0	0.0	0.0	20786.347	6440.4944	NaN	NaN	0.2365	0.0335	0.1519	0.0309	0.2625	0.4492	0.0721
0.0	0.0	0.0	21693.347	3283.4944	NaN	NaN	0.1315	0.0335	0.1471	0.0305	0.261	0.4559	0.072
0.0	0.0	0.0	18906.347	7809.4944	NaN	NaN	0.2923	0.0339	0.1455	0.0304	0.2639	0.4534	0.073
0.0	0.0	0.0	19515.347	5878.4944	NaN	NaN	0.2315	0.0335	0.1434	0.0302	0.2615	0.4581	0.0732
0.0	0.0	0.0	19942.347	7244.4944	NaN	NaN	0.2665	0.0337	0.1398	0.0298	0.265	0.4585	0.0731
0.0	0.0	0.0	19272.347	8690.4944	NaN	NaN	0.3108	0.0335	0.1392	0.0296	0.2617	0.4637	0.0724
0.0	0.0	0.0	24470.347	6631.4944	NaN	NaN	0.2132	0.0332	0.1387	0.0297	0.2611	0.4652	0.0722
0.0	0.0	0.0	21143.347	4226.4944	NaN	NaN	0.1666	0.0332	0.1361	0.0292	0.2593	0.4711	0.0711
0.0	0.0	0.0	20751.347	6298.4944	NaN	NaN	0.2328	0.0334	0.1347	0.0292	0.2566	0.475	0.0712
0.0	0.0	0.0	22492.347	4160.4944	NaN	NaN	0.1561	0.0338	0.1338	0.0292	0.2529	0.4776	0.0728
0.0	0.0	0.0	20239.347	7799.4944	NaN	NaN	0.2782	0.0342	0.1324	0.0293	0.2506	0.4791	0.0744
0.0	0.0	0.0	22976.347	5422.4944	NaN	NaN	0.1909	0.034	0.1346	0.0299	0.2441	0.481	0.0763
0.0	0.0	0.0	25055.347	4375.4944	NaN	NaN	0.1487	0.0343	0.137	0.0305	0.2407	0.4793	0.0783
0.0	0.0	0.0	24364.347	7525.4944	NaN	NaN	0.236	0.0339	0.1363	0.0307	0.2364	0.4831	0.0796
0.0	0.0	0.0	19511.347	6830.4944	NaN	NaN	0.2593	0.034	0.1344	0.0306	0.2391	0.4823	0.0796
0.0	0.0	0.0	21017.347	6268.4944	NaN	NaN	0.2297	0.0339	0.1365	0.0309	0.2325	0.4862	0.08
0.0	0.0	0.0	24882.347	6304.4944	NaN	NaN	0.2022	0.0336	0.1359	0.0311	0.2312	0.4876	0.0807
0.0	0.0	0.0	21999.347	8978.4944	NaN	NaN	0.2898	0.0336	0.1391	0.0314	0.2269	0.4892	0.0798
0.0	0.0	0.0	21597.347	5503.4944	NaN	NaN	0.2031	0.0342	0.1379	0.0313	0.2216	0.4963	0.0787
0.0	0.0	0.0	24361.347	3948.4944	NaN	NaN	0.1395	0.0345	0.1379	0.0315	0.2197	0.4953	0.0811
0.0	0.0	0.0	25612.347	3907.4944	NaN	NaN	0.1324	0.0339	0.1377	0.0319	0.2198	0.493	0.0836
0.0	0.0	0.0	23028.347	8236.4944	NaN	NaN	0.2634	0.0332	0.1375	0.0321	0.2202	0.4935	0.0836
0.0	0.0	0.0	27960.347	3084.4944	NaN	NaN	0.0994	0.0327	0.1377	0.0322	0.2219	0.4914	0.0841
0.0	0.0	0.0	25423.347	1799.4944	NaN	NaN	0.0661	0.0319	0.136	0.0323	0.2225	0.4938	0.0836
0.0	0.0	0.0	24781.347	3956.4944	NaN	NaN	0.1377	0.0314	0.1371	0.0322	0.2225	0.4928	0.0841
0.0	0.0	0.0	20779.347	2498.4944	NaN	NaN	0.1073	0.0308	0.135	0.0321	0.2269	0.4894	0.0859
0.0	0.0	0.0	22029.347	10939.4944	NaN	NaN	0.3318	0.0294	0.1359	0.0329	0.2249	0.49	0.087
0.0	0.0	0.0	21650.347	9089.4944	NaN	NaN	0.2957	0.0291	0.1381	0.0331	0.2311	0.4808	0.0877
0.0	0.0	0.0	21761.347	4898.4944	NaN	NaN	0.1837	0.0291	0.1395	0.033	0.2273	0.4837	0.0875
0.0	0.0	0.0	21215.347	6858.4944	NaN	NaN	0.2443	0.0286	0.141	0.0334	0.2273	0.4833	0.0865
0.0	0.0	0.0	22176.347	5652.4944	NaN	NaN	0.2031	0.0285	0.1473	0.0337	0.2299	0.4733	0.0874
0.0	0.0	0.0	24475.347	6843.4944	NaN	NaN	0.2185	0.0281	0.1479	0.0337	0.227	0.4776	0.0857
0.0	0.0	0.0	22602.347	11387.4944	NaN	NaN	0.335	0.0277	0.1502	0.0344	0.2329	0.4702	0.0847
0.0	0.0	0.0	21831.347	5651.4944	NaN	NaN	0.2056	0.0281	0.1536	0.0342	0.2308	0.4697	0.0837
0.0	0.0	0.0	22408.347	8412.4944	NaN	NaN	0.2729	0.0279	0.1539	0.0343	0.2305	0.4706	0.0828
0.0	0.0	0.0	24214.347	5285.4944	NaN	NaN	0.1792	0.0279	0.1582	0.0346	0.2308	0.4668	0.0818
0.0	0.0	0.0	25601.347	6540.4944	NaN	NaN	0.2035	0.0283	0.162	0.0344	0.2287	0.466	0.0806
0.0	0.0	0.0	21875.347	4976.4944	NaN	NaN	0.1853	0.0282	0.1611	0.0344	0.2291	0.4675	0.0797
0.0	0.0	0.0	20362.347	7759.4944	NaN	NaN	0.2759	0.0279	0.1614	0.0344	0.2311	0.4665	0.0787
0.0	0.0	0.0	18941.347	4305.4944	NaN	NaN	0.1852	0.0282	0.16	0.0337	0.2346	0.4646	0.079
0.0	0.0	0.0	24170.347	4768.4944	NaN	NaN	0.1648	0.0274	0.1563	0.034	0.2355	0.467	0.0797
0.0	0.0	0.0	22571.347	10093.4944	NaN	NaN	0.309	0.0271	0.1524	0.0336	0.2434	0.4639	0.0796
0.0	0.0	0.0	19498.347	7702.4944	NaN	NaN	0.2832	0.0275	0.1508	0.033	0.2464	0.4625	0.0799
0.0	0.0	0.0	24718.347	7751.4944	NaN	NaN	0.2387	0.0271	0.1503	0.0333	0.2412	0.4686	0.0796
0.0	0.0	0.0	23527.347	5449.4944	NaN	NaN	0.1881	0.0276	0.1536	0.0334	0.2447	0.4607	0.0801
0.0	0.0	0.0	19436.347	5135.4944	NaN	NaN	0.209	0.0281	0.1512	0.0328	0.2422	0.4654	0.0801
0.0	0.0	0.0	20166.347	8762.4944	NaN	NaN	0.3029	0.0279	0.1489	0.033	0.2409	0.4691	0.0802
0.0	0.0	0.0	21247.347	2638.4944	NaN	NaN	0.1105	0.0284	0.1487	0.0328	0.2443	0.4644	0.0814
0.0	0.0	0.0	21378.347	6846.4944	NaN	NaN	0.2426	0.0285	0.1431	0.032	0.2435	0.471	0.0819
0.0	0.0	0.0	22647.347	9601.4944	NaN	NaN	0.2977	0.0281	0.142	0.0324	0.2456	0.468	0.0839
0.0	0.0	0.0	20881.347	6494.4944	NaN	NaN	0.2372	0.0282	0.1425	0.0323	0.25	0.4621	0.0849
0.0	0.0	0.0	19790.347	5030.4944	NaN	NaN	0.2027	0.0287	0.1408	0.0318	0.2453	0.4706	0.0828
0.0	0.0	0.0	20206.347	4354.4944	NaN	NaN	0.1773	0.0289	0.1402	0.0319	0.2435	0.4728	0.0827
0.0	0.0	0.0	22571.347	4343.4944	NaN	NaN	0.1614	0.0299	0.1425	0.0318	0.2408	0.4721	0.0829
0.0	0.0	0.0	19650.347	4179.4944	NaN	NaN	0.1754	0.0304	0.1379	0.0314	0.2402	0.4779	0.0822
0.0	0.0	0.0	24891.347	3415.4944	NaN	NaN	0.1207	0.0312	0.1432	0.0321	0.2334	0.4749	0.0852
0.0	0.0	0.0	21019.347	6031.4944	NaN	NaN	0.223	0.0316	0.1451	0.0328	0.2353	0.469	0.0863
0.0	0.0	0.0	16149.347	10305.4944	NaN	NaN	0.3896	0.032	0.1486	0.0327	0.2356	0.4637	0.0874
0.0	0.0	0.0	22991.347	4114.4944	NaN	NaN	0.1518	0.0326	0.151	0.0331	0.2329	0.4617	0.0886
0.0	0.0	0.0	19572.347	4897.4944	NaN	NaN	0.2001	0.0325	0.1511	0.0334	0.2261	0.4708	0.0862
0.0	0.0	0.0	23921.347	5521.4944	NaN	NaN	0.1875	0.0341	0.1554	0.0331	0.2273	0.4635	0.0866
0.0	0.0	0.0	22370.347	3424.4944	NaN	NaN	0.1328	0.0348	0.1534	0.033	0.223	0.4704	0.0854
0.0	0.0	0.0	29438.347	8961.4944	NaN	NaN	0.2334	0.0337	0.1508	0.0336	0.2233	0.4725	0.0861
0.0	0.0	0.0	20879.347	7140.4944	NaN	NaN	0.2548	0.0347	0.15	0.0334	0.2335	0.4628	0.0857
0.0	0.0	0.0	17171.347	5583.4944	NaN	NaN	0.2454	0.0346	0.151	0.0332	0.2255	0.4714	0.0844
0.0	0.0	0.0	21264.347	6459.4944	NaN	NaN	0.233	0.0346	0.1519	0.034	0.2319	0.462	0.0856
0.0	0.0	0.0	22090.347	6226.4944	NaN	NaN	0.2199	0.0351	0.1583	0.0344	0.2331	0.4517	0.0873
0.0	0.0	0.0	16483.347	6830.4944	NaN	NaN	0.293	0.0355	0.1579	0.0343	0.2299	0.4558	0.0866
0.0	0.0	0.0	23385.347	4496.4944	NaN	NaN	0.1613	0.0359	0.1587	0.0351	0.2345	0.4466	0.0893
0.0	0.0	0.0	22750.347	8102.4944	NaN	NaN	0.2626	0.0359	0.1596	0.0353	0.2354	0.4427	0.0911
0.0	0.0	0.0	28065.347	7964.4944	NaN	NaN	0.2211	0.0368	0.1671	0.0355	0.2317	0.436	0.0929
0.0	0.0	0.0	25425.347	4968.4944	NaN	NaN	0.1635	0.0365	0.1642	0.0357	0.2362	0.4328	0.0946
0.0	0.0	0.0	18954.347	9071.4944	NaN	NaN	0.3237	0.036	0.1661	0.0358	0.2347	0.4333	0.0941
0.0	0.0	0.0	21604.347	6125.4944	NaN	NaN	0.2209	0.0361	0.1662	0.0355	0.2427	0.4228	0.0967
0.0	0.0	0.0	20855.347	5639.4944	NaN	NaN	0.2129	0.0355	0.1656	0.0351	0.2379	0.4298	0.0962
0.0	0.0	0.0	19275.347	6165.4944	NaN	NaN	0.2423	0.0353	0.1641	0.035	0.2388	0.4303	0.0966
0.0	0.0	0.0	20357.347	5817.4944	NaN	NaN	0.2223	0.0355	0.1656	0.0348	0.2423	0.4248	0.0971
0.0	0.0	0.0	22800.347	8521.4944	NaN	NaN	0.2721	0.0356	0.169	0.0346	0.2371	0.4266	0.0971
0.0	0.0	0.0	25109.347	3183.4944	NaN	NaN	0.1125	0.0351	0.168	0.0343	0.2358	0.4312	0.0956
0.0	0.0	0.0	20688.347	6000.4944	NaN	NaN	0.2248	0.0355	0.1709	0.0341	0.2368	0.4265	0.0962
0.0	0.0	0.0	18675.347	3979.4944	NaN	NaN	0.1757	0.0346	0.1671	0.0337	0.2366	0.431	0.097
0.0	0.0	0.0	22449.347	10152.4944	NaN	NaN	0.3114	0.0336	0.1668	0.0338	0.2413	0.4261	0.0984
0.0	0.0	0.0	19432.347	4347.4944	NaN	NaN	0.1828	0.0337	0.1661	0.0332	0.2401	0.4303	0.0967
0.0	0.0	0.0	19385.347	6394.4944	NaN	NaN	0.248	0.0334	0.1679	0.0331	0.2373	0.4328	0.0955
0.0	0.0	0.0	21113.347	4247.4944	NaN	NaN	0.1675	0.0333	0.169	0.033	0.2386	0.4302	0.0959
0.0	0.0	0.0	18092.347	7197.4944	NaN	NaN	0.2846	0.0321	0.1633	0.0326	0.2434	0.4325	0.096
0.0	0.0	0.0	22082.347	6566.4944	NaN	NaN	0.2292	0.0314	0.1576	0.032	0.2438	0.4397	0.0955
0.0	0.0	0.0	19369.347	4264.4944	NaN	NaN	0.1804	0.0306	0.1543	0.0323	0.2504	0.4358	0.0966
0.0	0.0	0.0	20447.347	9858.4944	NaN	NaN	0.3253	0.0302	0.157	0.0322	0.2467	0.4373	0.0966
0.0	0.0	0.0	18847.347	6163.4944	NaN	NaN	0.2464	0.0298	0.1543	0.032	0.2529	0.4349	0.0961
0.0	0.0	0.0	17745.347	5564.4944	NaN	NaN	0.2387	0.0292	0.1521	0.0316	0.25	0.4429	0.0942
0.0	0.0	0.0	16631.347	7015.4944	NaN	NaN	0.2967	0.0286	0.1505	0.0316	0.256	0.4396	0.0937
0.0	0.0	0.0	17777.347	7947.4944	NaN	NaN	0.3089	0.0283	0.1529	0.0316	0.255	0.4382	0.094
0.0	0.0	0.0	22078.347	6388.4944	NaN	NaN	0.2244	0.0279	0.1516	0.0315	0.2562	0.4399	0.093
0.0	0.0	0.0	19207.347	5772.4944	NaN	NaN	0.2311	0.0277	0.1524	0.0317	0.2603	0.4348	0.0932
0.0	0.0	0.0	22204.347	9478.4944	NaN	NaN	0.2992	0.0276	0.1563	0.0319	0.256	0.4349	0.0934
0.0	0.0	0.0	22737.347	6613.4944	NaN	NaN	0.2253	0.0276	0.1558	0.032	0.2606	0.4309	0.093
0.0	0.0	0.0	23041.347	7167.4944	NaN	NaN	0.2373	0.0273	0.1551	0.0321	0.2606	0.4317	0.0931
0.0	0.0	0.0	22173.347	8823.4944	NaN	NaN	0.2847	0.0272	0.1558	0.0326	0.2652	0.4255	0.0936
0.0	0.0	0.0	24536.347	8038.4944	NaN	NaN	0.2468	0.0268	0.1565	0.0328	0.2677	0.4218	0.0944
0.0	0.0	0.0	22793.347	8932.4944	NaN	NaN	0.2816	0.0264	0.153	0.0326	0.2737	0.4206	0.0937
0.0	0.0	0.0	19336.347	6809.4944	NaN	NaN	0.2604	0.0261	0.1499	0.0324	0.2748	0.4241	0.0927
0.0	0.0	0.0	20288.347	10648.4944	NaN	NaN	0.3442	0.0258	0.1493	0.0323	0.2761	0.4239	0.0925
0.0	0.0	0.0	18842.347	8902.4944	NaN	NaN	0.3209	0.0258	0.1477	0.0318	0.2779	0.4257	0.0911
0.0	0.0	0.0	19560.347	7820.4944	NaN	NaN	0.2856	0.0258	0.1488	0.0315	0.2724	0.4302	0.0914
0.0	0.0	0.0	21432.347	7526.4944	NaN	NaN	0.2599	0.0259	0.1518	0.0315	0.2645	0.4356	0.0906
0.0	0.0	0.0	15090.347	3873.4944	NaN	NaN	0.2043	0.0265	0.1518	0.0311	0.2684	0.4301	0.092
0.0	0.0	0.0	15173.347	7061.4944	NaN	NaN	0.3176	0.0265	0.1518	0.031	0.2595	0.4388	0.0924
0.0	0.0	0.0	17349.347	9435.4944	NaN	NaN	0.3523	0.0269	0.1554	0.0313	0.2571	0.4362	0.0931
0.0	0.0	0.0	25419.347	3345.4944	NaN	NaN	0.1163	0.0277	0.1599	0.0311	0.251	0.4371	0.0932
0.0	0.0	0.0	19981.347	10087.4944	NaN	NaN	0.3355	0.028	0.1614	0.0313	0.2498	0.4369	0.0926
0.0	0.0	0.0	23566.347	4141.4944	NaN	NaN	0.1495	0.0288	0.1763	0.0318	0.2404	0.4299	0.0928
0.0	0.0	0.0	25968.347	5615.4944	NaN	NaN	0.1778	0.0293	0.1771	0.0321	0.2412	0.4284	0.0919
0.0	0.0	0.0	19871.347	6327.4944	NaN	NaN	0.2415	0.0292	0.1779	0.0323	0.2414	0.4283	0.0909
0.0	0.0	0.0	24121.347	5943.4944	NaN	NaN	0.1977	0.03	0.1825	0.0326	0.2395	0.4257	0.0897
0.0	0.0	0.0	20226.347	4515.4944	NaN	NaN	0.1825	0.031	0.1921	0.0329	0.2318	0.4226	0.0896
0.0	0.0	0.0	25680.347	6833.4944	NaN	NaN	0.2102	0.0316	0.2015	0.0339	0.2308	0.4122	0.09
0.0	0.0	0.0	18051.347	8515.4944	NaN	NaN	0.3205	0.0325	0.2111	0.0345	0.2285	0.4044	0.089
0.0	0.0	0.0	20968.347	5687.4944	NaN	NaN	0.2134	0.0337	0.2213	0.0345	0.2236	0.399	0.0879
0.0	0.0	0.0	18850.347	2999.4944	NaN	NaN	0.1373	0.0333	0.2172	0.035	0.2244	0.4034	0.0868
0.0	0.0	0.0	20052.347	6543.4944	NaN	NaN	0.246	0.033	0.2272	0.0359	0.2218	0.3956	0.0865
0.0	0.0	0.0	22478.347	7743.4944	NaN	NaN	0.2562	0.0332	0.2272	0.0364	0.2279	0.389	0.0863
0.0	0.0	0.0	21760.347	5241.4944	NaN	NaN	0.1941	0.0326	0.2285	0.0368	0.2242	0.3931	0.0847
0.0	0.0	0.0	18641.347	8379.4944	NaN	NaN	0.3101	0.0321	0.2262	0.0368	0.2273	0.3937	0.084
0.0	0.0	0.0	18554.347	4169.4944	NaN	NaN	0.1835	0.0317	0.2261	0.0365	0.2288	0.3936	0.0832
0.0	0.0	0.0	19900.347	7095.4944	NaN	NaN	0.2628	0.0305	0.2251	0.0367	0.225	0.4004	0.0823
0.0	0.0	0.0	24770.347	7770.4944	NaN	NaN	0.2388	0.0297	0.2229	0.0373	0.2314	0.3968	0.0819
0.0	0.0	0.0	19075.347	5747.4944	NaN	NaN	0.2315	0.0295	0.2224	0.0375	0.2299	0.3992	0.0816
0.0	0.0	0.0	20936.347	8128.4944	NaN	NaN	0.2797	0.0289	0.2208	0.0374	0.2272	0.4054	0.0802
0.0	0.0	0.0	20740.347	38.4944	NaN	NaN	0.0019	0.0279	0.2134	0.0379	0.2327	0.4075	0.0806
0.0	0.0	0.0	16749.347	7140.4944	NaN	NaN	0.2989	0.0268	0.21	0.0383	0.232	0.4127	0.0801
0.0	0.0	0.0	18486.347	7860.4944	NaN	NaN	0.2983	0.0257	0.2012	0.0389	0.2372	0.4172	0.0798
0.0	0.0	0.0	23240.347	5791.4944	NaN	NaN	0.1995	0.0254	0.1968	0.0392	0.241	0.418	0.0795
0.0	0.0	0.0	18390.347	6092.4944	NaN	NaN	0.2488	0.0255	0.1921	0.0391	0.2393	0.4249	0.0791
0.0	0.0	0.0	24045.347	4532.4944	NaN	NaN	0.1586	0.025	0.1957	0.0393	0.2369	0.4254	0.0778
0.0	0.0	0.0	24012.347	5796.4944	NaN	NaN	0.1945	0.0248	0.1985	0.0391	0.2398	0.4197	0.078
0.0	0.0	0.0	18260.347	4370.4944	NaN	NaN	0.1931	0.0241	0.1945	0.0387	0.2417	0.4249	0.0762
0.0	0.0	0.0	21079.347	6402.4944	NaN	NaN	0.233	0.0234	0.1932	0.039	0.2435	0.4252	0.0757
0.0	0.0	0.0	20336.347	5383.4944	NaN	NaN	0.2093	0.0229	0.1952	0.0393	0.2459	0.4212	0.0754
0.0	0.0	0.0	17462.347	6312.4944	NaN	NaN	0.2655	0.0229	0.194	0.0389	0.246	0.4233	0.0748
0.0	0.0	0.0	19675.347	5067.4944	NaN	NaN	0.2048	0.0225	0.1898	0.0391	0.2444	0.4305	0.0737
0.0	0.0	0.0	20154.347	7809.4944	NaN	NaN	0.2793	0.0223	0.1889	0.0391	0.2493	0.4271	0.0733
0.0	0.0	0.0	19611.347	5234.4944	NaN	NaN	0.2107	0.0224	0.1806	0.038	0.2506	0.4356	0.0728
0.0	0.0	0.0	22904.347	7775.4944	NaN	NaN	0.2534	0.0215	0.1746	0.0382	0.2506	0.4446	0.0706
0.0	0.0	0.0	21867.347	6560.4944	NaN	NaN	0.2308	0.0213	0.1727	0.0378	0.2538	0.4445	0.0699
0.0	0.0	0.0	18081.347	2986.4944	NaN	NaN	0.1418	0.0211	0.1696	0.0377	0.252	0.4499	0.0697
0.0	0.0	0.0	22530.347	5767.4944	NaN	NaN	0.2038	0.0206	0.1693	0.0383	0.2495	0.4535	0.0688
0.0	0.0	0.0	17621.347	4439.4944	NaN	NaN	0.2012	0.0208	0.17	0.0382	0.2508	0.4513	0.0689
0.0	0.0	0.0	16698.347	3303.4944	NaN	NaN	0.1652	0.0208	0.1677	0.0377	0.2467	0.4581	0.069
0.0	0.0	0.0	19684.347	5240.4944	NaN	NaN	0.2103	0.0202	0.1653	0.0381	0.2478	0.4599	0.0687
0.0	0.0	0.0	20812.347	5401.4944	NaN	NaN	0.2061	0.0201	0.1676	0.0384	0.2435	0.4614	0.0691
0.0	0.0	0.0	22410.347	10314.4944	NaN	NaN	0.3152	0.0198	0.1688	0.0388	0.2419	0.4609	0.0697
0.0	0.0	0.0	20455.347	8414.4944	NaN	NaN	0.2915	0.0198	0.1723	0.0393	0.2431	0.4556	0.0698
0.0	0.0	0.0	16470.347	7156.4944	NaN	NaN	0.3029	0.0201	0.1739	0.0391	0.2383	0.4583	0.0702
0.0	0.0	0.0	21044.347	6332.4944	NaN	NaN	0.2313	0.02	0.1739	0.0397	0.2377	0.4578	0.071
0.0	0.0	0.0	16687.347	4746.4944	NaN	NaN	0.2214	0.0199	0.1752	0.0404	0.237	0.4562	0.0714
0.0	0.0	0.0	19371.347	8614.4944	NaN	NaN	0.3078	0.02	0.1787	0.0408	0.2327	0.4559	0.0719
0.0	0.0	0.0	26015.347	4348.4944	NaN	NaN	0.1432	0.02	0.1805	0.0417	0.2301	0.4566	0.0711
0.0	0.0	0.0	23765.347	7635.4944	NaN	NaN	0.2432	0.0202	0.1856	0.0423	0.2249	0.4562	0.0707
0.0	0.0	0.0	20543.347	2898.4944	NaN	NaN	0.1236	0.0202	0.1871	0.0426	0.2238	0.4567	0.0695
0.0	0.0	0.0	19603.347	7863.4944	NaN	NaN	0.2863	0.0198	0.189	0.0436	0.2269	0.451	0.0697
0.0	0.0	0.0	19066.347	8460.4944	NaN	NaN	0.3074	0.0197	0.1907	0.0441	0.23	0.4452	0.0704
0.0	0.0	0.0	17498.347	7686.4944	NaN	NaN	0.3052	0.0194	0.1914	0.0447	0.2297	0.4444	0.0703
0.0	0.0	0.0	17458.347	7436.4944	NaN	NaN	0.2987	0.0194	0.1957	0.0451	0.2294	0.4397	0.0707
0.0	0.0	0.0	18040.347	7445.4944	NaN	NaN	0.2921	0.0193	0.197	0.0449	0.2287	0.4394	0.0707
0.0	0.0	0.0	19588.347	8435.4944	NaN	NaN	0.301	0.0191	0.1972	0.0442	0.2273	0.4421	0.0699
0.0	0.0	0.0	21777.347	8840.4944	NaN	NaN	0.2887	0.0191	0.1937	0.0432	0.2265	0.4492	0.0683
0.0	0.0	0.0	17713.347	5730.4944	NaN	NaN	0.2444	0.0191	0.1919	0.0424	0.2227	0.4571	0.0667
0.0	0.0	0.0	21249.347	3933.4944	NaN	NaN	0.1562	0.0193	0.1882	0.0424	0.2232	0.4613	0.0656
0.0	0.0	0.0	15662.347	3642.4944	NaN	NaN	0.1887	0.0196	0.1814	0.0427	0.2251	0.4664	0.0649
0.0	0.0	0.0	20908.347	8343.4944	NaN	NaN	0.2852	0.0199	0.1788	0.0431	0.2233	0.47	0.0648
0.0	0.0	0.0	19325.347	4693.4944	NaN	NaN	0.1954	0.0205	0.1728	0.0436	0.2237	0.475	0.0646
0.0	0.0	0.0	18221.347	4396.4944	NaN	NaN	0.1944	0.0208	0.1718	0.0439	0.2209	0.4775	0.0651
0.0	0.0	0.0	20027.347	7020.4944	NaN	NaN	0.2596	0.0213	0.1686	0.0445	0.2227	0.4766	0.0663
0.0	0.0	0.0	19814.347	7711.4944	NaN	NaN	0.2802	0.0216	0.168	0.0456	0.2235	0.474	0.0674
0.0	0.0	0.0	21616.347	6652.4944	NaN	NaN	0.2353	0.0218	0.1663	0.046	0.227	0.4704	0.0686
0.0	0.0	0.0	19585.347	9351.4944	NaN	NaN	0.3232	0.0218	0.1643	0.0469	0.2334	0.4639	0.0698
0.0	0.0	0.0	19584.347	10606.4944	NaN	NaN	0.3513	0.0218	0.165	0.0471	0.2383	0.4571	0.0708
0.0	0.0	0.0	16446.347	6077.4944	NaN	NaN	0.2698	0.0215	0.1624	0.0465	0.2394	0.46	0.0702
0.0	0.0	0.0	16884.347	5485.4944	NaN	NaN	0.2452	0.0213	0.1624	0.0459	0.2404	0.4594	0.0707
0.0	0.0	0.0	16120.347	5780.4944	NaN	NaN	0.2639	0.021	0.1613	0.0451	0.2431	0.4584	0.0711
0.0	0.0	0.0	13058.347	8640.4944	NaN	NaN	0.3982	0.0206	0.1584	0.0439	0.2455	0.4606	0.071
0.0	0.0	0.0	18007.347	9001.4944	NaN	NaN	0.3333	0.0204	0.1559	0.0429	0.2499	0.4596	0.0712
0.0	0.0	0.0	20800.347	5551.4944	NaN	NaN	0.2107	0.0207	0.1523	0.0424	0.2532	0.4607	0.0707
0.0	0.0	0.0	18854.347	5222.4944	NaN	NaN	0.2169	0.0216	0.1489	0.0416	0.2626	0.4535	0.0718
0.0	0.0	0.0	19154.347	7492.4944	NaN	NaN	0.2812	0.0222	0.1448	0.0415	0.2687	0.4507	0.0722
0.0	0.0	0.0	19427.347	7317.4944	NaN	NaN	0.2736	0.0232	0.1413	0.0416	0.2739	0.4466	0.0734
0.0	0.0	0.0	20561.347	4153.4944	NaN	NaN	0.1681	0.0248	0.1377	0.0416	0.277	0.4428	0.0761
0.0	0.0	0.0	17327.347	7565.4944	NaN	NaN	0.3039	0.0266	0.1401	0.0427	0.2734	0.4378	0.0795
0.0	0.0	0.0	20976.347	6268.4944	NaN	NaN	0.2301	0.0289	0.1474	0.0438	0.2673	0.4295	0.0831
0.0	0.0	0.0	17362.347	7336.4944	NaN	NaN	0.297	0.0326	0.1552	0.0437	0.2647	0.4169	0.0869
0.0	0.0	0.0	16723.347	3569.4944	NaN	NaN	0.1759	0.0385	0.1617	0.0423	0.2545	0.4161	0.0869
0.0	0.0	0.0	18510.347	4126.4944	NaN	NaN	0.1823	0.0403	0.169	0.0401	0.2428	0.4241	0.0838
0.0	0.0	0.0	20179.347	5032.4944	NaN	NaN	0.1996	0.0371	0.1935	0.0384	0.2289	0.4206	0.0816
0.0	0.0	0.0	18667.347	6736.4944	NaN	NaN	0.2652	0.0335	0.2286	0.0404	0.1935	0.4189	0.0852
0.0	0.0	0.0	19573.347	3791.4944	NaN	NaN	0.1623	0.0457	0.2562	0.0478	0.1388	0.451	0.0604
0.0	0.0	0.0	13037.347	4208.4944	NaN	NaN	0.244	0.1539	0.2044	0.0329	0.1086	0.4289	0.0713
0.0	0.0	0.0	-287.653	-869.5056	NaN	NaN	0.7514	0.9128	0.0217	0.0115	0.0125	0.0215	0.02
0.0	0.0	0.0	-1153.653	576.4944	NaN	NaN	-0.3	0.8872	0.0254	0.021	0.023	0.023	0.0204
0.0	0.0	0.0	-2434.653	-3166.5056	NaN	NaN	0.5653	0.8974	0.0248	0.019	0.0196	0.02	0.0192
0.0	0.0	0.0	-3556.653	1219.4944	NaN	NaN	-0.3	0.8888	0.027	0.0205	0.0218	0.0213	0.0206
0.0	0.0	0.0	-3881.653	1590.4944	NaN	NaN	-0.3	0.8866	0.0279	0.0209	0.0223	0.0215	0.0208
0.0	0.0	0.0	-2836.653	1739.4944	NaN	NaN	-0.3	0.8857	0.0274	0.0212	0.0227	0.0218	0.0212
0.0	0.0	0.0	-2611.653	1547.4944	NaN	NaN	-0.3	0.8851	0.0268	0.0213	0.0228	0.0223	0.0217
0.0	0.0	0.0	-1049.653	-180.5056	NaN	NaN	0.1467	0.8841	0.0265	0.0217	0.0228	0.0227	0.0223
0.0	0.0	0.0	-2594.653	5605.4944	NaN	NaN	1.3	0.8845	0.026	0.0218	0.0226	0.0227	0.0224
0.0	0.0	0.0	-2763.653	374.4944	NaN	NaN	-0.1567	0.8851	0.0257	0.0219	0.0223	0.0226	0.0224
0.0	0.0	0.0	-1543.653	852.4944	NaN	NaN	-0.3	0.8858	0.0255	0.022	0.0219	0.0226	0.0223
0.0	0.0	0.0	-1864.653	1702.4944	NaN	NaN	-0.3	0.8855	0.0255	0.0222	0.0219	0.0228	0.0222
0.0	0.0	0.0	-1906.653	-1301.5056	NaN	NaN	0.4057	0.8851	0.0254	0.0223	0.0219	0.023	0.0222
0.0	0.0	0.0	-1273.653	2489.4944	NaN	NaN	1.3	0.8852	0.0251	0.0225	0.0221	0.0233	0.0219
0.0	0.0	0.0	-2020.653	3392.4944	NaN	NaN	1.3	0.8867	0.0245	0.0223	0.022	0.0233	0.0212
0.0	0.0	0.0	-1713.653	-545.5056	NaN	NaN	0.2415	0.8873	0.0244	0.0221	0.0218	0.0231	0.0212
0.0	0.0	0.0	-1622.653	151.4944	NaN	NaN	-0.103	0.8876	0.0242	0.0221	0.0218	0.0232	0.0211
0.0	0.0	0.0	-3777.653	2943.4944	NaN	NaN	-0.3	0.8873	0.0243	0.0221	0.022	0.0231	0.0211
0.0	0.0	0.0	-546.653	1472.4944	NaN	NaN	1.3	0.8872	0.0246	0.0221	0.022	0.023	0.0211
0.0	0.0	0.0	-1847.653	2596.4944	NaN	NaN	1.3	0.8871	0.0248	0.0221	0.0221	0.0229	0.021
0.0	0.0	0.0	-2399.653	-1352.5056	NaN	NaN	0.3605	0.8864	0.0252	0.0222	0.0224	0.0229	0.021
0.0	0.0	0.0	-3529.653	1412.4944	NaN	NaN	-0.3	0.887	0.0248	0.0222	0.0224	0.0228	0.0208
0.0	0.0	0.0	-789.653	4617.4944	NaN	NaN	1.2063	0.8885	0.0243	0.0218	0.0224	0.0227	0.0203
0.0	0.0	0.0	-2024.653	-768.5056	NaN	NaN	0.2751	0.8892	0.0245	0.0216	0.0222	0.0223	0.0201
0.0	0.0	0.0	-3082.653	-647.5056	NaN	NaN	0.1736	0.8884	0.025	0.0217	0.0225	0.0224	0.0201
0.0	0.0	0.0	-2341.653	211.4944	NaN	NaN	-0.0993	0.8916	0.0237	0.0214	0.022	0.0223	0.019
0.0	0.0	0.0	-2474.653	640.4944	NaN	NaN	-0.3	0.8821	0.0271	0.0219	0.0254	0.0217	0.0219
0.0	0.0	0.0	-3537.653	2606.4944	NaN	NaN	-0.3	0.8678	0.0329	0.0224	0.03	0.0209	0.026
0.0	0.0	0.0	-2036.653	-2609.5056	NaN	NaN	0.5616	0.8702	0.0324	0.0222	0.0292	0.0208	0.0252
0.0	0.0	0.0	-2132.653	3893.4944	NaN	NaN	1.3	0.8696	0.0323	0.0225	0.0293	0.0208	0.0254
0.0	0.0	0.0	-2088.653	-500.5056	NaN	NaN	0.1933	0.8711	0.0315	0.0224	0.0291	0.0209	0.025
0.0	0.0	0.0	-2679.653	4889.4944	NaN	NaN	1.3	0.8696	0.0319	0.0223	0.0298	0.0209	0.0256
0.0	0.0	0.0	-1803.653	3656.4944	NaN	NaN	1.3	0.8701	0.0321	0.0221	0.0295	0.0208	0.0254
0.0	0.0	0.0	-1378.653	3107.4944	NaN	NaN	1.3	0.8723	0.0318	0.0219	0.0285	0.0207	0.0247
0.0	0.0	0.0	-3018.653	1484.4944	NaN	NaN	-0.3	0.8738	0.0316	0.0218	0.0278	0.0206	0.0243
0.0	0.0	0.0	-2755.653	3374.4944	NaN	NaN	1.3	0.8741	0.0321	0.0219	0.0275	0.0202	0.0242
0.0	0.0	0.0	-2413.653	-702.5056	NaN	NaN	0.2254	0.8747	0.0322	0.022	0.0269	0.02	0.0242
0.0	0.0	0.0	889.347	-1781.5056	NaN	NaN	1.3	0.8743	0.0324	0.0221	0.0268	0.02	0.0243
0.0	0.0	0.0	-799.653	-2225.5056	NaN	NaN	0.7357	0.8753	0.0322	0.0218	0.0265	0.0199	0.0242
0.0	0.0	0.0	-2198.653	-257.5056	NaN	NaN	0.1048	0.8752	0.0322	0.0217	0.0266	0.0198	0.0245
0.0	0.0	0.0	-4091.653	533.4944	NaN	NaN	-0.1499	0.8757	0.0321	0.0213	0.0266	0.0196	0.0246
0.0	0.0	0.0	-3234.653	353.4944	NaN	NaN	-0.1227	0.8754	0.0324	0.0212	0.0267	0.0194	0.0248
0.0	0.0	0.0	-1658.653	-29.5056	NaN	NaN	0.0175	0.8741	0.0331	0.0211	0.0271	0.0194	0.0253
0.0	0.0	0.0	-2161.653	-1730.5056	NaN	NaN	0.4446	0.8727	0.0339	0.021	0.0275	0.0194	0.0255
0.0	0.0	0.0	-813.653	2160.4944	NaN	NaN	1.3	0.8687	0.0362	0.0211	0.0283	0.0192	0.0265
0.0	0.0	0.0	-3432.653	1948.4944	NaN	NaN	-0.3	0.8681	0.0367	0.0211	0.0283	0.019	0.0268
0.0	0.0	0.0	-2820.653	-596.5056	NaN	NaN	0.1746	0.87	0.0358	0.0207	0.0279	0.0191	0.0266
0.0	0.0	0.0	-2153.653	1558.4944	NaN	NaN	-0.3	0.8647	0.0379	0.0211	0.0289	0.0192	0.0282
0.0	0.0	0.0	-2803.653	585.4944	NaN	NaN	-0.264	0.8643	0.0382	0.021	0.0287	0.019	0.0288
0.0	0.0	0.0	-796.653	836.4944	NaN	NaN	1.3	0.8651	0.0375	0.0211	0.0283	0.0192	0.0288
0.0	0.0	0.0	-1389.653	-728.5056	NaN	NaN	0.3439	0.8703	0.035	0.0206	0.0272	0.0193	0.0276
0.0	0.0	0.0	-4132.653	-697.5056	NaN	NaN	0.1444	0.8717	0.0342	0.0206	0.0267	0.0194	0.0273
0.0	0.0	0.0	-2821.653	685.4944	NaN	NaN	-0.3	0.8711	0.0342	0.0206	0.0268	0.0195	0.0278
0.0	0.0	0.0	-1698.653	2023.4944	NaN	NaN	1.3	0.8649	0.0365	0.0212	0.0278	0.0196	0.03
0.0	0.0	0.0	-1675.653	-1507.5056	NaN	NaN	0.4736	0.8655	0.036	0.021	0.0278	0.0196	0.0301
0.0	0.0	0.0	-916.653	-409.5056	NaN	NaN	0.3088	0.8655	0.0356	0.0206	0.0281	0.0197	0.0303
0.0	0.0	0.0	948.347	71.4944	NaN	NaN	0.0701	0.8615	0.0374	0.0207	0.0289	0.0198	0.0318
0.0	0.0	0.0	-3221.653	31.4944	NaN	NaN	-0.0099	0.8645	0.036	0.0204	0.0283	0.0197	0.0312
0.0	0.0	0.0	-2779.653	-204.5056	NaN	NaN	0.0685	0.8656	0.0357	0.0202	0.028	0.0196	0.0309
0.0	0.0	0.0	-1725.653	730.4944	NaN	NaN	-0.3	0.8643	0.0367	0.0204	0.028	0.0193	0.0313
0.0	0.0	0.0	-2118.653	-4.5056	NaN	NaN	0.0021	0.8629	0.0377	0.0208	0.028	0.0189	0.0316
0.0	0.0	0.0	-1663.653	-2394.5056	NaN	NaN	0.59	0.8686	0.0355	0.0206	0.027	0.0188	0.0295
0.0	0.0	0.0	-3931.653	-893.5056	NaN	NaN	0.1852	0.8709	0.0345	0.0203	0.0267	0.019	0.0286
0.0	0.0	0.0	-2471.653	363.4944	NaN	NaN	-0.1724	0.8676	0.0359	0.0205	0.0274	0.0189	0.0297
0.0	0.0	0.0	-2204.653	800.4944	NaN	NaN	-0.3	0.8611	0.0386	0.0209	0.0284	0.019	0.0319
0.0	0.0	0.0	-2269.653	931.4944	NaN	NaN	-0.3	0.856	0.0405	0.0214	0.0293	0.0191	0.0338
0.0	0.0	0.0	-1949.653	1682.4944	NaN	NaN	-0.3	0.8539	0.0414	0.0216	0.0295	0.0191	0.0344
0.0	0.0	0.0	-2924.653	-715.5056	NaN	NaN	0.1966	0.8554	0.0407	0.0216	0.0292	0.019	0.034
0.0	0.0	0.0	-1111.653	567.4944	NaN	NaN	-0.3	0.8582	0.0392	0.0214	0.0289	0.019	0.0334
0.0	0.0	0.0	-3255.653	2048.4944	NaN	NaN	-0.3	0.8576	0.0394	0.0214	0.029	0.019	0.0336
0.0	0.0	0.0	-4109.653	-1030.5056	NaN	NaN	0.2005	0.8584	0.0389	0.021	0.0292	0.0193	0.0332
0.0	0.0	0.0	-2033.653	2770.4944	NaN	NaN	1.3	0.8521	0.0417	0.0214	0.0304	0.0196	0.0347
0.0	0.0	0.0	-3018.653	3045.4944	NaN	NaN	1.3	0.8474	0.0439	0.0217	0.0313	0.0196	0.036
0.0	0.0	0.0	-2327.653	320.4944	NaN	NaN	-0.1597	0.8491	0.0429	0.0214	0.0314	0.0198	0.0355
0.0	0.0	0.0	-3443.653	2052.4944	NaN	NaN	-0.3	0.8451	0.0446	0.0216	0.0323	0.0207	0.0358
0.0	0.0	0.0	-3676.653	5873.4944	NaN	NaN	1.3	0.828	0.0523	0.0225	0.0362	0.0212	0.0398
0.0	0.0	0.0	-260.653	1223.4944	NaN	NaN	1.2707	0.8338	0.0495	0.0213	0.0367	0.0199	0.0388
0.0	0.0	0.0	-1719.653	548.4944	NaN	NaN	-0.3	0.8412	0.0463	0.0201	0.0367	0.019	0.0367
0.0	0.0	0.0	-2168.653	1342.4944	NaN	NaN	-0.3	0.8428	0.0455	0.0201	0.0365	0.0186	0.0364
0.0	0.0	0.0	-4885.653	165.4944	NaN	NaN	-0.0351	0.8539	0.0401	0.0194	0.0343	0.019	0.0333
0.0	0.0	0.0	-2941.653	1883.4944	NaN	NaN	-0.3	0.8467	0.044	0.0209	0.0337	0.0202	0.0346
0.0	0.0	0.0	-2394.653	-612.5056	NaN	NaN	0.2037	0.8478	0.0447	0.023	0.0305	0.0231	0.0308
0.0	0.0	0.0	-2651.653	1386.4944	NaN	NaN	-0.3	0.8355	0.0506	0.0256	0.0314	0.0257	0.0312
0.0	0.0	0.0	-2971.653	-1726.5056	NaN	NaN	0.3675	0.8361	0.0501	0.0255	0.0312	0.026	0.031
0.0	0.0	0.0	-3291.653	274.4944	NaN	NaN	-0.091	0.8325	0.0519	0.0254	0.0322	0.0262	0.0318
0.0	0.0	0.0	-1523.653	2562.4944	NaN	NaN	1.3	0.8241	0.056	0.0266	0.0331	0.026	0.0342
0.0	0.0	0.0	-1884.653	-1149.5056	NaN	NaN	0.3789	0.8341	0.0506	0.0258	0.0315	0.0262	0.0318
0.0	0.0	0.0	-1334.653	286.4944	NaN	NaN	-0.2733	0.8271	0.054	0.0268	0.0321	0.0262	0.0337
0.0	0.0	0.0	-2359.653	-1640.5056	NaN	NaN	0.4101	0.8384	0.0486	0.0256	0.0303	0.0262	0.0311
0.0	0.0	0.0	-2508.653	111.4944	NaN	NaN	-0.0465	0.8355	0.0497	0.0258	0.0306	0.0263	0.0321
0.0	0.0	0.0	-2399.653	-3876.5056	NaN	NaN	0.6177	0.8398	0.0475	0.0249	0.0303	0.0266	0.031
0.0	0.0	0.0	-3158.653	2053.4944	NaN	NaN	-0.3	0.8278	0.0533	0.0252	0.0329	0.0272	0.0336
0.0	0.0	0.0	-657.653	158.4944	NaN	NaN	-0.3	0.8247	0.0551	0.0255	0.0333	0.027	0.0344
0.0	0.0	0.0	-1750.653	-3241.5056	NaN	NaN	0.6493	0.8332	0.0507	0.0257	0.0311	0.0266	0.0326
0.0	0.0	0.0	-4523.653	-1987.5056	NaN	NaN	0.3052	0.838	0.0483	0.0254	0.0302	0.0267	0.0313
0.0	0.0	0.0	-1334.653	-728.5056	NaN	NaN	0.3531	0.8334	0.0506	0.0258	0.031	0.0268	0.0324
0.0	0.0	0.0	-764.653	-1520.5056	NaN	NaN	0.6654	0.8327	0.0509	0.0252	0.0315	0.0273	0.0324
0.0	0.0	0.0	-2184.653	-1738.5056	NaN	NaN	0.4431	0.8225	0.0557	0.0254	0.0337	0.028	0.0347
0.0	0.0	0.0	-2516.653	-466.5056	NaN	NaN	0.1564	0.8192	0.0579	0.0249	0.0348	0.0285	0.0347
0.0	0.0	0.0	-1784.653	1163.4944	NaN	NaN	-0.3	0.8064	0.0647	0.0255	0.037	0.0287	0.0377
0.0	0.0	0.0	-3855.653	-828.5056	NaN	NaN	0.1769	0.8191	0.0583	0.0249	0.0347	0.0282	0.0347
0.0	0.0	0.0	-2114.653	268.4944	NaN	NaN	-0.1454	0.8093	0.0632	0.0255	0.0368	0.029	0.0362
0.0	0.0	0.0	-3149.653	89.4944	NaN	NaN	-0.0292	0.8094	0.0636	0.0251	0.0371	0.029	0.0358
0.0	0.0	0.0	-2956.653	1585.4944	NaN	NaN	-0.3	0.7944	0.0719	0.0253	0.0402	0.0296	0.0387
0.0	0.0	0.0	-160.653	-705.5056	NaN	NaN	0.8145	0.7896	0.0749	0.0252	0.0414	0.0298	0.039
0.0	0.0	0.0	-1507.653	3151.4944	NaN	NaN	1.3	0.7758	0.0831	0.0258	0.044	0.03	0.0413
0.0	0.0	0.0	-2827.653	84.4944	NaN	NaN	-0.0308	0.7879	0.0768	0.0255	0.0416	0.0292	0.039
0.0	0.0	0.0	-87.653	-1799.5056	NaN	NaN	0.9536	0.7892	0.0758	0.0254	0.0414	0.0297	0.0385
0.0	0.0	0.0	-418.653	1241.4944	NaN	NaN	1.3	0.7684	0.0875	0.0256	0.0459	0.0306	0.0419
0.0	0.0	0.0	-2011.653	1661.4944	NaN	NaN	-0.3	0.7602	0.093	0.0252	0.0481	0.0306	0.0429
0.0	0.0	0.0	-2334.653	3549.4944	NaN	NaN	1.3	0.7628	0.0926	0.0251	0.0474	0.0299	0.0422
0.0	0.0	0.0	-3111.653	-1165.5056	NaN	NaN	0.2725	0.7883	0.0782	0.0251	0.042	0.0288	0.0375
0.0	0.0	0.0	-4580.653	762.4944	NaN	NaN	-0.1997	0.7802	0.0826	0.0258	0.0433	0.0287	0.0393
0.0	0.0	0.0	-3093.653	-707.5056	NaN	NaN	0.1861	0.7848	0.0804	0.0253	0.0426	0.0286	0.0383
0.0	0.0	0.0	-1296.653	2536.4944	NaN	NaN	1.3	0.7585	0.0955	0.0252	0.0488	0.0292	0.0428
0.0	0.0	0.0	213.347	29.4944	NaN	NaN	0.1215	0.7415	0.1061	0.025	0.053	0.0296	0.0448
0.0	0.0	0.0	-1899.653	2517.4944	NaN	NaN	1.3	0.742	0.1067	0.0253	0.0525	0.0291	0.0443
0.0	0.0	0.0	-1671.653	4168.4944	NaN	NaN	1.3	0.762	0.0962	0.0255	0.0474	0.0274	0.0415
0.0	0.0	0.0	-4069.653	-2257.5056	NaN	NaN	0.3568	0.8005	0.0727	0.0256	0.0389	0.0259	0.0364
0.0	0.0	0.0	-3841.653	-476.5056	NaN	NaN	0.1103	0.7926	0.0756	0.0259	0.0403	0.0271	0.0384
0.0	0.0	0.0	-3535.653	4431.4944	NaN	NaN	1.3	0.7542	0.0984	0.0258	0.0492	0.0278	0.0447
0.0	0.0	0.0	595.347	5911.4944	NaN	NaN	0.9085	0.7061	0.1278	0.0262	0.0609	0.029	0.05
0.0	0.0	0.0	-520.653	779.4944	NaN	NaN	1.3	0.7397	0.1091	0.0251	0.0532	0.0273	0.0456
0.0	0.0	0.0	-2934.653	220.4944	NaN	NaN	-0.0812	0.7644	0.0944	0.0253	0.0474	0.0264	0.0421
0.0	0.0	0.0	-3118.653	-104.5056	NaN	NaN	0.0324	0.7743	0.0882	0.0253	0.0449	0.0263	0.0409
0.0	0.0	0.0	-2690.653	2795.4944	NaN	NaN	1.3	0.7436	0.1051	0.0254	0.0524	0.0275	0.0461
0.0	0.0	0.0	-4550.653	2789.4944	NaN	NaN	-0.3	0.7443	0.1063	0.0246	0.0528	0.027	0.045
0.0	0.0	0.0	-1035.653	-331.5056	NaN	NaN	0.2425	0.7359	0.1113	0.0247	0.0552	0.0273	0.0457
0.0	0.0	0.0	-549.653	188.4944	NaN	NaN	-0.3	0.7394	0.1102	0.024	0.0545	0.0271	0.0449
0.0	0.0	0.0	-1168.653	-684.5056	NaN	NaN	0.3694	0.75	0.1037	0.0236	0.0522	0.0269	0.0436
0.0	0.0	0.0	-1469.653	987.4944	NaN	NaN	-0.3	0.7463	0.1054	0.0233	0.0533	0.0273	0.0443
0.0	0.0	0.0	-2857.653	180.4944	NaN	NaN	-0.0674	0.7381	0.1105	0.0231	0.0554	0.0276	0.0453
0.0	0.0	0.0	-2552.653	247.4944	NaN	NaN	-0.1074	0.723	0.1201	0.023	0.0591	0.0278	0.047
0.0	0.0	0.0	-260.653	1283.4944	NaN	NaN	1.2548	0.7196	0.1226	0.0227	0.0597	0.0281	0.0473
0.0	0.0	0.0	-3365.653	-808.5056	NaN	NaN	0.1937	0.7321	0.1152	0.0219	0.0574	0.028	0.0455
0.0	0.0	0.0	-2855.653	2887.4944	NaN	NaN	1.3	0.7179	0.1238	0.0221	0.0607	0.0284	0.0471
0.0	0.0	0.0	-3987.653	2453.4944	NaN	NaN	-0.3	0.7264	0.1189	0.0215	0.059	0.0281	0.0461
0.0	0.0	0.0	-3725.653	1655.4944	NaN	NaN	-0.3	0.7073	0.1303	0.0219	0.0633	0.0286	0.0485
0.0	0.0	0.0	-2873.653	-64.5056	NaN	NaN	0.022	0.7136	0.1266	0.0217	0.0619	0.0283	0.0479
0.0	0.0	0.0	-3484.653	1507.4944	NaN	NaN	-0.3	0.7246	0.1197	0.0218	0.0593	0.0283	0.0464
0.0	0.0	0.0	-3831.653	963.4944	NaN	NaN	-0.3	0.7358	0.1129	0.0216	0.0566	0.0281	0.045
0.0	0.0	0.0	-2034.653	-3365.5056	NaN	NaN	0.6232	0.7583	0.099	0.0215	0.0513	0.0277	0.0421
0.0	0.0	0.0	-2976.653	-331.5056	NaN	NaN	0.1002	0.7454	0.1064	0.0217	0.0546	0.0276	0.0443
0.0	0.0	0.0	-240.653	832.4944	NaN	NaN	1.3	0.7217	0.1209	0.0222	0.0601	0.0281	0.0469
0.0	0.0	0.0	-3511.653	-2024.5056	NaN	NaN	0.3657	0.7359	0.1138	0.0215	0.0571	0.027	0.0449
0.0	0.0	0.0	-2681.653	4411.4944	NaN	NaN	1.3	0.6793	0.1495	0.0233	0.0699	0.028	0.0501
0.0	0.0	0.0	-4066.653	1466.4944	NaN	NaN	-0.3	0.6981	0.1385	0.0225	0.066	0.0268	0.0481
0.0	0.0	0.0	-941.653	412.4944	NaN	NaN	-0.3	0.6881	0.1442	0.0229	0.0685	0.0271	0.0492
0.0	0.0	0.0	-823.653	2415.4944	NaN	NaN	1.3	0.6808	0.1491	0.0233	0.0704	0.0269	0.0495
0.0	0.0	0.0	-3131.653	609.4944	NaN	NaN	-0.2417	0.7027	0.1346	0.023	0.0654	0.0262	0.048
0.0	0.0	0.0	-3423.653	1774.4944	NaN	NaN	-0.3	0.7019	0.1347	0.0233	0.0657	0.0262	0.0483
0.0	0.0	0.0	-2108.653	830.4944	NaN	NaN	-0.3	0.7174	0.1253	0.0232	0.0623	0.0256	0.0462
0.0	0.0	0.0	-1607.653	-263.5056	NaN	NaN	0.1408	0.7236	0.121	0.0234	0.0609	0.0255	0.0455
0.0	0.0	0.0	-3434.653	-79.5056	NaN	NaN	0.0226	0.7161	0.1264	0.0234	0.0623	0.0248	0.047
0.0	0.0	0.0	-1749.653	2066.4944	NaN	NaN	1.3	0.688	0.1453	0.0247	0.0678	0.0249	0.0493
0.0	0.0	0.0	-2421.653	2623.4944	NaN	NaN	1.3	0.6707	0.1589	0.0256	0.0692	0.0245	0.0511
0.0	0.0	0.0	-2930.653	1060.4944	NaN	NaN	-0.3	0.675	0.1542	0.0262	0.0699	0.0241	0.0507
0.0	0.0	0.0	-1933.653	-167.5056	NaN	NaN	0.0797	0.7104	0.1305	0.0249	0.0625	0.0236	0.0481
0.0	0.0	0.0	-2250.653	1840.4944	NaN	NaN	-0.3	0.6888	0.1427	0.0262	0.0672	0.0241	0.051
0.0	0.0	0.0	-3703.653	-1470.5056	NaN	NaN	0.2842	0.7294	0.1182	0.0249	0.0593	0.0226	0.0457
0.0	0.0	0.0	-1847.653	-566.5056	NaN	NaN	0.2347	0.7199	0.1226	0.0251	0.0614	0.0232	0.0479
0.0	0.0	0.0	-1112.653	-227.5056	NaN	NaN	0.1698	0.7121	0.1285	0.0262	0.0623	0.0227	0.0482
0.0	0.0	0.0	-3768.653	-2133.5056	NaN	NaN	0.3615	0.7204	0.1241	0.0254	0.06	0.0223	0.0479
0.0	0.0	0.0	-1628.653	148.4944	NaN	NaN	-0.1003	0.672	0.1559	0.0273	0.0668	0.0234	0.0547
0.0	0.0	0.0	-409.653	1960.4944	NaN	NaN	1.2641	0.6336	0.1853	0.0292	0.0706	0.0239	0.0574
0.0	0.0	0.0	-3673.653	311.4944	NaN	NaN	-0.0926	0.6438	0.1782	0.0291	0.0688	0.0231	0.057
0.0	0.0	0.0	-1705.653	564.4944	NaN	NaN	-0.3	0.6492	0.1732	0.0291	0.0681	0.0231	0.0574
0.0	0.0	0.0	-598.653	450.4944	NaN	NaN	-0.3	0.6417	0.1785	0.0295	0.069	0.0232	0.0581
0.0	0.0	0.0	-3846.653	-27.5056	NaN	NaN	0.0071	0.6519	0.1714	0.0292	0.068	0.0227	0.0567
0.0	0.0	0.0	-2050.653	256.4944	NaN	NaN	-0.143	0.6612	0.1655	0.0288	0.0652	0.0222	0.0572
0.0	0.0	0.0	-2502.653	392.4944	NaN	NaN	-0.186	0.6162	0.1982	0.0309	0.0716	0.0234	0.0597
0.0	0.0	0.0	-1336.653	366.4944	NaN	NaN	-0.3	0.5922	0.2181	0.0328	0.0724	0.0231	0.0615
0.0	0.0	0.0	-3667.653	1792.4944	NaN	NaN	-0.3	0.6231	0.1933	0.0316	0.0716	0.0219	0.0585
0.0	0.0	0.0	-2786.653	950.4944	NaN	NaN	-0.3	0.6211	0.1962	0.031	0.0661	0.0236	0.0621
0.0	0.0	0.0	-3128.653	-1061.5056	NaN	NaN	0.2533	0.6165	0.2059	0.0357	0.0655	0.0204	0.0559
0.0	0.0	0.0	-3442.653	-700.5056	NaN	NaN	0.1691	0.5712	0.2376	0.0405	0.0762	0.0198	0.0547
0.0	0.0	0.0	-2359.653	1915.4944	NaN	NaN	-0.3	0.5402	0.2625	0.0421	0.0777	0.0208	0.0566
0.0	0.0	0.0	-3061.653	-3577.5056	NaN	NaN	0.5388	0.5658	0.244	0.0411	0.0744	0.0196	0.0551
0.0	0.0	0.0	-3183.653	5096.4944	NaN	NaN	1.3	0.4797	0.3098	0.0436	0.085	0.0229	0.059
0.0	0.0	0.0	-3070.653	-272.5056	NaN	NaN	0.0815	0.5383	0.2686	0.0414	0.0752	0.0203	0.0562
0.0	0.0	0.0	-3129.653	373.4944	NaN	NaN	-0.1355	0.506	0.2894	0.0422	0.0816	0.0218	0.059
0.0	0.0	0.0	-3458.653	-451.5056	NaN	NaN	0.1155	0.5243	0.2783	0.0423	0.078	0.0207	0.0563
0.0	0.0	0.0	-1330.653	185.4944	NaN	NaN	-0.162	0.4792	0.3114	0.044	0.0842	0.0225	0.0587
0.0	0.0	0.0	-2983.653	293.4944	NaN	NaN	-0.1091	0.4846	0.3103	0.0437	0.0816	0.0221	0.0576
0.0	0.0	0.0	-2223.653	120.4944	NaN	NaN	-0.0573	0.4584	0.329	0.0452	0.0857	0.023	0.0586
0.0	0.0	0.0	-3473.653	-565.5056	NaN	NaN	0.14	0.4703	0.3213	0.0449	0.0828	0.0225	0.0582
0.0	0.0	0.0	-2183.653	1074.4944	NaN	NaN	-0.3	0.3895	0.3847	0.0484	0.0948	0.0258	0.0567
0.0	0.0	0.0	-2171.653	784.4944	NaN	NaN	-0.3	0.3681	0.4114	0.0519	0.0809	0.0225	0.0652
0.0	0.0	0.0	-3238.653	1581.4944	NaN	NaN	-0.3	0.238	0.5384	0.0604	0.0795	0.0209	0.0628
0.0	0.0	0.0	-2941.653	-9.5056	NaN	NaN	0.0032	0.2262	0.555	0.0586	0.0803	0.0198	0.0601
0.0	0.0	0.0	-3368.653	199.4944	NaN	NaN	-0.0629	0.2542	0.5257	0.0567	0.0788	0.0193	0.0652
0.0	0.0	0.0	-4055.653	1674.4944	NaN	NaN	-0.3	0.2249	0.555	0.0587	0.0832	0.0202	0.0581
0.0	0.0	0.0	-2044.653	132.4944	NaN	NaN	-0.0693	0.2236	0.5555	0.0584	0.0828	0.0203	0.0593
0.0	0.0	0.0	-3812.653	-851.5056	NaN	NaN	0.1826	0.2089	0.572	0.058	0.0842	0.0205	0.0564
0.0	0.0	0.0	-2927.653	1398.4944	NaN	NaN	-0.3	0.1898	0.591	0.0581	0.0868	0.0209	0.0534
0.0	0.0	0.0	1984.347	-497.5056	NaN	NaN	-0.3	0.1824	0.5984	0.058	0.0876	0.021	0.0526
0.0	0.0	0.0	-1765.653	3186.4944	NaN	NaN	1.3	0.1752	0.6044	0.0584	0.0892	0.0213	0.0515
0.0	0.0	0.0	-2206.653	-420.5056	NaN	NaN	0.1601	0.1797	0.6004	0.0586	0.0882	0.0211	0.052
0.0	0.0	0.0	-1885.653	2416.4944	NaN	NaN	1.3	0.1783	0.601	0.0594	0.0881	0.0212	0.0521
0.0	0.0	0.0	-2960.653	-422.5056	NaN	NaN	0.1249	0.1845	0.5957	0.0592	0.0871	0.0208	0.0526
0.0	0.0	0.0	-2829.653	-1011.5056	NaN	NaN	0.2633	0.1985	0.5818	0.0598	0.0848	0.0203	0.0548
0.0	0.0	0.0	-4236.653	-70.5056	NaN	NaN	0.0164	0.1945	0.587	0.0602	0.0841	0.0203	0.054
0.0	0.0	0.0	-4330.653	209.4944	NaN	NaN	-0.0508	0.1863	0.5957	0.0608	0.084	0.0204	0.0529
0.0	0.0	0.0	-1570.653	-1111.5056	NaN	NaN	0.4144	0.1799	0.6024	0.0606	0.0847	0.0204	0.052
0.0	0.0	0.0	-2280.653	-1277.5056	NaN	NaN	0.359	0.1737	0.6076	0.0616	0.0852	0.0205	0.0514
0.0	0.0	0.0	-3112.653	837.4944	NaN	NaN	-0.3	0.1661	0.6142	0.0621	0.0862	0.0208	0.0506
0.0	0.0	0.0	-2817.653	-46.5056	NaN	NaN	0.0162	0.1661	0.6133	0.0629	0.0862	0.0208	0.0508
0.0	0.0	0.0	-2109.653	-28.5056	NaN	NaN	0.0133	0.1655	0.6118	0.0641	0.0865	0.0209	0.0513
0.0	0.0	0.0	-4025.653	63.4944	NaN	NaN	-0.016	0.1674	0.6116	0.0638	0.0853	0.0207	0.0513
0.0	0.0	0.0	-2036.653	104.4944	NaN	NaN	-0.0541	0.1671	0.6113	0.0642	0.0854	0.0207	0.0514
0.0	0.0	0.0	-3298.653	1055.4944	NaN	NaN	-0.3	0.1668	0.6102	0.0649	0.0858	0.0207	0.0516
0.0	0.0	0.0	-3220.653	1502.4944	NaN	NaN	-0.3	0.1664	0.6094	0.0654	0.0863	0.0208	0.0518
0.0	0.0	0.0	-2915.653	180.4944	NaN	NaN	-0.066	0.1683	0.609	0.0647	0.0857	0.0205	0.0518
0.0	0.0	0.0	-3531.653	-441.5056	NaN	NaN	0.1111	0.1687	0.6075	0.0649	0.0863	0.0204	0.0521
0.0	0.0	0.0	-1880.653	-2653.5056	NaN	NaN	0.5852	0.1686	0.608	0.0646	0.0864	0.0204	0.052
0.0	0.0	0.0	-2079.653	1047.4944	NaN	NaN	-0.3	0.1694	0.6043	0.0659	0.0871	0.0204	0.0529
0.0	0.0	0.0	-3613.653	1357.4944	NaN	NaN	-0.3	0.1715	0.6018	0.0661	0.0863	0.0205	0.0537
0.0	0.0	0.0	-2835.653	-750.5056	NaN	NaN	0.2093	0.1776	0.5959	0.0659	0.0852	0.0204	0.0549
0.0	0.0	0.0	-3151.653	1051.4944	NaN	NaN	-0.3	0.1837	0.59	0.0655	0.0843	0.0203	0.0562
0.0	0.0	0.0	-4749.653	-1047.5056	NaN	NaN	0.1807	0.1928	0.5853	0.0631	0.0826	0.0199	0.0564
0.0	0.0	0.0	-5673.653	-2402.5056	NaN	NaN	0.2975	0.2014	0.5805	0.0614	0.0811	0.0193	0.0563
0.0	0.0	0.0	-3340.653	-1435.5056	NaN	NaN	0.3006	0.1957	0.5826	0.0626	0.0832	0.0194	0.0564
0.0	0.0	0.0	-5044.653	2568.4944	NaN	NaN	-0.3	0.1897	0.5854	0.0637	0.0853	0.0197	0.0561
0.0	0.0	0.0	-5043.653	1334.4944	NaN	NaN	-0.3	0.1894	0.5837	0.0644	0.0863	0.0198	0.0564
0.0	0.0	0.0	-5527.653	1387.4944	NaN	NaN	-0.3	0.1932	0.5801	0.0642	0.0857	0.0198	0.057
0.0	0.0	0.0	-5173.653	544.4944	NaN	NaN	-0.1176	0.2021	0.5754	0.0625	0.0831	0.0195	0.0574
0.0	0.0	0.0	-4287.653	-1684.5056	NaN	NaN	0.2821	0.2158	0.566	0.0607	0.08	0.019	0.0584
0.0	0.0	0.0	-5583.653	-2190.5056	NaN	NaN	0.2818	0.2223	0.5608	0.0597	0.0798	0.0188	0.0586
0.0	0.0	0.0	-4370.653	-2753.5056	NaN	NaN	0.3865	0.2175	0.5636	0.06	0.0818	0.0189	0.0582
0.0	0.0	0.0	-4233.653	548.4944	NaN	NaN	-0.1488	0.2056	0.5718	0.0613	0.0849	0.0191	0.0573
0.0	0.0	0.0	-4638.653	1504.4944	NaN	NaN	-0.3	0.197	0.5747	0.063	0.0886	0.0194	0.0571
0.0	0.0	0.0	-3077.653	1258.4944	NaN	NaN	-0.3	0.197	0.5725	0.0636	0.0899	0.0196	0.0574
0.0	0.0	0.0	-5375.653	690.4944	NaN	NaN	-0.1474	0.2025	0.5698	0.0622	0.0885	0.0194	0.0575
0.0	0.0	0.0	-5973.653	-1831.5056	NaN	NaN	0.2347	0.2112	0.5658	0.0605	0.0856	0.0191	0.0579
0.0	0.0	0.0	-5263.653	-2246.5056	NaN	NaN	0.2991	0.213	0.5639	0.0605	0.0852	0.0191	0.0583
0.0	0.0	0.0	-5752.653	-517.5056	NaN	NaN	0.0825	0.2089	0.5662	0.0613	0.0862	0.0193	0.0581
0.0	0.0	0.0	-3125.653	-1108.5056	NaN	NaN	0.2618	0.2045	0.5686	0.062	0.0877	0.0194	0.0578
0.0	0.0	0.0	-4025.653	281.4944	NaN	NaN	-0.0752	0.2023	0.5674	0.063	0.0895	0.0197	0.0582
0.0	0.0	0.0	-4197.653	41.4944	NaN	NaN	-0.01	0.2048	0.5638	0.063	0.0898	0.0197	0.0588
0.0	0.0	0.0	-5115.653	-461.5056	NaN	NaN	0.0827	0.2103	0.5593	0.0623	0.089	0.0197	0.0594
0.0	0.0	0.0	-5150.653	-1593.5056	NaN	NaN	0.2363	0.2141	0.5565	0.0617	0.0883	0.0195	0.0598
0.0	0.0	0.0	-5123.653	-1544.5056	NaN	NaN	0.2316	0.2174	0.5554	0.061	0.0872	0.0193	0.0598
0.0	0.0	0.0	-5413.653	330.4944	NaN	NaN	-0.065	0.2162	0.5556	0.0617	0.0873	0.0193	0.06
0.0	0.0	0.0	-5596.653	329.4944	NaN	NaN	-0.0626	0.215	0.5568	0.0619	0.0868	0.0193	0.0601
0.0	0.0	0.0	-6301.653	-376.5056	NaN	NaN	0.0564	0.2159	0.5575	0.0616	0.0858	0.0192	0.0599
0.0	0.0	0.0	-3865.653	-46.5056	NaN	NaN	0.0119	0.2161	0.5564	0.062	0.0858	0.0192	0.0604
0.0	0.0	0.0	-3883.653	-3416.5056	NaN	NaN	0.468	0.2182	0.5571	0.0608	0.0851	0.0191	0.0598
0.0	0.0	0.0	-5107.653	66.4944	NaN	NaN	-0.0132	0.2148	0.5572	0.0623	0.0859	0.0193	0.0605
0.0	0.0	0.0	-6222.653	2264.4944	NaN	NaN	-0.3	0.2135	0.5579	0.0626	0.0861	0.0194	0.0604
0.0	0.0	0.0	-4569.653	-611.5056	NaN	NaN	0.118	0.2156	0.5586	0.0614	0.0851	0.0193	0.0599
0.0	0.0	0.0	-3999.653	-1892.5056	NaN	NaN	0.3212	0.2166	0.558	0.061	0.0851	0.0194	0.0599
0.0	0.0	0.0	-4230.653	-1587.5056	NaN	NaN	0.2729	0.2164	0.559	0.0604	0.0849	0.0195	0.0598
0.0	0.0	0.0	-5505.653	-2194.5056	NaN	NaN	0.285	0.2137	0.5591	0.0614	0.0862	0.0197	0.0599
0.0	0.0	0.0	-5824.653	2800.4944	NaN	NaN	-0.3	0.2107	0.5591	0.0624	0.0881	0.0201	0.0598
0.0	0.0	0.0	-3040.653	-1886.5056	NaN	NaN	0.3829	0.2099	0.5592	0.0622	0.0888	0.0201	0.0597
0.0	0.0	0.0	-5443.653	804.4944	NaN	NaN	-0.1734	0.2095	0.5577	0.0623	0.09	0.0204	0.0601
0.0	0.0	0.0	-3892.653	-289.5056	NaN	NaN	0.0692	0.2094	0.5595	0.0614	0.0898	0.0204	0.0594
0.0	0.0	0.0	-4236.653	-966.5056	NaN	NaN	0.1858	0.2098	0.5592	0.0611	0.0902	0.0204	0.0593
0.0	0.0	0.0	-5492.653	2536.4944	NaN	NaN	-0.3	0.2087	0.558	0.061	0.0922	0.0207	0.0594
0.0	0.0	0.0	-5226.653	764.4944	NaN	NaN	-0.1713	0.2087	0.5573	0.0613	0.0925	0.0208	0.0594
0.0	0.0	0.0	-4197.653	4516.4944	NaN	NaN	1.3	0.2089	0.5548	0.0619	0.0933	0.021	0.0601
0.0	0.0	0.0	-4113.653	-3419.5056	NaN	NaN	0.4539	0.2136	0.5581	0.06	0.089	0.0206	0.0588
0.0	0.0	0.0	-5308.653	-3621.5056	NaN	NaN	0.4055	0.2155	0.5579	0.0591	0.0885	0.0207	0.0583
0.0	0.0	0.0	-4872.653	993.4944	NaN	NaN	-0.2561	0.2138	0.5578	0.0588	0.0902	0.0209	0.0585
0.0	0.0	0.0	-6879.653	-2306.5056	NaN	NaN	0.2511	0.2138	0.559	0.058	0.0906	0.0209	0.0577
0.0	0.0	0.0	-5315.653	2501.4944	NaN	NaN	-0.3	0.2095	0.5592	0.0583	0.0938	0.0213	0.0579
0.0	0.0	0.0	-4903.653	-3533.5056	NaN	NaN	0.4188	0.206	0.5636	0.0581	0.0944	0.0212	0.0566
0.0	0.0	0.0	-3786.653	3248.4944	NaN	NaN	-0.3	0.1994	0.5629	0.0597	0.0992	0.0219	0.057
0.0	0.0	0.0	-4867.653	-261.5056	NaN	NaN	0.051	0.1932	0.5718	0.0595	0.099	0.0217	0.0548
0.0	0.0	0.0	-4472.653	1165.4944	NaN	NaN	-0.3	0.183	0.5799	0.0607	0.101	0.0219	0.0534
0.0	0.0	0.0	-4588.653	-614.5056	NaN	NaN	0.1181	0.1691	0.5978	0.0603	0.101	0.0218	0.0499
0.0	0.0	0.0	-7160.653	1094.4944	NaN	NaN	-0.1804	0.1531	0.616	0.0608	0.1015	0.0219	0.0466
0.0	0.0	0.0	-3564.653	-2114.5056	NaN	NaN	0.3723	0.1355	0.641	0.0593	0.1007	0.0215	0.042
0.0	0.0	0.0	-4250.653	-188.5056	NaN	NaN	0.0425	0.122	0.6576	0.0592	0.1005	0.0214	0.0393
0.0	0.0	0.0	-5561.653	635.4944	NaN	NaN	-0.129	0.1102	0.6737	0.0578	0.1006	0.0211	0.0366
0.0	0.0	0.0	-4060.653	342.4944	NaN	NaN	-0.0921	0.1039	0.6809	0.0577	0.1011	0.021	0.0354
0.0	0.0	0.0	-5242.653	2249.4944	NaN	NaN	-0.3	0.0999	0.6866	0.0571	0.1011	0.0209	0.0343
0.0	0.0	0.0	-3830.653	1182.4944	NaN	NaN	-0.3	0.0972	0.6908	0.0569	0.1006	0.0208	0.0337
0.0	0.0	0.0	-6207.653	3222.4944	NaN	NaN	-0.3	0.0956	0.6942	0.0566	0.0998	0.0207	0.0331
0.0	0.0	0.0	-4831.653	2665.4944	NaN	NaN	-0.3	0.093	0.6972	0.0562	0.1003	0.0207	0.0327
0.0	0.0	0.0	-4746.653	3096.4944	NaN	NaN	-0.3	0.0929	0.6982	0.0563	0.0996	0.0206	0.0325
0.0	0.0	0.0	-4339.653	489.4944	NaN	NaN	-0.1271	0.0926	0.6993	0.056	0.0991	0.0205	0.0324
0.0	0.0	0.0	-3574.653	-300.5056	NaN	NaN	0.0775	0.0928	0.7005	0.056	0.0979	0.0205	0.0323
0.0	0.0	0.0	-4196.653	2766.4944	NaN	NaN	-0.3	0.0927	0.7004	0.0561	0.098	0.0205	0.0324
0.0	0.0	0.0	-4665.653	-2826.5056	NaN	NaN	0.3773	0.0934	0.703	0.0552	0.0961	0.0203	0.032
0.0	0.0	0.0	-5692.653	1348.4944	NaN	NaN	-0.3	0.0937	0.7031	0.0551	0.0958	0.0203	0.0319
0.0	0.0	0.0	-5115.653	-1202.5056	NaN	NaN	0.1903	0.0933	0.7039	0.0548	0.096	0.0203	0.0317
0.0	0.0	0.0	-6300.653	1216.4944	NaN	NaN	-0.2393	0.0934	0.7022	0.0551	0.0969	0.0204	0.0319
0.0	0.0	0.0	-4591.653	-28.5056	NaN	NaN	0.0062	0.0932	0.7023	0.0548	0.0974	0.0205	0.0318
0.0	0.0	0.0	-4608.653	-1000.5056	NaN	NaN	0.1784	0.0938	0.7015	0.055	0.0973	0.0205	0.0319
0.0	0.0	0.0	-5341.653	-2501.5056	NaN	NaN	0.3189	0.0934	0.7019	0.0545	0.0982	0.0205	0.0316
0.0	0.0	0.0	-3842.653	-2171.5056	NaN	NaN	0.3611	0.0938	0.6992	0.0553	0.0994	0.0206	0.0318
0.0	0.0	0.0	-4137.653	3261.4944	NaN	NaN	-0.3	0.0927	0.698	0.0553	0.1016	0.0208	0.0317
0.0	0.0	0.0	-4193.653	-2631.5056	NaN	NaN	0.3856	0.0935	0.699	0.0551	0.1003	0.0206	0.0316
0.0	0.0	0.0	-3467.653	-901.5056	NaN	NaN	0.2063	0.0932	0.6989	0.0549	0.1007	0.0207	0.0316
0.0	0.0	0.0	-5523.653	-1230.5056	NaN	NaN	0.1822	0.0932	0.7004	0.0545	0.0999	0.0206	0.0313
0.0	0.0	0.0	-3394.653	570.4944	NaN	NaN	-0.202	0.093	0.6992	0.0546	0.1012	0.0207	0.0313
0.0	0.0	0.0	-5990.653	108.4944	NaN	NaN	-0.0184	0.094	0.6984	0.0547	0.1011	0.0206	0.0312
0.0	0.0	0.0	-3271.653	1769.4944	NaN	NaN	-0.3	0.0938	0.6957	0.0555	0.1028	0.0208	0.0315
0.0	0.0	0.0	-5785.653	947.4944	NaN	NaN	-0.1958	0.0952	0.6955	0.0554	0.1017	0.0206	0.0316
0.0	0.0	0.0	-5836.653	-1108.5056	NaN	NaN	0.1596	0.0959	0.695	0.0553	0.1013	0.0207	0.0318
0.0	0.0	0.0	-5261.653	-1791.5056	NaN	NaN	0.254	0.097	0.6947	0.0553	0.1005	0.0206	0.032
0.0	0.0	0.0	-5605.653	-664.5056	NaN	NaN	0.106	0.0968	0.6948	0.0551	0.1008	0.0206	0.032
0.0	0.0	0.0	-5351.653	-1760.5056	NaN	NaN	0.2475	0.097	0.6942	0.055	0.1013	0.0206	0.0318
0.0	0.0	0.0	-4022.653	-1107.5056	NaN	NaN	0.2159	0.0975	0.6905	0.056	0.1031	0.0207	0.0322
0.0	0.0	0.0	-4865.653	976.4944	NaN	NaN	-0.2511	0.097	0.6899	0.0562	0.1038	0.0208	0.0321
0.0	0.0	0.0	-6059.653	2401.4944	NaN	NaN	-0.3	0.0974	0.6898	0.0565	0.1033	0.0208	0.0322
0.0	0.0	0.0	-4169.653	-1216.5056	NaN	NaN	0.2259	0.098	0.6909	0.0564	0.1019	0.0207	0.0321
0.0	0.0	0.0	-6819.653	177.4944	NaN	NaN	-0.0267	0.0975	0.6921	0.0563	0.1015	0.0206	0.032
0.0	0.0	0.0	-5559.653	1054.4944	NaN	NaN	-0.2341	0.0971	0.6929	0.0563	0.1013	0.0205	0.0319
0.0	0.0	0.0	-4288.653	675.4944	NaN	NaN	-0.187	0.0973	0.6925	0.0566	0.1011	0.0205	0.0319
0.0	0.0	0.0	-4243.653	-332.5056	NaN	NaN	0.0727	0.0971	0.692	0.057	0.1013	0.0205	0.0321
0.0	0.0	0.0	-5479.653	2680.4944	NaN	NaN	-0.3	0.0972	0.693	0.057	0.1003	0.0205	0.0321
0.0	0.0	0.0	-4469.653	-2676.5056	NaN	NaN	0.3745	0.097	0.6947	0.0567	0.0991	0.0204	0.0321
0.0	0.0	0.0	-5482.653	961.4944	NaN	NaN	-0.2127	0.0975	0.6934	0.0573	0.099	0.0204	0.0324
0.0	0.0	0.0	-3996.653	-1708.5056	NaN	NaN	0.2995	0.0965	0.6957	0.0566	0.0987	0.0203	0.032
0.0	0.0	0.0	-3501.653	940.4944	NaN	NaN	-0.3	0.0973	0.6922	0.0577	0.0997	0.0205	0.0326
0.0	0.0	0.0	-5276.653	-380.5056	NaN	NaN	0.0673	0.0969	0.6933	0.0573	0.0996	0.0204	0.0325
0.0	0.0	0.0	-5031.653	-140.5056	NaN	NaN	0.0272	0.0971	0.6934	0.0575	0.0991	0.0204	0.0325
0.0	0.0	0.0	-4899.653	2931.4944	NaN	NaN	-0.3	0.0973	0.693	0.0576	0.0991	0.0204	0.0326
0.0	0.0	0.0	-4714.653	175.4944	NaN	NaN	-0.0387	0.0972	0.6937	0.0576	0.0986	0.0203	0.0325
0.0	0.0	0.0	-7066.653	2339.4944	NaN	NaN	-0.3	0.0973	0.6947	0.0576	0.0977	0.0202	0.0324
0.0	0.0	0.0	-3726.653	1138.4944	NaN	NaN	-0.3	0.0968	0.6962	0.0574	0.0971	0.0202	0.0323
0.0	0.0	0.0	-5059.653	-1863.5056	NaN	NaN	0.2692	0.0974	0.6979	0.057	0.0954	0.0201	0.0322
0.0	0.0	0.0	-5072.653	64.4944	NaN	NaN	-0.0129	0.0967	0.6983	0.0568	0.0959	0.0202	0.0322
0.0	0.0	0.0	-5122.653	-289.5056	NaN	NaN	0.0535	0.0966	0.6996	0.0564	0.0953	0.0201	0.032
0.0	0.0	0.0	-4843.653	494.4944	NaN	NaN	-0.1137	0.0964	0.6974	0.0567	0.097	0.0202	0.0322
0.0	0.0	0.0	-3607.653	-2254.5056	NaN	NaN	0.3846	0.0968	0.6964	0.0568	0.0975	0.0202	0.0322
0.0	0.0	0.0	-4642.653	2456.4944	NaN	NaN	-0.3	0.0974	0.6929	0.0576	0.0988	0.0204	0.0328
0.0	0.0	0.0	-4494.653	-559.5056	NaN	NaN	0.1107	0.0977	0.6948	0.0568	0.0978	0.0203	0.0326
0.0	0.0	0.0	-6232.653	-2288.5056	NaN	NaN	0.2686	0.0977	0.6978	0.0558	0.0963	0.0202	0.0323
0.0	0.0	0.0	-4441.653	-2667.5056	NaN	NaN	0.3752	0.0965	0.6986	0.0553	0.0973	0.0202	0.0322
0.0	0.0	0.0	-6171.653	1826.4944	NaN	NaN	-0.3	0.0954	0.6991	0.055	0.0984	0.0202	0.0319
0.0	0.0	0.0	-5738.653	525.4944	NaN	NaN	-0.1008	0.0944	0.6995	0.0546	0.0995	0.0204	0.0316
0.0	0.0	0.0	-4037.653	3843.4944	NaN	NaN	-0.3	0.0936	0.6996	0.0547	0.0995	0.0207	0.0319
0.0	0.0	0.0	-5300.653	1235.4944	NaN	NaN	-0.3	0.0866	0.7192	0.0497	0.0927	0.0211	0.0307
0.0	0.0	0.0	-5504.653	3.4944	NaN	NaN	-0.0006	0.0724	0.7595	0.0403	0.0785	0.0215	0.028
0.0	0.0	0.0	-4507.653	-1436.5056	NaN	NaN	0.2417	0.067	0.7835	0.0343	0.0687	0.0208	0.0256
0.0	0.0	0.0	-4387.653	-2912.5056	NaN	NaN	0.399	0.0681	0.7856	0.0335	0.0666	0.0204	0.0258
0.0	0.0	0.0	-4617.653	1176.4944	NaN	NaN	-0.3	0.0684	0.7832	0.0338	0.0679	0.0206	0.0261
0.0	0.0	0.0	-4889.653	-1906.5056	NaN	NaN	0.2805	0.0685	0.784	0.0335	0.0676	0.0206	0.0258
0.0	0.0	0.0	-3890.653	-428.5056	NaN	NaN	0.0992	0.068	0.7834	0.0338	0.0681	0.0207	0.026
0.0	0.0	0.0	-4850.653	-540.5056	NaN	NaN	0.1003	0.0675	0.7846	0.0336	0.068	0.0206	0.0257
0.0	0.0	0.0	-5407.653	-1129.5056	NaN	NaN	0.1728	0.0672	0.7853	0.0336	0.0678	0.0206	0.0257
0.0	0.0	0.0	-5642.653	1296.4944	NaN	NaN	-0.2983	0.0666	0.7857	0.0335	0.068	0.0207	0.0255
0.0	0.0	0.0	-4239.653	-2021.5056	NaN	NaN	0.3229	0.066	0.7873	0.0333	0.0675	0.0205	0.0253
0.0	0.0	0.0	-3634.653	1071.4944	NaN	NaN	-0.3	0.0659	0.7866	0.0335	0.068	0.0206	0.0254
0.0	0.0	0.0	-5327.653	2057.4944	NaN	NaN	-0.3	0.0657	0.7862	0.0336	0.0683	0.0207	0.0254
0.0	0.0	0.0	-4832.653	456.4944	NaN	NaN	-0.1043	0.0655	0.7865	0.0337	0.0683	0.0206	0.0253
0.0	0.0	0.0	-5091.653	2164.4944	NaN	NaN	-0.3	0.0656	0.7862	0.0339	0.0681	0.0207	0.0255
0.0	0.0	0.0	-4360.653	998.4944	NaN	NaN	-0.297	0.0651	0.7885	0.0337	0.0668	0.0206	0.0253
0.0	0.0	0.0	-4291.653	-2070.5056	NaN	NaN	0.3254	0.0643	0.7929	0.033	0.065	0.0202	0.0247
0.0	0.0	0.0	-5352.653	-369.5056	NaN	NaN	0.0646	0.0632	0.7957	0.0325	0.0643	0.0201	0.0243
0.0	0.0	0.0	-4602.653	-610.5056	NaN	NaN	0.1171	0.0624	0.7979	0.0321	0.0637	0.0199	0.024
0.0	0.0	0.0	-3946.653	234.4944	NaN	NaN	-0.0632	0.0617	0.7973	0.0323	0.0647	0.0201	0.024
0.0	0.0	0.0	-2173.653	508.4944	NaN	NaN	-0.3	0.0617	0.7953	0.0326	0.0658	0.0203	0.0243
0.0	0.0	0.0	-2771.653	-326.5056	NaN	NaN	0.1054	0.0623	0.7935	0.0329	0.0664	0.0204	0.0246
0.0	0.0	0.0	-2577.653	-1234.5056	NaN	NaN	0.3238	0.0633	0.7914	0.0332	0.0666	0.0205	0.0249
0.0	0.0	0.0	-4199.653	-1198.5056	NaN	NaN	0.222	0.064	0.7912	0.0333	0.066	0.0204	0.0251
0.0	0.0	0.0	-3645.653	-181.5056	NaN	NaN	0.0474	0.0648	0.79	0.0335	0.0658	0.0205	0.0254
0.0	0.0	0.0	-4577.653	-1900.5056	NaN	NaN	0.2934	0.065	0.7919	0.0331	0.0646	0.0202	0.0252
0.0	0.0	0.0	-4465.653	-2399.5056	NaN	NaN	0.3495	0.0647	0.7927	0.0329	0.0644	0.0201	0.0251
0.0	0.0	0.0	-5953.653	-996.5056	NaN	NaN	0.1434	0.0645	0.7928	0.0328	0.0648	0.0202	0.025
0.0	0.0	0.0	-4037.653	-2400.5056	NaN	NaN	0.3729	0.0641	0.7918	0.0329	0.0658	0.0203	0.0251
0.0	0.0	0.0	-4140.653	473.4944	NaN	NaN	-0.1291	0.0647	0.7883	0.0337	0.0671	0.0206	0.0255
0.0	0.0	0.0	-3775.653	-319.5056	NaN	NaN	0.078	0.065	0.7867	0.034	0.0677	0.0208	0.0257
0.0	0.0	0.0	-4239.653	318.4944	NaN	NaN	-0.0812	0.0657	0.7862	0.0342	0.0674	0.0208	0.0257
0.0	0.0	0.0	-4074.653	26.4944	NaN	NaN	-0.0065	0.0656	0.7866	0.0341	0.0673	0.0208	0.0256
0.0	0.0	0.0	-4863.653	368.4944	NaN	NaN	-0.082	0.0658	0.7871	0.0341	0.0668	0.0207	0.0255
0.0	0.0	0.0	-6697.653	762.4944	NaN	NaN	-0.1285	0.0648	0.7907	0.0334	0.0658	0.0204	0.0249
0.0	0.0	0.0	-6033.653	600.4944	NaN	NaN	-0.1105	0.064	0.7926	0.033	0.0656	0.0203	0.0245
0.0	0.0	0.0	-5147.653	343.4944	NaN	NaN	-0.0715	0.0633	0.7933	0.0329	0.066	0.0202	0.0243
0.0	0.0	0.0	-6214.653	3665.4944	NaN	NaN	-0.3	0.0624	0.7927	0.0329	0.0673	0.0205	0.0242
0.0	0.0	0.0	-6174.653	1309.4944	NaN	NaN	-0.2692	0.0621	0.7937	0.0327	0.0672	0.0204	0.0238
0.0	0.0	0.0	-2467.653	-245.5056	NaN	NaN	0.0905	0.0624	0.793	0.0328	0.0674	0.0205	0.0239
0.0	0.0	0.0	-4765.653	640.4944	NaN	NaN	-0.1553	0.0629	0.793	0.0329	0.0667	0.0205	0.0239
0.0	0.0	0.0	-4709.653	404.4944	NaN	NaN	-0.094	0.0631	0.7937	0.0328	0.0659	0.0205	0.024
0.0	0.0	0.0	-5467.653	221.4944	NaN	NaN	-0.0422	0.0631	0.7959	0.0323	0.0648	0.0203	0.0237
0.0	0.0	0.0	-5941.653	-1716.5056	NaN	NaN	0.2241	0.0628	0.7968	0.0321	0.0645	0.0202	0.0236
0.0	0.0	0.0	-3749.653	-3081.5056	NaN	NaN	0.4511	0.0622	0.7971	0.032	0.065	0.0202	0.0234
0.0	0.0	0.0	-3681.653	1240.4944	NaN	NaN	-0.3	0.0617	0.794	0.0326	0.0673	0.0205	0.0238
0.0	0.0	0.0	-4635.653	2305.4944	NaN	NaN	-0.3	0.0618	0.7922	0.0329	0.0684	0.0207	0.024
0.0	0.0	0.0	-4242.653	-500.5056	NaN	NaN	0.1055	0.062	0.7926	0.0328	0.0679	0.0207	0.0239
0.0	0.0	0.0	-3836.653	430.4944	NaN	NaN	-0.1264	0.0622	0.7926	0.0329	0.0674	0.0207	0.0241
0.0	0.0	0.0	-4814.653	-1469.5056	NaN	NaN	0.2338	0.0621	0.7939	0.0327	0.0667	0.0206	0.024
0.0	0.0	0.0	-4581.653	-2177.5056	NaN	NaN	0.3222	0.0618	0.7942	0.0328	0.0666	0.0205	0.024
0.0	0.0	0.0	-2847.653	175.4944	NaN	NaN	-0.0657	0.0623	0.7912	0.0334	0.0678	0.0208	0.0246
0.0	0.0	0.0	-3604.653	655.4944	NaN	NaN	-0.2223	0.0625	0.7903	0.0335	0.0681	0.0208	0.0246
0.0	0.0	0.0	-2648.653	-723.5056	NaN	NaN	0.2146	0.0627	0.7898	0.0337	0.0683	0.0208	0.0248
0.0	0.0	0.0	-2640.653	-45.5056	NaN	NaN	0.0169	0.0634	0.7877	0.0342	0.0686	0.0209	0.0252
0.0	0.0	0.0	-4661.653	510.4944	NaN	NaN	-0.123	0.0634	0.7889	0.0341	0.068	0.0207	0.025
0.0	0.0	0.0	-5286.653	-700.5056	NaN	NaN	0.117	0.0639	0.7891	0.0343	0.0672	0.0205	0.025
0.0	0.0	0.0	-4250.653	1451.4944	NaN	NaN	-0.3	0.0647	0.7873	0.0348	0.0672	0.0206	0.0254
0.0	0.0	0.0	-5919.653	1878.4944	NaN	NaN	-0.3	0.0644	0.7891	0.0344	0.0664	0.0205	0.0251
0.0	0.0	0.0	-4791.653	-302.5056	NaN	NaN	0.0594	0.0647	0.7898	0.0343	0.0657	0.0204	0.0251
0.0	0.0	0.0	-4921.653	-1285.5056	NaN	NaN	0.2071	0.0648	0.7904	0.0342	0.0655	0.0203	0.0249
0.0	0.0	0.0	-3978.653	-373.5056	NaN	NaN	0.0858	0.0652	0.7888	0.0344	0.0662	0.0204	0.025
0.0	0.0	0.0	-5403.653	4643.4944	NaN	NaN	-0.3	0.0659	0.7866	0.0346	0.067	0.0206	0.0252
0.0	0.0	0.0	-5248.653	-1159.5056	NaN	NaN	0.1809	0.066	0.788	0.0343	0.0663	0.0205	0.0249
0.0	0.0	0.0	-3172.653	-95.5056	NaN	NaN	0.0292	0.066	0.7883	0.0343	0.066	0.0205	0.025
0.0	0.0	0.0	-5194.653	339.4944	NaN	NaN	-0.0699	0.066	0.7895	0.034	0.0653	0.0204	0.0249
0.0	0.0	0.0	-6105.653	-2278.5056	NaN	NaN	0.2718	0.0658	0.7911	0.0337	0.0647	0.0202	0.0246
0.0	0.0	0.0	-5179.653	2226.4944	NaN	NaN	-0.3	0.0654	0.7891	0.0342	0.0659	0.0204	0.025
0.0	0.0	0.0	-5055.653	1091.4944	NaN	NaN	-0.2753	0.0658	0.7881	0.0343	0.0662	0.0205	0.0251
0.0	0.0	0.0	-4285.653	-1222.5056	NaN	NaN	0.2219	0.0666	0.7868	0.0346	0.0661	0.0205	0.0254
0.0	0.0	0.0	-3619.653	-144.5056	NaN	NaN	0.0384	0.0673	0.7852	0.035	0.0662	0.0206	0.0257
0.0	0.0	0.0	-3371.653	-2763.5056	NaN	NaN	0.4504	0.0676	0.7856	0.0349	0.0656	0.0205	0.0257
0.0	0.0	0.0	-3284.653	-1488.5056	NaN	NaN	0.3118	0.0684	0.7848	0.0352	0.0652	0.0204	0.026
0.0	0.0	0.0	-5368.653	-282.5056	NaN	NaN	0.05	0.0687	0.7843	0.0352	0.0651	0.0205	0.0262
0.0	0.0	0.0	-6648.653	-1069.5056	NaN	NaN	0.1386	0.0687	0.784	0.0352	0.0654	0.0205	0.0262
0.0	0.0	0.0	-4795.653	1030.4944	NaN	NaN	-0.2737	0.0686	0.7831	0.0353	0.0661	0.0206	0.0263
0.0	0.0	0.0	-4953.653	-43.5056	NaN	NaN	0.0087	0.0688	0.7824	0.0355	0.0664	0.0206	0.0264
0.0	0.0	0.0	-4697.653	-372.5056	NaN	NaN	0.0735	0.0681	0.7831	0.0352	0.0669	0.0207	0.0261
0.0	0.0	0.0	-3654.653	292.4944	NaN	NaN	-0.087	0.0681	0.782	0.0354	0.0674	0.0207	0.0263
0.0	0.0	0.0	-5835.653	3152.4944	NaN	NaN	-0.3	0.068	0.7815	0.0354	0.0681	0.0208	0.0263
0.0	0.0	0.0	-5841.653	-1614.5056	NaN	NaN	0.2165	0.0674	0.7833	0.0349	0.0679	0.0207	0.0258
0.0	0.0	0.0	-3754.653	1732.4944	NaN	NaN	-0.3	0.0674	0.7821	0.0352	0.0687	0.0208	0.0259
0.0	0.0	0.0	-3284.653	1098.4944	NaN	NaN	-0.3	0.0666	0.783	0.0348	0.0691	0.0208	0.0257
0.0	0.0	0.0	-4030.653	987.4944	NaN	NaN	-0.3	0.0667	0.7831	0.0348	0.0691	0.0207	0.0256
0.0	0.0	0.0	-4875.653	1284.4944	NaN	NaN	-0.3	0.066	0.7851	0.0344	0.0687	0.0206	0.0253
0.0	0.0	0.0	-5049.653	390.4944	NaN	NaN	-0.0838	0.066	0.7849	0.0344	0.0687	0.0206	0.0254
0.0	0.0	0.0	-6293.653	1468.4944	NaN	NaN	-0.3	0.0658	0.7861	0.0341	0.0684	0.0205	0.0252
0.0	0.0	0.0	-5318.653	-265.5056	NaN	NaN	0.0475	0.0658	0.7862	0.0339	0.0684	0.0206	0.0251
0.0	0.0	0.0	-4975.653	-692.5056	NaN	NaN	0.1222	0.0661	0.7864	0.0338	0.0681	0.0205	0.0251
0.0	0.0	0.0	-5098.653	-361.5056	NaN	NaN	0.0662	0.0661	0.7859	0.0336	0.0686	0.0206	0.0251
0.0	0.0	0.0	-6386.653	-411.5056	NaN	NaN	0.0605	0.0665	0.7858	0.0336	0.0684	0.0206	0.0251
0.0	0.0	0.0	-5464.653	1601.4944	NaN	NaN	-0.3	0.0659	0.7854	0.0335	0.0693	0.0208	0.0251
0.0	0.0	0.0	-6530.653	-412.5056	NaN	NaN	0.0594	0.0662	0.7856	0.0336	0.0689	0.0207	0.0251
0.0	0.0	0.0	-5677.653	570.4944	NaN	NaN	-0.1117	0.065	0.7876	0.0331	0.0689	0.0207	0.0246
0.0	0.0	0.0	-5639.653	-680.5056	NaN	NaN	0.1077	0.0644	0.789	0.0331	0.0687	0.0205	0.0243
0.0	0.0	0.0	-3880.653	2675.4944	NaN	NaN	-0.3	0.0638	0.7878	0.0334	0.0697	0.0207	0.0245
0.0	0.0	0.0	-5384.653	1474.4944	NaN	NaN	-0.3	0.0635	0.7892	0.0333	0.0692	0.0206	0.0242
0.0	0.0	0.0	-3737.653	1192.4944	NaN	NaN	-0.3	0.0637	0.7888	0.0336	0.0688	0.0206	0.0245
0.0	0.0	0.0	-4054.653	270.4944	NaN	NaN	-0.0715	0.0634	0.7902	0.0334	0.0681	0.0206	0.0244
0.0	0.0	0.0	-5858.653	-2038.5056	NaN	NaN	0.2581	0.0633	0.7913	0.0334	0.0673	0.0205	0.0243
0.0	0.0	0.0	-950.653	-211.5056	NaN	NaN	0.182	0.063	0.7909	0.0334	0.0679	0.0206	0.0243
0.0	0.0	0.0	-3840.653	-100.5056	NaN	NaN	0.0255	0.0631	0.7904	0.0335	0.068	0.0205	0.0244
0.0	0.0	0.0	-4930.653	285.4944	NaN	NaN	-0.0615	0.0626	0.7901	0.0335	0.0687	0.0206	0.0245
0.0	0.0	0.0	-4321.653	1360.4944	NaN	NaN	-0.3	0.0626	0.79	0.0335	0.0689	0.0206	0.0245
0.0	0.0	0.0	-4197.653	1885.4944	NaN	NaN	-0.3	0.0626	0.7889	0.0336	0.0695	0.0207	0.0247
0.0	0.0	0.0	-5391.653	1881.4944	NaN	NaN	-0.3	0.0626	0.7899	0.0334	0.069	0.0206	0.0245
0.0	0.0	0.0	-4715.653	-305.5056	NaN	NaN	0.0608	0.0627	0.7898	0.0335	0.0688	0.0206	0.0246
0.0	0.0	0.0	-1529.653	2825.4944	NaN	NaN	1.3	0.0634	0.7874	0.0339	0.0695	0.0208	0.025
0.0	0.0	0.0	-2887.653	-630.5056	NaN	NaN	0.1792	0.0641	0.7882	0.0339	0.0683	0.0207	0.025
0.0	0.0	0.0	-3914.653	-1046.5056	NaN	NaN	0.2109	0.0645	0.7894	0.0336	0.0669	0.0206	0.0249
0.0	0.0	0.0	-3889.653	-256.5056	NaN	NaN	0.0619	0.0648	0.7899	0.0334	0.0664	0.0206	0.0249
0.0	0.0	0.0	-4690.653	-533.5056	NaN	NaN	0.1021	0.0651	0.7899	0.0333	0.0664	0.0205	0.0249
0.0	0.0	0.0	-6150.653	-114.5056	NaN	NaN	0.0183	0.0654	0.7903	0.0331	0.066	0.0205	0.0247
0.0	0.0	0.0	-4380.653	-2193.5056	NaN	NaN	0.3337	0.0657	0.7896	0.0333	0.066	0.0205	0.0248
0.0	0.0	0.0	-3839.653	-511.5056	NaN	NaN	0.1176	0.0658	0.7886	0.0333	0.0666	0.0207	0.025
0.0	0.0	0.0	-6006.653	-2330.5056	NaN	NaN	0.2795	0.0652	0.7905	0.0328	0.0662	0.0206	0.0247
0.0	0.0	0.0	-4473.653	-1242.5056	NaN	NaN	0.2174	0.0647	0.7905	0.0327	0.0669	0.0206	0.0246
0.0	0.0	0.0	-5405.653	-3691.5056	NaN	NaN	0.4058	0.0641	0.791	0.0325	0.0675	0.0206	0.0243
0.0	0.0	0.0	-3895.653	-357.5056	NaN	NaN	0.0841	0.0637	0.7879	0.0331	0.0699	0.0208	0.0245
0.0	0.0	0.0	-3774.653	2429.4944	NaN	NaN	-0.3	0.0643	0.7855	0.0335	0.0709	0.0211	0.0247
0.0	0.0	0.0	-1854.653	609.4944	NaN	NaN	-0.3	0.0653	0.7831	0.0341	0.0711	0.0212	0.0251
0.0	0.0	0.0	-5990.653	1134.4944	NaN	NaN	-0.2336	0.0647	0.7864	0.0337	0.0696	0.021	0.0247
0.0	0.0	0.0	-4924.653	-1075.5056	NaN	NaN	0.1792	0.0645	0.7886	0.0336	0.068	0.0208	0.0246
0.0	0.0	0.0	-5830.653	579.4944	NaN	NaN	-0.1104	0.0636	0.7911	0.0332	0.0673	0.0206	0.0242
0.0	0.0	0.0	-5366.653	225.4944	NaN	NaN	-0.0439	0.0633	0.7913	0.0333	0.0674	0.0206	0.0241
0.0	0.0	0.0	-4752.653	3458.4944	NaN	NaN	-0.3	0.0634	0.7904	0.0335	0.0679	0.0206	0.0242
0.0	0.0	0.0	-5118.653	-1113.5056	NaN	NaN	0.1787	0.0631	0.7915	0.0333	0.0676	0.0205	0.024
0.0	0.0	0.0	-4717.653	2521.4944	NaN	NaN	-0.3	0.0633	0.7903	0.0334	0.0681	0.0207	0.0242
0.0	0.0	0.0	-3865.653	-43.5056	NaN	NaN	0.0111	0.0639	0.7901	0.0335	0.0676	0.0207	0.0243
0.0	0.0	0.0	-4400.653	283.4944	NaN	NaN	-0.0689	0.0635	0.7915	0.0332	0.0671	0.0206	0.0241
0.0	0.0	0.0	-4351.653	-2959.5056	NaN	NaN	0.4048	0.0635	0.7929	0.033	0.0662	0.0204	0.0239
0.0	0.0	0.0	-3808.653	-662.5056	NaN	NaN	0.1482	0.0636	0.7912	0.0333	0.0671	0.0206	0.0242
0.0	0.0	0.0	-6319.653	-134.5056	NaN	NaN	0.0208	0.0634	0.7913	0.0331	0.0673	0.0207	0.0241
0.0	0.0	0.0	-3185.653	1439.4944	NaN	NaN	-0.3	0.0634	0.7902	0.0333	0.068	0.0208	0.0242
0.0	0.0	0.0	-4420.653	-2043.5056	NaN	NaN	0.3161	0.0631	0.7911	0.0331	0.0679	0.0207	0.024
0.0	0.0	0.0	-4581.653	-332.5056	NaN	NaN	0.0677	0.0633	0.7896	0.0334	0.0686	0.0208	0.0242
0.0	0.0	0.0	-5430.653	1322.4944	NaN	NaN	-0.3	0.0631	0.7903	0.0334	0.0684	0.0208	0.024
0.0	0.0	0.0	-4587.653	610.4944	NaN	NaN	-0.1535	0.063	0.7913	0.0334	0.0677	0.0208	0.0239
0.0	0.0	0.0	-5646.653	674.4944	NaN	NaN	-0.1357	0.0623	0.7943	0.033	0.0663	0.0206	0.0235
0.0	0.0	0.0	-5272.653	-1481.5056	NaN	NaN	0.2193	0.0613	0.7966	0.0326	0.0658	0.0205	0.0232
0.0	0.0	0.0	-5531.653	-147.5056	NaN	NaN	0.026	0.0602	0.7979	0.0323	0.0663	0.0204	0.0229
0.0	0.0	0.0	-3438.653	-559.5056	NaN	NaN	0.1399	0.06	0.797	0.0323	0.0674	0.0205	0.0228
0.0	0.0	0.0	-3561.653	3410.4944	NaN	NaN	-0.3	0.06	0.7956	0.0325	0.0685	0.0207	0.0228
0.0	0.0	0.0	-3216.653	1593.4944	NaN	NaN	-0.3	0.0603	0.7945	0.0327	0.0689	0.0208	0.0229
0.0	0.0	0.0	-5415.653	4393.4944	NaN	NaN	-0.3	0.0606	0.7943	0.0328	0.0686	0.0208	0.0229
0.0	0.0	0.0	-4938.653	-2170.5056	NaN	NaN	0.3053	0.0599	0.7979	0.0321	0.0672	0.0205	0.0224
0.0	0.0	0.0	-2828.653	-1803.5056	NaN	NaN	0.3893	0.06	0.7983	0.0322	0.0666	0.0204	0.0224
0.0	0.0	0.0	-4406.653	-836.5056	NaN	NaN	0.1595	0.0599	0.7988	0.0321	0.0664	0.0204	0.0224
0.0	0.0	0.0	-4871.653	-523.5056	NaN	NaN	0.097	0.0603	0.7979	0.0324	0.0665	0.0204	0.0226
0.0	0.0	0.0	-4272.653	312.4944	NaN	NaN	-0.0789	0.0605	0.7965	0.0324	0.0672	0.0206	0.0227
0.0	0.0	0.0	-5035.653	-562.5056	NaN	NaN	0.1005	0.0614	0.795	0.0328	0.0673	0.0206	0.023
0.0	0.0	0.0	-3300.653	1025.4944	NaN	NaN	-0.3	0.0617	0.7934	0.0331	0.0679	0.0208	0.0232
0.0	0.0	0.0	-3651.653	-1345.5056	NaN	NaN	0.2693	0.0627	0.7915	0.0335	0.068	0.0208	0.0235
0.0	0.0	0.0	-3641.653	1353.4944	NaN	NaN	-0.3	0.0635	0.7896	0.034	0.0682	0.0209	0.0239
0.0	0.0	0.0	-4955.653	-1404.5056	NaN	NaN	0.2208	0.0641	0.7903	0.0339	0.0671	0.0207	0.0238
0.0	0.0	0.0	-5835.653	15.4944	NaN	NaN	-0.0027	0.0646	0.7894	0.0343	0.0668	0.0207	0.0242
0.0	0.0	0.0	-5239.653	273.4944	NaN	NaN	-0.0551	0.0647	0.7896	0.0343	0.0665	0.0207	0.0242
0.0	0.0	0.0	-5268.653	1790.4944	NaN	NaN	-0.3	0.0648	0.7886	0.0346	0.0667	0.0208	0.0244
0.0	0.0	0.0	-3692.653	-2818.5056	NaN	NaN	0.4329	0.0646	0.7897	0.0343	0.0666	0.0207	0.0241
0.0	0.0	0.0	-2740.653	-1458.5056	NaN	NaN	0.3473	0.0646	0.7888	0.0346	0.0669	0.0208	0.0243
0.0	0.0	0.0	-3201.653	1189.4944	NaN	NaN	-0.3	0.064	0.7896	0.0344	0.0671	0.0208	0.0241
0.0	0.0	0.0	-4035.653	1760.4944	NaN	NaN	-0.3	0.0642	0.7892	0.0345	0.0672	0.0209	0.0242
0.0	0.0	0.0	-5008.653	1920.4944	NaN	NaN	-0.3	0.0644	0.7887	0.0345	0.0672	0.0209	0.0243
0.0	0.0	0.0	-5350.653	290.4944	NaN	NaN	-0.0574	0.0646	0.7886	0.0345	0.0671	0.0208	0.0244
0.0	0.0	0.0	-4474.653	1339.4944	NaN	NaN	-0.3	0.0649	0.7876	0.0347	0.0673	0.0209	0.0246
0.0	0.0	0.0	-3666.653	3450.4944	NaN	NaN	-0.3	0.0652	0.7867	0.035	0.0673	0.021	0.0248
0.0	0.0	0.0	-5317.653	774.4944	NaN	NaN	-0.1705	0.0657	0.7868	0.0348	0.0668	0.0209	0.0248
0.0	0.0	0.0	-4545.653	-4077.5056	NaN	NaN	0.4729	0.0658	0.7883	0.0344	0.0662	0.0208	0.0246
0.0	0.0	0.0	-4267.653	815.4944	NaN	NaN	-0.2362	0.0656	0.7878	0.0344	0.0666	0.0209	0.0247
0.0	0.0	0.0	-5860.653	-373.5056	NaN	NaN	0.0599	0.0659	0.7878	0.0342	0.0667	0.0209	0.0245
0.0	0.0	0.0	-4041.653	550.4944	NaN	NaN	-0.1577	0.0663	0.7864	0.0344	0.0673	0.021	0.0246
0.0	0.0	0.0	-5034.653	-1587.5056	NaN	NaN	0.2397	0.0668	0.7863	0.0343	0.067	0.021	0.0246
0.0	0.0	0.0	-3769.653	-1107.5056	NaN	NaN	0.2271	0.0668	0.7853	0.0344	0.0676	0.0212	0.0247
0.0	0.0	0.0	-5027.653	-2303.5056	NaN	NaN	0.3142	0.0671	0.7859	0.0341	0.0674	0.0211	0.0245
0.0	0.0	0.0	-3879.653	-378.5056	NaN	NaN	0.0889	0.0668	0.7845	0.0344	0.0683	0.0213	0.0247
0.0	0.0	0.0	-5222.653	-437.5056	NaN	NaN	0.0773	0.0672	0.7841	0.0346	0.0684	0.0212	0.0246
0.0	0.0	0.0	-5260.653	-289.5056	NaN	NaN	0.0522	0.0663	0.7848	0.0344	0.0689	0.0212	0.0244
0.0	0.0	0.0	-4597.653	-492.5056	NaN	NaN	0.0968	0.0664	0.7844	0.0346	0.069	0.0212	0.0244
0.0	0.0	0.0	-3920.653	343.4944	NaN	NaN	-0.096	0.0657	0.7852	0.0345	0.0691	0.0213	0.0242
0.0	0.0	0.0	-6231.653	-1418.5056	NaN	NaN	0.1854	0.0653	0.7871	0.0341	0.0685	0.0211	0.0239
0.0	0.0	0.0	-3799.653	691.4944	NaN	NaN	-0.2225	0.0648	0.7872	0.0344	0.0687	0.0211	0.0238
0.0	0.0	0.0	-4165.653	-123.5056	NaN	NaN	0.0288	0.0645	0.788	0.0344	0.0684	0.0211	0.0237
0.0	0.0	0.0	-4842.653	4293.4944	NaN	NaN	-0.3	0.0642	0.7879	0.0347	0.0684	0.0211	0.0237
0.0	0.0	0.0	-3643.653	1176.4944	NaN	NaN	-0.3	0.0647	0.7877	0.0349	0.0679	0.021	0.0238
0.0	0.0	0.0	-2719.653	-1292.5056	NaN	NaN	0.3221	0.0649	0.7876	0.035	0.0675	0.021	0.024
0.0	0.0	0.0	-5665.653	1984.4944	NaN	NaN	-0.3	0.0648	0.7877	0.0351	0.0674	0.021	0.024
0.0	0.0	0.0	-3904.653	-1330.5056	NaN	NaN	0.2541	0.0648	0.7881	0.035	0.0673	0.0208	0.024
0.0	0.0	0.0	-5968.653	519.4944	NaN	NaN	-0.0953	0.065	0.7877	0.0352	0.0672	0.0208	0.024
0.0	0.0	0.0	-4548.653	1929.4944	NaN	NaN	-0.3	0.0647	0.788	0.0353	0.0673	0.0208	0.024
0.0	0.0	0.0	-5238.653	2213.4944	NaN	NaN	-0.3	0.0647	0.7884	0.0354	0.0669	0.0207	0.0239
0.0	0.0	0.0	-4010.653	778.4944	NaN	NaN	-0.2409	0.0646	0.7883	0.0355	0.0668	0.0207	0.024
0.0	0.0	0.0	-4867.653	-969.5056	NaN	NaN	0.1661	0.0646	0.7885	0.0355	0.0667	0.0207	0.024
0.0	0.0	0.0	-3393.653	-572.5056	NaN	NaN	0.1443	0.0648	0.7884	0.0356	0.0666	0.0206	0.0241
0.0	0.0	0.0	-2565.653	2152.4944	NaN	NaN	-0.3	0.0643	0.7884	0.0356	0.0671	0.0207	0.024
0.0	0.0	0.0	-6641.653	767.4944	NaN	NaN	-0.1307	0.065	0.7877	0.0358	0.0668	0.0206	0.0242
0.0	0.0	0.0	-4705.653	1388.4944	NaN	NaN	-0.3	0.0643	0.7887	0.0357	0.0667	0.0205	0.024
0.0	0.0	0.0	-4586.653	1711.4944	NaN	NaN	-0.3	0.0645	0.7888	0.0357	0.0664	0.0205	0.024
0.0	0.0	0.0	-3500.653	1064.4944	NaN	NaN	-0.3	0.0641	0.7894	0.0356	0.0666	0.0205	0.0239
0.0	0.0	0.0	-6003.653	933.4944	NaN	NaN	-0.1841	0.0646	0.7892	0.0356	0.0663	0.0204	0.0239
0.0	0.0	0.0	-5133.653	267.4944	NaN	NaN	-0.055	0.0643	0.7898	0.0353	0.0663	0.0204	0.0238
0.0	0.0	0.0	-4981.653	632.4944	NaN	NaN	-0.1454	0.0643	0.7901	0.035	0.0666	0.0204	0.0236
0.0	0.0	0.0	-4030.653	-212.5056	NaN	NaN	0.0501	0.0645	0.7891	0.0351	0.0673	0.0204	0.0236
0.0	0.0	0.0	-5952.653	1096.4944	NaN	NaN	-0.2258	0.0645	0.7888	0.035	0.0677	0.0205	0.0235
0.0	0.0	0.0	-4648.653	1006.4944	NaN	NaN	-0.2763	0.0646	0.788	0.0352	0.0681	0.0206	0.0235
0.0	0.0	0.0	-4727.653	3282.4944	NaN	NaN	-0.3	0.0644	0.7879	0.0351	0.0683	0.0207	0.0235
0.0	0.0	0.0	-5317.653	-857.5056	NaN	NaN	0.1389	0.0656	0.787	0.0352	0.0678	0.0207	0.0237
0.0	0.0	0.0	-4947.653	49.4944	NaN	NaN	-0.0101	0.0655	0.7872	0.0351	0.0677	0.0207	0.0237
0.0	0.0	0.0	-4376.653	-1877.5056	NaN	NaN	0.3002	0.0656	0.7871	0.035	0.0679	0.0207	0.0238
0.0	0.0	0.0	-5465.653	7.4944	NaN	NaN	-0.0014	0.0651	0.7871	0.0351	0.0684	0.0207	0.0236
0.0	0.0	0.0	-3023.653	634.4944	NaN	NaN	-0.2656	0.0645	0.788	0.0349	0.0684	0.0207	0.0234
0.0	0.0	0.0	-3952.653	2789.4944	NaN	NaN	-0.3	0.0636	0.789	0.0348	0.0686	0.0207	0.0232
0.0	0.0	0.0	-5214.653	-136.5056	NaN	NaN	0.0255	0.0642	0.7883	0.0349	0.0685	0.0207	0.0233
0.0	0.0	0.0	-5858.653	1961.4944	NaN	NaN	-0.3	0.0647	0.7878	0.0351	0.0681	0.0207	0.0235
0.0	0.0	0.0	-4685.653	-386.5056	NaN	NaN	0.0762	0.0647	0.7886	0.035	0.0677	0.0207	0.0234
0.0	0.0	0.0	-5009.653	1897.4944	NaN	NaN	-0.3	0.0643	0.789	0.035	0.0677	0.0207	0.0234
0.0	0.0	0.0	-3863.653	106.4944	NaN	NaN	-0.0283	0.0638	0.7902	0.0346	0.0675	0.0207	0.0233
0.0	0.0	0.0	-4638.653	498.4944	NaN	NaN	-0.1204	0.063	0.7911	0.0344	0.0678	0.0207	0.023
0.0	0.0	0.0	-4229.653	-810.5056	NaN	NaN	0.1608	0.0626	0.7916	0.0341	0.0682	0.0207	0.0228
0.0	0.0	0.0	-4122.653	2873.4944	NaN	NaN	-0.3	0.0626	0.7914	0.0343	0.0681	0.0207	0.0229
0.0	0.0	0.0	-3753.653	1692.4944	NaN	NaN	-0.3	0.0619	0.7923	0.034	0.0684	0.0208	0.0227
0.0	0.0	0.0	-3264.653	-1411.5056	NaN	NaN	0.3019	0.0634	0.7901	0.0346	0.0679	0.0208	0.0232
0.0	0.0	0.0	-5196.653	1749.4944	NaN	NaN	-0.3	0.0629	0.7912	0.0343	0.0677	0.0207	0.0231
0.0	0.0	0.0	-5951.653	-2022.5056	NaN	NaN	0.2536	0.0638	0.7909	0.0345	0.0671	0.0205	0.0232
0.0	0.0	0.0	-3403.653	1722.4944	NaN	NaN	-0.3	0.0627	0.7919	0.0343	0.0675	0.0205	0.023
0.0	0.0	0.0	-4716.653	3187.4944	NaN	NaN	-0.3	0.063	0.7912	0.0346	0.0675	0.0205	0.0231
0.0	0.0	0.0	-4881.653	1477.4944	NaN	NaN	-0.3	0.0631	0.7904	0.0347	0.0679	0.0207	0.0232
0.0	0.0	0.0	-5493.653	-1506.5056	NaN	NaN	0.2152	0.0654	0.7876	0.0354	0.0673	0.0206	0.0237
0.0	0.0	0.0	-4010.653	3094.4944	NaN	NaN	-0.3	0.0648	0.7873	0.0355	0.0679	0.0208	0.0238
0.0	0.0	0.0	-4567.653	-51.5056	NaN	NaN	0.0112	0.0677	0.7841	0.0362	0.0669	0.0207	0.0245
0.0	0.0	0.0	-5215.653	-2288.5056	NaN	NaN	0.305	0.068	0.7842	0.036	0.0668	0.0207	0.0245
0.0	0.0	0.0	-5040.653	-2738.5056	NaN	NaN	0.352	0.0682	0.784	0.036	0.0665	0.0206	0.0246
0.0	0.0	0.0	-4650.653	-35.5056	NaN	NaN	0.0076	0.0677	0.7842	0.0359	0.067	0.0207	0.0245
0.0	0.0	0.0	-6297.653	-1466.5056	NaN	NaN	0.1889	0.0679	0.7837	0.0361	0.0672	0.0206	0.0245
0.0	0.0	0.0	-3541.653	-426.5056	NaN	NaN	0.1075	0.0669	0.7843	0.0361	0.0677	0.0207	0.0243
0.0	0.0	0.0	-4042.653	11.4944	NaN	NaN	-0.0029	0.0663	0.7853	0.036	0.0677	0.0206	0.024
0.0	0.0	0.0	-3399.653	208.4944	NaN	NaN	-0.0653	0.0657	0.7857	0.036	0.0681	0.0207	0.0239
0.0	0.0	0.0	-2710.653	309.4944	NaN	NaN	-0.1289	0.0663	0.785	0.0364	0.0676	0.0206	0.0241
0.0	0.0	0.0	-3510.653	1540.4944	NaN	NaN	-0.3	0.0664	0.7845	0.0366	0.0675	0.0206	0.0244
0.0	0.0	0.0	-5695.653	696.4944	NaN	NaN	-0.1393	0.068	0.7825	0.037	0.0672	0.0205	0.0248
0.0	0.0	0.0	-3503.653	-2525.5056	NaN	NaN	0.4189	0.0697	0.7802	0.0376	0.0668	0.0204	0.0253
0.0	0.0	0.0	-6167.653	4670.4944	NaN	NaN	-0.3	0.0691	0.7801	0.0378	0.0671	0.0205	0.0255
0.0	0.0	0.0	-5243.653	0.4944	NaN	NaN	-0.0001	0.0703	0.7784	0.038	0.067	0.0204	0.0258
0.0	0.0	0.0	-4310.653	-310.5056	NaN	NaN	0.0672	0.0717	0.7763	0.0384	0.0668	0.0205	0.0263
0.0	0.0	0.0	-5110.653	108.4944	NaN	NaN	-0.0217	0.0718	0.7762	0.0382	0.0668	0.0205	0.0265
0.0	0.0	0.0	-6003.653	-927.5056	NaN	NaN	0.1338	0.072	0.7766	0.038	0.0666	0.0204	0.0264
0.0	0.0	0.0	-6231.653	1242.4944	NaN	NaN	-0.249	0.0718	0.7763	0.038	0.0671	0.0205	0.0264
0.0	0.0	0.0	-3983.653	-444.5056	NaN	NaN	0.1004	0.0719	0.7752	0.0383	0.0676	0.0205	0.0265
0.0	0.0	0.0	-4111.653	848.4944	NaN	NaN	-0.26	0.072	0.7746	0.0384	0.0678	0.0206	0.0266
0.0	0.0	0.0	-4998.653	748.4944	NaN	NaN	-0.1761	0.0722	0.774	0.0385	0.0679	0.0206	0.0268
0.0	0.0	0.0	-4419.653	-1434.5056	NaN	NaN	0.245	0.0721	0.775	0.038	0.0677	0.0205	0.0266
0.0	0.0	0.0	-5568.653	-857.5056	NaN	NaN	0.1334	0.0718	0.7754	0.0379	0.0679	0.0205	0.0266
0.0	0.0	0.0	-5453.653	1229.4944	NaN	NaN	-0.2911	0.0712	0.7761	0.0377	0.0682	0.0204	0.0263
0.0	0.0	0.0	-4561.653	1090.4944	NaN	NaN	-0.3	0.0708	0.7763	0.0377	0.0684	0.0204	0.0263
0.0	0.0	0.0	-4940.653	3670.4944	NaN	NaN	-0.3	0.0709	0.7759	0.0378	0.0685	0.0205	0.0264
0.0	0.0	0.0	-5287.653	-857.5056	NaN	NaN	0.1395	0.071	0.7773	0.0372	0.0678	0.0205	0.0263
0.0	0.0	0.0	-5914.653	-1427.5056	NaN	NaN	0.1944	0.0708	0.7779	0.037	0.0676	0.0204	0.0262
0.0	0.0	0.0	-4550.653	-1258.5056	NaN	NaN	0.2166	0.07	0.7788	0.0366	0.0683	0.0204	0.026
0.0	0.0	0.0	-5117.653	-10.5056	NaN	NaN	0.002	0.0697	0.7783	0.0366	0.069	0.0205	0.0259
0.0	0.0	0.0	-4467.653	2764.4944	NaN	NaN	-0.3	0.0695	0.7774	0.0366	0.0699	0.0206	0.0259
0.0	0.0	0.0	-5469.653	-876.5056	NaN	NaN	0.1381	0.0692	0.7787	0.0363	0.0696	0.0205	0.0256
0.0	0.0	0.0	-5212.653	1862.4944	NaN	NaN	-0.3	0.0686	0.7797	0.0359	0.0697	0.0206	0.0254
0.0	0.0	0.0	-5575.653	544.4944	NaN	NaN	-0.1082	0.0682	0.7814	0.0355	0.0693	0.0204	0.0251
0.0	0.0	0.0	-6308.653	-1544.5056	NaN	NaN	0.1967	0.0675	0.7835	0.0351	0.0689	0.0203	0.0247
0.0	0.0	0.0	-5144.653	1375.4944	NaN	NaN	-0.3	0.067	0.7836	0.0351	0.0693	0.0204	0.0246
0.0	0.0	0.0	-4390.653	387.4944	NaN	NaN	-0.0968	0.0674	0.7829	0.0353	0.0692	0.0204	0.0248
0.0	0.0	0.0	-6215.653	314.4944	NaN	NaN	-0.0533	0.0672	0.7836	0.0351	0.0691	0.0204	0.0246
0.0	0.0	0.0	-4113.653	-439.5056	NaN	NaN	0.0965	0.0673	0.7829	0.0352	0.0692	0.0205	0.0248
0.0	0.0	0.0	-3279.653	-280.5056	NaN	NaN	0.0788	0.0674	0.7825	0.0352	0.0695	0.0205	0.0248
0.0	0.0	0.0	-4091.653	-1189.5056	NaN	NaN	0.2252	0.0681	0.7806	0.0356	0.0698	0.0207	0.0252
0.0	0.0	0.0	-4275.653	-243.5056	NaN	NaN	0.0539	0.0689	0.7792	0.036	0.0694	0.0207	0.0257
0.0	0.0	0.0	-3901.653	-946.5056	NaN	NaN	0.1952	0.0679	0.7814	0.0354	0.0692	0.0207	0.0254
0.0	0.0	0.0	-4877.653	-756.5056	NaN	NaN	0.1343	0.0677	0.782	0.0354	0.0689	0.0206	0.0254
0.0	0.0	0.0	-6663.653	1400.4944	NaN	NaN	-0.2661	0.0667	0.7834	0.035	0.0692	0.0205	0.0251
0.0	0.0	0.0	-6831.653	-646.5056	NaN	NaN	0.0865	0.0666	0.7829	0.0352	0.0696	0.0205	0.0252
0.0	0.0	0.0	-516.653	4638.4944	NaN	NaN	1.1253	0.0666	0.7804	0.0358	0.0709	0.0207	0.0256
0.0	0.0	0.0	-3070.653	1380.4944	NaN	NaN	-0.3	0.0672	0.7803	0.0359	0.0703	0.0207	0.0257
0.0	0.0	0.0	-4895.653	677.4944	NaN	NaN	-0.1606	0.0672	0.7813	0.0358	0.0694	0.0206	0.0257
0.0	0.0	0.0	-6375.653	396.4944	NaN	NaN	-0.0663	0.0669	0.7839	0.0353	0.068	0.0204	0.0254
0.0	0.0	0.0	-3947.653	-320.5056	NaN	NaN	0.0751	0.0667	0.7849	0.0351	0.0676	0.0204	0.0254
0.0	0.0	0.0	-3913.653	-272.5056	NaN	NaN	0.0651	0.0667	0.786	0.0348	0.0669	0.0203	0.0252
0.0	0.0	0.0	-4955.653	-822.5056	NaN	NaN	0.1423	0.0662	0.7861	0.0347	0.0674	0.0204	0.0252
0.0	0.0	0.0	-5329.653	1688.4944	NaN	NaN	-0.3	0.0658	0.7852	0.0345	0.0688	0.0205	0.0252
0.0	0.0	0.0	-5288.653	-392.5056	NaN	NaN	0.0691	0.0659	0.7849	0.0343	0.0693	0.0205	0.025
0.0	0.0	0.0	-5059.653	2304.4944	NaN	NaN	-0.3	0.0667	0.7829	0.0346	0.0698	0.0207	0.0253
0.0	0.0	0.0	-4264.653	-1648.5056	NaN	NaN	0.2788	0.0669	0.783	0.0346	0.0695	0.0207	0.0253
0.0	0.0	0.0	-4078.653	-327.5056	NaN	NaN	0.0743	0.0671	0.7826	0.0345	0.0695	0.0208	0.0254
0.0	0.0	0.0	-4601.653	-1035.5056	NaN	NaN	0.1837	0.0665	0.7847	0.034	0.0691	0.0207	0.0251
0.0	0.0	0.0	-3544.653	-3186.5056	NaN	NaN	0.4734	0.0662	0.7858	0.0338	0.0687	0.0206	0.0249
0.0	0.0	0.0	-6052.653	313.4944	NaN	NaN	-0.0546	0.0657	0.7861	0.0336	0.0691	0.0207	0.0248
0.0	0.0	0.0	-4112.653	611.4944	NaN	NaN	-0.1747	0.0657	0.7843	0.034	0.0702	0.0208	0.025
0.0	0.0	0.0	-4992.653	2657.4944	NaN	NaN	-0.3	0.0664	0.783	0.0342	0.0705	0.0208	0.0251
0.0	0.0	0.0	-4176.653	-2342.5056	NaN	NaN	0.3593	0.067	0.782	0.0344	0.0705	0.0209	0.0253
0.0	0.0	0.0	-3880.653	2324.4944	NaN	NaN	-0.3	0.0682	0.78	0.035	0.0701	0.0209	0.0258
0.0	0.0	0.0	-5036.653	-1448.5056	NaN	NaN	0.2234	0.0685	0.7814	0.0347	0.0689	0.0208	0.0257
0.0	0.0	0.0	-5830.653	-737.5056	NaN	NaN	0.1123	0.0694	0.7808	0.035	0.068	0.0208	0.026
0.0	0.0	0.0	-5138.653	-3115.5056	NaN	NaN	0.3774	0.0694	0.7821	0.0346	0.0675	0.0206	0.0258
0.0	0.0	0.0	-4558.653	-3662.5056	NaN	NaN	0.4455	0.0696	0.7802	0.035	0.0682	0.0208	0.0262
0.0	0.0	0.0	-5021.653	-189.5056	NaN	NaN	0.0364	0.0694	0.7797	0.0349	0.0692	0.0208	0.026
0.0	0.0	0.0	-3371.653	-3202.5056	NaN	NaN	0.4871	0.0694	0.7789	0.035	0.0699	0.0208	0.026
0.0	0.0	0.0	-2887.653	3187.4944	NaN	NaN	1.3	0.0693	0.7764	0.0357	0.0711	0.0211	0.0264
0.0	0.0	0.0	-4835.653	1835.4944	NaN	NaN	-0.3	0.0694	0.7766	0.0357	0.0709	0.021	0.0263
0.0	0.0	0.0	-5625.653	1812.4944	NaN	NaN	-0.3	0.07	0.7765	0.0359	0.0703	0.021	0.0264
0.0	0.0	0.0	-5297.653	766.4944	NaN	NaN	-0.1692	0.0701	0.7772	0.0358	0.0695	0.0209	0.0265
0.0	0.0	0.0	-5344.653	-1831.5056	NaN	NaN	0.2552	0.0696	0.7786	0.0357	0.0688	0.0208	0.0264
0.0	0.0	0.0	-6121.653	2947.4944	NaN	NaN	-0.3	0.0691	0.7798	0.0357	0.0685	0.0207	0.0263
0.0	0.0	0.0	-4219.653	88.4944	NaN	NaN	-0.0214	0.0686	0.7805	0.0356	0.0685	0.0206	0.0261
0.0	0.0	0.0	-5091.653	-377.5056	NaN	NaN	0.069	0.0685	0.7806	0.0356	0.0687	0.0206	0.026
0.0	0.0	0.0	-4334.653	3074.4944	NaN	NaN	-0.3	0.0684	0.7796	0.0358	0.0693	0.0207	0.0261
0.0	0.0	0.0	-4019.653	881.4944	NaN	NaN	-0.2809	0.0687	0.7804	0.0355	0.0689	0.0206	0.0259
0.0	0.0	0.0	-5152.653	-1579.5056	NaN	NaN	0.2346	0.0684	0.7818	0.0351	0.0685	0.0205	0.0257
0.0	0.0	0.0	-4900.653	-2009.5056	NaN	NaN	0.2908	0.0686	0.7818	0.0351	0.0682	0.0205	0.0258
0.0	0.0	0.0	-6961.653	204.4944	NaN	NaN	-0.0303	0.0679	0.7832	0.0347	0.0683	0.0205	0.0254
0.0	0.0	0.0	-5165.653	-166.5056	NaN	NaN	0.0312	0.0679	0.7827	0.0347	0.0689	0.0205	0.0254
0.0	0.0	0.0	-4900.653	892.4944	NaN	NaN	-0.2227	0.0682	0.7815	0.0349	0.0693	0.0206	0.0255
0.0	0.0	0.0	-6236.653	-143.5056	NaN	NaN	0.0225	0.0677	0.7822	0.0347	0.0694	0.0206	0.0254
0.0	0.0	0.0	-5595.653	1650.4944	NaN	NaN	-0.3	0.0674	0.7825	0.0346	0.0697	0.0207	0.0252
0.0	0.0	0.0	-4736.653	-2349.5056	NaN	NaN	0.3316	0.0672	0.7836	0.0344	0.0693	0.0205	0.0249
0.0	0.0	0.0	-6219.653	1005.4944	NaN	NaN	-0.1928	0.067	0.7833	0.0345	0.0696	0.0206	0.025
0.0	0.0	0.0	-5078.653	59.4944	NaN	NaN	-0.0119	0.067	0.7837	0.0345	0.0692	0.0206	0.0249
0.0	0.0	0.0	-2532.653	2053.4944	NaN	NaN	-0.3	0.0671	0.783	0.0349	0.0691	0.0207	0.0252
0.0	0.0	0.0	-5341.653	675.4944	NaN	NaN	-0.1448	0.0672	0.7837	0.0348	0.0685	0.0207	0.0251
0.0	0.0	0.0	-5826.653	-558.5056	NaN	NaN	0.0875	0.067	0.7847	0.0348	0.0679	0.0206	0.025
0.0	0.0	0.0	-5482.653	617.4944	NaN	NaN	-0.1269	0.0668	0.7847	0.0349	0.068	0.0206	0.0251
0.0	0.0	0.0	-4744.653	1648.4944	NaN	NaN	-0.3	0.067	0.7842	0.0351	0.068	0.0206	0.0252
0.0	0.0	0.0	-4161.653	-596.5056	NaN	NaN	0.1254	0.0668	0.7855	0.0347	0.0676	0.0205	0.0249
0.0	0.0	0.0	-4238.653	-2634.5056	NaN	NaN	0.3833	0.0667	0.7855	0.0347	0.0677	0.0205	0.025
0.0	0.0	0.0	-5308.653	1103.4944	NaN	NaN	-0.2624	0.0664	0.7854	0.0345	0.0681	0.0206	0.025
0.0	0.0	0.0	-5880.653	150.4944	NaN	NaN	-0.0263	0.0664	0.7858	0.0343	0.0682	0.0206	0.0248
0.0	0.0	0.0	-3242.653	-21.5056	NaN	NaN	0.0066	0.0667	0.7841	0.0346	0.0687	0.0208	0.0251
0.0	0.0	0.0	-4921.653	68.4944	NaN	NaN	-0.0141	0.0665	0.7847	0.0344	0.0685	0.0208	0.025
0.0	0.0	0.0	-4278.653	379.4944	NaN	NaN	-0.0973	0.066	0.7852	0.0343	0.0687	0.0209	0.025
0.0	0.0	0.0	-5056.653	20.4944	NaN	NaN	-0.0041	0.0659	0.7862	0.0339	0.0685	0.0207	0.0247
0.0	0.0	0.0	-5270.653	-182.5056	NaN	NaN	0.0335	0.0654	0.7864	0.0337	0.069	0.0208	0.0246
0.0	0.0	0.0	-4073.653	2174.4944	NaN	NaN	-0.3	0.0655	0.7857	0.0338	0.0694	0.0208	0.0247
0.0	0.0	0.0	-3959.653	1388.4944	NaN	NaN	-0.3	0.0652	0.7861	0.0336	0.0698	0.0209	0.0245
0.0	0.0	0.0	-5041.653	-929.5056	NaN	NaN	0.1557	0.0652	0.7862	0.0335	0.0697	0.0209	0.0244
0.0	0.0	0.0	-5045.653	-372.5056	NaN	NaN	0.0688	0.0651	0.7867	0.0333	0.0696	0.021	0.0243
0.0	0.0	0.0	-5556.653	343.4944	NaN	NaN	-0.0659	0.0645	0.7887	0.0327	0.0693	0.0209	0.0239
0.0	0.0	0.0	-5828.653	286.4944	NaN	NaN	-0.0517	0.0645	0.7888	0.0326	0.0692	0.0209	0.0239
0.0	0.0	0.0	-5637.653	-2169.5056	NaN	NaN	0.2779	0.0639	0.7897	0.0322	0.0696	0.021	0.0236
0.0	0.0	0.0	-6346.653	-806.5056	NaN	NaN	0.1127	0.0638	0.7896	0.0321	0.07	0.021	0.0235
0.0	0.0	0.0	-2507.653	47.4944	NaN	NaN	-0.0193	0.0631	0.7889	0.0319	0.0715	0.0212	0.0234
0.0	0.0	0.0	-5175.653	-3202.5056	NaN	NaN	0.3822	0.064	0.7873	0.0322	0.0717	0.0213	0.0235
0.0	0.0	0.0	-3999.653	1731.4944	NaN	NaN	-0.3	0.0631	0.7876	0.0323	0.0722	0.0215	0.0234
0.0	0.0	0.0	-4301.653	1411.4944	NaN	NaN	-0.3	0.0636	0.7876	0.0325	0.0715	0.0214	0.0234
0.0	0.0	0.0	-4815.653	-1222.5056	NaN	NaN	0.2025	0.0633	0.7883	0.0325	0.0711	0.0214	0.0233
0.0	0.0	0.0	-6464.653	-639.5056	NaN	NaN	0.09	0.0631	0.79	0.0324	0.0702	0.0212	0.0231
0.0	0.0	0.0	-4688.653	3151.4944	NaN	NaN	-0.3	0.0624	0.7912	0.0325	0.0697	0.0212	0.023
0.0	0.0	0.0	-4505.653	-180.5056	NaN	NaN	0.0385	0.0617	0.7929	0.0322	0.0696	0.021	0.0226
0.0	0.0	0.0	-5709.653	396.4944	NaN	NaN	-0.0746	0.0621	0.7923	0.0325	0.0695	0.021	0.0226
0.0	0.0	0.0	-2917.653	1775.4944	NaN	NaN	-0.3	0.0615	0.7933	0.0326	0.0692	0.0209	0.0225
0.0	0.0	0.0	-4362.653	1605.4944	NaN	NaN	-0.3	0.0616	0.793	0.0327	0.0695	0.0209	0.0224
0.0	0.0	0.0	-4075.653	-521.5056	NaN	NaN	0.1134	0.062	0.7927	0.0329	0.069	0.0208	0.0225
0.0	0.0	0.0	-3643.653	1305.4944	NaN	NaN	-0.3	0.0613	0.794	0.0328	0.0687	0.0208	0.0223
0.0	0.0	0.0	-6609.653	-378.5056	NaN	NaN	0.0542	0.0611	0.7949	0.0327	0.0684	0.0208	0.0222
0.0	0.0	0.0	-2557.653	-1330.5056	NaN	NaN	0.3422	0.061	0.7954	0.0327	0.0682	0.0207	0.0221
0.0	0.0	0.0	-5386.653	1403.4944	NaN	NaN	-0.3	0.0602	0.7971	0.0325	0.068	0.0206	0.0218
0.0	0.0	0.0	-4828.653	1293.4944	NaN	NaN	-0.3	0.0586	0.7995	0.032	0.0681	0.0206	0.0212
0.0	0.0	0.0	-4853.653	3256.4944	NaN	NaN	-0.3	0.0585	0.7999	0.032	0.0681	0.0205	0.0211
0.0	0.0	0.0	-4689.653	1010.4944	NaN	NaN	-0.2747	0.0578	0.8007	0.0318	0.0683	0.0205	0.0209
0.0	0.0	0.0	-4247.653	1302.4944	NaN	NaN	-0.3	0.0577	0.8015	0.0318	0.0679	0.0205	0.0207
0.0	0.0	0.0	-3956.653	2148.4944	NaN	NaN	-0.3	0.0574	0.8019	0.0318	0.0679	0.0205	0.0206
0.0	0.0	0.0	-4795.653	1268.4944	NaN	NaN	-0.3	0.0576	0.8016	0.0319	0.0678	0.0205	0.0207
0.0	0.0	0.0	-5121.653	-414.5056	NaN	NaN	0.0749	0.0587	0.8003	0.0323	0.0672	0.0204	0.021
0.0	0.0	0.0	-3934.653	2114.4944	NaN	NaN	-0.3	0.0585	0.8006	0.0323	0.0672	0.0204	0.021
0.0	0.0	0.0	-4552.653	-477.5056	NaN	NaN	0.0949	0.0587	0.8003	0.0322	0.0673	0.0205	0.021
0.0	0.0	0.0	-5145.653	-50.5056	NaN	NaN	0.0097	0.0587	0.8004	0.0323	0.0673	0.0205	0.0209
0.0	0.0	0.0	-2738.653	-816.5056	NaN	NaN	0.2297	0.0575	0.8022	0.0317	0.0677	0.0205	0.0204
0.0	0.0	0.0	-3947.653	-2346.5056	NaN	NaN	0.3728	0.0574	0.8026	0.0316	0.0678	0.0204	0.0202
0.0	0.0	0.0	-3112.653	1634.4944	NaN	NaN	-0.3	0.0564	0.8038	0.0312	0.0682	0.0205	0.0199
0.0	0.0	0.0	-4930.653	-1382.5056	NaN	NaN	0.219	0.0567	0.8036	0.0313	0.0681	0.0205	0.0199
0.0	0.0	0.0	-6302.653	609.4944	NaN	NaN	-0.1071	0.0564	0.8043	0.0312	0.0678	0.0205	0.0198
0.0	0.0	0.0	-2821.653	678.4944	NaN	NaN	-0.3	0.0559	0.8051	0.0311	0.0677	0.0205	0.0196
0.0	0.0	0.0	-3609.653	-2073.5056	NaN	NaN	0.3649	0.0566	0.8045	0.0314	0.0673	0.0204	0.0198
0.0	0.0	0.0	-3601.653	190.4944	NaN	NaN	-0.0558	0.0558	0.8054	0.0311	0.0676	0.0205	0.0195
0.0	0.0	0.0	-4568.653	99.4944	NaN	NaN	-0.0223	0.0563	0.8049	0.0314	0.0674	0.0204	0.0196
0.0	0.0	0.0	-4026.653	1968.4944	NaN	NaN	-0.3	0.0559	0.8053	0.0312	0.0678	0.0204	0.0194
0.0	0.0	0.0	-5003.653	1010.4944	NaN	NaN	-0.2531	0.0572	0.8032	0.0319	0.0676	0.0204	0.0197
0.0	0.0	0.0	-4453.653	4743.4944	NaN	NaN	1.3	0.0574	0.8031	0.0321	0.0673	0.0204	0.0197
0.0	0.0	0.0	-4725.653	-36.5056	NaN	NaN	0.0077	0.0582	0.8017	0.0325	0.067	0.0205	0.0201
0.0	0.0	0.0	-5923.653	723.4944	NaN	NaN	-0.1391	0.0591	0.7998	0.033	0.0669	0.0206	0.0206
0.0	0.0	0.0	-4463.653	-1201.5056	NaN	NaN	0.2121	0.0597	0.7995	0.0331	0.0663	0.0205	0.0208
0.0	0.0	0.0	-3851.653	-233.5056	NaN	NaN	0.0572	0.0596	0.7998	0.0331	0.0663	0.0205	0.0207
0.0	0.0	0.0	-5239.653	1397.4944	NaN	NaN	-0.3	0.0584	0.8019	0.0324	0.0666	0.0204	0.0202
0.0	0.0	0.0	-5243.653	1568.4944	NaN	NaN	-0.3	0.0582	0.8027	0.0325	0.0663	0.0203	0.02
0.0	0.0	0.0	-3915.653	3226.4944	NaN	NaN	-0.3	0.0576	0.8033	0.0324	0.0666	0.0203	0.0198
0.0	0.0	0.0	-4055.653	-748.5056	NaN	NaN	0.1558	0.0584	0.8013	0.0329	0.0669	0.0203	0.0202
0.0	0.0	0.0	-4677.653	2099.4944	NaN	NaN	-0.3	0.059	0.8005	0.0332	0.0665	0.0203	0.0205
0.0	0.0	0.0	-5348.653	2171.4944	NaN	NaN	-0.3	0.0588	0.8009	0.0333	0.0662	0.0203	0.0205
0.0	0.0	0.0	-5684.653	-282.5056	NaN	NaN	0.0473	0.0595	0.8	0.0336	0.066	0.0202	0.0207
0.0	0.0	0.0	-4509.653	848.4944	NaN	NaN	-0.2318	0.0597	0.7996	0.0338	0.0659	0.0201	0.0208
0.0	0.0	0.0	-4223.653	1856.4944	NaN	NaN	-0.3	0.0599	0.7995	0.034	0.0657	0.0201	0.0208
0.0	0.0	0.0	-4418.653	1409.4944	NaN	NaN	-0.3	0.0599	0.7991	0.0341	0.0658	0.0201	0.0209
0.0	0.0	0.0	-4998.653	2116.4944	NaN	NaN	-0.3	0.0602	0.7981	0.0343	0.0662	0.0202	0.0211
0.0	0.0	0.0	-5777.653	-500.5056	NaN	NaN	0.0797	0.0615	0.7957	0.0346	0.0662	0.0203	0.0216
0.0	0.0	0.0	-6228.653	-1101.5056	NaN	NaN	0.1503	0.0626	0.7938	0.0349	0.0663	0.0204	0.0219
0.0	0.0	0.0	-3938.653	-1054.5056	NaN	NaN	0.2112	0.0626	0.7939	0.0349	0.0662	0.0204	0.0219
0.0	0.0	0.0	-3972.653	1473.4944	NaN	NaN	-0.3	0.0616	0.7953	0.0345	0.0665	0.0205	0.0216
0.0	0.0	0.0	-5273.653	-1022.5056	NaN	NaN	0.1624	0.0618	0.7948	0.0344	0.0669	0.0205	0.0216
0.0	0.0	0.0	-3826.653	-2089.5056	NaN	NaN	0.3532	0.062	0.7944	0.0344	0.0672	0.0205	0.0215
0.0	0.0	0.0	-4939.653	2381.4944	NaN	NaN	-0.3	0.0604	0.7966	0.0338	0.0678	0.0204	0.0209
0.0	0.0	0.0	-5611.653	3129.4944	NaN	NaN	-0.3	0.0601	0.7974	0.0338	0.0678	0.0203	0.0207
0.0	0.0	0.0	-4934.653	1746.4944	NaN	NaN	-0.3	0.061	0.7959	0.0343	0.0677	0.0203	0.0208
0.0	0.0	0.0	-3899.653	129.4944	NaN	NaN	-0.0343	0.0613	0.7951	0.0346	0.0676	0.0203	0.0211
0.0	0.0	0.0	-3909.653	138.4944	NaN	NaN	-0.0367	0.0623	0.7934	0.035	0.0675	0.0204	0.0214
0.0	0.0	0.0	-4749.653	-936.5056	NaN	NaN	0.1647	0.0627	0.7929	0.0351	0.0673	0.0204	0.0216
0.0	0.0	0.0	-5836.653	1661.4944	NaN	NaN	-0.3	0.0633	0.7919	0.0355	0.0671	0.0204	0.0218
0.0	0.0	0.0	-5032.653	691.4944	NaN	NaN	-0.1593	0.0629	0.792	0.0352	0.0678	0.0205	0.0216
0.0	0.0	0.0	-5604.653	-1916.5056	NaN	NaN	0.2548	0.0641	0.7899	0.0358	0.0678	0.0204	0.0219
0.0	0.0	0.0	-4905.653	3227.4944	NaN	NaN	-0.3	0.0625	0.7925	0.0352	0.068	0.0204	0.0214
0.0	0.0	0.0	-5140.653	1087.4944	NaN	NaN	-0.2683	0.0628	0.7916	0.0353	0.0682	0.0205	0.0216
0.0	0.0	0.0	-6747.653	3820.4944	NaN	NaN	-0.3	0.0626	0.7915	0.0352	0.0686	0.0206	0.0215
0.0	0.0	0.0	-5552.653	-474.5056	NaN	NaN	0.0787	0.0629	0.7913	0.0353	0.0684	0.0205	0.0217
0.0	0.0	0.0	-5213.653	4472.4944	NaN	NaN	-0.3	0.0625	0.7926	0.0355	0.0676	0.0203	0.0215
0.0	0.0	0.0	-1308.653	1662.4944	NaN	NaN	1.3	0.0619	0.7934	0.0354	0.0675	0.0204	0.0214
0.0	0.0	0.0	-776.653	-524.5056	NaN	NaN	0.4031	0.0631	0.7914	0.0362	0.067	0.0204	0.022
0.0	0.0	0.0	-1354.653	219.4944	NaN	NaN	-0.1934	0.0627	0.7914	0.0361	0.0671	0.0205	0.0223
0.0	0.0	0.0	-4796.653	134.4944	NaN	NaN	-0.0288	0.0642	0.7896	0.0365	0.0665	0.0204	0.0228
0.0	0.0	0.0	-2915.653	316.4944	NaN	NaN	-0.1218	0.0651	0.7876	0.0371	0.0666	0.0204	0.0232
0.0	0.0	0.0	-3169.653	-71.5056	NaN	NaN	0.0221	0.0661	0.7865	0.0375	0.066	0.0203	0.0236
0.0	0.0	0.0	-5337.653	1959.4944	NaN	NaN	-0.3	0.0665	0.7858	0.0379	0.0655	0.0203	0.0239
0.0	0.0	0.0	-3990.653	594.4944	NaN	NaN	-0.175	0.0679	0.7844	0.0381	0.0651	0.0203	0.0243
0.0	0.0	0.0	-6512.653	-1610.5056	NaN	NaN	0.1983	0.0707	0.7812	0.0387	0.0641	0.0202	0.0251
0.0	0.0	0.0	-4944.653	1123.4944	NaN	NaN	-0.294	0.0707	0.7809	0.0388	0.0642	0.0202	0.0252
0.0	0.0	0.0	-6074.653	267.4944	NaN	NaN	-0.0461	0.0722	0.7788	0.0391	0.064	0.0202	0.0256
0.0	0.0	0.0	-5012.653	20.4944	NaN	NaN	-0.0041	0.0724	0.7779	0.0393	0.0645	0.0202	0.0257
0.0	0.0	0.0	-5607.653	1513.4944	NaN	NaN	-0.3	0.0725	0.7772	0.0393	0.065	0.0203	0.0257
0.0	0.0	0.0	-5207.653	1395.4944	NaN	NaN	-0.3	0.0729	0.7762	0.0394	0.0652	0.0204	0.0259
0.0	0.0	0.0	-5141.653	4194.4944	NaN	NaN	-0.3	0.0737	0.7742	0.0399	0.0655	0.0204	0.0262
0.0	0.0	0.0	-5529.653	-1996.5056	NaN	NaN	0.2653	0.0747	0.7738	0.0398	0.065	0.0203	0.0264
0.0	0.0	0.0	-3705.653	691.4944	NaN	NaN	-0.2294	0.0746	0.7736	0.0398	0.0651	0.0203	0.0266
0.0	0.0	0.0	-6057.653	3208.4944	NaN	NaN	-0.3	0.0749	0.7727	0.0398	0.0654	0.0204	0.0267
0.0	0.0	0.0	-5623.653	66.4944	NaN	NaN	-0.012	0.0751	0.7729	0.0395	0.0655	0.0204	0.0266
0.0	0.0	0.0	-4796.653	-1753.5056	NaN	NaN	0.2677	0.0753	0.7731	0.0392	0.0655	0.0203	0.0266
0.0	0.0	0.0	-4861.653	530.4944	NaN	NaN	-0.1225	0.0752	0.7729	0.0389	0.0661	0.0203	0.0266
0.0	0.0	0.0	-4983.653	-3220.5056	NaN	NaN	0.3925	0.075	0.7737	0.0385	0.0663	0.0201	0.0264
0.0	0.0	0.0	-5107.653	826.4944	NaN	NaN	-0.1931	0.0755	0.7718	0.0387	0.067	0.0203	0.0267
0.0	0.0	0.0	-6570.653	-775.5056	NaN	NaN	0.1056	0.0756	0.7723	0.0384	0.0668	0.0202	0.0266
0.0	0.0	0.0	-5719.653	-2461.5056	NaN	NaN	0.3009	0.0756	0.7725	0.0383	0.0668	0.0202	0.0266
0.0	0.0	0.0	-3198.653	-1085.5056	NaN	NaN	0.2534	0.0757	0.7714	0.0385	0.0672	0.0202	0.0269
0.0	0.0	0.0	-4365.653	-1098.5056	NaN	NaN	0.201	0.076	0.7706	0.0387	0.0673	0.0203	0.0272
0.0	0.0	0.0	-5982.653	-0.5056	NaN	NaN	0.0001	0.0756	0.7715	0.0385	0.0672	0.0202	0.027
0.0	0.0	0.0	-3934.653	-1526.5056	NaN	NaN	0.2795	0.0757	0.7709	0.0388	0.0672	0.0201	0.0273
0.0	0.0	0.0	-4506.653	958.4944	NaN	NaN	-0.2701	0.0755	0.7714	0.0388	0.0669	0.02	0.0273
0.0	0.0	0.0	-5750.653	777.4944	NaN	NaN	-0.1563	0.0751	0.7729	0.0387	0.0664	0.0198	0.0271
0.0	0.0	0.0	-4664.653	-126.5056	NaN	NaN	0.0264	0.0749	0.7733	0.0389	0.0659	0.0197	0.0273
0.0	0.0	0.0	-4708.653	2114.4944	NaN	NaN	-0.3	0.0745	0.7738	0.039	0.0657	0.0197	0.0274
0.0	0.0	0.0	-5545.653	2264.4944	NaN	NaN	-0.3	0.0743	0.7754	0.0388	0.0646	0.0194	0.0274
0.0	0.0	0.0	-1789.653	-191.5056	NaN	NaN	0.0967	0.0744	0.7756	0.0387	0.0641	0.0194	0.0277
0.0	0.0	0.0	-5665.653	-759.5056	NaN	NaN	0.1182	0.0738	0.7781	0.0381	0.0633	0.0192	0.0274
0.0	0.0	0.0	-4163.653	-1216.5056	NaN	NaN	0.2261	0.0731	0.7785	0.038	0.0637	0.0191	0.0276
0.0	0.0	0.0	-5284.653	-943.5056	NaN	NaN	0.1515	0.0728	0.7787	0.0379	0.0639	0.0191	0.0275
0.0	0.0	0.0	-3972.653	1181.4944	NaN	NaN	-0.3	0.0727	0.7763	0.0383	0.0652	0.0193	0.0281
0.0	0.0	0.0	-4884.653	1980.4944	NaN	NaN	-0.3	0.0726	0.7771	0.0381	0.065	0.0192	0.028
0.0	0.0	0.0	-6521.653	-580.5056	NaN	NaN	0.0817	0.0712	0.7803	0.0374	0.0645	0.019	0.0275
0.0	0.0	0.0	-4515.653	-1760.5056	NaN	NaN	0.2805	0.0705	0.7814	0.0373	0.0644	0.0189	0.0275
0.0	0.0	0.0	-4740.653	1357.4944	NaN	NaN	-0.3	0.0699	0.7817	0.0371	0.0648	0.019	0.0275
0.0	0.0	0.0	-4316.653	-1767.5056	NaN	NaN	0.2905	0.0691	0.7848	0.0363	0.0642	0.0187	0.027
0.0	0.0	0.0	-5023.653	1427.4944	NaN	NaN	-0.3	0.0691	0.7844	0.0363	0.0644	0.0187	0.0272
0.0	0.0	0.0	-5938.653	178.4944	NaN	NaN	-0.031	0.069	0.7854	0.0358	0.0641	0.0186	0.027
0.0	0.0	0.0	-5472.653	2702.4944	NaN	NaN	-0.3	0.0693	0.7843	0.0359	0.0646	0.0187	0.0273
0.0	0.0	0.0	-3147.653	1290.4944	NaN	NaN	-0.3	0.0702	0.7825	0.0359	0.0649	0.0189	0.0277
0.0	0.0	0.0	-5452.653	-843.5056	NaN	NaN	0.134	0.0725	0.7793	0.0358	0.0645	0.0195	0.0284
0.0	0.0	0.0	-4788.653	-1558.5056	NaN	NaN	0.2455	0.0801	0.7676	0.0356	0.0653	0.0219	0.0296
0.0	0.0	0.0	-2898.653	930.4944	NaN	NaN	-0.3	0.1062	0.7279	0.0384	0.0666	0.0302	0.0306
0.0	0.0	0.0	-5828.653	-1168.5056	NaN	NaN	0.167	0.1426	0.6799	0.0421	0.0647	0.0407	0.03
0.0	0.0	0.0	-6198.653	-568.5056	NaN	NaN	0.084	0.1527	0.6663	0.0432	0.0644	0.0438	0.0295
0.0	0.0	0.0	-5703.653	503.4944	NaN	NaN	-0.0968	0.1507	0.6691	0.0432	0.0648	0.0434	0.0288
0.0	0.0	0.0	-5149.653	675.4944	NaN	NaN	-0.151	0.1464	0.6733	0.0433	0.066	0.0428	0.0282
0.0	0.0	0.0	-2870.653	384.4944	NaN	NaN	-0.1547	0.1453	0.6735	0.0432	0.0671	0.0429	0.0279
0.0	0.0	0.0	-3800.653	175.4944	NaN	NaN	-0.0484	0.1481	0.6709	0.0424	0.0674	0.0436	0.0277
0.0	0.0	0.0	-4822.653	-75.5056	NaN	NaN	0.0154	0.1492	0.6695	0.0418	0.068	0.0441	0.0275
0.0	0.0	0.0	-4819.653	536.4944	NaN	NaN	-0.1253	0.1498	0.669	0.0413	0.0684	0.0443	0.0271
0.0	0.0	0.0	-4515.653	1725.4944	NaN	NaN	-0.3	0.1522	0.6638	0.0412	0.0701	0.0454	0.0273
0.0	0.0	0.0	-4741.653	1658.4944	NaN	NaN	-0.3	0.1636	0.6493	0.0399	0.0715	0.0479	0.0278
0.0	0.0	0.0	-5362.653	-1322.5056	NaN	NaN	0.1978	0.1804	0.6324	0.0371	0.0722	0.0497	0.0282
0.0	0.0	0.0	-5515.653	-2529.5056	NaN	NaN	0.3144	0.1907	0.6219	0.0358	0.0729	0.0503	0.0285
0.0	0.0	0.0	-4132.653	95.4944	NaN	NaN	-0.0237	0.1925	0.6177	0.0351	0.0753	0.051	0.0283
0.0	0.0	0.0	-5101.653	-1160.5056	NaN	NaN	0.1853	0.2004	0.6087	0.0341	0.0765	0.0518	0.0285
0.0	0.0	0.0	-3349.653	-74.5056	NaN	NaN	0.0218	0.2038	0.5989	0.0338	0.0791	0.0547	0.0297
0.0	0.0	0.0	-5884.653	-1318.5056	NaN	NaN	0.183	0.2209	0.5794	0.032	0.0785	0.0582	0.0309
0.0	0.0	0.0	-4082.653	1042.4944	NaN	NaN	-0.3	0.2253	0.5682	0.0318	0.0796	0.0623	0.0328
0.0	0.0	0.0	-4015.653	-1132.5056	NaN	NaN	0.22	0.2384	0.5552	0.0302	0.0806	0.0625	0.033
0.0	0.0	0.0	-5832.653	-1622.5056	NaN	NaN	0.2176	0.2448	0.5474	0.0297	0.0817	0.063	0.0334
0.0	0.0	0.0	-4780.653	1653.4944	NaN	NaN	-0.3	0.2419	0.5476	0.0298	0.0825	0.0642	0.034
0.0	0.0	0.0	-2847.653	-515.5056	NaN	NaN	0.1533	0.247	0.5425	0.0294	0.083	0.064	0.0342
0.0	0.0	0.0	-4719.653	2080.4944	NaN	NaN	-0.3	0.2502	0.5378	0.0289	0.0853	0.0638	0.0339
0.0	0.0	0.0	-5391.653	-4591.5056	NaN	NaN	0.4599	0.2699	0.5211	0.0272	0.0869	0.0621	0.0328
0.0	0.0	0.0	-5016.653	1379.4944	NaN	NaN	-0.3	0.2694	0.5189	0.0272	0.0887	0.0626	0.0332
0.0	0.0	0.0	-5976.653	972.4944	NaN	NaN	-0.1943	0.2785	0.5115	0.0265	0.0889	0.0626	0.032
0.0	0.0	0.0	-4721.653	234.4944	NaN	NaN	-0.0523	0.287	0.5033	0.0264	0.0895	0.0626	0.0313
0.0	0.0	0.0	-4806.653	-3234.5056	NaN	NaN	0.4022	0.3039	0.4907	0.0254	0.0883	0.0619	0.0298
0.0	0.0	0.0	-4490.653	363.4944	NaN	NaN	-0.0881	0.3056	0.4853	0.0258	0.09	0.0625	0.0307
0.0	0.0	0.0	-3402.653	-380.5056	NaN	NaN	0.1006	0.3123	0.4795	0.0255	0.0893	0.0627	0.0307
0.0	0.0	0.0	-4471.653	2341.4944	NaN	NaN	-0.3	0.3159	0.4744	0.0259	0.0893	0.0629	0.0316
0.0	0.0	0.0	-5317.653	969.4944	NaN	NaN	-0.223	0.3285	0.4666	0.0257	0.0861	0.0619	0.0311
0.0	0.0	0.0	-4289.653	-958.5056	NaN	NaN	0.1826	0.3399	0.4577	0.0257	0.0841	0.0618	0.0308
0.0	0.0	0.0	-4727.653	-1046.5056	NaN	NaN	0.1812	0.3507	0.447	0.026	0.0825	0.0629	0.0309
0.0	0.0	0.0	-4978.653	1948.4944	NaN	NaN	-0.3	0.3532	0.4449	0.0262	0.0819	0.0626	0.0312
0.0	0.0	0.0	-4878.653	-153.5056	NaN	NaN	0.0305	0.3612	0.4386	0.0266	0.08	0.0628	0.0308
0.0	0.0	0.0	-4534.653	2102.4944	NaN	NaN	-0.3	0.3676	0.4337	0.0271	0.0784	0.0627	0.0305
0.0	0.0	0.0	-4599.653	-1400.5056	NaN	NaN	0.2334	0.378	0.4249	0.0281	0.0758	0.0636	0.0296
0.0	0.0	0.0	-4296.653	-954.5056	NaN	NaN	0.1818	0.3853	0.4169	0.0289	0.0749	0.0648	0.0293
0.0	0.0	0.0	-5712.653	3063.4944	NaN	NaN	-0.3	0.3869	0.4152	0.0292	0.0745	0.0649	0.0293
0.0	0.0	0.0	-6064.653	1767.4944	NaN	NaN	-0.3	0.388	0.4137	0.0298	0.0737	0.0656	0.0292
0.0	0.0	0.0	-5030.653	68.4944	NaN	NaN	-0.0138	0.3886	0.4128	0.0301	0.0729	0.0664	0.0293
0.0	0.0	0.0	-3771.653	1754.4944	NaN	NaN	-0.3	0.3904	0.4105	0.0304	0.0723	0.067	0.0293
0.0	0.0	0.0	-5513.653	1405.4944	NaN	NaN	-0.3	0.382	0.4177	0.0304	0.0734	0.0667	0.0298
0.0	0.0	0.0	-4197.653	1766.4944	NaN	NaN	-0.3	0.3903	0.4076	0.0313	0.0721	0.0691	0.0296
0.0	0.0	0.0	-5030.653	2701.4944	NaN	NaN	-0.3	0.3813	0.415	0.0307	0.0745	0.0677	0.0308
0.0	0.0	0.0	-4700.653	1190.4944	NaN	NaN	-0.3	0.3981	0.3974	0.0317	0.0723	0.0701	0.0304
0.0	0.0	0.0	-2431.653	401.4944	NaN	NaN	-0.1978	0.3915	0.4026	0.0319	0.0727	0.0708	0.0305
0.0	0.0	0.0	-1702.653	-893.5056	NaN	NaN	0.3442	0.4163	0.377	0.0333	0.0685	0.0756	0.0292
0.0	0.0	0.0	-3617.653	-848.5056	NaN	NaN	0.19	0.4204	0.3718	0.0332	0.0679	0.0777	0.0289
0.0	0.0	0.0	-3507.653	-1686.5056	NaN	NaN	0.3247	0.4438	0.3475	0.0336	0.0653	0.0817	0.0281
0.0	0.0	0.0	-5921.653	3011.4944	NaN	NaN	-0.3	0.4288	0.3611	0.0331	0.0678	0.08	0.0292
0.0	0.0	0.0	-4642.653	-180.5056	NaN	NaN	0.0374	0.4369	0.3523	0.0332	0.0668	0.0818	0.029
0.0	0.0	0.0	-5020.653	-572.5056	NaN	NaN	0.1024	0.4321	0.3546	0.0332	0.068	0.0824	0.0297
0.0	0.0	0.0	-5455.653	2620.4944	NaN	NaN	-0.3	0.4358	0.3515	0.0336	0.0671	0.0824	0.0297
0.0	0.0	0.0	-4628.653	488.4944	NaN	NaN	-0.118	0.4368	0.3511	0.0334	0.0666	0.0819	0.0302
0.0	0.0	0.0	-5890.653	128.4944	NaN	NaN	-0.0223	0.4643	0.3269	0.0331	0.0628	0.0827	0.0301
0.0	0.0	0.0	-3417.653	-1358.5056	NaN	NaN	0.2844	0.4618	0.3308	0.0329	0.0629	0.081	0.0306
0.0	0.0	0.0	-6083.653	-476.5056	NaN	NaN	0.0726	0.4778	0.3173	0.0328	0.0607	0.0806	0.0309
0.0	0.0	0.0	-4140.653	-572.5056	NaN	NaN	0.1215	0.4437	0.3447	0.0343	0.0649	0.0814	0.031
0.0	0.0	0.0	-3944.653	1510.4944	NaN	NaN	-0.3	0.4324	0.3533	0.0353	0.0663	0.0809	0.0319
0.0	0.0	0.0	-5000.653	4256.4944	NaN	NaN	-0.3	0.4058	0.3774	0.0366	0.0689	0.0788	0.0324
0.0	0.0	0.0	-5462.653	3051.4944	NaN	NaN	-0.3	0.4218	0.3653	0.0367	0.0663	0.0766	0.0333
0.0	0.0	0.0	-5579.653	1387.4944	NaN	NaN	-0.3	0.4648	0.33	0.036	0.0607	0.0753	0.0333
0.0	0.0	0.0	-4531.653	911.4944	NaN	NaN	-0.2518	0.5043	0.2988	0.0352	0.0561	0.0725	0.0331
0.0	0.0	0.0	-4562.653	175.4944	NaN	NaN	-0.04	0.57	0.2484	0.033	0.049	0.0669	0.0327
0.0	0.0	0.0	-5705.653	1152.4944	NaN	NaN	-0.2531	0.5561	0.2551	0.035	0.052	0.0699	0.032
0.0	0.0	0.0	-5234.653	560.4944	NaN	NaN	-0.1199	0.6051	0.2189	0.0326	0.0468	0.0636	0.0331
0.0	0.0	0.0	-5048.653	143.4944	NaN	NaN	-0.0293	0.6165	0.2088	0.0333	0.0463	0.0628	0.0323
0.0	0.0	0.0	-3388.653	1088.4944	NaN	NaN	-0.3	0.6199	0.2043	0.0332	0.0466	0.0626	0.0333
0.0	0.0	0.0	-5141.653	583.4944	NaN	NaN	-0.128	0.6339	0.1957	0.0331	0.0446	0.0605	0.0323
0.0	0.0	0.0	-6660.653	1086.4944	NaN	NaN	-0.1949	0.6553	0.1799	0.0323	0.042	0.0572	0.0333
0.0	0.0	0.0	-4700.653	-452.5056	NaN	NaN	0.0878	0.6527	0.1801	0.0332	0.0423	0.0581	0.0336
0.0	0.0	0.0	-5809.653	-2864.5056	NaN	NaN	0.3302	0.6839	0.1579	0.031	0.0397	0.0552	0.0323
0.0	0.0	0.0	-5258.653	813.4944	NaN	NaN	-0.183	0.6796	0.1507	0.0284	0.0469	0.0659	0.0286
0.0	0.0	0.0	-5242.653	-287.5056	NaN	NaN	0.052	0.7756	0.0934	0.0208	0.0343	0.0524	0.0234
0.0	0.0	0.0	-5583.653	-2122.5056	NaN	NaN	0.2754	0.7758	0.0898	0.0205	0.0354	0.0545	0.0239
0.0	0.0	0.0	-5282.653	-2154.5056	NaN	NaN	0.2897	0.7648	0.0942	0.0208	0.0373	0.0587	0.0244
0.0	0.0	0.0	-4453.653	507.4944	NaN	NaN	-0.1286	0.7298	0.1102	0.0226	0.0431	0.0685	0.0258
0.0	0.0	0.0	-5167.653	-10.5056	NaN	NaN	0.002	0.7289	0.1107	0.0225	0.0433	0.0689	0.0257
0.0	0.0	0.0	-4668.653	1413.4944	NaN	NaN	-0.3	0.7337	0.1078	0.0225	0.0426	0.0676	0.0258
0.0	0.0	0.0	-3982.653	-2425.5056	NaN	NaN	0.3785	0.7373	0.1053	0.0224	0.0423	0.0669	0.0258
0.0	0.0	0.0	-5177.653	1026.4944	NaN	NaN	-0.2473	0.7166	0.1143	0.0237	0.0464	0.0727	0.0264
0.0	0.0	0.0	-4079.653	-890.5056	NaN	NaN	0.1792	0.7089	0.1172	0.024	0.0481	0.0754	0.0264
0.0	0.0	0.0	-3858.653	1514.4944	NaN	NaN	-0.3	0.6661	0.1357	0.0272	0.0569	0.0877	0.0264
0.0	0.0	0.0	-4521.653	-306.5056	NaN	NaN	0.0635	0.6518	0.1404	0.0279	0.0606	0.0927	0.0265
0.0	0.0	0.0	-4924.653	2237.4944	NaN	NaN	-0.3	0.7087	0.1133	0.0237	0.051	0.0765	0.0268
0.0	0.0	0.0	-4799.653	1394.4944	NaN	NaN	-0.3	0.7223	0.1077	0.0235	0.0493	0.0714	0.0259
0.0	0.0	0.0	-7175.653	-418.5056	NaN	NaN	0.0551	0.7397	0.0993	0.0223	0.0469	0.0664	0.0254
0.0	0.0	0.0	-5379.653	-753.5056	NaN	NaN	0.1229	0.7406	0.0991	0.0223	0.0472	0.0659	0.0248
0.0	0.0	0.0	-2344.653	824.4944	NaN	NaN	-0.3	0.7402	0.0989	0.0223	0.0479	0.066	0.0247
0.0	0.0	0.0	-5151.653	-379.5056	NaN	NaN	0.0686	0.7475	0.0951	0.0215	0.0471	0.0639	0.0249
0.0	0.0	0.0	-6011.653	1301.4944	NaN	NaN	-0.2763	0.7498	0.0938	0.0214	0.0474	0.0631	0.0245
0.0	0.0	0.0	-4450.653	4116.4944	NaN	NaN	-0.3	0.7582	0.0897	0.0207	0.0466	0.0604	0.0243
0.0	0.0	0.0	-3479.653	-2024.5056	NaN	NaN	0.3678	0.7699	0.0835	0.0199	0.0452	0.0576	0.0239
0.0	0.0	0.0	-3904.653	833.4944	NaN	NaN	-0.2714	0.7727	0.0826	0.0195	0.0454	0.0564	0.0235
0.0	0.0	0.0	-4825.653	571.4944	NaN	NaN	-0.1343	0.7803	0.0784	0.0187	0.0456	0.0538	0.0231
0.0	0.0	0.0	-3937.653	2484.4944	NaN	NaN	-0.3	0.7873	0.0747	0.018	0.0456	0.0514	0.0231
0.0	0.0	0.0	-3807.653	13.4944	NaN	NaN	-0.0036	0.793	0.0717	0.0175	0.0448	0.0498	0.0231
0.0	0.0	0.0	-4990.653	-956.5056	NaN	NaN	0.1608	0.7984	0.0693	0.0172	0.0438	0.0481	0.0232
0.0	0.0	0.0	-4703.653	3285.4944	NaN	NaN	-0.3	0.7824	0.0746	0.018	0.0473	0.0519	0.0257
0.0	0.0	0.0	-3835.653	1592.4944	NaN	NaN	-0.3	0.8186	0.06	0.0156	0.0402	0.0455	0.0202
