# Supplementary material for: DeepFRET, a software for rapid and automated single-molecule FRET data classification using deep learning
Source: eLife. 2020 Nov 3;9:e60404. doi: 10.7554/eLife.60404 (PMC7609065; doi:10.7554/eLife.60404)
Supplement: Figure 4—source data 1. [file elife-60404-fig4-data1.zip › Figure 4-source data 1/Fig_S4a/Traces/traces_all_n294/Traces_Fig2d_4mMAc_mov3_combined_tif_pair9.txt]

Exported by DeepFRET
Date: 2020-08-26, 18:13
Video filename: None
FRET pair #9
Bleaches at 683
D-Dexc-bg	A-Dexc-bg	A-Aexc-bg	D-Dexc-rw	A-Dexc-rw	A-Aexc-rw	S	E	p_bleached	p_aggregated	p_noisy	p_scrambled	p_static	p_dynamic
0.0	0.0	0.0	43679.8985	12191.1018	NaN	NaN	0.2182	0.0292	0.8638	0.022	0.0315	0.0257	0.0278
0.0	0.0	0.0	39935.8985	11731.1018	NaN	NaN	0.2271	0.0244	0.8763	0.0214	0.0279	0.0227	0.0271
0.0	0.0	0.0	42210.8985	11530.1018	NaN	NaN	0.2145	0.0239	0.882	0.0208	0.0262	0.0211	0.0259
0.0	0.0	0.0	40424.8985	11603.1018	NaN	NaN	0.223	0.0243	0.8809	0.0211	0.0264	0.0209	0.0264
0.0	0.0	0.0	39121.8985	15101.1018	NaN	NaN	0.2785	0.0248	0.8809	0.0212	0.0261	0.0207	0.0264
0.0	0.0	0.0	37840.8985	13783.1018	NaN	NaN	0.267	0.0252	0.88	0.0213	0.0262	0.0208	0.0266
0.0	0.0	0.0	37784.8985	13146.1018	NaN	NaN	0.2581	0.0252	0.8797	0.0214	0.0261	0.021	0.0266
0.0	0.0	0.0	43864.8985	10451.1018	NaN	NaN	0.1924	0.0252	0.8796	0.0215	0.0259	0.0212	0.0266
0.0	0.0	0.0	37940.8985	11151.1018	NaN	NaN	0.2271	0.0251	0.8799	0.0215	0.0258	0.0211	0.0265
0.0	0.0	0.0	41309.8985	12084.1018	NaN	NaN	0.2263	0.0251	0.8799	0.0215	0.0257	0.0212	0.0265
0.0	0.0	0.0	41208.8985	12743.1018	NaN	NaN	0.2362	0.0251	0.8798	0.0215	0.0257	0.0213	0.0265
0.0	0.0	0.0	39567.8985	13427.1018	NaN	NaN	0.2534	0.0251	0.8801	0.0215	0.0256	0.0213	0.0265
0.0	0.0	0.0	45803.8985	13192.1018	NaN	NaN	0.2236	0.025	0.8801	0.0214	0.0255	0.0215	0.0264
0.0	0.0	0.0	40746.8985	12282.1018	NaN	NaN	0.2316	0.0251	0.8803	0.0214	0.0256	0.0214	0.0263
0.0	0.0	0.0	37516.8985	11052.1018	NaN	NaN	0.2276	0.0253	0.8801	0.0214	0.0257	0.0214	0.0261
0.0	0.0	0.0	36783.8985	13184.1018	NaN	NaN	0.2639	0.0253	0.881	0.0211	0.0259	0.0212	0.0255
0.0	0.0	0.0	28028.8985	12310.1018	NaN	NaN	0.3052	0.025	0.883	0.0209	0.0257	0.0207	0.0248
0.0	0.0	0.0	40571.8985	13840.1018	NaN	NaN	0.2544	0.0245	0.8828	0.021	0.0257	0.0209	0.0251
0.0	0.0	0.0	40499.8985	15951.1018	NaN	NaN	0.2826	0.0243	0.8832	0.0209	0.0256	0.021	0.0251
0.0	0.0	0.0	34466.8985	10681.1018	NaN	NaN	0.2366	0.0241	0.8835	0.0208	0.0255	0.021	0.025
0.0	0.0	0.0	38771.8985	13599.1018	NaN	NaN	0.2597	0.0239	0.8838	0.0208	0.0254	0.0211	0.025
0.0	0.0	0.0	40992.8985	10901.1018	NaN	NaN	0.2101	0.0239	0.884	0.0207	0.0253	0.0211	0.025
0.0	0.0	0.0	41453.8985	13947.1018	NaN	NaN	0.2517	0.0241	0.8835	0.0208	0.0254	0.0211	0.0251
0.0	0.0	0.0	38470.8985	8705.1018	NaN	NaN	0.1845	0.0242	0.8831	0.0208	0.0253	0.0212	0.0253
0.0	0.0	0.0	44809.8985	12996.1018	NaN	NaN	0.2248	0.0244	0.8826	0.0209	0.0253	0.0213	0.0255
0.0	0.0	0.0	40927.8985	12865.1018	NaN	NaN	0.2392	0.0245	0.8822	0.021	0.0253	0.0214	0.0256
0.0	0.0	0.0	33708.8985	12006.1018	NaN	NaN	0.2626	0.0246	0.8817	0.0211	0.0254	0.0214	0.0258
0.0	0.0	0.0	37494.8985	12932.1018	NaN	NaN	0.2565	0.0246	0.8817	0.0211	0.0254	0.0215	0.0258
0.0	0.0	0.0	36817.8985	14252.1018	NaN	NaN	0.2791	0.0247	0.8812	0.0211	0.0255	0.0216	0.026
0.0	0.0	0.0	39228.8985	13322.1018	NaN	NaN	0.2535	0.0246	0.8811	0.0211	0.0255	0.0216	0.0261
0.0	0.0	0.0	41206.8985	10852.1018	NaN	NaN	0.2085	0.0247	0.8809	0.021	0.0255	0.0217	0.0262
0.0	0.0	0.0	35421.8985	13505.1018	NaN	NaN	0.276	0.0247	0.8811	0.0209	0.0255	0.0216	0.0262
0.0	0.0	0.0	34704.8985	14000.1018	NaN	NaN	0.2874	0.0249	0.8805	0.021	0.0256	0.0218	0.0262
0.0	0.0	0.0	33776.8985	10556.1018	NaN	NaN	0.2381	0.0248	0.8806	0.021	0.0257	0.0217	0.0262
0.0	0.0	0.0	41028.8985	10894.1018	NaN	NaN	0.2098	0.0248	0.8808	0.0209	0.0258	0.0216	0.0261
0.0	0.0	0.0	32602.8985	10708.1018	NaN	NaN	0.2472	0.0248	0.8808	0.0209	0.0259	0.0215	0.026
0.0	0.0	0.0	39515.8985	15985.1018	NaN	NaN	0.288	0.0249	0.8809	0.0209	0.026	0.0214	0.0259
0.0	0.0	0.0	34154.8985	7243.1018	NaN	NaN	0.175	0.0251	0.8806	0.0209	0.0261	0.0214	0.0259
0.0	0.0	0.0	37065.8985	11949.1018	NaN	NaN	0.2438	0.0252	0.8805	0.021	0.0261	0.0213	0.0258
0.0	0.0	0.0	37100.8985	12929.1018	NaN	NaN	0.2584	0.0253	0.8806	0.021	0.026	0.0213	0.0258
0.0	0.0	0.0	31993.8985	9421.1018	NaN	NaN	0.2275	0.0252	0.8808	0.021	0.0259	0.0213	0.0258
0.0	0.0	0.0	35758.8985	6292.1018	NaN	NaN	0.1496	0.0253	0.8808	0.021	0.0259	0.0213	0.0257
0.0	0.0	0.0	37219.8985	11561.1018	NaN	NaN	0.237	0.0252	0.8809	0.021	0.0257	0.0213	0.0258
0.0	0.0	0.0	37432.8985	6152.1018	NaN	NaN	0.1412	0.0252	0.8811	0.021	0.0256	0.0213	0.0258
0.0	0.0	0.0	31857.8985	13058.1018	NaN	NaN	0.2907	0.0252	0.8809	0.021	0.0256	0.0214	0.0258
0.0	0.0	0.0	34802.8985	9113.1018	NaN	NaN	0.2075	0.0252	0.881	0.0211	0.0256	0.0214	0.0257
0.0	0.0	0.0	30497.8985	9127.1018	NaN	NaN	0.2303	0.0252	0.881	0.0211	0.0256	0.0214	0.0257
0.0	0.0	0.0	33558.8985	12387.1018	NaN	NaN	0.2696	0.0251	0.8811	0.0211	0.0256	0.0214	0.0257
0.0	0.0	0.0	32617.8985	11002.1018	NaN	NaN	0.2522	0.0251	0.8812	0.0211	0.0255	0.0214	0.0256
0.0	0.0	0.0	36953.8985	10472.1018	NaN	NaN	0.2208	0.025	0.8816	0.0212	0.0254	0.0214	0.0256
0.0	0.0	0.0	33093.8985	11382.1018	NaN	NaN	0.2559	0.0249	0.8817	0.0211	0.0253	0.0213	0.0256
0.0	0.0	0.0	35567.8985	7716.1018	NaN	NaN	0.1783	0.0249	0.8819	0.0211	0.0253	0.0213	0.0255
0.0	0.0	0.0	31331.8985	10240.1018	NaN	NaN	0.2463	0.0249	0.8818	0.0212	0.0254	0.0213	0.0255
0.0	0.0	0.0	35913.8985	11959.1018	NaN	NaN	0.2498	0.025	0.8817	0.0212	0.0254	0.0213	0.0254
0.0	0.0	0.0	34295.8985	6865.1018	NaN	NaN	0.1668	0.0251	0.8814	0.0213	0.0255	0.0213	0.0254
0.0	0.0	0.0	33160.8985	12589.1018	NaN	NaN	0.2752	0.0251	0.8813	0.0214	0.0255	0.0213	0.0254
0.0	0.0	0.0	33109.8985	8335.1018	NaN	NaN	0.2011	0.025	0.8814	0.0214	0.0255	0.0213	0.0254
0.0	0.0	0.0	33924.8985	8952.1018	NaN	NaN	0.2088	0.025	0.8815	0.0214	0.0255	0.0213	0.0253
0.0	0.0	0.0	32976.8985	8610.1018	NaN	NaN	0.207	0.025	0.8815	0.0214	0.0256	0.0213	0.0252
0.0	0.0	0.0	33053.8985	9697.1018	NaN	NaN	0.2268	0.025	0.8818	0.0214	0.0256	0.0212	0.025
0.0	0.0	0.0	35083.8985	9527.1018	NaN	NaN	0.2136	0.025	0.8822	0.0214	0.0256	0.021	0.0249
0.0	0.0	0.0	35213.8985	13344.1018	NaN	NaN	0.2748	0.0251	0.8821	0.0214	0.0256	0.021	0.0248
0.0	0.0	0.0	33965.8985	10721.1018	NaN	NaN	0.2399	0.0251	0.8824	0.0214	0.0256	0.0208	0.0247
0.0	0.0	0.0	41618.8985	9296.1018	NaN	NaN	0.1826	0.0251	0.8823	0.0214	0.0256	0.0208	0.0247
0.0	0.0	0.0	34444.8985	9060.1018	NaN	NaN	0.2083	0.0251	0.8823	0.0215	0.0256	0.0207	0.0247
0.0	0.0	0.0	33217.8985	8742.1018	NaN	NaN	0.2083	0.025	0.8826	0.0215	0.0256	0.0207	0.0246
0.0	0.0	0.0	34588.8985	7466.1018	NaN	NaN	0.1775	0.0249	0.8829	0.0215	0.0256	0.0206	0.0245
0.0	0.0	0.0	30805.8985	6599.1018	NaN	NaN	0.1764	0.0249	0.8832	0.0215	0.0256	0.0204	0.0244
0.0	0.0	0.0	39636.8985	9526.1018	NaN	NaN	0.1938	0.0249	0.8831	0.0216	0.0256	0.0203	0.0244
0.0	0.0	0.0	36226.8985	8460.1018	NaN	NaN	0.1893	0.0249	0.8832	0.0217	0.0256	0.0202	0.0244
0.0	0.0	0.0	35395.8985	12633.1018	NaN	NaN	0.263	0.0248	0.8833	0.0217	0.0256	0.0201	0.0245
0.0	0.0	0.0	36642.8985	14889.1018	NaN	NaN	0.2889	0.0249	0.8824	0.0219	0.0257	0.0202	0.0249
0.0	0.0	0.0	32979.8985	14505.1018	NaN	NaN	0.3055	0.0247	0.8831	0.0218	0.0253	0.0199	0.0251
0.0	0.0	0.0	18820.8985	2158.1018	NaN	NaN	0.1029	0.0244	0.8857	0.0212	0.0244	0.0191	0.0251
0.0	0.0	0.0	20539.8985	3993.1018	NaN	NaN	0.1628	0.0245	0.8868	0.0209	0.0241	0.0187	0.025
0.0	0.0	0.0	17559.8985	7730.1018	NaN	NaN	0.3057	0.0246	0.8871	0.0208	0.0239	0.0187	0.0249
0.0	0.0	0.0	21828.8985	10110.1018	NaN	NaN	0.3165	0.0244	0.8865	0.021	0.0241	0.019	0.025
0.0	0.0	0.0	21910.8985	5200.1018	NaN	NaN	0.1918	0.0244	0.8862	0.0211	0.0241	0.0192	0.025
0.0	0.0	0.0	19659.8985	1617.1018	NaN	NaN	0.076	0.0244	0.8862	0.021	0.0241	0.0192	0.0249
0.0	0.0	0.0	20891.8985	7005.1018	NaN	NaN	0.2511	0.0245	0.8856	0.0211	0.0243	0.0194	0.025
0.0	0.0	0.0	19035.8985	6554.1018	NaN	NaN	0.2561	0.0247	0.8852	0.0212	0.0245	0.0194	0.0251
0.0	0.0	0.0	18982.8985	7108.1018	NaN	NaN	0.2724	0.0249	0.8847	0.0212	0.0247	0.0195	0.0251
0.0	0.0	0.0	22112.8985	7342.1018	NaN	NaN	0.2493	0.0249	0.8844	0.0212	0.0248	0.0195	0.0251
0.0	0.0	0.0	18312.8985	1288.1018	NaN	NaN	0.0657	0.025	0.8845	0.0211	0.0249	0.0195	0.025
0.0	0.0	0.0	24257.8985	8342.1018	NaN	NaN	0.2559	0.025	0.8844	0.0211	0.025	0.0196	0.0249
0.0	0.0	0.0	20655.8985	6819.1018	NaN	NaN	0.2482	0.0252	0.8838	0.0211	0.0253	0.0197	0.0249
0.0	0.0	0.0	22402.8985	8855.1018	NaN	NaN	0.2833	0.0253	0.884	0.0209	0.0254	0.0197	0.0247
0.0	0.0	0.0	18052.8985	4930.1018	NaN	NaN	0.2145	0.0257	0.8828	0.0209	0.0257	0.0199	0.0249
0.0	0.0	0.0	18457.8985	6049.1018	NaN	NaN	0.2468	0.0261	0.8823	0.0209	0.0258	0.0202	0.0248
0.0	0.0	0.0	22340.8985	6862.1018	NaN	NaN	0.235	0.0264	0.8815	0.0209	0.0259	0.0204	0.0248
0.0	0.0	0.0	22407.8985	5109.1018	NaN	NaN	0.1857	0.0268	0.8812	0.0209	0.0259	0.0206	0.0246
0.0	0.0	0.0	20226.8985	10759.1018	NaN	NaN	0.3472	0.0269	0.8799	0.0212	0.0262	0.0209	0.025
0.0	0.0	0.0	16162.8985	10979.1018	NaN	NaN	0.4045	0.0267	0.88	0.0212	0.0262	0.0209	0.0251
0.0	0.0	0.0	19699.8985	9578.1018	NaN	NaN	0.3271	0.0265	0.8807	0.0212	0.0259	0.0208	0.025
0.0	0.0	0.0	23196.8985	5985.1018	NaN	NaN	0.2051	0.0264	0.8806	0.0212	0.0259	0.0208	0.0251
0.0	0.0	0.0	13590.8985	4734.1018	NaN	NaN	0.2583	0.0263	0.881	0.0212	0.0257	0.0207	0.0251
0.0	0.0	0.0	20874.8985	6601.1018	NaN	NaN	0.2402	0.0262	0.8813	0.0212	0.0256	0.0207	0.025
0.0	0.0	0.0	21005.8985	2845.1018	NaN	NaN	0.1193	0.0261	0.8817	0.0212	0.0255	0.0206	0.025
0.0	0.0	0.0	20379.8985	3041.1018	NaN	NaN	0.1298	0.0261	0.8818	0.0212	0.0255	0.0206	0.0249
0.0	0.0	0.0	22133.8985	8350.1018	NaN	NaN	0.2739	0.026	0.8813	0.0213	0.0257	0.0206	0.0251
0.0	0.0	0.0	21220.8985	7431.1018	NaN	NaN	0.2594	0.0259	0.8814	0.0213	0.0257	0.0206	0.0251
0.0	0.0	0.0	19133.8985	3825.1018	NaN	NaN	0.1666	0.026	0.8816	0.0213	0.0257	0.0205	0.0249
0.0	0.0	0.0	21842.8985	4962.1018	NaN	NaN	0.1851	0.026	0.8813	0.0214	0.0258	0.0205	0.025
0.0	0.0	0.0	21545.8985	5199.1018	NaN	NaN	0.1944	0.0259	0.8815	0.0213	0.0258	0.0205	0.0249
0.0	0.0	0.0	18601.8985	5390.1018	NaN	NaN	0.2247	0.0259	0.882	0.0213	0.0256	0.0204	0.0248
0.0	0.0	0.0	19015.8985	5195.1018	NaN	NaN	0.2146	0.0261	0.882	0.0212	0.0256	0.0204	0.0247
0.0	0.0	0.0	19311.8985	5848.1018	NaN	NaN	0.2324	0.026	0.8819	0.0213	0.0255	0.0204	0.0248
0.0	0.0	0.0	19995.8985	5748.1018	NaN	NaN	0.2233	0.0259	0.8819	0.0213	0.0255	0.0205	0.0249
0.0	0.0	0.0	19450.8985	5333.1018	NaN	NaN	0.2152	0.0259	0.882	0.0213	0.0254	0.0205	0.0249
0.0	0.0	0.0	18483.8985	1568.1018	NaN	NaN	0.0782	0.0259	0.882	0.0213	0.0254	0.0205	0.0249
0.0	0.0	0.0	21034.8985	4421.1018	NaN	NaN	0.1737	0.0259	0.8822	0.0213	0.0253	0.0205	0.0248
0.0	0.0	0.0	22270.8985	3580.1018	NaN	NaN	0.1385	0.0259	0.8819	0.0214	0.0254	0.0205	0.0249
0.0	0.0	0.0	18974.8985	7460.1018	NaN	NaN	0.2822	0.0259	0.882	0.0213	0.0253	0.0206	0.0248
0.0	0.0	0.0	17411.8985	4334.1018	NaN	NaN	0.1993	0.026	0.8822	0.0213	0.0252	0.0206	0.0247
0.0	0.0	0.0	19002.8985	3967.1018	NaN	NaN	0.1727	0.0261	0.8817	0.0215	0.0253	0.0206	0.0248
0.0	0.0	0.0	21026.8985	9715.1018	NaN	NaN	0.316	0.0261	0.8818	0.0215	0.0252	0.0207	0.0247
0.0	0.0	0.0	21746.8985	2957.1018	NaN	NaN	0.1197	0.0263	0.8814	0.0215	0.0252	0.0208	0.0247
0.0	0.0	0.0	26103.8985	3539.1018	NaN	NaN	0.1194	0.0265	0.8812	0.0216	0.0252	0.0209	0.0246
0.0	0.0	0.0	18065.8985	5193.1018	NaN	NaN	0.2233	0.0266	0.8804	0.0218	0.0253	0.0211	0.0247
0.0	0.0	0.0	19317.8985	7609.1018	NaN	NaN	0.2826	0.0267	0.8803	0.0218	0.0253	0.0212	0.0246
0.0	0.0	0.0	18127.8985	4507.1018	NaN	NaN	0.1991	0.0269	0.8802	0.0218	0.0253	0.0212	0.0246
0.0	0.0	0.0	23704.8985	5666.1018	NaN	NaN	0.1929	0.027	0.8803	0.0218	0.0252	0.0213	0.0245
0.0	0.0	0.0	24658.8985	5045.1018	NaN	NaN	0.1698	0.0272	0.8799	0.0218	0.0253	0.0214	0.0245
0.0	0.0	0.0	21267.8985	5738.1018	NaN	NaN	0.2125	0.0273	0.8798	0.0218	0.0252	0.0214	0.0245
0.0	0.0	0.0	18097.8985	2744.1018	NaN	NaN	0.1317	0.0276	0.8793	0.0218	0.0253	0.0215	0.0245
0.0	0.0	0.0	21431.8985	4396.1018	NaN	NaN	0.1702	0.0276	0.879	0.0219	0.0253	0.0215	0.0247
0.0	0.0	0.0	19105.8985	2361.1018	NaN	NaN	0.11	0.0277	0.8791	0.0219	0.0252	0.0215	0.0246
0.0	0.0	0.0	19310.8985	4233.1018	NaN	NaN	0.1798	0.0277	0.8792	0.0219	0.0252	0.0215	0.0246
0.0	0.0	0.0	20308.8985	2461.1018	NaN	NaN	0.1081	0.0277	0.8792	0.0218	0.0252	0.0215	0.0246
0.0	0.0	0.0	22179.8985	8137.1018	NaN	NaN	0.2684	0.0276	0.8796	0.0218	0.0251	0.0214	0.0245
0.0	0.0	0.0	24269.8985	6112.1018	NaN	NaN	0.2012	0.0275	0.8802	0.0216	0.025	0.0213	0.0244
0.0	0.0	0.0	22365.8985	3139.1018	NaN	NaN	0.1231	0.0275	0.8803	0.0216	0.025	0.0212	0.0244
0.0	0.0	0.0	23337.8985	6203.1018	NaN	NaN	0.21	0.0274	0.8804	0.0215	0.025	0.0212	0.0244
0.0	0.0	0.0	17067.8985	4075.1018	NaN	NaN	0.1927	0.0274	0.8807	0.0214	0.025	0.0212	0.0244
0.0	0.0	0.0	20434.8985	3240.1018	NaN	NaN	0.1369	0.0274	0.8815	0.0213	0.0247	0.021	0.0241
0.0	0.0	0.0	19639.8985	6741.1018	NaN	NaN	0.2555	0.0273	0.881	0.0213	0.0249	0.0211	0.0244
0.0	0.0	0.0	20575.8985	5077.1018	NaN	NaN	0.1979	0.0272	0.8816	0.0212	0.0247	0.021	0.0243
0.0	0.0	0.0	19318.8985	5872.1018	NaN	NaN	0.2331	0.0272	0.8817	0.0211	0.0247	0.0209	0.0244
0.0	0.0	0.0	20325.8985	5178.1018	NaN	NaN	0.203	0.027	0.882	0.0211	0.0247	0.0209	0.0244
0.0	0.0	0.0	20528.8985	3072.1018	NaN	NaN	0.1302	0.0269	0.882	0.0211	0.0246	0.0209	0.0245
0.0	0.0	0.0	20131.8985	5318.1018	NaN	NaN	0.209	0.0269	0.8823	0.021	0.0245	0.0208	0.0244
0.0	0.0	0.0	18735.8985	6014.1018	NaN	NaN	0.243	0.027	0.8823	0.021	0.0244	0.0208	0.0245
0.0	0.0	0.0	18903.8985	1614.1018	NaN	NaN	0.0787	0.0274	0.883	0.0209	0.024	0.0206	0.0241
0.0	0.0	0.0	22372.8985	6331.1018	NaN	NaN	0.2206	0.0273	0.8824	0.021	0.0241	0.0208	0.0244
0.0	0.0	0.0	21411.8985	4282.1018	NaN	NaN	0.1667	0.0274	0.8824	0.021	0.0239	0.0208	0.0244
0.0	0.0	0.0	18734.8985	6023.1018	NaN	NaN	0.2433	0.0276	0.883	0.0209	0.0236	0.0207	0.0242
0.0	0.0	0.0	18896.8985	1896.1018	NaN	NaN	0.0912	0.0274	0.8825	0.0211	0.0237	0.0208	0.0245
0.0	0.0	0.0	17707.8985	5335.1018	NaN	NaN	0.2315	0.0273	0.8825	0.0211	0.0237	0.0209	0.0245
0.0	0.0	0.0	21006.8985	5107.1018	NaN	NaN	0.1956	0.0272	0.8828	0.0212	0.0235	0.0209	0.0244
0.0	0.0	0.0	22864.8985	4527.1018	NaN	NaN	0.1653	0.0271	0.8826	0.0212	0.0235	0.0209	0.0245
0.0	0.0	0.0	21426.8985	3339.1018	NaN	NaN	0.1348	0.0273	0.883	0.0211	0.0234	0.0209	0.0243
0.0	0.0	0.0	18755.8985	6504.1018	NaN	NaN	0.2575	0.0274	0.8828	0.0212	0.0234	0.0209	0.0243
0.0	0.0	0.0	21118.8985	3688.1018	NaN	NaN	0.1487	0.0273	0.8835	0.0211	0.0233	0.0208	0.024
0.0	0.0	0.0	19343.8985	7049.1018	NaN	NaN	0.2671	0.0271	0.8826	0.0214	0.0235	0.021	0.0243
0.0	0.0	0.0	16577.8985	6670.1018	NaN	NaN	0.2869	0.0272	0.8825	0.0214	0.0236	0.0211	0.0243
0.0	0.0	0.0	19057.8985	5687.1018	NaN	NaN	0.2298	0.0272	0.8823	0.0214	0.0236	0.0211	0.0242
0.0	0.0	0.0	20105.8985	4435.1018	NaN	NaN	0.1807	0.0272	0.8816	0.0216	0.0238	0.0213	0.0244
0.0	0.0	0.0	17428.8985	5498.1018	NaN	NaN	0.2398	0.0273	0.8814	0.0216	0.0239	0.0214	0.0244
0.0	0.0	0.0	20319.8985	6957.1018	NaN	NaN	0.2551	0.0273	0.8809	0.0216	0.0241	0.0216	0.0245
0.0	0.0	0.0	24733.8985	4298.1018	NaN	NaN	0.148	0.0274	0.8798	0.0217	0.0244	0.0219	0.0248
0.0	0.0	0.0	20845.8985	6460.1018	NaN	NaN	0.2366	0.0277	0.8797	0.0217	0.0244	0.0219	0.0247
0.0	0.0	0.0	22945.8985	4083.1018	NaN	NaN	0.1511	0.0278	0.8796	0.0217	0.0244	0.0219	0.0246
0.0	0.0	0.0	17977.8985	6160.1018	NaN	NaN	0.2552	0.0277	0.8789	0.0218	0.0246	0.0221	0.0248
0.0	0.0	0.0	18336.8985	6559.1018	NaN	NaN	0.2635	0.0277	0.8784	0.0219	0.0248	0.0222	0.025
0.0	0.0	0.0	18622.8985	7234.1018	NaN	NaN	0.2798	0.0277	0.8782	0.0219	0.0248	0.0223	0.025
0.0	0.0	0.0	20407.8985	3521.1018	NaN	NaN	0.1471	0.0277	0.878	0.0219	0.0249	0.0224	0.0251
0.0	0.0	0.0	18195.8985	2387.1018	NaN	NaN	0.116	0.0277	0.8777	0.0219	0.0249	0.0225	0.0252
0.0	0.0	0.0	16192.8985	3415.1018	NaN	NaN	0.1742	0.0277	0.8781	0.0218	0.0248	0.0225	0.0252
0.0	0.0	0.0	22524.8985	5569.1018	NaN	NaN	0.1982	0.0276	0.8781	0.0217	0.0248	0.0225	0.0253
0.0	0.0	0.0	20020.8985	4468.1018	NaN	NaN	0.1825	0.0276	0.878	0.0217	0.0249	0.0225	0.0253
0.0	0.0	0.0	21270.8985	6808.1018	NaN	NaN	0.2425	0.0275	0.8786	0.0216	0.0247	0.0224	0.0252
0.0	0.0	0.0	22039.8985	2884.1018	NaN	NaN	0.1157	0.0274	0.8785	0.0216	0.0249	0.0225	0.0253
0.0	0.0	0.0	19260.8985	6750.1018	NaN	NaN	0.2595	0.0272	0.8786	0.0217	0.0249	0.0224	0.0253
0.0	0.0	0.0	18924.8985	4804.1018	NaN	NaN	0.2025	0.0271	0.8791	0.0215	0.0247	0.0223	0.0252
0.0	0.0	0.0	20915.8985	7644.1018	NaN	NaN	0.2677	0.0271	0.8793	0.0215	0.0246	0.0223	0.0252
0.0	0.0	0.0	19317.8985	402.1018	NaN	NaN	0.0204	0.0272	0.8804	0.0212	0.0243	0.022	0.0249
0.0	0.0	0.0	15980.8985	4005.1018	NaN	NaN	0.2004	0.0272	0.8801	0.0212	0.0243	0.0221	0.0251
0.0	0.0	0.0	23999.8985	6028.1018	NaN	NaN	0.2007	0.027	0.8802	0.0212	0.0244	0.0221	0.0251
0.0	0.0	0.0	17232.8985	5447.1018	NaN	NaN	0.2402	0.027	0.8804	0.0211	0.0243	0.0221	0.0251
0.0	0.0	0.0	21919.8985	4416.1018	NaN	NaN	0.1677	0.0268	0.8816	0.0209	0.024	0.0218	0.0248
0.0	0.0	0.0	17386.8985	3368.1018	NaN	NaN	0.1623	0.0267	0.8807	0.0211	0.0243	0.022	0.0252
0.0	0.0	0.0	23014.8985	4945.1018	NaN	NaN	0.1769	0.0265	0.8816	0.0209	0.0241	0.0219	0.025
0.0	0.0	0.0	19829.8985	3220.1018	NaN	NaN	0.1397	0.0265	0.8818	0.0208	0.024	0.0218	0.025
0.0	0.0	0.0	18247.8985	2563.1018	NaN	NaN	0.1232	0.0265	0.8829	0.0206	0.0237	0.0216	0.0247
0.0	0.0	0.0	23113.8985	3789.1018	NaN	NaN	0.1408	0.0265	0.8822	0.0207	0.0239	0.0217	0.025
0.0	0.0	0.0	21163.8985	4210.1018	NaN	NaN	0.1659	0.0265	0.8826	0.0206	0.0238	0.0217	0.0249
0.0	0.0	0.0	19616.8985	3351.1018	NaN	NaN	0.1459	0.0265	0.8832	0.0204	0.0236	0.0215	0.0246
0.0	0.0	0.0	19136.8985	3869.1018	NaN	NaN	0.1682	0.0263	0.8821	0.0206	0.024	0.0218	0.0251
0.0	0.0	0.0	18728.8985	7462.1018	NaN	NaN	0.2849	0.0263	0.8822	0.0206	0.0241	0.0218	0.025
0.0	0.0	0.0	17903.8985	4016.1018	NaN	NaN	0.1832	0.0265	0.8825	0.0205	0.024	0.0217	0.0247
0.0	0.0	0.0	15971.8985	3874.1018	NaN	NaN	0.1952	0.0268	0.883	0.0204	0.0239	0.0215	0.0245
0.0	0.0	0.0	21519.8985	4798.1018	NaN	NaN	0.1823	0.027	0.8827	0.0204	0.024	0.0215	0.0244
0.0	0.0	0.0	21324.8985	6703.1018	NaN	NaN	0.2392	0.0272	0.8823	0.0205	0.0241	0.0215	0.0244
0.0	0.0	0.0	23862.8985	4719.1018	NaN	NaN	0.1651	0.0276	0.8832	0.0203	0.0238	0.0212	0.0239
0.0	0.0	0.0	22186.8985	3638.1018	NaN	NaN	0.1409	0.0277	0.8816	0.0206	0.0243	0.0215	0.0243
0.0	0.0	0.0	20697.8985	3912.1018	NaN	NaN	0.159	0.0281	0.8821	0.0205	0.0241	0.0213	0.0239
0.0	0.0	0.0	16324.8985	4460.1018	NaN	NaN	0.2146	0.0281	0.8816	0.0206	0.0243	0.0214	0.024
0.0	0.0	0.0	21773.8985	3271.1018	NaN	NaN	0.1306	0.0281	0.8812	0.0207	0.0245	0.0214	0.024
0.0	0.0	0.0	15797.8985	5365.1018	NaN	NaN	0.2535	0.0284	0.8807	0.0208	0.0247	0.0214	0.024
0.0	0.0	0.0	20693.8985	7440.1018	NaN	NaN	0.2645	0.0288	0.8808	0.0207	0.0246	0.0213	0.0237
0.0	0.0	0.0	20934.8985	2113.1018	NaN	NaN	0.0917	0.0292	0.8799	0.0209	0.0249	0.0213	0.0238
0.0	0.0	0.0	19709.8985	7307.1018	NaN	NaN	0.2705	0.0298	0.8797	0.0209	0.0248	0.0212	0.0236
0.0	0.0	0.0	20400.8985	4390.1018	NaN	NaN	0.1771	0.0307	0.879	0.0209	0.0248	0.0211	0.0235
0.0	0.0	0.0	22341.8985	6602.1018	NaN	NaN	0.2281	0.0309	0.8781	0.0211	0.0251	0.0211	0.0237
0.0	0.0	0.0	20970.8985	3484.1018	NaN	NaN	0.1425	0.0312	0.8771	0.0212	0.0254	0.0212	0.0238
0.0	0.0	0.0	21617.8985	4716.1018	NaN	NaN	0.1791	0.032	0.8765	0.0212	0.0255	0.0211	0.0238
0.0	0.0	0.0	21508.8985	4923.1018	NaN	NaN	0.1863	0.0319	0.8749	0.0216	0.0262	0.0214	0.0241
0.0	0.0	0.0	16779.8985	-296.8982	NaN	NaN	-0.018	0.0329	0.8737	0.0216	0.0264	0.0214	0.024
0.0	0.0	0.0	15920.8985	6275.1018	NaN	NaN	0.2827	0.0339	0.8719	0.0217	0.0268	0.0214	0.0243
0.0	0.0	0.0	24340.8985	4114.1018	NaN	NaN	0.1446	0.0328	0.8704	0.0221	0.0278	0.022	0.0249
0.0	0.0	0.0	17175.8985	3845.1018	NaN	NaN	0.1829	0.0326	0.8699	0.0222	0.0283	0.0221	0.0249
0.0	0.0	0.0	23018.8985	8439.1018	NaN	NaN	0.2683	0.032	0.8684	0.0225	0.0293	0.0225	0.0253
0.0	0.0	0.0	20408.8985	3002.1018	NaN	NaN	0.1282	0.0317	0.8666	0.0228	0.0303	0.023	0.0257
0.0	0.0	0.0	18506.8985	2596.1018	NaN	NaN	0.123	0.0319	0.8663	0.0227	0.0305	0.0231	0.0255
0.0	0.0	0.0	19666.8985	3695.1018	NaN	NaN	0.1582	0.0312	0.864	0.0232	0.0317	0.0237	0.0262
0.0	0.0	0.0	24157.8985	6009.1018	NaN	NaN	0.1992	0.0307	0.8642	0.0231	0.0319	0.024	0.026
0.0	0.0	0.0	16672.8985	4378.1018	NaN	NaN	0.208	0.0305	0.8638	0.0233	0.0323	0.0241	0.026
0.0	0.0	0.0	22983.8985	7314.1018	NaN	NaN	0.2414	0.0298	0.8631	0.0234	0.0329	0.0245	0.0263
0.0	0.0	0.0	20252.8985	6856.1018	NaN	NaN	0.2529	0.0295	0.8632	0.0234	0.033	0.0247	0.0262
0.0	0.0	0.0	19684.8985	3574.1018	NaN	NaN	0.1537	0.0293	0.864	0.0234	0.0327	0.0247	0.0259
0.0	0.0	0.0	21266.8985	4648.1018	NaN	NaN	0.1794	0.0291	0.8639	0.0235	0.0328	0.0248	0.0259
0.0	0.0	0.0	24529.8985	5163.1018	NaN	NaN	0.1739	0.0288	0.8642	0.0235	0.0328	0.025	0.0258
0.0	0.0	0.0	22612.8985	5483.1018	NaN	NaN	0.1952	0.0288	0.8647	0.0235	0.0326	0.025	0.0255
0.0	0.0	0.0	22357.8985	2594.1018	NaN	NaN	0.104	0.0288	0.8656	0.0234	0.0321	0.0249	0.0251
0.0	0.0	0.0	19094.8985	6680.1018	NaN	NaN	0.2592	0.0288	0.8647	0.0238	0.0324	0.0252	0.0251
0.0	0.0	0.0	18593.8985	4093.1018	NaN	NaN	0.1804	0.0286	0.8649	0.0239	0.0323	0.0254	0.0249
0.0	0.0	0.0	16840.8985	7084.1018	NaN	NaN	0.2961	0.0286	0.8648	0.0241	0.0323	0.0256	0.0247
0.0	0.0	0.0	17283.8985	5565.1018	NaN	NaN	0.2436	0.0289	0.8643	0.0242	0.0322	0.0258	0.0246
0.0	0.0	0.0	15508.8985	3946.1018	NaN	NaN	0.2028	0.0296	0.8636	0.0244	0.0319	0.026	0.0244
0.0	0.0	0.0	17127.8985	3497.1018	NaN	NaN	0.1696	0.0306	0.8632	0.0246	0.0313	0.0262	0.0242
0.0	0.0	0.0	21271.8985	2401.1018	NaN	NaN	0.1014	0.0316	0.8614	0.0252	0.0311	0.0267	0.0241
0.0	0.0	0.0	19356.8985	3055.1018	NaN	NaN	0.1363	0.0326	0.8601	0.0256	0.0305	0.0272	0.0239
0.0	0.0	0.0	16979.8985	3209.1018	NaN	NaN	0.159	0.0337	0.8583	0.0263	0.0302	0.0279	0.0237
0.0	0.0	0.0	20509.8985	4725.1018	NaN	NaN	0.1872	0.0344	0.856	0.0271	0.0301	0.0288	0.0237
0.0	0.0	0.0	22374.8985	6663.1018	NaN	NaN	0.2295	0.0352	0.854	0.0278	0.0299	0.0295	0.0235
0.0	0.0	0.0	18250.8985	7672.1018	NaN	NaN	0.296	0.0368	0.8518	0.0284	0.0295	0.0302	0.0235
0.0	0.0	0.0	20312.8985	3775.1018	NaN	NaN	0.1567	0.0383	0.8486	0.0292	0.0292	0.0309	0.0237
0.0	0.0	0.0	17809.8985	3951.1018	NaN	NaN	0.1816	0.04	0.846	0.0299	0.0286	0.0316	0.024
0.0	0.0	0.0	23015.8985	6463.1018	NaN	NaN	0.2192	0.0414	0.8428	0.0309	0.028	0.0324	0.0244
0.0	0.0	0.0	20666.8985	3725.1018	NaN	NaN	0.1527	0.0428	0.8387	0.0322	0.0278	0.0332	0.0252
0.0	0.0	0.0	18999.8985	3750.1018	NaN	NaN	0.1648	0.0445	0.8361	0.0331	0.0269	0.0337	0.0257
0.0	0.0	0.0	23488.8985	5482.1018	NaN	NaN	0.1892	0.0441	0.8338	0.0342	0.0268	0.0344	0.0266
0.0	0.0	0.0	20124.8985	2438.1018	NaN	NaN	0.1081	0.0442	0.8335	0.0346	0.0262	0.0347	0.0267
0.0	0.0	0.0	16515.8985	5187.1018	NaN	NaN	0.239	0.045	0.8338	0.0344	0.0254	0.0348	0.0266
0.0	0.0	0.0	23387.8985	4973.1018	NaN	NaN	0.1754	0.0432	0.8349	0.0346	0.0254	0.035	0.0269
0.0	0.0	0.0	21691.8985	4484.1018	NaN	NaN	0.1713	0.0435	0.8371	0.0338	0.0248	0.0345	0.0263
0.0	0.0	0.0	20613.8985	4295.1018	NaN	NaN	0.1724	0.0443	0.8386	0.033	0.0242	0.0341	0.0259
0.0	0.0	0.0	21021.8985	2280.1018	NaN	NaN	0.0979	0.0433	0.8404	0.0326	0.0242	0.034	0.0255
0.0	0.0	0.0	15817.8985	6306.1018	NaN	NaN	0.285	0.0427	0.8434	0.0318	0.0237	0.0336	0.0249
0.0	0.0	0.0	20533.8985	3741.1018	NaN	NaN	0.1541	0.0428	0.8451	0.0312	0.0233	0.0333	0.0243
0.0	0.0	0.0	21565.8985	3255.1018	NaN	NaN	0.1311	0.0439	0.846	0.0304	0.0228	0.0332	0.0238
0.0	0.0	0.0	19179.8985	5079.1018	NaN	NaN	0.2094	0.0444	0.8466	0.03	0.0225	0.0331	0.0234
0.0	0.0	0.0	19210.8985	3574.1018	NaN	NaN	0.1569	0.0449	0.8481	0.0293	0.022	0.0329	0.0229
0.0	0.0	0.0	21497.8985	6176.1018	NaN	NaN	0.2232	0.0446	0.8496	0.029	0.0215	0.0328	0.0225
0.0	0.0	0.0	22748.8985	4807.1018	NaN	NaN	0.1744	0.0447	0.8502	0.0287	0.0214	0.0329	0.0221
0.0	0.0	0.0	16270.8985	4020.1018	NaN	NaN	0.1981	0.0461	0.8504	0.0283	0.021	0.0327	0.0215
0.0	0.0	0.0	19805.8985	4231.1018	NaN	NaN	0.176	0.0479	0.8494	0.0279	0.0207	0.0328	0.0212
0.0	0.0	0.0	18528.8985	1878.1018	NaN	NaN	0.092	0.049	0.8482	0.0278	0.0208	0.0332	0.0211
0.0	0.0	0.0	20141.8985	4029.1018	NaN	NaN	0.1667	0.0509	0.8476	0.0272	0.0204	0.0332	0.0207
0.0	0.0	0.0	18228.8985	4386.1018	NaN	NaN	0.1939	0.0516	0.8465	0.0271	0.0204	0.0336	0.0207
0.0	0.0	0.0	24048.8985	3366.1018	NaN	NaN	0.1228	0.0527	0.8458	0.0268	0.0203	0.0338	0.0205
0.0	0.0	0.0	17582.8985	4152.1018	NaN	NaN	0.191	0.0533	0.8449	0.0266	0.0205	0.0341	0.0206
0.0	0.0	0.0	24423.8985	5382.1018	NaN	NaN	0.1806	0.0543	0.8446	0.0263	0.0203	0.034	0.0204
0.0	0.0	0.0	23214.8985	4476.1018	NaN	NaN	0.1616	0.0534	0.8443	0.0263	0.0208	0.0345	0.0207
0.0	0.0	0.0	19122.8985	6716.1018	NaN	NaN	0.2599	0.0567	0.84	0.0261	0.0213	0.0351	0.0209
0.0	0.0	0.0	16406.8985	4344.1018	NaN	NaN	0.2093	0.0616	0.8326	0.0262	0.0221	0.0362	0.0214
0.0	0.0	0.0	22592.8985	2724.1018	NaN	NaN	0.1076	0.0645	0.828	0.0263	0.0227	0.0367	0.0218
0.0	0.0	0.0	15838.8985	2272.1018	NaN	NaN	0.1255	0.0665	0.8249	0.0261	0.0233	0.0369	0.0223
0.0	0.0	0.0	18059.8985	4806.1018	NaN	NaN	0.2102	0.0646	0.8278	0.0258	0.0233	0.0362	0.0223
0.0	0.0	0.0	18416.8985	2217.1018	NaN	NaN	0.1074	0.0626	0.8296	0.0256	0.0238	0.0359	0.0226
0.0	0.0	0.0	13151.8985	3476.1018	NaN	NaN	0.2091	0.0647	0.8259	0.0254	0.0248	0.0363	0.023
0.0	0.0	0.0	15498.8985	673.1018	NaN	NaN	0.0416	0.0688	0.819	0.0255	0.0261	0.0369	0.0236
0.0	0.0	0.0	18173.8985	109.1018	NaN	NaN	0.006	0.0707	0.8163	0.0253	0.0267	0.037	0.0241
0.0	0.0	0.0	19137.8985	-452.8982	NaN	NaN	-0.0242	0.0705	0.8163	0.025	0.0273	0.0367	0.0242
0.0	0.0	0.0	19402.8985	2217.1018	NaN	NaN	0.1025	0.0691	0.8183	0.0247	0.0276	0.0361	0.0242
0.0	0.0	0.0	17600.8985	7477.1018	NaN	NaN	0.2982	0.0689	0.8177	0.0247	0.0286	0.0358	0.0243
0.0	0.0	0.0	21095.8985	692.1018	NaN	NaN	0.0318	0.0748	0.8085	0.0251	0.0302	0.0369	0.0245
0.0	0.0	0.0	19171.8985	3757.1018	NaN	NaN	0.1639	0.0804	0.7993	0.0257	0.0317	0.0381	0.0248
0.0	0.0	0.0	18715.8985	2629.1018	NaN	NaN	0.1232	0.0858	0.7895	0.0263	0.0337	0.0395	0.0252
0.0	0.0	0.0	16151.8985	1602.1018	NaN	NaN	0.0902	0.0934	0.7789	0.027	0.0344	0.041	0.0253
0.0	0.0	0.0	17107.8985	7059.1018	NaN	NaN	0.2921	0.0923	0.7789	0.0271	0.0355	0.041	0.0253
0.0	0.0	0.0	19702.8985	3290.1018	NaN	NaN	0.1431	0.0972	0.7692	0.0274	0.0374	0.043	0.0257
0.0	0.0	0.0	21816.8985	5393.1018	NaN	NaN	0.1982	0.1038	0.7609	0.0279	0.0375	0.0443	0.0256
0.0	0.0	0.0	21477.8985	5331.1018	NaN	NaN	0.1989	0.1034	0.7571	0.0277	0.04	0.0456	0.0262
0.0	0.0	0.0	17551.8985	3216.1018	NaN	NaN	0.1549	0.1109	0.7455	0.0279	0.041	0.0482	0.0264
0.0	0.0	0.0	20289.8985	7112.1018	NaN	NaN	0.2595	0.1102	0.7461	0.0278	0.0409	0.0486	0.0265
0.0	0.0	0.0	23563.8985	4674.1018	NaN	NaN	0.1655	0.1104	0.7441	0.0279	0.0408	0.0501	0.0267
0.0	0.0	0.0	18011.8985	4353.1018	NaN	NaN	0.1946	0.1177	0.734	0.0282	0.0404	0.0528	0.0268
0.0	0.0	0.0	22313.8985	5486.1018	NaN	NaN	0.1973	0.1115	0.7416	0.0279	0.0396	0.0525	0.0269
0.0	0.0	0.0	19173.8985	4085.1018	NaN	NaN	0.1756	0.1113	0.7418	0.0277	0.0387	0.0536	0.027
0.0	0.0	0.0	23216.8985	2225.1018	NaN	NaN	0.0875	0.1112	0.7449	0.028	0.0357	0.0535	0.0267
0.0	0.0	0.0	20731.8985	4334.1018	NaN	NaN	0.1729	0.1075	0.7475	0.0278	0.0356	0.0545	0.0271
0.0	0.0	0.0	16503.8985	1736.1018	NaN	NaN	0.0952	0.1065	0.751	0.0278	0.0335	0.0544	0.0268
0.0	0.0	0.0	24990.8985	3421.1018	NaN	NaN	0.1204	0.1006	0.7593	0.0276	0.0319	0.0538	0.0268
0.0	0.0	0.0	18992.8985	5564.1018	NaN	NaN	0.2266	0.0957	0.7642	0.0272	0.0318	0.0541	0.027
0.0	0.0	0.0	16881.8985	1236.1018	NaN	NaN	0.0682	0.0966	0.765	0.0272	0.0307	0.054	0.0265
0.0	0.0	0.0	16562.8985	4536.1018	NaN	NaN	0.215	0.0947	0.7671	0.0271	0.0302	0.0546	0.0264
0.0	0.0	0.0	20213.8985	2931.1018	NaN	NaN	0.1266	0.0929	0.7697	0.027	0.0299	0.0543	0.0262
0.0	0.0	0.0	19309.8985	3418.1018	NaN	NaN	0.1504	0.0964	0.7654	0.0273	0.0296	0.0554	0.0259
0.0	0.0	0.0	22239.8985	4130.1018	NaN	NaN	0.1566	0.0933	0.77	0.0274	0.0291	0.0547	0.0255
0.0	0.0	0.0	23543.8985	3968.1018	NaN	NaN	0.1442	0.0912	0.7727	0.0271	0.0299	0.0535	0.0257
0.0	0.0	0.0	17242.8985	2202.1018	NaN	NaN	0.1132	0.0911	0.7756	0.0269	0.0296	0.0516	0.0252
0.0	0.0	0.0	17915.8985	2744.1018	NaN	NaN	0.1328	0.0882	0.7808	0.0266	0.0299	0.0494	0.0252
0.0	0.0	0.0	18099.8985	2947.1018	NaN	NaN	0.14	0.0833	0.7902	0.0259	0.0301	0.0456	0.0249
0.0	0.0	0.0	18502.8985	3418.1018	NaN	NaN	0.1559	0.0809	0.7966	0.0254	0.0302	0.0424	0.0245
0.0	0.0	0.0	21489.8985	5968.1018	NaN	NaN	0.2174	0.0803	0.7978	0.025	0.0321	0.0402	0.0245
0.0	0.0	0.0	20883.8985	1614.1018	NaN	NaN	0.0717	0.084	0.7926	0.0251	0.0344	0.0393	0.0246
0.0	0.0	0.0	16154.8985	3580.1018	NaN	NaN	0.1814	0.0853	0.7906	0.0251	0.0364	0.038	0.0246
0.0	0.0	0.0	21980.8985	3180.1018	NaN	NaN	0.1264	0.0835	0.7923	0.0248	0.0386	0.0362	0.0246
0.0	0.0	0.0	19439.8985	7441.1018	NaN	NaN	0.2768	0.0849	0.7878	0.0249	0.0417	0.0355	0.0251
0.0	0.0	0.0	19275.8985	3203.1018	NaN	NaN	0.1425	0.0943	0.7716	0.0258	0.0456	0.0369	0.0258
0.0	0.0	0.0	20486.8985	1495.1018	NaN	NaN	0.068	0.1004	0.7584	0.0263	0.0502	0.038	0.0267
0.0	0.0	0.0	24071.8985	4799.1018	NaN	NaN	0.1662	0.1051	0.7497	0.0268	0.0523	0.0389	0.0272
0.0	0.0	0.0	22577.8985	4609.1018	NaN	NaN	0.1695	0.1115	0.7374	0.0272	0.0554	0.0407	0.0278
0.0	0.0	0.0	21037.8985	7129.1018	NaN	NaN	0.2531	0.12	0.7229	0.0279	0.0578	0.0431	0.0284
0.0	0.0	0.0	17287.8985	5198.1018	NaN	NaN	0.2312	0.1272	0.7079	0.0286	0.0615	0.0458	0.029
0.0	0.0	0.0	22361.8985	7067.1018	NaN	NaN	0.2401	0.1324	0.6997	0.0292	0.0618	0.0478	0.029
0.0	0.0	0.0	20978.8985	4787.1018	NaN	NaN	0.1858	0.1386	0.6892	0.0297	0.0625	0.051	0.0291
0.0	0.0	0.0	19805.8985	3494.1018	NaN	NaN	0.15	0.1445	0.6805	0.03	0.0613	0.0548	0.0289
0.0	0.0	0.0	19580.8985	4277.1018	NaN	NaN	0.1793	0.1455	0.6778	0.0297	0.0591	0.0592	0.0286
0.0	0.0	0.0	20433.8985	5374.1018	NaN	NaN	0.2082	0.1393	0.6846	0.029	0.0544	0.0642	0.0286
0.0	0.0	0.0	20752.8985	2778.1018	NaN	NaN	0.1181	0.1393	0.6851	0.0286	0.0487	0.0701	0.0282
0.0	0.0	0.0	20027.8985	4360.1018	NaN	NaN	0.1788	0.1336	0.6882	0.0283	0.0471	0.0747	0.0281
0.0	0.0	0.0	18227.8985	4960.1018	NaN	NaN	0.2139	0.1297	0.6903	0.0286	0.0457	0.0777	0.028
0.0	0.0	0.0	17966.8985	4962.1018	NaN	NaN	0.2164	0.132	0.6864	0.0293	0.0424	0.0824	0.0275
0.0	0.0	0.0	20739.8985	3666.1018	NaN	NaN	0.1502	0.1273	0.6851	0.0302	0.0402	0.0898	0.0275
0.0	0.0	0.0	19338.8985	5822.1018	NaN	NaN	0.2314	0.1233	0.6756	0.0319	0.0381	0.1036	0.0275
0.0	0.0	0.0	20108.8985	7623.1018	NaN	NaN	0.2749	0.1199	0.6677	0.0333	0.0356	0.1165	0.027
0.0	0.0	0.0	23122.8985	5033.1018	NaN	NaN	0.1788	0.1159	0.66	0.0341	0.0346	0.1281	0.0272
0.0	0.0	0.0	17412.8985	4376.1018	NaN	NaN	0.2008	0.1149	0.6525	0.0343	0.034	0.137	0.0274
0.0	0.0	0.0	20184.8985	7747.1018	NaN	NaN	0.2774	0.1113	0.6471	0.0343	0.0339	0.1455	0.0279
0.0	0.0	0.0	19119.8985	3447.1018	NaN	NaN	0.1527	0.1104	0.6433	0.034	0.0337	0.1507	0.0279
0.0	0.0	0.0	19646.8985	5868.1018	NaN	NaN	0.23	0.1098	0.6388	0.0337	0.0336	0.156	0.0281
0.0	0.0	0.0	21594.8985	3912.1018	NaN	NaN	0.1534	0.1086	0.6368	0.0337	0.0337	0.1589	0.0283
0.0	0.0	0.0	21029.8985	4125.1018	NaN	NaN	0.164	0.1077	0.6375	0.0335	0.0335	0.1596	0.0282
0.0	0.0	0.0	19487.8985	5263.1018	NaN	NaN	0.2126	0.1071	0.6369	0.0336	0.0337	0.1603	0.0285
0.0	0.0	0.0	21126.8985	729.1018	NaN	NaN	0.0334	0.1069	0.6362	0.0335	0.0336	0.1614	0.0285
0.0	0.0	0.0	20428.8985	3944.1018	NaN	NaN	0.1618	0.1057	0.6383	0.0334	0.0335	0.1606	0.0285
0.0	0.0	0.0	25084.8985	2641.1018	NaN	NaN	0.0953	0.1041	0.6393	0.0336	0.0336	0.1607	0.0287
0.0	0.0	0.0	17911.8985	7005.1018	NaN	NaN	0.2811	0.1029	0.6403	0.0337	0.0339	0.1604	0.0288
0.0	0.0	0.0	22066.8985	3101.1018	NaN	NaN	0.1232	0.1014	0.642	0.0337	0.0341	0.1597	0.0291
0.0	0.0	0.0	19712.8985	5811.1018	NaN	NaN	0.2277	0.1	0.6427	0.0339	0.0346	0.1594	0.0293
0.0	0.0	0.0	21309.8985	4013.1018	NaN	NaN	0.1585	0.1001	0.6434	0.0337	0.0346	0.1587	0.0295
0.0	0.0	0.0	18005.8985	6774.1018	NaN	NaN	0.2734	0.099	0.6437	0.0341	0.0351	0.1583	0.0299
0.0	0.0	0.0	16677.8985	5117.1018	NaN	NaN	0.2348	0.0991	0.6433	0.034	0.0351	0.1585	0.0301
0.0	0.0	0.0	18214.8985	7990.1018	NaN	NaN	0.3049	0.0981	0.6423	0.0343	0.0355	0.1593	0.0305
0.0	0.0	0.0	18526.8985	5175.1018	NaN	NaN	0.2183	0.0985	0.6417	0.034	0.0353	0.1601	0.0305
0.0	0.0	0.0	19356.8985	4878.1018	NaN	NaN	0.2013	0.0969	0.6401	0.0344	0.0357	0.1618	0.031
0.0	0.0	0.0	22839.8985	6186.1018	NaN	NaN	0.2131	0.0962	0.6409	0.0342	0.0356	0.162	0.0311
0.0	0.0	0.0	19312.8985	3194.1018	NaN	NaN	0.1419	0.0963	0.6395	0.034	0.0354	0.1636	0.0312
0.0	0.0	0.0	24701.8985	3218.1018	NaN	NaN	0.1153	0.0943	0.6405	0.0339	0.0352	0.1647	0.0314
0.0	0.0	0.0	18638.8985	5147.1018	NaN	NaN	0.2164	0.0913	0.6437	0.0339	0.0354	0.1641	0.0316
0.0	0.0	0.0	19912.8985	6394.1018	NaN	NaN	0.2431	0.0895	0.6455	0.0338	0.0352	0.1644	0.0316
0.0	0.0	0.0	21394.8985	3275.1018	NaN	NaN	0.1328	0.0882	0.6459	0.0339	0.0355	0.1646	0.0318
0.0	0.0	0.0	15527.8985	3377.1018	NaN	NaN	0.1786	0.0875	0.6455	0.0339	0.0355	0.1657	0.0319
0.0	0.0	0.0	21234.8985	4578.1018	NaN	NaN	0.1774	0.0866	0.6462	0.0341	0.0355	0.1657	0.0319
0.0	0.0	0.0	18644.8985	3715.1018	NaN	NaN	0.1661	0.0861	0.6473	0.0341	0.0356	0.165	0.032
0.0	0.0	0.0	19873.8985	3841.1018	NaN	NaN	0.162	0.0865	0.6459	0.0342	0.0354	0.1661	0.0319
0.0	0.0	0.0	17899.8985	5242.1018	NaN	NaN	0.2265	0.0859	0.6447	0.0344	0.0356	0.1673	0.0321
0.0	0.0	0.0	22437.8985	2203.1018	NaN	NaN	0.0894	0.0854	0.6467	0.0346	0.0355	0.1658	0.032
0.0	0.0	0.0	17627.8985	5648.1018	NaN	NaN	0.2427	0.0854	0.6466	0.0347	0.0356	0.1655	0.0321
0.0	0.0	0.0	18824.8985	3629.1018	NaN	NaN	0.1616	0.085	0.6488	0.0348	0.0355	0.1637	0.0322
0.0	0.0	0.0	17494.8985	1883.1018	NaN	NaN	0.0972	0.0855	0.6459	0.035	0.0359	0.1653	0.0324
0.0	0.0	0.0	21381.8985	5632.1018	NaN	NaN	0.2085	0.0853	0.6484	0.0348	0.0356	0.1635	0.0324
0.0	0.0	0.0	20573.8985	5570.1018	NaN	NaN	0.2131	0.0853	0.6476	0.0348	0.0356	0.1641	0.0325
0.0	0.0	0.0	20571.8985	2073.1018	NaN	NaN	0.0915	0.0853	0.6461	0.0349	0.0358	0.1652	0.0328
0.0	0.0	0.0	17484.8985	10652.1018	NaN	NaN	0.3786	0.0848	0.6411	0.0352	0.0365	0.1692	0.0332
0.0	0.0	0.0	20152.8985	2661.1018	NaN	NaN	0.1166	0.0851	0.6422	0.0349	0.0364	0.1681	0.0333
0.0	0.0	0.0	21544.8985	4137.1018	NaN	NaN	0.1611	0.0853	0.6351	0.0352	0.037	0.1737	0.0337
0.0	0.0	0.0	19070.8985	5420.1018	NaN	NaN	0.2213	0.0854	0.63	0.0352	0.0377	0.1777	0.034
0.0	0.0	0.0	18956.8985	5518.1018	NaN	NaN	0.2255	0.0863	0.6249	0.035	0.0379	0.1817	0.0341
0.0	0.0	0.0	19814.8985	4804.1018	NaN	NaN	0.1951	0.087	0.6215	0.0348	0.0382	0.1843	0.0343
0.0	0.0	0.0	17578.8985	6595.1018	NaN	NaN	0.2728	0.0883	0.6121	0.0346	0.0389	0.1916	0.0345
0.0	0.0	0.0	22740.8985	6620.1018	NaN	NaN	0.2255	0.089	0.6077	0.0342	0.0391	0.1953	0.0346
0.0	0.0	0.0	22019.8985	3085.1018	NaN	NaN	0.1229	0.0898	0.6028	0.0339	0.0394	0.1993	0.0347
0.0	0.0	0.0	18465.8985	2835.1018	NaN	NaN	0.1331	0.0905	0.5974	0.0337	0.0397	0.2038	0.0348
0.0	0.0	0.0	21080.8985	4796.1018	NaN	NaN	0.1853	0.0906	0.5942	0.0337	0.0402	0.2062	0.0351
0.0	0.0	0.0	18694.8985	2740.1018	NaN	NaN	0.1278	0.0916	0.5907	0.0334	0.0405	0.2086	0.0353
0.0	0.0	0.0	19433.8985	4059.1018	NaN	NaN	0.1728	0.0927	0.5867	0.0331	0.0406	0.2116	0.0354
0.0	0.0	0.0	22385.8985	1843.1018	NaN	NaN	0.0761	0.0927	0.5835	0.0329	0.0406	0.2149	0.0354
0.0	0.0	0.0	24496.8985	6999.1018	NaN	NaN	0.2222	0.0913	0.5832	0.0334	0.041	0.2152	0.0358
0.0	0.0	0.0	20756.8985	6672.1018	NaN	NaN	0.2432	0.0911	0.5828	0.0337	0.0413	0.215	0.036
0.0	0.0	0.0	17994.8985	5544.1018	NaN	NaN	0.2355	0.0919	0.5809	0.0338	0.0413	0.2161	0.036
0.0	0.0	0.0	22841.8985	1519.1018	NaN	NaN	0.0624	0.0919	0.5795	0.0341	0.0414	0.2169	0.0361
0.0	0.0	0.0	17940.8985	2838.1018	NaN	NaN	0.1366	0.091	0.5793	0.0344	0.0416	0.2174	0.0362
0.0	0.0	0.0	23108.8985	4761.1018	NaN	NaN	0.1708	0.0896	0.581	0.0349	0.0417	0.2165	0.0363
0.0	0.0	0.0	22021.8985	7411.1018	NaN	NaN	0.2518	0.0881	0.5826	0.0358	0.0423	0.2147	0.0365
0.0	0.0	0.0	17873.8985	7023.1018	NaN	NaN	0.2821	0.0877	0.5852	0.0361	0.042	0.2128	0.0362
0.0	0.0	0.0	18824.8985	2681.1018	NaN	NaN	0.1247	0.0869	0.5858	0.0367	0.0423	0.212	0.0363
0.0	0.0	0.0	23191.8985	4237.1018	NaN	NaN	0.1545	0.0856	0.5906	0.037	0.042	0.2085	0.0362
0.0	0.0	0.0	24378.8985	7371.1018	NaN	NaN	0.2322	0.0848	0.5938	0.0376	0.0422	0.2055	0.0361
0.0	0.0	0.0	20220.8985	5884.1018	NaN	NaN	0.2254	0.0844	0.5963	0.038	0.0421	0.2032	0.036
0.0	0.0	0.0	21728.8985	8816.1018	NaN	NaN	0.2886	0.0836	0.598	0.0386	0.0426	0.2011	0.0361
0.0	0.0	0.0	23554.8985	6244.1018	NaN	NaN	0.2095	0.083	0.6025	0.0389	0.0426	0.1969	0.036
0.0	0.0	0.0	21954.8985	6065.1018	NaN	NaN	0.2165	0.0823	0.6081	0.0391	0.0424	0.1923	0.0359
0.0	0.0	0.0	19172.8985	4019.1018	NaN	NaN	0.1733	0.0819	0.6108	0.0393	0.0427	0.1893	0.0359
0.0	0.0	0.0	21503.8985	4163.1018	NaN	NaN	0.1622	0.0815	0.6137	0.0396	0.0429	0.1864	0.0359
0.0	0.0	0.0	21123.8985	6060.1018	NaN	NaN	0.2229	0.0813	0.6175	0.0396	0.0428	0.1829	0.0359
0.0	0.0	0.0	21269.8985	3898.1018	NaN	NaN	0.1549	0.0809	0.6164	0.04	0.0432	0.1835	0.036
0.0	0.0	0.0	22432.8985	7816.1018	NaN	NaN	0.2584	0.0804	0.6191	0.04	0.0433	0.1809	0.0362
0.0	0.0	0.0	21303.8985	5827.1018	NaN	NaN	0.2148	0.0804	0.6173	0.0403	0.0436	0.1819	0.0364
0.0	0.0	0.0	21976.8985	7028.1018	NaN	NaN	0.2423	0.0805	0.6186	0.04	0.0435	0.181	0.0364
0.0	0.0	0.0	21531.8985	3888.1018	NaN	NaN	0.153	0.0811	0.6137	0.0401	0.0439	0.1846	0.0366
0.0	0.0	0.0	26373.8985	6786.1018	NaN	NaN	0.2046	0.0812	0.6123	0.0402	0.0439	0.1856	0.0368
0.0	0.0	0.0	24010.8985	4787.1018	NaN	NaN	0.1662	0.082	0.6108	0.04	0.0439	0.1864	0.0369
0.0	0.0	0.0	21227.8985	5496.1018	NaN	NaN	0.2057	0.0824	0.6077	0.0399	0.0438	0.189	0.0371
0.0	0.0	0.0	23988.8985	4526.1018	NaN	NaN	0.1587	0.0831	0.6056	0.0399	0.0437	0.1903	0.0373
0.0	0.0	0.0	22107.8985	7335.1018	NaN	NaN	0.2491	0.0835	0.6028	0.0399	0.0436	0.1928	0.0374
0.0	0.0	0.0	27436.8985	6065.1018	NaN	NaN	0.181	0.0838	0.6053	0.0397	0.0428	0.1912	0.0373
0.0	0.0	0.0	24760.8985	8054.1018	NaN	NaN	0.2454	0.0843	0.6	0.0397	0.043	0.1959	0.0372
0.0	0.0	0.0	26538.8985	5493.1018	NaN	NaN	0.1715	0.0852	0.6061	0.0392	0.0416	0.1912	0.0366
0.0	0.0	0.0	24696.8985	7101.1018	NaN	NaN	0.2233	0.0859	0.602	0.0393	0.0415	0.1948	0.0365
0.0	0.0	0.0	27885.8985	5681.1018	NaN	NaN	0.1692	0.0862	0.6077	0.0392	0.0407	0.1899	0.0362
0.0	0.0	0.0	27175.8985	4907.1018	NaN	NaN	0.153	0.0868	0.6064	0.0394	0.0405	0.191	0.0359
0.0	0.0	0.0	25180.8985	7834.1018	NaN	NaN	0.2373	0.0867	0.6072	0.0395	0.0403	0.1904	0.0359
0.0	0.0	0.0	25551.8985	3736.1018	NaN	NaN	0.1276	0.087	0.609	0.0396	0.0402	0.1883	0.0358
0.0	0.0	0.0	26339.8985	8793.1018	NaN	NaN	0.2503	0.0862	0.6085	0.0399	0.0402	0.1894	0.0358
0.0	0.0	0.0	27079.8985	6340.1018	NaN	NaN	0.1897	0.0855	0.6118	0.0399	0.0403	0.1867	0.0359
0.0	0.0	0.0	24103.8985	8909.1018	NaN	NaN	0.2699	0.085	0.6111	0.0401	0.0401	0.188	0.0357
0.0	0.0	0.0	22941.8985	6172.1018	NaN	NaN	0.212	0.0845	0.6142	0.0401	0.0402	0.1852	0.0357
0.0	0.0	0.0	26203.8985	5902.1018	NaN	NaN	0.1838	0.0839	0.6116	0.0404	0.0407	0.1874	0.036
0.0	0.0	0.0	27140.8985	7838.1018	NaN	NaN	0.2241	0.0837	0.615	0.0401	0.0403	0.185	0.0359
0.0	0.0	0.0	28140.8985	2528.1018	NaN	NaN	0.0824	0.0841	0.6126	0.0404	0.0409	0.1859	0.0362
0.0	0.0	0.0	22148.8985	6671.1018	NaN	NaN	0.2315	0.0843	0.6152	0.0404	0.0407	0.1832	0.0362
0.0	0.0	0.0	23350.8985	7021.1018	NaN	NaN	0.2312	0.0842	0.6155	0.0407	0.0409	0.1821	0.0366
0.0	0.0	0.0	25278.8985	7723.1018	NaN	NaN	0.234	0.084	0.6174	0.0408	0.0411	0.1797	0.0369
0.0	0.0	0.0	21579.8985	5225.1018	NaN	NaN	0.1949	0.084	0.617	0.0411	0.0416	0.1791	0.0371
0.0	0.0	0.0	24127.8985	7247.1018	NaN	NaN	0.231	0.0844	0.6163	0.0413	0.0423	0.1781	0.0376
0.0	0.0	0.0	28404.8985	3818.1018	NaN	NaN	0.1185	0.0849	0.6204	0.0413	0.0423	0.1731	0.0379
0.0	0.0	0.0	25507.8985	5272.1018	NaN	NaN	0.1713	0.0854	0.6181	0.0417	0.0427	0.1739	0.0382
0.0	0.0	0.0	22982.8985	6329.1018	NaN	NaN	0.2159	0.0858	0.6184	0.042	0.0429	0.1724	0.0386
0.0	0.0	0.0	23429.8985	7965.1018	NaN	NaN	0.2537	0.086	0.6149	0.0424	0.0435	0.1742	0.039
0.0	0.0	0.0	26784.8985	7093.1018	NaN	NaN	0.2094	0.086	0.6182	0.0422	0.0433	0.1711	0.0392
0.0	0.0	0.0	24363.8985	7645.1018	NaN	NaN	0.2388	0.0865	0.6125	0.0426	0.0438	0.175	0.0396
0.0	0.0	0.0	21388.8985	7012.1018	NaN	NaN	0.2469	0.0871	0.6117	0.0424	0.044	0.175	0.0398
0.0	0.0	0.0	23226.8985	7708.1018	NaN	NaN	0.2492	0.0882	0.6076	0.0425	0.0443	0.1775	0.04
0.0	0.0	0.0	20484.8985	4577.1018	NaN	NaN	0.1826	0.0899	0.6054	0.0422	0.0443	0.1782	0.04
0.0	0.0	0.0	20992.8985	4753.1018	NaN	NaN	0.1846	0.0909	0.5994	0.0426	0.0449	0.1817	0.0405
0.0	0.0	0.0	19670.8985	8969.1018	NaN	NaN	0.3132	0.0912	0.593	0.0429	0.0457	0.1861	0.0411
0.0	0.0	0.0	22103.8985	1952.1018	NaN	NaN	0.0811	0.092	0.5906	0.0427	0.0459	0.1875	0.0413
0.0	0.0	0.0	21773.8985	1695.1018	NaN	NaN	0.0722	0.0931	0.5884	0.0423	0.0457	0.1893	0.0412
0.0	0.0	0.0	22238.8985	2860.1018	NaN	NaN	0.114	0.0914	0.5832	0.0429	0.0466	0.1939	0.042
0.0	0.0	0.0	21752.8985	7188.1018	NaN	NaN	0.2484	0.0902	0.5856	0.0429	0.0466	0.1927	0.042
0.0	0.0	0.0	18860.8985	615.1018	NaN	NaN	0.0316	0.0893	0.5866	0.0426	0.0463	0.1932	0.042
0.0	0.0	0.0	21730.8985	2720.1018	NaN	NaN	0.1112	0.0868	0.5832	0.0433	0.0471	0.1971	0.0426
0.0	0.0	0.0	17956.8985	5365.1018	NaN	NaN	0.23	0.0845	0.5879	0.0436	0.0471	0.1943	0.0427
0.0	0.0	0.0	20414.8985	7319.1018	NaN	NaN	0.2639	0.0825	0.5936	0.0437	0.0468	0.1908	0.0426
0.0	0.0	0.0	19439.8985	4348.1018	NaN	NaN	0.1828	0.0817	0.5961	0.0438	0.0467	0.1894	0.0423
0.0	0.0	0.0	19652.8985	7070.1018	NaN	NaN	0.2646	0.081	0.6014	0.0438	0.0462	0.1855	0.042
0.0	0.0	0.0	20799.8985	7979.1018	NaN	NaN	0.2773	0.0799	0.6081	0.044	0.0458	0.1806	0.0416
0.0	0.0	0.0	22749.8985	6009.1018	NaN	NaN	0.2089	0.0789	0.6168	0.0438	0.0452	0.1745	0.0408
0.0	0.0	0.0	22234.8985	8878.1018	NaN	NaN	0.2854	0.079	0.6226	0.044	0.0446	0.1697	0.04
0.0	0.0	0.0	21228.8985	5669.1018	NaN	NaN	0.2108	0.079	0.6333	0.0437	0.0436	0.1613	0.0391
0.0	0.0	0.0	18044.8985	4493.1018	NaN	NaN	0.1994	0.0794	0.6418	0.0436	0.0425	0.1547	0.038
0.0	0.0	0.0	20831.8985	6500.1018	NaN	NaN	0.2378	0.0787	0.6506	0.0433	0.0417	0.1485	0.0372
0.0	0.0	0.0	23070.8985	5099.1018	NaN	NaN	0.181	0.0782	0.6585	0.0429	0.041	0.1431	0.0364
0.0	0.0	0.0	19454.8985	4966.1018	NaN	NaN	0.2034	0.0776	0.6678	0.0423	0.0395	0.1375	0.0354
0.0	0.0	0.0	19019.8985	4507.1018	NaN	NaN	0.1916	0.0773	0.6709	0.0421	0.0393	0.1354	0.0349
0.0	0.0	0.0	18478.8985	8042.1018	NaN	NaN	0.3032	0.0769	0.6731	0.0419	0.0388	0.1347	0.0345
0.0	0.0	0.0	20460.8985	5444.1018	NaN	NaN	0.2102	0.0766	0.6767	0.0414	0.0383	0.1327	0.0343
0.0	0.0	0.0	18023.8985	3731.1018	NaN	NaN	0.1715	0.0773	0.6728	0.0414	0.0381	0.1362	0.0342
0.0	0.0	0.0	17423.8985	4907.1018	NaN	NaN	0.2197	0.0776	0.6713	0.0411	0.038	0.1376	0.0345
0.0	0.0	0.0	15551.8985	4163.1018	NaN	NaN	0.2112	0.0786	0.6642	0.041	0.0381	0.1432	0.0348
0.0	0.0	0.0	19611.8985	6291.1018	NaN	NaN	0.2429	0.0793	0.6594	0.0406	0.038	0.1475	0.0352
0.0	0.0	0.0	22033.8985	4811.1018	NaN	NaN	0.1792	0.0804	0.6509	0.0406	0.0383	0.1541	0.0358
0.0	0.0	0.0	21423.8985	5242.1018	NaN	NaN	0.1966	0.0805	0.6459	0.0404	0.0385	0.1583	0.0363
0.0	0.0	0.0	18330.8985	5575.1018	NaN	NaN	0.2332	0.081	0.6394	0.0403	0.039	0.1633	0.0369
0.0	0.0	0.0	18233.8985	5033.1018	NaN	NaN	0.2163	0.081	0.6302	0.0405	0.0399	0.1706	0.0378
0.0	0.0	0.0	21283.8985	2940.1018	NaN	NaN	0.1214	0.0815	0.626	0.04	0.0405	0.1735	0.0385
0.0	0.0	0.0	19986.8985	6104.1018	NaN	NaN	0.234	0.0819	0.6126	0.0406	0.0418	0.1836	0.0395
0.0	0.0	0.0	18697.8985	5266.1018	NaN	NaN	0.2198	0.0828	0.6091	0.0403	0.0427	0.1847	0.0405
0.0	0.0	0.0	16978.8985	3160.1018	NaN	NaN	0.1569	0.0844	0.5923	0.0409	0.0441	0.1969	0.0414
0.0	0.0	0.0	22622.8985	7303.1018	NaN	NaN	0.244	0.0854	0.5848	0.0414	0.0453	0.2005	0.0427
0.0	0.0	0.0	22863.8985	981.1018	NaN	NaN	0.0411	0.0873	0.5712	0.0419	0.047	0.2088	0.0438
0.0	0.0	0.0	21239.8985	6344.1018	NaN	NaN	0.23	0.0885	0.5581	0.0429	0.0488	0.2164	0.0453
0.0	0.0	0.0	17734.8985	6959.1018	NaN	NaN	0.2818	0.0904	0.5484	0.0433	0.0501	0.2213	0.0464
0.0	0.0	0.0	16982.8985	2772.1018	NaN	NaN	0.1403	0.0917	0.5426	0.0437	0.0506	0.2241	0.0473
0.0	0.0	0.0	20030.8985	6304.1018	NaN	NaN	0.2394	0.0928	0.534	0.0439	0.052	0.2288	0.0484
0.0	0.0	0.0	15714.8985	4534.1018	NaN	NaN	0.2239	0.0935	0.5225	0.0441	0.0527	0.2381	0.0491
0.0	0.0	0.0	19898.8985	3258.1018	NaN	NaN	0.1407	0.0936	0.5256	0.0438	0.0529	0.2342	0.0499
0.0	0.0	0.0	19094.8985	3349.1018	NaN	NaN	0.1492	0.0938	0.5135	0.0441	0.054	0.2442	0.0504
0.0	0.0	0.0	18192.8985	6605.1018	NaN	NaN	0.2664	0.0937	0.5122	0.044	0.0541	0.2453	0.0507
0.0	0.0	0.0	19053.8985	5401.1018	NaN	NaN	0.2209	0.0938	0.5091	0.044	0.0541	0.2483	0.0506
0.0	0.0	0.0	20033.8985	2516.1018	NaN	NaN	0.1116	0.0935	0.5121	0.0439	0.0536	0.2465	0.0505
0.0	0.0	0.0	19981.8985	2372.1018	NaN	NaN	0.1061	0.0929	0.5152	0.0439	0.0532	0.2447	0.05
0.0	0.0	0.0	19456.8985	5421.1018	NaN	NaN	0.2179	0.0922	0.5194	0.0438	0.0527	0.2423	0.0495
0.0	0.0	0.0	17743.8985	5324.1018	NaN	NaN	0.2308	0.0915	0.5275	0.0438	0.0518	0.2367	0.0487
0.0	0.0	0.0	19203.8985	2428.1018	NaN	NaN	0.1122	0.0912	0.5376	0.0435	0.0507	0.2293	0.0477
0.0	0.0	0.0	20644.8985	2216.1018	NaN	NaN	0.0969	0.0908	0.5465	0.0431	0.0496	0.2235	0.0465
0.0	0.0	0.0	17758.8985	5741.1018	NaN	NaN	0.2443	0.0902	0.5637	0.0426	0.0478	0.2107	0.045
0.0	0.0	0.0	17050.8985	2776.1018	NaN	NaN	0.14	0.0896	0.5801	0.0418	0.0459	0.1991	0.0434
0.0	0.0	0.0	18355.8985	4883.1018	NaN	NaN	0.2101	0.089	0.5922	0.0414	0.0443	0.1913	0.0418
0.0	0.0	0.0	16285.8985	3415.1018	NaN	NaN	0.1733	0.0886	0.6112	0.0405	0.042	0.1779	0.0399
0.0	0.0	0.0	16868.8985	4615.1018	NaN	NaN	0.2148	0.0874	0.6281	0.0396	0.0397	0.1668	0.0384
0.0	0.0	0.0	18272.8985	5541.1018	NaN	NaN	0.2327	0.0862	0.6404	0.0389	0.0383	0.1589	0.0373
0.0	0.0	0.0	15161.8985	4860.1018	NaN	NaN	0.2427	0.086	0.6466	0.0381	0.0374	0.1553	0.0365
0.0	0.0	0.0	17699.8985	3635.1018	NaN	NaN	0.1704	0.0858	0.6583	0.0372	0.0358	0.1472	0.0357
0.0	0.0	0.0	19055.8985	3209.1018	NaN	NaN	0.1441	0.0854	0.659	0.037	0.0361	0.1469	0.0357
0.0	0.0	0.0	18086.8985	4914.1018	NaN	NaN	0.2136	0.0859	0.6664	0.0362	0.0351	0.1413	0.0351
0.0	0.0	0.0	15653.8985	4252.1018	NaN	NaN	0.2136	0.0872	0.664	0.0359	0.0353	0.1424	0.0352
0.0	0.0	0.0	17509.8985	3675.1018	NaN	NaN	0.1735	0.0887	0.6661	0.0354	0.0348	0.14	0.0349
0.0	0.0	0.0	23372.8985	3037.1018	NaN	NaN	0.115	0.0904	0.6625	0.0353	0.0347	0.1421	0.035
0.0	0.0	0.0	19052.8985	8686.1018	NaN	NaN	0.3131	0.0915	0.659	0.0351	0.035	0.1441	0.0353
0.0	0.0	0.0	20170.8985	1520.1018	NaN	NaN	0.0701	0.0936	0.6605	0.0348	0.034	0.1423	0.0347
0.0	0.0	0.0	17924.8985	6816.1018	NaN	NaN	0.2755	0.0923	0.6498	0.0352	0.0353	0.1516	0.0359
0.0	0.0	0.0	21769.8985	5350.1018	NaN	NaN	0.1973	0.0922	0.6526	0.0349	0.0349	0.1493	0.0361
0.0	0.0	0.0	17662.8985	4452.1018	NaN	NaN	0.2013	0.0928	0.6448	0.035	0.0355	0.1552	0.0367
0.0	0.0	0.0	20449.8985	1990.1018	NaN	NaN	0.0887	0.0936	0.6465	0.0349	0.0348	0.1537	0.0365
0.0	0.0	0.0	20829.8985	5544.1018	NaN	NaN	0.2102	0.0926	0.6373	0.0353	0.036	0.1611	0.0377
0.0	0.0	0.0	20760.8985	6520.1018	NaN	NaN	0.239	0.0919	0.6453	0.0351	0.0351	0.1549	0.0377
0.0	0.0	0.0	19256.8985	7472.1018	NaN	NaN	0.2796	0.0916	0.6362	0.0355	0.0362	0.1619	0.0386
0.0	0.0	0.0	18905.8985	5873.1018	NaN	NaN	0.237	0.0916	0.6378	0.0355	0.0362	0.16	0.039
0.0	0.0	0.0	17334.8985	6667.1018	NaN	NaN	0.2778	0.0914	0.6341	0.0357	0.0369	0.162	0.0398
0.0	0.0	0.0	17557.8985	4933.1018	NaN	NaN	0.2193	0.0918	0.6349	0.0356	0.0368	0.1608	0.0401
0.0	0.0	0.0	19160.8985	6098.1018	NaN	NaN	0.2414	0.0923	0.6285	0.0358	0.0373	0.1654	0.0408
0.0	0.0	0.0	19193.8985	6256.1018	NaN	NaN	0.2458	0.0928	0.6309	0.0356	0.037	0.1627	0.0409
0.0	0.0	0.0	19141.8985	5129.1018	NaN	NaN	0.2113	0.093	0.6243	0.036	0.0376	0.1677	0.0414
0.0	0.0	0.0	18715.8985	6128.1018	NaN	NaN	0.2467	0.0929	0.6242	0.0357	0.0378	0.1674	0.0419
0.0	0.0	0.0	19479.8985	4975.1018	NaN	NaN	0.2034	0.093	0.6178	0.036	0.0381	0.1729	0.0423
0.0	0.0	0.0	20087.8985	3144.1018	NaN	NaN	0.1353	0.0923	0.6203	0.0358	0.0383	0.1705	0.0427
0.0	0.0	0.0	17064.8985	4465.1018	NaN	NaN	0.2074	0.0921	0.6144	0.0361	0.0387	0.1759	0.0428
0.0	0.0	0.0	18303.8985	5603.1018	NaN	NaN	0.2344	0.0912	0.6137	0.0359	0.0393	0.1762	0.0436
0.0	0.0	0.0	18262.8985	4867.1018	NaN	NaN	0.2104	0.0918	0.6158	0.0359	0.0387	0.1745	0.0433
0.0	0.0	0.0	15803.8985	2053.1018	NaN	NaN	0.115	0.0912	0.6117	0.036	0.0395	0.1779	0.0438
0.0	0.0	0.0	18919.8985	6132.1018	NaN	NaN	0.2448	0.0914	0.6119	0.0359	0.0393	0.178	0.0435
0.0	0.0	0.0	19202.8985	3979.1018	NaN	NaN	0.1716	0.0906	0.6095	0.0361	0.0396	0.1802	0.044
0.0	0.0	0.0	21403.8985	1852.1018	NaN	NaN	0.0796	0.0909	0.6143	0.0359	0.0391	0.1764	0.0434
0.0	0.0	0.0	15810.8985	1822.1018	NaN	NaN	0.1033	0.0911	0.6069	0.0361	0.0396	0.1829	0.0435
0.0	0.0	0.0	20425.8985	7270.1018	NaN	NaN	0.2625	0.0903	0.612	0.0362	0.0394	0.1783	0.0438
0.0	0.0	0.0	15595.8985	-1526.8982	NaN	NaN	-0.1085	0.0905	0.6141	0.0361	0.0393	0.1765	0.0435
0.0	0.0	0.0	16312.8985	7224.1018	NaN	NaN	0.3069	0.0903	0.612	0.0363	0.0392	0.1786	0.0436
0.0	0.0	0.0	17333.8985	4115.1018	NaN	NaN	0.1919	0.0903	0.61	0.0364	0.04	0.1792	0.0441
0.0	0.0	0.0	19625.8985	4216.1018	NaN	NaN	0.1768	0.0898	0.617	0.0363	0.0392	0.1738	0.0439
0.0	0.0	0.0	16650.8985	6205.1018	NaN	NaN	0.2715	0.0897	0.6119	0.0367	0.0399	0.1775	0.0442
0.0	0.0	0.0	19596.8985	7439.1018	NaN	NaN	0.2752	0.0894	0.6119	0.0368	0.04	0.1774	0.0445
0.0	0.0	0.0	16453.8985	6862.1018	NaN	NaN	0.2943	0.0895	0.614	0.0368	0.04	0.1756	0.0443
0.0	0.0	0.0	19030.8985	6551.1018	NaN	NaN	0.2561	0.0895	0.6103	0.0368	0.0402	0.1784	0.0446
0.0	0.0	0.0	18343.8985	2583.1018	NaN	NaN	0.1234	0.0903	0.6093	0.0367	0.0402	0.179	0.0445
0.0	0.0	0.0	19648.8985	4075.1018	NaN	NaN	0.1718	0.0902	0.6096	0.0367	0.0403	0.1782	0.045
0.0	0.0	0.0	18831.8985	3040.1018	NaN	NaN	0.139	0.0908	0.6024	0.0368	0.041	0.1835	0.0455
0.0	0.0	0.0	19226.8985	6346.1018	NaN	NaN	0.2482	0.0905	0.6021	0.037	0.0411	0.1834	0.046
0.0	0.0	0.0	18932.8985	470.1018	NaN	NaN	0.0242	0.091	0.5996	0.0369	0.0417	0.1843	0.0465
0.0	0.0	0.0	18110.8985	3494.1018	NaN	NaN	0.1617	0.0907	0.591	0.0375	0.0423	0.1911	0.0473
0.0	0.0	0.0	17533.8985	4179.1018	NaN	NaN	0.1925	0.0897	0.5943	0.0374	0.043	0.1874	0.0482
0.0	0.0	0.0	19935.8985	5172.1018	NaN	NaN	0.206	0.0891	0.588	0.0379	0.0436	0.1925	0.0489
0.0	0.0	0.0	17144.8985	6985.1018	NaN	NaN	0.2895	0.0887	0.5877	0.038	0.0441	0.1923	0.0492
0.0	0.0	0.0	16109.8985	4735.1018	NaN	NaN	0.2272	0.0896	0.5849	0.0379	0.0444	0.194	0.0492
0.0	0.0	0.0	19819.8985	3990.1018	NaN	NaN	0.1676	0.0896	0.5873	0.0379	0.0443	0.1916	0.0492
0.0	0.0	0.0	18842.8985	6078.1018	NaN	NaN	0.2439	0.0896	0.5891	0.0379	0.0443	0.1902	0.0488
0.0	0.0	0.0	15662.8985	4916.1018	NaN	NaN	0.2389	0.09	0.5896	0.0379	0.0439	0.1903	0.0484
0.0	0.0	0.0	21039.8985	8300.1018	NaN	NaN	0.2829	0.0889	0.5937	0.038	0.0439	0.1871	0.0485
0.0	0.0	0.0	16743.8985	4055.1018	NaN	NaN	0.195	0.0888	0.5925	0.038	0.0441	0.1884	0.0483
0.0	0.0	0.0	19003.8985	6212.1018	NaN	NaN	0.2464	0.0879	0.5979	0.0378	0.0435	0.1846	0.0483
0.0	0.0	0.0	16067.8985	3500.1018	NaN	NaN	0.1789	0.0874	0.5979	0.0376	0.0437	0.1851	0.0482
0.0	0.0	0.0	15813.8985	1624.1018	NaN	NaN	0.0931	0.0874	0.6014	0.0374	0.0428	0.1834	0.0477
0.0	0.0	0.0	16932.8985	5510.1018	NaN	NaN	0.2455	0.0867	0.6051	0.0372	0.0426	0.181	0.0474
0.0	0.0	0.0	17334.8985	3750.1018	NaN	NaN	0.1779	0.0866	0.6052	0.0371	0.0422	0.182	0.0469
0.0	0.0	0.0	19577.8985	8432.1018	NaN	NaN	0.301	0.0861	0.6141	0.0367	0.0414	0.1754	0.0462
0.0	0.0	0.0	17752.8985	6441.1018	NaN	NaN	0.2662	0.0858	0.6142	0.0368	0.0411	0.1766	0.0456
0.0	0.0	0.0	16695.8985	4930.1018	NaN	NaN	0.228	0.0851	0.621	0.0365	0.0405	0.1718	0.0451
0.0	0.0	0.0	19224.8985	6604.1018	NaN	NaN	0.2557	0.0849	0.6216	0.0364	0.0402	0.1724	0.0444
0.0	0.0	0.0	19721.8985	3276.1018	NaN	NaN	0.1425	0.0842	0.6241	0.0363	0.0399	0.1712	0.0442
0.0	0.0	0.0	19815.8985	893.1018	NaN	NaN	0.0431	0.0844	0.6315	0.036	0.039	0.1656	0.0434
0.0	0.0	0.0	14861.8985	2580.1018	NaN	NaN	0.1479	0.0849	0.6243	0.0364	0.0395	0.1716	0.0433
0.0	0.0	0.0	17100.8985	2720.1018	NaN	NaN	0.1372	0.0846	0.6327	0.036	0.0388	0.1651	0.0428
0.0	0.0	0.0	16271.8985	3881.1018	NaN	NaN	0.1926	0.085	0.6282	0.0363	0.0388	0.1691	0.0426
0.0	0.0	0.0	18359.8985	2538.1018	NaN	NaN	0.1215	0.0845	0.6333	0.036	0.0383	0.1654	0.0425
0.0	0.0	0.0	12370.8985	5432.1018	NaN	NaN	0.3051	0.0843	0.6266	0.0363	0.0388	0.1716	0.0425
0.0	0.0	0.0	15748.8985	4975.1018	NaN	NaN	0.2401	0.0834	0.6299	0.0361	0.039	0.1687	0.0429
0.0	0.0	0.0	17020.8985	3219.1018	NaN	NaN	0.159	0.0836	0.6232	0.0364	0.0395	0.1743	0.043
0.0	0.0	0.0	18698.8985	4059.1018	NaN	NaN	0.1784	0.0841	0.6234	0.0361	0.0392	0.1743	0.0429
0.0	0.0	0.0	19573.8985	751.1018	NaN	NaN	0.037	0.0847	0.6177	0.0363	0.0396	0.1784	0.0433
0.0	0.0	0.0	16152.8985	4794.1018	NaN	NaN	0.2289	0.0851	0.6168	0.0364	0.0397	0.1785	0.0435
0.0	0.0	0.0	17617.8985	6898.1018	NaN	NaN	0.2814	0.0849	0.6124	0.0369	0.0405	0.1811	0.0443
0.0	0.0	0.0	18334.8985	8404.1018	NaN	NaN	0.3143	0.0846	0.6111	0.0374	0.0408	0.1815	0.0446
0.0	0.0	0.0	12095.8985	3478.1018	NaN	NaN	0.2233	0.0847	0.6078	0.0377	0.0416	0.1831	0.045
0.0	0.0	0.0	13466.8985	4039.1018	NaN	NaN	0.2307	0.0847	0.6013	0.0383	0.0423	0.1878	0.0456
0.0	0.0	0.0	13861.8985	4530.1018	NaN	NaN	0.2463	0.0847	0.6022	0.0386	0.0428	0.1856	0.046
0.0	0.0	0.0	15149.8985	3886.1018	NaN	NaN	0.2041	0.0848	0.6022	0.039	0.0432	0.1845	0.0463
0.0	0.0	0.0	12861.8985	6447.1018	NaN	NaN	0.3339	0.0857	0.6001	0.0392	0.0436	0.1852	0.0462
0.0	0.0	0.0	12432.8985	6546.1018	NaN	NaN	0.3449	0.0863	0.6018	0.0393	0.0437	0.1825	0.0465
0.0	0.0	0.0	13920.8985	3562.1018	NaN	NaN	0.2037	0.0868	0.6024	0.0395	0.0438	0.1812	0.0464
0.0	0.0	0.0	14961.8985	4778.1018	NaN	NaN	0.2421	0.0866	0.6019	0.0397	0.0438	0.1815	0.0464
0.0	0.0	0.0	16337.8985	4999.1018	NaN	NaN	0.2343	0.0863	0.6045	0.0399	0.0439	0.1788	0.0464
0.0	0.0	0.0	16387.8985	6209.1018	NaN	NaN	0.2748	0.0857	0.6089	0.0402	0.0437	0.1751	0.0464
0.0	0.0	0.0	10794.8985	5249.1018	NaN	NaN	0.3272	0.0859	0.6075	0.0405	0.0442	0.1756	0.0463
0.0	0.0	0.0	11942.8985	6663.1018	NaN	NaN	0.3581	0.0867	0.6049	0.0407	0.0443	0.1775	0.046
0.0	0.0	0.0	15650.8985	2795.1018	NaN	NaN	0.1515	0.0859	0.6145	0.0404	0.0438	0.1696	0.0458
0.0	0.0	0.0	15426.8985	3546.1018	NaN	NaN	0.1869	0.0861	0.6165	0.0408	0.0433	0.168	0.0453
0.0	0.0	0.0	14313.8985	6071.1018	NaN	NaN	0.2978	0.0866	0.6149	0.0407	0.0436	0.169	0.0452
0.0	0.0	0.0	13920.8985	6235.1018	NaN	NaN	0.3093	0.0867	0.6137	0.0408	0.0435	0.1702	0.0451
0.0	0.0	0.0	15230.8985	2720.1018	NaN	NaN	0.1515	0.0862	0.6219	0.0404	0.043	0.1639	0.0447
0.0	0.0	0.0	16617.8985	5542.1018	NaN	NaN	0.2501	0.0865	0.6137	0.0409	0.0432	0.171	0.0447
0.0	0.0	0.0	12449.8985	3638.1018	NaN	NaN	0.2261	0.0859	0.625	0.0401	0.0426	0.162	0.0444
0.0	0.0	0.0	14235.8985	2617.1018	NaN	NaN	0.1553	0.0869	0.6184	0.0403	0.0426	0.1677	0.0441
0.0	0.0	0.0	18150.8985	2399.1018	NaN	NaN	0.1167	0.0864	0.625	0.0398	0.0424	0.1622	0.0442
0.0	0.0	0.0	15443.8985	3733.1018	NaN	NaN	0.1947	0.0866	0.6246	0.04	0.0422	0.1625	0.0441
0.0	0.0	0.0	16336.8985	4671.1018	NaN	NaN	0.2223	0.0857	0.6287	0.0401	0.0421	0.159	0.0444
0.0	0.0	0.0	9994.8985	5258.1018	NaN	NaN	0.3447	0.0861	0.6243	0.0398	0.0423	0.1631	0.0443
0.0	0.0	0.0	13899.8985	4202.1018	NaN	NaN	0.2321	0.0854	0.6273	0.0399	0.042	0.1613	0.0442
0.0	0.0	0.0	19254.8985	3000.1018	NaN	NaN	0.1348	0.0855	0.6318	0.0391	0.0415	0.1584	0.0436
0.0	0.0	0.0	11790.8985	6257.1018	NaN	NaN	0.3467	0.0854	0.6281	0.0393	0.0415	0.1622	0.0434
0.0	0.0	0.0	18906.8985	5585.1018	NaN	NaN	0.228	0.0849	0.6413	0.0384	0.0404	0.1524	0.0427
0.0	0.0	0.0	12814.8985	3779.1018	NaN	NaN	0.2277	0.0861	0.6316	0.0386	0.0405	0.161	0.0422
0.0	0.0	0.0	17441.8985	4629.1018	NaN	NaN	0.2097	0.0848	0.6447	0.0379	0.0395	0.1512	0.0418
0.0	0.0	0.0	15751.8985	1212.1018	NaN	NaN	0.0715	0.0858	0.6395	0.0378	0.0393	0.1564	0.0412
0.0	0.0	0.0	18154.8985	2330.1018	NaN	NaN	0.1137	0.0845	0.6485	0.0376	0.0385	0.1498	0.0411
0.0	0.0	0.0	14127.8985	2455.1018	NaN	NaN	0.148	0.0853	0.6473	0.0372	0.0382	0.1517	0.0404
0.0	0.0	0.0	14722.8985	3526.1018	NaN	NaN	0.1932	0.0838	0.655	0.037	0.0372	0.1469	0.0401
0.0	0.0	0.0	15902.8985	5987.1018	NaN	NaN	0.2735	0.0827	0.6606	0.0369	0.0365	0.1437	0.0395
0.0	0.0	0.0	13206.8985	6644.1018	NaN	NaN	0.3347	0.0816	0.6618	0.0369	0.0362	0.1442	0.0392
0.0	0.0	0.0	12128.8985	5312.1018	NaN	NaN	0.3046	0.0806	0.6713	0.0364	0.0351	0.1384	0.0382
0.0	0.0	0.0	13311.8985	1759.1018	NaN	NaN	0.1167	0.0791	0.6777	0.0363	0.0342	0.1354	0.0373
0.0	0.0	0.0	16885.8985	2845.1018	NaN	NaN	0.1442	0.0768	0.6875	0.036	0.0335	0.1296	0.0367
0.0	0.0	0.0	12214.8985	4149.1018	NaN	NaN	0.2536	0.0743	0.6973	0.0358	0.0326	0.1242	0.0359
0.0	0.0	0.0	11592.8985	2515.1018	NaN	NaN	0.1783	0.0719	0.7095	0.0352	0.0317	0.1164	0.0353
0.0	0.0	0.0	11633.8985	2980.1018	NaN	NaN	0.2039	0.0703	0.7142	0.0352	0.0314	0.1141	0.0348
0.0	0.0	0.0	14256.8985	1649.1018	NaN	NaN	0.1037	0.0672	0.7305	0.0341	0.0302	0.1039	0.0341
0.0	0.0	0.0	14123.8985	5213.1018	NaN	NaN	0.2696	0.0658	0.7385	0.0338	0.0293	0.0996	0.0331
0.0	0.0	0.0	15734.8985	3009.1018	NaN	NaN	0.1605	0.064	0.7486	0.0331	0.0286	0.0931	0.0325
0.0	0.0	0.0	14618.8985	7044.1018	NaN	NaN	0.3252	0.0641	0.7504	0.0328	0.0284	0.0924	0.0319
0.0	0.0	0.0	17210.8985	7280.1018	NaN	NaN	0.2973	0.0625	0.7585	0.0322	0.0277	0.0876	0.0315
0.0	0.0	0.0	14578.8985	3458.1018	NaN	NaN	0.1917	0.0626	0.76	0.0318	0.0274	0.0871	0.0311
0.0	0.0	0.0	12597.8985	5278.1018	NaN	NaN	0.2953	0.0628	0.76	0.0317	0.0273	0.0873	0.031
0.0	0.0	0.0	14114.8985	4930.1018	NaN	NaN	0.2589	0.0626	0.7594	0.0316	0.0274	0.0879	0.031
0.0	0.0	0.0	12927.8985	3634.1018	NaN	NaN	0.2194	0.0618	0.7642	0.031	0.0268	0.0854	0.0307
0.0	0.0	0.0	14473.8985	3370.1018	NaN	NaN	0.1889	0.0619	0.7643	0.0309	0.0265	0.0859	0.0306
0.0	0.0	0.0	12577.8985	4825.1018	NaN	NaN	0.2773	0.0622	0.7629	0.0309	0.0265	0.087	0.0304
0.0	0.0	0.0	12186.8985	4920.1018	NaN	NaN	0.2876	0.0621	0.7631	0.0308	0.0264	0.0875	0.0302
0.0	0.0	0.0	13945.8985	6449.1018	NaN	NaN	0.3162	0.0618	0.7629	0.0307	0.0263	0.0883	0.03
0.0	0.0	0.0	12127.8985	1774.1018	NaN	NaN	0.1276	0.0615	0.7646	0.0304	0.0259	0.0879	0.0298
0.0	0.0	0.0	14862.8985	4106.1018	NaN	NaN	0.2165	0.0612	0.766	0.0303	0.0257	0.0872	0.0297
0.0	0.0	0.0	13691.8985	4173.1018	NaN	NaN	0.2336	0.062	0.763	0.0305	0.026	0.089	0.0296
0.0	0.0	0.0	12866.8985	4276.1018	NaN	NaN	0.2494	0.0614	0.7641	0.0304	0.026	0.0884	0.0297
0.0	0.0	0.0	14902.8985	2443.1018	NaN	NaN	0.1408	0.0612	0.7666	0.0301	0.0255	0.0873	0.0294
0.0	0.0	0.0	14556.8985	87.1018	NaN	NaN	0.0059	0.0607	0.7683	0.03	0.0253	0.0863	0.0294
0.0	0.0	0.0	15334.8985	2527.1018	NaN	NaN	0.1415	0.0605	0.7703	0.0298	0.025	0.0851	0.0292
0.0	0.0	0.0	12357.8985	6021.1018	NaN	NaN	0.3276	0.0603	0.7688	0.03	0.0252	0.0864	0.0292
0.0	0.0	0.0	14022.8985	5966.1018	NaN	NaN	0.2985	0.0592	0.774	0.0297	0.0248	0.083	0.0292
0.0	0.0	0.0	9431.8985	2511.1018	NaN	NaN	0.2103	0.0594	0.7734	0.0299	0.0247	0.0836	0.0291
0.0	0.0	0.0	11731.8985	2781.1018	NaN	NaN	0.1916	0.0594	0.7735	0.0298	0.0248	0.0834	0.0292
0.0	0.0	0.0	10905.8985	8870.1018	NaN	NaN	0.4485	0.059	0.7729	0.0298	0.0249	0.0843	0.0292
0.0	0.0	0.0	12293.8985	3656.1018	NaN	NaN	0.2292	0.0567	0.7833	0.0291	0.0241	0.0781	0.0287
0.0	0.0	0.0	11151.8985	5920.1018	NaN	NaN	0.3468	0.0576	0.7807	0.0294	0.0242	0.0798	0.0284
0.0	0.0	0.0	16519.8985	9718.1018	NaN	NaN	0.3704	0.0567	0.7817	0.0292	0.0244	0.0791	0.0288
0.0	0.0	0.0	11079.8985	4749.1018	NaN	NaN	0.3	0.0548	0.7892	0.0287	0.024	0.075	0.0284
0.0	0.0	0.0	13977.8985	2496.1018	NaN	NaN	0.1515	0.0531	0.7979	0.0282	0.0232	0.0699	0.0278
0.0	0.0	0.0	10789.8985	3707.1018	NaN	NaN	0.2557	0.0527	0.7994	0.028	0.0231	0.0691	0.0277
0.0	0.0	0.0	10262.8985	3858.1018	NaN	NaN	0.2732	0.0506	0.8077	0.0273	0.0225	0.0644	0.0274
0.0	0.0	0.0	14453.8985	9458.1018	NaN	NaN	0.3955	0.0496	0.8123	0.0269	0.0221	0.0621	0.0269
0.0	0.0	0.0	14137.8985	3804.1018	NaN	NaN	0.212	0.0494	0.814	0.0266	0.0221	0.061	0.0269
0.0	0.0	0.0	11872.8985	2406.1018	NaN	NaN	0.1685	0.0496	0.8164	0.0262	0.0217	0.0595	0.0265
0.0	0.0	0.0	15820.8985	5512.1018	NaN	NaN	0.2584	0.05	0.8153	0.026	0.022	0.0602	0.0265
0.0	0.0	0.0	13013.8985	5408.1018	NaN	NaN	0.2936	0.0502	0.8154	0.0257	0.0223	0.0597	0.0267
0.0	0.0	0.0	10455.8985	2938.1018	NaN	NaN	0.2194	0.051	0.8153	0.0258	0.0221	0.0593	0.0266
0.0	0.0	0.0	9602.8985	5412.1018	NaN	NaN	0.3604	0.0536	0.8064	0.0261	0.023	0.064	0.0269
0.0	0.0	0.0	17966.8985	5798.1018	NaN	NaN	0.244	0.0543	0.8043	0.026	0.0238	0.0641	0.0275
0.0	0.0	0.0	13497.8985	7206.1018	NaN	NaN	0.3481	0.0563	0.7995	0.0262	0.0244	0.066	0.0276
0.0	0.0	0.0	12243.8985	2116.1018	NaN	NaN	0.1474	0.0588	0.7917	0.0265	0.0254	0.0693	0.0282
0.0	0.0	0.0	12476.8985	6474.1018	NaN	NaN	0.3416	0.0612	0.7845	0.0267	0.0265	0.0723	0.0288
0.0	0.0	0.0	11260.8985	3446.1018	NaN	NaN	0.2343	0.0629	0.7821	0.027	0.0265	0.0724	0.0291
0.0	0.0	0.0	14935.8985	2147.1018	NaN	NaN	0.1257	0.0653	0.7727	0.0276	0.0272	0.0776	0.0296
0.0	0.0	0.0	14852.8985	8623.1018	NaN	NaN	0.3673	0.0662	0.7665	0.0278	0.0284	0.0807	0.0304
0.0	0.0	0.0	12231.8985	4465.1018	NaN	NaN	0.2674	0.0681	0.7653	0.0278	0.0285	0.0796	0.0308
0.0	0.0	0.0	13688.8985	3449.1018	NaN	NaN	0.2013	0.0707	0.7613	0.0283	0.0282	0.0807	0.0307
0.0	0.0	0.0	10615.8985	2792.1018	NaN	NaN	0.2082	0.0712	0.7565	0.0284	0.0285	0.0843	0.0311
0.0	0.0	0.0	10105.8985	8800.1018	NaN	NaN	0.4655	0.0717	0.7533	0.0284	0.029	0.0859	0.0316
0.0	0.0	0.0	11178.8985	1483.1018	NaN	NaN	0.1171	0.0757	0.7495	0.0292	0.0283	0.0862	0.0311
0.0	0.0	0.0	11666.8985	1094.1018	NaN	NaN	0.0857	0.0766	0.7422	0.0295	0.0283	0.0919	0.0315
0.0	0.0	0.0	13142.8985	5010.1018	NaN	NaN	0.276	0.0749	0.7382	0.0294	0.0289	0.0965	0.0321
0.0	0.0	0.0	13574.8985	3172.1018	NaN	NaN	0.1894	0.074	0.7372	0.0294	0.0292	0.0977	0.0325
0.0	0.0	0.0	9816.8985	1636.1018	NaN	NaN	0.1429	0.0755	0.7335	0.0296	0.0292	0.0996	0.0325
0.0	0.0	0.0	13096.8985	1271.1018	NaN	NaN	0.0885	0.0752	0.7301	0.03	0.0295	0.1024	0.0328
0.0	0.0	0.0	12420.8985	2634.1018	NaN	NaN	0.175	0.0747	0.7277	0.0306	0.0296	0.1048	0.0327
0.0	0.0	0.0	15643.8985	6616.1018	NaN	NaN	0.2972	0.0733	0.729	0.031	0.0301	0.1037	0.0328
0.0	0.0	0.0	11217.8985	2716.1018	NaN	NaN	0.1949	0.0765	0.7274	0.0308	0.0303	0.1026	0.0325
0.0	0.0	0.0	14696.8985	6226.1018	NaN	NaN	0.2976	0.077	0.7254	0.0311	0.0306	0.1032	0.0326
0.0	0.0	0.0	14659.8985	3478.1018	NaN	NaN	0.1918	0.0779	0.7238	0.0309	0.0314	0.1031	0.0329
0.0	0.0	0.0	10381.8985	6136.1018	NaN	NaN	0.3715	0.0783	0.7273	0.0306	0.0317	0.0992	0.0329
0.0	0.0	0.0	13024.8985	3822.1018	NaN	NaN	0.2269	0.0843	0.7194	0.0305	0.0338	0.0987	0.0332
0.0	0.0	0.0	12855.8985	2936.1018	NaN	NaN	0.1859	0.0978	0.6996	0.0313	0.0386	0.0982	0.0345
0.0	0.0	0.0	8646.8985	5591.1018	NaN	NaN	0.3927	0.1406	0.6372	0.0351	0.0474	0.1044	0.0353
0.0	0.0	0.0	1155.8985	150.1018	NaN	NaN	0.1149	0.2283	0.5484	0.0397	0.051	0.098	0.0347
0.0	0.0	0.0	1045.8985	646.1018	NaN	NaN	0.3819	0.6736	0.1759	0.0319	0.0246	0.0452	0.0486
0.0	0.0	0.0	-1020.1015	3813.1018	NaN	NaN	1.3	0.7078	0.1303	0.0345	0.033	0.0484	0.0459
0.0	0.0	0.0	3768.8985	1783.1018	NaN	NaN	0.3212	0.7396	0.1115	0.0334	0.0299	0.0428	0.0428
0.0	0.0	0.0	-1392.1015	250.1018	NaN	NaN	-0.219	0.7634	0.0979	0.0328	0.0293	0.0385	0.0381
0.0	0.0	0.0	-1038.1015	2949.1018	NaN	NaN	1.3	0.7711	0.0928	0.0322	0.0295	0.0374	0.037
0.0	0.0	0.0	88.8985	3573.1018	NaN	NaN	0.9757	0.8113	0.0698	0.0292	0.0267	0.0311	0.0319
0.0	0.0	0.0	2335.8985	1410.1018	NaN	NaN	0.3764	0.8445	0.0512	0.0262	0.024	0.0261	0.0281
0.0	0.0	0.0	629.8985	492.1018	NaN	NaN	0.4386	0.8544	0.0458	0.0249	0.0232	0.0249	0.0268
0.0	0.0	0.0	1004.8985	2139.1018	NaN	NaN	0.6804	0.8582	0.044	0.0242	0.0227	0.0247	0.0262
0.0	0.0	0.0	640.8985	-709.8982	NaN	NaN	1.3	0.86	0.0434	0.0238	0.0224	0.0246	0.0259
0.0	0.0	0.0	318.8985	1326.1018	NaN	NaN	0.8061	0.8614	0.0427	0.0237	0.0222	0.0244	0.0256
0.0	0.0	0.0	1746.8985	2294.1018	NaN	NaN	0.5677	0.8611	0.0426	0.0239	0.0222	0.0244	0.0258
0.0	0.0	0.0	-348.1015	1093.1018	NaN	NaN	1.3	0.8616	0.0422	0.0239	0.0222	0.0244	0.0257
0.0	0.0	0.0	2555.8985	1078.1018	NaN	NaN	0.2967	0.8634	0.0409	0.0236	0.0223	0.0244	0.0254
0.0	0.0	0.0	998.8985	2114.1018	NaN	NaN	0.6791	0.8708	0.0374	0.0219	0.0219	0.0242	0.0237
0.0	0.0	0.0	-2074.1015	4.1018	NaN	NaN	-0.002	0.8772	0.0345	0.02	0.0218	0.0246	0.0219
0.0	0.0	0.0	1012.8985	-1596.8982	NaN	NaN	1.3	0.8782	0.0336	0.0196	0.022	0.0253	0.0214
0.0	0.0	0.0	577.8985	1740.1018	NaN	NaN	0.7507	0.8782	0.033	0.0197	0.0221	0.0255	0.0216
0.0	0.0	0.0	318.8985	4049.1018	NaN	NaN	0.927	0.8776	0.0328	0.0199	0.0223	0.0256	0.0218
0.0	0.0	0.0	506.8985	2049.1018	NaN	NaN	0.8017	0.8779	0.0326	0.0199	0.0223	0.0255	0.0219
0.0	0.0	0.0	-123.1015	1504.1018	NaN	NaN	1.0891	0.878	0.0325	0.0199	0.0223	0.0254	0.0219
0.0	0.0	0.0	-281.1015	1358.1018	NaN	NaN	1.261	0.8781	0.0324	0.0199	0.0223	0.0253	0.022
0.0	0.0	0.0	243.8985	3820.1018	NaN	NaN	0.94	0.8777	0.0325	0.02	0.0224	0.0253	0.0221
0.0	0.0	0.0	108.8985	1313.1018	NaN	NaN	0.9234	0.8782	0.0324	0.0198	0.0224	0.0251	0.022
0.0	0.0	0.0	-22.1015	1627.1018	NaN	NaN	1.0138	0.8787	0.0322	0.0198	0.0224	0.025	0.0219
0.0	0.0	0.0	501.8985	3818.1018	NaN	NaN	0.8838	0.8782	0.0324	0.0199	0.0225	0.025	0.022
0.0	0.0	0.0	-131.1015	814.1018	NaN	NaN	1.1919	0.8794	0.032	0.0197	0.0222	0.0249	0.0218
0.0	0.0	0.0	1068.8985	1479.1018	NaN	NaN	0.5805	0.8799	0.0317	0.0197	0.0221	0.0248	0.0218
0.0	0.0	0.0	-903.1015	1302.1018	NaN	NaN	1.3	0.8809	0.0311	0.0195	0.0221	0.0246	0.0218
0.0	0.0	0.0	654.8985	3926.1018	NaN	NaN	0.857	0.8813	0.0307	0.0194	0.0222	0.0244	0.022
0.0	0.0	0.0	1873.8985	3912.1018	NaN	NaN	0.6761	0.8815	0.0306	0.0193	0.0223	0.0242	0.0221
0.0	0.0	0.0	-991.1015	1163.1018	NaN	NaN	1.3	0.8831	0.03	0.0191	0.022	0.0239	0.0219
0.0	0.0	0.0	1740.8985	783.1018	NaN	NaN	0.3103	0.8836	0.0297	0.019	0.0221	0.0239	0.0217
0.0	0.0	0.0	791.8985	3016.1018	NaN	NaN	0.792	0.8846	0.0293	0.0189	0.0221	0.0237	0.0214
0.0	0.0	0.0	-1531.1015	1377.1018	NaN	NaN	-0.3	0.8866	0.0286	0.0185	0.0219	0.0234	0.0209
0.0	0.0	0.0	-135.1015	-900.8982	NaN	NaN	0.8696	0.8883	0.0281	0.0182	0.0217	0.0233	0.0203
0.0	0.0	0.0	802.8985	-1274.8982	NaN	NaN	1.3	0.8883	0.028	0.0183	0.0218	0.0235	0.0201
0.0	0.0	0.0	-637.1015	258.1018	NaN	NaN	-0.3	0.8887	0.0278	0.0182	0.0217	0.0235	0.02
0.0	0.0	0.0	-408.1015	-342.8982	NaN	NaN	0.4566	0.8886	0.0278	0.0182	0.0218	0.0236	0.0199
0.0	0.0	0.0	-238.1015	-2817.8982	NaN	NaN	0.9221	0.8883	0.0279	0.0183	0.0218	0.0237	0.0199
0.0	0.0	0.0	1781.8985	1613.1018	NaN	NaN	0.4751	0.8885	0.0279	0.0185	0.0217	0.0235	0.0199
0.0	0.0	0.0	-998.1015	2794.1018	NaN	NaN	1.3	0.8885	0.0279	0.0186	0.0217	0.0232	0.02
0.0	0.0	0.0	1813.8985	5694.1018	NaN	NaN	0.7584	0.8882	0.0282	0.0188	0.0217	0.023	0.0201
0.0	0.0	0.0	1758.8985	-670.8982	NaN	NaN	-0.3	0.8885	0.0283	0.0185	0.0216	0.0232	0.0199
0.0	0.0	0.0	455.8985	-1035.8982	NaN	NaN	1.3	0.8878	0.0285	0.0186	0.0218	0.0235	0.0199
0.0	0.0	0.0	550.8985	687.1018	NaN	NaN	0.555	0.8877	0.0287	0.0186	0.0218	0.0234	0.0199
0.0	0.0	0.0	946.8985	827.1018	NaN	NaN	0.4662	0.8877	0.0286	0.0187	0.0219	0.0232	0.0199
0.0	0.0	0.0	677.8985	3125.1018	NaN	NaN	0.8217	0.8879	0.0286	0.0187	0.0219	0.0231	0.0198
0.0	0.0	0.0	1537.8985	1384.1018	NaN	NaN	0.4737	0.8885	0.0284	0.0185	0.0218	0.023	0.0197
0.0	0.0	0.0	-163.1015	3646.1018	NaN	NaN	1.0468	0.8885	0.0284	0.0185	0.0218	0.0231	0.0197
0.0	0.0	0.0	-396.1015	847.1018	NaN	NaN	1.3	0.8889	0.0282	0.0184	0.0218	0.0231	0.0196
0.0	0.0	0.0	2498.8985	-1291.8982	NaN	NaN	-0.3	0.8885	0.0282	0.0184	0.0219	0.0234	0.0196
0.0	0.0	0.0	-98.1015	-889.8982	NaN	NaN	0.9007	0.8889	0.028	0.0184	0.0219	0.0233	0.0195
0.0	0.0	0.0	985.8985	-1834.8982	NaN	NaN	1.3	0.8894	0.0279	0.0184	0.0218	0.0231	0.0194
0.0	0.0	0.0	1532.8985	-670.8982	NaN	NaN	-0.3	0.8896	0.0278	0.0184	0.0218	0.023	0.0194
0.0	0.0	0.0	404.8985	2482.1018	NaN	NaN	0.8598	0.8898	0.0278	0.0184	0.0217	0.0229	0.0194
0.0	0.0	0.0	-1546.1015	-2403.8982	NaN	NaN	0.6086	0.8892	0.028	0.0184	0.0217	0.0232	0.0195
0.0	0.0	0.0	-717.1015	-212.8982	NaN	NaN	0.2289	0.8895	0.028	0.0184	0.0216	0.023	0.0195
0.0	0.0	0.0	951.8985	1892.1018	NaN	NaN	0.6653	0.8895	0.0281	0.0185	0.0215	0.0228	0.0196
0.0	0.0	0.0	1116.8985	-1648.8982	NaN	NaN	1.3	0.8891	0.0283	0.0185	0.0215	0.023	0.0197
0.0	0.0	0.0	-192.1015	479.1018	NaN	NaN	1.3	0.8885	0.0285	0.0186	0.0216	0.023	0.0198
0.0	0.0	0.0	-758.1015	4054.1018	NaN	NaN	1.23	0.8874	0.029	0.0189	0.0217	0.023	0.02
0.0	0.0	0.0	1670.8985	3413.1018	NaN	NaN	0.6713	0.8868	0.0294	0.019	0.0216	0.0231	0.0202
0.0	0.0	0.0	2385.8985	4468.1018	NaN	NaN	0.6519	0.8853	0.0299	0.0193	0.0216	0.0233	0.0204
0.0	0.0	0.0	-639.1015	2726.1018	NaN	NaN	1.3	0.8864	0.0297	0.019	0.0214	0.0231	0.0204
0.0	0.0	0.0	1175.8985	2380.1018	NaN	NaN	0.6693	0.886	0.0296	0.0191	0.0216	0.0233	0.0204
0.0	0.0	0.0	-695.1015	2332.1018	NaN	NaN	1.3	0.8858	0.0296	0.019	0.0217	0.0233	0.0205
0.0	0.0	0.0	-340.1015	-2219.8982	NaN	NaN	0.8671	0.8861	0.0293	0.019	0.0218	0.0235	0.0204
0.0	0.0	0.0	-279.1015	300.1018	NaN	NaN	1.3	0.8862	0.0293	0.0191	0.0217	0.0235	0.0203
0.0	0.0	0.0	3429.8985	796.1018	NaN	NaN	0.1884	0.8857	0.0297	0.0193	0.0216	0.0235	0.0202
0.0	0.0	0.0	2241.8985	264.1018	NaN	NaN	0.1054	0.8866	0.0296	0.0192	0.0212	0.0232	0.0201
0.0	0.0	0.0	710.8985	2613.1018	NaN	NaN	0.7861	0.8864	0.0297	0.0192	0.0212	0.0232	0.0202
0.0	0.0	0.0	-601.1015	-854.8982	NaN	NaN	0.5872	0.8873	0.0292	0.0189	0.0211	0.0233	0.0202
0.0	0.0	0.0	-1629.1015	-771.8982	NaN	NaN	0.3215	0.8867	0.0292	0.019	0.0213	0.0236	0.0202
0.0	0.0	0.0	457.8985	1889.1018	NaN	NaN	0.8049	0.8863	0.0294	0.0191	0.0213	0.0237	0.0202
0.0	0.0	0.0	1598.8985	1016.1018	NaN	NaN	0.3886	0.8867	0.0295	0.0191	0.0213	0.0235	0.02
0.0	0.0	0.0	1127.8985	4543.1018	NaN	NaN	0.8011	0.8857	0.03	0.0193	0.0215	0.0235	0.02
0.0	0.0	0.0	-2.1015	1233.1018	NaN	NaN	1.0017	0.8872	0.0294	0.0189	0.0211	0.0233	0.02
0.0	0.0	0.0	-858.1015	1355.1018	NaN	NaN	1.3	0.8867	0.0293	0.019	0.0213	0.0235	0.0201
0.0	0.0	0.0	339.8985	1794.1018	NaN	NaN	0.8407	0.8866	0.0292	0.0191	0.0213	0.0236	0.0202
0.0	0.0	0.0	-1611.1015	2776.1018	NaN	NaN	1.3	0.8874	0.0288	0.019	0.0213	0.0233	0.0201
0.0	0.0	0.0	-2202.1015	-419.8982	NaN	NaN	0.1601	0.8878	0.0286	0.0189	0.0214	0.0232	0.02
0.0	0.0	0.0	1113.8985	1337.1018	NaN	NaN	0.5455	0.888	0.0285	0.0189	0.0215	0.0232	0.0199
0.0	0.0	0.0	-500.1015	-94.8982	NaN	NaN	0.1595	0.8888	0.0283	0.0187	0.0214	0.0231	0.0197
0.0	0.0	0.0	676.8985	-938.8982	NaN	NaN	1.3	0.8886	0.0283	0.0188	0.0215	0.0232	0.0197
0.0	0.0	0.0	-824.1015	-311.8982	NaN	NaN	0.2746	0.8887	0.0283	0.0187	0.0214	0.0232	0.0197
0.0	0.0	0.0	-459.1015	-137.8982	NaN	NaN	0.231	0.8881	0.0285	0.019	0.0214	0.0232	0.0197
0.0	0.0	0.0	1384.8985	-60.8982	NaN	NaN	-0.046	0.8881	0.0287	0.019	0.0213	0.0233	0.0197
0.0	0.0	0.0	506.8985	2435.1018	NaN	NaN	0.8277	0.8873	0.0292	0.019	0.0213	0.0234	0.0197
0.0	0.0	0.0	473.8985	1633.1018	NaN	NaN	0.7751	0.8865	0.0297	0.0189	0.0213	0.0237	0.0199
0.0	0.0	0.0	506.8985	3133.1018	NaN	NaN	0.8607	0.8851	0.0304	0.019	0.0214	0.0241	0.02
0.0	0.0	0.0	1737.8985	3566.1018	NaN	NaN	0.6723	0.8833	0.0313	0.0192	0.0216	0.0244	0.0201
0.0	0.0	0.0	-813.1015	2466.1018	NaN	NaN	1.3	0.8844	0.031	0.0189	0.0214	0.0242	0.0202
0.0	0.0	0.0	419.8985	579.1018	NaN	NaN	0.5797	0.8839	0.0309	0.0189	0.0215	0.0244	0.0204
0.0	0.0	0.0	-342.1015	19.1018	NaN	NaN	-0.0591	0.8826	0.0312	0.0191	0.0218	0.0248	0.0205
0.0	0.0	0.0	-194.1015	1884.1018	NaN	NaN	1.1149	0.8821	0.0313	0.0191	0.0219	0.0249	0.0206
0.0	0.0	0.0	-1217.1015	536.1018	NaN	NaN	-0.3	0.8823	0.0311	0.0191	0.022	0.0249	0.0206
0.0	0.0	0.0	205.8985	165.1018	NaN	NaN	0.445	0.8819	0.0312	0.0192	0.0221	0.0251	0.0206
0.0	0.0	0.0	8.8985	-3604.8982	NaN	NaN	1.0025	0.8818	0.031	0.0192	0.0221	0.0252	0.0207
0.0	0.0	0.0	800.8985	2530.1018	NaN	NaN	0.7596	0.8816	0.0314	0.0192	0.0221	0.0253	0.0204
0.0	0.0	0.0	-932.1015	1701.1018	NaN	NaN	1.3	0.8824	0.0312	0.019	0.0219	0.0251	0.0204
0.0	0.0	0.0	-1032.1015	-711.8982	NaN	NaN	0.4082	0.8823	0.0312	0.019	0.0219	0.0252	0.0203
0.0	0.0	0.0	373.8985	2921.1018	NaN	NaN	0.8865	0.8812	0.0317	0.0191	0.022	0.0255	0.0204
0.0	0.0	0.0	1184.8985	1301.1018	NaN	NaN	0.5234	0.8808	0.032	0.0191	0.0221	0.0256	0.0204
0.0	0.0	0.0	853.8985	1686.1018	NaN	NaN	0.6638	0.8807	0.0321	0.019	0.0221	0.0257	0.0204
0.0	0.0	0.0	-2626.1015	783.1018	NaN	NaN	-0.3	0.8808	0.0319	0.019	0.0221	0.0257	0.0205
0.0	0.0	0.0	336.8985	842.1018	NaN	NaN	0.7143	0.8798	0.0322	0.0193	0.0223	0.0259	0.0205
0.0	0.0	0.0	2759.8985	2680.1018	NaN	NaN	0.4927	0.8787	0.0328	0.0195	0.0225	0.026	0.0206
0.0	0.0	0.0	-709.1015	1766.1018	NaN	NaN	1.3	0.8812	0.0318	0.0191	0.022	0.0254	0.0205
0.0	0.0	0.0	283.8985	-282.8982	NaN	NaN	-0.3	0.8806	0.0318	0.0193	0.0222	0.0255	0.0206
0.0	0.0	0.0	817.8985	566.1018	NaN	NaN	0.409	0.8803	0.0317	0.0193	0.0222	0.0256	0.0208
0.0	0.0	0.0	-1810.1015	163.1018	NaN	NaN	-0.099	0.8802	0.0315	0.0194	0.0222	0.0257	0.021
0.0	0.0	0.0	870.8985	-361.8982	NaN	NaN	-0.3	0.8799	0.0317	0.0194	0.0222	0.0258	0.0209
0.0	0.0	0.0	329.8985	-357.8982	NaN	NaN	1.3	0.8786	0.0324	0.0195	0.0224	0.0261	0.0209
0.0	0.0	0.0	1679.8985	-17.8982	NaN	NaN	-0.0108	0.8776	0.0331	0.0196	0.0225	0.0263	0.0209
0.0	0.0	0.0	4764.8985	2491.1018	NaN	NaN	0.3433	0.877	0.0336	0.0194	0.0225	0.0265	0.021
0.0	0.0	0.0	-865.1015	-1030.8982	NaN	NaN	0.5437	0.8776	0.0335	0.0192	0.0223	0.0264	0.0209
0.0	0.0	0.0	1159.8985	3129.1018	NaN	NaN	0.7296	0.8745	0.0349	0.0196	0.0229	0.0271	0.0211
0.0	0.0	0.0	-300.1015	1958.1018	NaN	NaN	1.181	0.8778	0.0337	0.0188	0.0222	0.0264	0.021
0.0	0.0	0.0	1052.8985	704.1018	NaN	NaN	0.4007	0.8766	0.034	0.0191	0.0226	0.0267	0.021
0.0	0.0	0.0	-496.1015	157.1018	NaN	NaN	-0.3	0.8782	0.0334	0.0188	0.0223	0.0264	0.021
0.0	0.0	0.0	-410.1015	2502.1018	NaN	NaN	1.196	0.876	0.0341	0.0192	0.0228	0.0268	0.0211
0.0	0.0	0.0	1781.8985	1282.1018	NaN	NaN	0.4184	0.8774	0.0335	0.019	0.0225	0.0265	0.0212
0.0	0.0	0.0	-1458.1015	-2903.8982	NaN	NaN	0.6657	0.8775	0.0332	0.019	0.0226	0.0264	0.0212
0.0	0.0	0.0	3183.8985	236.1018	NaN	NaN	0.069	0.8761	0.0337	0.0193	0.0229	0.0268	0.0212
0.0	0.0	0.0	-1043.1015	1208.1018	NaN	NaN	1.3	0.8773	0.0333	0.0191	0.0225	0.0265	0.0213
0.0	0.0	0.0	226.8985	189.1018	NaN	NaN	0.4546	0.8779	0.0331	0.019	0.0225	0.0263	0.0212
0.0	0.0	0.0	-1218.1015	1380.1018	NaN	NaN	1.3	0.8785	0.0329	0.0189	0.0223	0.0262	0.0212
0.0	0.0	0.0	-2201.1015	1092.1018	NaN	NaN	-0.3	0.8783	0.033	0.0189	0.0224	0.0263	0.0211
0.0	0.0	0.0	-1122.1015	3174.1018	NaN	NaN	1.3	0.8792	0.0326	0.0189	0.0222	0.026	0.021
0.0	0.0	0.0	998.8985	-1157.8982	NaN	NaN	1.3	0.8795	0.0324	0.0188	0.0223	0.0259	0.021
0.0	0.0	0.0	-2028.1015	-883.8982	NaN	NaN	0.3035	0.8796	0.0323	0.0189	0.0223	0.0259	0.021
0.0	0.0	0.0	-96.1015	-696.8982	NaN	NaN	0.8788	0.8795	0.0324	0.019	0.0223	0.0259	0.0209
0.0	0.0	0.0	-665.1015	292.1018	NaN	NaN	-0.3	0.8792	0.0326	0.019	0.0223	0.026	0.0208
0.0	0.0	0.0	-1228.1015	1795.1018	NaN	NaN	1.3	0.8785	0.033	0.0192	0.0224	0.0261	0.0209
0.0	0.0	0.0	-230.1015	-114.8982	NaN	NaN	0.333	0.8797	0.0328	0.019	0.0221	0.0257	0.0207
0.0	0.0	0.0	4364.8985	602.1018	NaN	NaN	0.1212	0.8772	0.0339	0.0194	0.0226	0.0261	0.0209
0.0	0.0	0.0	620.8985	-916.8982	NaN	NaN	1.3	0.8794	0.0332	0.019	0.0221	0.0255	0.0208
0.0	0.0	0.0	1701.8985	2485.1018	NaN	NaN	0.5935	0.8775	0.034	0.0193	0.0225	0.0259	0.0208
0.0	0.0	0.0	-136.1015	4511.1018	NaN	NaN	1.0311	0.8784	0.0338	0.019	0.0223	0.0257	0.0209
0.0	0.0	0.0	-273.1015	1953.1018	NaN	NaN	1.1626	0.8779	0.0339	0.019	0.0224	0.0258	0.021
0.0	0.0	0.0	-2215.1015	1279.1018	NaN	NaN	-0.3	0.8797	0.0331	0.0186	0.0222	0.0255	0.021
0.0	0.0	0.0	1724.8985	24.1018	NaN	NaN	0.0138	0.8776	0.0337	0.019	0.0226	0.026	0.021
0.0	0.0	0.0	-21.1015	2288.1018	NaN	NaN	1.0093	0.8767	0.0341	0.0191	0.0227	0.0264	0.021
0.0	0.0	0.0	482.8985	4136.1018	NaN	NaN	0.8955	0.8757	0.0347	0.0193	0.0229	0.0266	0.0208
0.0	0.0	0.0	-712.1015	6408.1018	NaN	NaN	1.125	0.8766	0.0345	0.0191	0.0228	0.0263	0.0207
0.0	0.0	0.0	1031.8985	1192.1018	NaN	NaN	0.536	0.8793	0.0333	0.0187	0.0223	0.0257	0.0207
0.0	0.0	0.0	619.8985	-340.8982	NaN	NaN	-0.3	0.8795	0.0329	0.0188	0.0224	0.0257	0.0207
0.0	0.0	0.0	-1440.1015	2887.1018	NaN	NaN	1.3	0.8789	0.033	0.0189	0.0226	0.0258	0.0208
0.0	0.0	0.0	75.8985	-1367.8982	NaN	NaN	1.0587	0.8798	0.0324	0.0188	0.0225	0.0257	0.0207
0.0	0.0	0.0	497.8985	-360.8982	NaN	NaN	-0.3	0.8791	0.0325	0.019	0.0227	0.026	0.0207
0.0	0.0	0.0	2101.8985	-559.8982	NaN	NaN	-0.3	0.8787	0.0326	0.0191	0.0227	0.0262	0.0207
0.0	0.0	0.0	-1013.1015	777.1018	NaN	NaN	-0.3	0.8786	0.0327	0.0191	0.0226	0.0263	0.0207
0.0	0.0	0.0	-457.1015	291.1018	NaN	NaN	-0.3	0.8786	0.0329	0.0191	0.0226	0.0263	0.0206
0.0	0.0	0.0	597.8985	727.1018	NaN	NaN	0.5488	0.8781	0.0332	0.0191	0.0227	0.0264	0.0205
0.0	0.0	0.0	101.8985	710.1018	NaN	NaN	0.8745	0.8776	0.0335	0.0191	0.0228	0.0265	0.0204
0.0	0.0	0.0	2900.8985	2243.1018	NaN	NaN	0.4361	0.8762	0.0342	0.0193	0.0231	0.0267	0.0204
0.0	0.0	0.0	26.8985	3679.1018	NaN	NaN	0.9927	0.878	0.0336	0.0189	0.0227	0.0262	0.0206
0.0	0.0	0.0	642.8985	-917.8982	NaN	NaN	1.3	0.8784	0.0333	0.0189	0.0227	0.026	0.0207
0.0	0.0	0.0	-1142.1015	337.1018	NaN	NaN	-0.3	0.8778	0.0333	0.0191	0.0229	0.0261	0.0209
0.0	0.0	0.0	736.8985	-849.8982	NaN	NaN	1.3	0.877	0.0334	0.0192	0.023	0.0263	0.021
0.0	0.0	0.0	582.8985	-76.8982	NaN	NaN	-0.152	0.8769	0.0335	0.0192	0.023	0.0264	0.021
0.0	0.0	0.0	-121.1015	-2564.8982	NaN	NaN	0.9549	0.8768	0.0334	0.0193	0.023	0.0264	0.021
0.0	0.0	0.0	1490.8985	1844.1018	NaN	NaN	0.553	0.873	0.0351	0.0197	0.0238	0.0273	0.0211
0.0	0.0	0.0	1075.8985	377.1018	NaN	NaN	0.2595	0.8749	0.0347	0.0192	0.0233	0.0269	0.021
0.0	0.0	0.0	757.8985	1561.1018	NaN	NaN	0.6732	0.8744	0.0349	0.0193	0.0235	0.0269	0.021
0.0	0.0	0.0	-596.1015	1250.1018	NaN	NaN	1.3	0.8761	0.0343	0.019	0.0231	0.0265	0.021
0.0	0.0	0.0	1870.8985	1194.1018	NaN	NaN	0.3896	0.8742	0.035	0.0194	0.0235	0.0269	0.0211
0.0	0.0	0.0	-690.1015	739.1018	NaN	NaN	1.3	0.8776	0.0336	0.0189	0.0228	0.0261	0.021
0.0	0.0	0.0	1456.8985	-1031.8982	NaN	NaN	-0.3	0.8761	0.0339	0.0192	0.0232	0.0265	0.0211
0.0	0.0	0.0	-380.1015	609.1018	NaN	NaN	1.3	0.8756	0.0341	0.0193	0.0232	0.0267	0.0211
0.0	0.0	0.0	1622.8985	2243.1018	NaN	NaN	0.5802	0.873	0.0352	0.0196	0.0237	0.0272	0.0212
0.0	0.0	0.0	1468.8985	1453.1018	NaN	NaN	0.4973	0.8767	0.0339	0.019	0.023	0.0263	0.021
0.0	0.0	0.0	-953.1015	-1325.8982	NaN	NaN	0.5818	0.8771	0.0336	0.0191	0.023	0.0262	0.0211
0.0	0.0	0.0	-350.1015	299.1018	NaN	NaN	-0.3	0.8767	0.0336	0.0192	0.0231	0.0263	0.0211
0.0	0.0	0.0	751.8985	1429.1018	NaN	NaN	0.6553	0.8762	0.0338	0.0193	0.0232	0.0264	0.0211
0.0	0.0	0.0	1791.8985	2564.1018	NaN	NaN	0.5886	0.8763	0.0338	0.0193	0.0232	0.0263	0.0211
0.0	0.0	0.0	577.8985	-2397.8982	NaN	NaN	1.3	0.8777	0.0331	0.0191	0.023	0.026	0.0211
0.0	0.0	0.0	777.8985	711.1018	NaN	NaN	0.4776	0.876	0.0337	0.0194	0.0234	0.0264	0.0211
0.0	0.0	0.0	1890.8985	849.1018	NaN	NaN	0.3099	0.8758	0.0338	0.0194	0.0234	0.0265	0.0211
0.0	0.0	0.0	-1263.1015	1377.1018	NaN	NaN	1.3	0.8758	0.0339	0.0193	0.0234	0.0265	0.0211
0.0	0.0	0.0	-389.1015	109.1018	NaN	NaN	-0.3	0.8765	0.0337	0.0192	0.0233	0.0263	0.021
0.0	0.0	0.0	3557.8985	-1573.8982	NaN	NaN	-0.3	0.8759	0.0339	0.0194	0.0234	0.0264	0.021
0.0	0.0	0.0	-680.1015	795.1018	NaN	NaN	1.3	0.8771	0.0334	0.0192	0.0231	0.0261	0.0211
0.0	0.0	0.0	1048.8985	-2994.8982	NaN	NaN	1.3	0.8775	0.0331	0.0193	0.0231	0.026	0.0211
0.0	0.0	0.0	-655.1015	3542.1018	NaN	NaN	1.2269	0.8759	0.0336	0.0196	0.0234	0.0263	0.0212
0.0	0.0	0.0	694.8985	-1335.8982	NaN	NaN	1.3	0.8768	0.0333	0.0194	0.0231	0.0261	0.0213
0.0	0.0	0.0	1545.8985	-1507.8982	NaN	NaN	-0.3	0.8773	0.0331	0.0194	0.023	0.026	0.0212
0.0	0.0	0.0	-63.1015	2288.1018	NaN	NaN	1.0284	0.8737	0.0346	0.0198	0.0237	0.0268	0.0213
0.0	0.0	0.0	764.8985	-493.8982	NaN	NaN	-0.3	0.8753	0.0344	0.0194	0.0233	0.0264	0.0212
0.0	0.0	0.0	2155.8985	2897.1018	NaN	NaN	0.5733	0.8748	0.0347	0.0194	0.0234	0.0265	0.0212
0.0	0.0	0.0	2409.8985	1275.1018	NaN	NaN	0.346	0.8751	0.0347	0.0193	0.0233	0.0264	0.0212
0.0	0.0	0.0	-241.1015	2471.1018	NaN	NaN	1.1081	0.8754	0.0347	0.0191	0.0232	0.0265	0.0212
0.0	0.0	0.0	693.8985	1929.1018	NaN	NaN	0.7355	0.8749	0.0349	0.0192	0.0233	0.0266	0.0212
0.0	0.0	0.0	3828.8985	4638.1018	NaN	NaN	0.5478	0.8733	0.0356	0.0194	0.0235	0.0269	0.0212
0.0	0.0	0.0	1079.8985	824.1018	NaN	NaN	0.4328	0.8767	0.0342	0.0188	0.0229	0.0263	0.0212
0.0	0.0	0.0	1141.8985	592.1018	NaN	NaN	0.3415	0.875	0.0345	0.0191	0.0234	0.0267	0.0213
0.0	0.0	0.0	209.8985	2399.1018	NaN	NaN	0.9195	0.8748	0.0344	0.0192	0.0234	0.0268	0.0214
0.0	0.0	0.0	-1299.1015	2877.1018	NaN	NaN	1.3	0.8742	0.0345	0.0193	0.0236	0.0269	0.0216
0.0	0.0	0.0	-108.1015	-578.8982	NaN	NaN	0.8426	0.8762	0.0335	0.019	0.0233	0.0265	0.0215
0.0	0.0	0.0	-416.1015	1918.1018	NaN	NaN	1.277	0.8749	0.0337	0.0193	0.0236	0.0268	0.0216
0.0	0.0	0.0	-359.1015	-1369.8982	NaN	NaN	0.7923	0.8758	0.0333	0.0192	0.0235	0.0266	0.0216
0.0	0.0	0.0	-552.1015	928.1018	NaN	NaN	1.3	0.8758	0.0331	0.0192	0.0236	0.0267	0.0216
0.0	0.0	0.0	-1365.1015	1368.1018	NaN	NaN	1.3	0.8765	0.0327	0.0191	0.0235	0.0266	0.0217
0.0	0.0	0.0	224.8985	562.1018	NaN	NaN	0.7142	0.8763	0.0325	0.0192	0.0235	0.0267	0.0218
0.0	0.0	0.0	-2337.1015	-2038.8982	NaN	NaN	0.4659	0.8762	0.0322	0.0192	0.0235	0.0269	0.022
0.0	0.0	0.0	-1601.1015	1406.1018	NaN	NaN	-0.3	0.8749	0.0327	0.0195	0.0238	0.0273	0.0218
0.0	0.0	0.0	296.8985	1175.1018	NaN	NaN	0.7983	0.8741	0.0333	0.0195	0.0238	0.0275	0.0218
0.0	0.0	0.0	-529.1015	2272.1018	NaN	NaN	1.3	0.8742	0.0335	0.0195	0.0238	0.0273	0.0217
0.0	0.0	0.0	3016.8985	2872.1018	NaN	NaN	0.4877	0.8725	0.0344	0.0197	0.0242	0.0275	0.0217
0.0	0.0	0.0	-138.1015	1064.1018	NaN	NaN	1.1491	0.8762	0.0332	0.0191	0.0234	0.0265	0.0216
0.0	0.0	0.0	1029.8985	-1258.8982	NaN	NaN	1.3	0.8758	0.0331	0.0192	0.0236	0.0266	0.0218
0.0	0.0	0.0	1755.8985	1983.1018	NaN	NaN	0.5304	0.8756	0.033	0.0193	0.0236	0.0266	0.0219
0.0	0.0	0.0	-1596.1015	570.1018	NaN	NaN	-0.3	0.8758	0.0327	0.0193	0.0235	0.0266	0.0221
0.0	0.0	0.0	-1102.1015	-1308.8982	NaN	NaN	0.5429	0.8753	0.0325	0.0194	0.0237	0.0269	0.0222
0.0	0.0	0.0	1033.8985	963.1018	NaN	NaN	0.4823	0.8746	0.0328	0.0195	0.0238	0.0271	0.0222
0.0	0.0	0.0	-561.1015	401.1018	NaN	NaN	-0.3	0.8753	0.0325	0.0194	0.0236	0.027	0.0221
0.0	0.0	0.0	-960.1015	1796.1018	NaN	NaN	1.3	0.8751	0.0327	0.0195	0.0237	0.027	0.022
0.0	0.0	0.0	1129.8985	2842.1018	NaN	NaN	0.7155	0.8747	0.033	0.0195	0.0238	0.027	0.0219
0.0	0.0	0.0	-1045.1015	2091.1018	NaN	NaN	1.3	0.8771	0.0321	0.0192	0.0234	0.0264	0.0218
0.0	0.0	0.0	34.8985	932.1018	NaN	NaN	0.9639	0.8773	0.0318	0.0192	0.0234	0.0264	0.0219
0.0	0.0	0.0	-1019.1015	-2671.8982	NaN	NaN	0.7239	0.8776	0.0313	0.0193	0.0234	0.0265	0.022
0.0	0.0	0.0	2884.8985	2597.1018	NaN	NaN	0.4738	0.8761	0.0319	0.0196	0.0238	0.0268	0.0218
0.0	0.0	0.0	932.8985	1296.1018	NaN	NaN	0.5815	0.8782	0.031	0.0192	0.0233	0.0263	0.0219
0.0	0.0	0.0	-1089.1015	-1472.8982	NaN	NaN	0.5749	0.8774	0.031	0.0194	0.0236	0.0266	0.022
0.0	0.0	0.0	137.8985	557.1018	NaN	NaN	0.8016	0.8772	0.0311	0.0195	0.0237	0.0266	0.0219
0.0	0.0	0.0	-431.1015	1373.1018	NaN	NaN	1.3	0.8774	0.0312	0.0194	0.0236	0.0265	0.0218
0.0	0.0	0.0	192.8985	640.1018	NaN	NaN	0.7684	0.878	0.031	0.0194	0.0236	0.0263	0.0218
0.0	0.0	0.0	2092.8985	744.1018	NaN	NaN	0.2623	0.8774	0.0313	0.0195	0.0237	0.0263	0.0217
0.0	0.0	0.0	-832.1015	-356.8982	NaN	NaN	0.3002	0.8784	0.031	0.0193	0.0235	0.0261	0.0218
0.0	0.0	0.0	1183.8985	2478.1018	NaN	NaN	0.6767	0.8777	0.0312	0.0195	0.0237	0.0262	0.0218
0.0	0.0	0.0	283.8985	615.1018	NaN	NaN	0.6842	0.8786	0.0308	0.0193	0.0235	0.026	0.0218
0.0	0.0	0.0	147.8985	89.1018	NaN	NaN	0.376	0.878	0.031	0.0194	0.0237	0.0261	0.0218
0.0	0.0	0.0	195.8985	2114.1018	NaN	NaN	0.9152	0.8781	0.0311	0.0193	0.0236	0.0261	0.0218
0.0	0.0	0.0	75.8985	-179.8982	NaN	NaN	1.3	0.8783	0.031	0.0193	0.0235	0.0261	0.0218
0.0	0.0	0.0	576.8985	-816.8982	NaN	NaN	1.3	0.878	0.0312	0.0193	0.0236	0.0262	0.0218
0.0	0.0	0.0	-752.1015	5778.1018	NaN	NaN	1.1496	0.8773	0.0316	0.0194	0.0237	0.0263	0.0217
0.0	0.0	0.0	-553.1015	2550.1018	NaN	NaN	1.277	0.8783	0.0312	0.0192	0.0235	0.026	0.0218
0.0	0.0	0.0	2230.8985	656.1018	NaN	NaN	0.2273	0.8782	0.0311	0.0193	0.0236	0.026	0.0218
0.0	0.0	0.0	1839.8985	662.1018	NaN	NaN	0.2646	0.8781	0.0312	0.0194	0.0236	0.026	0.0218
0.0	0.0	0.0	912.8985	2798.1018	NaN	NaN	0.754	0.8783	0.0311	0.0193	0.0236	0.0259	0.0218
0.0	0.0	0.0	1112.8985	1224.1018	NaN	NaN	0.5238	0.8785	0.0309	0.0193	0.0236	0.0259	0.0218
0.0	0.0	0.0	895.8985	130.1018	NaN	NaN	0.1268	0.8782	0.0308	0.0194	0.0237	0.026	0.0219
0.0	0.0	0.0	1203.8985	754.1018	NaN	NaN	0.3851	0.8778	0.0309	0.0194	0.0238	0.0262	0.0219
0.0	0.0	0.0	-1997.1015	624.1018	NaN	NaN	-0.3	0.8783	0.0305	0.0194	0.0238	0.0261	0.022
0.0	0.0	0.0	-575.1015	629.1018	NaN	NaN	1.3	0.8776	0.0307	0.0195	0.0239	0.0263	0.0219
0.0	0.0	0.0	2393.8985	597.1018	NaN	NaN	0.1996	0.8779	0.0306	0.0195	0.0239	0.0261	0.022
0.0	0.0	0.0	1013.8985	-29.8982	NaN	NaN	-0.0304	0.8786	0.0302	0.0194	0.0238	0.026	0.022
0.0	0.0	0.0	-248.1015	-2295.8982	NaN	NaN	0.9025	0.8792	0.03	0.0191	0.0238	0.0261	0.0218
0.0	0.0	0.0	1045.8985	-2815.8982	NaN	NaN	1.3	0.8781	0.0301	0.0193	0.024	0.0264	0.022
0.0	0.0	0.0	134.8985	2489.1018	NaN	NaN	0.9486	0.8775	0.0304	0.0195	0.024	0.0264	0.0221
0.0	0.0	0.0	1239.8985	2519.1018	NaN	NaN	0.6702	0.8774	0.0306	0.0195	0.024	0.0264	0.0222
0.0	0.0	0.0	1820.8985	-208.8982	NaN	NaN	-0.1296	0.8776	0.0304	0.0194	0.0239	0.0264	0.0223
0.0	0.0	0.0	881.8985	-448.8982	NaN	NaN	-0.3	0.8768	0.0306	0.0195	0.0241	0.0266	0.0224
0.0	0.0	0.0	397.8985	-277.8982	NaN	NaN	-0.3	0.8765	0.0308	0.0195	0.0241	0.0267	0.0224
0.0	0.0	0.0	1535.8985	1852.1018	NaN	NaN	0.5467	0.8762	0.031	0.0195	0.0241	0.0268	0.0224
0.0	0.0	0.0	889.8985	793.1018	NaN	NaN	0.4712	0.8759	0.0311	0.0195	0.0242	0.0268	0.0225
0.0	0.0	0.0	1096.8985	2541.1018	NaN	NaN	0.6985	0.876	0.0312	0.0195	0.0242	0.0267	0.0224
0.0	0.0	0.0	330.8985	-45.8982	NaN	NaN	-0.161	0.8768	0.0308	0.0193	0.024	0.0266	0.0225
0.0	0.0	0.0	-399.1015	1726.1018	NaN	NaN	1.3	0.876	0.0307	0.0194	0.0243	0.0269	0.0226
0.0	0.0	0.0	1525.8985	-2109.8982	NaN	NaN	1.3	0.8756	0.0306	0.0194	0.0244	0.0272	0.0228
0.0	0.0	0.0	-811.1015	-359.8982	NaN	NaN	0.3073	0.8752	0.0306	0.0194	0.0246	0.0273	0.0228
0.0	0.0	0.0	-11.1015	4019.1018	NaN	NaN	1.0028	0.8752	0.0307	0.0194	0.0245	0.0273	0.0229
0.0	0.0	0.0	332.8985	-3049.8982	NaN	NaN	1.1225	0.8757	0.0304	0.0193	0.0244	0.0273	0.023
0.0	0.0	0.0	1120.8985	-507.8982	NaN	NaN	-0.3	0.8749	0.0306	0.0194	0.0246	0.0275	0.023
0.0	0.0	0.0	-953.1015	3455.1018	NaN	NaN	1.3	0.8754	0.0307	0.0193	0.0244	0.0273	0.023
0.0	0.0	0.0	1820.8985	-203.8982	NaN	NaN	-0.1261	0.8748	0.031	0.0194	0.0245	0.0274	0.023
0.0	0.0	0.0	-434.1015	1130.1018	NaN	NaN	1.3	0.8752	0.0309	0.0193	0.0244	0.0272	0.023
0.0	0.0	0.0	-221.1015	1813.1018	NaN	NaN	1.1389	0.8752	0.031	0.0193	0.0244	0.0271	0.023
0.0	0.0	0.0	-812.1015	557.1018	NaN	NaN	-0.3	0.8757	0.0307	0.0191	0.0243	0.0271	0.0231
0.0	0.0	0.0	615.8985	-2612.8982	NaN	NaN	1.3	0.8748	0.0308	0.0193	0.0245	0.0274	0.0232
0.0	0.0	0.0	997.8985	942.1018	NaN	NaN	0.4856	0.8748	0.031	0.0193	0.0244	0.0274	0.0232
0.0	0.0	0.0	915.8985	1601.1018	NaN	NaN	0.6361	0.8739	0.0315	0.0195	0.0245	0.0274	0.0232
0.0	0.0	0.0	-1380.1015	1902.1018	NaN	NaN	1.3	0.8742	0.0316	0.0195	0.0243	0.0272	0.0232
0.0	0.0	0.0	-26.1015	2054.1018	NaN	NaN	1.0129	0.8745	0.0316	0.0193	0.0243	0.0271	0.0232
0.0	0.0	0.0	1726.8985	-1742.8982	NaN	NaN	1.3	0.8749	0.0314	0.0192	0.0242	0.027	0.0232
0.0	0.0	0.0	1354.8985	-307.8982	NaN	NaN	-0.2941	0.8745	0.0315	0.0193	0.0243	0.0271	0.0233
0.0	0.0	0.0	-1004.1015	622.1018	NaN	NaN	-0.3	0.8748	0.0314	0.0192	0.0242	0.0271	0.0233
0.0	0.0	0.0	1754.8985	1346.1018	NaN	NaN	0.4341	0.874	0.0318	0.0194	0.0243	0.0272	0.0233
0.0	0.0	0.0	1473.8985	4309.1018	NaN	NaN	0.7451	0.8749	0.0317	0.0192	0.0241	0.0268	0.0233
0.0	0.0	0.0	-1624.1015	-200.8982	NaN	NaN	0.1101	0.8762	0.0312	0.0188	0.0239	0.0267	0.0232
0.0	0.0	0.0	2379.8985	79.1018	NaN	NaN	0.0322	0.8747	0.0315	0.019	0.0243	0.0271	0.0233
0.0	0.0	0.0	-1847.1015	-1444.8982	NaN	NaN	0.4389	0.8747	0.0314	0.019	0.0242	0.0272	0.0235
0.0	0.0	0.0	2016.8985	1927.1018	NaN	NaN	0.4886	0.8735	0.0318	0.0192	0.0245	0.0274	0.0236
0.0	0.0	0.0	-644.1015	2240.1018	NaN	NaN	1.3	0.875	0.0314	0.0189	0.0241	0.027	0.0236
0.0	0.0	0.0	959.8985	2832.1018	NaN	NaN	0.7469	0.8723	0.0323	0.0194	0.0248	0.0275	0.0237
0.0	0.0	0.0	-346.1015	1259.1018	NaN	NaN	1.3	0.8754	0.0315	0.0187	0.024	0.0267	0.0237
0.0	0.0	0.0	759.8985	1592.1018	NaN	NaN	0.6769	0.8736	0.0319	0.0189	0.0246	0.0271	0.0239
0.0	0.0	0.0	40.8985	426.1018	NaN	NaN	0.9124	0.8734	0.0319	0.0187	0.0247	0.0272	0.0241
0.0	0.0	0.0	-963.1015	734.1018	NaN	NaN	-0.3	0.8717	0.0323	0.0189	0.0252	0.0274	0.0245
0.0	0.0	0.0	-1725.1015	4582.1018	NaN	NaN	1.3	0.8707	0.0326	0.0189	0.0255	0.0274	0.0249
0.0	0.0	0.0	780.8985	2714.1018	NaN	NaN	0.7766	0.8703	0.0328	0.0188	0.0257	0.0272	0.0252
0.0	0.0	0.0	-725.1015	-17.8982	NaN	NaN	0.0241	0.8696	0.0331	0.0188	0.0259	0.0271	0.0254
0.0	0.0	0.0	2035.8985	1980.1018	NaN	NaN	0.4931	0.8674	0.034	0.0192	0.0264	0.0272	0.0258
0.0	0.0	0.0	-102.1015	3351.1018	NaN	NaN	1.0314	0.8677	0.0341	0.019	0.0262	0.0269	0.026
0.0	0.0	0.0	324.8985	-636.8982	NaN	NaN	1.3	0.8668	0.0346	0.0191	0.0264	0.0271	0.0261
0.0	0.0	0.0	-72.1015	1859.1018	NaN	NaN	1.0403	0.8653	0.0353	0.0193	0.0267	0.0272	0.0262
0.0	0.0	0.0	404.8985	1058.1018	NaN	NaN	0.7232	0.8642	0.0359	0.0194	0.0267	0.0273	0.0265
0.0	0.0	0.0	720.8985	685.1018	NaN	NaN	0.4873	0.8632	0.0364	0.0196	0.0268	0.0275	0.0265
0.0	0.0	0.0	-514.1015	-409.8982	NaN	NaN	0.4436	0.8615	0.0371	0.0199	0.0269	0.0279	0.0266
0.0	0.0	0.0	293.8985	1733.1018	NaN	NaN	0.855	0.8598	0.0379	0.0203	0.027	0.0282	0.0268
0.0	0.0	0.0	-707.1015	1906.1018	NaN	NaN	1.3	0.8599	0.0381	0.0203	0.0267	0.0282	0.0267
0.0	0.0	0.0	1503.8985	2164.1018	NaN	NaN	0.59	0.86	0.0383	0.0204	0.0266	0.0281	0.0266
0.0	0.0	0.0	1788.8985	145.1018	NaN	NaN	0.075	0.86	0.0383	0.0204	0.0265	0.0282	0.0265
0.0	0.0	0.0	295.8985	2289.1018	NaN	NaN	0.8855	0.8587	0.0389	0.0207	0.0266	0.0285	0.0265
0.0	0.0	0.0	2225.8985	1112.1018	NaN	NaN	0.3332	0.8581	0.0393	0.0209	0.0265	0.0287	0.0265
0.0	0.0	0.0	245.8985	3226.1018	NaN	NaN	0.9292	0.8576	0.0396	0.021	0.0265	0.0289	0.0264
0.0	0.0	0.0	-422.1015	1564.1018	NaN	NaN	1.3	0.8574	0.0396	0.0211	0.0265	0.0291	0.0263
0.0	0.0	0.0	-969.1015	1774.1018	NaN	NaN	1.3	0.8569	0.0395	0.0213	0.0266	0.0294	0.0262
0.0	0.0	0.0	-1175.1015	2716.1018	NaN	NaN	1.3	0.8563	0.0395	0.0215	0.0268	0.0298	0.0262
0.0	0.0	0.0	1140.8985	903.1018	NaN	NaN	0.4418	0.8565	0.0393	0.0215	0.0267	0.0298	0.0261
0.0	0.0	0.0	-777.1015	2511.1018	NaN	NaN	1.3	0.8569	0.0392	0.0215	0.0266	0.0297	0.026
0.0	0.0	0.0	-131.1015	892.1018	NaN	NaN	1.1723	0.8573	0.0392	0.0215	0.0266	0.0296	0.0259
0.0	0.0	0.0	-335.1015	296.1018	NaN	NaN	-0.3	0.8579	0.0389	0.0214	0.0264	0.0295	0.0258
0.0	0.0	0.0	1230.8985	111.1018	NaN	NaN	0.0828	0.8576	0.0391	0.0215	0.0266	0.0295	0.0257
0.0	0.0	0.0	-401.1015	1952.1018	NaN	NaN	1.2586	0.8582	0.0387	0.0214	0.0265	0.0295	0.0257
0.0	0.0	0.0	-1416.1015	1588.1018	NaN	NaN	1.3	0.858	0.0385	0.0214	0.0267	0.0297	0.0256
0.0	0.0	0.0	1142.8985	-48.8982	NaN	NaN	-0.0447	0.8582	0.0385	0.0214	0.0266	0.0297	0.0256
0.0	0.0	0.0	-353.1015	2185.1018	NaN	NaN	1.1927	0.8584	0.0385	0.0215	0.0266	0.0296	0.0255
0.0	0.0	0.0	1692.8985	1583.1018	NaN	NaN	0.4832	0.8582	0.0387	0.0216	0.0267	0.0294	0.0253
0.0	0.0	0.0	3621.8985	1543.1018	NaN	NaN	0.2988	0.8587	0.0387	0.0214	0.0266	0.0293	0.0253
0.0	0.0	0.0	-1035.1015	483.1018	NaN	NaN	-0.3	0.8595	0.0381	0.0212	0.0266	0.0293	0.0252
0.0	0.0	0.0	-1236.1015	-182.8982	NaN	NaN	0.1289	0.8593	0.0379	0.0213	0.0267	0.0296	0.0252
0.0	0.0	0.0	-768.1015	-1022.8982	NaN	NaN	0.5711	0.8595	0.0377	0.0212	0.0267	0.0297	0.0252
0.0	0.0	0.0	675.8985	1027.1018	NaN	NaN	0.6031	0.8602	0.0377	0.0213	0.0267	0.0293	0.0248
0.0	0.0	0.0	1695.8985	-92.8982	NaN	NaN	-0.058	0.8608	0.0377	0.0212	0.0266	0.029	0.0247
0.0	0.0	0.0	72.8985	330.1018	NaN	NaN	0.8191	0.8611	0.0376	0.0211	0.0268	0.0289	0.0245
0.0	0.0	0.0	-130.1015	566.1018	NaN	NaN	1.2984	0.8614	0.0376	0.021	0.0268	0.0288	0.0244
0.0	0.0	0.0	-1190.1015	1838.1018	NaN	NaN	1.3	0.8631	0.0371	0.0207	0.0265	0.0284	0.0241
0.0	0.0	0.0	131.8985	601.1018	NaN	NaN	0.8201	0.8634	0.0371	0.0206	0.0266	0.0282	0.024
0.0	0.0	0.0	-201.1015	1982.1018	NaN	NaN	1.1129	0.8642	0.0371	0.0206	0.0265	0.0279	0.0237
0.0	0.0	0.0	1808.8985	907.1018	NaN	NaN	0.334	0.8641	0.0371	0.0206	0.0266	0.028	0.0236
0.0	0.0	0.0	-973.1015	1825.1018	NaN	NaN	1.3	0.8648	0.0368	0.0205	0.0266	0.0279	0.0234
0.0	0.0	0.0	1742.8985	-293.8982	NaN	NaN	-0.2028	0.8646	0.0368	0.0204	0.0267	0.0281	0.0234
0.0	0.0	0.0	-50.1015	-884.8982	NaN	NaN	0.9464	0.8667	0.0362	0.0202	0.0263	0.0276	0.0229
0.0	0.0	0.0	619.8985	3797.1018	NaN	NaN	0.8597	0.8644	0.0376	0.0207	0.027	0.0276	0.0227
0.0	0.0	0.0	-74.1015	3318.1018	NaN	NaN	1.0228	0.8649	0.0379	0.0206	0.0268	0.0272	0.0227
0.0	0.0	0.0	265.8985	194.1018	NaN	NaN	0.422	0.8661	0.0372	0.0203	0.0266	0.0273	0.0225
0.0	0.0	0.0	1986.8985	223.1018	NaN	NaN	0.101	0.8654	0.0373	0.0204	0.0267	0.0276	0.0226
0.0	0.0	0.0	-282.1015	-272.8982	NaN	NaN	0.4917	0.8668	0.0366	0.0201	0.0264	0.0276	0.0225
0.0	0.0	0.0	1545.8985	1022.1018	NaN	NaN	0.398	0.8653	0.0373	0.0206	0.0269	0.0277	0.0223
0.0	0.0	0.0	-216.1015	542.1018	NaN	NaN	1.3	0.8679	0.0368	0.0203	0.0263	0.027	0.0218
0.0	0.0	0.0	2350.8985	2316.1018	NaN	NaN	0.4963	0.8623	0.0395	0.0214	0.0273	0.0273	0.0221
0.0	0.0	0.0	-465.1015	2238.1018	NaN	NaN	1.2623	0.8632	0.0396	0.0213	0.0269	0.027	0.022
0.0	0.0	0.0	81.8985	190.1018	NaN	NaN	0.6989	0.8634	0.0396	0.0213	0.027	0.027	0.0219
0.0	0.0	0.0	474.8985	184.1018	NaN	NaN	0.2794	0.8643	0.0395	0.0211	0.0267	0.0267	0.0216
0.0	0.0	0.0	-48.1015	2948.1018	NaN	NaN	1.0166	0.8587	0.0426	0.0221	0.0277	0.0269	0.0219
0.0	0.0	0.0	617.8985	1378.1018	NaN	NaN	0.6904	0.8621	0.0412	0.0216	0.0271	0.0266	0.0214
0.0	0.0	0.0	-5.1015	3765.1018	NaN	NaN	1.0014	0.8586	0.0426	0.0224	0.0279	0.0271	0.0215
0.0	0.0	0.0	-62.1015	-290.8982	NaN	NaN	0.8241	0.8618	0.0409	0.0217	0.0275	0.0269	0.0212
0.0	0.0	0.0	1235.8985	-568.8982	NaN	NaN	-0.3	0.8645	0.0403	0.0216	0.0267	0.0263	0.0206
0.0	0.0	0.0	555.8985	2771.1018	NaN	NaN	0.8329	0.8494	0.0482	0.0245	0.0293	0.0269	0.0217
0.0	0.0	0.0	664.8985	-346.8982	NaN	NaN	-0.3	0.8483	0.0502	0.0246	0.0291	0.0263	0.0215
0.0	0.0	0.0	2262.8985	4146.1018	NaN	NaN	0.6469	0.8287	0.0601	0.0277	0.0323	0.0283	0.0229
0.0	0.0	0.0	4636.8985	1525.1018	NaN	NaN	0.2475	0.8301	0.0598	0.0271	0.0321	0.0281	0.0226
0.0	0.0	0.0	2472.8985	1808.1018	NaN	NaN	0.4224	0.8308	0.0601	0.027	0.0317	0.028	0.0224
0.0	0.0	0.0	4013.8985	3710.1018	NaN	NaN	0.4803	0.8204	0.0654	0.0284	0.0335	0.029	0.0233
0.0	0.0	0.0	4172.8985	3600.1018	NaN	NaN	0.4632	0.8196	0.0661	0.0284	0.0334	0.0292	0.0232
0.0	0.0	0.0	9033.8985	1238.1018	NaN	NaN	0.1205	0.8089	0.0714	0.0298	0.0353	0.0306	0.024
0.0	0.0	0.0	4471.8985	2132.1018	NaN	NaN	0.3229	0.8109	0.0699	0.0293	0.0353	0.0311	0.0236
0.0	0.0	0.0	1448.8985	652.1018	NaN	NaN	0.3104	0.8156	0.0673	0.0284	0.0347	0.0311	0.023
0.0	0.0	0.0	3265.8985	-842.8982	NaN	NaN	-0.3	0.8189	0.0655	0.0277	0.0343	0.0309	0.0226
0.0	0.0	0.0	5847.8985	536.1018	NaN	NaN	0.084	0.8165	0.0666	0.0281	0.0345	0.0313	0.0229
0.0	0.0	0.0	7009.8985	2125.1018	NaN	NaN	0.2326	0.8088	0.0703	0.0291	0.0361	0.0319	0.0237
0.0	0.0	0.0	5246.8985	-189.8982	NaN	NaN	-0.0376	0.811	0.07	0.0287	0.0354	0.0312	0.0237
0.0	0.0	0.0	6986.8985	1640.1018	NaN	NaN	0.1901	0.7939	0.0793	0.0309	0.0379	0.0326	0.0254
0.0	0.0	0.0	4072.8985	3119.1018	NaN	NaN	0.4337	0.7928	0.0805	0.0307	0.0381	0.0325	0.0254
0.0	0.0	0.0	6042.8985	-124.8982	NaN	NaN	-0.0211	0.7941	0.0799	0.0302	0.0383	0.0325	0.0251
0.0	0.0	0.0	3018.8985	2727.1018	NaN	NaN	0.4746	0.7996	0.0768	0.0292	0.0378	0.0322	0.0244
0.0	0.0	0.0	5151.8985	-187.8982	NaN	NaN	-0.0379	0.8028	0.0748	0.0285	0.0377	0.0322	0.024
0.0	0.0	0.0	3559.8985	375.1018	NaN	NaN	0.0953	0.8113	0.0706	0.0273	0.0362	0.0312	0.0234
0.0	0.0	0.0	4349.8985	83.1018	NaN	NaN	0.0187	0.811	0.071	0.0274	0.0358	0.0312	0.0236
0.0	0.0	0.0	5293.8985	4009.1018	NaN	NaN	0.4309	0.8011	0.0757	0.0285	0.0377	0.0323	0.0247
0.0	0.0	0.0	7062.8985	-1865.8982	NaN	NaN	-0.3	0.8135	0.0697	0.0269	0.0352	0.031	0.0237
0.0	0.0	0.0	4334.8985	2066.1018	NaN	NaN	0.3228	0.8151	0.0686	0.0267	0.0353	0.0308	0.0236
0.0	0.0	0.0	4172.8985	163.1018	NaN	NaN	0.0376	0.8206	0.0661	0.026	0.0338	0.03	0.0235
0.0	0.0	0.0	3032.8985	4601.1018	NaN	NaN	0.6027	0.8126	0.0706	0.027	0.0348	0.0305	0.0245
0.0	0.0	0.0	5688.8985	3687.1018	NaN	NaN	0.3932	0.8095	0.072	0.0273	0.0355	0.0308	0.0248
0.0	0.0	0.0	5474.8985	2454.1018	NaN	NaN	0.3095	0.8149	0.0689	0.0264	0.0354	0.0304	0.024
0.0	0.0	0.0	1903.8985	1177.1018	NaN	NaN	0.3821	0.8257	0.0637	0.0252	0.0331	0.0294	0.0229
0.0	0.0	0.0	4614.8985	2616.1018	NaN	NaN	0.3618	0.8165	0.0681	0.0264	0.0349	0.0302	0.024
0.0	0.0	0.0	97.8985	4735.1018	NaN	NaN	0.9797	0.8199	0.0667	0.0259	0.0342	0.0298	0.0236
0.0	0.0	0.0	1036.8985	2892.1018	NaN	NaN	0.7361	0.8145	0.0692	0.0265	0.0355	0.0305	0.0239
0.0	0.0	0.0	1500.8985	956.1018	NaN	NaN	0.3891	0.8207	0.0659	0.0257	0.0346	0.0302	0.023
0.0	0.0	0.0	1783.8985	1242.1018	NaN	NaN	0.4105	0.8211	0.0648	0.0255	0.0352	0.0308	0.0226
0.0	0.0	0.0	519.8985	3295.1018	NaN	NaN	0.8637	0.8256	0.0615	0.0249	0.035	0.0311	0.022
0.0	0.0	0.0	2334.8985	-493.8982	NaN	NaN	-0.2683	0.8341	0.0566	0.0239	0.0337	0.0305	0.0211
0.0	0.0	0.0	3501.8985	265.1018	NaN	NaN	0.0704	0.8351	0.0555	0.0239	0.0336	0.0306	0.0213
0.0	0.0	0.0	4460.8985	207.1018	NaN	NaN	0.0444	0.8302	0.0577	0.0244	0.0343	0.0309	0.0224
0.0	0.0	0.0	3483.8985	-447.8982	NaN	NaN	-0.1475	0.8178	0.0639	0.0258	0.0366	0.0321	0.0238
0.0	0.0	0.0	5483.8985	3343.1018	NaN	NaN	0.3787	0.7902	0.0758	0.0275	0.0441	0.0363	0.0261
0.0	0.0	0.0	4037.8985	5778.1018	NaN	NaN	0.5886	0.7859	0.0764	0.0264	0.0478	0.0377	0.0259
0.0	0.0	0.0	3061.8985	-1428.8982	NaN	NaN	-0.3	0.8113	0.0659	0.0237	0.0416	0.0345	0.023
0.0	0.0	0.0	1912.8985	2661.1018	NaN	NaN	0.5818	0.8084	0.0664	0.0237	0.0433	0.0352	0.0229
0.0	0.0	0.0	1766.8985	2919.1018	NaN	NaN	0.6229	0.8116	0.0647	0.0232	0.043	0.0349	0.0226
0.0	0.0	0.0	3412.8985	2844.1018	NaN	NaN	0.4545	0.8048	0.0671	0.0237	0.0452	0.036	0.0232
0.0	0.0	0.0	4077.8985	-58.8982	NaN	NaN	-0.0147	0.8116	0.064	0.0232	0.0436	0.0351	0.0224
0.0	0.0	0.0	4537.8985	2289.1018	NaN	NaN	0.3353	0.7959	0.0703	0.0241	0.0487	0.0375	0.0235
0.0	0.0	0.0	1915.8985	2251.1018	NaN	NaN	0.5402	0.8016	0.068	0.0233	0.0474	0.0364	0.0233
0.0	0.0	0.0	547.8985	5.1018	NaN	NaN	0.0092	0.8107	0.064	0.0227	0.0449	0.0351	0.0226
0.0	0.0	0.0	2293.8985	3697.1018	NaN	NaN	0.6171	0.8069	0.0653	0.023	0.0463	0.0356	0.0229
0.0	0.0	0.0	5648.8985	2427.1018	NaN	NaN	0.3005	0.8098	0.0638	0.0226	0.0455	0.0353	0.023
0.0	0.0	0.0	4613.8985	1237.1018	NaN	NaN	0.2114	0.8129	0.062	0.0224	0.0451	0.0348	0.0229
0.0	0.0	0.0	4134.8985	43.1018	NaN	NaN	0.0103	0.8168	0.0602	0.0221	0.044	0.0341	0.0228
0.0	0.0	0.0	5309.8985	3001.1018	NaN	NaN	0.3611	0.8141	0.0617	0.0221	0.0449	0.034	0.0231
0.0	0.0	0.0	5261.8985	1451.1018	NaN	NaN	0.2162	0.8103	0.064	0.0221	0.0459	0.034	0.0238
0.0	0.0	0.0	3145.8985	2499.1018	NaN	NaN	0.4427	0.804	0.0666	0.0223	0.0484	0.0344	0.0244
0.0	0.0	0.0	981.8985	3065.1018	NaN	NaN	0.7574	0.8199	0.0596	0.021	0.0436	0.0328	0.0231
0.0	0.0	0.0	2406.8985	941.1018	NaN	NaN	0.2811	0.8179	0.06	0.0215	0.044	0.0332	0.0233
0.0	0.0	0.0	3927.8985	-798.8982	NaN	NaN	-0.2553	0.8305	0.0541	0.0206	0.04	0.0321	0.0227
0.0	0.0	0.0	2063.8985	4892.1018	NaN	NaN	0.7033	0.8286	0.0548	0.0209	0.0405	0.0323	0.0228
0.0	0.0	0.0	5822.8985	865.1018	NaN	NaN	0.1294	0.823	0.0576	0.0214	0.0418	0.0325	0.0237
0.0	0.0	0.0	1317.8985	890.1018	NaN	NaN	0.4031	0.8304	0.0546	0.0207	0.0401	0.0314	0.0227
0.0	0.0	0.0	4042.8985	6240.1018	NaN	NaN	0.6068	0.8116	0.0628	0.0215	0.0462	0.0334	0.0246
0.0	0.0	0.0	4115.8985	2695.1018	NaN	NaN	0.3957	0.8086	0.0644	0.0215	0.0471	0.0333	0.0251
0.0	0.0	0.0	2172.8985	-626.8982	NaN	NaN	-0.3	0.8232	0.0582	0.0207	0.0424	0.0318	0.0237
0.0	0.0	0.0	2993.8985	3145.1018	NaN	NaN	0.5123	0.8261	0.0565	0.0211	0.0413	0.0316	0.0235
0.0	0.0	0.0	4380.8985	-771.8982	NaN	NaN	-0.2139	0.8357	0.0524	0.0204	0.0377	0.0308	0.0229
0.0	0.0	0.0	7218.8985	-242.8982	NaN	NaN	-0.0348	0.8261	0.0571	0.0215	0.0403	0.0314	0.0236
0.0	0.0	0.0	3373.8985	492.1018	NaN	NaN	0.1273	0.8289	0.0565	0.0211	0.0392	0.0308	0.0234
0.0	0.0	0.0	1011.8985	121.1018	NaN	NaN	0.1069	0.8222	0.06	0.0219	0.0406	0.0313	0.0239
0.0	0.0	0.0	3003.8985	-2817.8982	NaN	NaN	-0.3	0.8281	0.058	0.0215	0.0387	0.0304	0.0233
0.0	0.0	0.0	4034.8985	4421.1018	NaN	NaN	0.5228	0.8133	0.0647	0.0225	0.0432	0.0317	0.0246
0.0	0.0	0.0	3343.8985	3418.1018	NaN	NaN	0.5055	0.8113	0.066	0.0227	0.0434	0.0319	0.0248
0.0	0.0	0.0	183.8985	474.1018	NaN	NaN	0.7205	0.8244	0.0596	0.0218	0.0398	0.0311	0.0233
0.0	0.0	0.0	3766.8985	1399.1018	NaN	NaN	0.2708	0.8243	0.0598	0.022	0.0393	0.0312	0.0234
0.0	0.0	0.0	4267.8985	3034.1018	NaN	NaN	0.4155	0.8163	0.0634	0.0228	0.0414	0.0318	0.0243
0.0	0.0	0.0	6330.8985	-178.8982	NaN	NaN	-0.0291	0.8245	0.0598	0.0222	0.0386	0.0312	0.0237
0.0	0.0	0.0	1437.8985	2239.1018	NaN	NaN	0.6089	0.8224	0.0607	0.0227	0.0389	0.0314	0.0239
0.0	0.0	0.0	534.8985	-778.8982	NaN	NaN	1.3	0.8273	0.0588	0.0222	0.0373	0.0309	0.0236
0.0	0.0	0.0	2491.8985	2574.1018	NaN	NaN	0.5081	0.8263	0.0601	0.0225	0.0369	0.0303	0.0239
0.0	0.0	0.0	4874.8985	4394.1018	NaN	NaN	0.4741	0.8209	0.0633	0.0234	0.0371	0.0304	0.0249
0.0	0.0	0.0	3884.8985	2243.1018	NaN	NaN	0.366	0.8194	0.0635	0.0239	0.0376	0.0309	0.0247
0.0	0.0	0.0	2984.8985	-658.8982	NaN	NaN	-0.2833	0.8279	0.0593	0.0232	0.0349	0.0307	0.0241
0.0	0.0	0.0	2261.8985	2556.1018	NaN	NaN	0.5305	0.8202	0.0628	0.0243	0.0367	0.0312	0.0248
0.0	0.0	0.0	4635.8985	-1807.8982	NaN	NaN	-0.3	0.8274	0.0592	0.0236	0.0345	0.0309	0.0243
0.0	0.0	0.0	3589.8985	4069.1018	NaN	NaN	0.5313	0.8231	0.0614	0.0243	0.0354	0.0312	0.0246
0.0	0.0	0.0	4953.8985	-193.8982	NaN	NaN	-0.0407	0.8242	0.0608	0.0242	0.0349	0.0313	0.0246
0.0	0.0	0.0	4161.8985	2594.1018	NaN	NaN	0.384	0.8211	0.0622	0.0247	0.0356	0.0316	0.0248
0.0	0.0	0.0	4524.8985	-35.8982	NaN	NaN	-0.008	0.8256	0.0601	0.0241	0.0343	0.0313	0.0246
0.0	0.0	0.0	2013.8985	2331.1018	NaN	NaN	0.5365	0.827	0.0592	0.024	0.0342	0.0311	0.0244
0.0	0.0	0.0	4606.8985	1316.1018	NaN	NaN	0.2222	0.8296	0.0583	0.0238	0.0332	0.0307	0.0244
0.0	0.0	0.0	1701.8985	8212.1018	NaN	NaN	0.8283	0.8233	0.0613	0.0245	0.0351	0.031	0.0249
0.0	0.0	0.0	3553.8985	1506.1018	NaN	NaN	0.2976	0.8284	0.0585	0.024	0.0338	0.0307	0.0246
0.0	0.0	0.0	1704.8985	2923.1018	NaN	NaN	0.6316	0.8295	0.0577	0.0239	0.0341	0.0304	0.0244
0.0	0.0	0.0	2493.8985	2458.1018	NaN	NaN	0.4964	0.8284	0.0585	0.0239	0.0342	0.0303	0.0246
0.0	0.0	0.0	2864.8985	3378.1018	NaN	NaN	0.5411	0.8233	0.0605	0.0245	0.036	0.0307	0.0248
0.0	0.0	0.0	954.8985	738.1018	NaN	NaN	0.436	0.8317	0.0554	0.0236	0.0345	0.0307	0.0241
0.0	0.0	0.0	144.8985	1040.1018	NaN	NaN	0.8777	0.8321	0.0539	0.0238	0.0351	0.0312	0.024
0.0	0.0	0.0	-510.1015	660.1018	NaN	NaN	1.3	0.8373	0.0503	0.0232	0.0338	0.0313	0.024
0.0	0.0	0.0	1405.8985	-479.8982	NaN	NaN	-0.3	0.8356	0.0506	0.0237	0.0344	0.0314	0.0243
0.0	0.0	0.0	839.8985	-261.8982	NaN	NaN	-0.3	0.8388	0.0496	0.0233	0.0336	0.0308	0.0238
0.0	0.0	0.0	888.8985	1609.1018	NaN	NaN	0.6442	0.8282	0.0552	0.0247	0.0365	0.0311	0.0243
0.0	0.0	0.0	442.8985	487.1018	NaN	NaN	0.5238	0.8311	0.0542	0.024	0.0358	0.0308	0.024
0.0	0.0	0.0	293.8985	836.1018	NaN	NaN	0.7399	0.8324	0.0532	0.0239	0.0357	0.031	0.0239
0.0	0.0	0.0	-1433.1015	-290.8982	NaN	NaN	0.1687	0.8376	0.0501	0.0233	0.0341	0.031	0.0238
0.0	0.0	0.0	347.8985	959.1018	NaN	NaN	0.7338	0.8374	0.0498	0.0235	0.0341	0.0313	0.0239
0.0	0.0	0.0	-164.1015	1529.1018	NaN	NaN	1.1202	0.8433	0.047	0.0227	0.0322	0.031	0.0237
0.0	0.0	0.0	928.8985	1237.1018	NaN	NaN	0.5711	0.839	0.0493	0.0234	0.033	0.0312	0.024
0.0	0.0	0.0	-1053.1015	314.1018	NaN	NaN	-0.3	0.8423	0.048	0.0228	0.0323	0.0309	0.0237
0.0	0.0	0.0	4353.8985	1959.1018	NaN	NaN	0.3103	0.8381	0.0514	0.0235	0.0324	0.0308	0.0239
0.0	0.0	0.0	4362.8985	2071.1018	NaN	NaN	0.3219	0.8317	0.055	0.0241	0.0339	0.0308	0.0245
0.0	0.0	0.0	1253.8985	-845.8982	NaN	NaN	-0.3	0.8379	0.0521	0.0231	0.0324	0.0305	0.0239
0.0	0.0	0.0	2351.8985	5602.1018	NaN	NaN	0.7043	0.8308	0.0556	0.024	0.034	0.0311	0.0244
0.0	0.0	0.0	3691.8985	1665.1018	NaN	NaN	0.3108	0.8341	0.0531	0.0233	0.0336	0.0315	0.0244
0.0	0.0	0.0	1950.8985	-1486.8982	NaN	NaN	-0.3	0.8394	0.0495	0.0227	0.0322	0.0317	0.0245
0.0	0.0	0.0	2378.8985	-384.8982	NaN	NaN	-0.193	0.8439	0.0476	0.0223	0.0309	0.0311	0.0242
0.0	0.0	0.0	6485.8985	-220.8982	NaN	NaN	-0.0353	0.8382	0.0516	0.0233	0.0319	0.0306	0.0245
0.0	0.0	0.0	4204.8985	1491.1018	NaN	NaN	0.2618	0.835	0.0547	0.0234	0.0321	0.0298	0.025
0.0	0.0	0.0	778.8985	2478.1018	NaN	NaN	0.7609	0.8308	0.0573	0.0237	0.033	0.0298	0.0254
0.0	0.0	0.0	2129.8985	879.1018	NaN	NaN	0.2922	0.8342	0.0556	0.0231	0.0323	0.0296	0.0251
0.0	0.0	0.0	3025.8985	-622.8982	NaN	NaN	-0.2592	0.8403	0.052	0.0225	0.0309	0.0295	0.0248
0.0	0.0	0.0	1925.8985	485.1018	NaN	NaN	0.2012	0.8473	0.0483	0.0218	0.0291	0.0289	0.0246
0.0	0.0	0.0	3931.8985	1874.1018	NaN	NaN	0.3228	0.8465	0.0491	0.0219	0.029	0.0285	0.025
0.0	0.0	0.0	3719.8985	2087.1018	NaN	NaN	0.3594	0.8471	0.0488	0.0219	0.0287	0.0281	0.0253
0.0	0.0	0.0	6318.8985	2450.1018	NaN	NaN	0.2794	0.8485	0.0481	0.0218	0.0282	0.0278	0.0256
0.0	0.0	0.0	4746.8985	2468.1018	NaN	NaN	0.3421	0.8517	0.0461	0.0216	0.0276	0.0276	0.0255
0.0	0.0	0.0	4560.8985	1575.1018	NaN	NaN	0.2567	0.8571	0.0442	0.0208	0.0262	0.0264	0.0252
0.0	0.0	0.0	4937.8985	6142.1018	NaN	NaN	0.5543	0.8501	0.0476	0.0216	0.0279	0.0265	0.0264
0.0	0.0	0.0	1962.8985	1770.1018	NaN	NaN	0.4742	0.8565	0.0442	0.0209	0.0265	0.0262	0.0258
0.0	0.0	0.0	4401.8985	3357.1018	NaN	NaN	0.4327	0.8558	0.0441	0.0212	0.0265	0.0265	0.0259
0.0	0.0	0.0	3559.8985	1486.1018	NaN	NaN	0.2945	0.858	0.0421	0.0211	0.0261	0.027	0.0258
0.0	0.0	0.0	1395.8985	2721.1018	NaN	NaN	0.6609	0.8562	0.042	0.0216	0.0263	0.0277	0.0262
0.0	0.0	0.0	1196.8985	298.1018	NaN	NaN	0.1994	0.8588	0.0397	0.0213	0.0255	0.0285	0.0262
0.0	0.0	0.0	1529.8985	-687.8982	NaN	NaN	-0.3	0.8606	0.0392	0.0209	0.025	0.0285	0.0258
0.0	0.0	0.0	4217.8985	-1146.8982	NaN	NaN	-0.3	0.8592	0.0401	0.0211	0.0252	0.0283	0.026
0.0	0.0	0.0	356.8985	2422.1018	NaN	NaN	0.8716	0.8589	0.0402	0.0211	0.0254	0.0285	0.0259
0.0	0.0	0.0	3137.8985	681.1018	NaN	NaN	0.1783	0.857	0.0404	0.0213	0.0257	0.0295	0.0261
0.0	0.0	0.0	1694.8985	-2287.8982	NaN	NaN	1.3	0.8609	0.0389	0.0205	0.0247	0.0294	0.0256
0.0	0.0	0.0	58.8985	-144.8982	NaN	NaN	1.3	0.8603	0.039	0.0207	0.025	0.0295	0.0255
0.0	0.0	0.0	1715.8985	3172.1018	NaN	NaN	0.649	0.8608	0.0392	0.0208	0.0249	0.029	0.0253
0.0	0.0	0.0	3176.8985	4576.1018	NaN	NaN	0.5902	0.857	0.0415	0.0213	0.0257	0.0289	0.0256
0.0	0.0	0.0	2612.8985	129.1018	NaN	NaN	0.0471	0.8584	0.0407	0.021	0.0256	0.0291	0.0252
0.0	0.0	0.0	2318.8985	3911.1018	NaN	NaN	0.6278	0.8529	0.0431	0.0218	0.0267	0.0298	0.0257
0.0	0.0	0.0	-617.1015	-161.8982	NaN	NaN	0.2078	0.8563	0.0408	0.0211	0.0263	0.0302	0.0254
0.0	0.0	0.0	4580.8985	464.1018	NaN	NaN	0.092	0.8542	0.0421	0.0214	0.0267	0.0304	0.0252
0.0	0.0	0.0	2109.8985	2178.1018	NaN	NaN	0.508	0.8532	0.0428	0.0215	0.027	0.0303	0.025
0.0	0.0	0.0	740.8985	2744.1018	NaN	NaN	0.7874	0.8495	0.0447	0.0221	0.028	0.0307	0.0251
0.0	0.0	0.0	3582.8985	1273.1018	NaN	NaN	0.2622	0.8518	0.044	0.0216	0.0275	0.0305	0.0246
0.0	0.0	0.0	5217.8985	107.1018	NaN	NaN	0.0201	0.8475	0.0466	0.0221	0.0287	0.0306	0.0245
0.0	0.0	0.0	4209.8985	1146.1018	NaN	NaN	0.214	0.8488	0.0459	0.0218	0.0282	0.0308	0.0245
0.0	0.0	0.0	3192.8985	3936.1018	NaN	NaN	0.5521	0.8456	0.048	0.0222	0.0288	0.0306	0.0249
0.0	0.0	0.0	3891.8985	2856.1018	NaN	NaN	0.4233	0.8428	0.0502	0.0222	0.0293	0.0304	0.025
0.0	0.0	0.0	2927.8985	1862.1018	NaN	NaN	0.3887	0.8422	0.0507	0.0221	0.0296	0.0303	0.0251
0.0	0.0	0.0	3106.8985	759.1018	NaN	NaN	0.1964	0.8484	0.0475	0.0213	0.0283	0.0297	0.0248
0.0	0.0	0.0	4335.8985	1845.1018	NaN	NaN	0.2985	0.8485	0.0486	0.0211	0.0281	0.0291	0.0246
0.0	0.0	0.0	3216.8985	2956.1018	NaN	NaN	0.4789	0.8475	0.0499	0.0209	0.0285	0.0285	0.0247
0.0	0.0	0.0	4108.8985	3156.1018	NaN	NaN	0.4344	0.8466	0.0502	0.021	0.0288	0.0286	0.0248
0.0	0.0	0.0	1959.8985	-103.8982	NaN	NaN	-0.056	0.8501	0.0481	0.0207	0.0281	0.0284	0.0246
0.0	0.0	0.0	4528.8985	-59.8982	NaN	NaN	-0.0134	0.85	0.0483	0.0206	0.0282	0.0282	0.0246
0.0	0.0	0.0	4531.8985	1958.1018	NaN	NaN	0.3017	0.8515	0.0479	0.0204	0.0279	0.0277	0.0246
0.0	0.0	0.0	4522.8985	4320.1018	NaN	NaN	0.4885	0.8486	0.0486	0.021	0.0286	0.0283	0.025
0.0	0.0	0.0	1982.8985	-657.8982	NaN	NaN	-0.3	0.8495	0.0455	0.0213	0.0281	0.0298	0.0258
0.0	0.0	0.0	4534.8985	3094.1018	NaN	NaN	0.4056	0.8506	0.0444	0.0212	0.0279	0.0303	0.0256
0.0	0.0	0.0	5521.8985	3809.1018	NaN	NaN	0.4082	0.8385	0.0478	0.0225	0.03	0.033	0.0282
0.0	0.0	0.0	1731.8985	2764.1018	NaN	NaN	0.6148	0.8725	0.0356	0.0181	0.0244	0.0285	0.021
