# Supplementary material for: DeepFRET, a software for rapid and automated single-molecule FRET data classification using deep learning
Source: eLife. 2020 Nov 3;9:e60404. doi: 10.7554/eLife.60404 (PMC7609065; doi:10.7554/eLife.60404)
Supplement: Figure 4—source data 1. [file elife-60404-fig4-data1.zip › Figure 4-source data 1/Fig_S4a/Traces/traces_all_n294/Traces_Fig2d_4mMAc_mov1_combined_tif_pair67.txt]

Exported by DeepFRET
Date: 2020-08-26, 18:13
Video filename: None
FRET pair #67
Bleaches at None
D-Dexc-bg	A-Dexc-bg	A-Aexc-bg	D-Dexc-rw	A-Dexc-rw	A-Aexc-rw	S	E	p_bleached	p_aggregated	p_noisy	p_scrambled	p_static	p_dynamic
0.0	0.0	0.0	29168.6278	6504.5229	NaN	NaN	0.1823	0.0548	0.7467	0.0307	0.0631	0.0736	0.0311
0.0	0.0	0.0	29151.6278	3891.5229	NaN	NaN	0.1178	0.048	0.7648	0.0288	0.0578	0.0704	0.0302
0.0	0.0	0.0	28254.6278	5200.5229	NaN	NaN	0.1554	0.0455	0.7847	0.0269	0.051	0.0639	0.0279
0.0	0.0	0.0	27884.6278	7449.5229	NaN	NaN	0.2108	0.0481	0.775	0.0269	0.0536	0.068	0.0284
0.0	0.0	0.0	28609.6278	6639.5229	NaN	NaN	0.1884	0.0482	0.7744	0.0273	0.0533	0.0674	0.0294
0.0	0.0	0.0	29626.6278	6731.5229	NaN	NaN	0.1851	0.0517	0.7643	0.0276	0.0558	0.0706	0.0299
0.0	0.0	0.0	30707.6278	6860.5229	NaN	NaN	0.1826	0.0544	0.7535	0.0278	0.0585	0.0757	0.0301
0.0	0.0	0.0	35197.6278	6742.5229	NaN	NaN	0.1608	0.0574	0.7429	0.028	0.0615	0.0801	0.0301
0.0	0.0	0.0	27695.6278	5328.5229	NaN	NaN	0.1614	0.0591	0.7395	0.0282	0.0619	0.0812	0.0301
0.0	0.0	0.0	28919.6278	4771.5229	NaN	NaN	0.1416	0.0618	0.7326	0.0285	0.0631	0.0838	0.0303
0.0	0.0	0.0	28151.6278	2981.5229	NaN	NaN	0.0958	0.0644	0.7268	0.0288	0.0639	0.086	0.0301
0.0	0.0	0.0	35065.6278	4770.5229	NaN	NaN	0.1198	0.0665	0.72	0.0292	0.0648	0.0892	0.0304
0.0	0.0	0.0	31981.6278	3550.5229	NaN	NaN	0.0999	0.0679	0.7174	0.0294	0.0647	0.0909	0.0297
0.0	0.0	0.0	33212.6278	3711.5229	NaN	NaN	0.1005	0.0686	0.709	0.0296	0.0659	0.0968	0.03
0.0	0.0	0.0	27336.6278	8409.5229	NaN	NaN	0.2353	0.0698	0.7068	0.0297	0.0655	0.0995	0.0287
0.0	0.0	0.0	34103.6278	1874.5229	NaN	NaN	0.0521	0.0663	0.7116	0.0295	0.0655	0.0976	0.0294
0.0	0.0	0.0	28961.6278	4774.5229	NaN	NaN	0.1415	0.0716	0.7096	0.0308	0.0642	0.0964	0.0275
0.0	0.0	0.0	29879.6278	6035.5229	NaN	NaN	0.168	0.0631	0.722	0.0302	0.0626	0.0934	0.0286
0.0	0.0	0.0	27292.6278	5504.5229	NaN	NaN	0.1678	0.0598	0.7349	0.0294	0.0599	0.0885	0.0275
0.0	0.0	0.0	28592.6278	6915.5229	NaN	NaN	0.1948	0.0549	0.7449	0.0292	0.0584	0.0847	0.0279
0.0	0.0	0.0	33876.6278	5565.5229	NaN	NaN	0.1411	0.0554	0.7403	0.0291	0.0603	0.0871	0.028
0.0	0.0	0.0	26583.6278	4901.5229	NaN	NaN	0.1557	0.053	0.7479	0.0289	0.0589	0.0834	0.028
0.0	0.0	0.0	31582.6278	7124.5229	NaN	NaN	0.1841	0.053	0.7434	0.0292	0.0603	0.0854	0.0286
0.0	0.0	0.0	31050.6278	3604.5229	NaN	NaN	0.104	0.0543	0.7386	0.0294	0.0615	0.0876	0.0286
0.0	0.0	0.0	26965.6278	4202.5229	NaN	NaN	0.1348	0.0521	0.7437	0.0299	0.0601	0.0852	0.0291
0.0	0.0	0.0	28422.6278	1774.5229	NaN	NaN	0.0588	0.0528	0.7401	0.0302	0.061	0.0867	0.0293
0.0	0.0	0.0	25013.6278	3686.5229	NaN	NaN	0.1284	0.0522	0.7422	0.0304	0.0606	0.0854	0.0293
0.0	0.0	0.0	23396.6278	4330.5229	NaN	NaN	0.1562	0.0515	0.7502	0.0303	0.0585	0.0809	0.0287
0.0	0.0	0.0	25624.6278	1766.5229	NaN	NaN	0.0645	0.0516	0.75	0.0302	0.0586	0.0809	0.0286
0.0	0.0	0.0	28352.6278	3579.5229	NaN	NaN	0.1121	0.0507	0.754	0.0302	0.0573	0.079	0.0286
0.0	0.0	0.0	28805.6278	6037.5229	NaN	NaN	0.1733	0.0504	0.7561	0.0304	0.0562	0.0783	0.0286
0.0	0.0	0.0	29800.6278	3165.5229	NaN	NaN	0.096	0.0494	0.763	0.0302	0.0543	0.0747	0.0285
0.0	0.0	0.0	29702.6278	5289.5229	NaN	NaN	0.1512	0.0482	0.771	0.0307	0.0516	0.0707	0.0279
0.0	0.0	0.0	34917.6278	7929.5229	NaN	NaN	0.1851	0.049	0.7679	0.0308	0.0525	0.0715	0.0283
0.0	0.0	0.0	26622.6278	8871.5229	NaN	NaN	0.2499	0.0506	0.7658	0.0308	0.0531	0.0718	0.0279
0.0	0.0	0.0	26455.6278	6594.5229	NaN	NaN	0.1995	0.0517	0.7652	0.031	0.053	0.0715	0.0276
0.0	0.0	0.0	29460.6278	6837.5229	NaN	NaN	0.1884	0.0533	0.7614	0.0309	0.0539	0.0732	0.0273
0.0	0.0	0.0	28957.6278	3819.5229	NaN	NaN	0.1165	0.0524	0.7666	0.031	0.0522	0.0706	0.0273
0.0	0.0	0.0	24656.6278	5190.5229	NaN	NaN	0.1739	0.0537	0.7647	0.0311	0.0522	0.0713	0.027
0.0	0.0	0.0	26349.6278	6737.5229	NaN	NaN	0.2036	0.0537	0.7618	0.0315	0.0522	0.0731	0.0276
0.0	0.0	0.0	27157.6278	5590.5229	NaN	NaN	0.1707	0.0541	0.7606	0.0316	0.0518	0.0743	0.0277
0.0	0.0	0.0	28208.6278	4972.5229	NaN	NaN	0.1499	0.0527	0.7642	0.032	0.0502	0.073	0.0279
0.0	0.0	0.0	30758.6278	5501.5229	NaN	NaN	0.1517	0.052	0.7623	0.0323	0.0503	0.0747	0.0285
0.0	0.0	0.0	24398.6278	5061.5229	NaN	NaN	0.1718	0.0506	0.7666	0.0323	0.0491	0.0729	0.0286
0.0	0.0	0.0	26677.6278	5670.5229	NaN	NaN	0.1753	0.0503	0.7656	0.0325	0.0493	0.0735	0.0289
0.0	0.0	0.0	29998.6278	4056.5229	NaN	NaN	0.1191	0.0508	0.7611	0.0323	0.0507	0.076	0.0292
0.0	0.0	0.0	29837.6278	2444.5229	NaN	NaN	0.0757	0.0497	0.7647	0.0323	0.0497	0.0743	0.0293
0.0	0.0	0.0	26361.6278	459.5229	NaN	NaN	0.0171	0.0493	0.7664	0.0322	0.0494	0.0735	0.0291
0.0	0.0	0.0	25190.6278	3292.5229	NaN	NaN	0.1156	0.0485	0.7661	0.0321	0.0498	0.0739	0.0297
0.0	0.0	0.0	23161.6278	6239.5229	NaN	NaN	0.2122	0.0482	0.7675	0.032	0.0495	0.0731	0.0296
0.0	0.0	0.0	24320.6278	7001.5229	NaN	NaN	0.2235	0.0488	0.7639	0.032	0.0508	0.0746	0.0299
0.0	0.0	0.0	31089.6278	4804.5229	NaN	NaN	0.1339	0.0497	0.7592	0.0321	0.0521	0.0769	0.0301
0.0	0.0	0.0	29505.6278	4592.5229	NaN	NaN	0.1347	0.0502	0.7564	0.0321	0.053	0.0781	0.0302
0.0	0.0	0.0	25149.6278	3914.5229	NaN	NaN	0.1347	0.0508	0.756	0.0323	0.053	0.0782	0.0298
0.0	0.0	0.0	28129.6278	6111.5229	NaN	NaN	0.1785	0.052	0.748	0.0324	0.0553	0.0823	0.03
0.0	0.0	0.0	27945.6278	4492.5229	NaN	NaN	0.1385	0.0522	0.748	0.0326	0.0552	0.0821	0.0298
0.0	0.0	0.0	23838.6278	3296.5229	NaN	NaN	0.1215	0.0541	0.7409	0.0327	0.0571	0.0854	0.0298
0.0	0.0	0.0	25911.6278	4975.5229	NaN	NaN	0.1611	0.054	0.7423	0.0326	0.0566	0.0847	0.0299
0.0	0.0	0.0	24635.6278	3675.5229	NaN	NaN	0.1298	0.0545	0.7408	0.0324	0.057	0.0853	0.03
0.0	0.0	0.0	21472.6278	5650.5229	NaN	NaN	0.2083	0.0531	0.7486	0.0324	0.0547	0.0809	0.0301
0.0	0.0	0.0	22430.6278	698.5229	NaN	NaN	0.0302	0.0541	0.7462	0.0323	0.0551	0.0822	0.0301
0.0	0.0	0.0	22750.6278	4182.5229	NaN	NaN	0.1553	0.0527	0.7498	0.0322	0.054	0.0809	0.0303
0.0	0.0	0.0	28141.6278	2445.5229	NaN	NaN	0.08	0.0535	0.7457	0.0324	0.0546	0.0834	0.0304
0.0	0.0	0.0	24405.6278	4912.5229	NaN	NaN	0.1676	0.0543	0.7413	0.0323	0.0557	0.0859	0.0305
0.0	0.0	0.0	24716.6278	1383.5229	NaN	NaN	0.053	0.0547	0.7405	0.0324	0.0557	0.0863	0.0305
0.0	0.0	0.0	17747.6278	4043.5229	NaN	NaN	0.1856	0.0564	0.7347	0.032	0.0574	0.0896	0.03
0.0	0.0	0.0	25647.6278	3306.5229	NaN	NaN	0.1142	0.0549	0.7387	0.0319	0.0564	0.0879	0.0301
0.0	0.0	0.0	22789.6278	2756.5229	NaN	NaN	0.1079	0.0579	0.7279	0.0314	0.0595	0.0933	0.03
0.0	0.0	0.0	24268.6278	8735.5229	NaN	NaN	0.2647	0.0573	0.7298	0.0315	0.0589	0.0925	0.03
0.0	0.0	0.0	24115.6278	4255.5229	NaN	NaN	0.15	0.0592	0.7257	0.031	0.0605	0.0938	0.0298
0.0	0.0	0.0	22613.6278	5080.5229	NaN	NaN	0.1835	0.0578	0.7334	0.0309	0.0588	0.0899	0.0293
0.0	0.0	0.0	20837.6278	3449.5229	NaN	NaN	0.142	0.0595	0.7304	0.0307	0.0598	0.0909	0.0287
0.0	0.0	0.0	23886.6278	2027.5229	NaN	NaN	0.0782	0.0579	0.7372	0.0304	0.0583	0.0878	0.0284
0.0	0.0	0.0	21727.6278	5300.5229	NaN	NaN	0.1961	0.0571	0.7411	0.0301	0.0575	0.086	0.0281
0.0	0.0	0.0	25878.6278	5279.5229	NaN	NaN	0.1694	0.0568	0.7427	0.03	0.0572	0.0851	0.0283
0.0	0.0	0.0	23052.6278	3655.5229	NaN	NaN	0.1369	0.0568	0.7439	0.0296	0.057	0.0847	0.028
0.0	0.0	0.0	24726.6278	5731.5229	NaN	NaN	0.1882	0.0553	0.7477	0.0297	0.0559	0.0832	0.0282
0.0	0.0	0.0	24678.6278	867.5229	NaN	NaN	0.034	0.0554	0.7484	0.0295	0.0559	0.0828	0.028
0.0	0.0	0.0	23667.6278	3264.5229	NaN	NaN	0.1212	0.0545	0.7503	0.0297	0.055	0.0825	0.028
0.0	0.0	0.0	25320.6278	5035.5229	NaN	NaN	0.1659	0.0547	0.7489	0.0298	0.0554	0.0833	0.0279
0.0	0.0	0.0	24913.6278	2398.5229	NaN	NaN	0.0878	0.0539	0.7519	0.0297	0.0549	0.0822	0.0276
0.0	0.0	0.0	26821.6278	6000.5229	NaN	NaN	0.1828	0.0532	0.7519	0.0301	0.0549	0.0822	0.0276
0.0	0.0	0.0	25508.6278	5798.5229	NaN	NaN	0.1852	0.054	0.7487	0.0301	0.0557	0.0841	0.0273
0.0	0.0	0.0	22479.6278	3892.5229	NaN	NaN	0.1476	0.0523	0.7526	0.0304	0.0549	0.0824	0.0272
0.0	0.0	0.0	25111.6278	3627.5229	NaN	NaN	0.1262	0.0535	0.7484	0.0308	0.0558	0.0843	0.0272
0.0	0.0	0.0	25193.6278	1247.5229	NaN	NaN	0.0472	0.0534	0.7487	0.031	0.0556	0.0842	0.0271
0.0	0.0	0.0	27408.6278	3133.5229	NaN	NaN	0.1026	0.0523	0.7513	0.0314	0.0549	0.0829	0.0272
0.0	0.0	0.0	23599.6278	2849.5229	NaN	NaN	0.1077	0.0528	0.749	0.0316	0.0554	0.0839	0.0272
0.0	0.0	0.0	25207.6278	5214.5229	NaN	NaN	0.1714	0.0517	0.7517	0.032	0.0546	0.0827	0.0272
0.0	0.0	0.0	23187.6278	4561.5229	NaN	NaN	0.1644	0.0504	0.7566	0.0321	0.0534	0.0804	0.0271
0.0	0.0	0.0	23326.6278	3049.5229	NaN	NaN	0.1156	0.0501	0.7568	0.0325	0.0532	0.0801	0.0273
0.0	0.0	0.0	21062.6278	5869.5229	NaN	NaN	0.2179	0.0497	0.76	0.0325	0.0522	0.0784	0.0271
0.0	0.0	0.0	23016.6278	133.5229	NaN	NaN	0.0058	0.048	0.7673	0.0324	0.0504	0.0748	0.0271
0.0	0.0	0.0	24469.6278	5165.5229	NaN	NaN	0.1743	0.0481	0.7681	0.0327	0.0499	0.0743	0.027
0.0	0.0	0.0	23607.6278	4643.5229	NaN	NaN	0.1644	0.0475	0.7703	0.0326	0.0495	0.0729	0.0272
0.0	0.0	0.0	21864.6278	4387.5229	NaN	NaN	0.1671	0.0479	0.7725	0.0326	0.0487	0.0713	0.027
0.0	0.0	0.0	25914.6278	5704.5229	NaN	NaN	0.1804	0.0484	0.7725	0.0325	0.0487	0.0712	0.0267
0.0	0.0	0.0	28544.6278	3612.5229	NaN	NaN	0.1123	0.048	0.7764	0.0323	0.0477	0.0687	0.0269
0.0	0.0	0.0	24211.6278	-1249.4771	NaN	NaN	-0.0544	0.0501	0.7767	0.0325	0.047	0.0678	0.0261
0.0	0.0	0.0	23349.6278	5596.5229	NaN	NaN	0.1933	0.0508	0.7716	0.0325	0.0486	0.0699	0.0266
0.0	0.0	0.0	26714.6278	1576.5229	NaN	NaN	0.0557	0.0497	0.7808	0.0323	0.046	0.0654	0.0258
0.0	0.0	0.0	25158.6278	5090.5229	NaN	NaN	0.1683	0.0492	0.7813	0.0323	0.0463	0.0653	0.0256
0.0	0.0	0.0	25048.6278	7483.5229	NaN	NaN	0.23	0.0481	0.7844	0.032	0.0457	0.064	0.0257
0.0	0.0	0.0	20605.6278	2623.5229	NaN	NaN	0.1129	0.0484	0.7863	0.0315	0.0453	0.0635	0.025
0.0	0.0	0.0	24721.6278	3804.5229	NaN	NaN	0.1334	0.0464	0.7949	0.0314	0.0433	0.0591	0.0249
0.0	0.0	0.0	27343.6278	137.5229	NaN	NaN	0.005	0.0477	0.7915	0.0313	0.044	0.0609	0.0246
0.0	0.0	0.0	19960.6278	6449.5229	NaN	NaN	0.2442	0.0466	0.7965	0.031	0.0429	0.0585	0.0244
0.0	0.0	0.0	22221.6278	5417.5229	NaN	NaN	0.196	0.0461	0.7984	0.0309	0.0423	0.0579	0.0244
0.0	0.0	0.0	20454.6278	3362.5229	NaN	NaN	0.1412	0.0467	0.7979	0.0305	0.0424	0.0581	0.0245
0.0	0.0	0.0	26171.6278	4073.5229	NaN	NaN	0.1347	0.0459	0.8032	0.0304	0.0407	0.0555	0.0243
0.0	0.0	0.0	22358.6278	1439.5229	NaN	NaN	0.0605	0.0467	0.8015	0.0301	0.0409	0.0564	0.0244
0.0	0.0	0.0	24312.6278	1283.5229	NaN	NaN	0.0501	0.0454	0.8097	0.0297	0.0387	0.0525	0.0239
0.0	0.0	0.0	27412.6278	802.5229	NaN	NaN	0.0284	0.0466	0.8048	0.0295	0.0398	0.055	0.0243
0.0	0.0	0.0	23450.6278	5482.5229	NaN	NaN	0.1895	0.0458	0.8078	0.0291	0.0391	0.0537	0.0244
0.0	0.0	0.0	28435.6278	6140.5229	NaN	NaN	0.1776	0.0456	0.8089	0.0292	0.0388	0.0532	0.0243
0.0	0.0	0.0	27321.6278	2881.5229	NaN	NaN	0.0954	0.0457	0.8094	0.0289	0.0386	0.0532	0.0242
0.0	0.0	0.0	21889.6278	846.5229	NaN	NaN	0.0372	0.045	0.8131	0.0292	0.0376	0.0512	0.0239
0.0	0.0	0.0	21058.6278	3286.5229	NaN	NaN	0.135	0.0457	0.8099	0.0292	0.0384	0.0528	0.024
0.0	0.0	0.0	24172.6278	6566.5229	NaN	NaN	0.2136	0.0438	0.8135	0.0295	0.0377	0.0508	0.0246
0.0	0.0	0.0	24394.6278	5615.5229	NaN	NaN	0.1871	0.0441	0.8122	0.0295	0.038	0.0514	0.0247
0.0	0.0	0.0	22785.6278	1655.5229	NaN	NaN	0.0677	0.0447	0.81	0.0297	0.0383	0.0523	0.0249
0.0	0.0	0.0	21994.6278	5761.5229	NaN	NaN	0.2076	0.044	0.8115	0.0298	0.038	0.0514	0.0253
0.0	0.0	0.0	22913.6278	533.5229	NaN	NaN	0.0228	0.0435	0.8138	0.0299	0.0373	0.0502	0.0253
0.0	0.0	0.0	23647.6278	3997.5229	NaN	NaN	0.1446	0.0442	0.8106	0.0299	0.0382	0.0517	0.0255
0.0	0.0	0.0	24855.6278	4581.5229	NaN	NaN	0.1556	0.0436	0.8109	0.0301	0.038	0.0512	0.0262
0.0	0.0	0.0	27301.6278	2821.5229	NaN	NaN	0.0937	0.0434	0.8135	0.03	0.0371	0.0499	0.026
0.0	0.0	0.0	22213.6278	4511.5229	NaN	NaN	0.1688	0.043	0.8142	0.0302	0.0369	0.0494	0.0262
0.0	0.0	0.0	23435.6278	2113.5229	NaN	NaN	0.0827	0.0431	0.814	0.0303	0.0368	0.0495	0.0263
0.0	0.0	0.0	25446.6278	3914.5229	NaN	NaN	0.1333	0.0425	0.8153	0.0302	0.0366	0.049	0.0264
0.0	0.0	0.0	28885.6278	6660.5229	NaN	NaN	0.1874	0.0418	0.8172	0.0303	0.0361	0.0481	0.0265
0.0	0.0	0.0	22991.6278	5835.5229	NaN	NaN	0.2024	0.0424	0.8153	0.0302	0.0367	0.0492	0.0263
0.0	0.0	0.0	24308.6278	8308.5229	NaN	NaN	0.2547	0.0415	0.8189	0.0303	0.0356	0.0475	0.0261
0.0	0.0	0.0	25634.6278	2794.5229	NaN	NaN	0.0983	0.0423	0.8152	0.0304	0.0367	0.0492	0.0262
0.0	0.0	0.0	23977.6278	4741.5229	NaN	NaN	0.1651	0.0416	0.8182	0.0303	0.0358	0.048	0.0261
0.0	0.0	0.0	26838.6278	2906.5229	NaN	NaN	0.0977	0.0425	0.8142	0.0303	0.037	0.0499	0.0261
0.0	0.0	0.0	25113.6278	5272.5229	NaN	NaN	0.1735	0.0416	0.8165	0.0303	0.0364	0.0489	0.0263
0.0	0.0	0.0	23853.6278	1372.5229	NaN	NaN	0.0544	0.0419	0.8155	0.0303	0.0367	0.0494	0.0262
0.0	0.0	0.0	23070.6278	9914.5229	NaN	NaN	0.3006	0.0418	0.8136	0.0303	0.0373	0.0505	0.0266
0.0	0.0	0.0	23276.6278	-513.4771	NaN	NaN	-0.0226	0.0409	0.8177	0.0301	0.0362	0.0488	0.0262
0.0	0.0	0.0	22392.6278	6344.5229	NaN	NaN	0.2208	0.0417	0.8123	0.0302	0.0378	0.0512	0.0268
0.0	0.0	0.0	24264.6278	5423.5229	NaN	NaN	0.1827	0.0411	0.8137	0.0301	0.0375	0.0509	0.0268
0.0	0.0	0.0	24292.6278	2892.5229	NaN	NaN	0.1064	0.041	0.8146	0.03	0.0372	0.0505	0.0267
0.0	0.0	0.0	22592.6278	2615.5229	NaN	NaN	0.1038	0.0408	0.816	0.03	0.0367	0.05	0.0265
0.0	0.0	0.0	20912.6278	4189.5229	NaN	NaN	0.1669	0.041	0.8129	0.03	0.0376	0.0515	0.027
0.0	0.0	0.0	21579.6278	3619.5229	NaN	NaN	0.1436	0.0389	0.822	0.0299	0.0351	0.0475	0.0265
0.0	0.0	0.0	24349.6278	3578.5229	NaN	NaN	0.1281	0.0399	0.8158	0.03	0.0369	0.0503	0.0272
0.0	0.0	0.0	24049.6278	4900.5229	NaN	NaN	0.1693	0.039	0.8197	0.0298	0.0358	0.0486	0.027
0.0	0.0	0.0	24940.6278	3801.5229	NaN	NaN	0.1323	0.0389	0.8214	0.0298	0.0353	0.0478	0.0269
0.0	0.0	0.0	25783.6278	4094.5229	NaN	NaN	0.137	0.0387	0.8218	0.0299	0.0351	0.0474	0.0271
0.0	0.0	0.0	23820.6278	5644.5229	NaN	NaN	0.1916	0.0388	0.8211	0.0298	0.0353	0.0477	0.0272
0.0	0.0	0.0	21976.6278	6368.5229	NaN	NaN	0.2247	0.0382	0.8238	0.0297	0.0346	0.0466	0.027
0.0	0.0	0.0	27087.6278	3929.5229	NaN	NaN	0.1267	0.0381	0.8235	0.0297	0.0347	0.0468	0.0271
0.0	0.0	0.0	19479.6278	7498.5229	NaN	NaN	0.2779	0.0376	0.8257	0.0296	0.0341	0.0461	0.0269
0.0	0.0	0.0	21535.6278	1305.5229	NaN	NaN	0.0572	0.0371	0.8288	0.0295	0.0331	0.0448	0.0266
0.0	0.0	0.0	17764.6278	3683.5229	NaN	NaN	0.1717	0.0373	0.8275	0.0296	0.0334	0.0454	0.0268
0.0	0.0	0.0	21387.6278	4102.5229	NaN	NaN	0.1609	0.0365	0.8299	0.0296	0.0328	0.0444	0.0268
0.0	0.0	0.0	21718.6278	7625.5229	NaN	NaN	0.2599	0.0368	0.828	0.0295	0.0333	0.0453	0.027
0.0	0.0	0.0	25129.6278	4095.5229	NaN	NaN	0.1401	0.0359	0.8315	0.0295	0.0324	0.0439	0.0268
0.0	0.0	0.0	20704.6278	4108.5229	NaN	NaN	0.1656	0.0361	0.831	0.0293	0.0325	0.0443	0.0267
0.0	0.0	0.0	21194.6278	3677.5229	NaN	NaN	0.1479	0.0352	0.8348	0.0293	0.0314	0.0427	0.0266
0.0	0.0	0.0	23692.6278	3134.5229	NaN	NaN	0.1168	0.0356	0.8332	0.0293	0.0318	0.0432	0.0268
0.0	0.0	0.0	21790.6278	4355.5229	NaN	NaN	0.1666	0.0351	0.836	0.0291	0.0311	0.0422	0.0264
0.0	0.0	0.0	23036.6278	1530.5229	NaN	NaN	0.0623	0.0355	0.8356	0.0292	0.0312	0.0423	0.0263
0.0	0.0	0.0	21857.6278	3387.5229	NaN	NaN	0.1342	0.0354	0.8364	0.0291	0.0309	0.0419	0.0263
0.0	0.0	0.0	20359.6278	2759.5229	NaN	NaN	0.1194	0.0348	0.8375	0.0292	0.0307	0.0413	0.0264
0.0	0.0	0.0	19674.6278	4001.5229	NaN	NaN	0.169	0.0347	0.8383	0.0291	0.0306	0.041	0.0263
0.0	0.0	0.0	20623.6278	6054.5229	NaN	NaN	0.2269	0.0344	0.8382	0.0291	0.0307	0.041	0.0265
0.0	0.0	0.0	20351.6278	3103.5229	NaN	NaN	0.1323	0.0342	0.8397	0.0289	0.0305	0.0406	0.0262
0.0	0.0	0.0	19646.6278	4792.5229	NaN	NaN	0.1961	0.0339	0.8405	0.0289	0.0303	0.0404	0.026
0.0	0.0	0.0	28006.6278	3863.5229	NaN	NaN	0.1212	0.0339	0.8409	0.0288	0.0303	0.0401	0.0259
0.0	0.0	0.0	19789.6278	2182.5229	NaN	NaN	0.0993	0.0336	0.8423	0.0287	0.0301	0.0398	0.0255
0.0	0.0	0.0	25599.6278	4742.5229	NaN	NaN	0.1563	0.0332	0.8439	0.0287	0.0297	0.0392	0.0254
0.0	0.0	0.0	23010.6278	3168.5229	NaN	NaN	0.121	0.0335	0.8423	0.0286	0.0302	0.0398	0.0255
0.0	0.0	0.0	20541.6278	3741.5229	NaN	NaN	0.1541	0.0325	0.8465	0.0283	0.0293	0.0384	0.0249
0.0	0.0	0.0	22321.6278	2535.5229	NaN	NaN	0.102	0.033	0.8436	0.0285	0.0302	0.0395	0.0252
0.0	0.0	0.0	21949.6278	4191.5229	NaN	NaN	0.1603	0.0323	0.8461	0.0282	0.0296	0.0387	0.0251
0.0	0.0	0.0	21477.6278	2590.5229	NaN	NaN	0.1076	0.032	0.847	0.0282	0.0296	0.0384	0.0247
0.0	0.0	0.0	19034.6278	2372.5229	NaN	NaN	0.1108	0.0321	0.8472	0.028	0.0297	0.0384	0.0246
0.0	0.0	0.0	20391.6278	1976.5229	NaN	NaN	0.0884	0.0319	0.8479	0.028	0.0297	0.0382	0.0244
0.0	0.0	0.0	24077.6278	6206.5229	NaN	NaN	0.2049	0.0316	0.8484	0.0279	0.0297	0.0381	0.0243
0.0	0.0	0.0	26307.6278	4436.5229	NaN	NaN	0.1443	0.031	0.8507	0.0277	0.0293	0.0374	0.0239
0.0	0.0	0.0	19643.6278	5764.5229	NaN	NaN	0.2269	0.0309	0.8506	0.0277	0.0296	0.0375	0.0237
0.0	0.0	0.0	19306.6278	4234.5229	NaN	NaN	0.1799	0.0303	0.8528	0.0275	0.0292	0.0368	0.0234
0.0	0.0	0.0	20816.6278	5519.5229	NaN	NaN	0.2096	0.0296	0.8554	0.0274	0.0286	0.0359	0.0231
0.0	0.0	0.0	21063.6278	1872.5229	NaN	NaN	0.0816	0.029	0.8585	0.0271	0.0279	0.035	0.0225
0.0	0.0	0.0	21560.6278	1217.5229	NaN	NaN	0.0535	0.029	0.8586	0.0271	0.0279	0.035	0.0223
0.0	0.0	0.0	20711.6278	6126.5229	NaN	NaN	0.2283	0.0288	0.86	0.027	0.0275	0.0345	0.0222
0.0	0.0	0.0	25183.6278	1783.5229	NaN	NaN	0.0661	0.0291	0.8603	0.0271	0.0272	0.0342	0.0221
0.0	0.0	0.0	23534.6278	2803.5229	NaN	NaN	0.1064	0.0292	0.8608	0.027	0.027	0.034	0.022
0.0	0.0	0.0	20003.6278	1860.5229	NaN	NaN	0.0851	0.0291	0.8612	0.0271	0.0268	0.0338	0.0219
0.0	0.0	0.0	23878.6278	2553.5229	NaN	NaN	0.0966	0.0292	0.862	0.0271	0.0265	0.0333	0.0219
0.0	0.0	0.0	26420.6278	3660.5229	NaN	NaN	0.1217	0.0294	0.8611	0.0274	0.0265	0.0334	0.0222
0.0	0.0	0.0	21152.6278	7021.5229	NaN	NaN	0.2492	0.0296	0.8609	0.0276	0.0264	0.0333	0.0223
0.0	0.0	0.0	25567.6278	3884.5229	NaN	NaN	0.1319	0.0299	0.8604	0.028	0.0262	0.033	0.0225
0.0	0.0	0.0	24916.6278	5989.5229	NaN	NaN	0.1938	0.0304	0.859	0.0284	0.0264	0.0331	0.0227
0.0	0.0	0.0	23657.6278	1179.5229	NaN	NaN	0.0475	0.0303	0.8589	0.0286	0.0264	0.0329	0.0228
0.0	0.0	0.0	26140.6278	4295.5229	NaN	NaN	0.1411	0.0303	0.8592	0.0285	0.0264	0.0327	0.0228
0.0	0.0	0.0	27558.6278	4192.5229	NaN	NaN	0.132	0.0301	0.8594	0.0287	0.0264	0.0325	0.0229
0.0	0.0	0.0	25261.6278	1482.5229	NaN	NaN	0.0554	0.0299	0.86	0.0286	0.0263	0.0323	0.0229
0.0	0.0	0.0	17851.6278	3543.5229	NaN	NaN	0.1656	0.0294	0.8625	0.0281	0.026	0.0316	0.0225
0.0	0.0	0.0	21319.6278	4477.5229	NaN	NaN	0.1736	0.0291	0.8628	0.0281	0.0259	0.0314	0.0227
0.0	0.0	0.0	20181.6278	5590.5229	NaN	NaN	0.2169	0.0289	0.8645	0.0277	0.0256	0.0309	0.0224
0.0	0.0	0.0	19955.6278	4555.5229	NaN	NaN	0.1859	0.0292	0.8643	0.0276	0.0256	0.031	0.0223
0.0	0.0	0.0	22269.6278	4829.5229	NaN	NaN	0.1782	0.0296	0.8637	0.0277	0.0257	0.0312	0.0222
0.0	0.0	0.0	20285.6278	2503.5229	NaN	NaN	0.1099	0.0299	0.8649	0.0273	0.0254	0.0309	0.0217
0.0	0.0	0.0	21675.6278	5443.5229	NaN	NaN	0.2007	0.0301	0.8659	0.0267	0.0253	0.0307	0.0214
0.0	0.0	0.0	23374.6278	6856.5229	NaN	NaN	0.2268	0.0302	0.8675	0.0262	0.025	0.0303	0.0208
0.0	0.0	0.0	20754.6278	6012.5229	NaN	NaN	0.2246	0.0306	0.8696	0.0255	0.0245	0.0297	0.0201
0.0	0.0	0.0	23670.6278	4353.5229	NaN	NaN	0.1553	0.0303	0.872	0.025	0.0242	0.0291	0.0193
0.0	0.0	0.0	24809.6278	3027.5229	NaN	NaN	0.1088	0.0301	0.8746	0.0244	0.024	0.0285	0.0184
0.0	0.0	0.0	23279.6278	5462.5229	NaN	NaN	0.1901	0.0299	0.8775	0.0237	0.0237	0.0276	0.0177
0.0	0.0	0.0	20404.6278	3406.5229	NaN	NaN	0.1431	0.03	0.8807	0.0225	0.0232	0.0268	0.0167
0.0	0.0	0.0	20497.6278	3550.5229	NaN	NaN	0.1476	0.0298	0.8837	0.0216	0.0227	0.0262	0.0161
0.0	0.0	0.0	23979.6278	6452.5229	NaN	NaN	0.212	0.0294	0.8854	0.021	0.0226	0.026	0.0156
0.0	0.0	0.0	19108.6278	5485.5229	NaN	NaN	0.223	0.0293	0.8873	0.0204	0.0223	0.0256	0.0151
0.0	0.0	0.0	20691.6278	2150.5229	NaN	NaN	0.0941	0.0294	0.8885	0.02	0.0221	0.0254	0.0146
0.0	0.0	0.0	21611.6278	3915.5229	NaN	NaN	0.1534	0.0296	0.8873	0.02	0.0227	0.0259	0.0145
0.0	0.0	0.0	22758.6278	3595.5229	NaN	NaN	0.1364	0.0296	0.887	0.0201	0.0228	0.0259	0.0145
0.0	0.0	0.0	20749.6278	4282.5229	NaN	NaN	0.1711	0.0305	0.8846	0.0201	0.0238	0.0264	0.0146
0.0	0.0	0.0	23205.6278	5185.5229	NaN	NaN	0.1826	0.0313	0.8821	0.0202	0.0247	0.0269	0.0148
0.0	0.0	0.0	21357.6278	5563.5229	NaN	NaN	0.2067	0.0324	0.8784	0.0205	0.026	0.0277	0.015
0.0	0.0	0.0	21180.6278	5690.5229	NaN	NaN	0.2118	0.0333	0.8756	0.0206	0.0273	0.0281	0.0151
0.0	0.0	0.0	25856.6278	9322.5229	NaN	NaN	0.265	0.0348	0.87	0.0209	0.0294	0.0295	0.0154
0.0	0.0	0.0	23046.6278	5779.5229	NaN	NaN	0.2005	0.0373	0.8631	0.0213	0.0316	0.031	0.0157
0.0	0.0	0.0	22017.6278	1690.5229	NaN	NaN	0.0713	0.0402	0.8566	0.0215	0.0335	0.0324	0.0159
0.0	0.0	0.0	22351.6278	5822.5229	NaN	NaN	0.2067	0.0417	0.8485	0.0222	0.0364	0.0346	0.0165
0.0	0.0	0.0	21789.6278	5015.5229	NaN	NaN	0.1871	0.0427	0.8458	0.0222	0.0372	0.0355	0.0165
0.0	0.0	0.0	20027.6278	6313.5229	NaN	NaN	0.2397	0.0448	0.8395	0.0227	0.0386	0.0376	0.0169
0.0	0.0	0.0	21162.6278	5411.5229	NaN	NaN	0.2036	0.0475	0.8318	0.0234	0.0397	0.0405	0.0172
0.0	0.0	0.0	24011.6278	4323.5229	NaN	NaN	0.1526	0.05	0.826	0.0238	0.0401	0.0428	0.0174
0.0	0.0	0.0	24109.6278	6594.5229	NaN	NaN	0.2148	0.05	0.826	0.0242	0.0387	0.0434	0.0177
0.0	0.0	0.0	21748.6278	236.5229	NaN	NaN	0.0108	0.0536	0.8176	0.025	0.0394	0.0466	0.0178
0.0	0.0	0.0	20159.6278	2641.5229	NaN	NaN	0.1159	0.0526	0.8191	0.0251	0.0384	0.0467	0.018
0.0	0.0	0.0	22285.6278	3067.5229	NaN	NaN	0.121	0.0502	0.8194	0.0261	0.0378	0.048	0.0186
0.0	0.0	0.0	21768.6278	5391.5229	NaN	NaN	0.1985	0.0497	0.818	0.0264	0.0375	0.049	0.0193
0.0	0.0	0.0	22143.6278	1502.5229	NaN	NaN	0.0635	0.0502	0.8147	0.0272	0.0375	0.05	0.0204
0.0	0.0	0.0	18506.6278	3073.5229	NaN	NaN	0.1424	0.0531	0.8047	0.0276	0.0394	0.0538	0.0214
0.0	0.0	0.0	22868.6278	2525.5229	NaN	NaN	0.0995	0.0529	0.8052	0.028	0.0386	0.0533	0.022
0.0	0.0	0.0	21933.6278	3694.5229	NaN	NaN	0.1442	0.0536	0.801	0.0281	0.0394	0.0551	0.0228
0.0	0.0	0.0	23738.6278	-94.4771	NaN	NaN	-0.004	0.0547	0.7982	0.0283	0.0396	0.0562	0.023
0.0	0.0	0.0	24413.6278	7284.5229	NaN	NaN	0.2298	0.0551	0.7951	0.0283	0.0404	0.0575	0.0237
0.0	0.0	0.0	22289.6278	4775.5229	NaN	NaN	0.1764	0.0545	0.7992	0.0282	0.0391	0.0556	0.0235
0.0	0.0	0.0	25510.6278	4427.5229	NaN	NaN	0.1479	0.0555	0.7958	0.0282	0.0397	0.0571	0.0236
0.0	0.0	0.0	19350.6278	5726.5229	NaN	NaN	0.2284	0.0556	0.7953	0.0281	0.04	0.0574	0.0236
0.0	0.0	0.0	20322.6278	3692.5229	NaN	NaN	0.1538	0.0553	0.7965	0.028	0.0397	0.0569	0.0236
0.0	0.0	0.0	23249.6278	1485.5229	NaN	NaN	0.0601	0.0549	0.7984	0.0278	0.0395	0.056	0.0234
0.0	0.0	0.0	23288.6278	1408.5229	NaN	NaN	0.057	0.0537	0.7993	0.0278	0.0397	0.0559	0.0236
0.0	0.0	0.0	20373.6278	2257.5229	NaN	NaN	0.0998	0.0532	0.8019	0.0276	0.0395	0.0545	0.0232
0.0	0.0	0.0	21565.6278	4647.5229	NaN	NaN	0.1773	0.052	0.803	0.0276	0.0398	0.054	0.0235
0.0	0.0	0.0	19852.6278	4951.5229	NaN	NaN	0.1996	0.0518	0.8049	0.0273	0.0398	0.0531	0.0231
0.0	0.0	0.0	24192.6278	5665.5229	NaN	NaN	0.1897	0.051	0.8062	0.0274	0.0398	0.0526	0.023
0.0	0.0	0.0	22848.6278	4097.5229	NaN	NaN	0.1521	0.0512	0.8067	0.0271	0.0401	0.0523	0.0226
0.0	0.0	0.0	21499.6278	3510.5229	NaN	NaN	0.1404	0.0504	0.8099	0.0269	0.0395	0.0511	0.0223
0.0	0.0	0.0	22830.6278	3604.5229	NaN	NaN	0.1364	0.0508	0.8086	0.0268	0.04	0.0517	0.0221
0.0	0.0	0.0	21104.6278	1674.5229	NaN	NaN	0.0735	0.05	0.8096	0.0266	0.04	0.0515	0.0223
0.0	0.0	0.0	19571.6278	3395.5229	NaN	NaN	0.1478	0.0495	0.8107	0.0264	0.0398	0.0514	0.0222
0.0	0.0	0.0	23256.6278	-200.4771	NaN	NaN	-0.0087	0.049	0.8109	0.0262	0.0399	0.0516	0.0223
0.0	0.0	0.0	18404.6278	2256.5229	NaN	NaN	0.1092	0.0485	0.813	0.0259	0.0395	0.051	0.0221
0.0	0.0	0.0	18448.6278	2177.5229	NaN	NaN	0.1056	0.0487	0.8137	0.0255	0.0393	0.0513	0.0215
0.0	0.0	0.0	19288.6278	3570.5229	NaN	NaN	0.1562	0.0482	0.8153	0.0251	0.039	0.0511	0.0213
0.0	0.0	0.0	19349.6278	2693.5229	NaN	NaN	0.1222	0.0479	0.8188	0.0243	0.038	0.0504	0.0205
0.0	0.0	0.0	20672.6278	4598.5229	NaN	NaN	0.182	0.0484	0.8179	0.0239	0.0383	0.0514	0.0202
0.0	0.0	0.0	24663.6278	4877.5229	NaN	NaN	0.1651	0.0482	0.821	0.0232	0.0372	0.0509	0.0195
0.0	0.0	0.0	20772.6278	3917.5229	NaN	NaN	0.1587	0.0486	0.8225	0.0226	0.0368	0.0505	0.019
0.0	0.0	0.0	24386.6278	2185.5229	NaN	NaN	0.0822	0.0494	0.8232	0.0223	0.0359	0.0506	0.0186
0.0	0.0	0.0	20000.6278	1634.5229	NaN	NaN	0.0755	0.0507	0.8216	0.022	0.0361	0.0511	0.0184
0.0	0.0	0.0	21112.6278	3368.5229	NaN	NaN	0.1376	0.0505	0.8244	0.0218	0.0351	0.0502	0.018
0.0	0.0	0.0	21646.6278	3013.5229	NaN	NaN	0.1222	0.0504	0.824	0.0216	0.0355	0.0505	0.0179
0.0	0.0	0.0	24683.6278	4424.5229	NaN	NaN	0.152	0.0491	0.8265	0.0217	0.0353	0.0494	0.0179
0.0	0.0	0.0	16663.6278	599.5229	NaN	NaN	0.0347	0.0507	0.8234	0.0218	0.0361	0.0501	0.0179
0.0	0.0	0.0	18517.6278	3792.5229	NaN	NaN	0.17	0.0499	0.8238	0.0218	0.0362	0.0502	0.0179
0.0	0.0	0.0	22496.6278	2812.5229	NaN	NaN	0.1111	0.0496	0.823	0.0219	0.0371	0.0502	0.0182
0.0	0.0	0.0	18572.6278	1393.5229	NaN	NaN	0.0698	0.0489	0.8235	0.022	0.0372	0.0502	0.0183
0.0	0.0	0.0	22011.6278	4465.5229	NaN	NaN	0.1687	0.0486	0.8197	0.0225	0.0385	0.0519	0.0188
0.0	0.0	0.0	21453.6278	4385.5229	NaN	NaN	0.1697	0.0484	0.817	0.0228	0.0397	0.0527	0.0194
0.0	0.0	0.0	23805.6278	5854.5229	NaN	NaN	0.1974	0.0483	0.8168	0.023	0.0391	0.0532	0.0195
0.0	0.0	0.0	22781.6278	3353.5229	NaN	NaN	0.1283	0.0495	0.8082	0.0234	0.0413	0.0574	0.0203
0.0	0.0	0.0	24403.6278	5811.5229	NaN	NaN	0.1923	0.0499	0.8029	0.0239	0.0425	0.0598	0.021
0.0	0.0	0.0	21860.6278	5600.5229	NaN	NaN	0.2039	0.0518	0.7932	0.0244	0.0449	0.064	0.0218
0.0	0.0	0.0	22848.6278	6059.5229	NaN	NaN	0.2096	0.0527	0.7836	0.0246	0.0476	0.0688	0.0228
0.0	0.0	0.0	22969.6278	2216.5229	NaN	NaN	0.088	0.0547	0.7719	0.025	0.0502	0.0746	0.0236
0.0	0.0	0.0	19389.6278	3593.5229	NaN	NaN	0.1564	0.0564	0.7597	0.025	0.0538	0.0804	0.0247
0.0	0.0	0.0	20842.6278	3832.5229	NaN	NaN	0.1553	0.058	0.7516	0.0252	0.0559	0.0842	0.0252
0.0	0.0	0.0	20919.6278	2301.5229	NaN	NaN	0.0991	0.0589	0.7468	0.0246	0.0577	0.0866	0.0254
0.0	0.0	0.0	21288.6278	2358.5229	NaN	NaN	0.0997	0.0585	0.748	0.0243	0.0574	0.0864	0.0252
0.0	0.0	0.0	19016.6278	2252.5229	NaN	NaN	0.1059	0.0586	0.749	0.0238	0.0576	0.0863	0.0247
0.0	0.0	0.0	20151.6278	5344.5229	NaN	NaN	0.2096	0.0572	0.7552	0.0233	0.0562	0.0838	0.0242
0.0	0.0	0.0	21830.6278	4745.5229	NaN	NaN	0.1786	0.0566	0.7584	0.0226	0.0556	0.0832	0.0235
0.0	0.0	0.0	18213.6278	2299.5229	NaN	NaN	0.1121	0.0556	0.7634	0.0216	0.0542	0.0823	0.0229
0.0	0.0	0.0	22256.6278	2743.5229	NaN	NaN	0.1097	0.0547	0.7694	0.021	0.0521	0.0807	0.0221
0.0	0.0	0.0	21727.6278	4678.5229	NaN	NaN	0.1772	0.0537	0.7749	0.0204	0.0507	0.0786	0.0216
0.0	0.0	0.0	25963.6278	2497.5229	NaN	NaN	0.0878	0.0528	0.7818	0.0199	0.0483	0.0762	0.0211
0.0	0.0	0.0	21182.6278	2176.5229	NaN	NaN	0.0932	0.0532	0.7841	0.0195	0.0472	0.0751	0.0209
0.0	0.0	0.0	20799.6278	3170.5229	NaN	NaN	0.1323	0.0535	0.7875	0.0192	0.0451	0.0741	0.0204
0.0	0.0	0.0	18327.6278	4995.5229	NaN	NaN	0.2142	0.0525	0.7909	0.0189	0.0446	0.0727	0.0203
0.0	0.0	0.0	21760.6278	7197.5229	NaN	NaN	0.2485	0.051	0.7957	0.0189	0.0434	0.0708	0.02
0.0	0.0	0.0	24595.6278	2313.5229	NaN	NaN	0.086	0.0521	0.7955	0.019	0.0428	0.0706	0.02
0.0	0.0	0.0	23143.6278	2863.5229	NaN	NaN	0.1101	0.0523	0.7974	0.0193	0.0416	0.0694	0.02
0.0	0.0	0.0	20365.6278	1432.5229	NaN	NaN	0.0657	0.0533	0.797	0.0196	0.0411	0.069	0.0201
0.0	0.0	0.0	22840.6278	3043.5229	NaN	NaN	0.1176	0.0528	0.7988	0.0198	0.0403	0.0683	0.02
0.0	0.0	0.0	26567.6278	4496.5229	NaN	NaN	0.1447	0.0526	0.7979	0.0204	0.0407	0.0682	0.0203
0.0	0.0	0.0	21763.6278	6501.5229	NaN	NaN	0.23	0.0531	0.7981	0.0207	0.0404	0.0672	0.0205
0.0	0.0	0.0	28380.6278	3360.5229	NaN	NaN	0.1059	0.0523	0.7997	0.0213	0.0398	0.0663	0.0206
0.0	0.0	0.0	21823.6278	4606.5229	NaN	NaN	0.1743	0.0517	0.7997	0.0211	0.0407	0.0662	0.0207
0.0	0.0	0.0	23023.6278	1978.5229	NaN	NaN	0.0791	0.0508	0.8018	0.0215	0.0401	0.065	0.0208
0.0	0.0	0.0	21619.6278	8344.5229	NaN	NaN	0.2785	0.051	0.7985	0.0216	0.0415	0.0663	0.0212
0.0	0.0	0.0	23698.6278	4460.5229	NaN	NaN	0.1584	0.0511	0.7979	0.0223	0.0414	0.0654	0.0218
0.0	0.0	0.0	19750.6278	4438.5229	NaN	NaN	0.1835	0.0532	0.7929	0.0224	0.0419	0.0677	0.0219
0.0	0.0	0.0	19159.6278	2006.5229	NaN	NaN	0.0948	0.0531	0.7919	0.0226	0.0421	0.0678	0.0225
0.0	0.0	0.0	22691.6278	1850.5229	NaN	NaN	0.0754	0.0542	0.7892	0.0228	0.0425	0.0689	0.0224
0.0	0.0	0.0	21382.6278	4662.5229	NaN	NaN	0.179	0.0532	0.7892	0.0226	0.0431	0.069	0.0229
0.0	0.0	0.0	27769.6278	5401.5229	NaN	NaN	0.1628	0.0536	0.7859	0.0229	0.0439	0.0705	0.0232
0.0	0.0	0.0	21491.6278	2593.5229	NaN	NaN	0.1077	0.054	0.7838	0.0229	0.0445	0.0713	0.0234
0.0	0.0	0.0	22351.6278	2690.5229	NaN	NaN	0.1074	0.0537	0.7854	0.023	0.0442	0.07	0.0239
0.0	0.0	0.0	23310.6278	-691.4771	NaN	NaN	-0.0306	0.055	0.7816	0.0228	0.045	0.0717	0.024
0.0	0.0	0.0	20214.6278	9208.5229	NaN	NaN	0.313	0.0555	0.7785	0.0228	0.0458	0.0728	0.0246
0.0	0.0	0.0	19265.6278	4442.5229	NaN	NaN	0.1874	0.0564	0.7781	0.023	0.0449	0.0726	0.0249
0.0	0.0	0.0	22252.6278	3906.5229	NaN	NaN	0.1493	0.0582	0.7766	0.0231	0.044	0.0727	0.0253
0.0	0.0	0.0	26228.6278	3476.5229	NaN	NaN	0.117	0.06	0.7742	0.024	0.0434	0.0724	0.026
0.0	0.0	0.0	18593.6278	3444.5229	NaN	NaN	0.1563	0.0641	0.7685	0.0242	0.0433	0.0734	0.0265
0.0	0.0	0.0	19973.6278	3223.5229	NaN	NaN	0.139	0.0677	0.7663	0.0251	0.0417	0.0725	0.0268
0.0	0.0	0.0	24033.6278	3386.5229	NaN	NaN	0.1235	0.0714	0.7544	0.0257	0.0442	0.076	0.0283
0.0	0.0	0.0	23419.6278	2312.5229	NaN	NaN	0.0899	0.0802	0.7497	0.0265	0.0427	0.073	0.0279
0.0	0.0	0.0	29381.6278	4223.5229	NaN	NaN	0.1257	0.0796	0.7449	0.0277	0.0442	0.0752	0.0282
0.0	0.0	0.0	28605.6278	3776.5229	NaN	NaN	0.1166	0.079	0.7426	0.0281	0.0458	0.0757	0.0289
0.0	0.0	0.0	25381.6278	1868.5229	NaN	NaN	0.0686	0.0835	0.7413	0.029	0.0444	0.0733	0.0285
0.0	0.0	0.0	27069.6278	1404.5229	NaN	NaN	0.0493	0.0817	0.7419	0.0296	0.0449	0.0735	0.0284
0.0	0.0	0.0	23152.6278	3986.5229	NaN	NaN	0.1469	0.0791	0.7428	0.0298	0.0457	0.0734	0.0292
0.0	0.0	0.0	21010.6278	2958.5229	NaN	NaN	0.1234	0.0807	0.745	0.0302	0.0442	0.0712	0.0287
0.0	0.0	0.0	26330.6278	1524.5229	NaN	NaN	0.0547	0.0786	0.7442	0.0308	0.0451	0.0723	0.029
0.0	0.0	0.0	26730.6278	2660.5229	NaN	NaN	0.0905	0.0767	0.7487	0.0306	0.0449	0.0702	0.0289
0.0	0.0	0.0	24304.6278	3638.5229	NaN	NaN	0.1302	0.0777	0.747	0.0309	0.045	0.0709	0.0286
0.0	0.0	0.0	24458.6278	1991.5229	NaN	NaN	0.0753	0.0767	0.7481	0.031	0.0454	0.0701	0.0287
0.0	0.0	0.0	24117.6278	2428.5229	NaN	NaN	0.0915	0.077	0.7486	0.0309	0.0453	0.0701	0.0282
0.0	0.0	0.0	24496.6278	4313.5229	NaN	NaN	0.1497	0.0764	0.7464	0.0308	0.0466	0.0715	0.0284
0.0	0.0	0.0	25588.6278	2698.5229	NaN	NaN	0.0954	0.0774	0.7447	0.0305	0.0469	0.0725	0.028
0.0	0.0	0.0	22333.6278	2418.5229	NaN	NaN	0.0977	0.0764	0.7439	0.0303	0.0476	0.0738	0.0279
0.0	0.0	0.0	28279.6278	2723.5229	NaN	NaN	0.0878	0.0738	0.746	0.0302	0.0482	0.0739	0.0278
0.0	0.0	0.0	22471.6278	3128.5229	NaN	NaN	0.1222	0.0733	0.7456	0.0298	0.0491	0.0745	0.0277
0.0	0.0	0.0	20181.6278	1611.5229	NaN	NaN	0.0739	0.074	0.7469	0.0295	0.0482	0.0739	0.0274
0.0	0.0	0.0	18581.6278	922.5229	NaN	NaN	0.0473	0.075	0.7434	0.0293	0.0491	0.0762	0.027
0.0	0.0	0.0	20588.6278	3799.5229	NaN	NaN	0.1558	0.0717	0.7503	0.029	0.0483	0.074	0.0268
0.0	0.0	0.0	21893.6278	2608.5229	NaN	NaN	0.1065	0.071	0.7515	0.0286	0.0486	0.0739	0.0264
0.0	0.0	0.0	21296.6278	4869.5229	NaN	NaN	0.1861	0.0699	0.7551	0.0282	0.0479	0.0728	0.026
0.0	0.0	0.0	20809.6278	3540.5229	NaN	NaN	0.1454	0.0699	0.7564	0.0281	0.0477	0.0722	0.0257
0.0	0.0	0.0	19725.6278	2373.5229	NaN	NaN	0.1074	0.0701	0.761	0.0273	0.0465	0.0701	0.025
0.0	0.0	0.0	21949.6278	2994.5229	NaN	NaN	0.12	0.0699	0.7624	0.0271	0.0458	0.0703	0.0245
0.0	0.0	0.0	20979.6278	3463.5229	NaN	NaN	0.1417	0.0689	0.7672	0.0264	0.0452	0.0681	0.0242
0.0	0.0	0.0	20276.6278	3902.5229	NaN	NaN	0.1614	0.0683	0.7728	0.0262	0.0432	0.0661	0.0233
0.0	0.0	0.0	21581.6278	5619.5229	NaN	NaN	0.2066	0.0665	0.7769	0.0256	0.0435	0.0645	0.023
0.0	0.0	0.0	21368.6278	942.5229	NaN	NaN	0.0422	0.0658	0.7824	0.0252	0.0421	0.0622	0.0222
0.0	0.0	0.0	21242.6278	1623.5229	NaN	NaN	0.071	0.0644	0.7851	0.0247	0.0419	0.0622	0.0217
0.0	0.0	0.0	24052.6278	1290.5229	NaN	NaN	0.0509	0.0609	0.7916	0.0243	0.0418	0.06	0.0214
0.0	0.0	0.0	24260.6278	-676.4771	NaN	NaN	-0.0287	0.0593	0.7961	0.0239	0.0411	0.0585	0.021
0.0	0.0	0.0	22584.6278	4201.5229	NaN	NaN	0.1569	0.0568	0.8014	0.0239	0.0405	0.0568	0.0207
0.0	0.0	0.0	19721.6278	3492.5229	NaN	NaN	0.1504	0.056	0.8031	0.0238	0.0405	0.056	0.0207
0.0	0.0	0.0	15604.6278	2929.5229	NaN	NaN	0.1581	0.0553	0.8096	0.0235	0.0386	0.0528	0.0202
0.0	0.0	0.0	24254.6278	2671.5229	NaN	NaN	0.0992	0.053	0.8135	0.0236	0.038	0.0519	0.02
0.0	0.0	0.0	19798.6278	4902.5229	NaN	NaN	0.1985	0.0511	0.8165	0.0232	0.0383	0.0507	0.0202
0.0	0.0	0.0	23851.6278	1694.5229	NaN	NaN	0.0663	0.0491	0.8245	0.0233	0.0358	0.0478	0.0195
0.0	0.0	0.0	20394.6278	4020.5229	NaN	NaN	0.1647	0.0483	0.823	0.0232	0.037	0.0486	0.0199
0.0	0.0	0.0	23500.6278	3195.5229	NaN	NaN	0.1197	0.0463	0.8308	0.0232	0.0348	0.0455	0.0194
0.0	0.0	0.0	17673.6278	5753.5229	NaN	NaN	0.2456	0.046	0.8309	0.023	0.035	0.0455	0.0196
0.0	0.0	0.0	18419.6278	1844.5229	NaN	NaN	0.091	0.0457	0.8333	0.023	0.034	0.0446	0.0194
0.0	0.0	0.0	19402.6278	2829.5229	NaN	NaN	0.1273	0.0459	0.8317	0.0232	0.0344	0.0452	0.0196
0.0	0.0	0.0	23571.6278	3211.5229	NaN	NaN	0.1199	0.0451	0.8348	0.0232	0.0335	0.0439	0.0196
0.0	0.0	0.0	21228.6278	4549.5229	NaN	NaN	0.1765	0.0461	0.8314	0.0235	0.0341	0.0452	0.0198
0.0	0.0	0.0	21322.6278	3677.5229	NaN	NaN	0.1471	0.0456	0.8335	0.0236	0.0334	0.0441	0.0198
0.0	0.0	0.0	17334.6278	2954.5229	NaN	NaN	0.1456	0.0467	0.8308	0.0238	0.0338	0.045	0.0199
0.0	0.0	0.0	22497.6278	6064.5229	NaN	NaN	0.2123	0.0458	0.8328	0.0239	0.0334	0.044	0.0201
0.0	0.0	0.0	21311.6278	5076.5229	NaN	NaN	0.1924	0.0468	0.8287	0.0242	0.0344	0.0455	0.0203
0.0	0.0	0.0	22420.6278	5892.5229	NaN	NaN	0.2081	0.0475	0.8285	0.0243	0.0341	0.0454	0.0202
0.0	0.0	0.0	24255.6278	2597.5229	NaN	NaN	0.0967	0.049	0.8249	0.0247	0.0345	0.0465	0.0205
0.0	0.0	0.0	22314.6278	1163.5229	NaN	NaN	0.0496	0.0491	0.8271	0.0247	0.0337	0.0452	0.0203
0.0	0.0	0.0	18823.6278	1347.5229	NaN	NaN	0.0668	0.0489	0.828	0.0247	0.0335	0.0448	0.0201
0.0	0.0	0.0	21164.6278	4084.5229	NaN	NaN	0.1618	0.0476	0.8297	0.0247	0.0335	0.0443	0.0202
0.0	0.0	0.0	18859.6278	3676.5229	NaN	NaN	0.1631	0.0469	0.8323	0.0246	0.033	0.0433	0.0199
0.0	0.0	0.0	21074.6278	2360.5229	NaN	NaN	0.1007	0.0457	0.8347	0.0246	0.0327	0.0425	0.0198
0.0	0.0	0.0	21772.6278	1336.5229	NaN	NaN	0.0578	0.0445	0.8384	0.0244	0.0321	0.041	0.0196
0.0	0.0	0.0	20008.6278	1488.5229	NaN	NaN	0.0692	0.043	0.8433	0.024	0.0312	0.0391	0.0193
0.0	0.0	0.0	18243.6278	1178.5229	NaN	NaN	0.0607	0.0422	0.8465	0.0237	0.0306	0.0379	0.019
0.0	0.0	0.0	20608.6278	1881.5229	NaN	NaN	0.0837	0.0418	0.8467	0.0236	0.031	0.038	0.0189
0.0	0.0	0.0	24227.6278	3294.5229	NaN	NaN	0.1197	0.0414	0.8481	0.0233	0.031	0.0374	0.0188
0.0	0.0	0.0	24005.6278	2847.5229	NaN	NaN	0.106	0.0411	0.8493	0.023	0.0311	0.0369	0.0187
0.0	0.0	0.0	19058.6278	3405.5229	NaN	NaN	0.1516	0.0413	0.8504	0.0225	0.0309	0.0366	0.0183
0.0	0.0	0.0	22810.6278	1754.5229	NaN	NaN	0.0714	0.041	0.8514	0.0222	0.0308	0.0363	0.0183
0.0	0.0	0.0	20309.6278	4257.5229	NaN	NaN	0.1733	0.0412	0.8503	0.0219	0.0314	0.0369	0.0183
0.0	0.0	0.0	21333.6278	3361.5229	NaN	NaN	0.1361	0.0409	0.8513	0.0217	0.0312	0.0366	0.0182
0.0	0.0	0.0	22806.6278	7751.5229	NaN	NaN	0.2537	0.0423	0.8464	0.0218	0.0324	0.0387	0.0185
0.0	0.0	0.0	18779.6278	1111.5229	NaN	NaN	0.0559	0.0437	0.8442	0.0214	0.0327	0.0396	0.0184
0.0	0.0	0.0	20761.6278	3812.5229	NaN	NaN	0.1551	0.0447	0.8425	0.0212	0.0327	0.0406	0.0183
0.0	0.0	0.0	21213.6278	2759.5229	NaN	NaN	0.1151	0.0449	0.8395	0.0211	0.0338	0.0422	0.0185
0.0	0.0	0.0	21849.6278	3353.5229	NaN	NaN	0.1331	0.0443	0.8398	0.0211	0.034	0.0421	0.0187
0.0	0.0	0.0	16309.6278	4379.5229	NaN	NaN	0.2117	0.0459	0.8359	0.0208	0.0347	0.044	0.0186
0.0	0.0	0.0	19504.6278	1306.5229	NaN	NaN	0.0628	0.046	0.835	0.0208	0.035	0.0442	0.0189
0.0	0.0	0.0	21129.6278	1637.5229	NaN	NaN	0.0719	0.0471	0.8329	0.0209	0.0351	0.0452	0.0188
0.0	0.0	0.0	19258.6278	1003.5229	NaN	NaN	0.0495	0.0472	0.8315	0.0205	0.036	0.0458	0.019
0.0	0.0	0.0	28770.6278	360.5229	NaN	NaN	0.0124	0.0472	0.8317	0.0206	0.0355	0.0459	0.019
0.0	0.0	0.0	17995.6278	3414.5229	NaN	NaN	0.1595	0.0472	0.8288	0.0205	0.0367	0.0474	0.0193
0.0	0.0	0.0	21840.6278	4842.5229	NaN	NaN	0.1815	0.0467	0.8313	0.0205	0.0359	0.0463	0.0192
0.0	0.0	0.0	22233.6278	2512.5229	NaN	NaN	0.1015	0.0464	0.8308	0.0203	0.0364	0.0469	0.0191
0.0	0.0	0.0	19496.6278	3432.5229	NaN	NaN	0.1497	0.0458	0.8326	0.0201	0.0364	0.0458	0.0193
0.0	0.0	0.0	20786.6278	1950.5229	NaN	NaN	0.0858	0.0487	0.8288	0.0201	0.0363	0.0472	0.0189
0.0	0.0	0.0	20400.6278	2859.5229	NaN	NaN	0.1229	0.0474	0.8315	0.0199	0.036	0.0461	0.0191
0.0	0.0	0.0	25670.6278	3877.5229	NaN	NaN	0.1312	0.0472	0.8334	0.0201	0.035	0.0451	0.0191
0.0	0.0	0.0	19566.6278	614.5229	NaN	NaN	0.0305	0.0486	0.8299	0.02	0.0357	0.0467	0.0192
0.0	0.0	0.0	22161.6278	3933.5229	NaN	NaN	0.1507	0.0465	0.8358	0.0199	0.0342	0.0443	0.0192
0.0	0.0	0.0	20133.6278	-640.4771	NaN	NaN	-0.0329	0.045	0.8393	0.0199	0.0334	0.0432	0.0193
0.0	0.0	0.0	22134.6278	2290.5229	NaN	NaN	0.0938	0.0423	0.8463	0.0196	0.032	0.0407	0.019
0.0	0.0	0.0	22737.6278	3888.5229	NaN	NaN	0.146	0.0408	0.8489	0.0197	0.0316	0.0396	0.0192
0.0	0.0	0.0	20851.6278	912.5229	NaN	NaN	0.0419	0.0405	0.8528	0.0195	0.0305	0.038	0.0187
0.0	0.0	0.0	23289.6278	82.5229	NaN	NaN	0.0035	0.0398	0.8576	0.0193	0.0291	0.0362	0.018
0.0	0.0	0.0	22988.6278	3105.5229	NaN	NaN	0.119	0.0371	0.8621	0.0192	0.0289	0.0346	0.0181
0.0	0.0	0.0	19800.6278	5001.5229	NaN	NaN	0.2017	0.0366	0.8672	0.0188	0.0275	0.0326	0.0173
0.0	0.0	0.0	21966.6278	3566.5229	NaN	NaN	0.1397	0.036	0.8693	0.0186	0.0273	0.0318	0.017
0.0	0.0	0.0	20667.6278	1731.5229	NaN	NaN	0.0773	0.0355	0.8716	0.0185	0.0268	0.031	0.0166
0.0	0.0	0.0	20190.6278	3462.5229	NaN	NaN	0.1464	0.0349	0.8741	0.0182	0.0265	0.03	0.0163
0.0	0.0	0.0	23250.6278	3648.5229	NaN	NaN	0.1356	0.0351	0.875	0.018	0.0263	0.0296	0.0159
0.0	0.0	0.0	21697.6278	219.5229	NaN	NaN	0.01	0.0357	0.8753	0.0178	0.0262	0.0295	0.0157
0.0	0.0	0.0	21910.6278	3664.5229	NaN	NaN	0.1433	0.0357	0.8758	0.0177	0.0261	0.0293	0.0154
0.0	0.0	0.0	20105.6278	3379.5229	NaN	NaN	0.1439	0.0364	0.8752	0.0175	0.0264	0.0293	0.0152
0.0	0.0	0.0	22492.6278	4378.5229	NaN	NaN	0.1629	0.0367	0.8764	0.0172	0.0259	0.0289	0.0148
0.0	0.0	0.0	20316.6278	571.5229	NaN	NaN	0.0274	0.0369	0.8759	0.017	0.0261	0.0295	0.0146
0.0	0.0	0.0	21506.6278	4635.5229	NaN	NaN	0.1773	0.0358	0.878	0.0167	0.026	0.029	0.0144
0.0	0.0	0.0	22498.6278	5940.5229	NaN	NaN	0.2089	0.0356	0.8784	0.0165	0.0263	0.0289	0.0143
0.0	0.0	0.0	19522.6278	2140.5229	NaN	NaN	0.0988	0.0365	0.8773	0.0162	0.0265	0.0294	0.0141
0.0	0.0	0.0	19505.6278	1889.5229	NaN	NaN	0.0883	0.0369	0.8755	0.0162	0.0269	0.0304	0.0141
0.0	0.0	0.0	20440.6278	5616.5229	NaN	NaN	0.2155	0.0366	0.8747	0.016	0.0277	0.0308	0.0141
0.0	0.0	0.0	23787.6278	3849.5229	NaN	NaN	0.1393	0.0373	0.8731	0.016	0.0279	0.0316	0.014
0.0	0.0	0.0	22753.6278	5581.5229	NaN	NaN	0.197	0.0379	0.8682	0.0161	0.0295	0.034	0.0143
0.0	0.0	0.0	21757.6278	4816.5229	NaN	NaN	0.1812	0.0387	0.8645	0.0162	0.0305	0.0356	0.0145
0.0	0.0	0.0	22274.6278	1591.5229	NaN	NaN	0.0667	0.04	0.8613	0.0163	0.0309	0.0369	0.0146
0.0	0.0	0.0	23715.6278	2126.5229	NaN	NaN	0.0823	0.0406	0.8569	0.0165	0.0323	0.039	0.0148
0.0	0.0	0.0	21155.6278	4095.5229	NaN	NaN	0.1622	0.0407	0.8547	0.0166	0.033	0.0401	0.015
0.0	0.0	0.0	22435.6278	1550.5229	NaN	NaN	0.0646	0.0412	0.8534	0.0167	0.033	0.0407	0.0149
0.0	0.0	0.0	23849.6278	4405.5229	NaN	NaN	0.1559	0.0411	0.8512	0.0169	0.0338	0.0419	0.0151
0.0	0.0	0.0	23272.6278	1121.5229	NaN	NaN	0.046	0.0411	0.8507	0.0171	0.0338	0.0422	0.0151
0.0	0.0	0.0	20179.6278	2982.5229	NaN	NaN	0.1288	0.0403	0.8517	0.0172	0.0338	0.042	0.0151
0.0	0.0	0.0	25455.6278	1595.5229	NaN	NaN	0.059	0.0389	0.8539	0.0172	0.0337	0.0413	0.015
0.0	0.0	0.0	22274.6278	1995.5229	NaN	NaN	0.0822	0.0381	0.8547	0.0174	0.0338	0.0409	0.0151
0.0	0.0	0.0	17642.6278	2651.5229	NaN	NaN	0.1307	0.0383	0.8547	0.0174	0.0336	0.0409	0.015
0.0	0.0	0.0	19858.6278	6624.5229	NaN	NaN	0.2501	0.0376	0.854	0.0178	0.0344	0.041	0.0153
0.0	0.0	0.0	24916.6278	4618.5229	NaN	NaN	0.1564	0.0372	0.8561	0.0179	0.0337	0.0399	0.0151
0.0	0.0	0.0	20574.6278	2433.5229	NaN	NaN	0.1058	0.0373	0.8543	0.0181	0.0344	0.0407	0.0153
0.0	0.0	0.0	22263.6278	5805.5229	NaN	NaN	0.2068	0.0369	0.8544	0.0183	0.0345	0.0404	0.0154
0.0	0.0	0.0	17909.6278	4149.5229	NaN	NaN	0.1881	0.0369	0.8546	0.0184	0.0345	0.0402	0.0154
0.0	0.0	0.0	23927.6278	2673.5229	NaN	NaN	0.1005	0.0364	0.8554	0.0186	0.0343	0.0398	0.0155
0.0	0.0	0.0	17131.6278	2334.5229	NaN	NaN	0.1199	0.0377	0.8511	0.0187	0.0354	0.0415	0.0157
0.0	0.0	0.0	20172.6278	3549.5229	NaN	NaN	0.1496	0.0372	0.853	0.0187	0.0348	0.0406	0.0156
0.0	0.0	0.0	20740.6278	4925.5229	NaN	NaN	0.1919	0.0376	0.8522	0.0186	0.0352	0.0409	0.0155
0.0	0.0	0.0	17616.6278	376.5229	NaN	NaN	0.0209	0.0373	0.8528	0.0184	0.0353	0.0407	0.0154
0.0	0.0	0.0	19007.6278	5713.5229	NaN	NaN	0.2311	0.0376	0.8525	0.0184	0.0354	0.0408	0.0153
0.0	0.0	0.0	21205.6278	4933.5229	NaN	NaN	0.1887	0.0373	0.8529	0.0182	0.0357	0.0407	0.0153
0.0	0.0	0.0	21508.6278	4667.5229	NaN	NaN	0.1783	0.0376	0.8546	0.0181	0.035	0.0397	0.0151
0.0	0.0	0.0	17989.6278	472.5229	NaN	NaN	0.0256	0.0386	0.8524	0.018	0.0354	0.0407	0.0149
0.0	0.0	0.0	22855.6278	4042.5229	NaN	NaN	0.1503	0.0384	0.8535	0.0181	0.035	0.04	0.0149
0.0	0.0	0.0	25265.6278	1981.5229	NaN	NaN	0.0727	0.0388	0.8551	0.018	0.0343	0.0391	0.0147
0.0	0.0	0.0	22001.6278	4824.5229	NaN	NaN	0.1798	0.0388	0.8549	0.0179	0.0344	0.0394	0.0146
0.0	0.0	0.0	23201.6278	5182.5229	NaN	NaN	0.1826	0.0387	0.8556	0.0179	0.0341	0.0392	0.0145
0.0	0.0	0.0	23336.6278	4355.5229	NaN	NaN	0.1573	0.0382	0.8581	0.0178	0.0334	0.0382	0.0144
0.0	0.0	0.0	24887.6278	6988.5229	NaN	NaN	0.2192	0.0376	0.8602	0.0177	0.0328	0.0373	0.0142
0.0	0.0	0.0	22251.6278	1951.5229	NaN	NaN	0.0806	0.0374	0.8606	0.0175	0.033	0.0373	0.0142
0.0	0.0	0.0	20285.6278	3775.5229	NaN	NaN	0.1569	0.0369	0.8632	0.0175	0.0321	0.0364	0.014
0.0	0.0	0.0	22763.6278	1319.5229	NaN	NaN	0.0548	0.0363	0.8647	0.0173	0.0319	0.0359	0.0139
0.0	0.0	0.0	23911.6278	2651.5229	NaN	NaN	0.0998	0.0357	0.8669	0.0171	0.0313	0.0353	0.0136
0.0	0.0	0.0	21515.6278	4860.5229	NaN	NaN	0.1843	0.0351	0.869	0.017	0.0308	0.0344	0.0136
0.0	0.0	0.0	23789.6278	3152.5229	NaN	NaN	0.117	0.0347	0.8712	0.0169	0.0302	0.0337	0.0134
0.0	0.0	0.0	22055.6278	2792.5229	NaN	NaN	0.1124	0.0343	0.8736	0.0167	0.0295	0.0327	0.0133
0.0	0.0	0.0	24368.6278	3810.5229	NaN	NaN	0.1352	0.0337	0.8763	0.0165	0.0289	0.0316	0.0131
0.0	0.0	0.0	24176.6278	4271.5229	NaN	NaN	0.1502	0.0337	0.8772	0.0162	0.0288	0.0312	0.013
0.0	0.0	0.0	28808.6278	5093.5229	NaN	NaN	0.1502	0.0331	0.8803	0.0159	0.0279	0.03	0.0128
0.0	0.0	0.0	25869.6278	2220.5229	NaN	NaN	0.079	0.0334	0.8807	0.0157	0.0277	0.0297	0.0127
0.0	0.0	0.0	23285.6278	1819.5229	NaN	NaN	0.0725	0.0328	0.8842	0.0154	0.0268	0.0284	0.0124
0.0	0.0	0.0	22963.6278	5957.5229	NaN	NaN	0.206	0.0324	0.8849	0.0151	0.0272	0.028	0.0123
0.0	0.0	0.0	20190.6278	5445.5229	NaN	NaN	0.2124	0.032	0.8867	0.0149	0.027	0.0273	0.0122
0.0	0.0	0.0	21737.6278	313.5229	NaN	NaN	0.0142	0.0324	0.8861	0.0147	0.0273	0.0275	0.0121
0.0	0.0	0.0	21084.6278	5590.5229	NaN	NaN	0.2096	0.0322	0.8863	0.0146	0.0274	0.0275	0.0121
0.0	0.0	0.0	20867.6278	1557.5229	NaN	NaN	0.0695	0.0321	0.887	0.0146	0.0272	0.0271	0.012
0.0	0.0	0.0	18858.6278	5355.5229	NaN	NaN	0.2212	0.0322	0.8869	0.0145	0.0272	0.0272	0.0119
0.0	0.0	0.0	20453.6278	3570.5229	NaN	NaN	0.1486	0.0322	0.8863	0.0145	0.0275	0.0275	0.012
0.0	0.0	0.0	21336.6278	5871.5229	NaN	NaN	0.2158	0.0322	0.8868	0.0145	0.0274	0.0272	0.012
0.0	0.0	0.0	19493.6278	3163.5229	NaN	NaN	0.1396	0.0324	0.8869	0.0145	0.0272	0.0272	0.0119
0.0	0.0	0.0	20470.6278	4780.5229	NaN	NaN	0.1893	0.0325	0.8862	0.0144	0.0274	0.0275	0.0119
0.0	0.0	0.0	22627.6278	4917.5229	NaN	NaN	0.1785	0.0323	0.8872	0.0144	0.0271	0.0271	0.0119
0.0	0.0	0.0	23053.6278	3047.5229	NaN	NaN	0.1168	0.0324	0.887	0.0143	0.0272	0.0272	0.0118
0.0	0.0	0.0	18324.6278	3343.5229	NaN	NaN	0.1543	0.0327	0.887	0.0143	0.027	0.0273	0.0118
0.0	0.0	0.0	18994.6278	2549.5229	NaN	NaN	0.1183	0.0327	0.8874	0.0143	0.0267	0.027	0.0118
0.0	0.0	0.0	19975.6278	1787.5229	NaN	NaN	0.0821	0.0328	0.8882	0.0142	0.0264	0.0267	0.0117
0.0	0.0	0.0	19415.6278	5422.5229	NaN	NaN	0.2183	0.0327	0.8888	0.0142	0.0263	0.0264	0.0116
0.0	0.0	0.0	19284.6278	2628.5229	NaN	NaN	0.12	0.0328	0.8891	0.0141	0.0262	0.0262	0.0115
0.0	0.0	0.0	20139.6278	3516.5229	NaN	NaN	0.1487	0.0325	0.8906	0.0139	0.026	0.0257	0.0113
0.0	0.0	0.0	20776.6278	6033.5229	NaN	NaN	0.225	0.0324	0.8906	0.0138	0.0262	0.0256	0.0114
0.0	0.0	0.0	20996.6278	6346.5229	NaN	NaN	0.2321	0.0331	0.8901	0.0137	0.0262	0.0256	0.0113
0.0	0.0	0.0	21540.6278	4132.5229	NaN	NaN	0.161	0.0337	0.8893	0.0138	0.0263	0.0256	0.0113
0.0	0.0	0.0	22242.6278	1050.5229	NaN	NaN	0.0451	0.0348	0.8878	0.0138	0.0265	0.0259	0.0111
0.0	0.0	0.0	21847.6278	3727.5229	NaN	NaN	0.1457	0.0344	0.8891	0.0136	0.0264	0.0255	0.011
0.0	0.0	0.0	21525.6278	6994.5229	NaN	NaN	0.2452	0.034	0.8902	0.0135	0.0263	0.0251	0.011
0.0	0.0	0.0	19076.6278	2293.5229	NaN	NaN	0.1073	0.0348	0.8889	0.0135	0.0264	0.0254	0.0109
0.0	0.0	0.0	22047.6278	3620.5229	NaN	NaN	0.1411	0.0352	0.8886	0.0135	0.0263	0.0254	0.0109
0.0	0.0	0.0	18749.6278	-54.4771	NaN	NaN	-0.0029	0.0358	0.888	0.0136	0.0262	0.0254	0.0109
0.0	0.0	0.0	20075.6278	1762.5229	NaN	NaN	0.0807	0.0356	0.8894	0.0134	0.0259	0.025	0.0107
0.0	0.0	0.0	23929.6278	5063.5229	NaN	NaN	0.1746	0.0344	0.8916	0.0132	0.0257	0.0244	0.0107
0.0	0.0	0.0	21585.6278	5369.5229	NaN	NaN	0.1992	0.0344	0.8921	0.0131	0.0255	0.0243	0.0107
0.0	0.0	0.0	23795.6278	6417.5229	NaN	NaN	0.2124	0.0346	0.8924	0.0131	0.0252	0.024	0.0107
0.0	0.0	0.0	20093.6278	3899.5229	NaN	NaN	0.1625	0.0344	0.8931	0.0131	0.025	0.0237	0.0108
0.0	0.0	0.0	18134.6278	2569.5229	NaN	NaN	0.1241	0.0352	0.8924	0.0132	0.0248	0.0236	0.0108
0.0	0.0	0.0	22189.6278	4402.5229	NaN	NaN	0.1656	0.0355	0.8919	0.0134	0.0247	0.0235	0.011
0.0	0.0	0.0	19912.6278	2784.5229	NaN	NaN	0.1227	0.0363	0.8906	0.0136	0.0246	0.0238	0.0111
0.0	0.0	0.0	20368.6278	4223.5229	NaN	NaN	0.1717	0.0366	0.89	0.0138	0.0245	0.0238	0.0113
0.0	0.0	0.0	22518.6278	3689.5229	NaN	NaN	0.1408	0.0365	0.8906	0.0139	0.0242	0.0235	0.0113
0.0	0.0	0.0	19475.6278	1218.5229	NaN	NaN	0.0589	0.0369	0.8901	0.014	0.0241	0.0235	0.0114
0.0	0.0	0.0	21552.6278	1886.5229	NaN	NaN	0.0805	0.0361	0.8918	0.0139	0.0239	0.023	0.0113
0.0	0.0	0.0	17261.6278	5786.5229	NaN	NaN	0.2511	0.0355	0.8933	0.0137	0.0238	0.0227	0.0112
0.0	0.0	0.0	25528.6278	2874.5229	NaN	NaN	0.1012	0.0354	0.8938	0.0137	0.0235	0.0224	0.0112
0.0	0.0	0.0	24305.6278	3480.5229	NaN	NaN	0.1253	0.0363	0.8916	0.0136	0.0242	0.023	0.0112
0.0	0.0	0.0	18404.6278	2083.5229	NaN	NaN	0.1017	0.0372	0.8898	0.0138	0.0245	0.0235	0.0112
0.0	0.0	0.0	21093.6278	860.5229	NaN	NaN	0.0392	0.0369	0.8903	0.0136	0.0246	0.0235	0.0111
0.0	0.0	0.0	19470.6278	3706.5229	NaN	NaN	0.1599	0.0366	0.8902	0.0134	0.0252	0.0237	0.011
0.0	0.0	0.0	22006.6278	2233.5229	NaN	NaN	0.0921	0.0379	0.8869	0.0134	0.0261	0.0248	0.0109
0.0	0.0	0.0	20601.6278	4074.5229	NaN	NaN	0.1651	0.0388	0.8841	0.0132	0.0273	0.0259	0.0108
0.0	0.0	0.0	19760.6278	2116.5229	NaN	NaN	0.0967	0.0394	0.8822	0.0131	0.0281	0.0266	0.0106
0.0	0.0	0.0	24097.6278	6562.5229	NaN	NaN	0.214	0.0407	0.8775	0.0131	0.0298	0.0284	0.0106
0.0	0.0	0.0	21064.6278	5084.5229	NaN	NaN	0.1944	0.042	0.8729	0.0131	0.0316	0.0297	0.0106
0.0	0.0	0.0	20044.6278	2630.5229	NaN	NaN	0.116	0.0439	0.8678	0.0131	0.0329	0.0317	0.0107
0.0	0.0	0.0	22370.6278	3193.5229	NaN	NaN	0.1249	0.0432	0.8664	0.013	0.0338	0.033	0.0106
0.0	0.0	0.0	27441.6278	5147.5229	NaN	NaN	0.158	0.0417	0.8666	0.0129	0.035	0.033	0.0108
0.0	0.0	0.0	18929.6278	3197.5229	NaN	NaN	0.1445	0.0431	0.8622	0.0129	0.0361	0.0348	0.0109
0.0	0.0	0.0	22314.6278	1090.5229	NaN	NaN	0.0466	0.0424	0.8617	0.0129	0.0367	0.0352	0.011
0.0	0.0	0.0	22787.6278	1319.5229	NaN	NaN	0.0547	0.0414	0.8612	0.013	0.0376	0.0356	0.0112
0.0	0.0	0.0	20107.6278	2761.5229	NaN	NaN	0.1208	0.0415	0.8605	0.0129	0.0382	0.0356	0.0112
0.0	0.0	0.0	19569.6278	5473.5229	NaN	NaN	0.2186	0.0416	0.8585	0.013	0.0392	0.0362	0.0115
0.0	0.0	0.0	20682.6278	4190.5229	NaN	NaN	0.1685	0.0417	0.8573	0.0131	0.0398	0.0366	0.0115
0.0	0.0	0.0	22220.6278	5482.5229	NaN	NaN	0.1979	0.0419	0.8559	0.0131	0.0404	0.037	0.0117
0.0	0.0	0.0	20154.6278	5863.5229	NaN	NaN	0.2254	0.0422	0.8544	0.0131	0.0413	0.0372	0.0118
0.0	0.0	0.0	19218.6278	2805.5229	NaN	NaN	0.1274	0.0431	0.8519	0.0132	0.0418	0.0382	0.0119
0.0	0.0	0.0	20506.6278	4525.5229	NaN	NaN	0.1808	0.0433	0.8502	0.0132	0.0427	0.0385	0.0121
0.0	0.0	0.0	21146.6278	1575.5229	NaN	NaN	0.0693	0.0444	0.8476	0.0132	0.0434	0.0393	0.0122
0.0	0.0	0.0	20934.6278	379.5229	NaN	NaN	0.0178	0.0449	0.8463	0.0131	0.0436	0.04	0.0123
0.0	0.0	0.0	23986.6278	3644.5229	NaN	NaN	0.1319	0.0436	0.8485	0.013	0.0438	0.0389	0.0122
0.0	0.0	0.0	19395.6278	2326.5229	NaN	NaN	0.1071	0.0439	0.8483	0.013	0.0436	0.039	0.0122
0.0	0.0	0.0	22493.6278	4083.5229	NaN	NaN	0.1536	0.044	0.8487	0.0129	0.0435	0.0387	0.0122
0.0	0.0	0.0	21498.6278	2830.5229	NaN	NaN	0.1163	0.0433	0.8505	0.013	0.0432	0.038	0.0121
0.0	0.0	0.0	19949.6278	4034.5229	NaN	NaN	0.1682	0.044	0.8509	0.0129	0.0427	0.0377	0.012
0.0	0.0	0.0	19091.6278	4879.5229	NaN	NaN	0.2036	0.044	0.8517	0.0129	0.0421	0.0373	0.0119
0.0	0.0	0.0	23630.6278	2067.5229	NaN	NaN	0.0805	0.0443	0.8528	0.013	0.0414	0.0367	0.0118
0.0	0.0	0.0	22212.6278	939.5229	NaN	NaN	0.0406	0.0453	0.8538	0.0129	0.0399	0.0364	0.0117
0.0	0.0	0.0	26735.6278	2074.5229	NaN	NaN	0.072	0.0443	0.8579	0.0129	0.0384	0.0351	0.0114
0.0	0.0	0.0	19166.6278	4689.5229	NaN	NaN	0.1966	0.0433	0.8618	0.0128	0.0371	0.0336	0.0113
0.0	0.0	0.0	17427.6278	2178.5229	NaN	NaN	0.1111	0.0432	0.8646	0.0127	0.0358	0.0326	0.0111
0.0	0.0	0.0	19010.6278	4089.5229	NaN	NaN	0.177	0.0418	0.8674	0.0126	0.0355	0.0316	0.011
0.0	0.0	0.0	23055.6278	2899.5229	NaN	NaN	0.1117	0.041	0.8704	0.0125	0.0346	0.0306	0.0108
0.0	0.0	0.0	17886.6278	4654.5229	NaN	NaN	0.2065	0.0411	0.8707	0.0125	0.0344	0.0304	0.0108
0.0	0.0	0.0	22406.6278	6047.5229	NaN	NaN	0.2125	0.041	0.8713	0.0125	0.0343	0.0301	0.0107
0.0	0.0	0.0	21682.6278	3849.5229	NaN	NaN	0.1508	0.0421	0.8688	0.0126	0.035	0.0306	0.0108
0.0	0.0	0.0	19271.6278	6977.5229	NaN	NaN	0.2658	0.0436	0.8661	0.0126	0.0354	0.0314	0.0107
0.0	0.0	0.0	20508.6278	2951.5229	NaN	NaN	0.1258	0.0437	0.8642	0.0127	0.0364	0.0321	0.0108
0.0	0.0	0.0	21383.6278	4077.5229	NaN	NaN	0.1601	0.0444	0.8623	0.0127	0.0369	0.0329	0.0108
0.0	0.0	0.0	21064.6278	1691.5229	NaN	NaN	0.0743	0.0458	0.8576	0.0129	0.038	0.0348	0.0109
0.0	0.0	0.0	20526.6278	2632.5229	NaN	NaN	0.1137	0.0459	0.855	0.0129	0.0392	0.0361	0.011
0.0	0.0	0.0	18893.6278	2507.5229	NaN	NaN	0.1172	0.0455	0.8514	0.0129	0.0408	0.0381	0.0113
0.0	0.0	0.0	21446.6278	5918.5229	NaN	NaN	0.2163	0.0447	0.8475	0.013	0.043	0.0401	0.0117
0.0	0.0	0.0	21339.6278	3485.5229	NaN	NaN	0.1404	0.0448	0.841	0.0131	0.0457	0.0434	0.0121
0.0	0.0	0.0	20917.6278	2530.5229	NaN	NaN	0.1079	0.0446	0.8363	0.0131	0.0479	0.0455	0.0125
0.0	0.0	0.0	23170.6278	2600.5229	NaN	NaN	0.1009	0.0443	0.8321	0.0133	0.0501	0.0474	0.0128
0.0	0.0	0.0	21770.6278	1839.5229	NaN	NaN	0.0779	0.0441	0.8292	0.0134	0.0519	0.0484	0.013
0.0	0.0	0.0	21886.6278	5543.5229	NaN	NaN	0.2021	0.0443	0.8256	0.0134	0.0537	0.0498	0.0132
0.0	0.0	0.0	18567.6278	4919.5229	NaN	NaN	0.2095	0.0452	0.8213	0.0135	0.0557	0.0507	0.0135
0.0	0.0	0.0	21978.6278	2632.5229	NaN	NaN	0.107	0.0466	0.8179	0.0137	0.0566	0.0516	0.0136
0.0	0.0	0.0	20198.6278	4718.5229	NaN	NaN	0.1894	0.0474	0.8142	0.0138	0.0584	0.0524	0.0137
0.0	0.0	0.0	23546.6278	4906.5229	NaN	NaN	0.1724	0.0485	0.8109	0.0139	0.0602	0.0528	0.0137
0.0	0.0	0.0	23366.6278	2407.5229	NaN	NaN	0.0934	0.0499	0.8066	0.0139	0.0615	0.0543	0.0138
0.0	0.0	0.0	20365.6278	3773.5229	NaN	NaN	0.1563	0.0505	0.8038	0.014	0.0632	0.0547	0.0139
0.0	0.0	0.0	20772.6278	5427.5229	NaN	NaN	0.2072	0.0513	0.8011	0.0141	0.0644	0.0553	0.0139
0.0	0.0	0.0	19475.6278	4014.5229	NaN	NaN	0.1709	0.0519	0.799	0.014	0.0652	0.056	0.0139
0.0	0.0	0.0	23205.6278	3251.5229	NaN	NaN	0.1229	0.0523	0.7971	0.014	0.0663	0.0563	0.014
0.0	0.0	0.0	21138.6278	3717.5229	NaN	NaN	0.1496	0.0525	0.7964	0.0141	0.0666	0.0564	0.0139
0.0	0.0	0.0	18568.6278	5074.5229	NaN	NaN	0.2146	0.0529	0.7956	0.0141	0.0672	0.0563	0.014
0.0	0.0	0.0	23021.6278	4241.5229	NaN	NaN	0.1556	0.053	0.7951	0.0141	0.0671	0.0567	0.014
0.0	0.0	0.0	21889.6278	2254.5229	NaN	NaN	0.0934	0.0529	0.795	0.014	0.0677	0.0563	0.0141
0.0	0.0	0.0	21807.6278	4917.5229	NaN	NaN	0.184	0.0533	0.7952	0.014	0.0673	0.0562	0.0141
0.0	0.0	0.0	18339.6278	1564.5229	NaN	NaN	0.0786	0.0533	0.7951	0.014	0.0672	0.0563	0.0141
0.0	0.0	0.0	21447.6278	5521.5229	NaN	NaN	0.2047	0.0536	0.7952	0.014	0.067	0.056	0.0142
0.0	0.0	0.0	20063.6278	2144.5229	NaN	NaN	0.0966	0.0539	0.7944	0.0141	0.067	0.0564	0.0143
0.0	0.0	0.0	20362.6278	5273.5229	NaN	NaN	0.2057	0.0545	0.7945	0.014	0.0666	0.056	0.0143
0.0	0.0	0.0	20218.6278	3052.5229	NaN	NaN	0.1312	0.0544	0.7947	0.0141	0.0658	0.0566	0.0144
0.0	0.0	0.0	21395.6278	7702.5229	NaN	NaN	0.2647	0.0542	0.7961	0.0141	0.066	0.0552	0.0143
0.0	0.0	0.0	19700.6278	3934.5229	NaN	NaN	0.1665	0.0548	0.795	0.0141	0.0653	0.0563	0.0144
0.0	0.0	0.0	23190.6278	5771.5229	NaN	NaN	0.1993	0.0545	0.7961	0.0141	0.0653	0.0555	0.0144
0.0	0.0	0.0	23755.6278	6426.5229	NaN	NaN	0.2129	0.0543	0.7963	0.0142	0.0649	0.0559	0.0144
0.0	0.0	0.0	19079.6278	6366.5229	NaN	NaN	0.2502	0.0547	0.7961	0.0141	0.065	0.0555	0.0145
0.0	0.0	0.0	20994.6278	3725.5229	NaN	NaN	0.1507	0.0559	0.7933	0.0142	0.0648	0.0572	0.0147
0.0	0.0	0.0	21568.6278	2613.5229	NaN	NaN	0.1081	0.056	0.7924	0.0143	0.0652	0.0574	0.0147
0.0	0.0	0.0	21405.6278	3542.5229	NaN	NaN	0.142	0.0557	0.7925	0.0143	0.0651	0.0576	0.0148
0.0	0.0	0.0	20335.6278	5345.5229	NaN	NaN	0.2081	0.0553	0.7928	0.0143	0.0652	0.0576	0.0147
0.0	0.0	0.0	20693.6278	2989.5229	NaN	NaN	0.1262	0.0554	0.792	0.0143	0.0654	0.0582	0.0147
0.0	0.0	0.0	24508.6278	3438.5229	NaN	NaN	0.123	0.0553	0.7919	0.0144	0.0654	0.0583	0.0147
0.0	0.0	0.0	21018.6278	2965.5229	NaN	NaN	0.1236	0.0552	0.7914	0.0144	0.0655	0.0587	0.0147
0.0	0.0	0.0	22257.6278	6056.5229	NaN	NaN	0.2139	0.0552	0.7919	0.0144	0.0655	0.0584	0.0147
0.0	0.0	0.0	19732.6278	4989.5229	NaN	NaN	0.2018	0.0552	0.7918	0.0145	0.0653	0.0587	0.0145
0.0	0.0	0.0	19821.6278	3515.5229	NaN	NaN	0.1506	0.0556	0.7914	0.0144	0.0651	0.0589	0.0146
0.0	0.0	0.0	24527.6278	1709.5229	NaN	NaN	0.0652	0.0555	0.7913	0.0145	0.065	0.0592	0.0146
0.0	0.0	0.0	22971.6278	5943.5229	NaN	NaN	0.2056	0.0554	0.792	0.0145	0.065	0.0586	0.0145
0.0	0.0	0.0	21110.6278	3830.5229	NaN	NaN	0.1536	0.0557	0.7922	0.0145	0.0642	0.0589	0.0145
0.0	0.0	0.0	21084.6278	4045.5229	NaN	NaN	0.161	0.0559	0.7927	0.0146	0.0639	0.0585	0.0143
0.0	0.0	0.0	19436.6278	5792.5229	NaN	NaN	0.2296	0.0562	0.7924	0.0146	0.0632	0.0592	0.0144
0.0	0.0	0.0	23320.6278	4102.5229	NaN	NaN	0.1496	0.0562	0.7938	0.0146	0.0631	0.058	0.0143
0.0	0.0	0.0	17040.6278	5082.5229	NaN	NaN	0.2297	0.0568	0.7932	0.0146	0.0623	0.0587	0.0144
0.0	0.0	0.0	24941.6278	6703.5229	NaN	NaN	0.2118	0.0566	0.7939	0.0147	0.062	0.0584	0.0144
0.0	0.0	0.0	23223.6278	4747.5229	NaN	NaN	0.1697	0.0574	0.7932	0.0147	0.0617	0.0586	0.0145
0.0	0.0	0.0	16967.6278	3498.5229	NaN	NaN	0.1709	0.0596	0.7886	0.0148	0.0617	0.0604	0.0148
0.0	0.0	0.0	15784.6278	3598.5229	NaN	NaN	0.1857	0.0611	0.7853	0.015	0.062	0.0615	0.0151
0.0	0.0	0.0	19287.6278	2527.5229	NaN	NaN	0.1159	0.0622	0.783	0.015	0.0618	0.0627	0.0153
0.0	0.0	0.0	20876.6278	1805.5229	NaN	NaN	0.0796	0.0629	0.7815	0.015	0.0619	0.0633	0.0155
0.0	0.0	0.0	19198.6278	3805.5229	NaN	NaN	0.1654	0.0624	0.7823	0.015	0.062	0.063	0.0153
0.0	0.0	0.0	18616.6278	3702.5229	NaN	NaN	0.1659	0.0625	0.7826	0.0151	0.0614	0.0632	0.0153
0.0	0.0	0.0	24001.6278	5069.5229	NaN	NaN	0.1744	0.0618	0.7839	0.015	0.0614	0.0627	0.0152
0.0	0.0	0.0	23386.6278	5126.5229	NaN	NaN	0.1798	0.0628	0.7828	0.015	0.0616	0.0626	0.0153
0.0	0.0	0.0	18773.6278	4041.5229	NaN	NaN	0.1771	0.0647	0.7802	0.0152	0.0611	0.0634	0.0154
0.0	0.0	0.0	20979.6278	2798.5229	NaN	NaN	0.1177	0.066	0.7773	0.0154	0.0609	0.0648	0.0155
0.0	0.0	0.0	21437.6278	4204.5229	NaN	NaN	0.164	0.0674	0.7751	0.0156	0.061	0.0653	0.0157
0.0	0.0	0.0	22520.6278	4395.5229	NaN	NaN	0.1633	0.0688	0.7729	0.0158	0.0606	0.0661	0.0159
0.0	0.0	0.0	19915.6278	4318.5229	NaN	NaN	0.1782	0.0695	0.7721	0.016	0.0599	0.0666	0.016
0.0	0.0	0.0	21076.6278	3223.5229	NaN	NaN	0.1327	0.0699	0.7715	0.0163	0.0591	0.0674	0.0159
0.0	0.0	0.0	22598.6278	3235.5229	NaN	NaN	0.1252	0.0694	0.7728	0.0163	0.0592	0.0665	0.0159
0.0	0.0	0.0	20107.6278	3172.5229	NaN	NaN	0.1363	0.0707	0.7718	0.0162	0.0588	0.0666	0.0159
0.0	0.0	0.0	22187.6278	4069.5229	NaN	NaN	0.155	0.0706	0.7724	0.0163	0.0582	0.0666	0.0159
0.0	0.0	0.0	22381.6278	6291.5229	NaN	NaN	0.2194	0.0686	0.776	0.0164	0.0581	0.0652	0.0156
0.0	0.0	0.0	20266.6278	7051.5229	NaN	NaN	0.2581	0.0698	0.7751	0.0163	0.0582	0.0651	0.0155
0.0	0.0	0.0	23874.6278	-279.4771	NaN	NaN	-0.0118	0.0726	0.7706	0.0163	0.0579	0.0668	0.0157
0.0	0.0	0.0	21760.6278	574.5229	NaN	NaN	0.0257	0.072	0.7717	0.0163	0.0583	0.0659	0.0157
0.0	0.0	0.0	17038.6278	2985.5229	NaN	NaN	0.1491	0.0717	0.7726	0.0162	0.0576	0.0662	0.0157
0.0	0.0	0.0	23025.6278	5891.5229	NaN	NaN	0.2037	0.0695	0.7756	0.0162	0.0576	0.0655	0.0156
0.0	0.0	0.0	23194.6278	3738.5229	NaN	NaN	0.1388	0.0685	0.7774	0.0162	0.0579	0.0645	0.0155
0.0	0.0	0.0	17400.6278	4283.5229	NaN	NaN	0.1975	0.0705	0.7755	0.0162	0.0575	0.0648	0.0154
0.0	0.0	0.0	21896.6278	3244.5229	NaN	NaN	0.1291	0.0704	0.7749	0.0162	0.0573	0.0656	0.0155
0.0	0.0	0.0	26638.6278	3811.5229	NaN	NaN	0.1252	0.0683	0.7787	0.0163	0.0576	0.0638	0.0154
0.0	0.0	0.0	20474.6278	6522.5229	NaN	NaN	0.2416	0.07	0.7762	0.0161	0.0579	0.0643	0.0155
0.0	0.0	0.0	20999.6278	2105.5229	NaN	NaN	0.0911	0.071	0.7745	0.0162	0.0576	0.0652	0.0156
0.0	0.0	0.0	21818.6278	-71.4771	NaN	NaN	-0.0033	0.0696	0.7769	0.0162	0.0574	0.0644	0.0155
0.0	0.0	0.0	20389.6278	5590.5229	NaN	NaN	0.2152	0.0685	0.7786	0.016	0.0577	0.0637	0.0155
0.0	0.0	0.0	21082.6278	3104.5229	NaN	NaN	0.1284	0.0679	0.78	0.016	0.0577	0.0631	0.0154
0.0	0.0	0.0	20661.6278	2674.5229	NaN	NaN	0.1146	0.0675	0.7817	0.0158	0.0572	0.0624	0.0153
0.0	0.0	0.0	23683.6278	3423.5229	NaN	NaN	0.1263	0.0662	0.7841	0.0158	0.0568	0.0619	0.0152
0.0	0.0	0.0	21933.6278	7334.5229	NaN	NaN	0.2506	0.0651	0.787	0.0156	0.0568	0.0605	0.015
0.0	0.0	0.0	21182.6278	5673.5229	NaN	NaN	0.2113	0.0643	0.7891	0.0155	0.0565	0.0598	0.0148
0.0	0.0	0.0	23885.6278	2107.5229	NaN	NaN	0.0811	0.0645	0.7883	0.0155	0.0565	0.0604	0.0147
0.0	0.0	0.0	24507.6278	2716.5229	NaN	NaN	0.0998	0.0639	0.7894	0.0154	0.0567	0.06	0.0146
0.0	0.0	0.0	21850.6278	1608.5229	NaN	NaN	0.0686	0.064	0.7894	0.0153	0.0568	0.06	0.0145
0.0	0.0	0.0	18534.6278	2061.5229	NaN	NaN	0.1001	0.0639	0.7892	0.0152	0.057	0.0603	0.0145
0.0	0.0	0.0	26389.6278	2243.5229	NaN	NaN	0.0784	0.0624	0.7901	0.0153	0.0576	0.0602	0.0145
0.0	0.0	0.0	21291.6278	2504.5229	NaN	NaN	0.1052	0.0629	0.7895	0.0151	0.0581	0.0601	0.0144
0.0	0.0	0.0	22376.6278	3116.5229	NaN	NaN	0.1222	0.0625	0.7897	0.0151	0.0578	0.0604	0.0145
0.0	0.0	0.0	22202.6278	2983.5229	NaN	NaN	0.1185	0.0615	0.7912	0.0152	0.0584	0.0593	0.0144
0.0	0.0	0.0	20563.6278	4581.5229	NaN	NaN	0.1822	0.0622	0.7907	0.015	0.0582	0.0595	0.0143
0.0	0.0	0.0	22873.6278	4139.5229	NaN	NaN	0.1532	0.0633	0.7884	0.0151	0.0586	0.0603	0.0143
0.0	0.0	0.0	21824.6278	4520.5229	NaN	NaN	0.1716	0.0636	0.7885	0.015	0.0587	0.0599	0.0143
0.0	0.0	0.0	23140.6278	5582.5229	NaN	NaN	0.1944	0.0645	0.7871	0.0151	0.0583	0.0607	0.0144
0.0	0.0	0.0	22453.6278	3544.5229	NaN	NaN	0.1363	0.0642	0.7876	0.0151	0.0583	0.0604	0.0144
0.0	0.0	0.0	22238.6278	3722.5229	NaN	NaN	0.1434	0.0648	0.7869	0.0152	0.0583	0.0605	0.0144
0.0	0.0	0.0	18849.6278	4020.5229	NaN	NaN	0.1758	0.0659	0.7847	0.0152	0.0584	0.0613	0.0145
0.0	0.0	0.0	23127.6278	1179.5229	NaN	NaN	0.0485	0.0663	0.7835	0.0152	0.0586	0.0617	0.0146
0.0	0.0	0.0	17814.6278	2265.5229	NaN	NaN	0.1128	0.0669	0.7826	0.0153	0.0583	0.0622	0.0146
0.0	0.0	0.0	18348.6278	5567.5229	NaN	NaN	0.2328	0.0651	0.7856	0.0152	0.0584	0.0612	0.0145
0.0	0.0	0.0	20146.6278	5070.5229	NaN	NaN	0.2011	0.0642	0.7864	0.0151	0.0586	0.0612	0.0144
0.0	0.0	0.0	21366.6278	1281.5229	NaN	NaN	0.0566	0.0642	0.7868	0.0149	0.0586	0.0611	0.0143
0.0	0.0	0.0	21578.6278	3503.5229	NaN	NaN	0.1397	0.0634	0.7872	0.0149	0.0589	0.0612	0.0144
0.0	0.0	0.0	20857.6278	1028.5229	NaN	NaN	0.047	0.0625	0.7891	0.0148	0.0582	0.061	0.0143
0.0	0.0	0.0	20198.6278	4803.5229	NaN	NaN	0.1921	0.0602	0.7938	0.0148	0.0576	0.0594	0.0142
0.0	0.0	0.0	19611.6278	4779.5229	NaN	NaN	0.196	0.0588	0.7963	0.0149	0.0573	0.0586	0.0141
0.0	0.0	0.0	18698.6278	2907.5229	NaN	NaN	0.1346	0.0591	0.797	0.0149	0.0564	0.0585	0.014
0.0	0.0	0.0	26375.6278	4354.5229	NaN	NaN	0.1417	0.0582	0.7988	0.0151	0.0555	0.0584	0.014
0.0	0.0	0.0	22408.6278	1635.5229	NaN	NaN	0.068	0.0576	0.8002	0.0152	0.0554	0.0577	0.0139
0.0	0.0	0.0	24595.6278	5470.5229	NaN	NaN	0.1819	0.0571	0.8013	0.0152	0.0545	0.058	0.0139
0.0	0.0	0.0	21888.6278	7120.5229	NaN	NaN	0.2455	0.0556	0.8033	0.0155	0.0548	0.057	0.0139
0.0	0.0	0.0	20762.6278	6631.5229	NaN	NaN	0.2421	0.0558	0.8028	0.0153	0.0549	0.0573	0.0139
0.0	0.0	0.0	21008.6278	3745.5229	NaN	NaN	0.1513	0.0563	0.8014	0.0154	0.0547	0.0582	0.014
0.0	0.0	0.0	20877.6278	5407.5229	NaN	NaN	0.2057	0.0558	0.8016	0.0157	0.0548	0.0581	0.014
0.0	0.0	0.0	20641.6278	4605.5229	NaN	NaN	0.1824	0.0561	0.8005	0.0158	0.0546	0.0588	0.0141
0.0	0.0	0.0	20891.6278	6454.5229	NaN	NaN	0.236	0.0561	0.7997	0.0159	0.0552	0.0589	0.0142
0.0	0.0	0.0	20285.6278	4488.5229	NaN	NaN	0.1812	0.057	0.7969	0.016	0.0555	0.0603	0.0143
0.0	0.0	0.0	21721.6278	3762.5229	NaN	NaN	0.1476	0.0564	0.7959	0.016	0.0566	0.0606	0.0144
0.0	0.0	0.0	18835.6278	9109.5229	NaN	NaN	0.326	0.0557	0.7967	0.0159	0.0574	0.0599	0.0144
0.0	0.0	0.0	22244.6278	6001.5229	NaN	NaN	0.2125	0.056	0.7956	0.0158	0.058	0.0603	0.0144
0.0	0.0	0.0	20499.6278	2292.5229	NaN	NaN	0.1006	0.058	0.7915	0.0157	0.0588	0.0616	0.0143
0.0	0.0	0.0	17466.6278	3981.5229	NaN	NaN	0.1856	0.0606	0.7859	0.0156	0.0599	0.0635	0.0145
0.0	0.0	0.0	19518.6278	1811.5229	NaN	NaN	0.0849	0.0626	0.7809	0.0157	0.0607	0.0653	0.0148
0.0	0.0	0.0	21268.6278	2907.5229	NaN	NaN	0.1203	0.0627	0.7798	0.0157	0.0614	0.0654	0.015
0.0	0.0	0.0	21568.6278	3847.5229	NaN	NaN	0.1514	0.0626	0.7794	0.0157	0.0619	0.0653	0.0151
0.0	0.0	0.0	22749.6278	1693.5229	NaN	NaN	0.0693	0.0625	0.78	0.0156	0.0618	0.0649	0.0152
0.0	0.0	0.0	21318.6278	1010.5229	NaN	NaN	0.0453	0.0612	0.7827	0.0155	0.0615	0.0638	0.0153
0.0	0.0	0.0	15942.6278	3608.5229	NaN	NaN	0.1846	0.0603	0.7848	0.0153	0.0619	0.0624	0.0153
0.0	0.0	0.0	18752.6278	4871.5229	NaN	NaN	0.2062	0.0601	0.786	0.0152	0.0614	0.062	0.0153
0.0	0.0	0.0	18455.6278	2748.5229	NaN	NaN	0.1296	0.0604	0.7854	0.0151	0.0614	0.0622	0.0154
0.0	0.0	0.0	20382.6278	4135.5229	NaN	NaN	0.1687	0.0608	0.7847	0.0153	0.0609	0.0628	0.0155
0.0	0.0	0.0	21890.6278	1715.5229	NaN	NaN	0.0727	0.0614	0.7844	0.0154	0.06	0.0632	0.0155
0.0	0.0	0.0	21590.6278	2407.5229	NaN	NaN	0.1003	0.0614	0.7851	0.0155	0.0592	0.0631	0.0156
0.0	0.0	0.0	24015.6278	1409.5229	NaN	NaN	0.0554	0.0612	0.7862	0.0156	0.0584	0.063	0.0156
0.0	0.0	0.0	20604.6278	4632.5229	NaN	NaN	0.1836	0.0603	0.7888	0.0157	0.0577	0.0618	0.0156
0.0	0.0	0.0	20779.6278	3630.5229	NaN	NaN	0.1487	0.0598	0.7917	0.0158	0.0561	0.0611	0.0155
0.0	0.0	0.0	21163.6278	5530.5229	NaN	NaN	0.2072	0.0583	0.795	0.0159	0.0559	0.0596	0.0154
0.0	0.0	0.0	24078.6278	4603.5229	NaN	NaN	0.1605	0.0587	0.7952	0.0158	0.0554	0.0597	0.0153
0.0	0.0	0.0	21822.6278	1002.5229	NaN	NaN	0.0439	0.0591	0.7946	0.0157	0.0556	0.0598	0.0152
0.0	0.0	0.0	21791.6278	2005.5229	NaN	NaN	0.0843	0.0593	0.7943	0.0156	0.0555	0.0602	0.0151
0.0	0.0	0.0	18989.6278	5144.5229	NaN	NaN	0.2132	0.0586	0.795	0.0157	0.056	0.0598	0.015
0.0	0.0	0.0	21785.6278	4711.5229	NaN	NaN	0.1778	0.0586	0.7946	0.0155	0.0564	0.06	0.0149
0.0	0.0	0.0	18231.6278	-1252.4771	NaN	NaN	-0.0738	0.0592	0.7928	0.0153	0.057	0.0608	0.0148
0.0	0.0	0.0	18555.6278	4753.5229	NaN	NaN	0.2039	0.0583	0.7942	0.0152	0.0577	0.0599	0.0147
0.0	0.0	0.0	19539.6278	1400.5229	NaN	NaN	0.0669	0.0582	0.7931	0.0151	0.0583	0.0606	0.0147
0.0	0.0	0.0	22209.6278	4656.5229	NaN	NaN	0.1733	0.0576	0.7938	0.0149	0.0594	0.0597	0.0146
0.0	0.0	0.0	23074.6278	3206.5229	NaN	NaN	0.122	0.0579	0.7914	0.015	0.0603	0.0608	0.0147
0.0	0.0	0.0	20558.6278	1452.5229	NaN	NaN	0.066	0.0586	0.7897	0.0149	0.0609	0.0613	0.0146
0.0	0.0	0.0	20152.6278	3466.5229	NaN	NaN	0.1468	0.0584	0.7885	0.0149	0.0614	0.0621	0.0148
0.0	0.0	0.0	18720.6278	4200.5229	NaN	NaN	0.1833	0.058	0.7874	0.0149	0.0631	0.0618	0.0149
0.0	0.0	0.0	18412.6278	3193.5229	NaN	NaN	0.1478	0.0589	0.7851	0.0148	0.0632	0.0631	0.0149
0.0	0.0	0.0	24492.6278	4329.5229	NaN	NaN	0.1502	0.0579	0.7854	0.0149	0.0637	0.0631	0.015
0.0	0.0	0.0	17733.6278	3372.5229	NaN	NaN	0.1598	0.0582	0.7848	0.0148	0.0641	0.063	0.015
0.0	0.0	0.0	19709.6278	3215.5229	NaN	NaN	0.1403	0.0578	0.7849	0.0148	0.0639	0.0635	0.0151
0.0	0.0	0.0	18183.6278	5191.5229	NaN	NaN	0.2221	0.0573	0.7845	0.0149	0.0653	0.0629	0.0151
0.0	0.0	0.0	26337.6278	2878.5229	NaN	NaN	0.0985	0.0573	0.7852	0.0148	0.0643	0.0633	0.015
0.0	0.0	0.0	24640.6278	4427.5229	NaN	NaN	0.1523	0.0571	0.7851	0.015	0.0646	0.0632	0.0151
0.0	0.0	0.0	16851.6278	4179.5229	NaN	NaN	0.1987	0.0572	0.7865	0.015	0.0638	0.0626	0.0149
0.0	0.0	0.0	19815.6278	2729.5229	NaN	NaN	0.1211	0.0575	0.7862	0.0151	0.0631	0.0633	0.0149
0.0	0.0	0.0	22845.6278	3898.5229	NaN	NaN	0.1458	0.057	0.7875	0.015	0.0628	0.0628	0.0149
0.0	0.0	0.0	27207.6278	3402.5229	NaN	NaN	0.1112	0.0563	0.789	0.0151	0.0625	0.0623	0.0147
0.0	0.0	0.0	20448.6278	7161.5229	NaN	NaN	0.2594	0.0568	0.7895	0.015	0.062	0.0619	0.0146
0.0	0.0	0.0	22898.6278	2293.5229	NaN	NaN	0.091	0.0567	0.7905	0.0151	0.0609	0.0622	0.0146
0.0	0.0	0.0	21004.6278	2638.5229	NaN	NaN	0.1116	0.0559	0.7928	0.0151	0.0608	0.0609	0.0145
0.0	0.0	0.0	20259.6278	1465.5229	NaN	NaN	0.0675	0.0553	0.7944	0.0149	0.0603	0.0608	0.0144
0.0	0.0	0.0	19806.6278	2493.5229	NaN	NaN	0.1118	0.054	0.7973	0.0149	0.0601	0.0593	0.0143
0.0	0.0	0.0	20032.6278	1637.5229	NaN	NaN	0.0756	0.0532	0.7989	0.0149	0.0598	0.0589	0.0142
0.0	0.0	0.0	17482.6278	2826.5229	NaN	NaN	0.1392	0.053	0.8	0.0149	0.0595	0.0583	0.0142
0.0	0.0	0.0	16493.6278	4889.5229	NaN	NaN	0.2287	0.0528	0.8002	0.0148	0.0594	0.0586	0.0142
0.0	0.0	0.0	16773.6278	2940.5229	NaN	NaN	0.1492	0.0521	0.8019	0.0149	0.0594	0.0576	0.0141
0.0	0.0	0.0	17989.6278	5382.5229	NaN	NaN	0.2303	0.0517	0.8026	0.0148	0.0595	0.0574	0.0141
0.0	0.0	0.0	20317.6278	5951.5229	NaN	NaN	0.2266	0.0516	0.8026	0.0148	0.0594	0.0575	0.014
0.0	0.0	0.0	23028.6278	4954.5229	NaN	NaN	0.1771	0.0519	0.8022	0.0149	0.0595	0.0575	0.014
0.0	0.0	0.0	18090.6278	4345.5229	NaN	NaN	0.1937	0.0528	0.8	0.0149	0.0595	0.0587	0.0141
0.0	0.0	0.0	20914.6278	3214.5229	NaN	NaN	0.1332	0.0532	0.7982	0.015	0.0598	0.0596	0.0142
0.0	0.0	0.0	25977.6278	4183.5229	NaN	NaN	0.1387	0.0529	0.7982	0.0151	0.0598	0.0597	0.0142
0.0	0.0	0.0	17292.6278	3578.5229	NaN	NaN	0.1715	0.0534	0.797	0.0152	0.0599	0.0602	0.0143
0.0	0.0	0.0	22414.6278	5636.5229	NaN	NaN	0.2009	0.0538	0.7952	0.0153	0.0599	0.0614	0.0145
0.0	0.0	0.0	21493.6278	2502.5229	NaN	NaN	0.1043	0.0532	0.7961	0.0155	0.0596	0.0612	0.0145
0.0	0.0	0.0	20966.6278	5106.5229	NaN	NaN	0.1959	0.0528	0.7964	0.0155	0.0594	0.0613	0.0146
0.0	0.0	0.0	19271.6278	3508.5229	NaN	NaN	0.154	0.0525	0.7963	0.0156	0.0595	0.0613	0.0147
0.0	0.0	0.0	22316.6278	5965.5229	NaN	NaN	0.2109	0.052	0.7973	0.0158	0.0594	0.0607	0.0147
0.0	0.0	0.0	19945.6278	2432.5229	NaN	NaN	0.1087	0.0527	0.7954	0.0159	0.0591	0.062	0.0149
0.0	0.0	0.0	20139.6278	749.5229	NaN	NaN	0.0359	0.0527	0.7951	0.016	0.0592	0.0621	0.015
0.0	0.0	0.0	18375.6278	5435.5229	NaN	NaN	0.2283	0.0529	0.7951	0.0161	0.0587	0.062	0.0151
0.0	0.0	0.0	20049.6278	3601.5229	NaN	NaN	0.1523	0.0525	0.7961	0.0161	0.0584	0.0617	0.0152
0.0	0.0	0.0	20650.6278	5162.5229	NaN	NaN	0.2	0.0527	0.7963	0.0162	0.0582	0.0614	0.0152
0.0	0.0	0.0	20759.6278	4628.5229	NaN	NaN	0.1823	0.0526	0.7967	0.0162	0.0581	0.0612	0.0151
0.0	0.0	0.0	23437.6278	5895.5229	NaN	NaN	0.201	0.0527	0.7969	0.0162	0.0576	0.0615	0.015
0.0	0.0	0.0	22050.6278	2520.5229	NaN	NaN	0.1026	0.053	0.7961	0.0162	0.0577	0.0619	0.0151
0.0	0.0	0.0	20478.6278	3473.5229	NaN	NaN	0.145	0.0532	0.7954	0.0162	0.0577	0.0622	0.0152
0.0	0.0	0.0	18963.6278	3832.5229	NaN	NaN	0.1681	0.0535	0.7934	0.0162	0.058	0.0635	0.0154
0.0	0.0	0.0	25098.6278	3542.5229	NaN	NaN	0.1237	0.0532	0.7933	0.0164	0.0581	0.0635	0.0155
0.0	0.0	0.0	19592.6278	3130.5229	NaN	NaN	0.1378	0.0534	0.7911	0.0166	0.0585	0.0646	0.0158
0.0	0.0	0.0	19575.6278	3821.5229	NaN	NaN	0.1633	0.0537	0.7894	0.0167	0.0586	0.0654	0.0161
0.0	0.0	0.0	20245.6278	1266.5229	NaN	NaN	0.0589	0.0537	0.7874	0.017	0.0587	0.0666	0.0165
0.0	0.0	0.0	18375.6278	4161.5229	NaN	NaN	0.1847	0.0538	0.7853	0.0172	0.0592	0.0675	0.017
0.0	0.0	0.0	19777.6278	3837.5229	NaN	NaN	0.1625	0.0549	0.7801	0.0174	0.0598	0.0701	0.0176
0.0	0.0	0.0	23717.6278	6235.5229	NaN	NaN	0.2082	0.0561	0.7756	0.0178	0.0604	0.0719	0.0182
0.0	0.0	0.0	23479.6278	2800.5229	NaN	NaN	0.1066	0.058	0.7696	0.0182	0.0604	0.075	0.0189
0.0	0.0	0.0	22686.6278	4130.5229	NaN	NaN	0.154	0.0593	0.7647	0.0185	0.0607	0.0773	0.0196
0.0	0.0	0.0	20341.6278	3054.5229	NaN	NaN	0.1306	0.0601	0.7602	0.0188	0.0609	0.0797	0.0202
0.0	0.0	0.0	22381.6278	2584.5229	NaN	NaN	0.1035	0.0604	0.7582	0.0191	0.061	0.0806	0.0207
0.0	0.0	0.0	20990.6278	1368.5229	NaN	NaN	0.0612	0.0609	0.7552	0.0193	0.061	0.0825	0.0211
0.0	0.0	0.0	22899.6278	3692.5229	NaN	NaN	0.1389	0.0612	0.7538	0.0195	0.0608	0.0834	0.0213
0.0	0.0	0.0	24066.6278	2249.5229	NaN	NaN	0.0855	0.0608	0.7543	0.0197	0.0602	0.0836	0.0214
0.0	0.0	0.0	21860.6278	4052.5229	NaN	NaN	0.1564	0.0603	0.7545	0.0197	0.06	0.084	0.0215
0.0	0.0	0.0	21546.6278	4516.5229	NaN	NaN	0.1733	0.0599	0.7552	0.0198	0.0593	0.0841	0.0215
0.0	0.0	0.0	24027.6278	4586.5229	NaN	NaN	0.1603	0.059	0.7577	0.0199	0.0588	0.0831	0.0214
0.0	0.0	0.0	19332.6278	1970.5229	NaN	NaN	0.0925	0.0583	0.7582	0.02	0.0584	0.0837	0.0214
0.0	0.0	0.0	24815.6278	5895.5229	NaN	NaN	0.192	0.0572	0.7617	0.0201	0.058	0.0818	0.0212
0.0	0.0	0.0	18497.6278	4622.5229	NaN	NaN	0.1999	0.057	0.7624	0.0203	0.0573	0.0819	0.0211
0.0	0.0	0.0	15530.6278	6098.5229	NaN	NaN	0.282	0.0562	0.764	0.0203	0.057	0.0814	0.0211
0.0	0.0	0.0	19938.6278	8641.5229	NaN	NaN	0.3024	0.0557	0.7645	0.0205	0.0571	0.081	0.0211
0.0	0.0	0.0	21565.6278	4262.5229	NaN	NaN	0.165	0.0554	0.7651	0.0205	0.0565	0.0814	0.0211
0.0	0.0	0.0	22632.6278	2302.5229	NaN	NaN	0.0923	0.0557	0.7645	0.0204	0.0562	0.082	0.0212
0.0	0.0	0.0	20765.6278	6884.5229	NaN	NaN	0.249	0.0558	0.7651	0.0206	0.0561	0.0813	0.0212
0.0	0.0	0.0	18538.6278	5989.5229	NaN	NaN	0.2442	0.0554	0.7653	0.0205	0.0555	0.0821	0.0211
0.0	0.0	0.0	18426.6278	4710.5229	NaN	NaN	0.2036	0.0557	0.7637	0.0204	0.0559	0.0831	0.0213
0.0	0.0	0.0	19282.6278	3345.5229	NaN	NaN	0.1478	0.0561	0.7625	0.0203	0.0565	0.0832	0.0214
0.0	0.0	0.0	22995.6278	5783.5229	NaN	NaN	0.201	0.0563	0.7609	0.0203	0.0561	0.0848	0.0215
0.0	0.0	0.0	21658.6278	5563.5229	NaN	NaN	0.2044	0.056	0.761	0.0202	0.0569	0.0842	0.0216
0.0	0.0	0.0	20756.6278	3445.5229	NaN	NaN	0.1424	0.0571	0.7581	0.0203	0.0569	0.0858	0.0218
0.0	0.0	0.0	14133.6278	3173.5229	NaN	NaN	0.1834	0.0579	0.7554	0.0202	0.0572	0.0871	0.0221
0.0	0.0	0.0	23315.6278	4620.5229	NaN	NaN	0.1654	0.0573	0.7564	0.0203	0.0575	0.0863	0.0222
0.0	0.0	0.0	18716.6278	613.5229	NaN	NaN	0.0317	0.0579	0.7543	0.0203	0.0578	0.0873	0.0224
0.0	0.0	0.0	19377.6278	4634.5229	NaN	NaN	0.193	0.0589	0.7531	0.0202	0.058	0.0872	0.0226
0.0	0.0	0.0	19451.6278	1120.5229	NaN	NaN	0.0545	0.0588	0.754	0.0203	0.0573	0.0871	0.0225
0.0	0.0	0.0	16693.6278	6137.5229	NaN	NaN	0.2688	0.0592	0.7545	0.0203	0.0573	0.0863	0.0225
0.0	0.0	0.0	18646.6278	3421.5229	NaN	NaN	0.155	0.0599	0.7531	0.0202	0.0571	0.0871	0.0226
0.0	0.0	0.0	19415.6278	823.5229	NaN	NaN	0.0407	0.0603	0.7542	0.0202	0.0574	0.0855	0.0225
0.0	0.0	0.0	19157.6278	2969.5229	NaN	NaN	0.1342	0.0612	0.7534	0.0201	0.0569	0.086	0.0225
0.0	0.0	0.0	23773.6278	1123.5229	NaN	NaN	0.0451	0.0608	0.755	0.0201	0.0572	0.0844	0.0224
0.0	0.0	0.0	19438.6278	3277.5229	NaN	NaN	0.1443	0.0606	0.7558	0.0202	0.057	0.084	0.0224
0.0	0.0	0.0	18932.6278	3940.5229	NaN	NaN	0.1723	0.0599	0.7574	0.0202	0.0574	0.0829	0.0223
0.0	0.0	0.0	16983.6278	5502.5229	NaN	NaN	0.2447	0.0603	0.7563	0.0202	0.0579	0.083	0.0223
0.0	0.0	0.0	20849.6278	948.5229	NaN	NaN	0.0435	0.0617	0.7539	0.0201	0.0581	0.084	0.0224
0.0	0.0	0.0	19473.6278	1550.5229	NaN	NaN	0.0737	0.0625	0.7526	0.0201	0.0583	0.0841	0.0225
0.0	0.0	0.0	22337.6278	3210.5229	NaN	NaN	0.1257	0.0626	0.7534	0.0202	0.0581	0.0832	0.0224
0.0	0.0	0.0	18785.6278	4861.5229	NaN	NaN	0.2056	0.0639	0.752	0.0204	0.058	0.0831	0.0226
0.0	0.0	0.0	17927.6278	2297.5229	NaN	NaN	0.1136	0.0656	0.7483	0.0206	0.0575	0.0852	0.0228
0.0	0.0	0.0	19697.6278	2677.5229	NaN	NaN	0.1197	0.0667	0.7473	0.0209	0.0576	0.0845	0.023
0.0	0.0	0.0	20398.6278	2546.5229	NaN	NaN	0.111	0.0689	0.7443	0.0212	0.0568	0.0857	0.0231
0.0	0.0	0.0	23823.6278	4360.5229	NaN	NaN	0.1547	0.07	0.7433	0.0213	0.0565	0.0859	0.023
0.0	0.0	0.0	25934.6278	2717.5229	NaN	NaN	0.0948	0.0714	0.7415	0.0215	0.0563	0.0863	0.0229
0.0	0.0	0.0	19348.6278	2712.5229	NaN	NaN	0.123	0.073	0.7396	0.0215	0.056	0.0869	0.0229
0.0	0.0	0.0	22438.6278	4131.5229	NaN	NaN	0.1555	0.0721	0.7407	0.0216	0.0557	0.0871	0.0229
0.0	0.0	0.0	19885.6278	4527.5229	NaN	NaN	0.1855	0.0704	0.7448	0.0216	0.056	0.0844	0.0228
0.0	0.0	0.0	18857.6278	3427.5229	NaN	NaN	0.1538	0.071	0.744	0.0217	0.0556	0.0851	0.0225
0.0	0.0	0.0	18205.6278	1379.5229	NaN	NaN	0.0704	0.0716	0.7434	0.0218	0.0554	0.0854	0.0225
0.0	0.0	0.0	21094.6278	3749.5229	NaN	NaN	0.1509	0.0704	0.7464	0.0218	0.0551	0.084	0.0222
0.0	0.0	0.0	19721.6278	4853.5229	NaN	NaN	0.1975	0.0698	0.7473	0.0217	0.0551	0.0839	0.0221
0.0	0.0	0.0	20524.6278	5859.5229	NaN	NaN	0.2221	0.0685	0.7501	0.0216	0.0553	0.0824	0.022
0.0	0.0	0.0	22248.6278	3712.5229	NaN	NaN	0.143	0.0687	0.75	0.0216	0.0553	0.0824	0.0219
0.0	0.0	0.0	18664.6278	2026.5229	NaN	NaN	0.0979	0.0688	0.7506	0.0215	0.0549	0.0825	0.0217
0.0	0.0	0.0	21623.6278	2887.5229	NaN	NaN	0.1178	0.0675	0.7529	0.0215	0.0552	0.0812	0.0217
0.0	0.0	0.0	17132.6278	2598.5229	NaN	NaN	0.1317	0.0678	0.7532	0.0214	0.055	0.0809	0.0216
0.0	0.0	0.0	22010.6278	2738.5229	NaN	NaN	0.1107	0.0665	0.7547	0.0214	0.0549	0.0812	0.0213
0.0	0.0	0.0	18329.6278	4668.5229	NaN	NaN	0.203	0.0664	0.7547	0.0213	0.0564	0.0799	0.0213
0.0	0.0	0.0	18247.6278	2922.5229	NaN	NaN	0.138	0.0673	0.7522	0.021	0.0561	0.0822	0.0211
0.0	0.0	0.0	23475.6278	4929.5229	NaN	NaN	0.1735	0.0664	0.7511	0.021	0.0574	0.0828	0.0213
0.0	0.0	0.0	17662.6278	3917.5229	NaN	NaN	0.1815	0.0677	0.7464	0.0209	0.0587	0.0848	0.0216
0.0	0.0	0.0	19573.6278	4414.5229	NaN	NaN	0.184	0.0713	0.7394	0.0207	0.059	0.0878	0.0217
0.0	0.0	0.0	20670.6278	2272.5229	NaN	NaN	0.0991	0.072	0.7362	0.0208	0.0602	0.0887	0.0221
0.0	0.0	0.0	20637.6278	1110.5229	NaN	NaN	0.0511	0.0747	0.7311	0.0208	0.0603	0.0909	0.0221
0.0	0.0	0.0	17467.6278	4725.5229	NaN	NaN	0.2129	0.0746	0.7264	0.0209	0.062	0.0937	0.0225
0.0	0.0	0.0	19495.6278	3404.5229	NaN	NaN	0.1487	0.0748	0.7223	0.0209	0.0636	0.0957	0.0226
0.0	0.0	0.0	19380.6278	2562.5229	NaN	NaN	0.1168	0.0767	0.7161	0.0212	0.0642	0.0991	0.0228
0.0	0.0	0.0	22824.6278	3244.5229	NaN	NaN	0.1245	0.0762	0.7133	0.0212	0.0659	0.1007	0.0227
0.0	0.0	0.0	19934.6278	6289.5229	NaN	NaN	0.2398	0.0759	0.7096	0.0214	0.0674	0.1031	0.0227
0.0	0.0	0.0	21606.6278	4238.5229	NaN	NaN	0.164	0.0781	0.7058	0.0214	0.0676	0.1046	0.0226
0.0	0.0	0.0	18893.6278	2388.5229	NaN	NaN	0.1122	0.078	0.7027	0.0215	0.0692	0.1059	0.0227
0.0	0.0	0.0	20671.6278	5840.5229	NaN	NaN	0.2203	0.0791	0.7004	0.0215	0.0695	0.107	0.0225
0.0	0.0	0.0	20757.6278	4353.5229	NaN	NaN	0.1734	0.0789	0.6973	0.0215	0.0711	0.1086	0.0226
0.0	0.0	0.0	22870.6278	2413.5229	NaN	NaN	0.0955	0.0815	0.6931	0.0215	0.0712	0.1101	0.0226
0.0	0.0	0.0	19874.6278	1555.5229	NaN	NaN	0.0726	0.0794	0.6922	0.0215	0.0723	0.1119	0.0227
0.0	0.0	0.0	21329.6278	4213.5229	NaN	NaN	0.165	0.0747	0.6954	0.0212	0.0732	0.1128	0.0228
0.0	0.0	0.0	19511.6278	3313.5229	NaN	NaN	0.1452	0.0706	0.6968	0.0211	0.0745	0.1141	0.0229
0.0	0.0	0.0	22439.6278	2926.5229	NaN	NaN	0.1154	0.0687	0.697	0.021	0.0755	0.1149	0.023
0.0	0.0	0.0	21744.6278	2365.5229	NaN	NaN	0.0981	0.0673	0.6969	0.0214	0.0763	0.1155	0.0228
0.0	0.0	0.0	18437.6278	5989.5229	NaN	NaN	0.2452	0.0671	0.6955	0.0214	0.0776	0.1154	0.0229
0.0	0.0	0.0	21141.6278	4650.5229	NaN	NaN	0.1803	0.0678	0.6905	0.0217	0.0774	0.1194	0.0231
0.0	0.0	0.0	23335.6278	3061.5229	NaN	NaN	0.116	0.0679	0.6892	0.0219	0.0786	0.119	0.0234
0.0	0.0	0.0	22222.6278	5812.5229	NaN	NaN	0.2073	0.0683	0.6877	0.0222	0.0785	0.1199	0.0235
0.0	0.0	0.0	18876.6278	6367.5229	NaN	NaN	0.2522	0.069	0.6862	0.0224	0.0786	0.1201	0.0236
0.0	0.0	0.0	22199.6278	3818.5229	NaN	NaN	0.1468	0.0706	0.6833	0.0227	0.0781	0.1215	0.0237
0.0	0.0	0.0	22232.6278	388.5229	NaN	NaN	0.0172	0.0733	0.6789	0.0231	0.0785	0.1223	0.0239
0.0	0.0	0.0	19723.6278	5002.5229	NaN	NaN	0.2023	0.0762	0.6751	0.0233	0.0778	0.1234	0.0242
0.0	0.0	0.0	23025.6278	2802.5229	NaN	NaN	0.1085	0.078	0.6728	0.0236	0.0771	0.1242	0.0243
0.0	0.0	0.0	18514.6278	3943.5229	NaN	NaN	0.1756	0.0794	0.6723	0.0237	0.0772	0.123	0.0244
0.0	0.0	0.0	20561.6278	4859.5229	NaN	NaN	0.1912	0.0819	0.6682	0.0238	0.0769	0.1246	0.0246
0.0	0.0	0.0	20613.6278	5578.5229	NaN	NaN	0.213	0.0823	0.6689	0.0237	0.077	0.1235	0.0246
0.0	0.0	0.0	22252.6278	1654.5229	NaN	NaN	0.0692	0.0824	0.6697	0.0235	0.077	0.1229	0.0246
0.0	0.0	0.0	18694.6278	4539.5229	NaN	NaN	0.1954	0.082	0.6707	0.0235	0.0771	0.1224	0.0244
0.0	0.0	0.0	22223.6278	3789.5229	NaN	NaN	0.1457	0.0802	0.6739	0.0233	0.0776	0.121	0.024
0.0	0.0	0.0	19867.6278	2453.5229	NaN	NaN	0.1099	0.0814	0.6737	0.0232	0.0783	0.1193	0.0241
0.0	0.0	0.0	18605.6278	1057.5229	NaN	NaN	0.0538	0.0847	0.6709	0.0232	0.077	0.1202	0.0239
0.0	0.0	0.0	22544.6278	3220.5229	NaN	NaN	0.125	0.0827	0.6749	0.023	0.0783	0.1175	0.0237
0.0	0.0	0.0	19998.6278	3984.5229	NaN	NaN	0.1661	0.0839	0.6761	0.0228	0.0781	0.1157	0.0235
0.0	0.0	0.0	18631.6278	2850.5229	NaN	NaN	0.1327	0.0852	0.6762	0.0227	0.0778	0.1149	0.0231
0.0	0.0	0.0	18327.6278	4046.5229	NaN	NaN	0.1809	0.0837	0.6814	0.0223	0.0777	0.1123	0.0225
0.0	0.0	0.0	17899.6278	3431.5229	NaN	NaN	0.1609	0.0816	0.6881	0.0218	0.0781	0.1084	0.022
0.0	0.0	0.0	18271.6278	3280.5229	NaN	NaN	0.1522	0.0802	0.6934	0.0215	0.0767	0.1068	0.0214
0.0	0.0	0.0	20101.6278	4513.5229	NaN	NaN	0.1834	0.0755	0.7036	0.0212	0.0768	0.102	0.0209
0.0	0.0	0.0	20825.6278	6646.5229	NaN	NaN	0.2419	0.0746	0.7087	0.021	0.0758	0.0993	0.0205
0.0	0.0	0.0	17187.6278	2072.5229	NaN	NaN	0.1076	0.0753	0.711	0.0208	0.0745	0.098	0.0202
0.0	0.0	0.0	20444.6278	2822.5229	NaN	NaN	0.1213	0.0735	0.7173	0.0207	0.0734	0.0953	0.0199
0.0	0.0	0.0	19428.6278	2793.5229	NaN	NaN	0.1257	0.0714	0.7223	0.0207	0.0723	0.0936	0.0197
0.0	0.0	0.0	22354.6278	3729.5229	NaN	NaN	0.143	0.069	0.7277	0.0206	0.0712	0.0918	0.0196
0.0	0.0	0.0	18169.6278	1887.5229	NaN	NaN	0.0941	0.0669	0.7322	0.0207	0.0704	0.0901	0.0196
0.0	0.0	0.0	17983.6278	5561.5229	NaN	NaN	0.2362	0.0641	0.7369	0.0208	0.0693	0.0893	0.0195
0.0	0.0	0.0	21226.6278	7012.5229	NaN	NaN	0.2483	0.0604	0.742	0.0209	0.0695	0.0877	0.0196
0.0	0.0	0.0	17432.6278	8257.5229	NaN	NaN	0.3214	0.0592	0.7448	0.0207	0.0692	0.0863	0.0197
0.0	0.0	0.0	17234.6278	3737.5229	NaN	NaN	0.1782	0.0599	0.744	0.021	0.068	0.0875	0.0197
0.0	0.0	0.0	18294.6278	5690.5229	NaN	NaN	0.2373	0.0591	0.7464	0.0209	0.0684	0.0856	0.0196
0.0	0.0	0.0	18095.6278	2830.5229	NaN	NaN	0.1353	0.0596	0.7463	0.0209	0.067	0.0866	0.0196
0.0	0.0	0.0	18621.6278	4970.5229	NaN	NaN	0.2107	0.0587	0.749	0.0207	0.0667	0.0855	0.0194
0.0	0.0	0.0	17236.6278	4146.5229	NaN	NaN	0.1939	0.0578	0.7516	0.0206	0.0666	0.0841	0.0193
0.0	0.0	0.0	14235.6278	2362.5229	NaN	NaN	0.1423	0.0573	0.7534	0.0205	0.0652	0.0845	0.0192
0.0	0.0	0.0	22344.6278	5900.5229	NaN	NaN	0.2089	0.0554	0.757	0.0202	0.065	0.0831	0.0193
0.0	0.0	0.0	18124.6278	1917.5229	NaN	NaN	0.0957	0.0551	0.76	0.0202	0.0646	0.0809	0.0192
0.0	0.0	0.0	17452.6278	6493.5229	NaN	NaN	0.2712	0.0547	0.7618	0.0202	0.0632	0.081	0.0192
0.0	0.0	0.0	20962.6278	3801.5229	NaN	NaN	0.1535	0.0547	0.7635	0.0204	0.0629	0.0792	0.0193
0.0	0.0	0.0	24468.6278	3518.5229	NaN	NaN	0.1257	0.0549	0.7668	0.0204	0.0611	0.0776	0.0193
0.0	0.0	0.0	19261.6278	4176.5229	NaN	NaN	0.1782	0.0561	0.7676	0.0206	0.0593	0.0769	0.0195
0.0	0.0	0.0	22793.6278	2673.5229	NaN	NaN	0.105	0.0567	0.7692	0.021	0.0575	0.076	0.0196
0.0	0.0	0.0	23219.6278	2340.5229	NaN	NaN	0.0916	0.0576	0.7689	0.0215	0.0562	0.0758	0.0199
0.0	0.0	0.0	21234.6278	5176.5229	NaN	NaN	0.196	0.058	0.7698	0.0217	0.0552	0.0751	0.0201
0.0	0.0	0.0	21339.6278	3284.5229	NaN	NaN	0.1334	0.0583	0.7701	0.0221	0.0547	0.0745	0.0204
0.0	0.0	0.0	18300.6278	4126.5229	NaN	NaN	0.184	0.0584	0.7709	0.0223	0.0538	0.0741	0.0206
0.0	0.0	0.0	17890.6278	5726.5229	NaN	NaN	0.2425	0.0581	0.7709	0.0225	0.0537	0.0738	0.0209
0.0	0.0	0.0	18235.6278	7810.5229	NaN	NaN	0.2999	0.0581	0.7718	0.0225	0.0531	0.0733	0.0212
0.0	0.0	0.0	17610.6278	4404.5229	NaN	NaN	0.2001	0.0596	0.7695	0.0226	0.0524	0.0744	0.0216
0.0	0.0	0.0	23373.6278	3764.5229	NaN	NaN	0.1387	0.0605	0.7682	0.0227	0.0517	0.0751	0.0219
0.0	0.0	0.0	20277.6278	3881.5229	NaN	NaN	0.1607	0.0609	0.7677	0.0226	0.051	0.0755	0.0223
0.0	0.0	0.0	20627.6278	7627.5229	NaN	NaN	0.27	0.0604	0.7682	0.0225	0.0504	0.0759	0.0225
0.0	0.0	0.0	17470.6278	3071.5229	NaN	NaN	0.1495	0.0613	0.7659	0.0226	0.0501	0.0771	0.023
0.0	0.0	0.0	20245.6278	2883.5229	NaN	NaN	0.1247	0.0613	0.7653	0.0224	0.0496	0.0781	0.0233
0.0	0.0	0.0	21165.6278	2821.5229	NaN	NaN	0.1176	0.0616	0.763	0.0224	0.0498	0.0793	0.0239
0.0	0.0	0.0	20218.6278	3161.5229	NaN	NaN	0.1352	0.062	0.7613	0.0222	0.0501	0.0801	0.0243
0.0	0.0	0.0	21516.6278	2528.5229	NaN	NaN	0.1052	0.0634	0.7569	0.0222	0.0502	0.0823	0.025
0.0	0.0	0.0	20530.6278	1531.5229	NaN	NaN	0.0694	0.064	0.754	0.0221	0.051	0.0833	0.0256
0.0	0.0	0.0	18643.6278	4819.5229	NaN	NaN	0.2054	0.0642	0.7529	0.0219	0.0513	0.0835	0.0261
0.0	0.0	0.0	15600.6278	3540.5229	NaN	NaN	0.185	0.0639	0.752	0.0218	0.0518	0.0841	0.0264
0.0	0.0	0.0	16269.6278	4585.5229	NaN	NaN	0.2199	0.0641	0.7506	0.0217	0.0522	0.0847	0.0267
0.0	0.0	0.0	19142.6278	2585.5229	NaN	NaN	0.119	0.0635	0.75	0.0217	0.0523	0.0857	0.0268
0.0	0.0	0.0	19263.6278	2669.5229	NaN	NaN	0.1217	0.0625	0.7512	0.0215	0.0523	0.0857	0.0268
0.0	0.0	0.0	21110.6278	4001.5229	NaN	NaN	0.1593	0.061	0.7534	0.0215	0.0524	0.085	0.0267
0.0	0.0	0.0	16367.6278	6102.5229	NaN	NaN	0.2716	0.0598	0.7547	0.0215	0.053	0.0844	0.0267
0.0	0.0	0.0	19278.6278	5731.5229	NaN	NaN	0.2292	0.0584	0.7567	0.0214	0.0525	0.0845	0.0263
0.0	0.0	0.0	21046.6278	4524.5229	NaN	NaN	0.1769	0.0578	0.758	0.0214	0.053	0.0837	0.026
0.0	0.0	0.0	15494.6278	4712.5229	NaN	NaN	0.2332	0.0571	0.7594	0.0214	0.0523	0.0843	0.0255
0.0	0.0	0.0	18732.6278	3632.5229	NaN	NaN	0.1624	0.0563	0.7608	0.0214	0.0521	0.0843	0.0251
0.0	0.0	0.0	17467.6278	6398.5229	NaN	NaN	0.2681	0.0566	0.7612	0.0215	0.0522	0.0837	0.025
0.0	0.0	0.0	18149.6278	4272.5229	NaN	NaN	0.1905	0.0575	0.7608	0.0217	0.0513	0.0844	0.0244
0.0	0.0	0.0	23632.6278	7347.5229	NaN	NaN	0.2372	0.057	0.761	0.0217	0.0518	0.0841	0.0243
0.0	0.0	0.0	23821.6278	5095.5229	NaN	NaN	0.1762	0.0565	0.7616	0.0218	0.0518	0.0841	0.0241
0.0	0.0	0.0	17721.6278	3582.5229	NaN	NaN	0.1682	0.057	0.7616	0.022	0.0516	0.084	0.0239
0.0	0.0	0.0	17841.6278	4515.5229	NaN	NaN	0.202	0.0565	0.7612	0.022	0.0522	0.0842	0.024
0.0	0.0	0.0	21026.6278	4834.5229	NaN	NaN	0.1869	0.0574	0.7588	0.0222	0.0527	0.0848	0.0241
0.0	0.0	0.0	19838.6278	5710.5229	NaN	NaN	0.2235	0.0609	0.7527	0.0226	0.0534	0.086	0.0244
0.0	0.0	0.0	19501.6278	2524.5229	NaN	NaN	0.1146	0.0688	0.7415	0.0233	0.0536	0.0876	0.0252
0.0	0.0	0.0	15973.6278	3326.5229	NaN	NaN	0.1724	0.0767	0.7311	0.0238	0.053	0.0894	0.026
0.0	0.0	0.0	20658.6278	4255.5229	NaN	NaN	0.1708	0.0796	0.7254	0.0243	0.0533	0.0903	0.027
0.0	0.0	0.0	14801.6278	1595.5229	NaN	NaN	0.0973	0.0886	0.7143	0.0249	0.0528	0.0911	0.0283
0.0	0.0	0.0	23489.6278	-1146.4771	NaN	NaN	-0.0513	0.0894	0.7132	0.0251	0.0514	0.0928	0.028
0.0	0.0	0.0	20342.6278	5310.5229	NaN	NaN	0.207	0.0796	0.7214	0.0255	0.053	0.0926	0.0279
0.0	0.0	0.0	20137.6278	3455.5229	NaN	NaN	0.1465	0.082	0.7176	0.026	0.0524	0.0937	0.0284
0.0	0.0	0.0	15822.6278	1945.5229	NaN	NaN	0.1095	0.0891	0.7087	0.0266	0.0514	0.0952	0.029
0.0	0.0	0.0	20325.6278	2654.5229	NaN	NaN	0.1155	0.0882	0.7075	0.0273	0.0513	0.0967	0.0291
0.0	0.0	0.0	18313.6278	4293.5229	NaN	NaN	0.1899	0.0891	0.705	0.0276	0.0521	0.0964	0.0298
0.0	0.0	0.0	20421.6278	2950.5229	NaN	NaN	0.1262	0.0922	0.7005	0.0282	0.0505	0.0988	0.0298
0.0	0.0	0.0	19849.6278	1303.5229	NaN	NaN	0.0616	0.0929	0.6972	0.0286	0.0517	0.0992	0.0303
0.0	0.0	0.0	19742.6278	4730.5229	NaN	NaN	0.1933	0.0932	0.6958	0.0292	0.051	0.1005	0.0303
0.0	0.0	0.0	15102.6278	5166.5229	NaN	NaN	0.2549	0.0947	0.6931	0.0295	0.0515	0.1006	0.0305
0.0	0.0	0.0	20246.6278	5052.5229	NaN	NaN	0.1997	0.0959	0.6913	0.0298	0.0516	0.1007	0.0306
0.0	0.0	0.0	19970.6278	2521.5229	NaN	NaN	0.1121	0.1026	0.6827	0.0304	0.0515	0.1019	0.0308
0.0	0.0	0.0	19441.6278	3012.5229	NaN	NaN	0.1342	0.1071	0.6787	0.0305	0.0512	0.1017	0.0307
0.0	0.0	0.0	19344.6278	2804.5229	NaN	NaN	0.1266	0.1112	0.6749	0.0304	0.0511	0.1017	0.0306
0.0	0.0	0.0	17553.6278	5821.5229	NaN	NaN	0.249	0.1125	0.6757	0.0301	0.0509	0.1003	0.0304
0.0	0.0	0.0	22775.6278	2701.5229	NaN	NaN	0.106	0.1173	0.6714	0.0301	0.0508	0.1003	0.0302
0.0	0.0	0.0	16394.6278	2735.5229	NaN	NaN	0.143	0.1174	0.6729	0.0297	0.0514	0.0988	0.0299
0.0	0.0	0.0	19689.6278	4641.5229	NaN	NaN	0.1908	0.121	0.6715	0.0294	0.0509	0.0978	0.0293
0.0	0.0	0.0	19360.6278	735.5229	NaN	NaN	0.0366	0.1252	0.6698	0.0292	0.0509	0.0959	0.0291
0.0	0.0	0.0	20276.6278	2659.5229	NaN	NaN	0.116	0.1338	0.6655	0.0286	0.0495	0.0936	0.0289
0.0	0.0	0.0	20596.6278	3337.5229	NaN	NaN	0.1394	0.1358	0.6657	0.0282	0.0499	0.092	0.0283
0.0	0.0	0.0	22717.6278	6707.5229	NaN	NaN	0.228	0.1384	0.6674	0.0277	0.049	0.0898	0.0276
0.0	0.0	0.0	20274.6278	3178.5229	NaN	NaN	0.1355	0.1444	0.6647	0.0273	0.049	0.0874	0.0273
0.0	0.0	0.0	22492.6278	1800.5229	NaN	NaN	0.0741	0.1493	0.6632	0.0265	0.0486	0.0854	0.0269
0.0	0.0	0.0	20996.6278	3554.5229	NaN	NaN	0.1448	0.1419	0.6738	0.026	0.0486	0.084	0.0257
0.0	0.0	0.0	20550.6278	1272.5229	NaN	NaN	0.0583	0.1304	0.6877	0.0256	0.0489	0.0828	0.0246
0.0	0.0	0.0	18916.6278	3144.5229	NaN	NaN	0.1425	0.121	0.6998	0.0251	0.0482	0.0823	0.0235
0.0	0.0	0.0	23877.6278	4877.5229	NaN	NaN	0.1696	0.1091	0.714	0.0248	0.0481	0.0813	0.0227
0.0	0.0	0.0	20482.6278	3380.5229	NaN	NaN	0.1417	0.1016	0.7236	0.0243	0.0481	0.0801	0.0223
0.0	0.0	0.0	17755.6278	3772.5229	NaN	NaN	0.1752	0.0964	0.7309	0.0239	0.0474	0.08	0.0215
0.0	0.0	0.0	20811.6278	5243.5229	NaN	NaN	0.2012	0.0884	0.7401	0.0236	0.0478	0.0787	0.0214
0.0	0.0	0.0	24370.6278	2145.5229	NaN	NaN	0.0809	0.085	0.7452	0.0235	0.047	0.0782	0.021
0.0	0.0	0.0	16130.6278	4652.5229	NaN	NaN	0.2239	0.0832	0.7455	0.0235	0.0478	0.0789	0.0211
0.0	0.0	0.0	20940.6278	3710.5229	NaN	NaN	0.1505	0.0808	0.748	0.0235	0.0478	0.0787	0.0212
0.0	0.0	0.0	21187.6278	698.5229	NaN	NaN	0.0319	0.0778	0.7518	0.0235	0.0476	0.078	0.0213
0.0	0.0	0.0	23143.6278	2879.5229	NaN	NaN	0.1107	0.0726	0.7584	0.0236	0.0473	0.077	0.0212
0.0	0.0	0.0	19689.6278	3738.5229	NaN	NaN	0.1596	0.0691	0.7605	0.0239	0.0484	0.0765	0.0217
0.0	0.0	0.0	21050.6278	2390.5229	NaN	NaN	0.102	0.0672	0.7647	0.024	0.0476	0.0749	0.0216
0.0	0.0	0.0	22682.6278	1751.5229	NaN	NaN	0.0717	0.0676	0.7617	0.0243	0.0488	0.0755	0.022
0.0	0.0	0.0	21254.6278	1793.5229	NaN	NaN	0.0778	0.0674	0.7643	0.0244	0.048	0.0739	0.022
0.0	0.0	0.0	24162.6278	2131.5229	NaN	NaN	0.0811	0.0663	0.7665	0.0248	0.0477	0.0726	0.022
0.0	0.0	0.0	22643.6278	7025.5229	NaN	NaN	0.2368	0.0651	0.7681	0.0249	0.0486	0.0714	0.022
0.0	0.0	0.0	24187.6278	3414.5229	NaN	NaN	0.1237	0.0663	0.7695	0.0248	0.0482	0.0692	0.022
0.0	0.0	0.0	26517.6278	1857.5229	NaN	NaN	0.0655	0.0676	0.7676	0.025	0.0486	0.0696	0.0217
0.0	0.0	0.0	24615.6278	4011.5229	NaN	NaN	0.1401	0.0667	0.7697	0.0248	0.0494	0.0678	0.0216
0.0	0.0	0.0	22907.6278	6841.5229	NaN	NaN	0.23	0.0671	0.7717	0.0245	0.0494	0.0662	0.0212
0.0	0.0	0.0	25604.6278	4350.5229	NaN	NaN	0.1452	0.0672	0.7717	0.0244	0.0499	0.0659	0.0209
0.0	0.0	0.0	24610.6278	7334.5229	NaN	NaN	0.2296	0.0675	0.7697	0.0244	0.0515	0.0661	0.0209
0.0	0.0	0.0	22414.6278	3427.5229	NaN	NaN	0.1326	0.0692	0.7687	0.0241	0.052	0.0654	0.0207
0.0	0.0	0.0	26197.6278	8235.5229	NaN	NaN	0.2392	0.0688	0.7702	0.0239	0.052	0.0645	0.0205
0.0	0.0	0.0	22274.6278	2883.5229	NaN	NaN	0.1146	0.0718	0.7663	0.0238	0.053	0.0646	0.0205
0.0	0.0	0.0	22147.6278	3694.5229	NaN	NaN	0.143	0.0738	0.7635	0.0237	0.0533	0.0653	0.0204
0.0	0.0	0.0	22257.6278	5906.5229	NaN	NaN	0.2097	0.0744	0.765	0.0235	0.0529	0.0641	0.0202
0.0	0.0	0.0	25433.6278	2381.5229	NaN	NaN	0.0856	0.0752	0.7678	0.0231	0.0515	0.0626	0.0199
0.0	0.0	0.0	24953.6278	2601.5229	NaN	NaN	0.0944	0.0773	0.7653	0.023	0.0516	0.0632	0.0196
0.0	0.0	0.0	21643.6278	7813.5229	NaN	NaN	0.2653	0.0757	0.7673	0.0227	0.052	0.0627	0.0196
0.0	0.0	0.0	27955.6278	5771.5229	NaN	NaN	0.1711	0.0763	0.7705	0.0224	0.0508	0.0609	0.0192
0.0	0.0	0.0	24269.6278	2690.5229	NaN	NaN	0.0998	0.077	0.7694	0.0223	0.0508	0.0614	0.0191
0.0	0.0	0.0	23980.6278	5991.5229	NaN	NaN	0.1999	0.0766	0.7707	0.0222	0.0504	0.0611	0.019
0.0	0.0	0.0	23106.6278	4086.5229	NaN	NaN	0.1503	0.0768	0.7738	0.022	0.0493	0.0592	0.0189
0.0	0.0	0.0	23226.6278	6435.5229	NaN	NaN	0.217	0.0761	0.7774	0.0219	0.0474	0.0585	0.0185
0.0	0.0	0.0	22588.6278	4072.5229	NaN	NaN	0.1528	0.0767	0.7776	0.022	0.047	0.0581	0.0186
0.0	0.0	0.0	24058.6278	6264.5229	NaN	NaN	0.2066	0.0737	0.7852	0.0218	0.0449	0.0561	0.0183
0.0	0.0	0.0	24759.6278	6501.5229	NaN	NaN	0.208	0.0723	0.7892	0.0218	0.0439	0.0546	0.0182
0.0	0.0	0.0	23214.6278	3791.5229	NaN	NaN	0.1404	0.0723	0.7905	0.0217	0.0432	0.0541	0.0182
0.0	0.0	0.0	23818.6278	4567.5229	NaN	NaN	0.1609	0.0722	0.7929	0.0218	0.0414	0.0538	0.0179
0.0	0.0	0.0	27547.6278	1509.5229	NaN	NaN	0.052	0.07	0.7982	0.0216	0.0403	0.052	0.0178
0.0	0.0	0.0	27820.6278	2450.5229	NaN	NaN	0.081	0.0676	0.8044	0.0216	0.0384	0.0508	0.0173
0.0	0.0	0.0	23068.6278	4055.5229	NaN	NaN	0.1495	0.0635	0.8094	0.0215	0.0385	0.0498	0.0173
0.0	0.0	0.0	22755.6278	8595.5229	NaN	NaN	0.2742	0.0602	0.8152	0.0214	0.0381	0.0479	0.0171
0.0	0.0	0.0	23284.6278	2569.5229	NaN	NaN	0.0994	0.0595	0.8176	0.0212	0.0379	0.0468	0.017
0.0	0.0	0.0	26283.6278	4177.5229	NaN	NaN	0.1371	0.0585	0.8188	0.0214	0.0376	0.0468	0.0169
0.0	0.0	0.0	23216.6278	3137.5229	NaN	NaN	0.1191	0.0575	0.8195	0.0213	0.0384	0.0462	0.017
0.0	0.0	0.0	23718.6278	7311.5229	NaN	NaN	0.2356	0.0561	0.8216	0.0214	0.0383	0.0457	0.0169
0.0	0.0	0.0	24448.6278	5958.5229	NaN	NaN	0.196	0.0561	0.819	0.0216	0.0397	0.0465	0.0171
0.0	0.0	0.0	23505.6278	6136.5229	NaN	NaN	0.207	0.0559	0.8173	0.0219	0.0403	0.0473	0.0173
0.0	0.0	0.0	21362.6278	4064.5229	NaN	NaN	0.1598	0.0559	0.8155	0.0223	0.0412	0.0477	0.0175
0.0	0.0	0.0	22381.6278	2810.5229	NaN	NaN	0.1116	0.0554	0.8149	0.0225	0.0418	0.0479	0.0176
0.0	0.0	0.0	22140.6278	6561.5229	NaN	NaN	0.2286	0.055	0.8132	0.0229	0.0426	0.0485	0.0178
0.0	0.0	0.0	19106.6278	2160.5229	NaN	NaN	0.1016	0.0564	0.8075	0.0233	0.0443	0.0503	0.0182
0.0	0.0	0.0	23138.6278	6341.5229	NaN	NaN	0.2151	0.057	0.8038	0.0237	0.0451	0.0517	0.0186
0.0	0.0	0.0	24460.6278	5802.5229	NaN	NaN	0.1917	0.0581	0.7997	0.0241	0.0461	0.0531	0.0189
0.0	0.0	0.0	24410.6278	3101.5229	NaN	NaN	0.1127	0.0599	0.7947	0.0244	0.047	0.0546	0.0193
0.0	0.0	0.0	21729.6278	3816.5229	NaN	NaN	0.1494	0.062	0.7885	0.0247	0.0482	0.0569	0.0197
0.0	0.0	0.0	24652.6278	1730.5229	NaN	NaN	0.0656	0.0625	0.7865	0.0249	0.0487	0.0574	0.02
0.0	0.0	0.0	25262.6278	2329.5229	NaN	NaN	0.0844	0.0626	0.7869	0.0249	0.0485	0.057	0.02
0.0	0.0	0.0	18706.6278	2183.5229	NaN	NaN	0.1045	0.0638	0.7823	0.0251	0.05	0.0586	0.0202
0.0	0.0	0.0	22083.6278	4248.5229	NaN	NaN	0.1613	0.0634	0.7848	0.0251	0.0494	0.057	0.0202
0.0	0.0	0.0	21147.6278	1850.5229	NaN	NaN	0.0805	0.0641	0.7842	0.0249	0.0496	0.057	0.0202
0.0	0.0	0.0	20249.6278	3143.5229	NaN	NaN	0.1344	0.0636	0.7867	0.0249	0.0488	0.056	0.02
0.0	0.0	0.0	24154.6278	2857.5229	NaN	NaN	0.1058	0.0622	0.7869	0.025	0.0494	0.0565	0.02
0.0	0.0	0.0	25408.6278	1337.5229	NaN	NaN	0.05	0.0603	0.793	0.0247	0.0483	0.0539	0.0198
0.0	0.0	0.0	28553.6278	3740.5229	NaN	NaN	0.1158	0.0598	0.7932	0.0249	0.0481	0.0543	0.0197
0.0	0.0	0.0	18887.6278	4919.5229	NaN	NaN	0.2066	0.0597	0.7928	0.0248	0.0491	0.0536	0.02
0.0	0.0	0.0	25036.6278	4883.5229	NaN	NaN	0.1632	0.059	0.7968	0.025	0.0472	0.0523	0.0196
0.0	0.0	0.0	21249.6278	7052.5229	NaN	NaN	0.2492	0.0588	0.7921	0.0254	0.05	0.0532	0.0205
0.0	0.0	0.0	24844.6278	4479.5229	NaN	NaN	0.1528	0.0599	0.7951	0.0253	0.0478	0.0516	0.0202
0.0	0.0	0.0	22638.6278	4891.5229	NaN	NaN	0.1777	0.0628	0.788	0.0257	0.0495	0.0531	0.0209
0.0	0.0	0.0	26216.6278	2082.5229	NaN	NaN	0.0736	0.0637	0.7896	0.0256	0.0482	0.0521	0.0209
0.0	0.0	0.0	24692.6278	3313.5229	NaN	NaN	0.1183	0.066	0.7848	0.0258	0.0493	0.0528	0.0214
0.0	0.0	0.0	28782.6278	5612.5229	NaN	NaN	0.1632	0.0654	0.7857	0.026	0.0487	0.0529	0.0214
0.0	0.0	0.0	26020.6278	3776.5229	NaN	NaN	0.1267	0.0677	0.7792	0.0262	0.0509	0.0539	0.0221
0.0	0.0	0.0	23653.6278	4326.5229	NaN	NaN	0.1546	0.0691	0.7781	0.0263	0.0498	0.0548	0.022
0.0	0.0	0.0	25644.6278	2634.5229	NaN	NaN	0.0932	0.0693	0.7736	0.0267	0.0518	0.0559	0.0227
0.0	0.0	0.0	24777.6278	2793.5229	NaN	NaN	0.1013	0.0697	0.7747	0.0265	0.0508	0.0557	0.0226
0.0	0.0	0.0	20824.6278	4038.5229	NaN	NaN	0.1624	0.0707	0.7692	0.027	0.0522	0.0578	0.0232
0.0	0.0	0.0	23209.6278	4426.5229	NaN	NaN	0.1602	0.0702	0.7664	0.0274	0.0534	0.059	0.0237
0.0	0.0	0.0	22236.6278	5180.5229	NaN	NaN	0.189	0.0721	0.7608	0.0276	0.0542	0.0612	0.0241
0.0	0.0	0.0	27834.6278	5375.5229	NaN	NaN	0.1619	0.0735	0.7591	0.0279	0.0537	0.0614	0.0245
0.0	0.0	0.0	25611.6278	2577.5229	NaN	NaN	0.0914	0.0763	0.7495	0.0285	0.0557	0.0648	0.0251
0.0	0.0	0.0	26841.6278	5446.5229	NaN	NaN	0.1687	0.0751	0.755	0.0288	0.0537	0.0624	0.0251
0.0	0.0	0.0	29606.6278	4804.5229	NaN	NaN	0.1396	0.075	0.7505	0.0295	0.0552	0.0644	0.0254
0.0	0.0	0.0	22538.6278	5515.5229	NaN	NaN	0.1966	0.0737	0.7554	0.0293	0.054	0.0624	0.0252
0.0	0.0	0.0	24622.6278	4572.5229	NaN	NaN	0.1566	0.0722	0.7563	0.03	0.0537	0.0627	0.0251
0.0	0.0	0.0	23038.6278	5784.5229	NaN	NaN	0.2007	0.0703	0.7578	0.0298	0.0545	0.0624	0.0252
0.0	0.0	0.0	25246.6278	4589.5229	NaN	NaN	0.1538	0.0679	0.7656	0.0299	0.0522	0.0596	0.0248
0.0	0.0	0.0	24936.6278	4853.5229	NaN	NaN	0.1629	0.0687	0.76	0.0301	0.0543	0.0617	0.0252
0.0	0.0	0.0	22039.6278	3853.5229	NaN	NaN	0.1488	0.0678	0.7649	0.0303	0.0524	0.0598	0.0248
0.0	0.0	0.0	22994.6278	6977.5229	NaN	NaN	0.2328	0.0669	0.7626	0.0306	0.0537	0.0611	0.0252
0.0	0.0	0.0	23074.6278	5861.5229	NaN	NaN	0.2026	0.0655	0.765	0.0309	0.0525	0.0607	0.0254
0.0	0.0	0.0	20903.6278	2572.5229	NaN	NaN	0.1096	0.0664	0.7624	0.0314	0.0519	0.0621	0.0259
0.0	0.0	0.0	22562.6278	3908.5229	NaN	NaN	0.1477	0.0661	0.762	0.0323	0.05	0.0633	0.0263
0.0	0.0	0.0	20798.6278	1285.5229	NaN	NaN	0.0582	0.0654	0.7614	0.0329	0.0489	0.0643	0.0271
0.0	0.0	0.0	21954.6278	3149.5229	NaN	NaN	0.1255	0.0648	0.7618	0.0341	0.0465	0.0652	0.0277
0.0	0.0	0.0	23034.6278	2847.5229	NaN	NaN	0.11	0.0645	0.7578	0.0351	0.046	0.068	0.0286
0.0	0.0	0.0	18884.6278	3724.5229	NaN	NaN	0.1647	0.0632	0.7584	0.036	0.0444	0.0689	0.0292
0.0	0.0	0.0	18306.6278	5258.5229	NaN	NaN	0.2231	0.0612	0.7616	0.0366	0.0429	0.0683	0.0293
0.0	0.0	0.0	20414.6278	5798.5229	NaN	NaN	0.2212	0.0594	0.7612	0.0371	0.043	0.0696	0.0297
0.0	0.0	0.0	20027.6278	2002.5229	NaN	NaN	0.0909	0.0583	0.7675	0.0365	0.0417	0.0666	0.0293
0.0	0.0	0.0	20568.6278	3957.5229	NaN	NaN	0.1614	0.0587	0.7653	0.0364	0.042	0.0685	0.0291
0.0	0.0	0.0	21389.6278	2872.5229	NaN	NaN	0.1184	0.0571	0.771	0.0357	0.0414	0.066	0.0287
0.0	0.0	0.0	20283.6278	1095.5229	NaN	NaN	0.0512	0.0563	0.7772	0.0349	0.0401	0.0636	0.0279
0.0	0.0	0.0	19425.6278	3879.5229	NaN	NaN	0.1665	0.0553	0.7791	0.0347	0.0401	0.0631	0.0276
0.0	0.0	0.0	22651.6278	3873.5229	NaN	NaN	0.146	0.0538	0.7844	0.0342	0.0396	0.0608	0.0272
0.0	0.0	0.0	19042.6278	5115.5229	NaN	NaN	0.2118	0.0528	0.7891	0.0336	0.0391	0.0586	0.0268
0.0	0.0	0.0	21619.6278	3291.5229	NaN	NaN	0.1321	0.0528	0.7899	0.0333	0.0392	0.0582	0.0266
0.0	0.0	0.0	20934.6278	4031.5229	NaN	NaN	0.1615	0.0523	0.7917	0.0329	0.0389	0.0578	0.0264
0.0	0.0	0.0	23254.6278	1668.5229	NaN	NaN	0.0669	0.0511	0.7976	0.0325	0.0377	0.0551	0.026
0.0	0.0	0.0	21235.6278	2816.5229	NaN	NaN	0.1171	0.0513	0.796	0.0325	0.0383	0.056	0.0261
0.0	0.0	0.0	19966.6278	5507.5229	NaN	NaN	0.2162	0.0505	0.7989	0.0322	0.0379	0.0548	0.0258
0.0	0.0	0.0	20149.6278	2367.5229	NaN	NaN	0.1051	0.0504	0.8009	0.0317	0.0377	0.0536	0.0257
0.0	0.0	0.0	19424.6278	1964.5229	NaN	NaN	0.0918	0.0498	0.8032	0.0315	0.0369	0.0534	0.0252
0.0	0.0	0.0	20380.6278	4789.5229	NaN	NaN	0.1903	0.0487	0.8046	0.0314	0.0373	0.0526	0.0254
0.0	0.0	0.0	20880.6278	5333.5229	NaN	NaN	0.2035	0.0479	0.8095	0.0309	0.0361	0.0508	0.0249
0.0	0.0	0.0	19472.6278	3962.5229	NaN	NaN	0.1691	0.048	0.8096	0.0307	0.036	0.0509	0.0248
0.0	0.0	0.0	21910.6278	2356.5229	NaN	NaN	0.0971	0.0475	0.812	0.0304	0.0357	0.0498	0.0247
0.0	0.0	0.0	18733.6278	5820.5229	NaN	NaN	0.237	0.0464	0.8157	0.0301	0.0349	0.0484	0.0244
0.0	0.0	0.0	22568.6278	4197.5229	NaN	NaN	0.1568	0.046	0.8181	0.0299	0.0344	0.0475	0.0242
0.0	0.0	0.0	19553.6278	6787.5229	NaN	NaN	0.2577	0.0461	0.8157	0.03	0.035	0.0487	0.0244
0.0	0.0	0.0	19546.6278	4745.5229	NaN	NaN	0.1954	0.0458	0.8196	0.0296	0.0338	0.0473	0.0239
0.0	0.0	0.0	25831.6278	4295.5229	NaN	NaN	0.1426	0.0457	0.82	0.0296	0.0334	0.0474	0.0238
0.0	0.0	0.0	18879.6278	7245.5229	NaN	NaN	0.2773	0.0448	0.8218	0.0295	0.0331	0.047	0.0238
0.0	0.0	0.0	16608.6278	4497.5229	NaN	NaN	0.2131	0.045	0.8254	0.0292	0.0315	0.046	0.0231
0.0	0.0	0.0	18797.6278	5452.5229	NaN	NaN	0.2248	0.0433	0.828	0.0295	0.0307	0.0456	0.023
0.0	0.0	0.0	19790.6278	4272.5229	NaN	NaN	0.1776	0.0417	0.8332	0.0293	0.0294	0.0438	0.0226
0.0	0.0	0.0	19233.6278	6098.5229	NaN	NaN	0.2407	0.0411	0.8334	0.0295	0.0292	0.0444	0.0225
0.0	0.0	0.0	21407.6278	3729.5229	NaN	NaN	0.1484	0.0398	0.8352	0.0297	0.029	0.0436	0.0227
0.0	0.0	0.0	20456.6278	915.5229	NaN	NaN	0.0428	0.0402	0.8354	0.0295	0.0286	0.0438	0.0224
0.0	0.0	0.0	20901.6278	4516.5229	NaN	NaN	0.1777	0.0398	0.8364	0.0295	0.0282	0.0437	0.0223
0.0	0.0	0.0	22436.6278	1065.5229	NaN	NaN	0.0453	0.0397	0.8367	0.0295	0.0282	0.0436	0.0223
0.0	0.0	0.0	20717.6278	6215.5229	NaN	NaN	0.2308	0.0396	0.8376	0.0294	0.0278	0.0434	0.0221
0.0	0.0	0.0	25403.6278	3913.5229	NaN	NaN	0.1335	0.0396	0.8367	0.0296	0.0282	0.0437	0.0222
0.0	0.0	0.0	18792.6278	4167.5229	NaN	NaN	0.1815	0.0395	0.8361	0.0297	0.0283	0.0441	0.0222
0.0	0.0	0.0	21256.6278	1730.5229	NaN	NaN	0.0753	0.039	0.8393	0.0295	0.0277	0.0425	0.022
0.0	0.0	0.0	20173.6278	3005.5229	NaN	NaN	0.1297	0.0397	0.8333	0.0302	0.0289	0.0454	0.0225
0.0	0.0	0.0	21277.6278	1005.5229	NaN	NaN	0.0451	0.0382	0.8393	0.0297	0.028	0.0424	0.0224
0.0	0.0	0.0	18114.6278	1189.5229	NaN	NaN	0.0616	0.0398	0.8347	0.0298	0.0285	0.0448	0.0224
0.0	0.0	0.0	21891.6278	4197.5229	NaN	NaN	0.1609	0.0392	0.8345	0.0302	0.0288	0.0446	0.0227
0.0	0.0	0.0	19003.6278	6730.5229	NaN	NaN	0.2615	0.0398	0.8317	0.0302	0.0295	0.0458	0.023
0.0	0.0	0.0	19775.6278	5166.5229	NaN	NaN	0.2071	0.0393	0.8358	0.0298	0.0281	0.0444	0.0225
0.0	0.0	0.0	22042.6278	3107.5229	NaN	NaN	0.1236	0.0405	0.8301	0.0302	0.0293	0.0467	0.0232
0.0	0.0	0.0	14005.6278	5732.5229	NaN	NaN	0.2904	0.0409	0.8314	0.0298	0.0285	0.0466	0.0228
0.0	0.0	0.0	17245.6278	3350.5229	NaN	NaN	0.1627	0.0414	0.8313	0.0294	0.0285	0.0465	0.023
0.0	0.0	0.0	18591.6278	4101.5229	NaN	NaN	0.1807	0.0425	0.8301	0.0295	0.0279	0.0471	0.0228
0.0	0.0	0.0	19714.6278	4100.5229	NaN	NaN	0.1722	0.0437	0.8262	0.0296	0.0286	0.0486	0.0233
0.0	0.0	0.0	19015.6278	4666.5229	NaN	NaN	0.197	0.0461	0.8223	0.0293	0.0288	0.0502	0.0232
0.0	0.0	0.0	19611.6278	-216.4771	NaN	NaN	-0.0112	0.0473	0.8216	0.0292	0.0282	0.0508	0.0229
0.0	0.0	0.0	24401.6278	978.5229	NaN	NaN	0.0386	0.0477	0.8206	0.0292	0.0284	0.051	0.0231
0.0	0.0	0.0	16136.6278	2300.5229	NaN	NaN	0.1248	0.0489	0.8194	0.0292	0.0282	0.0516	0.0228
0.0	0.0	0.0	17573.6278	4334.5229	NaN	NaN	0.1978	0.0485	0.8214	0.0291	0.0278	0.0507	0.0226
0.0	0.0	0.0	16517.6278	2565.5229	NaN	NaN	0.1344	0.0487	0.8188	0.0294	0.0285	0.0519	0.0227
0.0	0.0	0.0	16532.6278	3225.5229	NaN	NaN	0.1633	0.0479	0.825	0.0287	0.0272	0.0491	0.0221
0.0	0.0	0.0	19900.6278	504.5229	NaN	NaN	0.0247	0.0479	0.8238	0.029	0.0275	0.0499	0.0221
0.0	0.0	0.0	15789.6278	4399.5229	NaN	NaN	0.2179	0.0454	0.8292	0.0287	0.0271	0.0478	0.0219
0.0	0.0	0.0	17558.6278	1023.5229	NaN	NaN	0.0551	0.0444	0.8337	0.028	0.0264	0.0459	0.0215
0.0	0.0	0.0	18286.6278	3840.5229	NaN	NaN	0.1736	0.042	0.838	0.0281	0.0256	0.045	0.0212
0.0	0.0	0.0	21627.6278	4425.5229	NaN	NaN	0.1699	0.0402	0.8421	0.0277	0.0255	0.0433	0.0212
0.0	0.0	0.0	14902.6278	6985.5229	NaN	NaN	0.3191	0.0396	0.8431	0.0275	0.0254	0.0432	0.0212
0.0	0.0	0.0	23115.6278	3520.5229	NaN	NaN	0.1322	0.0383	0.848	0.0269	0.0247	0.0412	0.0209
0.0	0.0	0.0	20527.6278	2541.5229	NaN	NaN	0.1102	0.038	0.8491	0.0267	0.0247	0.0405	0.0211
0.0	0.0	0.0	15487.6278	2305.5229	NaN	NaN	0.1296	0.0371	0.8554	0.026	0.0231	0.0383	0.0201
0.0	0.0	0.0	17727.6278	4822.5229	NaN	NaN	0.2139	0.0352	0.8588	0.0261	0.0227	0.0374	0.0198
0.0	0.0	0.0	17613.6278	4368.5229	NaN	NaN	0.1987	0.0331	0.865	0.0259	0.022	0.0351	0.0189
0.0	0.0	0.0	20959.6278	4934.5229	NaN	NaN	0.1906	0.0319	0.8672	0.0262	0.022	0.0343	0.0184
0.0	0.0	0.0	22680.6278	3161.5229	NaN	NaN	0.1223	0.0305	0.8694	0.0263	0.022	0.0333	0.0184
0.0	0.0	0.0	17945.6278	3339.5229	NaN	NaN	0.1569	0.03	0.8695	0.0266	0.0221	0.0332	0.0185
0.0	0.0	0.0	18551.6278	1724.5229	NaN	NaN	0.0851	0.0297	0.8682	0.0271	0.0225	0.0336	0.0189
0.0	0.0	0.0	21406.6278	3128.5229	NaN	NaN	0.1275	0.0294	0.8668	0.0275	0.023	0.0339	0.0194
0.0	0.0	0.0	18602.6278	3241.5229	NaN	NaN	0.1484	0.0292	0.8664	0.028	0.023	0.0338	0.0196
0.0	0.0	0.0	20103.6278	1154.5229	NaN	NaN	0.0543	0.0292	0.8655	0.0283	0.0231	0.034	0.0199
0.0	0.0	0.0	15359.6278	4871.5229	NaN	NaN	0.2408	0.029	0.8638	0.0289	0.0234	0.0345	0.0203
0.0	0.0	0.0	20367.6278	2656.5229	NaN	NaN	0.1154	0.0288	0.8646	0.0288	0.0233	0.034	0.0205
0.0	0.0	0.0	19881.6278	3349.5229	NaN	NaN	0.1442	0.0293	0.8629	0.0292	0.0233	0.0345	0.0207
0.0	0.0	0.0	21726.6278	859.5229	NaN	NaN	0.0381	0.0297	0.8615	0.0294	0.0236	0.0346	0.0212
0.0	0.0	0.0	19173.6278	4329.5229	NaN	NaN	0.1842	0.0303	0.8597	0.0298	0.0237	0.035	0.0214
0.0	0.0	0.0	19893.6278	4538.5229	NaN	NaN	0.1858	0.0303	0.8594	0.03	0.0239	0.0347	0.0217
0.0	0.0	0.0	20738.6278	2251.5229	NaN	NaN	0.0979	0.031	0.8583	0.0301	0.0239	0.035	0.0218
0.0	0.0	0.0	18576.6278	2194.5229	NaN	NaN	0.1057	0.0309	0.858	0.0303	0.024	0.0348	0.022
0.0	0.0	0.0	20757.6278	5365.5229	NaN	NaN	0.2054	0.0309	0.8585	0.0302	0.024	0.0345	0.022
0.0	0.0	0.0	19212.6278	4077.5229	NaN	NaN	0.1751	0.0307	0.8596	0.0301	0.0239	0.0339	0.0219
0.0	0.0	0.0	21809.6278	3869.5229	NaN	NaN	0.1507	0.0307	0.8602	0.0299	0.0238	0.0336	0.0218
0.0	0.0	0.0	20143.6278	1586.5229	NaN	NaN	0.073	0.0306	0.8602	0.0299	0.0239	0.0335	0.0219
0.0	0.0	0.0	24660.6278	7598.5229	NaN	NaN	0.2355	0.0302	0.8625	0.0295	0.0236	0.0326	0.0216
0.0	0.0	0.0	21521.6278	3031.5229	NaN	NaN	0.1235	0.0299	0.8638	0.0293	0.0235	0.0321	0.0214
0.0	0.0	0.0	21813.6278	3770.5229	NaN	NaN	0.1474	0.0295	0.8663	0.0288	0.0232	0.0313	0.0209
0.0	0.0	0.0	17387.6278	5689.5229	NaN	NaN	0.2465	0.0291	0.8677	0.0286	0.0231	0.0308	0.0207
0.0	0.0	0.0	22383.6278	8213.5229	NaN	NaN	0.2684	0.0286	0.8696	0.0281	0.0229	0.0302	0.0205
0.0	0.0	0.0	15752.6278	4053.5229	NaN	NaN	0.2047	0.0285	0.871	0.0277	0.0228	0.0298	0.0203
0.0	0.0	0.0	20455.6278	4545.5229	NaN	NaN	0.1818	0.0284	0.8721	0.0273	0.0227	0.0295	0.0201
0.0	0.0	0.0	17882.6278	3799.5229	NaN	NaN	0.1752	0.0284	0.8725	0.027	0.0227	0.0295	0.0199
0.0	0.0	0.0	19932.6278	4559.5229	NaN	NaN	0.1862	0.0282	0.8748	0.0263	0.0223	0.029	0.0194
0.0	0.0	0.0	17200.6278	3653.5229	NaN	NaN	0.1752	0.0285	0.8747	0.0261	0.0222	0.0294	0.0192
0.0	0.0	0.0	20477.6278	3668.5229	NaN	NaN	0.1519	0.0286	0.8749	0.0258	0.022	0.0297	0.019
0.0	0.0	0.0	17000.6278	6810.5229	NaN	NaN	0.286	0.0288	0.8745	0.0257	0.0219	0.0303	0.0188
0.0	0.0	0.0	21434.6278	295.5229	NaN	NaN	0.0136	0.0287	0.8744	0.0255	0.0219	0.0308	0.0188
0.0	0.0	0.0	18563.6278	2882.5229	NaN	NaN	0.1344	0.0291	0.8727	0.0254	0.022	0.0319	0.0189
0.0	0.0	0.0	18334.6278	5296.5229	NaN	NaN	0.2241	0.0293	0.8714	0.0253	0.0221	0.0329	0.019
0.0	0.0	0.0	16831.6278	6352.5229	NaN	NaN	0.274	0.0295	0.8701	0.0252	0.0223	0.0338	0.0191
0.0	0.0	0.0	16444.6278	3360.5229	NaN	NaN	0.1697	0.0298	0.8691	0.025	0.0222	0.0349	0.019
0.0	0.0	0.0	21998.6278	3900.5229	NaN	NaN	0.1506	0.0304	0.8658	0.0251	0.0228	0.0367	0.0193
0.0	0.0	0.0	23778.6278	3896.5229	NaN	NaN	0.1408	0.0302	0.8668	0.0249	0.0226	0.0364	0.0191
0.0	0.0	0.0	20300.6278	2431.5229	NaN	NaN	0.107	0.0309	0.8654	0.0247	0.0228	0.0372	0.019
0.0	0.0	0.0	23333.6278	7037.5229	NaN	NaN	0.2317	0.0312	0.8637	0.0248	0.0231	0.0382	0.019
0.0	0.0	0.0	17793.6278	1026.5229	NaN	NaN	0.0545	0.0312	0.864	0.0245	0.0231	0.0384	0.0188
0.0	0.0	0.0	19533.6278	1218.5229	NaN	NaN	0.0587	0.0314	0.8648	0.0242	0.0229	0.0381	0.0186
0.0	0.0	0.0	22163.6278	4777.5229	NaN	NaN	0.1773	0.032	0.8623	0.0242	0.0234	0.0394	0.0187
0.0	0.0	0.0	16798.6278	1806.5229	NaN	NaN	0.0971	0.0321	0.8637	0.0238	0.0231	0.0386	0.0186
0.0	0.0	0.0	18964.6278	3221.5229	NaN	NaN	0.1452	0.033	0.8625	0.0237	0.0231	0.039	0.0186
0.0	0.0	0.0	19972.6278	6327.5229	NaN	NaN	0.2406	0.0338	0.8587	0.0238	0.0236	0.0412	0.0188
0.0	0.0	0.0	19452.6278	2382.5229	NaN	NaN	0.1091	0.0331	0.8631	0.0234	0.023	0.0389	0.0184
0.0	0.0	0.0	21992.6278	3828.5229	NaN	NaN	0.1483	0.0341	0.8609	0.0234	0.0232	0.0399	0.0184
0.0	0.0	0.0	22718.6278	3800.5229	NaN	NaN	0.1433	0.0346	0.8592	0.0235	0.0233	0.0405	0.0188
0.0	0.0	0.0	20889.6278	3339.5229	NaN	NaN	0.1378	0.0349	0.8601	0.0235	0.023	0.0397	0.0188
0.0	0.0	0.0	19274.6278	3511.5229	NaN	NaN	0.1541	0.0361	0.8569	0.0238	0.0232	0.041	0.019
0.0	0.0	0.0	22578.6278	2551.5229	NaN	NaN	0.1015	0.0364	0.8557	0.024	0.0232	0.0415	0.0192
0.0	0.0	0.0	21680.6278	7259.5229	NaN	NaN	0.2508	0.0358	0.8574	0.0239	0.023	0.0406	0.0192
0.0	0.0	0.0	19732.6278	4312.5229	NaN	NaN	0.1794	0.0357	0.8572	0.024	0.0231	0.0406	0.0195
0.0	0.0	0.0	18606.6278	5406.5229	NaN	NaN	0.2251	0.0356	0.8567	0.024	0.0232	0.0407	0.0197
0.0	0.0	0.0	18373.6278	2925.5229	NaN	NaN	0.1374	0.0351	0.8584	0.0239	0.0231	0.0397	0.0199
0.0	0.0	0.0	19845.6278	2166.5229	NaN	NaN	0.0984	0.0354	0.8574	0.024	0.0231	0.0401	0.02
0.0	0.0	0.0	23619.6278	2630.5229	NaN	NaN	0.1002	0.035	0.8587	0.0238	0.0229	0.0395	0.0201
0.0	0.0	0.0	19911.6278	2414.5229	NaN	NaN	0.1081	0.035	0.8588	0.0237	0.023	0.0393	0.0201
0.0	0.0	0.0	21056.6278	3675.5229	NaN	NaN	0.1486	0.0351	0.859	0.0236	0.023	0.0392	0.0201
0.0	0.0	0.0	21425.6278	8890.5229	NaN	NaN	0.2933	0.0354	0.8581	0.0234	0.0233	0.0397	0.0202
0.0	0.0	0.0	17996.6278	1353.5229	NaN	NaN	0.0699	0.0358	0.8574	0.0233	0.0232	0.0401	0.0202
0.0	0.0	0.0	21308.6278	3067.5229	NaN	NaN	0.1258	0.036	0.858	0.0229	0.0227	0.0404	0.0199
0.0	0.0	0.0	20948.6278	5679.5229	NaN	NaN	0.2133	0.0355	0.8587	0.0228	0.0227	0.0404	0.0199
0.0	0.0	0.0	18393.6278	2819.5229	NaN	NaN	0.1329	0.0352	0.8607	0.0224	0.0224	0.0397	0.0197
0.0	0.0	0.0	19944.6278	2748.5229	NaN	NaN	0.1211	0.0353	0.8612	0.0223	0.0221	0.0397	0.0194
0.0	0.0	0.0	18160.6278	7175.5229	NaN	NaN	0.2832	0.0354	0.8598	0.0224	0.0224	0.0407	0.0194
0.0	0.0	0.0	17907.6278	5249.5229	NaN	NaN	0.2267	0.0353	0.8616	0.0222	0.0222	0.0394	0.0193
0.0	0.0	0.0	15686.6278	3635.5229	NaN	NaN	0.1882	0.036	0.8597	0.0224	0.0223	0.0405	0.0191
0.0	0.0	0.0	20595.6278	4150.5229	NaN	NaN	0.1677	0.0363	0.8588	0.0226	0.0225	0.0408	0.019
0.0	0.0	0.0	21532.6278	1372.5229	NaN	NaN	0.0599	0.0379	0.8543	0.023	0.0233	0.0423	0.0193
0.0	0.0	0.0	16191.6278	4546.5229	NaN	NaN	0.2192	0.04	0.8512	0.0236	0.0232	0.0428	0.0191
0.0	0.0	0.0	19364.6278	2051.5229	NaN	NaN	0.0958	0.0417	0.8491	0.0237	0.0233	0.0434	0.0189
0.0	0.0	0.0	16352.6278	3659.5229	NaN	NaN	0.1829	0.0438	0.8439	0.0239	0.024	0.0456	0.0188
0.0	0.0	0.0	18832.6278	4030.5229	NaN	NaN	0.1763	0.0461	0.8368	0.0243	0.0253	0.0483	0.0191
0.0	0.0	0.0	16404.6278	5449.5229	NaN	NaN	0.2494	0.0474	0.834	0.0234	0.0257	0.05	0.0194
0.0	0.0	0.0	23197.6278	5831.5229	NaN	NaN	0.2009	0.0401	0.8468	0.0245	0.0235	0.0468	0.0183
0.0	0.0	0.0	20670.6278	3819.5229	NaN	NaN	0.156	0.0407	0.829	0.0271	0.0331	0.0472	0.0227
