# Supplementary material for: DeepFRET, a software for rapid and automated single-molecule FRET data classification using deep learning
Source: eLife. 2020 Nov 3;9:e60404. doi: 10.7554/eLife.60404 (PMC7609065; doi:10.7554/eLife.60404)
Supplement: Figure 4—source data 1. [file elife-60404-fig4-data1.zip › Figure 4-source data 1/Fig_S4a/Traces/traces_all_n294/Traces_Fig2d_4mMAc_mov1_combined_tif_pair73.txt]

Exported by DeepFRET
Date: 2020-08-26, 18:13
Video filename: None
FRET pair #73
Bleaches at 64
D-Dexc-bg	A-Dexc-bg	A-Aexc-bg	D-Dexc-rw	A-Dexc-rw	A-Aexc-rw	S	E	p_bleached	p_aggregated	p_noisy	p_scrambled	p_static	p_dynamic
0.0	0.0	0.0	57838.4493	9572.8515	NaN	NaN	0.142	0.1367	0.5741	0.0529	0.0357	0.169	0.0315
0.0	0.0	0.0	58526.4493	4355.8515	NaN	NaN	0.0693	0.1528	0.5827	0.0415	0.0358	0.1599	0.0274
0.0	0.0	0.0	54252.4493	2887.8515	NaN	NaN	0.0505	0.1556	0.6205	0.0381	0.0308	0.1316	0.0235
0.0	0.0	0.0	53452.4493	5974.8515	NaN	NaN	0.1005	0.1399	0.6481	0.0375	0.0288	0.123	0.0226
0.0	0.0	0.0	54607.4493	7491.8515	NaN	NaN	0.1206	0.127	0.6713	0.0364	0.0273	0.115	0.0229
0.0	0.0	0.0	56733.4493	6233.8515	NaN	NaN	0.099	0.1174	0.683	0.0353	0.0268	0.1151	0.0224
0.0	0.0	0.0	56185.4493	6421.8515	NaN	NaN	0.1026	0.1095	0.6965	0.0343	0.0259	0.1131	0.0208
0.0	0.0	0.0	62233.4493	5886.8515	NaN	NaN	0.0864	0.1063	0.7016	0.033	0.0262	0.113	0.02
0.0	0.0	0.0	60734.4493	3179.8515	NaN	NaN	0.0498	0.1103	0.6972	0.0322	0.0265	0.1146	0.0192
0.0	0.0	0.0	50700.4493	8134.8515	NaN	NaN	0.1383	0.1158	0.6895	0.0316	0.0266	0.1176	0.0188
0.0	0.0	0.0	56260.4493	7443.8515	NaN	NaN	0.1169	0.118	0.6861	0.0315	0.0267	0.1192	0.0185
0.0	0.0	0.0	56778.4493	3533.8515	NaN	NaN	0.0586	0.1197	0.6833	0.0313	0.0265	0.1208	0.0184
0.0	0.0	0.0	53007.4493	5301.8515	NaN	NaN	0.0909	0.1219	0.6809	0.031	0.0262	0.1217	0.0184
0.0	0.0	0.0	54251.4493	3261.8515	NaN	NaN	0.0567	0.124	0.677	0.0309	0.0262	0.1236	0.0182
0.0	0.0	0.0	54514.4493	9155.8515	NaN	NaN	0.1438	0.1221	0.6817	0.0305	0.0262	0.1213	0.0182
0.0	0.0	0.0	54880.4493	6730.8515	NaN	NaN	0.1092	0.1218	0.6849	0.0301	0.0264	0.1185	0.0183
0.0	0.0	0.0	59285.4493	4849.8515	NaN	NaN	0.0756	0.1203	0.6908	0.0302	0.0264	0.1138	0.0185
0.0	0.0	0.0	57027.4493	5530.8515	NaN	NaN	0.0884	0.1169	0.6962	0.0302	0.026	0.1119	0.0188
0.0	0.0	0.0	49329.4493	2970.8515	NaN	NaN	0.0568	0.1153	0.701	0.0297	0.0253	0.1099	0.0188
0.0	0.0	0.0	60064.4493	4580.8515	NaN	NaN	0.0709	0.1099	0.7095	0.0296	0.0251	0.1069	0.0191
0.0	0.0	0.0	47733.4493	6072.8515	NaN	NaN	0.1129	0.1073	0.7138	0.0294	0.0251	0.1052	0.0192
0.0	0.0	0.0	54114.4493	9541.8515	NaN	NaN	0.1499	0.106	0.7165	0.0294	0.025	0.1039	0.0192
0.0	0.0	0.0	59262.4493	6914.8515	NaN	NaN	0.1045	0.1052	0.718	0.0296	0.0255	0.1024	0.0193
0.0	0.0	0.0	59979.4493	4007.8515	NaN	NaN	0.0626	0.1073	0.716	0.0299	0.0258	0.1018	0.0191
0.0	0.0	0.0	56566.4493	6581.8515	NaN	NaN	0.1042	0.111	0.7104	0.0305	0.0262	0.1025	0.0192
0.0	0.0	0.0	63451.4493	4259.8515	NaN	NaN	0.0629	0.1144	0.7062	0.0309	0.0266	0.1026	0.0194
0.0	0.0	0.0	57822.4493	1109.8515	NaN	NaN	0.0188	0.1221	0.6945	0.0314	0.0272	0.1051	0.0197
0.0	0.0	0.0	59742.4493	5180.8515	NaN	NaN	0.0798	0.1258	0.6896	0.0316	0.0277	0.1054	0.0198
0.0	0.0	0.0	53851.4493	5505.8515	NaN	NaN	0.0928	0.13	0.6852	0.0314	0.0283	0.1052	0.0199
0.0	0.0	0.0	56203.4493	3616.8515	NaN	NaN	0.0605	0.1343	0.6796	0.0316	0.0288	0.1057	0.0199
0.0	0.0	0.0	56641.4493	6615.8515	NaN	NaN	0.1046	0.1373	0.6748	0.0317	0.0296	0.1066	0.02
0.0	0.0	0.0	55500.4493	5841.8515	NaN	NaN	0.0952	0.1426	0.6691	0.0316	0.0302	0.1067	0.0198
0.0	0.0	0.0	59562.4493	7408.8515	NaN	NaN	0.1106	0.1495	0.6574	0.032	0.0313	0.1102	0.0196
0.0	0.0	0.0	53917.4493	6070.8515	NaN	NaN	0.1012	0.1537	0.6513	0.032	0.0314	0.1128	0.0188
0.0	0.0	0.0	52745.4493	5366.8515	NaN	NaN	0.0924	0.1587	0.6439	0.0323	0.0314	0.1152	0.0185
0.0	0.0	0.0	54915.4493	4019.8515	NaN	NaN	0.0682	0.1629	0.6363	0.0324	0.0318	0.1184	0.0184
0.0	0.0	0.0	56752.4493	7703.8515	NaN	NaN	0.1195	0.1687	0.6288	0.0322	0.0319	0.1203	0.0182
0.0	0.0	0.0	58072.4493	7993.8515	NaN	NaN	0.121	0.1758	0.6198	0.0321	0.032	0.122	0.0183
0.0	0.0	0.0	57623.4493	3913.8515	NaN	NaN	0.0636	0.1827	0.6134	0.0321	0.0315	0.1219	0.0184
0.0	0.0	0.0	58771.4493	7394.8515	NaN	NaN	0.1118	0.1878	0.609	0.0323	0.031	0.1214	0.0185
0.0	0.0	0.0	57852.4493	8479.8515	NaN	NaN	0.1278	0.1872	0.6104	0.0324	0.0307	0.1208	0.0185
0.0	0.0	0.0	49672.4493	4840.8515	NaN	NaN	0.0888	0.1874	0.6115	0.0325	0.0303	0.1199	0.0185
0.0	0.0	0.0	49274.4493	7426.8515	NaN	NaN	0.131	0.1853	0.6141	0.0326	0.0302	0.1191	0.0186
0.0	0.0	0.0	60402.4493	4482.8515	NaN	NaN	0.0691	0.1829	0.6186	0.0325	0.03	0.1174	0.0185
0.0	0.0	0.0	50972.4493	7362.8515	NaN	NaN	0.1262	0.1818	0.6219	0.0322	0.0298	0.1158	0.0185
0.0	0.0	0.0	53646.4493	4064.8515	NaN	NaN	0.0704	0.1815	0.6239	0.0322	0.0295	0.1144	0.0184
0.0	0.0	0.0	51200.4493	3616.8515	NaN	NaN	0.066	0.1785	0.6269	0.0323	0.0296	0.1144	0.0183
0.0	0.0	0.0	51464.4493	7911.8515	NaN	NaN	0.1332	0.1775	0.6312	0.0321	0.0292	0.112	0.018
0.0	0.0	0.0	52222.4493	6673.8515	NaN	NaN	0.1133	0.1762	0.634	0.0323	0.0292	0.1102	0.0181
0.0	0.0	0.0	54362.4493	2503.8515	NaN	NaN	0.044	0.1765	0.6355	0.0325	0.0288	0.1087	0.018
0.0	0.0	0.0	52622.4493	6374.8515	NaN	NaN	0.1081	0.1742	0.6353	0.0331	0.0294	0.1097	0.0184
0.0	0.0	0.0	46551.4493	6806.8515	NaN	NaN	0.1276	0.1736	0.6359	0.0332	0.0297	0.109	0.0185
0.0	0.0	0.0	55380.4493	8487.8515	NaN	NaN	0.1329	0.1731	0.6354	0.0337	0.0302	0.1088	0.0187
0.0	0.0	0.0	59517.4493	7784.8515	NaN	NaN	0.1157	0.1711	0.6383	0.0336	0.0307	0.1075	0.0188
0.0	0.0	0.0	57997.4493	4581.8515	NaN	NaN	0.0732	0.1642	0.6469	0.0339	0.031	0.105	0.0189
0.0	0.0	0.0	53417.4493	7972.8515	NaN	NaN	0.1299	0.1542	0.6611	0.0335	0.0314	0.1008	0.019
0.0	0.0	0.0	47271.4493	4972.8515	NaN	NaN	0.0952	0.1439	0.6734	0.0334	0.032	0.0982	0.019
0.0	0.0	0.0	55016.4493	4271.8515	NaN	NaN	0.0721	0.133	0.6903	0.0323	0.0329	0.0921	0.0195
0.0	0.0	0.0	47072.4493	6738.8515	NaN	NaN	0.1252	0.1291	0.6949	0.032	0.0334	0.0908	0.0197
0.0	0.0	0.0	51511.4493	6327.8515	NaN	NaN	0.1094	0.1175	0.7105	0.0311	0.0341	0.086	0.0207
0.0	0.0	0.0	46313.4493	5675.8515	NaN	NaN	0.1092	0.1023	0.7332	0.0298	0.0328	0.0808	0.0211
0.0	0.0	0.0	48762.4493	183.8515	NaN	NaN	0.0038	0.0896	0.7469	0.0293	0.0334	0.077	0.0238
0.0	0.0	0.0	52007.4493	3709.8515	NaN	NaN	0.0666	0.1083	0.7188	0.0298	0.0342	0.0817	0.0272
0.0	0.0	0.0	21156.4493	2270.8515	NaN	NaN	0.0969	0.332	0.4914	0.032	0.0301	0.0709	0.0436
0.0	0.0	0.0	2447.4493	3261.8515	NaN	NaN	0.5713	0.817	0.0867	0.0205	0.0197	0.0331	0.023
0.0	0.0	0.0	299.4493	1991.8515	NaN	NaN	0.8693	0.8741	0.0434	0.018	0.0212	0.0242	0.0191
0.0	0.0	0.0	4930.4493	295.8515	NaN	NaN	0.0566	0.8787	0.0397	0.0177	0.0206	0.0242	0.0191
0.0	0.0	0.0	1876.4493	-1091.1485	NaN	NaN	-0.3	0.883	0.0361	0.018	0.0206	0.0233	0.0191
0.0	0.0	0.0	3099.4493	3918.8515	NaN	NaN	0.5584	0.8908	0.0304	0.0181	0.02	0.022	0.0187
0.0	0.0	0.0	957.4493	767.8515	NaN	NaN	0.4451	0.8957	0.0266	0.0184	0.0198	0.0206	0.0188
0.0	0.0	0.0	4770.4493	1509.8515	NaN	NaN	0.2404	0.8985	0.024	0.0187	0.0198	0.02	0.019
0.0	0.0	0.0	3035.4493	-0.1485	NaN	NaN	-0.0	0.9003	0.0228	0.0187	0.0197	0.0197	0.0187
0.0	0.0	0.0	4808.4493	1077.8515	NaN	NaN	0.1831	0.902	0.022	0.0186	0.0195	0.0195	0.0184
0.0	0.0	0.0	2117.4493	1542.8515	NaN	NaN	0.4215	0.9029	0.0217	0.0186	0.0194	0.0195	0.0179
0.0	0.0	0.0	5678.4493	545.8515	NaN	NaN	0.0877	0.9034	0.0216	0.0186	0.0193	0.0196	0.0176
0.0	0.0	0.0	1815.4493	527.8515	NaN	NaN	0.2253	0.9026	0.0219	0.0188	0.0193	0.0197	0.0176
0.0	0.0	0.0	3186.4493	74.8515	NaN	NaN	0.023	0.9027	0.022	0.0188	0.0194	0.0197	0.0174
0.0	0.0	0.0	4731.4493	1439.8515	NaN	NaN	0.2333	0.9021	0.0221	0.0189	0.0196	0.0199	0.0174
0.0	0.0	0.0	2698.4493	-350.1485	NaN	NaN	-0.1491	0.9018	0.0222	0.0189	0.0197	0.0201	0.0173
0.0	0.0	0.0	3486.4493	1628.8515	NaN	NaN	0.3184	0.9012	0.0225	0.019	0.0197	0.0202	0.0174
0.0	0.0	0.0	3788.4493	1521.8515	NaN	NaN	0.2866	0.9005	0.023	0.019	0.0198	0.0203	0.0174
0.0	0.0	0.0	4493.4493	1479.8515	NaN	NaN	0.2477	0.8998	0.0234	0.019	0.0198	0.0204	0.0175
0.0	0.0	0.0	4231.4493	584.8515	NaN	NaN	0.1214	0.8987	0.0242	0.0192	0.0199	0.0205	0.0176
0.0	0.0	0.0	5183.4493	-757.1485	NaN	NaN	-0.1711	0.8963	0.0255	0.0199	0.0201	0.0208	0.0173
0.0	0.0	0.0	3272.4493	7.8515	NaN	NaN	0.0024	0.8915	0.0279	0.0212	0.0203	0.0219	0.0173
0.0	0.0	0.0	4568.4493	889.8515	NaN	NaN	0.163	0.8853	0.0306	0.0224	0.0204	0.0235	0.0177
0.0	0.0	0.0	3110.4493	1718.8515	NaN	NaN	0.3559	0.8795	0.0339	0.023	0.0209	0.0244	0.0182
0.0	0.0	0.0	3571.4493	146.8515	NaN	NaN	0.0395	0.8763	0.0364	0.0227	0.0213	0.0247	0.0185
0.0	0.0	0.0	3765.4493	3515.8515	NaN	NaN	0.4829	0.8698	0.0403	0.0225	0.022	0.0259	0.0195
0.0	0.0	0.0	4602.4493	4424.8515	NaN	NaN	0.4902	0.8625	0.0445	0.0223	0.0227	0.0269	0.0211
0.0	0.0	0.0	1786.4493	2639.8515	NaN	NaN	0.5964	0.8641	0.0439	0.0219	0.0228	0.026	0.0213
0.0	0.0	0.0	3223.4493	1207.8515	NaN	NaN	0.2726	0.8679	0.042	0.0212	0.0228	0.025	0.0211
0.0	0.0	0.0	4093.4493	4411.8515	NaN	NaN	0.5187	0.8681	0.0418	0.0209	0.0233	0.0245	0.0215
0.0	0.0	0.0	1490.4493	3374.8515	NaN	NaN	0.6937	0.8739	0.039	0.02	0.0231	0.023	0.021
0.0	0.0	0.0	2481.4493	3817.8515	NaN	NaN	0.6061	0.8745	0.0384	0.02	0.0236	0.0224	0.0211
0.0	0.0	0.0	3990.4493	-1938.1485	NaN	NaN	-0.3	0.8788	0.0363	0.0196	0.0235	0.0212	0.0207
0.0	0.0	0.0	4372.4493	2014.8515	NaN	NaN	0.3154	0.8764	0.0376	0.0199	0.0238	0.0214	0.0209
0.0	0.0	0.0	4930.4493	1458.8515	NaN	NaN	0.2283	0.8765	0.0379	0.02	0.0237	0.0211	0.0207
0.0	0.0	0.0	3734.4493	1413.8515	NaN	NaN	0.2746	0.8752	0.0386	0.0204	0.0238	0.0212	0.0208
0.0	0.0	0.0	3779.4493	2102.8515	NaN	NaN	0.3575	0.8761	0.0381	0.0205	0.0235	0.0208	0.021
0.0	0.0	0.0	2718.4493	2385.8515	NaN	NaN	0.4674	0.8786	0.0366	0.0205	0.0233	0.0201	0.0209
0.0	0.0	0.0	3854.4493	-199.1485	NaN	NaN	-0.0545	0.8814	0.0348	0.0204	0.0229	0.0198	0.0206
0.0	0.0	0.0	3647.4493	-1899.1485	NaN	NaN	-0.3	0.883	0.0336	0.0205	0.0228	0.0198	0.0204
0.0	0.0	0.0	5488.4493	1106.8515	NaN	NaN	0.1678	0.8821	0.0336	0.0207	0.0231	0.02	0.0204
0.0	0.0	0.0	4750.4493	-551.1485	NaN	NaN	-0.1312	0.882	0.0331	0.0209	0.0233	0.0202	0.0204
0.0	0.0	0.0	1803.4493	2658.8515	NaN	NaN	0.5958	0.881	0.033	0.0211	0.0237	0.0205	0.0207
0.0	0.0	0.0	3805.4493	503.8515	NaN	NaN	0.1169	0.8814	0.0326	0.0211	0.0237	0.0206	0.0206
0.0	0.0	0.0	4366.4493	277.8515	NaN	NaN	0.0598	0.8809	0.0325	0.0213	0.0239	0.0207	0.0207
0.0	0.0	0.0	2179.4493	-1374.1485	NaN	NaN	-0.3	0.8824	0.0317	0.021	0.0237	0.0206	0.0205
0.0	0.0	0.0	2922.4493	-34.1485	NaN	NaN	-0.0118	0.8821	0.0315	0.0211	0.0239	0.0207	0.0206
0.0	0.0	0.0	4137.4493	40.8515	NaN	NaN	0.0098	0.8822	0.0312	0.021	0.024	0.0208	0.0207
0.0	0.0	0.0	4753.4493	1574.8515	NaN	NaN	0.2489	0.8815	0.0312	0.021	0.0242	0.0211	0.0209
0.0	0.0	0.0	2986.4493	-454.1485	NaN	NaN	-0.1793	0.8825	0.0307	0.0208	0.024	0.0212	0.0208
0.0	0.0	0.0	2341.4493	739.8515	NaN	NaN	0.2401	0.8805	0.0317	0.0209	0.0243	0.0213	0.0212
0.0	0.0	0.0	4609.4493	79.8515	NaN	NaN	0.017	0.8803	0.0327	0.0207	0.0241	0.0209	0.0212
0.0	0.0	0.0	4225.4493	2908.8515	NaN	NaN	0.4077	0.8767	0.0354	0.0212	0.0243	0.0204	0.022
0.0	0.0	0.0	2770.4493	2385.8515	NaN	NaN	0.4627	0.8751	0.0369	0.0215	0.0242	0.02	0.0222
0.0	0.0	0.0	3439.4493	3268.8515	NaN	NaN	0.4873	0.8741	0.0379	0.0216	0.0242	0.0198	0.0223
0.0	0.0	0.0	3496.4493	3831.8515	NaN	NaN	0.5229	0.8744	0.0381	0.0215	0.0241	0.0198	0.0221
0.0	0.0	0.0	4141.4493	1531.8515	NaN	NaN	0.27	0.8739	0.0385	0.0217	0.024	0.0199	0.0221
0.0	0.0	0.0	3423.4493	2096.8515	NaN	NaN	0.3798	0.8748	0.0386	0.0216	0.0235	0.0199	0.0217
0.0	0.0	0.0	2513.4493	3209.8515	NaN	NaN	0.5608	0.8724	0.0405	0.0222	0.0232	0.0199	0.0218
0.0	0.0	0.0	5232.4493	614.8515	NaN	NaN	0.1052	0.8711	0.0415	0.0226	0.0231	0.0201	0.0218
0.0	0.0	0.0	1637.4493	2579.8515	NaN	NaN	0.6117	0.8713	0.0412	0.0227	0.0229	0.0204	0.0215
0.0	0.0	0.0	1941.4493	2271.8515	NaN	NaN	0.5392	0.8727	0.0396	0.0226	0.0229	0.0209	0.0213
0.0	0.0	0.0	2728.4493	313.8515	NaN	NaN	0.1032	0.8763	0.0371	0.0221	0.0225	0.0211	0.0209
0.0	0.0	0.0	2626.4493	1001.8515	NaN	NaN	0.2761	0.8777	0.0362	0.0218	0.0224	0.0212	0.0207
0.0	0.0	0.0	5820.4493	3660.8515	NaN	NaN	0.3861	0.8781	0.0354	0.0218	0.0225	0.0213	0.0208
0.0	0.0	0.0	5358.4493	1544.8515	NaN	NaN	0.2238	0.8814	0.0331	0.0213	0.0224	0.0212	0.0206
0.0	0.0	0.0	2415.4493	1838.8515	NaN	NaN	0.4322	0.8852	0.0307	0.0208	0.022	0.0211	0.0203
0.0	0.0	0.0	2502.4493	3967.8515	NaN	NaN	0.6132	0.8874	0.029	0.0204	0.0218	0.0211	0.0202
0.0	0.0	0.0	2156.4493	1157.8515	NaN	NaN	0.3494	0.8906	0.0274	0.0198	0.0213	0.021	0.0199
0.0	0.0	0.0	1699.4493	-456.1485	NaN	NaN	-0.3	0.8936	0.0261	0.0191	0.0207	0.0209	0.0195
0.0	0.0	0.0	2397.4493	-2099.1485	NaN	NaN	-0.3	0.8948	0.0255	0.0189	0.0206	0.0209	0.0194
0.0	0.0	0.0	3586.4493	508.8515	NaN	NaN	0.1243	0.894	0.0254	0.0191	0.0209	0.0211	0.0194
0.0	0.0	0.0	988.4493	401.8515	NaN	NaN	0.289	0.895	0.0249	0.0191	0.0207	0.021	0.0194
0.0	0.0	0.0	4612.4493	1164.8515	NaN	NaN	0.2016	0.8945	0.0246	0.0193	0.0208	0.0212	0.0196
0.0	0.0	0.0	2907.4493	-2607.1485	NaN	NaN	-0.3	0.8941	0.0244	0.0195	0.0209	0.0213	0.0198
0.0	0.0	0.0	4983.4493	548.8515	NaN	NaN	0.0992	0.893	0.0244	0.0198	0.0213	0.0216	0.02
0.0	0.0	0.0	3968.4493	2548.8515	NaN	NaN	0.3911	0.8926	0.0243	0.0199	0.0215	0.0217	0.02
0.0	0.0	0.0	1959.4493	1410.8515	NaN	NaN	0.4186	0.8927	0.0241	0.02	0.0214	0.0217	0.0201
0.0	0.0	0.0	1762.4493	-95.1485	NaN	NaN	-0.0571	0.8931	0.024	0.02	0.0213	0.0217	0.02
0.0	0.0	0.0	1010.4493	1585.8515	NaN	NaN	0.6108	0.8927	0.0241	0.02	0.0214	0.0218	0.02
0.0	0.0	0.0	420.4493	-2028.1485	NaN	NaN	1.2615	0.8925	0.0241	0.0201	0.0214	0.0218	0.02
0.0	0.0	0.0	151.4493	-977.1485	NaN	NaN	1.1834	0.8926	0.0239	0.0201	0.0215	0.0219	0.02
0.0	0.0	0.0	2378.4493	120.8515	NaN	NaN	0.0484	0.8929	0.0238	0.0201	0.0215	0.0218	0.0199
0.0	0.0	0.0	2366.4493	-110.1485	NaN	NaN	-0.0488	0.893	0.0236	0.0202	0.0214	0.0219	0.0199
0.0	0.0	0.0	870.4493	1202.8515	NaN	NaN	0.5802	0.8933	0.0236	0.0201	0.0213	0.0219	0.0198
0.0	0.0	0.0	-818.5507	232.8515	NaN	NaN	-0.3	0.8935	0.0236	0.0201	0.0213	0.0219	0.0198
0.0	0.0	0.0	587.4493	-952.1485	NaN	NaN	1.3	0.8938	0.0236	0.0199	0.0212	0.0219	0.0197
0.0	0.0	0.0	104.4493	-40.1485	NaN	NaN	-0.3	0.8939	0.0236	0.0199	0.0212	0.0218	0.0197
0.0	0.0	0.0	1331.4493	-1064.1485	NaN	NaN	-0.3	0.8938	0.0235	0.0199	0.0212	0.0218	0.0198
0.0	0.0	0.0	4363.4493	523.8515	NaN	NaN	0.1072	0.8932	0.0235	0.0202	0.0212	0.022	0.02
0.0	0.0	0.0	610.4493	1155.8515	NaN	NaN	0.6544	0.8925	0.0235	0.0203	0.0213	0.0221	0.0202
0.0	0.0	0.0	1325.4493	-3188.1485	NaN	NaN	1.3	0.8918	0.0235	0.0205	0.0215	0.0223	0.0203
0.0	0.0	0.0	368.4493	-1372.1485	NaN	NaN	1.3	0.8912	0.0235	0.0207	0.0216	0.0225	0.0205
0.0	0.0	0.0	-128.5507	162.8515	NaN	NaN	1.3	0.8909	0.0235	0.0209	0.0216	0.0225	0.0205
0.0	0.0	0.0	1075.4493	1863.8515	NaN	NaN	0.6341	0.8906	0.0236	0.021	0.0216	0.0226	0.0206
0.0	0.0	0.0	-1947.5507	-427.1485	NaN	NaN	0.1799	0.8907	0.0236	0.0209	0.0217	0.0225	0.0206
0.0	0.0	0.0	983.4493	1718.8515	NaN	NaN	0.6361	0.89	0.0237	0.0211	0.0219	0.0227	0.0207
0.0	0.0	0.0	1092.4493	-110.1485	NaN	NaN	-0.1121	0.8897	0.0236	0.0212	0.022	0.0227	0.0207
0.0	0.0	0.0	-296.5507	378.8515	NaN	NaN	1.3	0.8895	0.0235	0.0212	0.0223	0.0227	0.0208
0.0	0.0	0.0	2261.4493	2030.8515	NaN	NaN	0.4731	0.8894	0.0233	0.0212	0.0225	0.0227	0.0208
0.0	0.0	0.0	2798.4493	1960.8515	NaN	NaN	0.412	0.8898	0.0232	0.0211	0.0226	0.0226	0.0207
0.0	0.0	0.0	-114.5507	-1784.1485	NaN	NaN	0.9397	0.8903	0.0229	0.021	0.0227	0.0225	0.0206
0.0	0.0	0.0	4269.4493	1971.8515	NaN	NaN	0.3159	0.8909	0.0227	0.0208	0.0226	0.0223	0.0206
0.0	0.0	0.0	2199.4493	-726.1485	NaN	NaN	-0.3	0.8913	0.0226	0.0207	0.0226	0.0222	0.0206
0.0	0.0	0.0	3007.4493	-1690.1485	NaN	NaN	-0.3	0.8914	0.0225	0.0208	0.0227	0.0221	0.0205
0.0	0.0	0.0	-12.5507	-1542.1485	NaN	NaN	0.9919	0.8914	0.0225	0.0208	0.0227	0.0221	0.0205
0.0	0.0	0.0	444.4493	240.8515	NaN	NaN	0.3515	0.8913	0.0225	0.0209	0.0227	0.0221	0.0205
0.0	0.0	0.0	-168.5507	-1504.1485	NaN	NaN	0.8992	0.8914	0.0224	0.0209	0.0227	0.0221	0.0204
0.0	0.0	0.0	1002.4493	494.8515	NaN	NaN	0.3305	0.8915	0.0224	0.0209	0.0227	0.0221	0.0204
0.0	0.0	0.0	1453.4493	-566.1485	NaN	NaN	-0.3	0.8915	0.0224	0.0209	0.0227	0.0221	0.0204
0.0	0.0	0.0	3837.4493	2004.8515	NaN	NaN	0.3432	0.8914	0.0225	0.0209	0.0227	0.0221	0.0204
0.0	0.0	0.0	446.4493	-1226.1485	NaN	NaN	1.3	0.8913	0.0225	0.0209	0.0228	0.0221	0.0205
0.0	0.0	0.0	1198.4493	-2544.1485	NaN	NaN	1.3	0.8914	0.0225	0.0209	0.0227	0.022	0.0204
0.0	0.0	0.0	-91.5507	-635.1485	NaN	NaN	0.874	0.8915	0.0225	0.0209	0.0227	0.022	0.0204
0.0	0.0	0.0	1020.4493	-2086.1485	NaN	NaN	1.3	0.8916	0.0224	0.0209	0.0227	0.0219	0.0205
0.0	0.0	0.0	1121.4493	-1220.1485	NaN	NaN	1.3	0.8916	0.0224	0.0209	0.0227	0.0219	0.0205
0.0	0.0	0.0	2644.4493	-971.1485	NaN	NaN	-0.3	0.8916	0.0225	0.0209	0.0226	0.0219	0.0205
0.0	0.0	0.0	376.4493	-1283.1485	NaN	NaN	1.3	0.8917	0.0224	0.0209	0.0226	0.0219	0.0205
0.0	0.0	0.0	2455.4493	-846.1485	NaN	NaN	-0.3	0.8918	0.0224	0.0208	0.0225	0.0219	0.0205
0.0	0.0	0.0	965.4493	-2605.1485	NaN	NaN	1.3	0.8919	0.0224	0.0208	0.0224	0.0219	0.0206
0.0	0.0	0.0	1937.4493	-1356.1485	NaN	NaN	-0.3	0.8919	0.0224	0.0209	0.0223	0.0219	0.0206
0.0	0.0	0.0	888.4493	2316.8515	NaN	NaN	0.7228	0.892	0.0224	0.0209	0.0223	0.0219	0.0205
0.0	0.0	0.0	449.4493	-50.1485	NaN	NaN	-0.1256	0.8917	0.0225	0.021	0.0223	0.0219	0.0206
0.0	0.0	0.0	1265.4493	822.8515	NaN	NaN	0.394	0.8919	0.0226	0.0209	0.0222	0.0219	0.0205
0.0	0.0	0.0	2280.4493	343.8515	NaN	NaN	0.131	0.8919	0.0227	0.021	0.0222	0.0218	0.0205
0.0	0.0	0.0	669.4493	-498.1485	NaN	NaN	-0.3	0.8922	0.0227	0.0209	0.0221	0.0217	0.0204
0.0	0.0	0.0	3547.4493	-1315.1485	NaN	NaN	-0.3	0.8923	0.0228	0.0208	0.0221	0.0217	0.0203
0.0	0.0	0.0	2309.4493	764.8515	NaN	NaN	0.2488	0.8921	0.0229	0.0208	0.0221	0.0217	0.0203
0.0	0.0	0.0	1900.4493	500.8515	NaN	NaN	0.2086	0.8919	0.0231	0.0208	0.0221	0.0218	0.0204
0.0	0.0	0.0	-559.5507	-2099.1485	NaN	NaN	0.7895	0.8917	0.0231	0.0209	0.0221	0.0218	0.0204
0.0	0.0	0.0	-106.5507	-1569.1485	NaN	NaN	0.9364	0.8916	0.0231	0.0209	0.0221	0.0219	0.0204
0.0	0.0	0.0	171.4493	1846.8515	NaN	NaN	0.9151	0.8917	0.0231	0.0208	0.0221	0.0219	0.0204
0.0	0.0	0.0	1438.4493	966.8515	NaN	NaN	0.402	0.8916	0.0232	0.0208	0.0221	0.0219	0.0204
0.0	0.0	0.0	731.4493	3407.8515	NaN	NaN	0.8233	0.8915	0.0234	0.0207	0.0222	0.0219	0.0203
0.0	0.0	0.0	611.4493	-393.1485	NaN	NaN	-0.3	0.8914	0.0234	0.0207	0.0222	0.0219	0.0203
0.0	0.0	0.0	1272.4493	-442.1485	NaN	NaN	-0.3	0.8915	0.0234	0.0207	0.0222	0.0219	0.0203
0.0	0.0	0.0	465.4493	2040.8515	NaN	NaN	0.8143	0.8913	0.0235	0.0207	0.0223	0.022	0.0203
0.0	0.0	0.0	1784.4493	-589.1485	NaN	NaN	-0.3	0.8914	0.0234	0.0207	0.0223	0.0219	0.0203
0.0	0.0	0.0	737.4493	-3124.1485	NaN	NaN	1.3	0.8912	0.0234	0.0208	0.0223	0.0219	0.0203
0.0	0.0	0.0	2021.4493	-2713.1485	NaN	NaN	1.3	0.8911	0.0234	0.0209	0.0223	0.022	0.0204
0.0	0.0	0.0	889.4493	-53.1485	NaN	NaN	-0.0636	0.8913	0.0233	0.0208	0.0223	0.0219	0.0204
0.0	0.0	0.0	1101.4493	-1480.1485	NaN	NaN	1.3	0.8912	0.0233	0.0208	0.0224	0.0219	0.0204
0.0	0.0	0.0	2397.4493	1129.8515	NaN	NaN	0.3203	0.8911	0.0234	0.0208	0.0224	0.0219	0.0205
0.0	0.0	0.0	1367.4493	142.8515	NaN	NaN	0.0946	0.8911	0.0234	0.0207	0.0224	0.0219	0.0205
0.0	0.0	0.0	350.4493	-1649.1485	NaN	NaN	1.2698	0.8912	0.0233	0.0207	0.0224	0.0219	0.0205
0.0	0.0	0.0	447.4493	-1112.1485	NaN	NaN	1.3	0.8906	0.0233	0.0209	0.0225	0.0221	0.0207
0.0	0.0	0.0	-60.5507	-1270.1485	NaN	NaN	0.9545	0.8904	0.0233	0.021	0.0225	0.0221	0.0208
0.0	0.0	0.0	2487.4493	1014.8515	NaN	NaN	0.2898	0.8902	0.0232	0.021	0.0225	0.0222	0.0208
0.0	0.0	0.0	-761.5507	-973.1485	NaN	NaN	0.561	0.8904	0.0231	0.021	0.0225	0.0222	0.0208
0.0	0.0	0.0	2890.4493	-1011.1485	NaN	NaN	-0.3	0.8905	0.0232	0.021	0.0224	0.0221	0.0208
0.0	0.0	0.0	962.4493	284.8515	NaN	NaN	0.2284	0.8906	0.0232	0.0209	0.0224	0.022	0.0208
0.0	0.0	0.0	2313.4493	2566.8515	NaN	NaN	0.526	0.8907	0.0233	0.0208	0.0224	0.022	0.0208
0.0	0.0	0.0	2303.4493	-3241.1485	NaN	NaN	1.3	0.8905	0.0232	0.0209	0.0224	0.0221	0.0209
0.0	0.0	0.0	-366.5507	-664.1485	NaN	NaN	0.6444	0.8902	0.0232	0.021	0.0225	0.0221	0.0209
0.0	0.0	0.0	450.4493	-551.1485	NaN	NaN	1.3	0.8904	0.0232	0.0211	0.0224	0.0221	0.0209
0.0	0.0	0.0	-404.5507	-1436.1485	NaN	NaN	0.7802	0.8903	0.0231	0.0211	0.0224	0.0221	0.0209
0.0	0.0	0.0	2303.4493	-188.1485	NaN	NaN	-0.0889	0.8905	0.0232	0.0211	0.0224	0.022	0.0208
0.0	0.0	0.0	168.4493	-2620.1485	NaN	NaN	1.0687	0.8907	0.0232	0.0211	0.0223	0.022	0.0208
0.0	0.0	0.0	1451.4493	-971.1485	NaN	NaN	-0.3	0.8908	0.0233	0.0209	0.0223	0.022	0.0207
0.0	0.0	0.0	1336.4493	66.8515	NaN	NaN	0.0476	0.8911	0.0233	0.0208	0.0223	0.0219	0.0207
0.0	0.0	0.0	149.4493	-2181.1485	NaN	NaN	1.0736	0.891	0.0234	0.0208	0.0222	0.0219	0.0207
0.0	0.0	0.0	975.4493	196.8515	NaN	NaN	0.1679	0.891	0.0234	0.0208	0.0223	0.0219	0.0207
0.0	0.0	0.0	-1785.5507	-670.1485	NaN	NaN	0.2729	0.891	0.0233	0.0208	0.0223	0.0219	0.0207
0.0	0.0	0.0	-1574.5507	-545.1485	NaN	NaN	0.2572	0.8908	0.0233	0.0209	0.0223	0.0218	0.0208
0.0	0.0	0.0	-1061.5507	-2679.1485	NaN	NaN	0.7162	0.8909	0.0232	0.021	0.0222	0.0218	0.0208
0.0	0.0	0.0	633.4493	-1160.1485	NaN	NaN	1.3	0.8911	0.0232	0.0209	0.0222	0.0218	0.0207
0.0	0.0	0.0	-1578.5507	893.8515	NaN	NaN	-0.3	0.8914	0.0232	0.0208	0.0222	0.0218	0.0207
0.0	0.0	0.0	431.4493	17.8515	NaN	NaN	0.0397	0.8914	0.0233	0.0207	0.0222	0.0218	0.0207
0.0	0.0	0.0	388.4493	-931.1485	NaN	NaN	1.3	0.8915	0.0233	0.0206	0.0221	0.0218	0.0207
0.0	0.0	0.0	-1030.5507	280.8515	NaN	NaN	-0.3	0.8914	0.0233	0.0207	0.0222	0.0218	0.0207
0.0	0.0	0.0	812.4493	1356.8515	NaN	NaN	0.6255	0.8914	0.0233	0.0207	0.0222	0.0218	0.0207
0.0	0.0	0.0	-212.5507	-1571.1485	NaN	NaN	0.8808	0.8914	0.0233	0.0207	0.0222	0.0217	0.0207
0.0	0.0	0.0	491.4493	-5075.1485	NaN	NaN	1.1072	0.8913	0.0232	0.0208	0.0221	0.0217	0.0208
0.0	0.0	0.0	149.4493	553.8515	NaN	NaN	0.7875	0.8915	0.0232	0.0208	0.0221	0.0217	0.0207
0.0	0.0	0.0	708.4493	-1507.1485	NaN	NaN	1.3	0.8915	0.0233	0.0206	0.0221	0.0217	0.0207
0.0	0.0	0.0	-1116.5507	4167.8515	NaN	NaN	1.3	0.8916	0.0233	0.0206	0.0221	0.0217	0.0207
0.0	0.0	0.0	-601.5507	-742.1485	NaN	NaN	0.5523	0.8916	0.0233	0.0206	0.0221	0.0217	0.0207
0.0	0.0	0.0	-1189.5507	-3277.1485	NaN	NaN	0.7337	0.8918	0.0233	0.0205	0.022	0.0216	0.0207
0.0	0.0	0.0	1344.4493	-172.1485	NaN	NaN	-0.1468	0.8918	0.0233	0.0205	0.022	0.0216	0.0207
0.0	0.0	0.0	901.4493	2422.8515	NaN	NaN	0.7288	0.8917	0.0233	0.0205	0.0221	0.0217	0.0207
0.0	0.0	0.0	-706.5507	-641.1485	NaN	NaN	0.4757	0.8917	0.0233	0.0205	0.022	0.0216	0.0208
0.0	0.0	0.0	-998.5507	-926.1485	NaN	NaN	0.4812	0.8918	0.0233	0.0206	0.022	0.0216	0.0208
0.0	0.0	0.0	-331.5507	778.8515	NaN	NaN	1.3	0.8919	0.0232	0.0205	0.022	0.0216	0.0207
0.0	0.0	0.0	1307.4493	487.8515	NaN	NaN	0.2717	0.8921	0.0232	0.0204	0.0219	0.0216	0.0207
0.0	0.0	0.0	-457.5507	186.8515	NaN	NaN	-0.3	0.8922	0.0232	0.0204	0.0219	0.0216	0.0207
0.0	0.0	0.0	432.4493	1873.8515	NaN	NaN	0.8125	0.892	0.0233	0.0204	0.022	0.0216	0.0207
0.0	0.0	0.0	-1049.5507	-2688.1485	NaN	NaN	0.7192	0.8922	0.0232	0.0205	0.0219	0.0215	0.0207
0.0	0.0	0.0	460.4493	-507.1485	NaN	NaN	1.3	0.8922	0.0231	0.0205	0.0219	0.0215	0.0207
0.0	0.0	0.0	-47.5507	-200.1485	NaN	NaN	0.808	0.8923	0.0231	0.0205	0.0219	0.0215	0.0207
0.0	0.0	0.0	40.4493	-33.1485	NaN	NaN	-0.3	0.892	0.0231	0.0205	0.022	0.0216	0.0207
0.0	0.0	0.0	-1418.5507	1392.8515	NaN	NaN	-0.3	0.8921	0.0231	0.0205	0.022	0.0216	0.0208
0.0	0.0	0.0	-336.5507	-2593.1485	NaN	NaN	0.8851	0.8921	0.0231	0.0205	0.0219	0.0216	0.0208
0.0	0.0	0.0	1323.4493	-873.1485	NaN	NaN	-0.3	0.8921	0.0231	0.0204	0.022	0.0216	0.0208
0.0	0.0	0.0	690.4493	2017.8515	NaN	NaN	0.7451	0.8921	0.0232	0.0203	0.022	0.0216	0.0208
0.0	0.0	0.0	57.4493	-359.1485	NaN	NaN	1.1904	0.8921	0.0232	0.0203	0.022	0.0216	0.0208
0.0	0.0	0.0	456.4493	1385.8515	NaN	NaN	0.7522	0.892	0.0232	0.0203	0.0221	0.0216	0.0208
0.0	0.0	0.0	-711.5507	-440.1485	NaN	NaN	0.3822	0.8921	0.0231	0.0204	0.022	0.0216	0.0208
0.0	0.0	0.0	1618.4493	-1071.1485	NaN	NaN	-0.3	0.8921	0.0231	0.0204	0.022	0.0216	0.0208
0.0	0.0	0.0	2698.4493	3032.8515	NaN	NaN	0.5292	0.892	0.0231	0.0203	0.0221	0.0216	0.0209
0.0	0.0	0.0	-402.5507	-1234.1485	NaN	NaN	0.754	0.892	0.0231	0.0203	0.0221	0.0216	0.0209
0.0	0.0	0.0	479.4493	1008.8515	NaN	NaN	0.6779	0.8919	0.0232	0.0203	0.0221	0.0216	0.0208
0.0	0.0	0.0	-462.5507	2563.8515	NaN	NaN	1.2201	0.892	0.0231	0.0203	0.0221	0.0216	0.0208
0.0	0.0	0.0	114.4493	966.8515	NaN	NaN	0.8942	0.8919	0.0232	0.0203	0.0221	0.0216	0.0209
0.0	0.0	0.0	478.4493	-1397.1485	NaN	NaN	1.3	0.8922	0.0231	0.0203	0.0221	0.0216	0.0208
0.0	0.0	0.0	14.4493	-83.1485	NaN	NaN	1.2103	0.8919	0.0231	0.0204	0.0221	0.0216	0.0209
0.0	0.0	0.0	592.4493	-1781.1485	NaN	NaN	1.3	0.892	0.023	0.0204	0.0221	0.0216	0.0209
0.0	0.0	0.0	389.4493	607.8515	NaN	NaN	0.6095	0.892	0.023	0.0204	0.0221	0.0216	0.0209
0.0	0.0	0.0	-1513.5507	-585.1485	NaN	NaN	0.2788	0.8918	0.023	0.0205	0.0221	0.0216	0.0209
0.0	0.0	0.0	-1071.5507	1602.8515	NaN	NaN	1.3	0.892	0.023	0.0204	0.0221	0.0216	0.0209
0.0	0.0	0.0	-1058.5507	-1919.1485	NaN	NaN	0.6445	0.8922	0.0229	0.0204	0.022	0.0215	0.0209
0.0	0.0	0.0	1351.4493	2803.8515	NaN	NaN	0.6748	0.8923	0.0229	0.0202	0.0221	0.0216	0.0209
0.0	0.0	0.0	-856.5507	2736.8515	NaN	NaN	1.3	0.8923	0.023	0.0203	0.0221	0.0215	0.0209
0.0	0.0	0.0	-2008.5507	-297.1485	NaN	NaN	0.1289	0.8921	0.023	0.0203	0.0221	0.0216	0.0209
0.0	0.0	0.0	137.4493	922.8515	NaN	NaN	0.8704	0.8922	0.0229	0.0203	0.0221	0.0216	0.0209
0.0	0.0	0.0	1543.4493	372.8515	NaN	NaN	0.1946	0.8921	0.0229	0.0203	0.0221	0.0216	0.021
0.0	0.0	0.0	-672.5507	-2332.1485	NaN	NaN	0.7762	0.8922	0.0229	0.0204	0.022	0.0216	0.0209
0.0	0.0	0.0	2752.4493	1731.8515	NaN	NaN	0.3862	0.8921	0.0229	0.0203	0.0221	0.0216	0.0209
0.0	0.0	0.0	-1596.5507	1571.8515	NaN	NaN	-0.3	0.892	0.0229	0.0203	0.0221	0.0216	0.0209
0.0	0.0	0.0	1465.4493	935.8515	NaN	NaN	0.3897	0.8919	0.023	0.0203	0.0221	0.0217	0.021
0.0	0.0	0.0	-1518.5507	-185.1485	NaN	NaN	0.1087	0.892	0.0229	0.0204	0.0221	0.0216	0.021
0.0	0.0	0.0	1342.4493	-2350.1485	NaN	NaN	1.3	0.8918	0.0229	0.0204	0.0221	0.0217	0.021
0.0	0.0	0.0	1915.4493	-874.1485	NaN	NaN	-0.3	0.892	0.0229	0.0204	0.0221	0.0217	0.021
0.0	0.0	0.0	-268.5507	904.8515	NaN	NaN	1.3	0.8917	0.023	0.0204	0.0222	0.0218	0.0211
0.0	0.0	0.0	-1835.5507	809.8515	NaN	NaN	-0.3	0.8916	0.023	0.0204	0.0222	0.0218	0.0211
0.0	0.0	0.0	872.4493	586.8515	NaN	NaN	0.4021	0.8917	0.023	0.0204	0.0221	0.0217	0.0211
0.0	0.0	0.0	30.4493	318.8515	NaN	NaN	0.9128	0.8915	0.023	0.0204	0.0222	0.0218	0.0211
0.0	0.0	0.0	256.4493	679.8515	NaN	NaN	0.7261	0.8917	0.023	0.0204	0.0221	0.0218	0.0211
0.0	0.0	0.0	-841.5507	3107.8515	NaN	NaN	1.3	0.8915	0.023	0.0204	0.0222	0.0218	0.0211
0.0	0.0	0.0	-12.5507	-1932.1485	NaN	NaN	0.9935	0.8914	0.023	0.0205	0.0221	0.0218	0.0212
0.0	0.0	0.0	-1148.5507	2998.8515	NaN	NaN	1.3	0.8916	0.023	0.0204	0.0221	0.0218	0.0211
0.0	0.0	0.0	-951.5507	-1785.1485	NaN	NaN	0.6523	0.8915	0.0229	0.0205	0.0221	0.0217	0.0212
0.0	0.0	0.0	-145.5507	2607.8515	NaN	NaN	1.0591	0.8916	0.0229	0.0205	0.0221	0.0218	0.0211
0.0	0.0	0.0	184.4493	-1333.1485	NaN	NaN	1.1606	0.8915	0.023	0.0205	0.0221	0.0217	0.0211
0.0	0.0	0.0	-773.5507	-68.1485	NaN	NaN	0.081	0.8915	0.023	0.0205	0.0222	0.0217	0.0211
0.0	0.0	0.0	394.4493	-1159.1485	NaN	NaN	1.3	0.8917	0.023	0.0205	0.0221	0.0216	0.0211
0.0	0.0	0.0	1613.4493	-1348.1485	NaN	NaN	-0.3	0.8917	0.023	0.0205	0.0221	0.0216	0.0211
0.0	0.0	0.0	-1234.5507	564.8515	NaN	NaN	-0.3	0.8919	0.023	0.0204	0.0221	0.0216	0.021
0.0	0.0	0.0	1297.4493	-111.1485	NaN	NaN	-0.0937	0.8918	0.023	0.0204	0.0221	0.0217	0.021
0.0	0.0	0.0	-1357.5507	-1336.1485	NaN	NaN	0.496	0.8917	0.0231	0.0204	0.0221	0.0217	0.021
0.0	0.0	0.0	-1648.5507	806.8515	NaN	NaN	-0.3	0.8918	0.0231	0.0204	0.0221	0.0216	0.021
0.0	0.0	0.0	-965.5507	-3436.1485	NaN	NaN	0.7806	0.8918	0.0231	0.0205	0.0221	0.0215	0.021
0.0	0.0	0.0	-2007.5507	-266.1485	NaN	NaN	0.1171	0.8919	0.023	0.0204	0.0221	0.0215	0.021
0.0	0.0	0.0	-418.5507	-288.1485	NaN	NaN	0.4077	0.8918	0.023	0.0204	0.0221	0.0216	0.021
0.0	0.0	0.0	-374.5507	930.8515	NaN	NaN	1.3	0.8919	0.023	0.0203	0.0221	0.0216	0.021
0.0	0.0	0.0	608.4493	-398.1485	NaN	NaN	-0.3	0.8918	0.0231	0.0203	0.0221	0.0217	0.021
0.0	0.0	0.0	-1843.5507	347.8515	NaN	NaN	-0.2326	0.8918	0.0231	0.0204	0.022	0.0217	0.021
0.0	0.0	0.0	-918.5507	-57.1485	NaN	NaN	0.0586	0.8918	0.0231	0.0204	0.022	0.0216	0.021
0.0	0.0	0.0	-555.5507	-2458.1485	NaN	NaN	0.8157	0.8921	0.023	0.0203	0.022	0.0216	0.021
0.0	0.0	0.0	-1370.5507	3354.8515	NaN	NaN	1.3	0.8919	0.0231	0.0203	0.022	0.0217	0.021
0.0	0.0	0.0	-1905.5507	225.8515	NaN	NaN	-0.1345	0.8921	0.0231	0.0203	0.022	0.0216	0.021
0.0	0.0	0.0	528.4493	502.8515	NaN	NaN	0.4876	0.8921	0.0231	0.0202	0.022	0.0217	0.0209
0.0	0.0	0.0	-676.5507	1010.8515	NaN	NaN	1.3	0.8921	0.0231	0.0203	0.022	0.0216	0.0209
0.0	0.0	0.0	-482.5507	-744.1485	NaN	NaN	0.6066	0.8923	0.0231	0.0202	0.022	0.0215	0.0209
0.0	0.0	0.0	-1188.5507	-2990.1485	NaN	NaN	0.7156	0.8923	0.0231	0.0203	0.022	0.0215	0.0208
0.0	0.0	0.0	-1501.5507	1716.8515	NaN	NaN	1.3	0.8922	0.0231	0.0203	0.022	0.0216	0.0209
0.0	0.0	0.0	-209.5507	663.8515	NaN	NaN	1.3	0.8921	0.0231	0.0203	0.022	0.0216	0.0209
0.0	0.0	0.0	-2304.5507	-1597.1485	NaN	NaN	0.4093	0.8923	0.0231	0.0203	0.022	0.0215	0.0209
0.0	0.0	0.0	-157.5507	852.8515	NaN	NaN	1.2266	0.892	0.0231	0.0203	0.022	0.0216	0.0209
0.0	0.0	0.0	-403.5507	404.8515	NaN	NaN	1.3	0.8921	0.0231	0.0203	0.022	0.0217	0.0209
0.0	0.0	0.0	867.4493	1447.8515	NaN	NaN	0.6253	0.8918	0.0231	0.0203	0.022	0.0218	0.021
0.0	0.0	0.0	-1448.5507	113.8515	NaN	NaN	-0.0853	0.892	0.0232	0.0203	0.022	0.0217	0.0209
0.0	0.0	0.0	202.4493	-13.1485	NaN	NaN	-0.0695	0.8919	0.0232	0.0204	0.022	0.0217	0.0209
0.0	0.0	0.0	-1034.5507	-2187.1485	NaN	NaN	0.6789	0.8921	0.0232	0.0204	0.0219	0.0215	0.0208
0.0	0.0	0.0	-1429.5507	2573.8515	NaN	NaN	1.3	0.892	0.0232	0.0204	0.022	0.0216	0.0208
0.0	0.0	0.0	-822.5507	-2209.1485	NaN	NaN	0.7287	0.8921	0.0232	0.0204	0.022	0.0216	0.0208
0.0	0.0	0.0	1819.4493	-1572.1485	NaN	NaN	-0.3	0.8918	0.0232	0.0204	0.0221	0.0217	0.0208
0.0	0.0	0.0	1855.4493	-1049.1485	NaN	NaN	-0.3	0.8919	0.0232	0.0204	0.0221	0.0216	0.0208
0.0	0.0	0.0	-810.5507	-1895.1485	NaN	NaN	0.7004	0.8919	0.0232	0.0204	0.0221	0.0216	0.0208
0.0	0.0	0.0	-1285.5507	-668.1485	NaN	NaN	0.342	0.8919	0.0232	0.0204	0.0221	0.0216	0.0208
0.0	0.0	0.0	-1872.5507	1707.8515	NaN	NaN	-0.3	0.8917	0.0233	0.0204	0.0221	0.0216	0.0208
0.0	0.0	0.0	-1495.5507	-1484.1485	NaN	NaN	0.4981	0.8917	0.0233	0.0205	0.0221	0.0216	0.0208
0.0	0.0	0.0	-709.5507	-1223.1485	NaN	NaN	0.6329	0.8918	0.0232	0.0205	0.0222	0.0215	0.0208
0.0	0.0	0.0	-1087.5507	-3067.1485	NaN	NaN	0.7382	0.8918	0.0232	0.0205	0.0222	0.0215	0.0208
0.0	0.0	0.0	-2262.5507	606.8515	NaN	NaN	-0.3	0.8921	0.0232	0.0204	0.0221	0.0215	0.0207
0.0	0.0	0.0	-1025.5507	-1371.1485	NaN	NaN	0.5721	0.8922	0.0232	0.0204	0.0221	0.0215	0.0207
0.0	0.0	0.0	-1184.5507	2233.8515	NaN	NaN	1.3	0.8923	0.0232	0.0203	0.022	0.0215	0.0207
0.0	0.0	0.0	-756.5507	42.8515	NaN	NaN	-0.06	0.8922	0.0233	0.0203	0.022	0.0215	0.0207
0.0	0.0	0.0	-2655.5507	-1314.1485	NaN	NaN	0.331	0.8922	0.0232	0.0204	0.022	0.0215	0.0207
0.0	0.0	0.0	-1071.5507	438.8515	NaN	NaN	-0.3	0.8921	0.0232	0.0204	0.0221	0.0215	0.0207
0.0	0.0	0.0	1970.4493	-1792.1485	NaN	NaN	-0.3	0.8921	0.0232	0.0204	0.0221	0.0215	0.0207
0.0	0.0	0.0	597.4493	-769.1485	NaN	NaN	1.3	0.892	0.0232	0.0204	0.0221	0.0215	0.0207
0.0	0.0	0.0	-113.5507	-863.1485	NaN	NaN	0.8837	0.8921	0.0232	0.0204	0.0221	0.0215	0.0207
0.0	0.0	0.0	-14.5507	-2218.1485	NaN	NaN	0.9935	0.8922	0.0232	0.0204	0.0221	0.0215	0.0207
0.0	0.0	0.0	-901.5507	-1019.1485	NaN	NaN	0.5306	0.8922	0.0232	0.0204	0.0221	0.0216	0.0207
0.0	0.0	0.0	-373.5507	-158.1485	NaN	NaN	0.2974	0.8922	0.0232	0.0204	0.022	0.0215	0.0207
0.0	0.0	0.0	-1485.5507	-3615.1485	NaN	NaN	0.7088	0.8923	0.0232	0.0204	0.022	0.0215	0.0207
0.0	0.0	0.0	-293.5507	-1839.1485	NaN	NaN	0.8624	0.8923	0.0232	0.0204	0.022	0.0215	0.0207
0.0	0.0	0.0	-1535.5507	-882.1485	NaN	NaN	0.3649	0.8923	0.0232	0.0204	0.022	0.0215	0.0207
0.0	0.0	0.0	-2369.5507	-900.1485	NaN	NaN	0.2753	0.8922	0.0232	0.0204	0.022	0.0215	0.0207
0.0	0.0	0.0	682.4493	-397.1485	NaN	NaN	-0.3	0.8922	0.0232	0.0204	0.0219	0.0216	0.0207
0.0	0.0	0.0	-1122.5507	-627.1485	NaN	NaN	0.3584	0.8921	0.0232	0.0204	0.0219	0.0216	0.0207
0.0	0.0	0.0	-2203.5507	1130.8515	NaN	NaN	-0.3	0.8922	0.0232	0.0203	0.0219	0.0216	0.0207
0.0	0.0	0.0	-1217.5507	-1188.1485	NaN	NaN	0.4939	0.8924	0.0232	0.0203	0.0218	0.0215	0.0207
0.0	0.0	0.0	-1047.5507	-1342.1485	NaN	NaN	0.5616	0.8924	0.0232	0.0203	0.0218	0.0216	0.0207
0.0	0.0	0.0	1469.4493	444.8515	NaN	NaN	0.2324	0.8924	0.0232	0.0203	0.0218	0.0216	0.0207
0.0	0.0	0.0	-905.5507	-345.1485	NaN	NaN	0.276	0.8924	0.0232	0.0203	0.0218	0.0217	0.0207
0.0	0.0	0.0	-329.5507	-98.1485	NaN	NaN	0.2295	0.8922	0.0232	0.0203	0.0218	0.0217	0.0207
0.0	0.0	0.0	-1460.5507	-1706.1485	NaN	NaN	0.5388	0.8925	0.0232	0.0203	0.0218	0.0217	0.0206
0.0	0.0	0.0	904.4493	-1580.1485	NaN	NaN	1.3	0.8922	0.0232	0.0203	0.0218	0.0218	0.0207
0.0	0.0	0.0	780.4493	1140.8515	NaN	NaN	0.5938	0.8925	0.0232	0.0202	0.0218	0.0218	0.0206
0.0	0.0	0.0	-1387.5507	-546.1485	NaN	NaN	0.2824	0.8922	0.0233	0.0203	0.0218	0.0218	0.0206
0.0	0.0	0.0	-2111.5507	-1884.1485	NaN	NaN	0.4715	0.8926	0.0232	0.0202	0.0217	0.0217	0.0206
0.0	0.0	0.0	-1969.5507	1742.8515	NaN	NaN	-0.3	0.8925	0.0232	0.0203	0.0218	0.0217	0.0206
0.0	0.0	0.0	-739.5507	-571.1485	NaN	NaN	0.4358	0.8926	0.0232	0.0202	0.0217	0.0217	0.0205
0.0	0.0	0.0	-1278.5507	1635.8515	NaN	NaN	1.3	0.8924	0.0232	0.0203	0.0218	0.0218	0.0205
0.0	0.0	0.0	-1352.5507	-3159.1485	NaN	NaN	0.7002	0.8921	0.0233	0.0204	0.0218	0.0218	0.0206
0.0	0.0	0.0	-1975.5507	919.8515	NaN	NaN	-0.3	0.8923	0.0233	0.0203	0.0218	0.0217	0.0206
0.0	0.0	0.0	-970.5507	-3473.1485	NaN	NaN	0.7816	0.8924	0.0232	0.0203	0.0218	0.0217	0.0206
0.0	0.0	0.0	-2599.5507	1830.8515	NaN	NaN	-0.3	0.8926	0.0232	0.0203	0.0217	0.0217	0.0205
0.0	0.0	0.0	-1084.5507	776.8515	NaN	NaN	-0.3	0.8924	0.0233	0.0203	0.0218	0.0218	0.0205
0.0	0.0	0.0	-2111.5507	1222.8515	NaN	NaN	-0.3	0.8923	0.0233	0.0203	0.0218	0.0218	0.0206
0.0	0.0	0.0	-1891.5507	-1667.1485	NaN	NaN	0.4685	0.8918	0.0234	0.0204	0.0219	0.0218	0.0206
0.0	0.0	0.0	-1166.5507	-1474.1485	NaN	NaN	0.5582	0.892	0.0234	0.0204	0.0218	0.0217	0.0206
0.0	0.0	0.0	477.4493	-1127.1485	NaN	NaN	1.3	0.8917	0.0234	0.0205	0.0219	0.0218	0.0206
0.0	0.0	0.0	-405.5507	-83.1485	NaN	NaN	0.1701	0.8918	0.0234	0.0204	0.0219	0.0218	0.0206
0.0	0.0	0.0	-1619.5507	-1314.1485	NaN	NaN	0.4479	0.8916	0.0235	0.0205	0.0219	0.0219	0.0206
0.0	0.0	0.0	513.4493	-1063.1485	NaN	NaN	1.3	0.8917	0.0235	0.0205	0.0219	0.0219	0.0206
0.0	0.0	0.0	427.4493	1.8515	NaN	NaN	0.0043	0.8915	0.0235	0.0205	0.0219	0.022	0.0207
0.0	0.0	0.0	-1423.5507	492.8515	NaN	NaN	-0.3	0.8915	0.0235	0.0205	0.0219	0.022	0.0207
0.0	0.0	0.0	-169.5507	1159.8515	NaN	NaN	1.1712	0.8913	0.0236	0.0205	0.0219	0.022	0.0207
0.0	0.0	0.0	-1435.5507	-2279.1485	NaN	NaN	0.6135	0.8913	0.0236	0.0206	0.0219	0.0219	0.0207
0.0	0.0	0.0	-1464.5507	-2255.1485	NaN	NaN	0.6063	0.8912	0.0236	0.0207	0.022	0.0219	0.0207
0.0	0.0	0.0	-802.5507	-1012.1485	NaN	NaN	0.5578	0.8912	0.0235	0.0207	0.022	0.0218	0.0207
0.0	0.0	0.0	-1884.5507	-1241.1485	NaN	NaN	0.3971	0.8912	0.0235	0.0208	0.0221	0.0217	0.0207
0.0	0.0	0.0	-1451.5507	-3713.1485	NaN	NaN	0.7189	0.8914	0.0234	0.0208	0.0221	0.0216	0.0207
0.0	0.0	0.0	-2521.5507	232.8515	NaN	NaN	-0.1017	0.8916	0.0234	0.0207	0.022	0.0216	0.0207
0.0	0.0	0.0	-1239.5507	-697.1485	NaN	NaN	0.36	0.8917	0.0234	0.0206	0.022	0.0216	0.0206
0.0	0.0	0.0	122.4493	-4.1485	NaN	NaN	-0.0351	0.8918	0.0233	0.0206	0.022	0.0217	0.0207
0.0	0.0	0.0	-579.5507	-660.1485	NaN	NaN	0.5325	0.8916	0.0234	0.0207	0.022	0.0217	0.0207
0.0	0.0	0.0	-666.5507	-3003.1485	NaN	NaN	0.8184	0.8916	0.0233	0.0207	0.022	0.0216	0.0207
0.0	0.0	0.0	-847.5507	-1102.1485	NaN	NaN	0.5653	0.8917	0.0233	0.0207	0.022	0.0216	0.0207
0.0	0.0	0.0	-289.5507	-356.1485	NaN	NaN	0.5516	0.8918	0.0233	0.0207	0.022	0.0216	0.0207
0.0	0.0	0.0	596.4493	-3053.1485	NaN	NaN	1.2428	0.8917	0.0233	0.0207	0.022	0.0216	0.0207
0.0	0.0	0.0	-944.5507	-1672.1485	NaN	NaN	0.639	0.8917	0.0233	0.0207	0.022	0.0216	0.0207
0.0	0.0	0.0	-1008.5507	-1401.1485	NaN	NaN	0.5815	0.8917	0.0234	0.0207	0.0219	0.0217	0.0207
0.0	0.0	0.0	-932.5507	-620.1485	NaN	NaN	0.3994	0.8917	0.0234	0.0207	0.0219	0.0217	0.0207
0.0	0.0	0.0	-1118.5507	-1384.1485	NaN	NaN	0.5531	0.8916	0.0234	0.0207	0.0219	0.0217	0.0207
0.0	0.0	0.0	-406.5507	-1728.1485	NaN	NaN	0.8096	0.8915	0.0235	0.0207	0.0219	0.0217	0.0207
0.0	0.0	0.0	-2342.5507	-100.1485	NaN	NaN	0.041	0.8914	0.0235	0.0207	0.0219	0.0218	0.0207
0.0	0.0	0.0	-231.5507	20.8515	NaN	NaN	-0.099	0.8912	0.0236	0.0207	0.0219	0.0219	0.0207
0.0	0.0	0.0	-1928.5507	-961.1485	NaN	NaN	0.3326	0.8911	0.0236	0.0208	0.0219	0.0218	0.0208
0.0	0.0	0.0	-2831.5507	-621.1485	NaN	NaN	0.1799	0.891	0.0236	0.0209	0.0219	0.0218	0.0208
0.0	0.0	0.0	-1347.5507	-2269.1485	NaN	NaN	0.6274	0.8912	0.0235	0.0208	0.0219	0.0217	0.0208
0.0	0.0	0.0	-200.5507	521.8515	NaN	NaN	1.3	0.8914	0.0235	0.0207	0.0218	0.0218	0.0207
0.0	0.0	0.0	-2581.5507	-38.1485	NaN	NaN	0.0146	0.8913	0.0236	0.0207	0.0218	0.0218	0.0207
0.0	0.0	0.0	-780.5507	1819.8515	NaN	NaN	1.3	0.8912	0.0236	0.0207	0.0218	0.0219	0.0207
0.0	0.0	0.0	-1655.5507	-1128.1485	NaN	NaN	0.4053	0.8911	0.0236	0.0208	0.0219	0.0219	0.0208
0.0	0.0	0.0	-463.5507	-1400.1485	NaN	NaN	0.7513	0.8911	0.0236	0.0208	0.0219	0.0218	0.0208
0.0	0.0	0.0	-1011.5507	723.8515	NaN	NaN	-0.3	0.8911	0.0236	0.0208	0.0219	0.0218	0.0208
0.0	0.0	0.0	-2722.5507	-2333.1485	NaN	NaN	0.4615	0.8913	0.0235	0.0208	0.0219	0.0217	0.0208
0.0	0.0	0.0	-2009.5507	963.8515	NaN	NaN	-0.3	0.8914	0.0234	0.0208	0.0219	0.0217	0.0208
0.0	0.0	0.0	-2387.5507	-666.1485	NaN	NaN	0.2181	0.8917	0.0234	0.0208	0.0218	0.0216	0.0207
0.0	0.0	0.0	1989.4493	-3353.1485	NaN	NaN	1.3	0.8917	0.0234	0.0207	0.0218	0.0216	0.0207
0.0	0.0	0.0	-1866.5507	-996.1485	NaN	NaN	0.348	0.8918	0.0233	0.0207	0.0218	0.0216	0.0207
0.0	0.0	0.0	-2087.5507	-1003.1485	NaN	NaN	0.3246	0.8919	0.0233	0.0208	0.0218	0.0215	0.0207
0.0	0.0	0.0	-470.5507	-2902.1485	NaN	NaN	0.8605	0.8921	0.0232	0.0207	0.0218	0.0215	0.0207
0.0	0.0	0.0	-455.5507	-556.1485	NaN	NaN	0.5497	0.8922	0.0232	0.0206	0.0218	0.0215	0.0207
0.0	0.0	0.0	-850.5507	12.8515	NaN	NaN	-0.0153	0.8922	0.0232	0.0206	0.0217	0.0215	0.0207
0.0	0.0	0.0	-2071.5507	-69.1485	NaN	NaN	0.0323	0.8922	0.0232	0.0206	0.0217	0.0215	0.0208
0.0	0.0	0.0	-2140.5507	-1310.1485	NaN	NaN	0.3797	0.8922	0.0232	0.0206	0.0218	0.0216	0.0207
0.0	0.0	0.0	-446.5507	1158.8515	NaN	NaN	1.3	0.8922	0.0232	0.0205	0.0218	0.0216	0.0207
0.0	0.0	0.0	-1930.5507	-2697.1485	NaN	NaN	0.5828	0.8921	0.0232	0.0206	0.0218	0.0216	0.0207
0.0	0.0	0.0	-2046.5507	-1608.1485	NaN	NaN	0.44	0.8921	0.0232	0.0206	0.0218	0.0215	0.0207
0.0	0.0	0.0	-1720.5507	-2363.1485	NaN	NaN	0.5787	0.892	0.0232	0.0207	0.0218	0.0215	0.0207
0.0	0.0	0.0	-1111.5507	-2247.1485	NaN	NaN	0.6691	0.892	0.0233	0.0207	0.0218	0.0215	0.0207
0.0	0.0	0.0	-2159.5507	-184.1485	NaN	NaN	0.0786	0.8921	0.0232	0.0207	0.0218	0.0215	0.0207
0.0	0.0	0.0	120.4493	-2664.1485	NaN	NaN	1.0474	0.8921	0.0232	0.0207	0.0218	0.0215	0.0207
0.0	0.0	0.0	-2238.5507	1109.8515	NaN	NaN	-0.3	0.8921	0.0232	0.0206	0.0217	0.0216	0.0207
0.0	0.0	0.0	390.4493	24.8515	NaN	NaN	0.0598	0.8919	0.0233	0.0206	0.0218	0.0217	0.0207
0.0	0.0	0.0	-2320.5507	3022.8515	NaN	NaN	1.3	0.8919	0.0234	0.0206	0.0218	0.0217	0.0208
0.0	0.0	0.0	-946.5507	-1819.1485	NaN	NaN	0.6578	0.8919	0.0234	0.0206	0.0217	0.0216	0.0208
0.0	0.0	0.0	-1614.5507	-2321.1485	NaN	NaN	0.5898	0.8921	0.0233	0.0206	0.0217	0.0215	0.0207
0.0	0.0	0.0	-2951.5507	2479.8515	NaN	NaN	-0.3	0.8921	0.0234	0.0205	0.0217	0.0216	0.0207
0.0	0.0	0.0	-1713.5507	1439.8515	NaN	NaN	-0.3	0.8922	0.0233	0.0205	0.0217	0.0216	0.0207
0.0	0.0	0.0	153.4493	747.8515	NaN	NaN	0.8297	0.8919	0.0234	0.0205	0.0217	0.0217	0.0207
0.0	0.0	0.0	-471.5507	-2427.1485	NaN	NaN	0.8373	0.8919	0.0234	0.0206	0.0217	0.0216	0.0207
0.0	0.0	0.0	-1230.5507	-335.1485	NaN	NaN	0.2141	0.8919	0.0234	0.0206	0.0217	0.0216	0.0207
0.0	0.0	0.0	-2335.5507	488.8515	NaN	NaN	-0.2647	0.8921	0.0233	0.0206	0.0217	0.0216	0.0207
0.0	0.0	0.0	-1798.5507	1661.8515	NaN	NaN	-0.3	0.8921	0.0233	0.0205	0.0218	0.0216	0.0207
0.0	0.0	0.0	-2004.5507	-2342.1485	NaN	NaN	0.5388	0.8921	0.0233	0.0206	0.0218	0.0215	0.0207
0.0	0.0	0.0	-544.5507	-812.1485	NaN	NaN	0.5986	0.8922	0.0232	0.0206	0.0218	0.0215	0.0207
0.0	0.0	0.0	-1497.5507	-204.1485	NaN	NaN	0.12	0.8922	0.0232	0.0206	0.0219	0.0215	0.0207
0.0	0.0	0.0	-2540.5507	-389.1485	NaN	NaN	0.1328	0.8922	0.0232	0.0206	0.0219	0.0214	0.0207
0.0	0.0	0.0	-1890.5507	-1815.1485	NaN	NaN	0.4898	0.8923	0.0231	0.0206	0.0219	0.0214	0.0207
0.0	0.0	0.0	-1915.5507	-2121.1485	NaN	NaN	0.5255	0.8924	0.0231	0.0205	0.0219	0.0214	0.0206
0.0	0.0	0.0	-433.5507	-1129.1485	NaN	NaN	0.7226	0.8924	0.0231	0.0205	0.0219	0.0215	0.0206
0.0	0.0	0.0	-2101.5507	-335.1485	NaN	NaN	0.1375	0.8924	0.0231	0.0205	0.0219	0.0214	0.0206
0.0	0.0	0.0	-1576.5507	-3803.1485	NaN	NaN	0.7069	0.8923	0.0231	0.0206	0.0219	0.0213	0.0207
0.0	0.0	0.0	-2284.5507	-719.1485	NaN	NaN	0.2394	0.8925	0.023	0.0206	0.0219	0.0213	0.0207
0.0	0.0	0.0	-2440.5507	-2272.1485	NaN	NaN	0.4821	0.8926	0.023	0.0205	0.0219	0.0213	0.0207
0.0	0.0	0.0	-995.5507	836.8515	NaN	NaN	-0.3	0.8927	0.023	0.0204	0.0218	0.0213	0.0207
0.0	0.0	0.0	-284.5507	509.8515	NaN	NaN	1.3	0.8927	0.023	0.0204	0.0218	0.0214	0.0207
0.0	0.0	0.0	-1927.5507	26.8515	NaN	NaN	-0.0141	0.8926	0.0231	0.0204	0.0218	0.0214	0.0207
0.0	0.0	0.0	-1112.5507	-817.1485	NaN	NaN	0.4235	0.8926	0.0231	0.0204	0.0218	0.0214	0.0207
0.0	0.0	0.0	-975.5507	676.8515	NaN	NaN	-0.3	0.8927	0.0231	0.0203	0.0218	0.0215	0.0206
0.0	0.0	0.0	850.4493	-1057.1485	NaN	NaN	1.3	0.8925	0.0232	0.0204	0.0218	0.0215	0.0206
0.0	0.0	0.0	-2120.5507	893.8515	NaN	NaN	-0.3	0.8925	0.0232	0.0204	0.0218	0.0215	0.0206
0.0	0.0	0.0	-2224.5507	-845.1485	NaN	NaN	0.2753	0.8924	0.0232	0.0204	0.0218	0.0215	0.0206
0.0	0.0	0.0	-1313.5507	-881.1485	NaN	NaN	0.4015	0.8925	0.0232	0.0205	0.0218	0.0215	0.0206
0.0	0.0	0.0	-1838.5507	-873.1485	NaN	NaN	0.322	0.8925	0.0232	0.0205	0.0218	0.0214	0.0206
0.0	0.0	0.0	-554.5507	-2391.1485	NaN	NaN	0.8117	0.8926	0.0232	0.0205	0.0218	0.0214	0.0206
0.0	0.0	0.0	-684.5507	-832.1485	NaN	NaN	0.5487	0.8926	0.0232	0.0204	0.0218	0.0214	0.0206
0.0	0.0	0.0	-1251.5507	336.8515	NaN	NaN	-0.3	0.8926	0.0232	0.0204	0.0218	0.0215	0.0206
0.0	0.0	0.0	522.4493	-743.1485	NaN	NaN	1.3	0.8925	0.0232	0.0205	0.0218	0.0215	0.0206
0.0	0.0	0.0	-1456.5507	-577.1485	NaN	NaN	0.2838	0.8924	0.0232	0.0205	0.0218	0.0215	0.0206
0.0	0.0	0.0	-47.5507	-224.1485	NaN	NaN	0.825	0.8924	0.0232	0.0205	0.0218	0.0215	0.0206
0.0	0.0	0.0	-1765.5507	-1203.1485	NaN	NaN	0.4053	0.8925	0.0231	0.0205	0.0217	0.0214	0.0206
0.0	0.0	0.0	868.4493	-1213.1485	NaN	NaN	1.3	0.8924	0.0232	0.0204	0.0218	0.0216	0.0206
0.0	0.0	0.0	-1250.5507	573.8515	NaN	NaN	-0.3	0.8925	0.0232	0.0204	0.0218	0.0216	0.0206
0.0	0.0	0.0	-1431.5507	-532.1485	NaN	NaN	0.271	0.8923	0.0233	0.0205	0.0218	0.0216	0.0206
0.0	0.0	0.0	-963.5507	-3610.1485	NaN	NaN	0.7893	0.8924	0.0232	0.0205	0.0218	0.0215	0.0206
0.0	0.0	0.0	-3130.5507	-546.1485	NaN	NaN	0.1485	0.8922	0.0233	0.0206	0.0219	0.0215	0.0206
0.0	0.0	0.0	-3414.5507	-1206.1485	NaN	NaN	0.261	0.8924	0.0232	0.0206	0.0219	0.0213	0.0206
0.0	0.0	0.0	-1834.5507	774.8515	NaN	NaN	-0.3	0.8926	0.0232	0.0205	0.0219	0.0213	0.0205
0.0	0.0	0.0	-1111.5507	-3118.1485	NaN	NaN	0.7372	0.8927	0.0232	0.0205	0.0218	0.0213	0.0205
0.0	0.0	0.0	95.4493	2671.8515	NaN	NaN	0.9655	0.893	0.0231	0.0203	0.0218	0.0214	0.0204
0.0	0.0	0.0	-1186.5507	-67.1485	NaN	NaN	0.0536	0.8928	0.0232	0.0203	0.0218	0.0215	0.0204
0.0	0.0	0.0	-1048.5507	1531.8515	NaN	NaN	1.3	0.8925	0.0233	0.0204	0.0219	0.0215	0.0205
0.0	0.0	0.0	-1283.5507	-3551.1485	NaN	NaN	0.7345	0.8924	0.0233	0.0205	0.0219	0.0214	0.0205
0.0	0.0	0.0	-2452.5507	-2390.1485	NaN	NaN	0.4936	0.8925	0.0232	0.0205	0.0219	0.0213	0.0205
0.0	0.0	0.0	-1948.5507	-554.1485	NaN	NaN	0.2214	0.8926	0.0232	0.0205	0.0219	0.0213	0.0205
0.0	0.0	0.0	-1959.5507	-2385.1485	NaN	NaN	0.549	0.8927	0.0232	0.0205	0.0219	0.0213	0.0205
0.0	0.0	0.0	1443.4493	-1632.1485	NaN	NaN	1.3	0.8925	0.0232	0.0205	0.0219	0.0214	0.0205
0.0	0.0	0.0	-2129.5507	-2728.1485	NaN	NaN	0.5616	0.8925	0.0232	0.0205	0.0219	0.0213	0.0205
0.0	0.0	0.0	-2783.5507	369.8515	NaN	NaN	-0.1532	0.8924	0.0233	0.0205	0.0219	0.0214	0.0205
0.0	0.0	0.0	-2433.5507	-1249.1485	NaN	NaN	0.3392	0.8924	0.0233	0.0206	0.0219	0.0214	0.0205
0.0	0.0	0.0	-2190.5507	2960.8515	NaN	NaN	1.3	0.8922	0.0233	0.0205	0.0219	0.0215	0.0205
0.0	0.0	0.0	-2424.5507	866.8515	NaN	NaN	-0.3	0.8921	0.0234	0.0206	0.0219	0.0215	0.0205
0.0	0.0	0.0	1057.4493	-1334.1485	NaN	NaN	1.3	0.892	0.0234	0.0206	0.022	0.0215	0.0205
0.0	0.0	0.0	53.4493	-246.1485	NaN	NaN	1.2774	0.8918	0.0234	0.0207	0.022	0.0215	0.0206
0.0	0.0	0.0	-1743.5507	-1734.1485	NaN	NaN	0.4986	0.8917	0.0234	0.0208	0.0221	0.0214	0.0206
0.0	0.0	0.0	-2200.5507	-830.1485	NaN	NaN	0.2739	0.8916	0.0233	0.0209	0.0221	0.0214	0.0207
0.0	0.0	0.0	-2068.5507	-2951.1485	NaN	NaN	0.5879	0.8918	0.0233	0.0209	0.0221	0.0212	0.0207
0.0	0.0	0.0	214.4493	-4346.1485	NaN	NaN	1.0519	0.8921	0.0232	0.0208	0.0221	0.0212	0.0206
0.0	0.0	0.0	-1571.5507	-956.1485	NaN	NaN	0.3783	0.8924	0.0231	0.0207	0.022	0.0212	0.0206
0.0	0.0	0.0	-832.5507	-627.1485	NaN	NaN	0.4296	0.8923	0.0232	0.0207	0.022	0.0213	0.0206
0.0	0.0	0.0	-987.5507	-207.1485	NaN	NaN	0.1734	0.8923	0.0232	0.0206	0.022	0.0213	0.0206
0.0	0.0	0.0	394.4493	-815.1485	NaN	NaN	1.3	0.8921	0.0232	0.0207	0.022	0.0213	0.0206
0.0	0.0	0.0	964.4493	-3527.1485	NaN	NaN	1.3	0.8922	0.0231	0.0207	0.022	0.0213	0.0207
0.0	0.0	0.0	198.4493	-703.1485	NaN	NaN	1.3	0.8923	0.0231	0.0206	0.0219	0.0214	0.0206
0.0	0.0	0.0	-2339.5507	-301.1485	NaN	NaN	0.114	0.8923	0.0231	0.0206	0.022	0.0214	0.0206
0.0	0.0	0.0	-1182.5507	-324.1485	NaN	NaN	0.2151	0.8923	0.0231	0.0206	0.022	0.0214	0.0206
0.0	0.0	0.0	-864.5507	-2266.1485	NaN	NaN	0.7238	0.8922	0.0231	0.0207	0.022	0.0214	0.0207
0.0	0.0	0.0	-2166.5507	-2289.1485	NaN	NaN	0.5138	0.892	0.0231	0.0208	0.0221	0.0213	0.0207
0.0	0.0	0.0	-3629.5507	-3779.1485	NaN	NaN	0.5101	0.8922	0.023	0.0209	0.0221	0.0211	0.0208
0.0	0.0	0.0	-1522.5507	-2661.1485	NaN	NaN	0.6361	0.8925	0.0229	0.0208	0.022	0.021	0.0207
0.0	0.0	0.0	-2089.5507	-667.1485	NaN	NaN	0.242	0.8926	0.0229	0.0207	0.022	0.0211	0.0207
0.0	0.0	0.0	-529.5507	863.8515	NaN	NaN	1.3	0.8927	0.023	0.0206	0.0219	0.0211	0.0206
0.0	0.0	0.0	-1116.5507	-2111.1485	NaN	NaN	0.6541	0.8925	0.023	0.0207	0.0219	0.0212	0.0207
0.0	0.0	0.0	-530.5507	-1008.1485	NaN	NaN	0.6552	0.8925	0.023	0.0207	0.0219	0.0212	0.0207
0.0	0.0	0.0	-1801.5507	-1580.1485	NaN	NaN	0.4673	0.8925	0.023	0.0206	0.0218	0.0213	0.0207
0.0	0.0	0.0	-930.5507	-125.1485	NaN	NaN	0.1185	0.8925	0.023	0.0206	0.0218	0.0214	0.0207
0.0	0.0	0.0	-1752.5507	1039.8515	NaN	NaN	-0.3	0.8925	0.023	0.0205	0.0218	0.0214	0.0208
0.0	0.0	0.0	-1434.5507	-1756.1485	NaN	NaN	0.5504	0.8924	0.0231	0.0205	0.0218	0.0214	0.0208
0.0	0.0	0.0	-1586.5507	150.8515	NaN	NaN	-0.1051	0.8923	0.0231	0.0206	0.0218	0.0214	0.0208
0.0	0.0	0.0	-1848.5507	-247.1485	NaN	NaN	0.1179	0.8923	0.0231	0.0206	0.0218	0.0214	0.0208
0.0	0.0	0.0	368.4493	-2017.1485	NaN	NaN	1.2235	0.8923	0.0231	0.0206	0.0218	0.0214	0.0208
0.0	0.0	0.0	-1431.5507	-571.1485	NaN	NaN	0.2852	0.8923	0.0231	0.0206	0.0218	0.0214	0.0208
0.0	0.0	0.0	-38.5507	-462.1485	NaN	NaN	0.923	0.8923	0.0231	0.0206	0.0217	0.0215	0.0208
0.0	0.0	0.0	-907.5507	-1307.1485	NaN	NaN	0.5902	0.8924	0.0231	0.0206	0.0217	0.0215	0.0208
0.0	0.0	0.0	-970.5507	1743.8515	NaN	NaN	1.3	0.8923	0.0231	0.0205	0.0218	0.0215	0.0208
0.0	0.0	0.0	-493.5507	-1574.1485	NaN	NaN	0.7613	0.8924	0.0231	0.0205	0.0217	0.0215	0.0208
0.0	0.0	0.0	-1742.5507	-2613.1485	NaN	NaN	0.5999	0.8924	0.0231	0.0205	0.0217	0.0215	0.0208
0.0	0.0	0.0	-1198.5507	-333.1485	NaN	NaN	0.2175	0.8925	0.0231	0.0205	0.0217	0.0215	0.0208
0.0	0.0	0.0	-2530.5507	824.8515	NaN	NaN	-0.3	0.8925	0.0231	0.0205	0.0217	0.0214	0.0208
0.0	0.0	0.0	-1802.5507	-1402.1485	NaN	NaN	0.4375	0.8925	0.0231	0.0205	0.0217	0.0214	0.0208
0.0	0.0	0.0	-1678.5507	1053.8515	NaN	NaN	-0.3	0.8926	0.023	0.0204	0.0217	0.0215	0.0208
0.0	0.0	0.0	-2388.5507	-647.1485	NaN	NaN	0.2132	0.8925	0.0231	0.0204	0.0217	0.0215	0.0209
0.0	0.0	0.0	-1480.5507	143.8515	NaN	NaN	-0.1076	0.8925	0.023	0.0203	0.0217	0.0215	0.0209
0.0	0.0	0.0	-843.5507	2142.8515	NaN	NaN	1.3	0.8923	0.0231	0.0203	0.0218	0.0216	0.0209
0.0	0.0	0.0	-2378.5507	3703.8515	NaN	NaN	1.3	0.8923	0.0231	0.0204	0.0218	0.0215	0.0209
0.0	0.0	0.0	-2835.5507	-2752.1485	NaN	NaN	0.4925	0.8923	0.0231	0.0205	0.0217	0.0215	0.0209
0.0	0.0	0.0	-806.5507	-2131.1485	NaN	NaN	0.7254	0.8924	0.0231	0.0204	0.0218	0.0215	0.0209
0.0	0.0	0.0	-115.5507	1994.8515	NaN	NaN	1.0615	0.8924	0.0231	0.0204	0.0218	0.0215	0.0209
0.0	0.0	0.0	-1486.5507	-1200.1485	NaN	NaN	0.4467	0.8924	0.0231	0.0204	0.0218	0.0214	0.0209
0.0	0.0	0.0	-997.5507	-2671.1485	NaN	NaN	0.7281	0.8924	0.0231	0.0205	0.0218	0.0214	0.0209
0.0	0.0	0.0	-2405.5507	-2240.1485	NaN	NaN	0.4822	0.8926	0.023	0.0204	0.0217	0.0213	0.0209
0.0	0.0	0.0	-1476.5507	203.8515	NaN	NaN	-0.1602	0.8929	0.0229	0.0203	0.0217	0.0213	0.0209
0.0	0.0	0.0	-372.5507	-434.1485	NaN	NaN	0.5382	0.893	0.0229	0.0203	0.0216	0.0213	0.0209
0.0	0.0	0.0	-1314.5507	211.8515	NaN	NaN	-0.1921	0.8929	0.023	0.0202	0.0217	0.0214	0.0208
0.0	0.0	0.0	-934.5507	110.8515	NaN	NaN	-0.1346	0.8926	0.0231	0.0203	0.0217	0.0214	0.0209
0.0	0.0	0.0	-1385.5507	-19.1485	NaN	NaN	0.0136	0.8928	0.0231	0.0202	0.0217	0.0214	0.0208
0.0	0.0	0.0	-579.5507	-194.1485	NaN	NaN	0.2509	0.8929	0.0231	0.0202	0.0217	0.0214	0.0208
0.0	0.0	0.0	-754.5507	-263.1485	NaN	NaN	0.2586	0.893	0.0231	0.0201	0.0217	0.0214	0.0208
0.0	0.0	0.0	-890.5507	987.8515	NaN	NaN	1.3	0.8931	0.0231	0.0201	0.0217	0.0214	0.0207
0.0	0.0	0.0	-692.5507	1593.8515	NaN	NaN	1.3	0.893	0.0231	0.0201	0.0217	0.0214	0.0207
0.0	0.0	0.0	-3515.5507	853.8515	NaN	NaN	-0.3	0.8928	0.0231	0.0202	0.0217	0.0214	0.0207
0.0	0.0	0.0	-1791.5507	-199.1485	NaN	NaN	0.1	0.893	0.0231	0.0202	0.0217	0.0213	0.0207
0.0	0.0	0.0	-2767.5507	-2407.1485	NaN	NaN	0.4652	0.8932	0.023	0.0203	0.0217	0.0212	0.0206
0.0	0.0	0.0	-786.5507	2423.8515	NaN	NaN	1.3	0.8934	0.0229	0.0201	0.0217	0.0213	0.0205
0.0	0.0	0.0	-1003.5507	-405.1485	NaN	NaN	0.2876	0.8932	0.023	0.0202	0.0218	0.0213	0.0206
0.0	0.0	0.0	-2005.5507	-1849.1485	NaN	NaN	0.4797	0.893	0.023	0.0203	0.0218	0.0213	0.0206
0.0	0.0	0.0	-39.5507	-1167.1485	NaN	NaN	0.9672	0.8931	0.023	0.0204	0.0218	0.0212	0.0206
0.0	0.0	0.0	-1067.5507	-4610.1485	NaN	NaN	0.812	0.8933	0.0229	0.0203	0.0217	0.0212	0.0205
0.0	0.0	0.0	-631.5507	373.8515	NaN	NaN	-0.3	0.8937	0.0228	0.0201	0.0217	0.0212	0.0204
0.0	0.0	0.0	716.4493	-620.1485	NaN	NaN	-0.3	0.894	0.0228	0.02	0.0217	0.0212	0.0204
0.0	0.0	0.0	-156.5507	-568.1485	NaN	NaN	0.784	0.8938	0.0229	0.02	0.0217	0.0212	0.0204
0.0	0.0	0.0	-723.5507	-1579.1485	NaN	NaN	0.6858	0.8937	0.0229	0.02	0.0217	0.0213	0.0204
0.0	0.0	0.0	-2480.5507	1817.8515	NaN	NaN	-0.3	0.8937	0.023	0.02	0.0217	0.0212	0.0204
0.0	0.0	0.0	-1717.5507	1428.8515	NaN	NaN	-0.3	0.8936	0.023	0.0201	0.0217	0.0213	0.0204
0.0	0.0	0.0	-523.5507	-68.1485	NaN	NaN	0.1152	0.8936	0.023	0.0201	0.0217	0.0213	0.0204
0.0	0.0	0.0	-1422.5507	383.8515	NaN	NaN	-0.3	0.8932	0.023	0.0201	0.0218	0.0214	0.0204
0.0	0.0	0.0	505.4493	-165.1485	NaN	NaN	-0.3	0.8931	0.0231	0.0202	0.0218	0.0214	0.0204
0.0	0.0	0.0	-111.5507	-1015.1485	NaN	NaN	0.901	0.8928	0.0231	0.0203	0.0219	0.0214	0.0204
0.0	0.0	0.0	-1445.5507	-1947.1485	NaN	NaN	0.5739	0.8925	0.0231	0.0204	0.022	0.0214	0.0205
0.0	0.0	0.0	-1752.5507	-2259.1485	NaN	NaN	0.5631	0.8927	0.0231	0.0205	0.022	0.0213	0.0205
0.0	0.0	0.0	-440.5507	-284.1485	NaN	NaN	0.3921	0.8928	0.023	0.0204	0.022	0.0213	0.0205
0.0	0.0	0.0	-814.5507	-2367.1485	NaN	NaN	0.744	0.893	0.023	0.0204	0.022	0.0212	0.0204
0.0	0.0	0.0	-269.5507	303.8515	NaN	NaN	1.3	0.893	0.023	0.0203	0.022	0.0213	0.0204
0.0	0.0	0.0	186.4493	-1457.1485	NaN	NaN	1.1467	0.8928	0.0231	0.0204	0.022	0.0213	0.0205
0.0	0.0	0.0	-3061.5507	772.8515	NaN	NaN	-0.3	0.8927	0.0231	0.0204	0.022	0.0213	0.0205
0.0	0.0	0.0	-884.5507	-1913.1485	NaN	NaN	0.6838	0.8927	0.0231	0.0204	0.0221	0.0212	0.0205
0.0	0.0	0.0	-780.5507	792.8515	NaN	NaN	1.3	0.8927	0.0231	0.0204	0.0221	0.0212	0.0205
0.0	0.0	0.0	272.4493	-2505.1485	NaN	NaN	1.122	0.8926	0.0231	0.0205	0.0221	0.0212	0.0206
0.0	0.0	0.0	-862.5507	193.8515	NaN	NaN	-0.2899	0.8928	0.023	0.0204	0.022	0.0212	0.0205
0.0	0.0	0.0	-124.5507	-1710.1485	NaN	NaN	0.9321	0.8927	0.0231	0.0204	0.022	0.0213	0.0205
0.0	0.0	0.0	367.4493	426.8515	NaN	NaN	0.5374	0.8927	0.0231	0.0204	0.022	0.0213	0.0205
0.0	0.0	0.0	-2021.5507	-2974.1485	NaN	NaN	0.5953	0.8924	0.0231	0.0206	0.0221	0.0212	0.0206
0.0	0.0	0.0	-2721.5507	-327.1485	NaN	NaN	0.1073	0.8924	0.0231	0.0206	0.0222	0.0212	0.0206
0.0	0.0	0.0	-2214.5507	-1420.1485	NaN	NaN	0.3907	0.8924	0.023	0.0207	0.0222	0.0211	0.0206
0.0	0.0	0.0	-1839.5507	-2574.1485	NaN	NaN	0.5832	0.8926	0.023	0.0207	0.0221	0.021	0.0206
0.0	0.0	0.0	-2065.5507	-906.1485	NaN	NaN	0.3049	0.8929	0.023	0.0206	0.0221	0.021	0.0205
0.0	0.0	0.0	-1160.5507	-1208.1485	NaN	NaN	0.51	0.8931	0.0229	0.0204	0.022	0.0211	0.0204
0.0	0.0	0.0	-923.5507	513.8515	NaN	NaN	-0.3	0.893	0.023	0.0203	0.022	0.0212	0.0204
0.0	0.0	0.0	-1692.5507	-159.1485	NaN	NaN	0.0859	0.8929	0.023	0.0204	0.022	0.0212	0.0205
0.0	0.0	0.0	-859.5507	-3959.1485	NaN	NaN	0.8216	0.8926	0.0231	0.0206	0.022	0.0212	0.0205
0.0	0.0	0.0	-3366.5507	-2676.1485	NaN	NaN	0.4429	0.8926	0.023	0.0206	0.0221	0.0211	0.0206
0.0	0.0	0.0	-1007.5507	-349.1485	NaN	NaN	0.2574	0.8927	0.023	0.0206	0.022	0.0211	0.0205
0.0	0.0	0.0	-494.5507	-2247.1485	NaN	NaN	0.8196	0.8929	0.023	0.0205	0.0219	0.0211	0.0205
0.0	0.0	0.0	-1784.5507	-425.1485	NaN	NaN	0.1924	0.8929	0.0231	0.0204	0.0219	0.0212	0.0205
0.0	0.0	0.0	-1192.5507	-118.1485	NaN	NaN	0.0901	0.893	0.0231	0.0204	0.0218	0.0213	0.0204
0.0	0.0	0.0	-679.5507	933.8515	NaN	NaN	1.3	0.8929	0.0232	0.0203	0.0218	0.0214	0.0204
0.0	0.0	0.0	-639.5507	191.8515	NaN	NaN	-0.3	0.8926	0.0233	0.0204	0.0218	0.0215	0.0205
0.0	0.0	0.0	-2598.5507	2252.8515	NaN	NaN	-0.3	0.8925	0.0233	0.0204	0.0218	0.0215	0.0205
0.0	0.0	0.0	-3263.5507	-1109.1485	NaN	NaN	0.2537	0.8924	0.0233	0.0205	0.0219	0.0214	0.0206
0.0	0.0	0.0	-1766.5507	-1820.1485	NaN	NaN	0.5075	0.8926	0.0232	0.0205	0.0219	0.0213	0.0205
0.0	0.0	0.0	-1046.5507	858.8515	NaN	NaN	-0.3	0.8927	0.0232	0.0205	0.0219	0.0213	0.0205
0.0	0.0	0.0	290.4493	-2959.1485	NaN	NaN	1.1088	0.8926	0.0231	0.0205	0.0219	0.0213	0.0206
0.0	0.0	0.0	206.4493	868.8515	NaN	NaN	0.808	0.8927	0.0231	0.0205	0.0219	0.0213	0.0205
0.0	0.0	0.0	1211.4493	-2856.1485	NaN	NaN	1.3	0.8926	0.0231	0.0205	0.0219	0.0213	0.0205
0.0	0.0	0.0	0.4493	-1171.1485	NaN	NaN	1.0004	0.8926	0.0231	0.0205	0.0219	0.0213	0.0205
0.0	0.0	0.0	941.4493	-2482.1485	NaN	NaN	1.3	0.8926	0.0231	0.0206	0.0219	0.0213	0.0206
0.0	0.0	0.0	1129.4493	-3249.1485	NaN	NaN	1.3	0.8927	0.0231	0.0205	0.0219	0.0213	0.0205
0.0	0.0	0.0	-864.5507	-1799.1485	NaN	NaN	0.6754	0.8926	0.0231	0.0205	0.0219	0.0213	0.0206
0.0	0.0	0.0	-799.5507	-1801.1485	NaN	NaN	0.6926	0.8928	0.0231	0.0205	0.0219	0.0213	0.0205
0.0	0.0	0.0	-1293.5507	-191.1485	NaN	NaN	0.1287	0.8927	0.0231	0.0205	0.0219	0.0213	0.0206
0.0	0.0	0.0	-1131.5507	-1934.1485	NaN	NaN	0.6309	0.8927	0.0231	0.0205	0.0219	0.0214	0.0206
0.0	0.0	0.0	-1898.5507	262.8515	NaN	NaN	-0.1607	0.8927	0.0231	0.0205	0.0219	0.0214	0.0205
0.0	0.0	0.0	-559.5507	-3133.1485	NaN	NaN	0.8485	0.8926	0.0231	0.0205	0.0219	0.0213	0.0206
0.0	0.0	0.0	-1252.5507	-2012.1485	NaN	NaN	0.6163	0.8926	0.0231	0.0205	0.0219	0.0213	0.0206
0.0	0.0	0.0	-32.5507	-2846.1485	NaN	NaN	0.9887	0.8927	0.0231	0.0205	0.0219	0.0213	0.0206
0.0	0.0	0.0	-2483.5507	-1082.1485	NaN	NaN	0.3035	0.8928	0.023	0.0205	0.0219	0.0212	0.0206
0.0	0.0	0.0	-927.5507	545.8515	NaN	NaN	-0.3	0.8927	0.0231	0.0205	0.0218	0.0213	0.0206
0.0	0.0	0.0	-2663.5507	-698.1485	NaN	NaN	0.2077	0.8928	0.0231	0.0205	0.0218	0.0213	0.0206
0.0	0.0	0.0	-956.5507	-259.1485	NaN	NaN	0.2132	0.8927	0.0231	0.0205	0.0218	0.0213	0.0206
0.0	0.0	0.0	-2338.5507	777.8515	NaN	NaN	-0.3	0.8928	0.0231	0.0205	0.0218	0.0213	0.0206
0.0	0.0	0.0	-1650.5507	-411.1485	NaN	NaN	0.1994	0.8928	0.0231	0.0205	0.0218	0.0213	0.0206
0.0	0.0	0.0	-663.5507	-2679.1485	NaN	NaN	0.8015	0.8928	0.0231	0.0205	0.0218	0.0213	0.0206
0.0	0.0	0.0	-2101.5507	1568.8515	NaN	NaN	-0.3	0.8928	0.0231	0.0204	0.0218	0.0214	0.0205
0.0	0.0	0.0	-2431.5507	765.8515	NaN	NaN	-0.3	0.8928	0.0231	0.0204	0.0218	0.0214	0.0206
0.0	0.0	0.0	-2208.5507	-1842.1485	NaN	NaN	0.4548	0.8926	0.0231	0.0205	0.0218	0.0214	0.0206
0.0	0.0	0.0	-901.5507	61.8515	NaN	NaN	-0.0737	0.8926	0.0231	0.0205	0.0218	0.0214	0.0206
0.0	0.0	0.0	-1922.5507	-2393.1485	NaN	NaN	0.5545	0.8926	0.0231	0.0205	0.0218	0.0213	0.0207
0.0	0.0	0.0	-703.5507	-966.1485	NaN	NaN	0.5786	0.8927	0.0231	0.0205	0.0218	0.0214	0.0206
0.0	0.0	0.0	-1153.5507	1187.8515	NaN	NaN	1.3	0.8926	0.0231	0.0205	0.0218	0.0214	0.0207
0.0	0.0	0.0	-2080.5507	-729.1485	NaN	NaN	0.2595	0.8927	0.023	0.0204	0.0217	0.0214	0.0207
0.0	0.0	0.0	87.4493	1473.8515	NaN	NaN	0.944	0.8927	0.0231	0.0204	0.0217	0.0214	0.0207
0.0	0.0	0.0	-2484.5507	-2122.1485	NaN	NaN	0.4607	0.8927	0.023	0.0204	0.0217	0.0214	0.0207
0.0	0.0	0.0	-1141.5507	470.8515	NaN	NaN	-0.3	0.8928	0.023	0.0204	0.0217	0.0214	0.0207
0.0	0.0	0.0	240.4493	-2520.1485	NaN	NaN	1.1055	0.8928	0.023	0.0204	0.0217	0.0214	0.0207
0.0	0.0	0.0	-1283.5507	15.8515	NaN	NaN	-0.0125	0.8929	0.023	0.0204	0.0217	0.0214	0.0207
0.0	0.0	0.0	-2068.5507	-1846.1485	NaN	NaN	0.4716	0.893	0.023	0.0204	0.0217	0.0213	0.0207
0.0	0.0	0.0	-745.5507	-776.1485	NaN	NaN	0.5101	0.893	0.023	0.0203	0.0217	0.0214	0.0206
0.0	0.0	0.0	-301.5507	-434.1485	NaN	NaN	0.5901	0.893	0.023	0.0203	0.0217	0.0214	0.0206
0.0	0.0	0.0	-97.5507	-1918.1485	NaN	NaN	0.9516	0.8931	0.023	0.0203	0.0217	0.0214	0.0206
0.0	0.0	0.0	1690.4493	-1698.1485	NaN	NaN	1.3	0.8929	0.023	0.0203	0.0217	0.0215	0.0206
0.0	0.0	0.0	-2123.5507	-1271.1485	NaN	NaN	0.3745	0.893	0.023	0.0202	0.0217	0.0215	0.0206
0.0	0.0	0.0	-1342.5507	291.8515	NaN	NaN	-0.2778	0.8929	0.023	0.0202	0.0217	0.0215	0.0206
0.0	0.0	0.0	-1132.5507	972.8515	NaN	NaN	-0.3	0.893	0.023	0.0202	0.0217	0.0215	0.0206
0.0	0.0	0.0	-696.5507	1509.8515	NaN	NaN	1.3	0.8929	0.0231	0.0203	0.0217	0.0215	0.0207
0.0	0.0	0.0	-1418.5507	-1634.1485	NaN	NaN	0.5353	0.8929	0.023	0.0203	0.0217	0.0215	0.0207
0.0	0.0	0.0	-1917.5507	2147.8515	NaN	NaN	1.3	0.8928	0.0231	0.0203	0.0217	0.0215	0.0207
0.0	0.0	0.0	-644.5507	503.8515	NaN	NaN	-0.3	0.8926	0.0231	0.0203	0.0217	0.0215	0.0207
0.0	0.0	0.0	1079.4493	-2976.1485	NaN	NaN	1.3	0.8927	0.0231	0.0204	0.0217	0.0215	0.0207
0.0	0.0	0.0	-101.5507	-965.1485	NaN	NaN	0.9048	0.8926	0.0232	0.0204	0.0217	0.0215	0.0207
0.0	0.0	0.0	-2898.5507	-1870.1485	NaN	NaN	0.3922	0.8926	0.0231	0.0204	0.0217	0.0214	0.0207
0.0	0.0	0.0	-787.5507	1515.8515	NaN	NaN	1.3	0.8926	0.0231	0.0204	0.0217	0.0215	0.0207
0.0	0.0	0.0	-1133.5507	-503.1485	NaN	NaN	0.3074	0.8925	0.0232	0.0204	0.0217	0.0215	0.0207
0.0	0.0	0.0	-143.5507	-171.1485	NaN	NaN	0.5438	0.8924	0.0232	0.0205	0.0217	0.0215	0.0208
0.0	0.0	0.0	-674.5507	-1032.1485	NaN	NaN	0.6048	0.8925	0.0231	0.0204	0.0217	0.0215	0.0207
0.0	0.0	0.0	-70.5507	-410.1485	NaN	NaN	0.8532	0.8926	0.0231	0.0204	0.0217	0.0215	0.0207
0.0	0.0	0.0	-1068.5507	2968.8515	NaN	NaN	1.3	0.8927	0.0231	0.0203	0.0217	0.0215	0.0207
0.0	0.0	0.0	-199.5507	-2203.1485	NaN	NaN	0.9169	0.8928	0.0231	0.0203	0.0217	0.0214	0.0207
0.0	0.0	0.0	-625.5507	-419.1485	NaN	NaN	0.4012	0.8929	0.023	0.0203	0.0217	0.0214	0.0207
0.0	0.0	0.0	-1700.5507	1425.8515	NaN	NaN	-0.3	0.893	0.023	0.0203	0.0217	0.0213	0.0206
0.0	0.0	0.0	-1030.5507	-1879.1485	NaN	NaN	0.6458	0.893	0.023	0.0204	0.0217	0.0213	0.0207
0.0	0.0	0.0	-2147.5507	-1255.1485	NaN	NaN	0.3689	0.893	0.0229	0.0204	0.0218	0.0213	0.0206
0.0	0.0	0.0	-1523.5507	513.8515	NaN	NaN	-0.3	0.893	0.0229	0.0204	0.0218	0.0212	0.0206
0.0	0.0	0.0	1147.4493	-4080.1485	NaN	NaN	1.3	0.8931	0.0229	0.0204	0.0218	0.0212	0.0206
0.0	0.0	0.0	-328.5507	-151.1485	NaN	NaN	0.3151	0.8931	0.0229	0.0204	0.0218	0.0213	0.0206
0.0	0.0	0.0	-3196.5507	38.8515	NaN	NaN	-0.0123	0.893	0.0229	0.0204	0.0218	0.0212	0.0206
0.0	0.0	0.0	-1839.5507	137.8515	NaN	NaN	-0.081	0.8931	0.0229	0.0204	0.0218	0.0212	0.0206
0.0	0.0	0.0	-2781.5507	-1056.1485	NaN	NaN	0.2752	0.893	0.0229	0.0204	0.0218	0.0212	0.0207
0.0	0.0	0.0	-1289.5507	-977.1485	NaN	NaN	0.4311	0.8929	0.0229	0.0205	0.0218	0.0212	0.0207
0.0	0.0	0.0	-362.5507	-2450.1485	NaN	NaN	0.8711	0.893	0.0229	0.0205	0.0218	0.0212	0.0207
0.0	0.0	0.0	-798.5507	-1423.1485	NaN	NaN	0.6406	0.8929	0.0229	0.0204	0.0218	0.0212	0.0207
0.0	0.0	0.0	-1330.5507	-1141.1485	NaN	NaN	0.4617	0.8929	0.023	0.0205	0.0218	0.0212	0.0207
0.0	0.0	0.0	-1762.5507	-1007.1485	NaN	NaN	0.3636	0.8929	0.023	0.0204	0.0218	0.0213	0.0207
0.0	0.0	0.0	-2154.5507	582.8515	NaN	NaN	-0.3	0.8927	0.0231	0.0204	0.0218	0.0214	0.0207
0.0	0.0	0.0	-538.5507	1862.8515	NaN	NaN	1.3	0.8927	0.0231	0.0204	0.0217	0.0214	0.0207
0.0	0.0	0.0	-1559.5507	-45.1485	NaN	NaN	0.0281	0.8926	0.0231	0.0204	0.0217	0.0214	0.0207
0.0	0.0	0.0	-367.5507	-376.1485	NaN	NaN	0.5058	0.8926	0.0232	0.0203	0.0217	0.0215	0.0207
0.0	0.0	0.0	-973.5507	3200.8515	NaN	NaN	1.3	0.8926	0.0232	0.0203	0.0217	0.0215	0.0207
0.0	0.0	0.0	-74.5507	-155.1485	NaN	NaN	0.6754	0.8925	0.0232	0.0204	0.0217	0.0215	0.0207
0.0	0.0	0.0	-3103.5507	-446.1485	NaN	NaN	0.1257	0.8926	0.0232	0.0204	0.0217	0.0214	0.0207
0.0	0.0	0.0	-2075.5507	-206.1485	NaN	NaN	0.0903	0.8926	0.0232	0.0204	0.0217	0.0214	0.0206
0.0	0.0	0.0	-2647.5507	308.8515	NaN	NaN	-0.1321	0.8929	0.0232	0.0204	0.0217	0.0214	0.0206
0.0	0.0	0.0	-872.5507	-1318.1485	NaN	NaN	0.6017	0.8928	0.0232	0.0204	0.0217	0.0214	0.0206
0.0	0.0	0.0	-797.5507	94.8515	NaN	NaN	-0.135	0.893	0.0231	0.0203	0.0216	0.0214	0.0206
0.0	0.0	0.0	-323.5507	1210.8515	NaN	NaN	1.3	0.8929	0.0231	0.0203	0.0217	0.0215	0.0206
0.0	0.0	0.0	-2347.5507	876.8515	NaN	NaN	-0.3	0.893	0.0231	0.0203	0.0217	0.0214	0.0205
0.0	0.0	0.0	-1130.5507	219.8515	NaN	NaN	-0.2414	0.8928	0.0232	0.0203	0.0217	0.0214	0.0206
0.0	0.0	0.0	-2945.5507	-3193.1485	NaN	NaN	0.5202	0.8928	0.0231	0.0205	0.0218	0.0213	0.0206
0.0	0.0	0.0	-674.5507	-316.1485	NaN	NaN	0.3191	0.8929	0.023	0.0204	0.0218	0.0213	0.0206
0.0	0.0	0.0	-2017.5507	-3190.1485	NaN	NaN	0.6126	0.8931	0.023	0.0204	0.0218	0.0212	0.0206
0.0	0.0	0.0	-2518.5507	-1374.1485	NaN	NaN	0.353	0.8932	0.023	0.0203	0.0218	0.0213	0.0205
0.0	0.0	0.0	-752.5507	378.8515	NaN	NaN	-0.3	0.8932	0.023	0.0202	0.0217	0.0213	0.0205
0.0	0.0	0.0	-1249.5507	166.8515	NaN	NaN	-0.1541	0.8931	0.023	0.0202	0.0217	0.0214	0.0206
0.0	0.0	0.0	-711.5507	-1548.1485	NaN	NaN	0.6851	0.8929	0.023	0.0203	0.0218	0.0214	0.0206
0.0	0.0	0.0	-913.5507	-324.1485	NaN	NaN	0.2619	0.8928	0.0231	0.0203	0.0218	0.0214	0.0206
0.0	0.0	0.0	-1566.5507	-2717.1485	NaN	NaN	0.6343	0.8928	0.0231	0.0204	0.0218	0.0213	0.0206
0.0	0.0	0.0	-475.5507	-1569.1485	NaN	NaN	0.7674	0.8929	0.0231	0.0204	0.0218	0.0213	0.0206
0.0	0.0	0.0	-544.5507	-477.1485	NaN	NaN	0.467	0.8929	0.0231	0.0204	0.0218	0.0213	0.0205
0.0	0.0	0.0	-832.5507	-3488.1485	NaN	NaN	0.8073	0.8929	0.0231	0.0204	0.0218	0.0213	0.0205
0.0	0.0	0.0	-2753.5507	-223.1485	NaN	NaN	0.075	0.8931	0.023	0.0203	0.0217	0.0213	0.0205
0.0	0.0	0.0	531.4493	957.8515	NaN	NaN	0.6432	0.8931	0.0231	0.0202	0.0217	0.0214	0.0204
0.0	0.0	0.0	-2761.5507	-772.1485	NaN	NaN	0.2185	0.8934	0.023	0.0202	0.0217	0.0213	0.0204
0.0	0.0	0.0	137.4493	-1134.1485	NaN	NaN	1.1379	0.8933	0.0231	0.0202	0.0217	0.0214	0.0204
0.0	0.0	0.0	287.4493	834.8515	NaN	NaN	0.7439	0.8933	0.0231	0.0201	0.0217	0.0214	0.0203
0.0	0.0	0.0	-439.5507	762.8515	NaN	NaN	1.3	0.8931	0.0232	0.0202	0.0217	0.0215	0.0204
0.0	0.0	0.0	-1168.5507	-967.1485	NaN	NaN	0.4528	0.8931	0.0232	0.0202	0.0217	0.0215	0.0204
0.0	0.0	0.0	-2251.5507	2657.8515	NaN	NaN	1.3	0.893	0.0232	0.0202	0.0217	0.0215	0.0204
0.0	0.0	0.0	-1218.5507	-2886.1485	NaN	NaN	0.7031	0.8928	0.0232	0.0203	0.0217	0.0215	0.0204
0.0	0.0	0.0	-1681.5507	619.8515	NaN	NaN	-0.3	0.8928	0.0232	0.0204	0.0218	0.0214	0.0204
0.0	0.0	0.0	-619.5507	-233.1485	NaN	NaN	0.2734	0.8927	0.0232	0.0204	0.0218	0.0214	0.0205
0.0	0.0	0.0	-1227.5507	402.8515	NaN	NaN	-0.3	0.8928	0.0232	0.0204	0.0218	0.0214	0.0204
0.0	0.0	0.0	-1496.5507	-2025.1485	NaN	NaN	0.575	0.8928	0.0232	0.0204	0.0218	0.0214	0.0204
0.0	0.0	0.0	-194.5507	440.8515	NaN	NaN	1.3	0.8928	0.0232	0.0203	0.0218	0.0214	0.0204
0.0	0.0	0.0	-293.5507	-911.1485	NaN	NaN	0.7563	0.8925	0.0233	0.0205	0.0218	0.0215	0.0205
0.0	0.0	0.0	131.4493	267.8515	NaN	NaN	0.6708	0.8923	0.0233	0.0205	0.0218	0.0215	0.0205
0.0	0.0	0.0	-3296.5507	-1980.1485	NaN	NaN	0.3753	0.8921	0.0234	0.0207	0.0219	0.0214	0.0206
0.0	0.0	0.0	-1956.5507	-551.1485	NaN	NaN	0.2198	0.8922	0.0233	0.0206	0.0219	0.0213	0.0206
0.0	0.0	0.0	23.4493	-3059.1485	NaN	NaN	1.0077	0.8923	0.0233	0.0206	0.0219	0.0213	0.0206
0.0	0.0	0.0	-214.5507	-1349.1485	NaN	NaN	0.8628	0.8923	0.0233	0.0206	0.0219	0.0213	0.0206
0.0	0.0	0.0	-380.5507	-753.1485	NaN	NaN	0.6643	0.8923	0.0233	0.0206	0.0219	0.0213	0.0206
0.0	0.0	0.0	-2353.5507	-1915.1485	NaN	NaN	0.4486	0.8922	0.0233	0.0207	0.0219	0.0213	0.0206
0.0	0.0	0.0	-2736.5507	-1252.1485	NaN	NaN	0.3139	0.8924	0.0233	0.0206	0.0219	0.0213	0.0206
0.0	0.0	0.0	424.4493	967.8515	NaN	NaN	0.6951	0.8924	0.0233	0.0205	0.0219	0.0214	0.0206
0.0	0.0	0.0	-156.5507	-946.1485	NaN	NaN	0.858	0.8922	0.0233	0.0206	0.0219	0.0214	0.0206
0.0	0.0	0.0	-616.5507	-413.1485	NaN	NaN	0.4012	0.8919	0.0234	0.0207	0.022	0.0214	0.0206
0.0	0.0	0.0	-2844.5507	-3697.1485	NaN	NaN	0.5652	0.8918	0.0233	0.0208	0.022	0.0213	0.0207
0.0	0.0	0.0	-3413.5507	1087.8515	NaN	NaN	-0.3	0.8921	0.0232	0.0208	0.022	0.0212	0.0207
0.0	0.0	0.0	-828.5507	-1540.1485	NaN	NaN	0.6502	0.8922	0.0232	0.0207	0.022	0.0212	0.0206
0.0	0.0	0.0	-2726.5507	532.8515	NaN	NaN	-0.2429	0.8924	0.0232	0.0206	0.022	0.0212	0.0206
0.0	0.0	0.0	-2842.5507	-886.1485	NaN	NaN	0.2377	0.8924	0.0232	0.0207	0.022	0.0212	0.0206
0.0	0.0	0.0	-245.5507	-380.1485	NaN	NaN	0.6076	0.8924	0.0232	0.0207	0.0219	0.0213	0.0206
0.0	0.0	0.0	-998.5507	-1790.1485	NaN	NaN	0.6419	0.8923	0.0232	0.0207	0.0219	0.0213	0.0206
0.0	0.0	0.0	-1737.5507	-2291.1485	NaN	NaN	0.5687	0.8924	0.0232	0.0207	0.0219	0.0212	0.0206
0.0	0.0	0.0	-637.5507	786.8515	NaN	NaN	1.3	0.8924	0.0232	0.0207	0.0219	0.0213	0.0206
0.0	0.0	0.0	-1722.5507	-2224.1485	NaN	NaN	0.5635	0.8924	0.0232	0.0207	0.0218	0.0213	0.0206
0.0	0.0	0.0	-137.5507	-607.1485	NaN	NaN	0.8153	0.8922	0.0232	0.0207	0.0218	0.0214	0.0207
0.0	0.0	0.0	-984.5507	-277.1485	NaN	NaN	0.2197	0.8922	0.0232	0.0207	0.0218	0.0213	0.0207
0.0	0.0	0.0	759.4493	-2763.1485	NaN	NaN	1.3	0.8921	0.0232	0.0208	0.0218	0.0213	0.0208
0.0	0.0	0.0	-1597.5507	-1994.1485	NaN	NaN	0.5552	0.8921	0.0232	0.0208	0.0218	0.0213	0.0208
0.0	0.0	0.0	-272.5507	-226.1485	NaN	NaN	0.4535	0.8922	0.0232	0.0207	0.0218	0.0214	0.0207
0.0	0.0	0.0	-2779.5507	-2331.1485	NaN	NaN	0.4561	0.8922	0.0232	0.0207	0.0217	0.0214	0.0208
0.0	0.0	0.0	1404.4493	-2170.1485	NaN	NaN	1.3	0.8923	0.0232	0.0207	0.0217	0.0214	0.0207
0.0	0.0	0.0	-1725.5507	-479.1485	NaN	NaN	0.2173	0.8922	0.0232	0.0207	0.0217	0.0215	0.0207
0.0	0.0	0.0	-2123.5507	-1077.1485	NaN	NaN	0.3365	0.892	0.0233	0.0207	0.0217	0.0215	0.0208
0.0	0.0	0.0	-846.5507	199.8515	NaN	NaN	-0.3	0.892	0.0233	0.0207	0.0217	0.0215	0.0208
0.0	0.0	0.0	-2051.5507	-1727.1485	NaN	NaN	0.4571	0.8919	0.0233	0.0208	0.0217	0.0215	0.0208
0.0	0.0	0.0	-1584.5507	-1100.1485	NaN	NaN	0.4098	0.8921	0.0232	0.0207	0.0216	0.0215	0.0208
0.0	0.0	0.0	27.4493	628.8515	NaN	NaN	0.9582	0.8923	0.0232	0.0206	0.0216	0.0215	0.0208
0.0	0.0	0.0	-382.5507	247.8515	NaN	NaN	-0.3	0.8922	0.0233	0.0206	0.0216	0.0215	0.0208
0.0	0.0	0.0	-378.5507	-1132.1485	NaN	NaN	0.7494	0.8922	0.0233	0.0206	0.0216	0.0215	0.0208
0.0	0.0	0.0	-983.5507	518.8515	NaN	NaN	-0.3	0.8921	0.0233	0.0206	0.0216	0.0216	0.0208
0.0	0.0	0.0	-1152.5507	-853.1485	NaN	NaN	0.4254	0.892	0.0234	0.0207	0.0216	0.0216	0.0208
0.0	0.0	0.0	-1626.5507	-1394.1485	NaN	NaN	0.4615	0.892	0.0233	0.0207	0.0216	0.0215	0.0208
0.0	0.0	0.0	-1818.5507	-2602.1485	NaN	NaN	0.5886	0.8921	0.0233	0.0207	0.0216	0.0215	0.0208
0.0	0.0	0.0	32.4493	1033.8515	NaN	NaN	0.9696	0.8921	0.0233	0.0206	0.0216	0.0216	0.0208
0.0	0.0	0.0	-2575.5507	343.8515	NaN	NaN	-0.1541	0.8921	0.0233	0.0206	0.0216	0.0216	0.0208
0.0	0.0	0.0	-515.5507	-1116.1485	NaN	NaN	0.684	0.8921	0.0233	0.0206	0.0216	0.0216	0.0209
0.0	0.0	0.0	-2608.5507	2284.8515	NaN	NaN	-0.3	0.892	0.0233	0.0206	0.0216	0.0216	0.0209
0.0	0.0	0.0	-1293.5507	-1120.1485	NaN	NaN	0.4641	0.8919	0.0233	0.0206	0.0216	0.0216	0.0209
0.0	0.0	0.0	-2299.5507	739.8515	NaN	NaN	-0.3	0.892	0.0233	0.0207	0.0216	0.0216	0.0209
0.0	0.0	0.0	-3116.5507	-431.1485	NaN	NaN	0.1215	0.8919	0.0234	0.0207	0.0216	0.0215	0.0209
0.0	0.0	0.0	-1746.5507	-1151.1485	NaN	NaN	0.3973	0.8921	0.0233	0.0207	0.0216	0.0214	0.0209
0.0	0.0	0.0	-2279.5507	-591.1485	NaN	NaN	0.2059	0.8922	0.0232	0.0207	0.0216	0.0214	0.0209
0.0	0.0	0.0	-848.5507	1531.8515	NaN	NaN	1.3	0.8925	0.0232	0.0205	0.0216	0.0214	0.0209
0.0	0.0	0.0	252.4493	-1881.1485	NaN	NaN	1.155	0.8923	0.0232	0.0206	0.0215	0.0214	0.0209
0.0	0.0	0.0	-1120.5507	290.8515	NaN	NaN	-0.3	0.8923	0.0232	0.0205	0.0215	0.0215	0.0209
0.0	0.0	0.0	-704.5507	925.8515	NaN	NaN	1.3	0.8921	0.0233	0.0206	0.0216	0.0215	0.0209
0.0	0.0	0.0	-2557.5507	-787.1485	NaN	NaN	0.2353	0.892	0.0233	0.0207	0.0216	0.0215	0.0209
0.0	0.0	0.0	-2728.5507	-1632.1485	NaN	NaN	0.3743	0.892	0.0233	0.0207	0.0216	0.0214	0.021
0.0	0.0	0.0	-1398.5507	-1935.1485	NaN	NaN	0.5805	0.8922	0.0232	0.0207	0.0216	0.0214	0.0209
0.0	0.0	0.0	631.4493	627.8515	NaN	NaN	0.4986	0.8922	0.0232	0.0206	0.0216	0.0214	0.021
0.0	0.0	0.0	-3637.5507	1303.8515	NaN	NaN	-0.3	0.8922	0.0232	0.0206	0.0216	0.0214	0.021
0.0	0.0	0.0	-937.5507	572.8515	NaN	NaN	-0.3	0.8921	0.0232	0.0205	0.0216	0.0215	0.021
0.0	0.0	0.0	-1520.5507	1955.8515	NaN	NaN	1.3	0.8921	0.0232	0.0205	0.0216	0.0215	0.021
0.0	0.0	0.0	-1175.5507	-659.1485	NaN	NaN	0.3593	0.8922	0.0232	0.0205	0.0216	0.0215	0.021
0.0	0.0	0.0	-420.5507	467.8515	NaN	NaN	1.3	0.8922	0.0232	0.0206	0.0216	0.0214	0.021
0.0	0.0	0.0	-560.5507	-2655.1485	NaN	NaN	0.8257	0.8921	0.0232	0.0207	0.0217	0.0214	0.021
0.0	0.0	0.0	-2963.5507	317.8515	NaN	NaN	-0.1201	0.8923	0.0231	0.0207	0.0217	0.0213	0.021
0.0	0.0	0.0	-2311.5507	-1675.1485	NaN	NaN	0.4202	0.8924	0.0231	0.0207	0.0217	0.0212	0.021
0.0	0.0	0.0	-2231.5507	-75.1485	NaN	NaN	0.0326	0.8926	0.023	0.0207	0.0217	0.0211	0.0209
0.0	0.0	0.0	-2570.5507	-2356.1485	NaN	NaN	0.4782	0.8926	0.0229	0.0206	0.0217	0.0212	0.021
0.0	0.0	0.0	-2881.5507	-341.1485	NaN	NaN	0.1059	0.8927	0.0229	0.0206	0.0217	0.0212	0.0209
0.0	0.0	0.0	-571.5507	-673.1485	NaN	NaN	0.5408	0.8927	0.0229	0.0206	0.0217	0.0212	0.021
0.0	0.0	0.0	-1676.5507	-837.1485	NaN	NaN	0.333	0.8928	0.0229	0.0205	0.0216	0.0212	0.021
0.0	0.0	0.0	-1522.5507	90.8515	NaN	NaN	-0.0635	0.8928	0.0229	0.0205	0.0216	0.0213	0.021
0.0	0.0	0.0	-739.5507	3362.8515	NaN	NaN	1.2819	0.8929	0.0229	0.0204	0.0216	0.0213	0.0209
0.0	0.0	0.0	-2349.5507	-93.1485	NaN	NaN	0.0381	0.8926	0.023	0.0204	0.0216	0.0214	0.021
0.0	0.0	0.0	604.4493	-385.1485	NaN	NaN	-0.3	0.8926	0.023	0.0204	0.0216	0.0214	0.021
0.0	0.0	0.0	-1104.5507	1779.8515	NaN	NaN	1.3	0.8926	0.023	0.0205	0.0216	0.0213	0.021
0.0	0.0	0.0	-1808.5507	-2244.1485	NaN	NaN	0.5537	0.8926	0.023	0.0205	0.0217	0.0213	0.021
0.0	0.0	0.0	-3483.5507	-711.1485	NaN	NaN	0.1695	0.8927	0.023	0.0205	0.0217	0.0212	0.0209
0.0	0.0	0.0	-2573.5507	593.8515	NaN	NaN	-0.3	0.8928	0.023	0.0205	0.0217	0.0213	0.0209
0.0	0.0	0.0	54.4493	-406.1485	NaN	NaN	1.1548	0.893	0.0229	0.0204	0.0217	0.0212	0.0208
0.0	0.0	0.0	-537.5507	-2931.1485	NaN	NaN	0.845	0.8929	0.0229	0.0205	0.0217	0.0212	0.0208
0.0	0.0	0.0	-3465.5507	-1874.1485	NaN	NaN	0.351	0.8931	0.0229	0.0205	0.0216	0.0211	0.0208
0.0	0.0	0.0	-616.5507	-1509.1485	NaN	NaN	0.71	0.8932	0.0228	0.0204	0.0216	0.0211	0.0208
0.0	0.0	0.0	-1711.5507	2283.8515	NaN	NaN	1.3	0.8932	0.0228	0.0204	0.0216	0.0212	0.0208
0.0	0.0	0.0	-1270.5507	89.8515	NaN	NaN	-0.0761	0.893	0.0229	0.0204	0.0216	0.0213	0.0208
0.0	0.0	0.0	-3707.5507	-1100.1485	NaN	NaN	0.2288	0.8929	0.0229	0.0204	0.0216	0.0213	0.0208
0.0	0.0	0.0	-1750.5507	933.8515	NaN	NaN	-0.3	0.8929	0.0229	0.0203	0.0216	0.0214	0.0208
0.0	0.0	0.0	451.4493	1495.8515	NaN	NaN	0.7682	0.893	0.0229	0.0203	0.0216	0.0214	0.0208
0.0	0.0	0.0	-2099.5507	-78.1485	NaN	NaN	0.0359	0.8927	0.023	0.0204	0.0216	0.0214	0.0208
0.0	0.0	0.0	-2205.5507	97.8515	NaN	NaN	-0.0464	0.8929	0.023	0.0204	0.0216	0.0213	0.0207
0.0	0.0	0.0	-1630.5507	1200.8515	NaN	NaN	-0.3	0.8929	0.023	0.0204	0.0217	0.0213	0.0207
0.0	0.0	0.0	-1995.5507	-1200.1485	NaN	NaN	0.3756	0.893	0.023	0.0205	0.0217	0.0212	0.0207
0.0	0.0	0.0	-2270.5507	-174.1485	NaN	NaN	0.0712	0.8931	0.0229	0.0205	0.0217	0.0212	0.0207
0.0	0.0	0.0	5.4493	-2784.1485	NaN	NaN	1.002	0.8931	0.0229	0.0204	0.0217	0.0212	0.0207
0.0	0.0	0.0	-1510.5507	1171.8515	NaN	NaN	-0.3	0.8933	0.0229	0.0204	0.0216	0.0212	0.0207
0.0	0.0	0.0	-1591.5507	-230.1485	NaN	NaN	0.1263	0.8932	0.0229	0.0204	0.0216	0.0212	0.0207
0.0	0.0	0.0	-2563.5507	-1226.1485	NaN	NaN	0.3235	0.8932	0.0229	0.0204	0.0216	0.0212	0.0207
0.0	0.0	0.0	-2696.5507	-1156.1485	NaN	NaN	0.3001	0.8932	0.0228	0.0204	0.0216	0.0212	0.0207
0.0	0.0	0.0	-555.5507	1521.8515	NaN	NaN	1.3	0.8935	0.0228	0.0203	0.0216	0.0212	0.0207
0.0	0.0	0.0	-738.5507	-761.1485	NaN	NaN	0.5075	0.8933	0.0228	0.0203	0.0216	0.0213	0.0207
0.0	0.0	0.0	-1014.5507	-825.1485	NaN	NaN	0.4485	0.8932	0.0229	0.0203	0.0216	0.0213	0.0207
0.0	0.0	0.0	-3168.5507	937.8515	NaN	NaN	-0.3	0.8931	0.0229	0.0203	0.0216	0.0213	0.0207
0.0	0.0	0.0	-539.5507	658.8515	NaN	NaN	1.3	0.8932	0.0229	0.0203	0.0216	0.0213	0.0207
0.0	0.0	0.0	-1294.5507	-1394.1485	NaN	NaN	0.5185	0.8932	0.0229	0.0203	0.0216	0.0213	0.0207
0.0	0.0	0.0	-516.5507	532.8515	NaN	NaN	1.3	0.8931	0.0229	0.0203	0.0217	0.0213	0.0207
0.0	0.0	0.0	-2002.5507	-500.1485	NaN	NaN	0.1998	0.8931	0.0229	0.0204	0.0217	0.0213	0.0207
0.0	0.0	0.0	-963.5507	-422.1485	NaN	NaN	0.3046	0.893	0.0229	0.0204	0.0217	0.0213	0.0207
0.0	0.0	0.0	-553.5507	-2177.1485	NaN	NaN	0.7973	0.893	0.0229	0.0204	0.0217	0.0213	0.0207
0.0	0.0	0.0	-1675.5507	-521.1485	NaN	NaN	0.2372	0.893	0.0229	0.0204	0.0217	0.0212	0.0207
0.0	0.0	0.0	-1842.5507	-4263.1485	NaN	NaN	0.6982	0.893	0.0229	0.0205	0.0217	0.0212	0.0208
0.0	0.0	0.0	-1810.5507	291.8515	NaN	NaN	-0.1922	0.8932	0.0228	0.0204	0.0216	0.0213	0.0207
0.0	0.0	0.0	-578.5507	1397.8515	NaN	NaN	1.3	0.8932	0.0229	0.0203	0.0216	0.0213	0.0207
0.0	0.0	0.0	-1723.5507	-1705.1485	NaN	NaN	0.4973	0.8932	0.0229	0.0203	0.0216	0.0213	0.0208
0.0	0.0	0.0	-381.5507	-863.1485	NaN	NaN	0.6935	0.8932	0.0229	0.0203	0.0215	0.0213	0.0208
0.0	0.0	0.0	158.4493	-487.1485	NaN	NaN	1.3	0.8931	0.0229	0.0203	0.0215	0.0214	0.0208
0.0	0.0	0.0	-2572.5507	354.8515	NaN	NaN	-0.16	0.8929	0.023	0.0203	0.0216	0.0214	0.0208
0.0	0.0	0.0	-1760.5507	1624.8515	NaN	NaN	-0.3	0.8929	0.023	0.0203	0.0216	0.0214	0.0208
0.0	0.0	0.0	-813.5507	433.8515	NaN	NaN	-0.3	0.8929	0.023	0.0202	0.0216	0.0214	0.0208
0.0	0.0	0.0	-1161.5507	-467.1485	NaN	NaN	0.2868	0.8928	0.023	0.0202	0.0216	0.0215	0.0208
0.0	0.0	0.0	-852.5507	2206.8515	NaN	NaN	1.3	0.8929	0.023	0.0202	0.0216	0.0215	0.0208
0.0	0.0	0.0	-1823.5507	1497.8515	NaN	NaN	-0.3	0.8925	0.0231	0.0203	0.0217	0.0215	0.0208
0.0	0.0	0.0	-154.5507	-1969.1485	NaN	NaN	0.9272	0.8926	0.0231	0.0204	0.0216	0.0215	0.0208
0.0	0.0	0.0	-1631.5507	-2286.1485	NaN	NaN	0.5835	0.8929	0.023	0.0204	0.0216	0.0214	0.0208
0.0	0.0	0.0	-2930.5507	-1402.1485	NaN	NaN	0.3236	0.8931	0.0229	0.0203	0.0215	0.0214	0.0208
0.0	0.0	0.0	-1196.5507	-946.1485	NaN	NaN	0.4416	0.8933	0.0229	0.0202	0.0215	0.0214	0.0208
0.0	0.0	0.0	-1367.5507	1910.8515	NaN	NaN	1.3	0.8937	0.0228	0.02	0.0215	0.0213	0.0207
0.0	0.0	0.0	-200.5507	-1119.1485	NaN	NaN	0.848	0.8933	0.0229	0.0201	0.0215	0.0214	0.0207
0.0	0.0	0.0	-2901.5507	526.8515	NaN	NaN	-0.2219	0.8932	0.0229	0.0202	0.0215	0.0214	0.0207
0.0	0.0	0.0	-2424.5507	-1156.1485	NaN	NaN	0.3229	0.8933	0.0229	0.0202	0.0215	0.0214	0.0208
0.0	0.0	0.0	-538.5507	-647.1485	NaN	NaN	0.5458	0.8936	0.0228	0.0201	0.0215	0.0213	0.0207
0.0	0.0	0.0	-530.5507	563.8515	NaN	NaN	1.3	0.8939	0.0228	0.02	0.0215	0.0213	0.0206
0.0	0.0	0.0	-1158.5507	287.8515	NaN	NaN	-0.3	0.894	0.0228	0.0199	0.0215	0.0213	0.0206
0.0	0.0	0.0	-1037.5507	2213.8515	NaN	NaN	1.3	0.8938	0.0229	0.0199	0.0215	0.0213	0.0206
0.0	0.0	0.0	-1626.5507	833.8515	NaN	NaN	-0.3	0.8934	0.023	0.02	0.0216	0.0214	0.0207
0.0	0.0	0.0	-2122.5507	-876.1485	NaN	NaN	0.2922	0.8931	0.023	0.0201	0.0216	0.0214	0.0207
0.0	0.0	0.0	1355.4493	-1605.1485	NaN	NaN	1.3	0.8931	0.023	0.0202	0.0216	0.0214	0.0207
0.0	0.0	0.0	-1245.5507	-880.1485	NaN	NaN	0.4141	0.8933	0.023	0.0202	0.0216	0.0214	0.0207
0.0	0.0	0.0	-3251.5507	-898.1485	NaN	NaN	0.2164	0.8934	0.0229	0.0202	0.0215	0.0213	0.0207
0.0	0.0	0.0	-1460.5507	1968.8515	NaN	NaN	1.3	0.8937	0.0229	0.02	0.0215	0.0213	0.0206
0.0	0.0	0.0	-1337.5507	3236.8515	NaN	NaN	1.3	0.8939	0.0229	0.0199	0.0215	0.0213	0.0205
0.0	0.0	0.0	496.4493	-1042.1485	NaN	NaN	1.3	0.8938	0.0229	0.0199	0.0215	0.0213	0.0206
0.0	0.0	0.0	-142.5507	721.8515	NaN	NaN	1.2461	0.8938	0.0229	0.0199	0.0215	0.0214	0.0205
0.0	0.0	0.0	-580.5507	313.8515	NaN	NaN	-0.3	0.8934	0.023	0.02	0.0216	0.0215	0.0206
0.0	0.0	0.0	-2186.5507	1082.8515	NaN	NaN	-0.3	0.8934	0.023	0.0201	0.0216	0.0214	0.0205
0.0	0.0	0.0	-1262.5507	-1083.1485	NaN	NaN	0.4618	0.8931	0.0231	0.0202	0.0216	0.0214	0.0206
0.0	0.0	0.0	-1609.5507	-3985.1485	NaN	NaN	0.7123	0.8931	0.0231	0.0203	0.0216	0.0213	0.0206
0.0	0.0	0.0	-826.5507	294.8515	NaN	NaN	-0.3	0.8935	0.023	0.0202	0.0216	0.0213	0.0205
0.0	0.0	0.0	-2578.5507	3342.8515	NaN	NaN	1.3	0.8936	0.0229	0.02	0.0215	0.0214	0.0205
0.0	0.0	0.0	-1577.5507	898.8515	NaN	NaN	-0.3	0.8934	0.023	0.0201	0.0216	0.0215	0.0205
0.0	0.0	0.0	-1481.5507	1805.8515	NaN	NaN	1.3	0.8931	0.0231	0.0202	0.0216	0.0215	0.0205
0.0	0.0	0.0	-1367.5507	-247.1485	NaN	NaN	0.1531	0.8926	0.0232	0.0203	0.0217	0.0215	0.0206
0.0	0.0	0.0	-2420.5507	1444.8515	NaN	NaN	-0.3	0.8925	0.0232	0.0204	0.0217	0.0214	0.0207
0.0	0.0	0.0	-29.5507	-3472.1485	NaN	NaN	0.9916	0.8924	0.0232	0.0206	0.0218	0.0213	0.0207
0.0	0.0	0.0	-859.5507	-846.1485	NaN	NaN	0.4961	0.8927	0.0231	0.0205	0.0218	0.0213	0.0206
0.0	0.0	0.0	-2305.5507	-1770.1485	NaN	NaN	0.4343	0.8928	0.0231	0.0204	0.0218	0.0213	0.0206
0.0	0.0	0.0	-1038.5507	2091.8515	NaN	NaN	1.3	0.8931	0.023	0.0203	0.0217	0.0213	0.0205
0.0	0.0	0.0	-1723.5507	739.8515	NaN	NaN	-0.3	0.8928	0.0231	0.0204	0.0218	0.0213	0.0206
0.0	0.0	0.0	-3077.5507	-1456.1485	NaN	NaN	0.3212	0.8928	0.0231	0.0205	0.0217	0.0213	0.0206
0.0	0.0	0.0	-1641.5507	51.8515	NaN	NaN	-0.0326	0.8928	0.0231	0.0205	0.0217	0.0213	0.0206
0.0	0.0	0.0	-2144.5507	-293.1485	NaN	NaN	0.1203	0.8928	0.0231	0.0205	0.0217	0.0212	0.0206
0.0	0.0	0.0	-637.5507	624.8515	NaN	NaN	-0.3	0.8927	0.0231	0.0205	0.0218	0.0212	0.0206
0.0	0.0	0.0	-1966.5507	-2240.1485	NaN	NaN	0.5325	0.8927	0.0231	0.0206	0.0218	0.0212	0.0206
0.0	0.0	0.0	-2388.5507	648.8515	NaN	NaN	-0.3	0.8929	0.0231	0.0205	0.0218	0.0212	0.0206
0.0	0.0	0.0	-1995.5507	-68.1485	NaN	NaN	0.033	0.893	0.023	0.0204	0.0217	0.0212	0.0206
0.0	0.0	0.0	-1485.5507	-1775.1485	NaN	NaN	0.5444	0.893	0.0231	0.0204	0.0217	0.0213	0.0206
0.0	0.0	0.0	-1196.5507	1380.8515	NaN	NaN	1.3	0.8929	0.0231	0.0204	0.0217	0.0214	0.0206
0.0	0.0	0.0	-238.5507	1917.8515	NaN	NaN	1.1421	0.8928	0.0231	0.0204	0.0217	0.0214	0.0206
0.0	0.0	0.0	-2123.5507	762.8515	NaN	NaN	-0.3	0.8926	0.0232	0.0205	0.0217	0.0214	0.0206
0.0	0.0	0.0	-1472.5507	-2274.1485	NaN	NaN	0.607	0.8924	0.0232	0.0206	0.0218	0.0213	0.0207
0.0	0.0	0.0	-319.5507	-1967.1485	NaN	NaN	0.8603	0.8924	0.0231	0.0207	0.0218	0.0213	0.0207
0.0	0.0	0.0	-998.5507	-741.1485	NaN	NaN	0.426	0.8925	0.0231	0.0206	0.0218	0.0214	0.0206
0.0	0.0	0.0	-2469.5507	-1123.1485	NaN	NaN	0.3126	0.8925	0.0231	0.0206	0.0218	0.0214	0.0206
0.0	0.0	0.0	-1867.5507	-495.1485	NaN	NaN	0.2096	0.8926	0.0231	0.0205	0.0217	0.0214	0.0206
0.0	0.0	0.0	-1726.5507	-2056.1485	NaN	NaN	0.5436	0.8925	0.0231	0.0205	0.0217	0.0214	0.0207
0.0	0.0	0.0	-1293.5507	-1222.1485	NaN	NaN	0.4858	0.8925	0.0231	0.0206	0.0217	0.0214	0.0207
0.0	0.0	0.0	-2283.5507	951.8515	NaN	NaN	-0.3	0.8925	0.0232	0.0205	0.0217	0.0215	0.0207
0.0	0.0	0.0	-2628.5507	-668.1485	NaN	NaN	0.2027	0.8926	0.0232	0.0205	0.0217	0.0214	0.0206
0.0	0.0	0.0	464.4493	-1063.1485	NaN	NaN	1.3	0.8926	0.0232	0.0205	0.0216	0.0215	0.0206
0.0	0.0	0.0	-2319.5507	-695.1485	NaN	NaN	0.2306	0.8927	0.0232	0.0204	0.0216	0.0215	0.0206
0.0	0.0	0.0	-486.5507	515.8515	NaN	NaN	1.3	0.8926	0.0232	0.0204	0.0216	0.0216	0.0206
0.0	0.0	0.0	-1392.5507	589.8515	NaN	NaN	-0.3	0.8927	0.0232	0.0203	0.0216	0.0216	0.0206
0.0	0.0	0.0	-1742.5507	-115.1485	NaN	NaN	0.062	0.8926	0.0232	0.0203	0.0216	0.0216	0.0207
0.0	0.0	0.0	-2280.5507	85.8515	NaN	NaN	-0.0391	0.8927	0.0232	0.0203	0.0216	0.0216	0.0206
0.0	0.0	0.0	-1711.5507	88.8515	NaN	NaN	-0.0548	0.8927	0.0232	0.0203	0.0216	0.0216	0.0206
0.0	0.0	0.0	596.4493	-1516.1485	NaN	NaN	1.3	0.8926	0.0232	0.0204	0.0216	0.0216	0.0206
0.0	0.0	0.0	474.4493	-853.1485	NaN	NaN	1.3	0.8925	0.0232	0.0204	0.0216	0.0216	0.0206
0.0	0.0	0.0	-1625.5507	-2246.1485	NaN	NaN	0.5801	0.8926	0.0232	0.0204	0.0216	0.0216	0.0206
0.0	0.0	0.0	-881.5507	-1529.1485	NaN	NaN	0.6343	0.8927	0.0232	0.0204	0.0216	0.0216	0.0206
0.0	0.0	0.0	-2720.5507	750.8515	NaN	NaN	-0.3	0.8927	0.0232	0.0203	0.0216	0.0217	0.0206
0.0	0.0	0.0	-3147.5507	-480.1485	NaN	NaN	0.1324	0.8927	0.0232	0.0203	0.0216	0.0217	0.0206
0.0	0.0	0.0	-45.5507	1451.8515	NaN	NaN	1.0324	0.8924	0.0233	0.0203	0.0216	0.0218	0.0206
0.0	0.0	0.0	-476.5507	-1011.1485	NaN	NaN	0.6797	0.8922	0.0234	0.0204	0.0216	0.0218	0.0206
0.0	0.0	0.0	-2914.5507	-2826.1485	NaN	NaN	0.4923	0.8921	0.0234	0.0205	0.0216	0.0217	0.0206
0.0	0.0	0.0	-3275.5507	-741.1485	NaN	NaN	0.1845	0.8921	0.0234	0.0206	0.0216	0.0217	0.0206
0.0	0.0	0.0	246.4493	1239.8515	NaN	NaN	0.8342	0.8921	0.0234	0.0205	0.0216	0.0217	0.0206
0.0	0.0	0.0	-1851.5507	-2683.1485	NaN	NaN	0.5917	0.892	0.0234	0.0206	0.0216	0.0217	0.0207
0.0	0.0	0.0	-2320.5507	1723.8515	NaN	NaN	-0.3	0.892	0.0234	0.0205	0.0216	0.0218	0.0206
0.0	0.0	0.0	-1172.5507	-110.1485	NaN	NaN	0.0859	0.8919	0.0235	0.0206	0.0216	0.0218	0.0207
0.0	0.0	0.0	-2610.5507	1140.8515	NaN	NaN	-0.3	0.8919	0.0235	0.0206	0.0216	0.0218	0.0207
0.0	0.0	0.0	253.4493	1004.8515	NaN	NaN	0.7986	0.8917	0.0235	0.0206	0.0216	0.0218	0.0207
0.0	0.0	0.0	-2422.5507	-1265.1485	NaN	NaN	0.3431	0.8916	0.0235	0.0207	0.0217	0.0218	0.0207
0.0	0.0	0.0	-815.5507	1767.8515	NaN	NaN	1.3	0.8916	0.0235	0.0207	0.0217	0.0218	0.0207
0.0	0.0	0.0	-539.5507	-794.1485	NaN	NaN	0.5954	0.8917	0.0235	0.0207	0.0217	0.0217	0.0207
0.0	0.0	0.0	-990.5507	-1007.1485	NaN	NaN	0.5042	0.8916	0.0235	0.0207	0.0217	0.0218	0.0207
0.0	0.0	0.0	-2141.5507	972.8515	NaN	NaN	-0.3	0.8919	0.0234	0.0207	0.0217	0.0217	0.0207
0.0	0.0	0.0	643.4493	-709.1485	NaN	NaN	1.3	0.8919	0.0234	0.0207	0.0217	0.0217	0.0207
0.0	0.0	0.0	-2052.5507	-1154.1485	NaN	NaN	0.3599	0.892	0.0234	0.0207	0.0217	0.0216	0.0207
0.0	0.0	0.0	-2082.5507	304.8515	NaN	NaN	-0.1715	0.892	0.0234	0.0207	0.0217	0.0216	0.0207
0.0	0.0	0.0	-1933.5507	-222.1485	NaN	NaN	0.1031	0.8919	0.0234	0.0207	0.0218	0.0215	0.0207
0.0	0.0	0.0	-54.5507	-744.1485	NaN	NaN	0.9317	0.8919	0.0233	0.0207	0.0218	0.0215	0.0207
0.0	0.0	0.0	1223.4493	-3738.1485	NaN	NaN	1.3	0.8918	0.0233	0.0208	0.0219	0.0215	0.0207
0.0	0.0	0.0	-1002.5507	-780.1485	NaN	NaN	0.4376	0.8919	0.0233	0.0208	0.0218	0.0215	0.0207
0.0	0.0	0.0	-540.5507	-1801.1485	NaN	NaN	0.7692	0.8918	0.0233	0.0208	0.0218	0.0215	0.0207
0.0	0.0	0.0	-1249.5507	-1155.1485	NaN	NaN	0.4804	0.8918	0.0233	0.0208	0.0218	0.0216	0.0207
0.0	0.0	0.0	-2362.5507	969.8515	NaN	NaN	-0.3	0.8916	0.0233	0.0208	0.0219	0.0216	0.0208
0.0	0.0	0.0	-1061.5507	-3523.1485	NaN	NaN	0.7685	0.8914	0.0233	0.021	0.0219	0.0215	0.0208
0.0	0.0	0.0	-2555.5507	47.8515	NaN	NaN	-0.0191	0.8915	0.0233	0.021	0.022	0.0214	0.0208
0.0	0.0	0.0	-2081.5507	-2870.1485	NaN	NaN	0.5796	0.8915	0.0233	0.021	0.022	0.0214	0.0209
0.0	0.0	0.0	-3005.5507	857.8515	NaN	NaN	-0.3	0.8917	0.0233	0.021	0.0219	0.0214	0.0208
0.0	0.0	0.0	-836.5507	-1514.1485	NaN	NaN	0.6441	0.8915	0.0233	0.021	0.0219	0.0214	0.0208
0.0	0.0	0.0	-1020.5507	-1307.1485	NaN	NaN	0.5616	0.8916	0.0233	0.021	0.0218	0.0215	0.0208
0.0	0.0	0.0	-882.5507	655.8515	NaN	NaN	-0.3	0.8916	0.0233	0.021	0.0218	0.0215	0.0208
0.0	0.0	0.0	-2434.5507	-1731.1485	NaN	NaN	0.4156	0.8917	0.0233	0.0209	0.0217	0.0215	0.0208
0.0	0.0	0.0	-697.5507	506.8515	NaN	NaN	-0.3	0.8916	0.0234	0.0209	0.0217	0.0216	0.0208
0.0	0.0	0.0	-1478.5507	608.8515	NaN	NaN	-0.3	0.8917	0.0233	0.0208	0.0217	0.0217	0.0208
0.0	0.0	0.0	340.4493	1237.8515	NaN	NaN	0.7843	0.8916	0.0234	0.0208	0.0216	0.0217	0.0209
0.0	0.0	0.0	-2237.5507	-258.1485	NaN	NaN	0.1034	0.8917	0.0233	0.0208	0.0216	0.0217	0.0209
0.0	0.0	0.0	-3610.5507	-1000.1485	NaN	NaN	0.2169	0.8918	0.0233	0.0208	0.0217	0.0216	0.0209
0.0	0.0	0.0	-2609.5507	782.8515	NaN	NaN	-0.3	0.892	0.0232	0.0207	0.0216	0.0216	0.0208
0.0	0.0	0.0	-2462.5507	204.8515	NaN	NaN	-0.0907	0.892	0.0232	0.0207	0.0217	0.0216	0.0208
0.0	0.0	0.0	-2134.5507	-1587.1485	NaN	NaN	0.4265	0.892	0.0232	0.0208	0.0217	0.0216	0.0208
0.0	0.0	0.0	-2481.5507	-1966.1485	NaN	NaN	0.4421	0.8921	0.0231	0.0208	0.0217	0.0215	0.0208
0.0	0.0	0.0	-2873.5507	-1248.1485	NaN	NaN	0.3028	0.8923	0.023	0.0207	0.0217	0.0215	0.0208
0.0	0.0	0.0	-2166.5507	-167.1485	NaN	NaN	0.0716	0.8924	0.0229	0.0206	0.0217	0.0216	0.0208
0.0	0.0	0.0	-2928.5507	-43.1485	NaN	NaN	0.0145	0.8924	0.0229	0.0205	0.0217	0.0216	0.0208
0.0	0.0	0.0	-2237.5507	-205.1485	NaN	NaN	0.084	0.8922	0.023	0.0205	0.0217	0.0217	0.0208
0.0	0.0	0.0	-2600.5507	837.8515	NaN	NaN	-0.3	0.8922	0.023	0.0205	0.0217	0.0217	0.0208
0.0	0.0	0.0	-3738.5507	-1477.1485	NaN	NaN	0.2832	0.8922	0.023	0.0206	0.0217	0.0216	0.0209
0.0	0.0	0.0	-1100.5507	-4196.1485	NaN	NaN	0.7922	0.8923	0.023	0.0206	0.0217	0.0216	0.0209
0.0	0.0	0.0	-2437.5507	735.8515	NaN	NaN	-0.3	0.8924	0.023	0.0205	0.0217	0.0216	0.0208
0.0	0.0	0.0	-2306.5507	916.8515	NaN	NaN	-0.3	0.8923	0.023	0.0204	0.0217	0.0217	0.0209
0.0	0.0	0.0	-2275.5507	1207.8515	NaN	NaN	-0.3	0.8925	0.0229	0.0203	0.0217	0.0218	0.0208
0.0	0.0	0.0	-1593.5507	739.8515	NaN	NaN	-0.3	0.8921	0.0231	0.0203	0.0217	0.0219	0.0208
0.0	0.0	0.0	-1373.5507	774.8515	NaN	NaN	-0.3	0.892	0.0232	0.0204	0.0217	0.0219	0.0208
0.0	0.0	0.0	-460.5507	718.8515	NaN	NaN	1.3	0.8918	0.0233	0.0205	0.0217	0.0219	0.0208
0.0	0.0	0.0	-458.5507	-3510.1485	NaN	NaN	0.8845	0.8918	0.0233	0.0205	0.0217	0.0219	0.0208
0.0	0.0	0.0	-2482.5507	362.8515	NaN	NaN	-0.1712	0.8918	0.0233	0.0205	0.0217	0.0219	0.0208
0.0	0.0	0.0	-501.5507	392.8515	NaN	NaN	-0.3	0.892	0.0233	0.0205	0.0217	0.0219	0.0207
0.0	0.0	0.0	-1418.5507	-363.1485	NaN	NaN	0.2038	0.8921	0.0233	0.0205	0.0217	0.0218	0.0207
0.0	0.0	0.0	-1145.5507	-1817.1485	NaN	NaN	0.6133	0.892	0.0233	0.0205	0.0217	0.0218	0.0207
0.0	0.0	0.0	-1785.5507	0.8515	NaN	NaN	-0.0005	0.8922	0.0232	0.0205	0.0216	0.0218	0.0207
0.0	0.0	0.0	-1118.5507	-1276.1485	NaN	NaN	0.5329	0.8921	0.0232	0.0205	0.0217	0.0218	0.0207
0.0	0.0	0.0	-1493.5507	2421.8515	NaN	NaN	1.3	0.8922	0.0232	0.0204	0.0217	0.0219	0.0207
0.0	0.0	0.0	-2515.5507	-454.1485	NaN	NaN	0.1529	0.8919	0.0233	0.0205	0.0217	0.0219	0.0206
0.0	0.0	0.0	-396.5507	-1777.1485	NaN	NaN	0.8176	0.8919	0.0233	0.0206	0.0217	0.0219	0.0206
0.0	0.0	0.0	-1183.5507	3367.8515	NaN	NaN	1.3	0.8918	0.0234	0.0206	0.0217	0.0219	0.0207
0.0	0.0	0.0	-2760.5507	-3578.1485	NaN	NaN	0.5645	0.8918	0.0233	0.0207	0.0217	0.0218	0.0207
0.0	0.0	0.0	-3447.5507	714.8515	NaN	NaN	-0.2616	0.8919	0.0233	0.0207	0.0218	0.0217	0.0207
0.0	0.0	0.0	-1027.5507	-3.1485	NaN	NaN	0.0031	0.8919	0.0232	0.0207	0.0218	0.0217	0.0207
0.0	0.0	0.0	-2290.5507	-1531.1485	NaN	NaN	0.4006	0.892	0.0232	0.0207	0.0218	0.0216	0.0207
0.0	0.0	0.0	-2879.5507	-6.1485	NaN	NaN	0.0021	0.892	0.0231	0.0207	0.0219	0.0215	0.0207
0.0	0.0	0.0	-80.5507	-2229.1485	NaN	NaN	0.9651	0.8921	0.0231	0.0207	0.0219	0.0215	0.0207
0.0	0.0	0.0	-2474.5507	266.8515	NaN	NaN	-0.1209	0.8921	0.023	0.0207	0.0219	0.0216	0.0207
0.0	0.0	0.0	-2739.5507	-852.1485	NaN	NaN	0.2373	0.892	0.023	0.0207	0.022	0.0215	0.0207
0.0	0.0	0.0	-1696.5507	-751.1485	NaN	NaN	0.3069	0.892	0.023	0.0208	0.022	0.0214	0.0207
0.0	0.0	0.0	-1292.5507	-3792.1485	NaN	NaN	0.7458	0.892	0.023	0.0209	0.022	0.0214	0.0208
0.0	0.0	0.0	-1959.5507	-1943.1485	NaN	NaN	0.4979	0.8923	0.0229	0.0208	0.022	0.0213	0.0207
0.0	0.0	0.0	-1829.5507	-449.1485	NaN	NaN	0.1971	0.8924	0.0229	0.0207	0.0219	0.0214	0.0207
0.0	0.0	0.0	-1100.5507	-2367.1485	NaN	NaN	0.6826	0.8924	0.0229	0.0207	0.0219	0.0214	0.0207
0.0	0.0	0.0	-179.5507	-2301.1485	NaN	NaN	0.9276	0.8922	0.023	0.0207	0.0219	0.0215	0.0207
0.0	0.0	0.0	-2908.5507	841.8515	NaN	NaN	-0.3	0.8921	0.0231	0.0207	0.0218	0.0215	0.0207
0.0	0.0	0.0	-2166.5507	-2102.1485	NaN	NaN	0.4925	0.892	0.0232	0.0208	0.0218	0.0215	0.0208
0.0	0.0	0.0	-1235.5507	-1299.1485	NaN	NaN	0.5125	0.8921	0.0232	0.0207	0.0217	0.0216	0.0207
0.0	0.0	0.0	1191.4493	1144.8515	NaN	NaN	0.49	0.8921	0.0232	0.0206	0.0217	0.0217	0.0207
0.0	0.0	0.0	75.4493	-283.1485	NaN	NaN	1.3	0.8919	0.0233	0.0206	0.0217	0.0218	0.0207
0.0	0.0	0.0	-588.5507	865.8515	NaN	NaN	1.3	0.8917	0.0234	0.0206	0.0217	0.0219	0.0207
0.0	0.0	0.0	-2120.5507	308.8515	NaN	NaN	-0.1705	0.8916	0.0234	0.0207	0.0217	0.0219	0.0207
0.0	0.0	0.0	-3576.5507	-298.1485	NaN	NaN	0.0769	0.8917	0.0234	0.0207	0.0217	0.0218	0.0207
0.0	0.0	0.0	-2724.5507	-1469.1485	NaN	NaN	0.3503	0.8919	0.0233	0.0207	0.0217	0.0217	0.0207
0.0	0.0	0.0	-2274.5507	-515.1485	NaN	NaN	0.1847	0.8918	0.0233	0.0207	0.0218	0.0218	0.0207
0.0	0.0	0.0	-4338.5507	1536.8515	NaN	NaN	-0.3	0.8919	0.0233	0.0206	0.0218	0.0218	0.0207
0.0	0.0	0.0	-365.5507	-585.1485	NaN	NaN	0.6155	0.8918	0.0233	0.0207	0.0218	0.0217	0.0207
0.0	0.0	0.0	-1180.5507	-2862.1485	NaN	NaN	0.708	0.8918	0.0233	0.0208	0.0218	0.0217	0.0207
0.0	0.0	0.0	-2421.5507	-1805.1485	NaN	NaN	0.4271	0.892	0.0232	0.0207	0.0218	0.0216	0.0207
0.0	0.0	0.0	-290.5507	-2652.1485	NaN	NaN	0.9013	0.8922	0.0231	0.0206	0.0218	0.0216	0.0207
0.0	0.0	0.0	-880.5507	225.8515	NaN	NaN	-0.3	0.8924	0.023	0.0205	0.0217	0.0217	0.0207
0.0	0.0	0.0	-1891.5507	-843.1485	NaN	NaN	0.3083	0.8923	0.023	0.0204	0.0217	0.0218	0.0207
0.0	0.0	0.0	-3016.5507	923.8515	NaN	NaN	-0.3	0.8923	0.0231	0.0204	0.0217	0.0218	0.0207
0.0	0.0	0.0	-990.5507	-63.1485	NaN	NaN	0.0599	0.8923	0.0231	0.0204	0.0217	0.0218	0.0207
0.0	0.0	0.0	-1332.5507	-1682.1485	NaN	NaN	0.558	0.8923	0.0231	0.0204	0.0217	0.0218	0.0207
0.0	0.0	0.0	-2445.5507	-423.1485	NaN	NaN	0.1475	0.8923	0.0231	0.0204	0.0217	0.0218	0.0207
0.0	0.0	0.0	-1859.5507	1.8515	NaN	NaN	-0.001	0.8923	0.0232	0.0204	0.0217	0.0218	0.0207
0.0	0.0	0.0	742.4493	-2611.1485	NaN	NaN	1.3	0.8923	0.0232	0.0204	0.0217	0.0218	0.0207
0.0	0.0	0.0	-1387.5507	295.8515	NaN	NaN	-0.271	0.8924	0.0231	0.0203	0.0217	0.0218	0.0206
0.0	0.0	0.0	-2762.5507	-608.1485	NaN	NaN	0.1804	0.8923	0.0231	0.0204	0.0217	0.0219	0.0206
0.0	0.0	0.0	-1004.5507	188.8515	NaN	NaN	-0.2315	0.8923	0.0232	0.0204	0.0217	0.0219	0.0206
0.0	0.0	0.0	-2142.5507	1574.8515	NaN	NaN	-0.3	0.8922	0.0232	0.0204	0.0217	0.0219	0.0206
0.0	0.0	0.0	-387.5507	-1430.1485	NaN	NaN	0.7868	0.892	0.0233	0.0205	0.0217	0.0219	0.0206
0.0	0.0	0.0	-3005.5507	-846.1485	NaN	NaN	0.2197	0.892	0.0233	0.0206	0.0217	0.0218	0.0206
0.0	0.0	0.0	-2605.5507	-1754.1485	NaN	NaN	0.4024	0.8919	0.0233	0.0206	0.0218	0.0218	0.0206
0.0	0.0	0.0	-1751.5507	145.8515	NaN	NaN	-0.0908	0.8922	0.0232	0.0206	0.0217	0.0217	0.0206
0.0	0.0	0.0	-778.5507	-1354.1485	NaN	NaN	0.6349	0.8922	0.0232	0.0205	0.0217	0.0218	0.0206
0.0	0.0	0.0	-2369.5507	-1071.1485	NaN	NaN	0.3113	0.892	0.0233	0.0206	0.0217	0.0218	0.0206
0.0	0.0	0.0	-2346.5507	905.8515	NaN	NaN	-0.3	0.8919	0.0233	0.0206	0.0217	0.0218	0.0206
0.0	0.0	0.0	-1689.5507	-760.1485	NaN	NaN	0.3103	0.8917	0.0234	0.0207	0.0218	0.0218	0.0207
0.0	0.0	0.0	-2150.5507	-2228.1485	NaN	NaN	0.5089	0.8916	0.0234	0.0208	0.0218	0.0217	0.0207
0.0	0.0	0.0	-849.5507	576.8515	NaN	NaN	-0.3	0.8916	0.0234	0.0208	0.0218	0.0217	0.0207
0.0	0.0	0.0	-1251.5507	-2029.1485	NaN	NaN	0.6185	0.8917	0.0233	0.0208	0.0218	0.0216	0.0208
0.0	0.0	0.0	-1020.5507	1065.8515	NaN	NaN	1.3	0.8919	0.0232	0.0207	0.0217	0.0217	0.0208
0.0	0.0	0.0	-87.5507	-584.1485	NaN	NaN	0.8697	0.892	0.0232	0.0206	0.0217	0.0218	0.0208
0.0	0.0	0.0	-1455.5507	1132.8515	NaN	NaN	-0.3	0.8919	0.0232	0.0206	0.0217	0.0218	0.0208
0.0	0.0	0.0	-1980.5507	2224.8515	NaN	NaN	1.3	0.8919	0.0232	0.0206	0.0217	0.0218	0.0207
0.0	0.0	0.0	-699.5507	-1012.1485	NaN	NaN	0.5913	0.8918	0.0233	0.0207	0.0218	0.0217	0.0207
0.0	0.0	0.0	-4279.5507	-3357.1485	NaN	NaN	0.4396	0.8918	0.0232	0.0209	0.0219	0.0215	0.0207
0.0	0.0	0.0	-1421.5507	-1779.1485	NaN	NaN	0.5559	0.892	0.0231	0.0208	0.022	0.0214	0.0207
0.0	0.0	0.0	-2039.5507	-2941.1485	NaN	NaN	0.5905	0.8921	0.023	0.0209	0.022	0.0214	0.0207
0.0	0.0	0.0	-1784.5507	-1870.1485	NaN	NaN	0.5117	0.8923	0.0229	0.0208	0.022	0.0214	0.0207
0.0	0.0	0.0	-1722.5507	-872.1485	NaN	NaN	0.3361	0.8923	0.0229	0.0207	0.022	0.0214	0.0207
0.0	0.0	0.0	-1077.5507	-3122.1485	NaN	NaN	0.7434	0.8923	0.0228	0.0207	0.0219	0.0214	0.0207
0.0	0.0	0.0	-1011.5507	-589.1485	NaN	NaN	0.3681	0.8925	0.0228	0.0206	0.0218	0.0215	0.0207
0.0	0.0	0.0	-758.5507	-1855.1485	NaN	NaN	0.7098	0.8923	0.0229	0.0206	0.0218	0.0216	0.0207
0.0	0.0	0.0	-1217.5507	-641.1485	NaN	NaN	0.3449	0.8922	0.023	0.0207	0.0218	0.0216	0.0207
0.0	0.0	0.0	-2656.5507	-411.1485	NaN	NaN	0.134	0.892	0.0231	0.0208	0.0219	0.0216	0.0207
0.0	0.0	0.0	-2688.5507	-2913.1485	NaN	NaN	0.52	0.892	0.0231	0.0209	0.0219	0.0215	0.0208
0.0	0.0	0.0	-3379.5507	-320.1485	NaN	NaN	0.0865	0.8921	0.023	0.0208	0.0218	0.0215	0.0207
0.0	0.0	0.0	-2002.5507	1487.8515	NaN	NaN	-0.3	0.8924	0.023	0.0206	0.0217	0.0216	0.0207
0.0	0.0	0.0	-769.5507	1060.8515	NaN	NaN	1.3	0.8923	0.023	0.0206	0.0217	0.0217	0.0207
0.0	0.0	0.0	-1554.5507	672.8515	NaN	NaN	-0.3	0.892	0.0232	0.0206	0.0217	0.0218	0.0207
0.0	0.0	0.0	-1606.5507	-781.1485	NaN	NaN	0.3272	0.8918	0.0233	0.0208	0.0217	0.0218	0.0207
0.0	0.0	0.0	-1316.5507	-2296.1485	NaN	NaN	0.6356	0.8919	0.0232	0.0208	0.0217	0.0217	0.0207
0.0	0.0	0.0	-2988.5507	-448.1485	NaN	NaN	0.1304	0.892	0.0232	0.0208	0.0217	0.0216	0.0207
0.0	0.0	0.0	-2153.5507	-1427.1485	NaN	NaN	0.3986	0.8922	0.0231	0.0207	0.0217	0.0216	0.0207
0.0	0.0	0.0	623.4493	2450.8515	NaN	NaN	0.7972	0.8921	0.0231	0.0206	0.0217	0.0217	0.0207
0.0	0.0	0.0	-1073.5507	1489.8515	NaN	NaN	1.3	0.892	0.0231	0.0206	0.0217	0.0218	0.0208
0.0	0.0	0.0	-447.5507	2472.8515	NaN	NaN	1.221	0.8919	0.0232	0.0206	0.0217	0.0219	0.0208
0.0	0.0	0.0	-1140.5507	-1721.1485	NaN	NaN	0.6014	0.8917	0.0232	0.0207	0.0217	0.0219	0.0208
0.0	0.0	0.0	-824.5507	-714.1485	NaN	NaN	0.4641	0.8918	0.0232	0.0207	0.0217	0.0218	0.0208
0.0	0.0	0.0	-1934.5507	-810.1485	NaN	NaN	0.2952	0.8918	0.0232	0.0208	0.0217	0.0218	0.0208
0.0	0.0	0.0	-1796.5507	-1517.1485	NaN	NaN	0.4578	0.8917	0.0232	0.0208	0.0218	0.0218	0.0208
0.0	0.0	0.0	-3593.5507	-1117.1485	NaN	NaN	0.2372	0.8916	0.0232	0.0209	0.0218	0.0217	0.0208
0.0	0.0	0.0	-1198.5507	-2995.1485	NaN	NaN	0.7142	0.8915	0.0231	0.0211	0.0219	0.0216	0.0208
0.0	0.0	0.0	-2043.5507	-1024.1485	NaN	NaN	0.3338	0.8916	0.0231	0.0211	0.0219	0.0215	0.0209
0.0	0.0	0.0	-300.5507	-4495.1485	NaN	NaN	0.9373	0.8916	0.023	0.0211	0.0219	0.0215	0.0209
0.0	0.0	0.0	-2637.5507	423.8515	NaN	NaN	-0.1915	0.8918	0.023	0.021	0.0218	0.0215	0.0209
0.0	0.0	0.0	-1080.5507	-1202.1485	NaN	NaN	0.5266	0.8918	0.023	0.021	0.0218	0.0215	0.0209
0.0	0.0	0.0	-862.5507	-192.1485	NaN	NaN	0.1822	0.8918	0.023	0.021	0.0217	0.0215	0.021
0.0	0.0	0.0	-791.5507	-6.1485	NaN	NaN	0.0077	0.8917	0.0231	0.021	0.0218	0.0215	0.021
0.0	0.0	0.0	-1373.5507	-255.1485	NaN	NaN	0.1567	0.8917	0.0231	0.021	0.0217	0.0215	0.021
0.0	0.0	0.0	-2394.5507	1100.8515	NaN	NaN	-0.3	0.8914	0.0232	0.021	0.0218	0.0216	0.021
0.0	0.0	0.0	-1902.5507	364.8515	NaN	NaN	-0.2373	0.8915	0.0232	0.021	0.0218	0.0215	0.021
0.0	0.0	0.0	-338.5507	-987.1485	NaN	NaN	0.7446	0.8911	0.0232	0.0211	0.0218	0.0216	0.0211
0.0	0.0	0.0	-2477.5507	-35.1485	NaN	NaN	0.014	0.8911	0.0232	0.0212	0.0219	0.0215	0.0211
0.0	0.0	0.0	-2157.5507	-1340.1485	NaN	NaN	0.3832	0.8911	0.0232	0.0212	0.0219	0.0215	0.0211
0.0	0.0	0.0	-1546.5507	-953.1485	NaN	NaN	0.3813	0.8912	0.0231	0.0212	0.0219	0.0215	0.0211
0.0	0.0	0.0	-1142.5507	603.8515	NaN	NaN	-0.3	0.8913	0.0231	0.0211	0.0219	0.0215	0.0211
0.0	0.0	0.0	-1939.5507	1611.8515	NaN	NaN	-0.3	0.8913	0.0231	0.0211	0.0218	0.0215	0.0211
0.0	0.0	0.0	-1654.5507	-607.1485	NaN	NaN	0.2684	0.8912	0.0231	0.0213	0.0219	0.0214	0.0212
0.0	0.0	0.0	-2613.5507	-1112.1485	NaN	NaN	0.2985	0.8912	0.023	0.0214	0.0219	0.0213	0.0212
0.0	0.0	0.0	-1873.5507	-2921.1485	NaN	NaN	0.6092	0.8913	0.023	0.0213	0.0219	0.0213	0.0212
0.0	0.0	0.0	-1482.5507	-1480.1485	NaN	NaN	0.4996	0.8916	0.0229	0.0212	0.0218	0.0213	0.0212
0.0	0.0	0.0	-1706.5507	-13.1485	NaN	NaN	0.0076	0.8916	0.0229	0.0212	0.0218	0.0214	0.0212
0.0	0.0	0.0	-50.5507	-1817.1485	NaN	NaN	0.9729	0.8914	0.023	0.0212	0.0218	0.0214	0.0212
0.0	0.0	0.0	-3202.5507	-2934.1485	NaN	NaN	0.4781	0.8913	0.023	0.0212	0.0218	0.0214	0.0212
0.0	0.0	0.0	-1914.5507	1639.8515	NaN	NaN	-0.3	0.8913	0.0231	0.0212	0.0218	0.0215	0.0212
0.0	0.0	0.0	-1816.5507	-2619.1485	NaN	NaN	0.5905	0.8911	0.0231	0.0213	0.0218	0.0215	0.0212
0.0	0.0	0.0	-2931.5507	166.8515	NaN	NaN	-0.0604	0.891	0.0232	0.0213	0.0218	0.0216	0.0212
0.0	0.0	0.0	-2058.5507	1402.8515	NaN	NaN	-0.3	0.8908	0.0232	0.0212	0.0218	0.0217	0.0212
0.0	0.0	0.0	-3682.5507	2582.8515	NaN	NaN	-0.3	0.8908	0.0233	0.0212	0.0218	0.0218	0.0212
0.0	0.0	0.0	-1767.5507	568.8515	NaN	NaN	-0.3	0.8907	0.0233	0.0211	0.0218	0.0218	0.0213
0.0	0.0	0.0	-3510.5507	-747.1485	NaN	NaN	0.1755	0.8907	0.0233	0.0211	0.0218	0.0218	0.0212
0.0	0.0	0.0	-1259.5507	1290.8515	NaN	NaN	1.3	0.8907	0.0233	0.0211	0.0218	0.0218	0.0212
0.0	0.0	0.0	-3739.5507	2521.8515	NaN	NaN	-0.3	0.8908	0.0233	0.021	0.0218	0.0218	0.0212
0.0	0.0	0.0	-2635.5507	-155.1485	NaN	NaN	0.0556	0.8908	0.0234	0.0211	0.0218	0.0217	0.0212
0.0	0.0	0.0	-1181.5507	-2860.1485	NaN	NaN	0.7077	0.891	0.0233	0.0211	0.0218	0.0216	0.0212
0.0	0.0	0.0	-731.5507	-1292.1485	NaN	NaN	0.6385	0.891	0.0233	0.0211	0.0218	0.0216	0.0212
0.0	0.0	0.0	-777.5507	171.8515	NaN	NaN	-0.2837	0.891	0.0232	0.0211	0.0218	0.0217	0.0211
0.0	0.0	0.0	-2629.5507	1158.8515	NaN	NaN	-0.3	0.8908	0.0233	0.0211	0.0219	0.0218	0.0212
0.0	0.0	0.0	-891.5507	-2649.1485	NaN	NaN	0.7482	0.8904	0.0234	0.0212	0.0219	0.0218	0.0213
0.0	0.0	0.0	-3242.5507	2170.8515	NaN	NaN	-0.3	0.8904	0.0234	0.0212	0.0219	0.0218	0.0213
0.0	0.0	0.0	-2759.5507	-2830.1485	NaN	NaN	0.5063	0.89	0.0235	0.0213	0.022	0.0219	0.0213
0.0	0.0	0.0	-993.5507	1545.8515	NaN	NaN	1.3	0.8902	0.0234	0.0212	0.022	0.0219	0.0213
0.0	0.0	0.0	-1136.5507	1844.8515	NaN	NaN	1.3	0.8897	0.0235	0.0213	0.0221	0.0219	0.0214
0.0	0.0	0.0	-2130.5507	-2264.1485	NaN	NaN	0.5152	0.8895	0.0236	0.0214	0.0222	0.0219	0.0214
0.0	0.0	0.0	-2720.5507	2593.8515	NaN	NaN	-0.3	0.8896	0.0236	0.0214	0.0222	0.0219	0.0214
0.0	0.0	0.0	-2681.5507	-778.1485	NaN	NaN	0.2249	0.8895	0.0235	0.0215	0.0222	0.0218	0.0214
0.0	0.0	0.0	-282.5507	380.8515	NaN	NaN	1.3	0.8893	0.0236	0.0216	0.0223	0.0218	0.0214
0.0	0.0	0.0	-2615.5507	-2739.1485	NaN	NaN	0.5115	0.8891	0.0235	0.0217	0.0225	0.0217	0.0215
0.0	0.0	0.0	-970.5507	691.8515	NaN	NaN	-0.3	0.8893	0.0235	0.0217	0.0225	0.0216	0.0214
0.0	0.0	0.0	-2007.5507	-1679.1485	NaN	NaN	0.4555	0.8894	0.0235	0.0218	0.0225	0.0215	0.0213
0.0	0.0	0.0	-3380.5507	-1682.1485	NaN	NaN	0.3323	0.8897	0.0234	0.0218	0.0225	0.0214	0.0213
0.0	0.0	0.0	-2252.5507	-2824.1485	NaN	NaN	0.5563	0.8901	0.0232	0.0217	0.0225	0.0212	0.0212
0.0	0.0	0.0	1096.4493	-1819.1485	NaN	NaN	1.3	0.8904	0.0231	0.0217	0.0224	0.0212	0.0212
0.0	0.0	0.0	-2852.5507	7.8515	NaN	NaN	-0.0028	0.8905	0.023	0.0216	0.0225	0.0213	0.0212
0.0	0.0	0.0	-2106.5507	-431.1485	NaN	NaN	0.1699	0.8905	0.023	0.0216	0.0225	0.0213	0.0212
0.0	0.0	0.0	-1149.5507	-1096.1485	NaN	NaN	0.4881	0.8905	0.023	0.0217	0.0225	0.0212	0.0211
0.0	0.0	0.0	-1195.5507	-2814.1485	NaN	NaN	0.7018	0.8905	0.023	0.0217	0.0225	0.0212	0.0211
0.0	0.0	0.0	-1709.5507	-3274.1485	NaN	NaN	0.657	0.8907	0.023	0.0218	0.0225	0.0211	0.0211
0.0	0.0	0.0	-3096.5507	-1060.1485	NaN	NaN	0.255	0.8907	0.0229	0.0218	0.0225	0.0211	0.021
0.0	0.0	0.0	-2624.5507	-1205.1485	NaN	NaN	0.3147	0.8908	0.0229	0.0218	0.0225	0.021	0.021
0.0	0.0	0.0	-2450.5507	-2058.1485	NaN	NaN	0.4565	0.8908	0.0229	0.0219	0.0225	0.021	0.021
0.0	0.0	0.0	-2953.5507	-1127.1485	NaN	NaN	0.2762	0.8909	0.0228	0.0219	0.0224	0.021	0.021
0.0	0.0	0.0	-1400.5507	-2401.1485	NaN	NaN	0.6316	0.8909	0.0228	0.0219	0.0224	0.0209	0.021
0.0	0.0	0.0	-2358.5507	-1633.1485	NaN	NaN	0.4091	0.891	0.0228	0.022	0.0224	0.0209	0.021
0.0	0.0	0.0	-3133.5507	-1225.1485	NaN	NaN	0.2811	0.8911	0.0228	0.022	0.0223	0.0208	0.0209
0.0	0.0	0.0	-2113.5507	-1113.1485	NaN	NaN	0.345	0.8911	0.0228	0.022	0.0223	0.0208	0.0209
0.0	0.0	0.0	-2117.5507	-1747.1485	NaN	NaN	0.4521	0.8911	0.0229	0.0221	0.0223	0.0207	0.021
0.0	0.0	0.0	-2019.5507	-2534.1485	NaN	NaN	0.5565	0.8912	0.0229	0.0221	0.0222	0.0207	0.021
0.0	0.0	0.0	-3229.5507	-759.1485	NaN	NaN	0.1903	0.8912	0.0229	0.0221	0.0221	0.0207	0.021
0.0	0.0	0.0	-3565.5507	1347.8515	NaN	NaN	-0.3	0.8913	0.0229	0.022	0.0221	0.0207	0.021
0.0	0.0	0.0	76.4493	-33.1485	NaN	NaN	-0.3	0.891	0.023	0.022	0.0221	0.0208	0.021
0.0	0.0	0.0	-2373.5507	-558.1485	NaN	NaN	0.1904	0.8908	0.0231	0.0221	0.0221	0.0208	0.021
0.0	0.0	0.0	-2569.5507	-197.1485	NaN	NaN	0.0713	0.8905	0.0233	0.0222	0.0221	0.0208	0.021
0.0	0.0	0.0	-3967.5507	-2387.1485	NaN	NaN	0.3757	0.8906	0.0233	0.0223	0.0221	0.0207	0.0211
0.0	0.0	0.0	-1526.5507	-871.1485	NaN	NaN	0.3633	0.8907	0.0233	0.0223	0.0221	0.0206	0.0211
0.0	0.0	0.0	-2343.5507	-3509.1485	NaN	NaN	0.5996	0.8909	0.0231	0.0223	0.022	0.0205	0.0211
0.0	0.0	0.0	-3299.5507	1302.8515	NaN	NaN	-0.3	0.8909	0.0231	0.0223	0.022	0.0206	0.0211
0.0	0.0	0.0	-1223.5507	1503.8515	NaN	NaN	1.3	0.8909	0.0231	0.0222	0.022	0.0206	0.0212
0.0	0.0	0.0	-2684.5507	-176.1485	NaN	NaN	0.0616	0.8908	0.0231	0.0223	0.022	0.0206	0.0213
0.0	0.0	0.0	-2584.5507	-1418.1485	NaN	NaN	0.3543	0.8908	0.023	0.0223	0.022	0.0205	0.0213
0.0	0.0	0.0	-3065.5507	-435.1485	NaN	NaN	0.1243	0.8909	0.023	0.0223	0.022	0.0205	0.0213
0.0	0.0	0.0	-2896.5507	-926.1485	NaN	NaN	0.2423	0.891	0.0229	0.0222	0.022	0.0205	0.0214
0.0	0.0	0.0	-1342.5507	577.8515	NaN	NaN	-0.3	0.8913	0.0228	0.0221	0.022	0.0204	0.0214
0.0	0.0	0.0	-876.5507	-2131.1485	NaN	NaN	0.7086	0.8914	0.0227	0.0221	0.022	0.0204	0.0214
0.0	0.0	0.0	-618.5507	-1095.1485	NaN	NaN	0.6391	0.8916	0.0227	0.0221	0.022	0.0204	0.0214
0.0	0.0	0.0	-3146.5507	-3039.1485	NaN	NaN	0.4913	0.8916	0.0226	0.022	0.022	0.0204	0.0214
0.0	0.0	0.0	-2031.5507	673.8515	NaN	NaN	-0.3	0.8917	0.0225	0.0219	0.022	0.0205	0.0214
0.0	0.0	0.0	-1624.5507	-2390.1485	NaN	NaN	0.5953	0.8918	0.0225	0.0219	0.022	0.0204	0.0214
0.0	0.0	0.0	-2071.5507	-3171.1485	NaN	NaN	0.6049	0.8918	0.0224	0.0219	0.022	0.0205	0.0214
0.0	0.0	0.0	-233.5507	-1820.1485	NaN	NaN	0.8863	0.8919	0.0224	0.0218	0.022	0.0205	0.0214
0.0	0.0	0.0	-2782.5507	55.8515	NaN	NaN	-0.0205	0.8919	0.0224	0.0218	0.022	0.0206	0.0214
0.0	0.0	0.0	-1986.5507	-82.1485	NaN	NaN	0.0397	0.8919	0.0224	0.0217	0.022	0.0206	0.0214
0.0	0.0	0.0	-1454.5507	-1020.1485	NaN	NaN	0.4122	0.8919	0.0224	0.0217	0.022	0.0207	0.0214
0.0	0.0	0.0	-1823.5507	-502.1485	NaN	NaN	0.2159	0.8918	0.0224	0.0217	0.022	0.0207	0.0214
0.0	0.0	0.0	-2606.5507	302.8515	NaN	NaN	-0.1315	0.8919	0.0224	0.0217	0.022	0.0207	0.0213
0.0	0.0	0.0	-1819.5507	-2066.1485	NaN	NaN	0.5317	0.8919	0.0224	0.0216	0.022	0.0207	0.0213
0.0	0.0	0.0	-2058.5507	-784.1485	NaN	NaN	0.2758	0.8919	0.0223	0.0216	0.0221	0.0208	0.0213
0.0	0.0	0.0	-2676.5507	-1185.1485	NaN	NaN	0.3069	0.8919	0.0224	0.0216	0.0221	0.0208	0.0213
0.0	0.0	0.0	-1870.5507	563.8515	NaN	NaN	-0.3	0.8918	0.0224	0.0216	0.0221	0.0209	0.0213
0.0	0.0	0.0	-2035.5507	-1025.1485	NaN	NaN	0.3349	0.8916	0.0224	0.0216	0.0221	0.0209	0.0213
0.0	0.0	0.0	-2883.5507	-613.1485	NaN	NaN	0.1754	0.8915	0.0225	0.0216	0.0222	0.021	0.0213
0.0	0.0	0.0	-1188.5507	-2554.1485	NaN	NaN	0.6824	0.8914	0.0225	0.0216	0.0222	0.0211	0.0213
0.0	0.0	0.0	-1105.5507	1234.8515	NaN	NaN	1.3	0.8914	0.0224	0.0214	0.0222	0.0212	0.0213
0.0	0.0	0.0	-1074.5507	1228.8515	NaN	NaN	1.3	0.8914	0.0225	0.0213	0.0222	0.0213	0.0213
0.0	0.0	0.0	-2142.5507	-2375.1485	NaN	NaN	0.5257	0.8917	0.0224	0.0213	0.0222	0.0212	0.0212
0.0	0.0	0.0	-1979.5507	500.8515	NaN	NaN	-0.3	0.892	0.0224	0.0211	0.0221	0.0213	0.0211
0.0	0.0	0.0	-2632.5507	416.8515	NaN	NaN	-0.1881	0.8925	0.0224	0.021	0.022	0.0212	0.0209
0.0	0.0	0.0	-2127.5507	237.8515	NaN	NaN	-0.1259	0.8927	0.0224	0.0209	0.022	0.0212	0.0208
0.0	0.0	0.0	-1482.5507	-1419.1485	NaN	NaN	0.4891	0.893	0.0225	0.0208	0.022	0.0211	0.0206
0.0	0.0	0.0	-1769.5507	1135.8515	NaN	NaN	-0.3	0.8936	0.0225	0.0206	0.022	0.021	0.0203
0.0	0.0	0.0	-1150.5507	-2465.1485	NaN	NaN	0.6818	0.8936	0.0225	0.0205	0.022	0.0211	0.0203
0.0	0.0	0.0	-501.5507	-753.1485	NaN	NaN	0.6003	0.8937	0.0226	0.0204	0.0221	0.0211	0.0202
0.0	0.0	0.0	-2875.5507	-701.1485	NaN	NaN	0.196	0.8934	0.0226	0.0204	0.0221	0.0212	0.0202
0.0	0.0	0.0	-2814.5507	-1427.1485	NaN	NaN	0.3365	0.8932	0.0227	0.0204	0.0222	0.0213	0.0201
0.0	0.0	0.0	-2804.5507	4.8515	NaN	NaN	-0.0017	0.8931	0.0227	0.0205	0.0222	0.0214	0.0201
0.0	0.0	0.0	-1822.5507	-2419.1485	NaN	NaN	0.5703	0.8928	0.0228	0.0205	0.0223	0.0215	0.0201
0.0	0.0	0.0	-2239.5507	-419.1485	NaN	NaN	0.1577	0.8927	0.0228	0.0205	0.0224	0.0215	0.02
0.0	0.0	0.0	-1574.5507	-708.1485	NaN	NaN	0.3102	0.8931	0.0227	0.0204	0.0223	0.0214	0.02
0.0	0.0	0.0	-790.5507	2196.8515	NaN	NaN	1.3	0.8931	0.0228	0.0204	0.0223	0.0214	0.02
0.0	0.0	0.0	-2808.5507	-1208.1485	NaN	NaN	0.3008	0.8931	0.0227	0.0204	0.0223	0.0214	0.02
0.0	0.0	0.0	-740.5507	-1896.1485	NaN	NaN	0.7191	0.8933	0.0226	0.0204	0.0223	0.0214	0.02
0.0	0.0	0.0	-876.5507	429.8515	NaN	NaN	-0.3	0.8932	0.0226	0.0204	0.0223	0.0213	0.0201
0.0	0.0	0.0	-385.5507	-2101.1485	NaN	NaN	0.845	0.8931	0.0225	0.0205	0.0222	0.0213	0.0203
0.0	0.0	0.0	-985.5507	-375.1485	NaN	NaN	0.2757	0.8926	0.0224	0.0208	0.0223	0.0214	0.0205
0.0	0.0	0.0	-3032.5507	-275.1485	NaN	NaN	0.0832	0.8923	0.0223	0.021	0.0223	0.0214	0.0207
0.0	0.0	0.0	-2512.5507	-2260.1485	NaN	NaN	0.4736	0.8923	0.0223	0.0211	0.0222	0.0213	0.0208
0.0	0.0	0.0	-1590.5507	-3899.1485	NaN	NaN	0.7103	0.8922	0.0223	0.0212	0.0222	0.0213	0.0208
0.0	0.0	0.0	58.4493	444.8515	NaN	NaN	0.8839	0.8924	0.0224	0.0211	0.0221	0.0212	0.0207
0.0	0.0	0.0	-256.5507	-1412.1485	NaN	NaN	0.8463	0.8922	0.0225	0.0211	0.0221	0.0212	0.0209
0.0	0.0	0.0	-245.5507	-819.1485	NaN	NaN	0.7694	0.8921	0.0225	0.0212	0.0221	0.0212	0.0209
0.0	0.0	0.0	-2023.5507	-656.1485	NaN	NaN	0.2449	0.8924	0.0225	0.021	0.022	0.0212	0.0209
0.0	0.0	0.0	-969.5507	106.8515	NaN	NaN	-0.1239	0.8928	0.0225	0.0208	0.0219	0.0211	0.0209
0.0	0.0	0.0	-1010.5507	199.8515	NaN	NaN	-0.2465	0.8941	0.0221	0.0204	0.0217	0.0211	0.0207
0.0	0.0	0.0	-1399.5507	1742.8515	NaN	NaN	1.3	0.8933	0.0225	0.0205	0.0218	0.0211	0.0208
0.0	0.0	0.0	-2625.5507	-63.1485	NaN	NaN	0.0235	0.8941	0.0223	0.0205	0.0216	0.0209	0.0206
0.0	0.0	0.0	-871.5507	2116.8515	NaN	NaN	1.3	0.8946	0.0222	0.0204	0.0216	0.0208	0.0204
0.0	0.0	0.0	-683.5507	-2291.1485	NaN	NaN	0.7702	0.8947	0.022	0.0205	0.0216	0.0208	0.0204
0.0	0.0	0.0	-1871.5507	167.8515	NaN	NaN	-0.0985	0.8951	0.0218	0.0205	0.0216	0.0208	0.0202
0.0	0.0	0.0	-3068.5507	-4437.1485	NaN	NaN	0.5912	0.8953	0.0215	0.0206	0.0216	0.0208	0.0202
0.0	0.0	0.0	-1886.5507	-2152.1485	NaN	NaN	0.5329	0.8954	0.0214	0.0206	0.0217	0.0208	0.0201
0.0	0.0	0.0	-1719.5507	-850.1485	NaN	NaN	0.3308	0.8956	0.0212	0.0206	0.0217	0.0208	0.0201
0.0	0.0	0.0	-720.5507	-2432.1485	NaN	NaN	0.7714	0.8957	0.0211	0.0207	0.0218	0.0207	0.0201
0.0	0.0	0.0	-1348.5507	-2520.1485	NaN	NaN	0.6514	0.896	0.021	0.0207	0.0218	0.0205	0.02
0.0	0.0	0.0	-1913.5507	2616.8515	NaN	NaN	1.3	0.8963	0.0209	0.0206	0.0218	0.0205	0.0199
0.0	0.0	0.0	-1866.5507	-1236.1485	NaN	NaN	0.3984	0.8962	0.0209	0.0206	0.0218	0.0205	0.0199
0.0	0.0	0.0	-1784.5507	380.8515	NaN	NaN	-0.2713	0.895	0.0212	0.0208	0.022	0.0209	0.0201
0.0	0.0	0.0	-3726.5507	-1746.1485	NaN	NaN	0.3191	0.8944	0.0216	0.021	0.0219	0.021	0.02
0.0	0.0	0.0	-2614.5507	-2475.1485	NaN	NaN	0.4863	0.882	0.0245	0.0232	0.024	0.0236	0.0226
0.0	0.0	0.0	-2187.5507	-886.1485	NaN	NaN	0.2883	0.8984	0.0208	0.0199	0.0219	0.0209	0.0182
