# Supplementary material for: DeepFRET, a software for rapid and automated single-molecule FRET data classification using deep learning
Source: eLife. 2020 Nov 3;9:e60404. doi: 10.7554/eLife.60404 (PMC7609065; doi:10.7554/eLife.60404)
Supplement: Figure 4—source data 1. [file elife-60404-fig4-data1.zip › Figure 4-source data 1/Fig_S4a/Traces/traces_all_n294/Traces_Fig2d_4mMAc_mov2_combined_tif_pair15.txt]

Exported by DeepFRET
Date: 2020-08-26, 18:13
Video filename: None
FRET pair #15
Bleaches at 882
D-Dexc-bg	A-Dexc-bg	A-Aexc-bg	D-Dexc-rw	A-Dexc-rw	A-Aexc-rw	S	E	p_bleached	p_aggregated	p_noisy	p_scrambled	p_static	p_dynamic
0.0	0.0	0.0	18819.8561	7660.3086	NaN	NaN	0.2893	0.0473	0.7131	0.02	0.1226	0.0501	0.0468
0.0	0.0	0.0	18958.8561	7667.3086	NaN	NaN	0.288	0.0411	0.7353	0.0188	0.1172	0.0491	0.0385
0.0	0.0	0.0	18764.8561	9985.3086	NaN	NaN	0.3473	0.0376	0.7684	0.0181	0.0958	0.0472	0.0329
0.0	0.0	0.0	20530.8561	6494.3086	NaN	NaN	0.2403	0.0371	0.7719	0.0181	0.0931	0.0473	0.0325
0.0	0.0	0.0	22723.8561	7343.3086	NaN	NaN	0.2442	0.0356	0.7787	0.0184	0.0864	0.0475	0.0334
0.0	0.0	0.0	21095.8561	8969.3086	NaN	NaN	0.2983	0.0357	0.7754	0.0185	0.0876	0.0489	0.0339
0.0	0.0	0.0	21813.8561	12850.3086	NaN	NaN	0.3707	0.036	0.7734	0.0192	0.0868	0.05	0.0346
0.0	0.0	0.0	17195.8561	8127.3086	NaN	NaN	0.3209	0.0378	0.7684	0.0197	0.0875	0.0516	0.035
0.0	0.0	0.0	18474.8561	9185.3086	NaN	NaN	0.3321	0.0385	0.7628	0.0197	0.0897	0.0534	0.0359
0.0	0.0	0.0	19311.8561	7359.3086	NaN	NaN	0.2759	0.0403	0.7546	0.0197	0.0934	0.0562	0.0358
0.0	0.0	0.0	17959.8561	11463.3086	NaN	NaN	0.3896	0.0418	0.7426	0.0197	0.1004	0.0588	0.0367
0.0	0.0	0.0	19213.8561	9363.3086	NaN	NaN	0.3277	0.0431	0.7353	0.0197	0.1043	0.061	0.0366
0.0	0.0	0.0	20075.8561	11530.3086	NaN	NaN	0.3648	0.044	0.7286	0.0193	0.1103	0.0613	0.0366
0.0	0.0	0.0	18255.8561	8986.3086	NaN	NaN	0.3299	0.043	0.7278	0.0189	0.112	0.0618	0.0365
0.0	0.0	0.0	13917.8561	7725.3086	NaN	NaN	0.3569	0.0436	0.7262	0.018	0.1162	0.0607	0.0353
0.0	0.0	0.0	17117.8561	8630.3086	NaN	NaN	0.3352	0.0412	0.7358	0.0178	0.1121	0.0579	0.0351
0.0	0.0	0.0	17556.8561	6666.3086	NaN	NaN	0.2752	0.0443	0.7313	0.0178	0.116	0.0567	0.034
0.0	0.0	0.0	13038.8561	11201.3086	NaN	NaN	0.4621	0.0434	0.7293	0.0173	0.1183	0.0574	0.0343
0.0	0.0	0.0	15571.8561	9217.3086	NaN	NaN	0.3718	0.0437	0.7169	0.0169	0.1268	0.0602	0.0355
0.0	0.0	0.0	16096.8561	8877.3086	NaN	NaN	0.3555	0.0439	0.7171	0.0169	0.1273	0.0596	0.0352
0.0	0.0	0.0	17433.8561	7505.3086	NaN	NaN	0.3009	0.0443	0.7074	0.0166	0.1343	0.0617	0.0357
0.0	0.0	0.0	19153.8561	9616.3086	NaN	NaN	0.3342	0.0452	0.7048	0.0164	0.1372	0.0611	0.0353
0.0	0.0	0.0	17059.8561	9244.3086	NaN	NaN	0.3514	0.0441	0.711	0.0167	0.1329	0.0601	0.0351
0.0	0.0	0.0	15073.8561	9582.3086	NaN	NaN	0.3886	0.0449	0.7048	0.0166	0.1372	0.0608	0.0357
0.0	0.0	0.0	16666.8561	8714.3086	NaN	NaN	0.3433	0.0444	0.7088	0.0167	0.134	0.0603	0.0358
0.0	0.0	0.0	16472.8561	10648.3086	NaN	NaN	0.3926	0.0442	0.7126	0.0168	0.1317	0.0591	0.0356
0.0	0.0	0.0	17799.8561	9507.3086	NaN	NaN	0.3482	0.0435	0.7129	0.0169	0.1307	0.0598	0.0361
0.0	0.0	0.0	14170.8561	9122.3086	NaN	NaN	0.3916	0.0457	0.6991	0.0164	0.1402	0.0619	0.0367
0.0	0.0	0.0	16921.8561	10177.3086	NaN	NaN	0.3756	0.0451	0.7015	0.0164	0.1382	0.0616	0.0372
0.0	0.0	0.0	19841.8561	7837.3086	NaN	NaN	0.2831	0.0463	0.6913	0.0162	0.1445	0.064	0.0377
0.0	0.0	0.0	12995.8561	11414.3086	NaN	NaN	0.4676	0.0453	0.6928	0.0162	0.1438	0.0638	0.0381
0.0	0.0	0.0	14460.8561	9772.3086	NaN	NaN	0.4033	0.0463	0.6829	0.0161	0.1492	0.0667	0.0386
0.0	0.0	0.0	17042.8561	10170.3086	NaN	NaN	0.3737	0.0457	0.6887	0.0164	0.1453	0.0646	0.0393
0.0	0.0	0.0	16562.8561	8068.3086	NaN	NaN	0.3276	0.0445	0.6935	0.0169	0.1403	0.0647	0.04
0.0	0.0	0.0	14103.8561	10551.3086	NaN	NaN	0.428	0.0441	0.6956	0.017	0.1389	0.0642	0.0402
0.0	0.0	0.0	17483.8561	11709.3086	NaN	NaN	0.4011	0.0431	0.6973	0.0173	0.1368	0.0641	0.0414
0.0	0.0	0.0	16304.8561	9834.3086	NaN	NaN	0.3762	0.044	0.6935	0.0175	0.1389	0.064	0.0421
0.0	0.0	0.0	17146.8561	8745.3086	NaN	NaN	0.3378	0.0425	0.6984	0.0176	0.1353	0.0634	0.0429
0.0	0.0	0.0	14690.8561	7152.3086	NaN	NaN	0.3274	0.0429	0.6969	0.0178	0.1356	0.0634	0.0434
0.0	0.0	0.0	16828.8561	8672.3086	NaN	NaN	0.3401	0.0409	0.703	0.018	0.1309	0.0632	0.0441
0.0	0.0	0.0	14527.8561	12147.3086	NaN	NaN	0.4554	0.041	0.7074	0.0181	0.1287	0.0619	0.0429
0.0	0.0	0.0	13036.8561	5644.3086	NaN	NaN	0.3021	0.0385	0.7203	0.0183	0.121	0.0603	0.0417
0.0	0.0	0.0	14201.8561	9078.3086	NaN	NaN	0.39	0.0395	0.712	0.0181	0.1269	0.0616	0.0418
0.0	0.0	0.0	15208.8561	7302.3086	NaN	NaN	0.3244	0.0385	0.7245	0.0178	0.1203	0.059	0.0399
0.0	0.0	0.0	19506.8561	10253.3086	NaN	NaN	0.3445	0.0389	0.7161	0.0176	0.1262	0.0602	0.041
0.0	0.0	0.0	13326.8561	10312.3086	NaN	NaN	0.4362	0.0395	0.7207	0.0175	0.1243	0.0589	0.0392
0.0	0.0	0.0	14623.8561	10177.3086	NaN	NaN	0.4104	0.039	0.7207	0.0175	0.1246	0.0589	0.0393
0.0	0.0	0.0	13583.8561	8626.3086	NaN	NaN	0.3884	0.0397	0.7228	0.0175	0.1233	0.0586	0.0381
0.0	0.0	0.0	16189.8561	7854.3086	NaN	NaN	0.3267	0.039	0.7233	0.0174	0.1232	0.0584	0.0387
0.0	0.0	0.0	13887.8561	11230.3086	NaN	NaN	0.4471	0.0405	0.7194	0.0176	0.1252	0.0594	0.038
0.0	0.0	0.0	19990.8561	8766.3086	NaN	NaN	0.3048	0.0394	0.7244	0.0178	0.1221	0.0582	0.0381
0.0	0.0	0.0	15426.8561	8939.3086	NaN	NaN	0.3669	0.0418	0.7116	0.0178	0.1302	0.0603	0.0383
0.0	0.0	0.0	15049.8561	11310.3086	NaN	NaN	0.4291	0.0419	0.7092	0.0176	0.1324	0.0598	0.0389
0.0	0.0	0.0	14510.8561	8618.3086	NaN	NaN	0.3726	0.0437	0.6997	0.0174	0.1391	0.0616	0.0386
0.0	0.0	0.0	14855.8561	10357.3086	NaN	NaN	0.4108	0.0439	0.6994	0.0173	0.1399	0.0606	0.0389
0.0	0.0	0.0	19585.8561	7528.3086	NaN	NaN	0.2777	0.0453	0.6869	0.017	0.148	0.0636	0.0393
0.0	0.0	0.0	15346.8561	9790.3086	NaN	NaN	0.3895	0.0459	0.6877	0.0169	0.1477	0.063	0.0388
0.0	0.0	0.0	15265.8561	8091.3086	NaN	NaN	0.3464	0.0455	0.6891	0.0168	0.1466	0.0631	0.0388
0.0	0.0	0.0	16988.8561	10631.3086	NaN	NaN	0.3849	0.0477	0.6739	0.0164	0.1572	0.065	0.0397
0.0	0.0	0.0	14454.8561	9462.3086	NaN	NaN	0.3956	0.0474	0.6835	0.0165	0.1513	0.0623	0.039
0.0	0.0	0.0	15311.8561	7466.3086	NaN	NaN	0.3278	0.0482	0.67	0.0162	0.1607	0.0647	0.0401
0.0	0.0	0.0	14387.8561	10256.3086	NaN	NaN	0.4162	0.0484	0.6771	0.0162	0.1563	0.063	0.039
0.0	0.0	0.0	14898.8561	7414.3086	NaN	NaN	0.3323	0.0482	0.6783	0.0161	0.1564	0.0623	0.0387
0.0	0.0	0.0	18157.8561	6820.3086	NaN	NaN	0.2731	0.0494	0.6689	0.0157	0.1634	0.0639	0.0387
0.0	0.0	0.0	14727.8561	8453.3086	NaN	NaN	0.3647	0.0497	0.6647	0.015	0.1682	0.0637	0.0388
0.0	0.0	0.0	12135.8561	10177.3086	NaN	NaN	0.4561	0.0495	0.6671	0.0148	0.1673	0.0633	0.038
0.0	0.0	0.0	18724.8561	9388.3086	NaN	NaN	0.3339	0.0489	0.663	0.0142	0.172	0.0637	0.0382
0.0	0.0	0.0	17676.8561	11062.3086	NaN	NaN	0.3849	0.049	0.6547	0.0132	0.1814	0.0639	0.0378
0.0	0.0	0.0	14162.8561	8634.3086	NaN	NaN	0.3787	0.0478	0.6616	0.0132	0.1769	0.0634	0.0371
0.0	0.0	0.0	14526.8561	7449.3086	NaN	NaN	0.339	0.0475	0.6561	0.0126	0.1833	0.0637	0.0369
0.0	0.0	0.0	12898.8561	11675.3086	NaN	NaN	0.4751	0.0471	0.6535	0.0122	0.1863	0.0643	0.0366
0.0	0.0	0.0	15736.8561	9320.3086	NaN	NaN	0.372	0.0469	0.6498	0.0116	0.1912	0.0639	0.0365
0.0	0.0	0.0	12055.8561	9200.3086	NaN	NaN	0.4328	0.0457	0.6555	0.0113	0.1888	0.0629	0.0358
0.0	0.0	0.0	12897.8561	8927.3086	NaN	NaN	0.409	0.0444	0.6648	0.0113	0.183	0.061	0.0354
0.0	0.0	0.0	13172.8561	10137.3086	NaN	NaN	0.4349	0.0433	0.6764	0.0113	0.1756	0.059	0.0344
0.0	0.0	0.0	13026.8561	7182.3086	NaN	NaN	0.3554	0.0417	0.6851	0.0112	0.1706	0.0576	0.0338
0.0	0.0	0.0	14403.8561	4136.3086	NaN	NaN	0.2231	0.041	0.6825	0.0107	0.175	0.0571	0.0338
0.0	0.0	0.0	13136.8561	8963.3086	NaN	NaN	0.4056	0.0393	0.6924	0.0106	0.1701	0.0545	0.0331
0.0	0.0	0.0	13677.8561	9656.3086	NaN	NaN	0.4138	0.0383	0.6912	0.0105	0.1728	0.054	0.0333
0.0	0.0	0.0	15033.8561	13577.3086	NaN	NaN	0.4745	0.038	0.6874	0.0101	0.1782	0.0529	0.0333
0.0	0.0	0.0	15520.8561	14201.3086	NaN	NaN	0.4778	0.0368	0.6961	0.01	0.1737	0.0504	0.0329
0.0	0.0	0.0	12793.8561	8988.3086	NaN	NaN	0.4126	0.036	0.6998	0.0101	0.1716	0.05	0.0326
0.0	0.0	0.0	11346.8561	11572.3086	NaN	NaN	0.5049	0.0356	0.7018	0.0101	0.1705	0.0495	0.0325
0.0	0.0	0.0	13281.8561	9799.3086	NaN	NaN	0.4246	0.0343	0.707	0.0102	0.1667	0.0489	0.0329
0.0	0.0	0.0	13886.8561	7380.3086	NaN	NaN	0.347	0.0344	0.7049	0.0105	0.1675	0.049	0.0336
0.0	0.0	0.0	12477.8561	7143.3086	NaN	NaN	0.3641	0.0332	0.7124	0.0108	0.1612	0.0483	0.0341
0.0	0.0	0.0	14717.8561	10087.3086	NaN	NaN	0.4067	0.0329	0.7132	0.0112	0.1591	0.0484	0.0352
0.0	0.0	0.0	13472.8561	7897.3086	NaN	NaN	0.3695	0.0328	0.7144	0.0116	0.1564	0.0484	0.0364
0.0	0.0	0.0	14942.8561	10776.3086	NaN	NaN	0.419	0.032	0.7207	0.0118	0.1513	0.0469	0.0373
0.0	0.0	0.0	10854.8561	6653.3086	NaN	NaN	0.38	0.0313	0.7306	0.0125	0.1421	0.046	0.0375
0.0	0.0	0.0	15494.8561	5827.3086	NaN	NaN	0.2733	0.0303	0.7397	0.0131	0.1336	0.045	0.0383
0.0	0.0	0.0	11168.8561	9888.3086	NaN	NaN	0.4696	0.031	0.7408	0.0134	0.1317	0.0449	0.0382
0.0	0.0	0.0	14021.8561	8378.3086	NaN	NaN	0.374	0.0301	0.7513	0.0138	0.1233	0.0434	0.0381
0.0	0.0	0.0	12522.8561	7951.3086	NaN	NaN	0.3884	0.0311	0.7463	0.0141	0.1257	0.0446	0.0382
0.0	0.0	0.0	13499.8561	7197.3086	NaN	NaN	0.3477	0.0305	0.752	0.0141	0.1221	0.0434	0.0379
0.0	0.0	0.0	15015.8561	10443.3086	NaN	NaN	0.4102	0.0311	0.7518	0.0143	0.1219	0.0437	0.0372
0.0	0.0	0.0	12474.8561	8120.3086	NaN	NaN	0.3943	0.031	0.7531	0.0141	0.1223	0.0429	0.0367
0.0	0.0	0.0	13901.8561	8511.3086	NaN	NaN	0.3797	0.0311	0.7468	0.0139	0.1275	0.0436	0.0371
0.0	0.0	0.0	10825.8561	7810.3086	NaN	NaN	0.4191	0.0313	0.7479	0.0137	0.1272	0.0435	0.0364
0.0	0.0	0.0	13937.8561	7973.3086	NaN	NaN	0.3639	0.0308	0.7478	0.0135	0.1278	0.0437	0.0365
0.0	0.0	0.0	12998.8561	9199.3086	NaN	NaN	0.4144	0.0314	0.7443	0.013	0.1315	0.0441	0.0357
0.0	0.0	0.0	13170.8561	9232.3086	NaN	NaN	0.4121	0.0304	0.752	0.0128	0.1272	0.0428	0.0347
0.0	0.0	0.0	15328.8561	4609.3086	NaN	NaN	0.2312	0.0308	0.7476	0.0125	0.1314	0.0437	0.0341
0.0	0.0	0.0	10341.8561	7936.3086	NaN	NaN	0.4342	0.0304	0.7465	0.0117	0.135	0.0429	0.0334
0.0	0.0	0.0	13170.8561	7826.3086	NaN	NaN	0.3727	0.0304	0.7454	0.0113	0.1373	0.0428	0.0327
0.0	0.0	0.0	13455.8561	7776.3086	NaN	NaN	0.3663	0.0301	0.7469	0.0108	0.1385	0.042	0.0317
0.0	0.0	0.0	13907.8561	7681.3086	NaN	NaN	0.3558	0.0295	0.7491	0.0105	0.1388	0.0414	0.0308
0.0	0.0	0.0	12544.8561	7443.3086	NaN	NaN	0.3724	0.0292	0.7518	0.01	0.1386	0.041	0.0294
0.0	0.0	0.0	13481.8561	7195.3086	NaN	NaN	0.348	0.0289	0.7536	0.0098	0.1383	0.0408	0.0286
0.0	0.0	0.0	13762.8561	5849.3086	NaN	NaN	0.2982	0.0293	0.7513	0.0094	0.1412	0.0411	0.0277
0.0	0.0	0.0	16159.8561	8935.3086	NaN	NaN	0.3561	0.0291	0.7515	0.0092	0.1426	0.0405	0.0271
0.0	0.0	0.0	14214.8561	10043.3086	NaN	NaN	0.414	0.0297	0.7507	0.009	0.1439	0.0406	0.0261
0.0	0.0	0.0	13509.8561	9839.3086	NaN	NaN	0.4214	0.0295	0.7529	0.0087	0.1435	0.0403	0.0251
0.0	0.0	0.0	15721.8561	9302.3086	NaN	NaN	0.3717	0.0297	0.7516	0.0086	0.145	0.0403	0.0248
0.0	0.0	0.0	12440.8561	8210.3086	NaN	NaN	0.3976	0.0296	0.7545	0.0084	0.1437	0.0396	0.0241
0.0	0.0	0.0	14980.8561	12809.3086	NaN	NaN	0.4609	0.0295	0.7565	0.0084	0.1423	0.0395	0.0238
0.0	0.0	0.0	14282.8561	8037.3086	NaN	NaN	0.3601	0.0297	0.7584	0.0083	0.1411	0.0391	0.0234
0.0	0.0	0.0	14247.8561	9560.3086	NaN	NaN	0.4016	0.0295	0.7592	0.0083	0.1409	0.0388	0.0233
0.0	0.0	0.0	13006.8561	4087.3086	NaN	NaN	0.2391	0.0296	0.7601	0.0083	0.1402	0.0388	0.0231
0.0	0.0	0.0	15254.8561	8801.3086	NaN	NaN	0.3659	0.029	0.7607	0.0083	0.1406	0.0382	0.0231
0.0	0.0	0.0	14279.8561	9018.3086	NaN	NaN	0.3871	0.0291	0.7588	0.0083	0.142	0.0385	0.0233
0.0	0.0	0.0	13684.8561	11953.3086	NaN	NaN	0.4662	0.0288	0.7597	0.0083	0.1421	0.0378	0.0233
0.0	0.0	0.0	11860.8561	8741.3086	NaN	NaN	0.4243	0.029	0.7589	0.0084	0.1421	0.0382	0.0234
0.0	0.0	0.0	9783.8561	11142.3086	NaN	NaN	0.5325	0.0286	0.7623	0.0083	0.1401	0.0375	0.0232
0.0	0.0	0.0	13187.8561	8344.3086	NaN	NaN	0.3875	0.0288	0.7632	0.0084	0.1383	0.0381	0.0232
0.0	0.0	0.0	16264.8561	9077.3086	NaN	NaN	0.3582	0.0287	0.7644	0.0084	0.1378	0.0376	0.0232
0.0	0.0	0.0	11919.8561	8939.3086	NaN	NaN	0.4286	0.029	0.7637	0.0085	0.1376	0.038	0.0232
0.0	0.0	0.0	15915.8561	11407.3086	NaN	NaN	0.4175	0.0288	0.7627	0.0085	0.1385	0.0381	0.0233
0.0	0.0	0.0	11391.8561	10142.3086	NaN	NaN	0.471	0.0296	0.7567	0.0086	0.1431	0.0383	0.0237
0.0	0.0	0.0	17189.8561	6673.3086	NaN	NaN	0.2796	0.0293	0.7581	0.0086	0.1419	0.0386	0.0235
0.0	0.0	0.0	17251.8561	8145.3086	NaN	NaN	0.3207	0.03	0.7551	0.0086	0.1444	0.0383	0.0237
0.0	0.0	0.0	10685.8561	9827.3086	NaN	NaN	0.4791	0.0297	0.7544	0.0086	0.1446	0.0388	0.0239
0.0	0.0	0.0	10054.8561	9283.3086	NaN	NaN	0.4801	0.0306	0.7481	0.0088	0.1482	0.0397	0.0246
0.0	0.0	0.0	13873.8561	9819.3086	NaN	NaN	0.4144	0.0292	0.7551	0.0087	0.1439	0.0387	0.0244
0.0	0.0	0.0	16720.8561	9609.3086	NaN	NaN	0.365	0.028	0.7577	0.0089	0.1444	0.0372	0.0238
0.0	0.0	0.0	11253.8561	11222.3086	NaN	NaN	0.4993	0.0269	0.764	0.0088	0.1419	0.0357	0.0226
0.0	0.0	0.0	14824.8561	7433.3086	NaN	NaN	0.334	0.0271	0.7605	0.0091	0.1439	0.0366	0.0228
0.0	0.0	0.0	11991.8561	7139.3086	NaN	NaN	0.3732	0.0279	0.7563	0.0091	0.1467	0.0372	0.0228
0.0	0.0	0.0	15612.8561	7149.3086	NaN	NaN	0.3141	0.0278	0.7551	0.0091	0.1472	0.0378	0.023
0.0	0.0	0.0	9503.8561	7783.3086	NaN	NaN	0.4502	0.0288	0.7486	0.0091	0.1516	0.0386	0.0232
0.0	0.0	0.0	10581.8561	8600.3086	NaN	NaN	0.4483	0.0284	0.7484	0.0091	0.1515	0.0389	0.0236
0.0	0.0	0.0	12449.8561	9807.3086	NaN	NaN	0.4406	0.0291	0.7461	0.0093	0.1517	0.0397	0.0241
0.0	0.0	0.0	13417.8561	8759.3086	NaN	NaN	0.395	0.0288	0.7512	0.0093	0.1468	0.0398	0.0242
0.0	0.0	0.0	11808.8561	7377.3086	NaN	NaN	0.3845	0.0298	0.7441	0.0097	0.1496	0.0415	0.0253
0.0	0.0	0.0	10232.8561	6358.3086	NaN	NaN	0.3832	0.0314	0.7387	0.0102	0.1497	0.0435	0.0265
0.0	0.0	0.0	15734.8561	9305.3086	NaN	NaN	0.3716	0.0336	0.7289	0.0111	0.1517	0.0465	0.0283
0.0	0.0	0.0	13885.8561	8792.3086	NaN	NaN	0.3877	0.0382	0.7119	0.012	0.1574	0.0502	0.0302
0.0	0.0	0.0	15122.8561	7411.3086	NaN	NaN	0.3289	0.0431	0.6954	0.0133	0.1612	0.055	0.032
0.0	0.0	0.0	16934.8561	8863.3086	NaN	NaN	0.3436	0.0485	0.6796	0.0142	0.1661	0.0591	0.0326
0.0	0.0	0.0	14328.8561	6623.3086	NaN	NaN	0.3161	0.0519	0.6708	0.0148	0.1668	0.062	0.0338
0.0	0.0	0.0	15559.8561	9153.3086	NaN	NaN	0.3704	0.0548	0.6555	0.0156	0.1714	0.0668	0.0358
0.0	0.0	0.0	15254.8561	8448.3086	NaN	NaN	0.3564	0.0531	0.6555	0.0177	0.1643	0.0705	0.0389
0.0	0.0	0.0	12496.8561	5612.3086	NaN	NaN	0.3099	0.0509	0.6623	0.0189	0.1573	0.0702	0.0404
0.0	0.0	0.0	12756.8561	7557.3086	NaN	NaN	0.372	0.0477	0.6718	0.02	0.1482	0.0701	0.0422
0.0	0.0	0.0	11315.8561	6156.3086	NaN	NaN	0.3523	0.0437	0.6892	0.0212	0.135	0.0677	0.0432
0.0	0.0	0.0	13054.8561	11021.3086	NaN	NaN	0.4578	0.0399	0.7101	0.0222	0.1204	0.0641	0.0434
0.0	0.0	0.0	14155.8561	8715.3086	NaN	NaN	0.3811	0.038	0.7158	0.0227	0.116	0.0633	0.0443
0.0	0.0	0.0	11561.8561	12180.3086	NaN	NaN	0.513	0.0345	0.7336	0.0233	0.1039	0.06	0.0446
0.0	0.0	0.0	10930.8561	7781.3086	NaN	NaN	0.4158	0.0334	0.7457	0.0237	0.0967	0.0566	0.044
0.0	0.0	0.0	14782.8561	9734.3086	NaN	NaN	0.397	0.0323	0.7512	0.0238	0.0928	0.0554	0.0445
0.0	0.0	0.0	17134.8561	8403.3086	NaN	NaN	0.329	0.0317	0.7637	0.0238	0.0861	0.0516	0.0431
0.0	0.0	0.0	11826.8561	7568.3086	NaN	NaN	0.3902	0.0318	0.7698	0.0238	0.0833	0.0493	0.0421
0.0	0.0	0.0	14131.8561	5976.3086	NaN	NaN	0.2972	0.0312	0.7801	0.0237	0.0781	0.0464	0.0405
0.0	0.0	0.0	11333.8561	9190.3086	NaN	NaN	0.4478	0.031	0.7805	0.0235	0.0782	0.0462	0.0406
0.0	0.0	0.0	11463.8561	11241.3086	NaN	NaN	0.4951	0.0308	0.788	0.0235	0.0748	0.0439	0.039
0.0	0.0	0.0	14245.8561	7709.3086	NaN	NaN	0.3511	0.0313	0.7876	0.0233	0.0757	0.0437	0.0385
0.0	0.0	0.0	11838.8561	8454.3086	NaN	NaN	0.4166	0.0317	0.7914	0.0231	0.0743	0.0423	0.0372
0.0	0.0	0.0	13848.8561	7138.3086	NaN	NaN	0.3401	0.0325	0.7931	0.023	0.0742	0.0412	0.036
0.0	0.0	0.0	15935.8561	7051.3086	NaN	NaN	0.3067	0.0334	0.7901	0.0227	0.0764	0.0418	0.0357
0.0	0.0	0.0	14417.8561	5412.3086	NaN	NaN	0.2729	0.0353	0.7885	0.0225	0.0782	0.0412	0.0344
0.0	0.0	0.0	12899.8561	7328.3086	NaN	NaN	0.3623	0.0371	0.7811	0.0222	0.0824	0.0429	0.0343
0.0	0.0	0.0	14726.8561	9293.3086	NaN	NaN	0.3869	0.0386	0.7774	0.022	0.0848	0.0435	0.0338
0.0	0.0	0.0	11980.8561	8100.3086	NaN	NaN	0.4034	0.0408	0.7669	0.0216	0.0911	0.0456	0.034
0.0	0.0	0.0	10981.8561	7009.3086	NaN	NaN	0.3896	0.0437	0.7564	0.0215	0.0976	0.0471	0.0336
0.0	0.0	0.0	11584.8561	7158.3086	NaN	NaN	0.3819	0.0467	0.744	0.0214	0.1049	0.0495	0.0333
0.0	0.0	0.0	10970.8561	8633.3086	NaN	NaN	0.4404	0.0498	0.7322	0.0212	0.1129	0.0513	0.0326
0.0	0.0	0.0	9251.8561	8998.3086	NaN	NaN	0.4931	0.0531	0.7126	0.0207	0.1255	0.0557	0.0324
0.0	0.0	0.0	9581.8561	7169.3086	NaN	NaN	0.428	0.0543	0.701	0.0204	0.1344	0.0581	0.0318
0.0	0.0	0.0	12013.8561	9178.3086	NaN	NaN	0.4331	0.0542	0.691	0.0201	0.143	0.0603	0.0314
0.0	0.0	0.0	11365.8561	7796.3086	NaN	NaN	0.4069	0.0556	0.6807	0.0199	0.1516	0.0619	0.0303
0.0	0.0	0.0	11778.8561	11086.3086	NaN	NaN	0.4849	0.0577	0.6632	0.0195	0.1657	0.0634	0.0306
0.0	0.0	0.0	9055.8561	4419.3086	NaN	NaN	0.328	0.0598	0.6487	0.0192	0.1771	0.0645	0.0306
0.0	0.0	0.0	13964.8561	9361.3086	NaN	NaN	0.4013	0.0604	0.6445	0.019	0.1816	0.0636	0.0308
0.0	0.0	0.0	14644.8561	7928.3086	NaN	NaN	0.3512	0.0618	0.6366	0.0188	0.1878	0.0642	0.0307
0.0	0.0	0.0	15667.8561	7497.3086	NaN	NaN	0.3236	0.062	0.6403	0.0185	0.1858	0.0632	0.0302
0.0	0.0	0.0	13337.8561	7881.3086	NaN	NaN	0.3714	0.0629	0.6388	0.0184	0.1859	0.0642	0.0298
0.0	0.0	0.0	11920.8561	5324.3086	NaN	NaN	0.3087	0.062	0.6453	0.0183	0.1811	0.0636	0.0297
0.0	0.0	0.0	10860.8561	6713.3086	NaN	NaN	0.382	0.0622	0.6505	0.0183	0.1758	0.0641	0.0291
0.0	0.0	0.0	12905.8561	12391.3086	NaN	NaN	0.4898	0.0601	0.6629	0.0184	0.1663	0.0627	0.0295
0.0	0.0	0.0	15787.8561	7080.3086	NaN	NaN	0.3096	0.0583	0.6767	0.0186	0.1568	0.0608	0.0288
0.0	0.0	0.0	10601.8561	6884.3086	NaN	NaN	0.3937	0.0567	0.6848	0.0187	0.1507	0.0602	0.029
0.0	0.0	0.0	14837.8561	6389.3086	NaN	NaN	0.301	0.0552	0.6921	0.019	0.145	0.0597	0.029
0.0	0.0	0.0	14766.8561	12744.3086	NaN	NaN	0.4632	0.0552	0.6974	0.019	0.1395	0.0595	0.0293
0.0	0.0	0.0	13438.8561	6320.3086	NaN	NaN	0.3199	0.053	0.7128	0.0195	0.1298	0.0555	0.0294
0.0	0.0	0.0	12422.8561	11179.3086	NaN	NaN	0.4737	0.0572	0.6877	0.0193	0.1424	0.0629	0.0306
0.0	0.0	0.0	13967.8561	9768.3086	NaN	NaN	0.4115	0.0546	0.7119	0.0199	0.1273	0.0563	0.03
0.0	0.0	0.0	21106.8561	8748.3086	NaN	NaN	0.293	0.0564	0.6979	0.0201	0.1343	0.06	0.0312
0.0	0.0	0.0	14756.8561	7191.3086	NaN	NaN	0.3276	0.0577	0.7037	0.0203	0.1307	0.0575	0.0301
0.0	0.0	0.0	11611.8561	9635.3086	NaN	NaN	0.4535	0.0585	0.6945	0.0204	0.1357	0.0596	0.0312
0.0	0.0	0.0	11566.8561	5497.3086	NaN	NaN	0.3222	0.0593	0.7018	0.0207	0.1308	0.0574	0.03
0.0	0.0	0.0	14234.8561	8552.3086	NaN	NaN	0.3753	0.0574	0.6956	0.021	0.135	0.0593	0.0317
0.0	0.0	0.0	14425.8561	10405.3086	NaN	NaN	0.419	0.0583	0.6959	0.0211	0.1338	0.0595	0.0313
0.0	0.0	0.0	12185.8561	9724.3086	NaN	NaN	0.4438	0.0574	0.6995	0.0213	0.1315	0.0587	0.0316
0.0	0.0	0.0	13790.8561	9497.3086	NaN	NaN	0.4078	0.0578	0.7021	0.0213	0.1303	0.0575	0.0309
0.0	0.0	0.0	15883.8561	8360.3086	NaN	NaN	0.3448	0.0581	0.6945	0.0213	0.1346	0.0597	0.0318
0.0	0.0	0.0	12302.8561	8706.3086	NaN	NaN	0.4144	0.0583	0.7029	0.0215	0.1292	0.0571	0.0309
0.0	0.0	0.0	12344.8561	11393.3086	NaN	NaN	0.48	0.0583	0.7042	0.0217	0.1281	0.0567	0.031
0.0	0.0	0.0	11222.8561	8926.3086	NaN	NaN	0.443	0.0579	0.7118	0.0219	0.1227	0.0549	0.0308
0.0	0.0	0.0	9113.8561	8811.3086	NaN	NaN	0.4916	0.0571	0.7235	0.0221	0.1155	0.0516	0.0302
0.0	0.0	0.0	12384.8561	3975.3086	NaN	NaN	0.243	0.0563	0.7273	0.0223	0.113	0.0508	0.0302
0.0	0.0	0.0	13261.8561	8226.3086	NaN	NaN	0.3828	0.0546	0.728	0.0226	0.112	0.0515	0.0313
0.0	0.0	0.0	13917.8561	8639.3086	NaN	NaN	0.383	0.0533	0.7327	0.0229	0.1091	0.0505	0.0315
0.0	0.0	0.0	15705.8561	8891.3086	NaN	NaN	0.3615	0.0528	0.7331	0.023	0.1087	0.0506	0.0318
0.0	0.0	0.0	13392.8561	10669.3086	NaN	NaN	0.4434	0.0523	0.7384	0.0231	0.1058	0.0491	0.0313
0.0	0.0	0.0	14970.8561	10305.3086	NaN	NaN	0.4077	0.0515	0.74	0.0231	0.1049	0.0488	0.0316
0.0	0.0	0.0	12019.8561	7853.3086	NaN	NaN	0.3952	0.051	0.7451	0.0231	0.1019	0.0476	0.0312
0.0	0.0	0.0	13000.8561	10103.3086	NaN	NaN	0.4373	0.0495	0.7538	0.0231	0.0971	0.0455	0.031
0.0	0.0	0.0	12787.8561	6930.3086	NaN	NaN	0.3515	0.0486	0.7589	0.0232	0.094	0.0445	0.0308
0.0	0.0	0.0	8514.8561	10801.3086	NaN	NaN	0.5592	0.0478	0.7638	0.023	0.0914	0.0433	0.0306
0.0	0.0	0.0	12548.8561	7034.3086	NaN	NaN	0.3592	0.0462	0.7709	0.0231	0.0876	0.0418	0.0304
0.0	0.0	0.0	14659.8561	5342.3086	NaN	NaN	0.2671	0.0458	0.769	0.023	0.0886	0.0426	0.031
0.0	0.0	0.0	13779.8561	7419.3086	NaN	NaN	0.35	0.0448	0.7733	0.0229	0.0866	0.0417	0.0307
0.0	0.0	0.0	15549.8561	9899.3086	NaN	NaN	0.389	0.0444	0.7705	0.023	0.088	0.0426	0.0315
0.0	0.0	0.0	13475.8561	5839.3086	NaN	NaN	0.3023	0.0434	0.7755	0.0229	0.0853	0.0418	0.0311
0.0	0.0	0.0	10475.8561	7784.3086	NaN	NaN	0.4263	0.0447	0.7654	0.0226	0.0916	0.0435	0.0322
0.0	0.0	0.0	14175.8561	10429.3086	NaN	NaN	0.4239	0.0445	0.7649	0.0226	0.0917	0.0438	0.0325
0.0	0.0	0.0	17695.8561	5474.3086	NaN	NaN	0.2363	0.0443	0.7632	0.0226	0.0927	0.0442	0.033
0.0	0.0	0.0	13920.8561	9455.3086	NaN	NaN	0.4045	0.0461	0.7556	0.0223	0.0973	0.0454	0.0333
0.0	0.0	0.0	12599.8561	10352.3086	NaN	NaN	0.451	0.0468	0.7535	0.0224	0.0984	0.0456	0.0333
0.0	0.0	0.0	15165.8561	10279.3086	NaN	NaN	0.404	0.0468	0.7494	0.0223	0.1007	0.0468	0.034
0.0	0.0	0.0	11397.8561	7091.3086	NaN	NaN	0.3835	0.0485	0.7426	0.022	0.1053	0.0476	0.034
0.0	0.0	0.0	13379.8561	10483.3086	NaN	NaN	0.4393	0.0494	0.7329	0.0217	0.1111	0.05	0.0349
0.0	0.0	0.0	14590.8561	9800.3086	NaN	NaN	0.4018	0.049	0.7382	0.0218	0.1076	0.0494	0.0341
0.0	0.0	0.0	12649.8561	6859.3086	NaN	NaN	0.3516	0.0492	0.7376	0.0215	0.108	0.0499	0.0339
0.0	0.0	0.0	11377.8561	6986.3086	NaN	NaN	0.3804	0.0491	0.7392	0.0214	0.1066	0.05	0.0336
0.0	0.0	0.0	12855.8561	6793.3086	NaN	NaN	0.3457	0.0484	0.7396	0.0214	0.1057	0.0508	0.034
0.0	0.0	0.0	11764.8561	6958.3086	NaN	NaN	0.3716	0.0482	0.7414	0.0212	0.1047	0.0506	0.0338
0.0	0.0	0.0	12628.8561	7861.3086	NaN	NaN	0.3837	0.0489	0.7313	0.0207	0.111	0.0536	0.0346
0.0	0.0	0.0	11138.8561	8780.3086	NaN	NaN	0.4408	0.0484	0.7379	0.0207	0.1073	0.0522	0.0335
0.0	0.0	0.0	14487.8561	10968.3086	NaN	NaN	0.4309	0.0472	0.7417	0.0206	0.1057	0.0513	0.0335
0.0	0.0	0.0	12271.8561	13112.3086	NaN	NaN	0.5166	0.047	0.7431	0.0205	0.1052	0.0508	0.0334
0.0	0.0	0.0	11806.8561	7388.3086	NaN	NaN	0.3849	0.046	0.7501	0.0207	0.101	0.0496	0.0327
0.0	0.0	0.0	14785.8561	8892.3086	NaN	NaN	0.3755	0.0454	0.7526	0.0209	0.0993	0.0494	0.0325
0.0	0.0	0.0	16382.8561	8506.3086	NaN	NaN	0.3418	0.0439	0.76	0.0212	0.0949	0.048	0.032
0.0	0.0	0.0	13879.8561	5767.3086	NaN	NaN	0.2935	0.0423	0.7683	0.0215	0.0904	0.0462	0.0313
0.0	0.0	0.0	14193.8561	8581.3086	NaN	NaN	0.3768	0.042	0.7665	0.0216	0.0916	0.0469	0.0314
0.0	0.0	0.0	12152.8561	11484.3086	NaN	NaN	0.4859	0.0409	0.7722	0.0218	0.0885	0.0457	0.031
0.0	0.0	0.0	16025.8561	11159.3086	NaN	NaN	0.4105	0.0393	0.7768	0.022	0.0858	0.0449	0.0311
0.0	0.0	0.0	11234.8561	8057.3086	NaN	NaN	0.4176	0.0404	0.7703	0.0219	0.0887	0.0471	0.0317
0.0	0.0	0.0	12141.8561	7290.3086	NaN	NaN	0.3752	0.039	0.7779	0.0222	0.0833	0.0457	0.0318
0.0	0.0	0.0	12943.8561	6251.3086	NaN	NaN	0.3257	0.0387	0.7819	0.0223	0.08	0.0453	0.0318
0.0	0.0	0.0	15228.8561	6436.3086	NaN	NaN	0.2971	0.0378	0.7835	0.0225	0.0788	0.0451	0.0323
0.0	0.0	0.0	11084.8561	7798.3086	NaN	NaN	0.413	0.0384	0.7797	0.0224	0.0805	0.0465	0.0325
0.0	0.0	0.0	12521.8561	8456.3086	NaN	NaN	0.4031	0.0371	0.7822	0.0224	0.0789	0.0464	0.033
0.0	0.0	0.0	12951.8561	6826.3086	NaN	NaN	0.3451	0.0372	0.7794	0.0224	0.0805	0.0474	0.0332
0.0	0.0	0.0	12473.8561	9051.3086	NaN	NaN	0.4205	0.0372	0.7734	0.0223	0.0835	0.0494	0.0343
0.0	0.0	0.0	13197.8561	7443.3086	NaN	NaN	0.3606	0.0372	0.7735	0.0223	0.083	0.0497	0.0343
0.0	0.0	0.0	14908.8561	5947.3086	NaN	NaN	0.2852	0.0376	0.7697	0.0223	0.0848	0.0507	0.0348
0.0	0.0	0.0	12830.8561	9125.3086	NaN	NaN	0.4156	0.0384	0.7656	0.0223	0.0868	0.0519	0.0351
0.0	0.0	0.0	11349.8561	5353.3086	NaN	NaN	0.3205	0.0388	0.7618	0.0223	0.0888	0.0529	0.0355
0.0	0.0	0.0	16756.8561	4353.3086	NaN	NaN	0.2062	0.0395	0.756	0.0221	0.0922	0.0545	0.0357
0.0	0.0	0.0	15175.8561	7504.3086	NaN	NaN	0.3309	0.0401	0.7475	0.0218	0.097	0.057	0.0365
0.0	0.0	0.0	9672.8561	9552.3086	NaN	NaN	0.4969	0.0407	0.7501	0.0219	0.096	0.0558	0.0357
0.0	0.0	0.0	12404.8561	7125.3086	NaN	NaN	0.3648	0.0417	0.7412	0.0216	0.1014	0.0581	0.0361
0.0	0.0	0.0	13396.8561	10145.3086	NaN	NaN	0.4309	0.0435	0.7305	0.0214	0.1073	0.0608	0.0366
0.0	0.0	0.0	12436.8561	6663.3086	NaN	NaN	0.3489	0.0422	0.7394	0.0216	0.1024	0.0584	0.0361
0.0	0.0	0.0	15228.8561	10588.3086	NaN	NaN	0.4101	0.044	0.7284	0.0214	0.1079	0.0614	0.0369
0.0	0.0	0.0	11352.8561	8787.3086	NaN	NaN	0.4363	0.0427	0.7403	0.0218	0.1008	0.0581	0.0364
0.0	0.0	0.0	13623.8561	8246.3086	NaN	NaN	0.3771	0.0425	0.7409	0.022	0.0997	0.0581	0.0368
0.0	0.0	0.0	11154.8561	10438.3086	NaN	NaN	0.4834	0.0428	0.7426	0.022	0.0985	0.0578	0.0363
0.0	0.0	0.0	13563.8561	7461.3086	NaN	NaN	0.3549	0.0412	0.7456	0.0221	0.0969	0.0572	0.0372
0.0	0.0	0.0	9349.8561	7930.3086	NaN	NaN	0.4589	0.0425	0.7437	0.022	0.0978	0.0576	0.0364
0.0	0.0	0.0	14109.8561	9026.3086	NaN	NaN	0.3901	0.0408	0.7457	0.0221	0.0967	0.0572	0.0375
0.0	0.0	0.0	16101.8561	11873.3086	NaN	NaN	0.4244	0.0423	0.7417	0.0221	0.0983	0.0584	0.0372
0.0	0.0	0.0	14954.8561	8189.3086	NaN	NaN	0.3538	0.0403	0.7533	0.0226	0.0915	0.055	0.0373
0.0	0.0	0.0	17341.8561	5864.3086	NaN	NaN	0.2527	0.0414	0.7514	0.0227	0.0919	0.0555	0.0372
0.0	0.0	0.0	13672.8561	7710.3086	NaN	NaN	0.3606	0.0395	0.7603	0.0229	0.087	0.0532	0.0371
0.0	0.0	0.0	10675.8561	5933.3086	NaN	NaN	0.3572	0.0391	0.763	0.023	0.0855	0.0525	0.0369
0.0	0.0	0.0	12610.8561	9236.3086	NaN	NaN	0.4228	0.0394	0.7614	0.0229	0.086	0.0531	0.0371
0.0	0.0	0.0	18013.8561	10070.3086	NaN	NaN	0.3586	0.0373	0.7739	0.0233	0.0791	0.0498	0.0366
0.0	0.0	0.0	11535.8561	10219.3086	NaN	NaN	0.4697	0.0377	0.7767	0.0234	0.0773	0.049	0.0359
0.0	0.0	0.0	12855.8561	8317.3086	NaN	NaN	0.3928	0.0361	0.7859	0.0237	0.0724	0.0464	0.0356
0.0	0.0	0.0	14205.8561	6669.3086	NaN	NaN	0.3195	0.0363	0.7854	0.0237	0.0719	0.0468	0.0358
0.0	0.0	0.0	12385.8561	9647.3086	NaN	NaN	0.4379	0.0345	0.7972	0.0239	0.066	0.0436	0.0348
0.0	0.0	0.0	15322.8561	9336.3086	NaN	NaN	0.3786	0.035	0.7954	0.0239	0.0666	0.0442	0.0348
0.0	0.0	0.0	12223.8561	7239.3086	NaN	NaN	0.3719	0.0341	0.8024	0.024	0.0631	0.0424	0.0341
0.0	0.0	0.0	15029.8561	6151.3086	NaN	NaN	0.2904	0.0336	0.8063	0.024	0.0613	0.0413	0.0336
0.0	0.0	0.0	10879.8561	7428.3086	NaN	NaN	0.4057	0.0336	0.8064	0.0239	0.0611	0.0415	0.0334
0.0	0.0	0.0	12945.8561	9827.3086	NaN	NaN	0.4315	0.0327	0.8108	0.0238	0.0592	0.0404	0.033
0.0	0.0	0.0	10452.8561	8899.3086	NaN	NaN	0.4599	0.033	0.8115	0.0238	0.0589	0.0402	0.0326
0.0	0.0	0.0	15199.8561	7207.3086	NaN	NaN	0.3217	0.0323	0.8152	0.0238	0.0572	0.0391	0.0324
0.0	0.0	0.0	13043.8561	8057.3086	NaN	NaN	0.3818	0.033	0.8137	0.0238	0.0577	0.0396	0.0322
0.0	0.0	0.0	17651.8561	8190.3086	NaN	NaN	0.3169	0.0317	0.8201	0.0239	0.0549	0.0377	0.0316
0.0	0.0	0.0	19438.8561	8950.3086	NaN	NaN	0.3153	0.0323	0.8178	0.0238	0.056	0.0385	0.0317
0.0	0.0	0.0	15522.8561	7986.3086	NaN	NaN	0.3397	0.0314	0.823	0.0238	0.0538	0.0369	0.0311
0.0	0.0	0.0	13513.8561	7096.3086	NaN	NaN	0.3443	0.0314	0.8226	0.0237	0.054	0.0372	0.031
0.0	0.0	0.0	15135.8561	7049.3086	NaN	NaN	0.3177	0.0308	0.8246	0.0238	0.0532	0.0367	0.031
0.0	0.0	0.0	15963.8561	9136.3086	NaN	NaN	0.364	0.0307	0.8238	0.0237	0.0534	0.0371	0.0313
0.0	0.0	0.0	13407.8561	8281.3086	NaN	NaN	0.3818	0.0301	0.8273	0.0238	0.0518	0.0362	0.031
0.0	0.0	0.0	15387.8561	6687.3086	NaN	NaN	0.3029	0.0298	0.8281	0.0238	0.0512	0.0361	0.031
0.0	0.0	0.0	11694.8561	8637.3086	NaN	NaN	0.4248	0.0293	0.8303	0.0237	0.0501	0.0356	0.0309
0.0	0.0	0.0	11924.8561	5105.3086	NaN	NaN	0.2998	0.0289	0.8315	0.0237	0.0495	0.0353	0.031
0.0	0.0	0.0	9864.8561	8212.3086	NaN	NaN	0.4543	0.029	0.8299	0.0236	0.0501	0.036	0.0312
0.0	0.0	0.0	12214.8561	11411.3086	NaN	NaN	0.483	0.0287	0.8313	0.0237	0.0496	0.0356	0.0311
0.0	0.0	0.0	14531.8561	11487.3086	NaN	NaN	0.4415	0.0289	0.831	0.0237	0.0497	0.0357	0.031
0.0	0.0	0.0	15298.8561	10937.3086	NaN	NaN	0.4169	0.0287	0.832	0.0237	0.0494	0.0353	0.0309
0.0	0.0	0.0	9627.8561	8467.3086	NaN	NaN	0.4679	0.0292	0.8299	0.0238	0.0503	0.0358	0.031
0.0	0.0	0.0	11820.8561	9859.3086	NaN	NaN	0.4548	0.029	0.8305	0.0238	0.0501	0.0355	0.031
0.0	0.0	0.0	14023.8561	11149.3086	NaN	NaN	0.4429	0.0299	0.8248	0.0239	0.0524	0.0372	0.0318
0.0	0.0	0.0	12406.8561	6348.3086	NaN	NaN	0.3385	0.03	0.8254	0.0241	0.0518	0.0368	0.0319
0.0	0.0	0.0	14469.8561	5317.3086	NaN	NaN	0.2687	0.0303	0.8248	0.0242	0.0518	0.0369	0.0321
0.0	0.0	0.0	13238.8561	8422.3086	NaN	NaN	0.3888	0.0304	0.8248	0.0243	0.0514	0.0368	0.0324
0.0	0.0	0.0	11046.8561	8311.3086	NaN	NaN	0.4293	0.03	0.8278	0.0243	0.05	0.0357	0.0323
0.0	0.0	0.0	5814.8561	5971.3086	NaN	NaN	0.5066	0.0304	0.828	0.0241	0.0498	0.0353	0.0323
0.0	0.0	0.0	8101.8561	5886.3086	NaN	NaN	0.4208	0.0303	0.8316	0.0242	0.0484	0.0339	0.0317
0.0	0.0	0.0	4857.8561	6251.3086	NaN	NaN	0.5627	0.0304	0.8322	0.0241	0.0484	0.0336	0.0314
0.0	0.0	0.0	6567.8561	9031.3086	NaN	NaN	0.579	0.0298	0.8312	0.0241	0.0487	0.0343	0.0319
0.0	0.0	0.0	5058.8561	5566.3086	NaN	NaN	0.5239	0.0299	0.8299	0.0239	0.0493	0.0348	0.0322
0.0	0.0	0.0	6070.8561	5822.3086	NaN	NaN	0.4896	0.0298	0.8293	0.0238	0.0495	0.0351	0.0326
0.0	0.0	0.0	5974.8561	2024.3086	NaN	NaN	0.2531	0.0296	0.8291	0.0237	0.0498	0.0351	0.0327
0.0	0.0	0.0	7610.8561	4416.3086	NaN	NaN	0.3672	0.0297	0.8259	0.0237	0.0512	0.0362	0.0333
0.0	0.0	0.0	6614.8561	4267.3086	NaN	NaN	0.3921	0.0298	0.825	0.0237	0.0517	0.0364	0.0333
0.0	0.0	0.0	6779.8561	4152.3086	NaN	NaN	0.3798	0.03	0.8219	0.0237	0.0532	0.0373	0.0339
0.0	0.0	0.0	6605.8561	3957.3086	NaN	NaN	0.3746	0.03	0.8213	0.0236	0.0537	0.0375	0.0339
0.0	0.0	0.0	6356.8561	4283.3086	NaN	NaN	0.4026	0.0303	0.8173	0.0235	0.0558	0.0386	0.0345
0.0	0.0	0.0	6446.8561	9764.3086	NaN	NaN	0.6023	0.0304	0.8153	0.0235	0.0569	0.0391	0.0347
0.0	0.0	0.0	5946.8561	6583.3086	NaN	NaN	0.5254	0.0307	0.8119	0.0235	0.0586	0.0401	0.0353
0.0	0.0	0.0	8164.8561	5532.3086	NaN	NaN	0.4039	0.0313	0.8085	0.0234	0.0603	0.0409	0.0355
0.0	0.0	0.0	5245.8561	8839.3086	NaN	NaN	0.6276	0.0314	0.8064	0.0234	0.0614	0.0415	0.0359
0.0	0.0	0.0	7511.8561	5527.3086	NaN	NaN	0.4239	0.0314	0.8045	0.0233	0.0623	0.0421	0.0364
0.0	0.0	0.0	7975.8561	7060.3086	NaN	NaN	0.4696	0.0315	0.8028	0.0233	0.063	0.0425	0.0368
0.0	0.0	0.0	6939.8561	3000.3086	NaN	NaN	0.3018	0.0313	0.8061	0.0233	0.0614	0.0416	0.0363
0.0	0.0	0.0	10156.8561	3287.3086	NaN	NaN	0.2445	0.0306	0.8052	0.0235	0.0615	0.0421	0.0371
0.0	0.0	0.0	7362.8561	5770.3086	NaN	NaN	0.4394	0.0299	0.8095	0.0235	0.0593	0.0412	0.0366
0.0	0.0	0.0	3171.8561	7432.3086	NaN	NaN	0.7009	0.0301	0.8064	0.0235	0.0607	0.042	0.0373
0.0	0.0	0.0	6823.8561	4629.3086	NaN	NaN	0.4042	0.0301	0.81	0.0234	0.0592	0.041	0.0364
0.0	0.0	0.0	7548.8561	7115.3086	NaN	NaN	0.4852	0.0303	0.8056	0.0234	0.0612	0.0421	0.0373
0.0	0.0	0.0	6585.8561	9767.3086	NaN	NaN	0.5973	0.0304	0.8067	0.0233	0.0611	0.0417	0.0368
0.0	0.0	0.0	7100.8561	7522.3086	NaN	NaN	0.5144	0.031	0.802	0.0231	0.0636	0.0429	0.0374
0.0	0.0	0.0	5421.8561	7165.3086	NaN	NaN	0.5693	0.0312	0.8027	0.0228	0.0635	0.0427	0.037
0.0	0.0	0.0	6687.8561	2293.3086	NaN	NaN	0.2553	0.0316	0.799	0.0226	0.0656	0.0437	0.0375
0.0	0.0	0.0	5341.8561	5427.3086	NaN	NaN	0.504	0.0319	0.7979	0.0223	0.0664	0.044	0.0376
0.0	0.0	0.0	9026.8561	6087.3086	NaN	NaN	0.4028	0.0318	0.7975	0.0222	0.0667	0.044	0.0378
0.0	0.0	0.0	8081.8561	4318.3086	NaN	NaN	0.3482	0.0323	0.7941	0.0221	0.0687	0.0448	0.0381
0.0	0.0	0.0	7905.8561	6284.3086	NaN	NaN	0.4429	0.0323	0.7958	0.0221	0.0678	0.0443	0.0377
0.0	0.0	0.0	6815.8561	7745.3086	NaN	NaN	0.5319	0.0327	0.7934	0.0222	0.0689	0.0447	0.038
0.0	0.0	0.0	7127.8561	3454.3086	NaN	NaN	0.3264	0.0322	0.7978	0.0222	0.0665	0.0437	0.0375
0.0	0.0	0.0	3977.8561	5175.3086	NaN	NaN	0.5654	0.0325	0.7938	0.0222	0.0682	0.0448	0.0384
0.0	0.0	0.0	6309.8561	3943.3086	NaN	NaN	0.3846	0.032	0.7998	0.0222	0.0652	0.0433	0.0375
0.0	0.0	0.0	6514.8561	6637.3086	NaN	NaN	0.5047	0.0316	0.7973	0.0223	0.0661	0.0443	0.0384
0.0	0.0	0.0	4514.8561	5854.3086	NaN	NaN	0.5646	0.0321	0.7989	0.0223	0.0655	0.0436	0.0376
0.0	0.0	0.0	8007.8561	6428.3086	NaN	NaN	0.4453	0.0322	0.7966	0.0224	0.0662	0.0443	0.0383
0.0	0.0	0.0	8093.8561	5122.3086	NaN	NaN	0.3876	0.0323	0.8024	0.0225	0.0634	0.0424	0.037
0.0	0.0	0.0	7320.8561	4591.3086	NaN	NaN	0.3854	0.0324	0.8009	0.0225	0.0641	0.0428	0.0373
0.0	0.0	0.0	6841.8561	5728.3086	NaN	NaN	0.4557	0.0323	0.8042	0.0225	0.0625	0.0417	0.0367
0.0	0.0	0.0	8018.8561	8234.3086	NaN	NaN	0.5066	0.0319	0.8068	0.0226	0.061	0.0411	0.0366
0.0	0.0	0.0	4634.8561	4424.3086	NaN	NaN	0.4884	0.0319	0.808	0.0226	0.0605	0.0407	0.0363
0.0	0.0	0.0	3960.8561	5208.3086	NaN	NaN	0.568	0.0319	0.8067	0.0226	0.0609	0.0412	0.0368
0.0	0.0	0.0	7979.8561	6845.3086	NaN	NaN	0.4617	0.032	0.8066	0.0226	0.0608	0.0411	0.0368
0.0	0.0	0.0	10760.8561	4480.3086	NaN	NaN	0.294	0.0316	0.8087	0.0226	0.06	0.0405	0.0366
0.0	0.0	0.0	7357.8561	6764.3086	NaN	NaN	0.479	0.0319	0.8039	0.0227	0.0626	0.0414	0.0375
0.0	0.0	0.0	4622.8561	9235.3086	NaN	NaN	0.6664	0.0321	0.8041	0.0226	0.0627	0.041	0.0374
0.0	0.0	0.0	7241.8561	5853.3086	NaN	NaN	0.447	0.0317	0.8077	0.0226	0.0613	0.0398	0.0369
0.0	0.0	0.0	5746.8561	3771.3086	NaN	NaN	0.3962	0.0316	0.8091	0.0223	0.0613	0.0391	0.0366
0.0	0.0	0.0	6684.8561	4970.3086	NaN	NaN	0.4264	0.0314	0.8095	0.0223	0.0612	0.039	0.0365
0.0	0.0	0.0	6825.8561	6242.3086	NaN	NaN	0.4777	0.0313	0.8077	0.0224	0.0621	0.0394	0.037
0.0	0.0	0.0	9583.8561	5058.3086	NaN	NaN	0.3455	0.0315	0.8063	0.0225	0.0631	0.0395	0.0371
0.0	0.0	0.0	7808.8561	5122.3086	NaN	NaN	0.3961	0.0312	0.8091	0.0221	0.0626	0.0387	0.0363
0.0	0.0	0.0	8659.8561	985.3086	NaN	NaN	0.1022	0.0309	0.8084	0.0224	0.0632	0.0386	0.0365
0.0	0.0	0.0	5860.8561	11197.3086	NaN	NaN	0.6564	0.0317	0.8004	0.0227	0.0672	0.04	0.0381
0.0	0.0	0.0	5295.8561	6973.3086	NaN	NaN	0.5684	0.031	0.8056	0.0222	0.0651	0.039	0.0371
0.0	0.0	0.0	7077.8561	3168.3086	NaN	NaN	0.3092	0.0307	0.8066	0.0217	0.065	0.0389	0.037
0.0	0.0	0.0	8264.8561	3912.3086	NaN	NaN	0.3213	0.0305	0.8094	0.0215	0.0636	0.0386	0.0364
0.0	0.0	0.0	6180.8561	4400.3086	NaN	NaN	0.4159	0.0305	0.8099	0.0214	0.0631	0.0389	0.0362
0.0	0.0	0.0	3020.8561	4300.3086	NaN	NaN	0.5874	0.0303	0.8196	0.0213	0.0586	0.0365	0.0337
0.0	0.0	0.0	1404.8561	4198.3086	NaN	NaN	0.7493	0.0304	0.816	0.0216	0.0597	0.0377	0.0347
0.0	0.0	0.0	4794.8561	4463.3086	NaN	NaN	0.4821	0.0303	0.8187	0.0216	0.0577	0.0373	0.0344
0.0	0.0	0.0	6587.8561	7478.3086	NaN	NaN	0.5317	0.0303	0.8159	0.022	0.0579	0.0382	0.0357
0.0	0.0	0.0	6283.8561	6092.3086	NaN	NaN	0.4923	0.0305	0.8144	0.0222	0.058	0.0386	0.0363
0.0	0.0	0.0	7640.8561	6782.3086	NaN	NaN	0.4702	0.0305	0.814	0.0224	0.0578	0.0387	0.0366
0.0	0.0	0.0	9335.8561	3467.3086	NaN	NaN	0.2708	0.0305	0.8136	0.0226	0.0575	0.0389	0.0368
0.0	0.0	0.0	3274.8561	6251.3086	NaN	NaN	0.6562	0.0305	0.8174	0.0227	0.0559	0.0377	0.0358
0.0	0.0	0.0	8725.8561	5671.3086	NaN	NaN	0.3939	0.0304	0.8166	0.023	0.0559	0.038	0.0361
0.0	0.0	0.0	4671.8561	8656.3086	NaN	NaN	0.6495	0.031	0.8148	0.0232	0.0567	0.0382	0.0361
0.0	0.0	0.0	7990.8561	5565.3086	NaN	NaN	0.4105	0.0307	0.8193	0.0235	0.0543	0.0371	0.0351
0.0	0.0	0.0	8584.8561	3180.3086	NaN	NaN	0.2703	0.031	0.8174	0.0236	0.0548	0.0376	0.0356
0.0	0.0	0.0	5475.8561	5850.3086	NaN	NaN	0.5165	0.0303	0.8223	0.0241	0.0521	0.0365	0.0347
0.0	0.0	0.0	7783.8561	4109.3086	NaN	NaN	0.3455	0.0301	0.8191	0.0243	0.0531	0.0375	0.0358
0.0	0.0	0.0	5192.8561	6754.3086	NaN	NaN	0.5653	0.0302	0.8238	0.0242	0.051	0.0362	0.0346
0.0	0.0	0.0	7974.8561	4365.3086	NaN	NaN	0.3537	0.0299	0.8254	0.0244	0.0501	0.0359	0.0343
0.0	0.0	0.0	6699.8561	3199.3086	NaN	NaN	0.3232	0.0299	0.8277	0.0244	0.0492	0.0352	0.0336
0.0	0.0	0.0	5938.8561	6494.3086	NaN	NaN	0.5223	0.0295	0.8286	0.0248	0.0485	0.035	0.0336
0.0	0.0	0.0	5778.8561	6133.3086	NaN	NaN	0.5149	0.0294	0.8289	0.0248	0.0484	0.035	0.0335
0.0	0.0	0.0	7207.8561	7514.3086	NaN	NaN	0.5104	0.0293	0.8293	0.0249	0.0482	0.0349	0.0334
0.0	0.0	0.0	4911.8561	4145.3086	NaN	NaN	0.4577	0.0293	0.8307	0.0248	0.0477	0.0345	0.033
0.0	0.0	0.0	4688.8561	5107.3086	NaN	NaN	0.5214	0.0287	0.8329	0.0246	0.0469	0.0342	0.0327
0.0	0.0	0.0	7429.8561	2924.3086	NaN	NaN	0.2824	0.0289	0.8313	0.0247	0.0475	0.0346	0.033
0.0	0.0	0.0	6272.8561	7344.3086	NaN	NaN	0.5393	0.0291	0.8301	0.0246	0.0479	0.0351	0.0333
0.0	0.0	0.0	8802.8561	4823.3086	NaN	NaN	0.354	0.0288	0.8317	0.0244	0.0474	0.0347	0.0329
0.0	0.0	0.0	9316.8561	3511.3086	NaN	NaN	0.2737	0.0288	0.8306	0.0243	0.0479	0.0351	0.0333
0.0	0.0	0.0	5345.8561	2827.3086	NaN	NaN	0.3459	0.0289	0.8304	0.0244	0.048	0.0351	0.0332
0.0	0.0	0.0	3361.8561	8050.3086	NaN	NaN	0.7054	0.0288	0.8282	0.0243	0.0489	0.0358	0.0339
0.0	0.0	0.0	7808.8561	5345.3086	NaN	NaN	0.4064	0.0287	0.829	0.0243	0.0486	0.0356	0.0338
0.0	0.0	0.0	5791.8561	3751.3086	NaN	NaN	0.3931	0.029	0.8274	0.0241	0.0495	0.0361	0.034
0.0	0.0	0.0	8127.8561	5436.3086	NaN	NaN	0.4008	0.0293	0.8258	0.0242	0.05	0.0365	0.0342
0.0	0.0	0.0	8463.8561	3347.3086	NaN	NaN	0.2834	0.0294	0.8258	0.0242	0.0498	0.0365	0.0343
0.0	0.0	0.0	9169.8561	6373.3086	NaN	NaN	0.41	0.0292	0.8265	0.0243	0.0495	0.0364	0.0342
0.0	0.0	0.0	5070.8561	8477.3086	NaN	NaN	0.6257	0.0294	0.8233	0.0244	0.0506	0.0372	0.0351
0.0	0.0	0.0	8450.8561	8471.3086	NaN	NaN	0.5006	0.0293	0.8241	0.0245	0.0502	0.0371	0.035
0.0	0.0	0.0	4794.8561	9817.3086	NaN	NaN	0.6719	0.0296	0.8216	0.0244	0.0513	0.0377	0.0355
0.0	0.0	0.0	5879.8561	3295.3086	NaN	NaN	0.3592	0.0295	0.8234	0.0242	0.0506	0.0373	0.035
0.0	0.0	0.0	4993.8561	5872.3086	NaN	NaN	0.5404	0.0294	0.824	0.024	0.0504	0.0372	0.035
0.0	0.0	0.0	7964.8561	4980.3086	NaN	NaN	0.3847	0.0291	0.8241	0.0241	0.0501	0.0374	0.0353
0.0	0.0	0.0	5011.8561	6723.3086	NaN	NaN	0.5729	0.0289	0.8222	0.0241	0.0508	0.038	0.0359
0.0	0.0	0.0	7875.8561	6807.3086	NaN	NaN	0.4636	0.0286	0.8231	0.0242	0.0502	0.038	0.036
0.0	0.0	0.0	7193.8561	5133.3086	NaN	NaN	0.4164	0.0284	0.8211	0.0242	0.051	0.0386	0.0368
0.0	0.0	0.0	5131.8561	2821.3086	NaN	NaN	0.3547	0.0281	0.823	0.0242	0.0501	0.0381	0.0365
0.0	0.0	0.0	4784.8561	4587.3086	NaN	NaN	0.4895	0.0278	0.8223	0.0242	0.0505	0.0382	0.0371
0.0	0.0	0.0	7428.8561	7640.3086	NaN	NaN	0.507	0.0276	0.823	0.0243	0.0501	0.038	0.037
0.0	0.0	0.0	5539.8561	7212.3086	NaN	NaN	0.5656	0.0275	0.8229	0.0243	0.0502	0.038	0.0371
0.0	0.0	0.0	5099.8561	7307.3086	NaN	NaN	0.589	0.0274	0.8244	0.024	0.0497	0.0377	0.0367
0.0	0.0	0.0	10141.8561	5666.3086	NaN	NaN	0.3584	0.0274	0.8225	0.0241	0.0504	0.0383	0.0373
0.0	0.0	0.0	4750.8561	2874.3086	NaN	NaN	0.377	0.0273	0.8245	0.024	0.0496	0.0378	0.0368
0.0	0.0	0.0	8009.8561	6411.3086	NaN	NaN	0.4446	0.0271	0.8231	0.0239	0.0501	0.0384	0.0374
0.0	0.0	0.0	7009.8561	6045.3086	NaN	NaN	0.4631	0.0269	0.8229	0.0238	0.0501	0.0386	0.0376
0.0	0.0	0.0	7047.8561	6043.3086	NaN	NaN	0.4616	0.0267	0.823	0.0239	0.0501	0.0386	0.0378
0.0	0.0	0.0	8921.8561	7233.3086	NaN	NaN	0.4477	0.0266	0.821	0.0237	0.0508	0.0394	0.0385
0.0	0.0	0.0	9539.8561	7135.3086	NaN	NaN	0.4279	0.0264	0.8227	0.0238	0.05	0.039	0.0381
0.0	0.0	0.0	7351.8561	7425.3086	NaN	NaN	0.5025	0.0263	0.8203	0.0237	0.051	0.0398	0.0389
0.0	0.0	0.0	8963.8561	5335.3086	NaN	NaN	0.3731	0.0264	0.8211	0.0236	0.0507	0.0397	0.0385
0.0	0.0	0.0	7147.8561	6686.3086	NaN	NaN	0.4833	0.0266	0.8217	0.0235	0.0507	0.0395	0.0381
0.0	0.0	0.0	10567.8561	6716.3086	NaN	NaN	0.3886	0.0266	0.8228	0.0234	0.0502	0.0392	0.0378
0.0	0.0	0.0	5099.8561	5693.3086	NaN	NaN	0.5275	0.0269	0.8221	0.0233	0.0505	0.0395	0.0378
0.0	0.0	0.0	4142.8561	5192.3086	NaN	NaN	0.5562	0.027	0.8256	0.0232	0.0491	0.0384	0.0367
0.0	0.0	0.0	5926.8561	3379.3086	NaN	NaN	0.3631	0.0271	0.8244	0.0233	0.0495	0.0388	0.0369
0.0	0.0	0.0	6503.8561	2854.3086	NaN	NaN	0.305	0.0272	0.8252	0.0234	0.0489	0.0386	0.0367
0.0	0.0	0.0	11355.8561	4370.3086	NaN	NaN	0.2779	0.0272	0.8228	0.0235	0.0496	0.0394	0.0374
0.0	0.0	0.0	10269.8561	763.3086	NaN	NaN	0.0692	0.027	0.8258	0.0236	0.0483	0.0386	0.0367
0.0	0.0	0.0	6297.8561	3630.3086	NaN	NaN	0.3657	0.027	0.8237	0.0238	0.049	0.0391	0.0373
0.0	0.0	0.0	5172.8561	6290.3086	NaN	NaN	0.5487	0.027	0.8245	0.0238	0.0488	0.0389	0.0371
0.0	0.0	0.0	5429.8561	6915.3086	NaN	NaN	0.5602	0.0268	0.8261	0.0239	0.0481	0.0382	0.0369
0.0	0.0	0.0	5135.8561	4583.3086	NaN	NaN	0.4716	0.0266	0.828	0.0238	0.0475	0.0376	0.0365
0.0	0.0	0.0	7836.8561	4593.3086	NaN	NaN	0.3695	0.0265	0.8273	0.0237	0.0479	0.0378	0.0368
0.0	0.0	0.0	5512.8561	6102.3086	NaN	NaN	0.5254	0.0262	0.8296	0.0237	0.0471	0.0372	0.0363
0.0	0.0	0.0	8819.8561	5464.3086	NaN	NaN	0.3825	0.0259	0.8296	0.0235	0.0473	0.0371	0.0366
0.0	0.0	0.0	5654.8561	6383.3086	NaN	NaN	0.5303	0.0259	0.8304	0.0235	0.0472	0.0366	0.0364
0.0	0.0	0.0	6412.8561	5535.3086	NaN	NaN	0.4633	0.0261	0.8297	0.0237	0.0475	0.0367	0.0365
0.0	0.0	0.0	7182.8561	6465.3086	NaN	NaN	0.4737	0.0263	0.8289	0.0238	0.048	0.0364	0.0365
0.0	0.0	0.0	9722.8561	7426.3086	NaN	NaN	0.433	0.0262	0.828	0.0238	0.0486	0.0365	0.0368
0.0	0.0	0.0	4710.8561	8133.3086	NaN	NaN	0.6332	0.0262	0.8273	0.0236	0.0494	0.0365	0.037
0.0	0.0	0.0	10085.8561	10063.3086	NaN	NaN	0.4994	0.0261	0.8279	0.0235	0.0491	0.0366	0.0369
0.0	0.0	0.0	9169.8561	5044.3086	NaN	NaN	0.3549	0.0262	0.827	0.0234	0.0496	0.0368	0.037
0.0	0.0	0.0	7462.8561	6972.3086	NaN	NaN	0.483	0.0261	0.8278	0.0233	0.0491	0.0368	0.0368
0.0	0.0	0.0	8372.8561	5988.3086	NaN	NaN	0.417	0.0262	0.8275	0.0233	0.0492	0.0368	0.037
0.0	0.0	0.0	7146.8561	4697.3086	NaN	NaN	0.3966	0.0262	0.8282	0.0233	0.0489	0.0367	0.0367
0.0	0.0	0.0	6546.8561	4267.3086	NaN	NaN	0.3946	0.0261	0.8275	0.0234	0.0494	0.0366	0.037
0.0	0.0	0.0	6649.8561	9039.3086	NaN	NaN	0.5761	0.0261	0.828	0.0232	0.0494	0.0363	0.037
0.0	0.0	0.0	5058.8561	8257.3086	NaN	NaN	0.6201	0.0261	0.8269	0.0233	0.05	0.0364	0.0373
0.0	0.0	0.0	7021.8561	5936.3086	NaN	NaN	0.4581	0.026	0.8289	0.0232	0.0491	0.0362	0.0367
0.0	0.0	0.0	8494.8561	4181.3086	NaN	NaN	0.3299	0.026	0.8284	0.0233	0.0492	0.0364	0.0367
0.0	0.0	0.0	7886.8561	5175.3086	NaN	NaN	0.3962	0.026	0.8281	0.0232	0.0492	0.0366	0.0368
0.0	0.0	0.0	8164.8561	5908.3086	NaN	NaN	0.4198	0.0259	0.8294	0.0232	0.0485	0.0364	0.0364
0.0	0.0	0.0	6138.8561	3232.3086	NaN	NaN	0.3449	0.0258	0.8289	0.0233	0.0488	0.0365	0.0366
0.0	0.0	0.0	8303.8561	9218.3086	NaN	NaN	0.5261	0.0258	0.8276	0.0233	0.0492	0.037	0.0371
0.0	0.0	0.0	3315.8561	4318.3086	NaN	NaN	0.5657	0.0256	0.8289	0.0233	0.0483	0.037	0.037
0.0	0.0	0.0	8296.8561	4107.3086	NaN	NaN	0.3311	0.0255	0.8299	0.0233	0.0471	0.0373	0.037
0.0	0.0	0.0	9557.8561	4254.3086	NaN	NaN	0.308	0.0254	0.8287	0.0232	0.0473	0.0377	0.0376
0.0	0.0	0.0	5745.8561	8898.3086	NaN	NaN	0.6076	0.0254	0.8291	0.0232	0.0464	0.0383	0.0375
0.0	0.0	0.0	6231.8561	6803.3086	NaN	NaN	0.5219	0.0253	0.83	0.0231	0.0456	0.0387	0.0373
0.0	0.0	0.0	6584.8561	4437.3086	NaN	NaN	0.4026	0.0253	0.8296	0.0233	0.0449	0.0394	0.0375
0.0	0.0	0.0	6139.8561	4095.3086	NaN	NaN	0.4001	0.0253	0.8306	0.0234	0.0436	0.0399	0.0372
0.0	0.0	0.0	4301.8561	7542.3086	NaN	NaN	0.6368	0.0254	0.8294	0.0237	0.0428	0.0409	0.0378
0.0	0.0	0.0	7973.8561	4502.3086	NaN	NaN	0.3609	0.0256	0.8263	0.0242	0.0429	0.0425	0.0385
0.0	0.0	0.0	6465.8561	8905.3086	NaN	NaN	0.5794	0.0259	0.8243	0.0244	0.0426	0.0437	0.0391
0.0	0.0	0.0	5197.8561	4334.3086	NaN	NaN	0.4547	0.0261	0.8255	0.0245	0.0413	0.0446	0.038
0.0	0.0	0.0	6108.8561	4667.3086	NaN	NaN	0.4331	0.0269	0.8224	0.0251	0.0407	0.0464	0.0385
0.0	0.0	0.0	9605.8561	3653.3086	NaN	NaN	0.2755	0.0277	0.8183	0.0256	0.0407	0.0484	0.0392
0.0	0.0	0.0	9414.8561	6785.3086	NaN	NaN	0.4188	0.0284	0.8141	0.026	0.0411	0.0505	0.04
0.0	0.0	0.0	5705.8561	8094.3086	NaN	NaN	0.5865	0.0285	0.8133	0.026	0.041	0.0517	0.0394
0.0	0.0	0.0	9218.8561	8171.3086	NaN	NaN	0.4699	0.0287	0.8105	0.0262	0.0416	0.0531	0.0398
0.0	0.0	0.0	6227.8561	7065.3086	NaN	NaN	0.5315	0.0284	0.8114	0.0259	0.0417	0.0537	0.0389
0.0	0.0	0.0	6930.8561	8407.3086	NaN	NaN	0.5481	0.0278	0.8143	0.0252	0.0412	0.0536	0.0378
0.0	0.0	0.0	7713.8561	4723.3086	NaN	NaN	0.3798	0.0274	0.815	0.0251	0.0415	0.0539	0.0372
0.0	0.0	0.0	8258.8561	6648.3086	NaN	NaN	0.446	0.0272	0.8159	0.0248	0.0415	0.054	0.0367
0.0	0.0	0.0	9673.8561	5721.3086	NaN	NaN	0.3716	0.0269	0.8171	0.0246	0.0414	0.054	0.0359
0.0	0.0	0.0	8639.8561	3068.3086	NaN	NaN	0.2621	0.027	0.8169	0.0246	0.0415	0.0544	0.0356
0.0	0.0	0.0	7681.8561	6251.3086	NaN	NaN	0.4487	0.027	0.8166	0.0244	0.0417	0.0547	0.0355
0.0	0.0	0.0	4965.8561	5179.3086	NaN	NaN	0.5105	0.027	0.8164	0.0242	0.0418	0.0551	0.0354
0.0	0.0	0.0	7148.8561	3615.3086	NaN	NaN	0.3359	0.0271	0.817	0.0239	0.0419	0.0549	0.0352
0.0	0.0	0.0	8387.8561	7492.3086	NaN	NaN	0.4718	0.0271	0.8162	0.0238	0.0423	0.0552	0.0353
0.0	0.0	0.0	6627.8561	2825.3086	NaN	NaN	0.2989	0.0271	0.8173	0.0233	0.0425	0.0545	0.0352
0.0	0.0	0.0	8406.8561	7941.3086	NaN	NaN	0.4858	0.0269	0.8187	0.0229	0.0426	0.0537	0.0351
0.0	0.0	0.0	7609.8561	2658.3086	NaN	NaN	0.2589	0.0268	0.8188	0.0228	0.0431	0.0534	0.0351
0.0	0.0	0.0	3927.8561	8008.3086	NaN	NaN	0.6709	0.0269	0.8189	0.0224	0.0437	0.0527	0.0354
0.0	0.0	0.0	8937.8561	6511.3086	NaN	NaN	0.4215	0.0268	0.8197	0.0222	0.0439	0.0521	0.0353
0.0	0.0	0.0	6243.8561	6196.3086	NaN	NaN	0.4981	0.027	0.8201	0.022	0.0444	0.0511	0.0354
0.0	0.0	0.0	4634.8561	4450.3086	NaN	NaN	0.4898	0.0269	0.8195	0.0221	0.045	0.0508	0.0355
0.0	0.0	0.0	3924.8561	6906.3086	NaN	NaN	0.6376	0.027	0.8217	0.0211	0.0456	0.0491	0.0355
0.0	0.0	0.0	5975.8561	8330.3086	NaN	NaN	0.5823	0.0269	0.8226	0.0209	0.0458	0.0483	0.0354
0.0	0.0	0.0	4932.8561	2111.3086	NaN	NaN	0.2997	0.0271	0.8248	0.0203	0.0461	0.0467	0.0351
0.0	0.0	0.0	5616.8561	4539.3086	NaN	NaN	0.447	0.027	0.8264	0.0197	0.0464	0.0458	0.0348
0.0	0.0	0.0	6307.8561	6818.3086	NaN	NaN	0.5194	0.027	0.8263	0.0194	0.0471	0.0455	0.0347
0.0	0.0	0.0	5780.8561	7113.3086	NaN	NaN	0.5517	0.0272	0.8275	0.0191	0.0473	0.0448	0.0341
0.0	0.0	0.0	7517.8561	4967.3086	NaN	NaN	0.3979	0.0273	0.8279	0.0188	0.0481	0.044	0.0338
0.0	0.0	0.0	7939.8561	2612.3086	NaN	NaN	0.2476	0.0274	0.8299	0.0185	0.0479	0.0431	0.0331
0.0	0.0	0.0	7886.8561	7457.3086	NaN	NaN	0.486	0.0273	0.8314	0.0185	0.0478	0.0423	0.0327
0.0	0.0	0.0	7260.8561	6057.3086	NaN	NaN	0.4548	0.0274	0.8324	0.0183	0.048	0.0416	0.0322
0.0	0.0	0.0	7484.8561	7486.3086	NaN	NaN	0.5	0.0276	0.8336	0.0183	0.0478	0.0409	0.0318
0.0	0.0	0.0	7379.8561	8473.3086	NaN	NaN	0.5345	0.028	0.835	0.0182	0.0472	0.0403	0.0314
0.0	0.0	0.0	10784.8561	3288.3086	NaN	NaN	0.2337	0.0282	0.8366	0.0181	0.0464	0.0398	0.0309
0.0	0.0	0.0	6448.8561	9428.3086	NaN	NaN	0.5938	0.0284	0.8389	0.0179	0.0453	0.0392	0.0303
0.0	0.0	0.0	8970.8561	4673.3086	NaN	NaN	0.3425	0.0281	0.8407	0.0178	0.0442	0.0392	0.03
0.0	0.0	0.0	8774.8561	5858.3086	NaN	NaN	0.4003	0.0279	0.8426	0.0177	0.0431	0.0391	0.0296
0.0	0.0	0.0	6081.8561	4877.3086	NaN	NaN	0.445	0.0274	0.8442	0.0177	0.0421	0.0392	0.0293
0.0	0.0	0.0	7462.8561	6065.3086	NaN	NaN	0.4483	0.0269	0.8447	0.0176	0.0416	0.0398	0.0293
0.0	0.0	0.0	5567.8561	7040.3086	NaN	NaN	0.5584	0.0266	0.8464	0.0176	0.0405	0.0399	0.0289
0.0	0.0	0.0	8840.8561	6596.3086	NaN	NaN	0.4273	0.0262	0.8465	0.0175	0.0402	0.0404	0.029
0.0	0.0	0.0	3692.8561	5282.3086	NaN	NaN	0.5885	0.0263	0.8467	0.0176	0.0396	0.0409	0.0289
0.0	0.0	0.0	5786.8561	6000.3086	NaN	NaN	0.5091	0.0257	0.8483	0.0174	0.039	0.0408	0.0288
0.0	0.0	0.0	8722.8561	7734.3086	NaN	NaN	0.47	0.0257	0.8474	0.0173	0.0393	0.0414	0.0289
0.0	0.0	0.0	7356.8561	7980.3086	NaN	NaN	0.5203	0.0258	0.8465	0.0175	0.0393	0.0417	0.0291
0.0	0.0	0.0	7360.8561	4165.3086	NaN	NaN	0.3614	0.0263	0.847	0.0177	0.0388	0.0417	0.0284
0.0	0.0	0.0	5454.8561	6077.3086	NaN	NaN	0.527	0.026	0.8479	0.0176	0.0386	0.0417	0.0283
0.0	0.0	0.0	5790.8561	2256.3086	NaN	NaN	0.2804	0.0257	0.8482	0.0175	0.0385	0.0418	0.0282
0.0	0.0	0.0	4440.8561	7813.3086	NaN	NaN	0.6376	0.0259	0.8501	0.0171	0.038	0.0413	0.0276
0.0	0.0	0.0	10407.8561	3611.3086	NaN	NaN	0.2576	0.026	0.8489	0.0173	0.0386	0.0416	0.0277
0.0	0.0	0.0	6791.8561	5660.3086	NaN	NaN	0.4546	0.0266	0.8463	0.0172	0.0399	0.0422	0.0278
0.0	0.0	0.0	7881.8561	5937.3086	NaN	NaN	0.4296	0.027	0.8454	0.0173	0.0406	0.042	0.0277
0.0	0.0	0.0	8298.8561	3625.3086	NaN	NaN	0.304	0.0279	0.8425	0.0172	0.0423	0.0421	0.0279
0.0	0.0	0.0	5638.8561	2287.3086	NaN	NaN	0.2886	0.0289	0.8399	0.0174	0.0439	0.0419	0.028
0.0	0.0	0.0	7866.8561	7610.3086	NaN	NaN	0.4917	0.0307	0.8351	0.0176	0.0465	0.0418	0.0282
0.0	0.0	0.0	5993.8561	6096.3086	NaN	NaN	0.5042	0.0327	0.8282	0.0186	0.0495	0.0419	0.0289
0.0	0.0	0.0	9045.8561	4402.3086	NaN	NaN	0.3274	0.0341	0.8257	0.0189	0.0514	0.0411	0.0288
0.0	0.0	0.0	8611.8561	4757.3086	NaN	NaN	0.3558	0.036	0.8196	0.0196	0.0544	0.0411	0.0293
0.0	0.0	0.0	6790.8561	5820.3086	NaN	NaN	0.4615	0.0369	0.8153	0.0205	0.0564	0.0413	0.0297
0.0	0.0	0.0	7777.8561	6925.3086	NaN	NaN	0.471	0.0378	0.8122	0.0209	0.0578	0.0415	0.0297
0.0	0.0	0.0	10818.8561	2712.3086	NaN	NaN	0.2004	0.0391	0.8072	0.0215	0.0597	0.0428	0.0297
0.0	0.0	0.0	7587.8561	7577.3086	NaN	NaN	0.4997	0.0401	0.8035	0.0218	0.0605	0.0446	0.0296
0.0	0.0	0.0	6768.8561	1840.3086	NaN	NaN	0.2138	0.0407	0.8018	0.0216	0.0601	0.0465	0.0292
0.0	0.0	0.0	7224.8561	6800.3086	NaN	NaN	0.4849	0.0424	0.7935	0.0213	0.0626	0.0504	0.0298
0.0	0.0	0.0	7308.8561	9426.3086	NaN	NaN	0.5633	0.0443	0.788	0.0215	0.0628	0.0538	0.0296
0.0	0.0	0.0	6931.8561	3375.3086	NaN	NaN	0.3275	0.0485	0.7732	0.0216	0.0656	0.0613	0.0297
0.0	0.0	0.0	5642.8561	2459.3086	NaN	NaN	0.3035	0.0516	0.763	0.0215	0.0651	0.0694	0.0293
0.0	0.0	0.0	7260.8561	3834.3086	NaN	NaN	0.3456	0.0511	0.7546	0.0217	0.0647	0.0778	0.0301
0.0	0.0	0.0	6850.8561	2001.3086	NaN	NaN	0.2261	0.0495	0.7461	0.0224	0.0607	0.0898	0.0314
0.0	0.0	0.0	4672.8561	7115.3086	NaN	NaN	0.6036	0.0474	0.7266	0.0239	0.0601	0.1098	0.0323
0.0	0.0	0.0	7558.8561	4970.3086	NaN	NaN	0.3967	0.0468	0.6856	0.0256	0.0673	0.1402	0.0345
0.0	0.0	0.0	8093.8561	5458.3086	NaN	NaN	0.4028	0.047	0.6326	0.0269	0.0784	0.1776	0.0375
0.0	0.0	0.0	7530.8561	4705.3086	NaN	NaN	0.3845	0.0454	0.5722	0.0278	0.087	0.2268	0.0407
0.0	0.0	0.0	7485.8561	8111.3086	NaN	NaN	0.5201	0.0437	0.5343	0.0281	0.0948	0.2572	0.0419
0.0	0.0	0.0	6306.8561	4558.3086	NaN	NaN	0.4195	0.0438	0.4973	0.0276	0.0987	0.2901	0.0426
0.0	0.0	0.0	7778.8561	9107.3086	NaN	NaN	0.5393	0.0453	0.4666	0.0278	0.1068	0.3121	0.0414
0.0	0.0	0.0	9015.8561	4414.3086	NaN	NaN	0.3287	0.0477	0.4408	0.0276	0.1123	0.3308	0.0408
0.0	0.0	0.0	6383.8561	7620.3086	NaN	NaN	0.5441	0.0511	0.4193	0.028	0.1195	0.3425	0.0396
0.0	0.0	0.0	10057.8561	2573.3086	NaN	NaN	0.2037	0.0532	0.4015	0.0275	0.1226	0.3549	0.0402
0.0	0.0	0.0	9383.8561	8871.3086	NaN	NaN	0.486	0.0559	0.3992	0.0282	0.127	0.35	0.0398
0.0	0.0	0.0	5822.8561	4041.3086	NaN	NaN	0.4097	0.0561	0.387	0.0277	0.127	0.3618	0.0404
0.0	0.0	0.0	6564.8561	7686.3086	NaN	NaN	0.5393	0.0581	0.3965	0.0283	0.13	0.3476	0.0394
0.0	0.0	0.0	6261.8561	3790.3086	NaN	NaN	0.3771	0.0578	0.3954	0.0279	0.1261	0.3535	0.0393
0.0	0.0	0.0	5965.8561	2560.3086	NaN	NaN	0.3003	0.0589	0.404	0.0283	0.1268	0.3433	0.0387
0.0	0.0	0.0	5204.8561	3763.3086	NaN	NaN	0.4196	0.0583	0.4022	0.0279	0.1232	0.3493	0.039
0.0	0.0	0.0	6158.8561	5608.3086	NaN	NaN	0.4766	0.0578	0.4121	0.0283	0.1249	0.3383	0.0386
0.0	0.0	0.0	9035.8561	2774.3086	NaN	NaN	0.2349	0.0571	0.4103	0.0277	0.1228	0.3428	0.0393
0.0	0.0	0.0	5694.8561	8462.3086	NaN	NaN	0.5977	0.0569	0.4156	0.028	0.1249	0.3356	0.039
0.0	0.0	0.0	6008.8561	4199.3086	NaN	NaN	0.4114	0.0564	0.4113	0.0276	0.1242	0.3413	0.0392
0.0	0.0	0.0	8498.8561	9026.3086	NaN	NaN	0.515	0.0574	0.4083	0.0276	0.1264	0.3409	0.0395
0.0	0.0	0.0	8630.8561	3764.3086	NaN	NaN	0.3037	0.0579	0.3986	0.0279	0.1259	0.3505	0.0391
0.0	0.0	0.0	5327.8561	5936.3086	NaN	NaN	0.527	0.06	0.3904	0.0281	0.1286	0.3541	0.0389
0.0	0.0	0.0	7100.8561	4159.3086	NaN	NaN	0.3694	0.06	0.3749	0.028	0.1281	0.3704	0.0387
0.0	0.0	0.0	9302.8561	3669.3086	NaN	NaN	0.2829	0.061	0.3712	0.0282	0.132	0.3684	0.0392
0.0	0.0	0.0	4836.8561	5625.3086	NaN	NaN	0.5377	0.0607	0.3558	0.0281	0.1315	0.3847	0.0391
0.0	0.0	0.0	9183.8561	5268.3086	NaN	NaN	0.3645	0.0593	0.3416	0.0289	0.1373	0.3929	0.0401
0.0	0.0	0.0	4380.8561	5512.3086	NaN	NaN	0.5572	0.0541	0.3047	0.0298	0.1431	0.4266	0.0416
0.0	0.0	0.0	10450.8561	4222.3086	NaN	NaN	0.2878	0.0523	0.2787	0.0297	0.1497	0.447	0.0425
0.0	0.0	0.0	4733.8561	7833.3086	NaN	NaN	0.6233	0.0535	0.2659	0.0292	0.1504	0.4597	0.0413
0.0	0.0	0.0	5766.8561	4154.3086	NaN	NaN	0.4187	0.0561	0.2559	0.0282	0.15	0.47	0.0397
0.0	0.0	0.0	6477.8561	2833.3086	NaN	NaN	0.3043	0.0582	0.2515	0.0277	0.1479	0.4762	0.0385
0.0	0.0	0.0	7626.8561	4548.3086	NaN	NaN	0.3736	0.0598	0.2433	0.0273	0.1481	0.4835	0.0379
0.0	0.0	0.0	6602.8561	5215.3086	NaN	NaN	0.4413	0.0608	0.2413	0.0274	0.1487	0.4842	0.0375
0.0	0.0	0.0	6730.8561	6232.3086	NaN	NaN	0.4808	0.0619	0.2374	0.027	0.1481	0.488	0.0375
0.0	0.0	0.0	6413.8561	3117.3086	NaN	NaN	0.3271	0.0617	0.2344	0.0272	0.1487	0.4903	0.0376
0.0	0.0	0.0	4702.8561	7884.3086	NaN	NaN	0.6264	0.0628	0.2331	0.027	0.1503	0.489	0.0377
0.0	0.0	0.0	5291.8561	4848.3086	NaN	NaN	0.4781	0.0628	0.2322	0.0268	0.1489	0.4917	0.0376
0.0	0.0	0.0	6075.8561	3892.3086	NaN	NaN	0.3905	0.0636	0.2322	0.027	0.1502	0.4894	0.0376
0.0	0.0	0.0	6310.8561	6018.3086	NaN	NaN	0.4881	0.0638	0.2329	0.0268	0.1475	0.4919	0.0371
0.0	0.0	0.0	6084.8561	2932.3086	NaN	NaN	0.3252	0.0646	0.2369	0.0268	0.1472	0.4877	0.0368
0.0	0.0	0.0	6472.8561	1783.3086	NaN	NaN	0.216	0.064	0.2343	0.0266	0.1472	0.4905	0.0374
0.0	0.0	0.0	5291.8561	5858.3086	NaN	NaN	0.5254	0.0644	0.2356	0.0266	0.1501	0.4854	0.0379
0.0	0.0	0.0	6045.8561	6674.3086	NaN	NaN	0.5247	0.0639	0.2357	0.0266	0.1507	0.4849	0.0381
0.0	0.0	0.0	7481.8561	4597.3086	NaN	NaN	0.3806	0.0641	0.2374	0.0263	0.1525	0.4809	0.0387
0.0	0.0	0.0	5341.8561	4405.3086	NaN	NaN	0.452	0.0639	0.2402	0.0263	0.1525	0.4783	0.0387
0.0	0.0	0.0	6979.8561	7392.3086	NaN	NaN	0.5143	0.0639	0.2419	0.0262	0.1537	0.4753	0.0391
0.0	0.0	0.0	6174.8561	8606.3086	NaN	NaN	0.5822	0.0646	0.2468	0.0262	0.1529	0.4708	0.0387
0.0	0.0	0.0	5794.8561	5702.3086	NaN	NaN	0.496	0.0646	0.2506	0.0263	0.1496	0.4711	0.0379
0.0	0.0	0.0	8441.8561	5029.3086	NaN	NaN	0.3733	0.065	0.2558	0.0266	0.1479	0.4673	0.0374
0.0	0.0	0.0	7022.8561	5184.3086	NaN	NaN	0.4247	0.0647	0.2561	0.0266	0.1451	0.4707	0.0368
0.0	0.0	0.0	4756.8561	4998.3086	NaN	NaN	0.5124	0.0644	0.257	0.0267	0.1459	0.4692	0.0368
0.0	0.0	0.0	5466.8561	2455.3086	NaN	NaN	0.3099	0.0644	0.2554	0.0263	0.1466	0.4702	0.0371
0.0	0.0	0.0	5566.8561	5689.3086	NaN	NaN	0.5054	0.0632	0.251	0.0261	0.1468	0.4755	0.0373
0.0	0.0	0.0	7435.8561	6858.3086	NaN	NaN	0.4798	0.0636	0.253	0.0261	0.1501	0.4694	0.0378
0.0	0.0	0.0	5046.8561	4531.3086	NaN	NaN	0.4731	0.064	0.2527	0.0257	0.1482	0.4718	0.0377
0.0	0.0	0.0	7441.8561	4913.3086	NaN	NaN	0.3977	0.0644	0.2545	0.0258	0.1486	0.4691	0.0376
0.0	0.0	0.0	7610.8561	5439.3086	NaN	NaN	0.4168	0.0654	0.2571	0.0259	0.148	0.4663	0.0373
0.0	0.0	0.0	4083.8561	3629.3086	NaN	NaN	0.4705	0.0666	0.2607	0.0257	0.146	0.4643	0.0367
0.0	0.0	0.0	6408.8561	2951.3086	NaN	NaN	0.3153	0.0681	0.2631	0.0255	0.1454	0.4614	0.0365
0.0	0.0	0.0	5818.8561	2956.3086	NaN	NaN	0.3369	0.0687	0.2644	0.0255	0.1452	0.4597	0.0365
0.0	0.0	0.0	4915.8561	5529.3086	NaN	NaN	0.5294	0.0677	0.2624	0.0251	0.1447	0.4636	0.0364
0.0	0.0	0.0	5933.8561	6496.3086	NaN	NaN	0.5226	0.0685	0.2674	0.0249	0.146	0.4567	0.0366
0.0	0.0	0.0	7154.8561	2556.3086	NaN	NaN	0.2632	0.069	0.267	0.0249	0.1441	0.4585	0.0365
0.0	0.0	0.0	4474.8561	6090.3086	NaN	NaN	0.5765	0.0697	0.2691	0.0247	0.145	0.4549	0.0365
0.0	0.0	0.0	6374.8561	1893.3086	NaN	NaN	0.229	0.0709	0.2712	0.0242	0.1436	0.4539	0.0362
0.0	0.0	0.0	7999.8561	3129.3086	NaN	NaN	0.2812	0.0702	0.2693	0.0242	0.145	0.4544	0.0368
0.0	0.0	0.0	5745.8561	5652.3086	NaN	NaN	0.4959	0.0687	0.2678	0.0243	0.1439	0.458	0.0372
0.0	0.0	0.0	5823.8561	6053.3086	NaN	NaN	0.5097	0.0683	0.2705	0.0246	0.1445	0.4549	0.0373
0.0	0.0	0.0	5754.8561	5044.3086	NaN	NaN	0.4671	0.068	0.2694	0.0243	0.1419	0.4592	0.0372
0.0	0.0	0.0	5084.8561	5307.3086	NaN	NaN	0.5107	0.0687	0.2745	0.0245	0.1437	0.4511	0.0375
0.0	0.0	0.0	3146.8561	784.3086	NaN	NaN	0.1995	0.0682	0.2763	0.0241	0.1402	0.4534	0.0377
0.0	0.0	0.0	5210.8561	9727.3086	NaN	NaN	0.6512	0.0672	0.2773	0.0245	0.142	0.4506	0.0384
0.0	0.0	0.0	6887.8561	8643.3086	NaN	NaN	0.5565	0.0679	0.2844	0.0247	0.1438	0.4403	0.0389
0.0	0.0	0.0	6794.8561	3479.3086	NaN	NaN	0.3386	0.068	0.2869	0.0243	0.1407	0.4414	0.0387
0.0	0.0	0.0	8064.8561	6845.3086	NaN	NaN	0.4591	0.0671	0.2907	0.0246	0.1419	0.4368	0.039
0.0	0.0	0.0	5249.8561	7083.3086	NaN	NaN	0.5743	0.0679	0.2978	0.0245	0.1429	0.428	0.039
0.0	0.0	0.0	4148.8561	5484.3086	NaN	NaN	0.5693	0.068	0.2974	0.0239	0.1418	0.4296	0.0393
0.0	0.0	0.0	6111.8561	4820.3086	NaN	NaN	0.4409	0.0685	0.3016	0.0241	0.1426	0.4238	0.0393
0.0	0.0	0.0	5694.8561	5617.3086	NaN	NaN	0.4966	0.0687	0.3034	0.0244	0.1414	0.4233	0.0389
0.0	0.0	0.0	4678.8561	4286.3086	NaN	NaN	0.4781	0.0683	0.3053	0.024	0.1399	0.4238	0.0388
0.0	0.0	0.0	7420.8561	3279.3086	NaN	NaN	0.3065	0.0692	0.307	0.0239	0.142	0.4186	0.0394
0.0	0.0	0.0	2905.8561	5471.3086	NaN	NaN	0.6531	0.0683	0.3026	0.0239	0.1413	0.4239	0.04
0.0	0.0	0.0	5321.8561	7223.3086	NaN	NaN	0.5758	0.0677	0.3071	0.0243	0.1437	0.4169	0.0403
0.0	0.0	0.0	4716.8561	5390.3086	NaN	NaN	0.5333	0.0688	0.3064	0.024	0.1425	0.4178	0.0405
0.0	0.0	0.0	9346.8561	3549.3086	NaN	NaN	0.2752	0.0684	0.3079	0.0245	0.141	0.418	0.0401
0.0	0.0	0.0	5359.8561	3792.3086	NaN	NaN	0.4144	0.0691	0.312	0.0245	0.1402	0.4145	0.0397
0.0	0.0	0.0	6281.8561	5826.3086	NaN	NaN	0.4812	0.0701	0.3113	0.0245	0.1385	0.4165	0.0392
0.0	0.0	0.0	9099.8561	3713.3086	NaN	NaN	0.2898	0.0706	0.3124	0.0246	0.1396	0.4132	0.0395
0.0	0.0	0.0	5461.8561	4999.3086	NaN	NaN	0.4779	0.0729	0.3135	0.0245	0.1386	0.412	0.0385
0.0	0.0	0.0	5423.8561	2938.3086	NaN	NaN	0.3514	0.0752	0.3161	0.0243	0.1386	0.4075	0.0382
0.0	0.0	0.0	7400.8561	4104.3086	NaN	NaN	0.3567	0.0757	0.3119	0.0242	0.1388	0.4112	0.0383
0.0	0.0	0.0	5256.8561	2326.3086	NaN	NaN	0.3068	0.0736	0.3083	0.024	0.1398	0.4155	0.0389
0.0	0.0	0.0	6047.8561	3813.3086	NaN	NaN	0.3867	0.075	0.3066	0.0239	0.141	0.4144	0.0391
0.0	0.0	0.0	5981.8561	6062.3086	NaN	NaN	0.5033	0.0736	0.3039	0.0239	0.1404	0.419	0.0392
0.0	0.0	0.0	3831.8561	2350.3086	NaN	NaN	0.3802	0.0753	0.3077	0.0236	0.1404	0.4142	0.0387
0.0	0.0	0.0	5541.8561	3897.3086	NaN	NaN	0.4129	0.0795	0.3092	0.0232	0.1411	0.4083	0.0387
0.0	0.0	0.0	7500.8561	4341.3086	NaN	NaN	0.3666	0.0778	0.3045	0.0233	0.1406	0.4152	0.0386
0.0	0.0	0.0	5522.8561	4793.3086	NaN	NaN	0.4646	0.0763	0.3054	0.0233	0.1415	0.4148	0.0387
0.0	0.0	0.0	7664.8561	1998.3086	NaN	NaN	0.2068	0.0771	0.3076	0.0232	0.1398	0.4137	0.0386
0.0	0.0	0.0	6884.8561	4545.3086	NaN	NaN	0.3977	0.0743	0.3028	0.0236	0.1416	0.4183	0.0394
0.0	0.0	0.0	3174.8561	4821.3086	NaN	NaN	0.603	0.0716	0.3051	0.0237	0.14	0.4199	0.0397
0.0	0.0	0.0	6066.8561	4507.3086	NaN	NaN	0.4263	0.0705	0.3051	0.0238	0.1406	0.4198	0.0402
0.0	0.0	0.0	7237.8561	5351.3086	NaN	NaN	0.4251	0.0689	0.3039	0.0241	0.1399	0.4228	0.0405
0.0	0.0	0.0	5829.8561	7100.3086	NaN	NaN	0.5491	0.0686	0.3057	0.0242	0.1417	0.4189	0.0409
0.0	0.0	0.0	6080.8561	2791.3086	NaN	NaN	0.3146	0.0679	0.305	0.0241	0.1387	0.4237	0.0407
0.0	0.0	0.0	8253.8561	7917.3086	NaN	NaN	0.4896	0.0661	0.3004	0.0247	0.1419	0.4254	0.0415
0.0	0.0	0.0	4915.8561	8615.3086	NaN	NaN	0.6367	0.0652	0.2993	0.0247	0.1417	0.4275	0.0416
0.0	0.0	0.0	5792.8561	3013.3086	NaN	NaN	0.3422	0.0648	0.2973	0.0248	0.1414	0.4302	0.0416
0.0	0.0	0.0	6664.8561	4122.3086	NaN	NaN	0.3821	0.0639	0.2933	0.0251	0.1417	0.4339	0.0421
0.0	0.0	0.0	5955.8561	5903.3086	NaN	NaN	0.4978	0.0633	0.2906	0.0254	0.1428	0.4353	0.0427
0.0	0.0	0.0	6587.8561	7022.3086	NaN	NaN	0.516	0.0625	0.2878	0.0255	0.1429	0.4381	0.0432
0.0	0.0	0.0	6961.8561	7338.3086	NaN	NaN	0.5132	0.0626	0.2846	0.0257	0.1442	0.4394	0.0435
0.0	0.0	0.0	5716.8561	6840.3086	NaN	NaN	0.5447	0.0623	0.2831	0.0258	0.1444	0.441	0.0433
0.0	0.0	0.0	5185.8561	4904.3086	NaN	NaN	0.486	0.062	0.2809	0.0257	0.1436	0.4446	0.0432
0.0	0.0	0.0	3958.8561	7252.3086	NaN	NaN	0.6469	0.0625	0.2814	0.0257	0.1438	0.4439	0.0428
0.0	0.0	0.0	6610.8561	5621.3086	NaN	NaN	0.4596	0.0633	0.2815	0.0255	0.1429	0.4445	0.0422
0.0	0.0	0.0	6330.8561	4456.3086	NaN	NaN	0.4131	0.0654	0.279	0.0253	0.1433	0.4452	0.0418
0.0	0.0	0.0	4951.8561	4849.3086	NaN	NaN	0.4948	0.0678	0.2818	0.0252	0.1437	0.4404	0.0411
0.0	0.0	0.0	3938.8561	2796.3086	NaN	NaN	0.4152	0.0685	0.2789	0.025	0.144	0.4422	0.0413
0.0	0.0	0.0	5505.8561	3183.3086	NaN	NaN	0.3664	0.0663	0.2736	0.0254	0.1437	0.4495	0.0416
0.0	0.0	0.0	6647.8561	6406.3086	NaN	NaN	0.4907	0.0647	0.2733	0.0255	0.1464	0.4479	0.0423
0.0	0.0	0.0	6335.8561	6097.3086	NaN	NaN	0.4904	0.0648	0.2746	0.0253	0.1442	0.449	0.0421
0.0	0.0	0.0	8588.8561	5476.3086	NaN	NaN	0.3894	0.0649	0.2754	0.0253	0.1445	0.4477	0.0422
0.0	0.0	0.0	4883.8561	6836.3086	NaN	NaN	0.5833	0.0658	0.2766	0.025	0.1456	0.4446	0.0422
0.0	0.0	0.0	5572.8561	3744.3086	NaN	NaN	0.4019	0.0684	0.2805	0.0247	0.1428	0.4426	0.041
0.0	0.0	0.0	5950.8561	8008.3086	NaN	NaN	0.5737	0.0711	0.2826	0.0246	0.1462	0.4345	0.0411
0.0	0.0	0.0	3608.8561	1661.3086	NaN	NaN	0.3152	0.0706	0.2801	0.0245	0.1416	0.4427	0.0405
0.0	0.0	0.0	5727.8561	5732.3086	NaN	NaN	0.5002	0.0671	0.2787	0.0251	0.1435	0.4448	0.0408
0.0	0.0	0.0	5729.8561	3955.3086	NaN	NaN	0.4084	0.0654	0.2784	0.0249	0.1408	0.4494	0.0411
0.0	0.0	0.0	5477.8561	5282.3086	NaN	NaN	0.4909	0.0645	0.2785	0.0253	0.1419	0.4484	0.0414
0.0	0.0	0.0	4163.8561	5597.3086	NaN	NaN	0.5734	0.0636	0.278	0.0249	0.142	0.4494	0.0421
0.0	0.0	0.0	7805.8561	9039.3086	NaN	NaN	0.5366	0.0638	0.2781	0.0252	0.1432	0.4475	0.0423
0.0	0.0	0.0	6509.8561	8044.3086	NaN	NaN	0.5527	0.0628	0.2765	0.0252	0.1423	0.451	0.0422
0.0	0.0	0.0	4435.8561	3902.3086	NaN	NaN	0.468	0.0631	0.2789	0.0252	0.1417	0.4495	0.0416
0.0	0.0	0.0	3406.8561	5635.3086	NaN	NaN	0.6232	0.0628	0.2789	0.0252	0.1386	0.4535	0.041
0.0	0.0	0.0	6612.8561	4328.3086	NaN	NaN	0.3956	0.0622	0.277	0.0253	0.1396	0.4548	0.041
0.0	0.0	0.0	6371.8561	3790.3086	NaN	NaN	0.373	0.0618	0.2755	0.0254	0.1406	0.4553	0.0414
0.0	0.0	0.0	4955.8561	5452.3086	NaN	NaN	0.5238	0.0617	0.274	0.0254	0.1408	0.4568	0.0415
0.0	0.0	0.0	8087.8561	5157.3086	NaN	NaN	0.3894	0.0611	0.2715	0.0257	0.1423	0.4573	0.042
0.0	0.0	0.0	6875.8561	5727.3086	NaN	NaN	0.4544	0.0611	0.2709	0.0256	0.1436	0.4567	0.0421
0.0	0.0	0.0	6246.8561	2663.3086	NaN	NaN	0.2989	0.0619	0.2705	0.0254	0.1443	0.4554	0.0425
0.0	0.0	0.0	5427.8561	4696.3086	NaN	NaN	0.4639	0.0615	0.2675	0.0255	0.1436	0.4598	0.0421
0.0	0.0	0.0	5765.8561	5923.3086	NaN	NaN	0.5067	0.0625	0.2675	0.0255	0.1461	0.4561	0.0423
0.0	0.0	0.0	4862.8561	3371.3086	NaN	NaN	0.4094	0.0632	0.2645	0.0253	0.1431	0.4623	0.0416
0.0	0.0	0.0	5928.8561	5701.3086	NaN	NaN	0.4902	0.063	0.2625	0.0255	0.1452	0.4621	0.0415
0.0	0.0	0.0	5745.8561	4238.3086	NaN	NaN	0.4245	0.0633	0.2591	0.0255	0.1444	0.4663	0.0414
0.0	0.0	0.0	5232.8561	5395.3086	NaN	NaN	0.5076	0.0623	0.2564	0.0256	0.145	0.4691	0.0416
0.0	0.0	0.0	6806.8561	1641.3086	NaN	NaN	0.1943	0.0623	0.253	0.0256	0.1457	0.4714	0.042
0.0	0.0	0.0	7803.8561	6315.3086	NaN	NaN	0.4473	0.0619	0.2487	0.0259	0.148	0.4729	0.0425
0.0	0.0	0.0	8396.8561	4615.3086	NaN	NaN	0.3547	0.0611	0.246	0.0259	0.1482	0.476	0.0429
0.0	0.0	0.0	6672.8561	7063.3086	NaN	NaN	0.5142	0.0611	0.2411	0.0261	0.1504	0.4783	0.0431
0.0	0.0	0.0	6553.8561	6964.3086	NaN	NaN	0.5152	0.0608	0.2378	0.026	0.1503	0.482	0.043
0.0	0.0	0.0	3912.8561	5003.3086	NaN	NaN	0.5612	0.0615	0.2355	0.0259	0.1508	0.4835	0.0428
0.0	0.0	0.0	6598.8561	4727.3086	NaN	NaN	0.4174	0.0614	0.2337	0.0258	0.1491	0.4876	0.0425
0.0	0.0	0.0	5943.8561	6712.3086	NaN	NaN	0.5304	0.0612	0.2306	0.026	0.1493	0.4908	0.0421
0.0	0.0	0.0	5294.8561	3922.3086	NaN	NaN	0.4255	0.061	0.2288	0.026	0.1492	0.4931	0.0419
0.0	0.0	0.0	6272.8561	2790.3086	NaN	NaN	0.3079	0.0612	0.2259	0.0259	0.1496	0.4955	0.0419
0.0	0.0	0.0	6342.8561	4838.3086	NaN	NaN	0.4327	0.0613	0.2244	0.0259	0.1501	0.4961	0.0421
0.0	0.0	0.0	6879.8561	4237.3086	NaN	NaN	0.3812	0.0616	0.222	0.0259	0.1511	0.497	0.0424
0.0	0.0	0.0	7711.8561	5937.3086	NaN	NaN	0.435	0.0624	0.2226	0.0257	0.1516	0.4951	0.0426
0.0	0.0	0.0	8113.8561	5364.3086	NaN	NaN	0.398	0.0631	0.2218	0.0259	0.1516	0.4952	0.0424
0.0	0.0	0.0	6523.8561	5417.3086	NaN	NaN	0.4537	0.0637	0.224	0.0257	0.1498	0.495	0.0418
0.0	0.0	0.0	4671.8561	2997.3086	NaN	NaN	0.3908	0.0645	0.2247	0.0256	0.1488	0.4951	0.0414
0.0	0.0	0.0	4358.8561	4537.3086	NaN	NaN	0.51	0.0648	0.2246	0.0254	0.1483	0.4953	0.0416
0.0	0.0	0.0	5483.8561	3799.3086	NaN	NaN	0.4093	0.0644	0.2255	0.0254	0.1471	0.4963	0.0413
0.0	0.0	0.0	5544.8561	6951.3086	NaN	NaN	0.5563	0.0637	0.2222	0.0253	0.1481	0.4983	0.0423
0.0	0.0	0.0	6859.8561	7698.3086	NaN	NaN	0.5288	0.0629	0.2207	0.0257	0.1495	0.4986	0.0425
0.0	0.0	0.0	4397.8561	6996.3086	NaN	NaN	0.614	0.0623	0.2171	0.0257	0.1514	0.4999	0.0436
0.0	0.0	0.0	8546.8561	6299.3086	NaN	NaN	0.4243	0.0614	0.2118	0.026	0.1532	0.5032	0.0444
0.0	0.0	0.0	6176.8561	5969.3086	NaN	NaN	0.4915	0.0608	0.2058	0.0262	0.1559	0.506	0.0453
0.0	0.0	0.0	4290.8561	7360.3086	NaN	NaN	0.6317	0.0604	0.2021	0.0266	0.1572	0.5083	0.0453
0.0	0.0	0.0	6704.8561	3698.3086	NaN	NaN	0.3555	0.0602	0.1961	0.0265	0.1575	0.5138	0.046
0.0	0.0	0.0	5031.8561	8125.3086	NaN	NaN	0.6176	0.0595	0.1903	0.0268	0.1587	0.5187	0.046
0.0	0.0	0.0	7462.8561	7039.3086	NaN	NaN	0.4854	0.0591	0.1869	0.0269	0.1601	0.5206	0.0464
0.0	0.0	0.0	5371.8561	7226.3086	NaN	NaN	0.5736	0.0592	0.1843	0.027	0.1602	0.5231	0.0461
0.0	0.0	0.0	8027.8561	3348.3086	NaN	NaN	0.2943	0.0589	0.1833	0.027	0.1587	0.5266	0.0455
0.0	0.0	0.0	9538.8561	5319.3086	NaN	NaN	0.358	0.0594	0.1838	0.0271	0.1596	0.5247	0.0455
0.0	0.0	0.0	6597.8561	618.3086	NaN	NaN	0.0857	0.0593	0.1824	0.0269	0.1577	0.5286	0.0451
0.0	0.0	0.0	7313.8561	4354.3086	NaN	NaN	0.3732	0.0599	0.1826	0.027	0.1604	0.5247	0.0454
0.0	0.0	0.0	4948.8561	4431.3086	NaN	NaN	0.4724	0.0596	0.181	0.0271	0.1602	0.5264	0.0456
0.0	0.0	0.0	4861.8561	3680.3086	NaN	NaN	0.4308	0.0599	0.1796	0.0272	0.1632	0.5239	0.0462
0.0	0.0	0.0	1970.8561	10408.3086	NaN	NaN	0.8408	0.0597	0.1784	0.0272	0.1632	0.525	0.0465
0.0	0.0	0.0	5428.8561	2797.3086	NaN	NaN	0.3401	0.0597	0.1788	0.0272	0.1639	0.5243	0.0462
0.0	0.0	0.0	4566.8561	6037.3086	NaN	NaN	0.5693	0.06	0.1795	0.0271	0.1632	0.5243	0.0459
0.0	0.0	0.0	5874.8561	7144.3086	NaN	NaN	0.5488	0.0599	0.18	0.0271	0.1623	0.5248	0.0458
0.0	0.0	0.0	4867.8561	2703.3086	NaN	NaN	0.3571	0.0604	0.1829	0.027	0.1618	0.523	0.0449
0.0	0.0	0.0	4606.8561	4215.3086	NaN	NaN	0.4778	0.0604	0.183	0.0265	0.1589	0.5265	0.0448
0.0	0.0	0.0	9217.8561	5165.3086	NaN	NaN	0.3591	0.061	0.1855	0.0264	0.1591	0.5235	0.0446
0.0	0.0	0.0	4405.8561	3968.3086	NaN	NaN	0.4739	0.0604	0.1859	0.0263	0.1575	0.5251	0.0448
0.0	0.0	0.0	5926.8561	6224.3086	NaN	NaN	0.5122	0.0603	0.1851	0.0264	0.1593	0.5236	0.0453
0.0	0.0	0.0	6473.8561	5573.3086	NaN	NaN	0.4626	0.0595	0.1835	0.0266	0.1598	0.5252	0.0454
0.0	0.0	0.0	2975.8561	4668.3086	NaN	NaN	0.6107	0.0595	0.183	0.0264	0.16	0.5257	0.0455
0.0	0.0	0.0	5689.8561	3437.3086	NaN	NaN	0.3766	0.0601	0.183	0.0259	0.1581	0.5274	0.0455
0.0	0.0	0.0	5067.8561	4966.3086	NaN	NaN	0.4949	0.0596	0.1816	0.026	0.158	0.5286	0.0461
0.0	0.0	0.0	5073.8561	10451.3086	NaN	NaN	0.6732	0.0597	0.1816	0.0262	0.1591	0.5278	0.0456
0.0	0.0	0.0	6057.8561	7202.3086	NaN	NaN	0.5432	0.06	0.183	0.026	0.1567	0.5294	0.045
0.0	0.0	0.0	6420.8561	3685.3086	NaN	NaN	0.3647	0.0604	0.1837	0.0262	0.1564	0.5286	0.0446
0.0	0.0	0.0	3292.8561	3213.3086	NaN	NaN	0.4939	0.0602	0.1848	0.0259	0.1532	0.5322	0.0437
0.0	0.0	0.0	5852.8561	4247.3086	NaN	NaN	0.4205	0.0607	0.1871	0.0259	0.1537	0.5294	0.0432
0.0	0.0	0.0	7901.8561	2971.3086	NaN	NaN	0.2733	0.0608	0.1885	0.0257	0.152	0.53	0.0431
0.0	0.0	0.0	4473.8561	6341.3086	NaN	NaN	0.5863	0.0607	0.1896	0.0259	0.1517	0.5294	0.0428
0.0	0.0	0.0	6008.8561	6680.3086	NaN	NaN	0.5265	0.0608	0.1924	0.0259	0.1518	0.5265	0.0426
0.0	0.0	0.0	3989.8561	5174.3086	NaN	NaN	0.5646	0.0605	0.192	0.0258	0.1513	0.5278	0.0427
0.0	0.0	0.0	5709.8561	7093.3086	NaN	NaN	0.554	0.0601	0.1912	0.026	0.153	0.5266	0.0431
0.0	0.0	0.0	5901.8561	6721.3086	NaN	NaN	0.5325	0.0605	0.1922	0.0261	0.1534	0.5247	0.043
0.0	0.0	0.0	4620.8561	4903.3086	NaN	NaN	0.5148	0.0606	0.1913	0.0261	0.1526	0.5266	0.0429
0.0	0.0	0.0	7433.8561	5862.3086	NaN	NaN	0.4409	0.0614	0.1928	0.0258	0.1524	0.5248	0.0428
0.0	0.0	0.0	4710.8561	6619.3086	NaN	NaN	0.5842	0.0616	0.1923	0.0258	0.1518	0.5256	0.0429
0.0	0.0	0.0	4617.8561	7149.3086	NaN	NaN	0.6076	0.0625	0.1948	0.0257	0.1523	0.5217	0.0431
0.0	0.0	0.0	4141.8561	4981.3086	NaN	NaN	0.546	0.0628	0.1968	0.0256	0.1494	0.5228	0.0425
0.0	0.0	0.0	6131.8561	1277.3086	NaN	NaN	0.1724	0.063	0.1996	0.0255	0.1486	0.5207	0.0426
0.0	0.0	0.0	5836.8561	3046.3086	NaN	NaN	0.3429	0.0643	0.2033	0.0252	0.1471	0.5174	0.0427
0.0	0.0	0.0	3263.8561	1504.3086	NaN	NaN	0.3155	0.0633	0.2037	0.0251	0.1449	0.5196	0.0434
0.0	0.0	0.0	4188.8561	5328.3086	NaN	NaN	0.5599	0.0623	0.2039	0.0254	0.1462	0.518	0.0442
0.0	0.0	0.0	3140.8561	8499.3086	NaN	NaN	0.7302	0.0624	0.2049	0.0255	0.1468	0.5152	0.045
0.0	0.0	0.0	5495.8561	4480.3086	NaN	NaN	0.4491	0.0616	0.205	0.0257	0.1453	0.5171	0.0452
0.0	0.0	0.0	3218.8561	5099.3086	NaN	NaN	0.613	0.0612	0.2073	0.0259	0.1445	0.5157	0.0455
0.0	0.0	0.0	4063.8561	4589.3086	NaN	NaN	0.5304	0.0608	0.2084	0.0262	0.1441	0.5149	0.0455
0.0	0.0	0.0	7057.8561	3932.3086	NaN	NaN	0.3578	0.0601	0.2097	0.0261	0.1438	0.5139	0.0463
0.0	0.0	0.0	8673.8561	6748.3086	NaN	NaN	0.4376	0.0601	0.2112	0.0263	0.1452	0.5098	0.0473
0.0	0.0	0.0	4855.8561	3952.3086	NaN	NaN	0.4487	0.0591	0.2137	0.0265	0.1449	0.5073	0.0484
0.0	0.0	0.0	6074.8561	5873.3086	NaN	NaN	0.4916	0.0581	0.2149	0.0266	0.1476	0.5031	0.0497
0.0	0.0	0.0	3438.8561	7279.3086	NaN	NaN	0.6792	0.0577	0.2177	0.0267	0.1495	0.4974	0.051
0.0	0.0	0.0	5069.8561	4715.3086	NaN	NaN	0.4819	0.0578	0.2219	0.0265	0.149	0.4931	0.0517
0.0	0.0	0.0	4835.8561	6991.3086	NaN	NaN	0.5911	0.0576	0.2274	0.0266	0.1477	0.4888	0.0519
0.0	0.0	0.0	4193.8561	7904.3086	NaN	NaN	0.6533	0.0571	0.2316	0.0268	0.1485	0.4846	0.0513
0.0	0.0	0.0	5858.8561	6890.3086	NaN	NaN	0.5405	0.0574	0.2385	0.0268	0.1484	0.4782	0.0507
0.0	0.0	0.0	5183.8561	3863.3086	NaN	NaN	0.427	0.0577	0.2425	0.0266	0.1455	0.4781	0.0496
0.0	0.0	0.0	6939.8561	2896.3086	NaN	NaN	0.2945	0.058	0.247	0.0263	0.1456	0.4735	0.0496
0.0	0.0	0.0	4938.8561	3770.3086	NaN	NaN	0.4329	0.0582	0.2488	0.0265	0.1461	0.4711	0.0493
0.0	0.0	0.0	4280.8561	5161.3086	NaN	NaN	0.5466	0.0577	0.251	0.0264	0.1458	0.4691	0.05
0.0	0.0	0.0	4425.8561	4908.3086	NaN	NaN	0.5258	0.0579	0.254	0.0268	0.1478	0.4639	0.0497
0.0	0.0	0.0	5017.8561	2955.3086	NaN	NaN	0.3707	0.058	0.2545	0.0264	0.1456	0.4661	0.0495
0.0	0.0	0.0	7334.8561	7175.3086	NaN	NaN	0.4945	0.0582	0.2595	0.0266	0.146	0.4606	0.0491
0.0	0.0	0.0	4820.8561	511.3086	NaN	NaN	0.0959	0.0577	0.2587	0.0264	0.1441	0.4639	0.0491
0.0	0.0	0.0	5851.8561	7190.3086	NaN	NaN	0.5513	0.0576	0.2593	0.0267	0.1473	0.46	0.049
0.0	0.0	0.0	5004.8561	6007.3086	NaN	NaN	0.5455	0.0578	0.2591	0.0265	0.1455	0.4622	0.0489
0.0	0.0	0.0	4578.8561	2689.3086	NaN	NaN	0.37	0.0575	0.2595	0.0267	0.146	0.4617	0.0486
0.0	0.0	0.0	4894.8561	3031.3086	NaN	NaN	0.3824	0.0574	0.2599	0.0265	0.1443	0.4629	0.049
0.0	0.0	0.0	6546.8561	6749.3086	NaN	NaN	0.5076	0.0568	0.2572	0.027	0.1459	0.4642	0.0489
0.0	0.0	0.0	7645.8561	3701.3086	NaN	NaN	0.3262	0.0561	0.2578	0.0268	0.1461	0.4631	0.0501
0.0	0.0	0.0	5431.8561	5591.3086	NaN	NaN	0.5072	0.0566	0.2562	0.0269	0.146	0.4647	0.0496
0.0	0.0	0.0	7133.8561	4510.3086	NaN	NaN	0.3873	0.0559	0.2575	0.027	0.1458	0.4633	0.0505
0.0	0.0	0.0	4244.8561	9163.3086	NaN	NaN	0.6834	0.0557	0.2566	0.0271	0.1468	0.4632	0.0507
0.0	0.0	0.0	5190.8561	5572.3086	NaN	NaN	0.5177	0.056	0.2584	0.0266	0.1455	0.4621	0.0514
0.0	0.0	0.0	5943.8561	6930.3086	NaN	NaN	0.5383	0.0568	0.2625	0.027	0.1446	0.4584	0.0506
0.0	0.0	0.0	4264.8561	4624.3086	NaN	NaN	0.5202	0.0571	0.2651	0.0267	0.1425	0.4579	0.0507
0.0	0.0	0.0	5077.8561	3386.3086	NaN	NaN	0.4001	0.058	0.2724	0.0266	0.1389	0.455	0.0492
0.0	0.0	0.0	3970.8561	3386.3086	NaN	NaN	0.4603	0.0584	0.2737	0.0262	0.1375	0.4549	0.0493
0.0	0.0	0.0	4535.8561	4013.3086	NaN	NaN	0.4694	0.0588	0.2747	0.0258	0.1368	0.4547	0.0492
0.0	0.0	0.0	3569.8561	6109.3086	NaN	NaN	0.6312	0.0595	0.2774	0.0255	0.1354	0.4529	0.0493
0.0	0.0	0.0	3668.8561	3883.3086	NaN	NaN	0.5142	0.0594	0.2756	0.0254	0.1337	0.4569	0.049
0.0	0.0	0.0	5986.8561	6268.3086	NaN	NaN	0.5115	0.06	0.2786	0.0254	0.1349	0.4516	0.0495
0.0	0.0	0.0	3580.8561	4462.3086	NaN	NaN	0.5548	0.0601	0.2775	0.0254	0.1325	0.4558	0.0487
0.0	0.0	0.0	6623.8561	4733.3086	NaN	NaN	0.4168	0.0604	0.2792	0.0254	0.133	0.4528	0.0492
0.0	0.0	0.0	3059.8561	4899.3086	NaN	NaN	0.6156	0.061	0.2776	0.0255	0.1313	0.4563	0.0483
0.0	0.0	0.0	6616.8561	5292.3086	NaN	NaN	0.4444	0.0612	0.276	0.0253	0.1315	0.4571	0.0488
0.0	0.0	0.0	7906.8561	6050.3086	NaN	NaN	0.4335	0.0613	0.2747	0.0255	0.1307	0.4596	0.0482
0.0	0.0	0.0	7214.8561	5675.3086	NaN	NaN	0.4403	0.0617	0.2769	0.0255	0.1309	0.4561	0.0489
0.0	0.0	0.0	6353.8561	6805.3086	NaN	NaN	0.5172	0.0617	0.2758	0.0258	0.1303	0.4583	0.048
0.0	0.0	0.0	4196.8561	2544.3086	NaN	NaN	0.3774	0.0631	0.2848	0.0256	0.1287	0.4497	0.0481
0.0	0.0	0.0	4764.8561	2631.3086	NaN	NaN	0.3558	0.0641	0.2879	0.0256	0.1252	0.4497	0.0475
0.0	0.0	0.0	6956.8561	4092.3086	NaN	NaN	0.3704	0.0644	0.2962	0.0257	0.1235	0.4421	0.048
0.0	0.0	0.0	4321.8561	4532.3086	NaN	NaN	0.5119	0.0647	0.3058	0.0262	0.1215	0.4343	0.0475
0.0	0.0	0.0	5015.8561	3766.3086	NaN	NaN	0.4289	0.0659	0.3165	0.0261	0.1198	0.4235	0.0483
0.0	0.0	0.0	5249.8561	2374.3086	NaN	NaN	0.3114	0.0657	0.3187	0.0264	0.1181	0.4227	0.0484
0.0	0.0	0.0	4171.8561	4734.3086	NaN	NaN	0.5316	0.0659	0.3269	0.0263	0.1189	0.4125	0.0495
0.0	0.0	0.0	7074.8561	3907.3086	NaN	NaN	0.3558	0.0659	0.327	0.0264	0.1191	0.4113	0.0504
0.0	0.0	0.0	8403.8561	5684.3086	NaN	NaN	0.4035	0.065	0.3353	0.027	0.1166	0.4062	0.0499
0.0	0.0	0.0	6392.8561	4348.3086	NaN	NaN	0.4048	0.0655	0.3483	0.0271	0.1159	0.3923	0.0508
0.0	0.0	0.0	5216.8561	3789.3086	NaN	NaN	0.4207	0.0653	0.3472	0.0273	0.1163	0.3926	0.0512
0.0	0.0	0.0	3997.8561	8502.3086	NaN	NaN	0.6802	0.0647	0.3538	0.0276	0.1152	0.3881	0.0504
0.0	0.0	0.0	4290.8561	857.3086	NaN	NaN	0.1665	0.0656	0.3599	0.0272	0.1154	0.3806	0.0512
0.0	0.0	0.0	10462.8561	6004.3086	NaN	NaN	0.3646	0.0643	0.3562	0.0279	0.1152	0.3865	0.05
0.0	0.0	0.0	4563.8561	3284.3086	NaN	NaN	0.4185	0.0628	0.3634	0.0276	0.1161	0.3794	0.0508
0.0	0.0	0.0	4805.8561	7724.3086	NaN	NaN	0.6165	0.0614	0.3636	0.0279	0.1179	0.3792	0.05
0.0	0.0	0.0	3612.8561	4554.3086	NaN	NaN	0.5576	0.0604	0.3624	0.0274	0.1208	0.3782	0.0509
0.0	0.0	0.0	2720.8561	3698.3086	NaN	NaN	0.5761	0.0602	0.3582	0.0278	0.125	0.378	0.0508
0.0	0.0	0.0	7364.8561	4542.3086	NaN	NaN	0.3815	0.0587	0.3603	0.0274	0.1253	0.3765	0.0517
0.0	0.0	0.0	7505.8561	6665.3086	NaN	NaN	0.4703	0.0569	0.3588	0.0284	0.129	0.3759	0.0511
0.0	0.0	0.0	5122.8561	7128.3086	NaN	NaN	0.5818	0.0562	0.3706	0.0285	0.1302	0.3624	0.0521
0.0	0.0	0.0	5949.8561	4588.3086	NaN	NaN	0.4354	0.0557	0.3841	0.0292	0.1258	0.3558	0.0494
0.0	0.0	0.0	5177.8561	2838.3086	NaN	NaN	0.3541	0.0546	0.3968	0.0292	0.1232	0.3466	0.0496
0.0	0.0	0.0	4585.8561	5619.3086	NaN	NaN	0.5506	0.0536	0.4102	0.0297	0.124	0.3339	0.0487
0.0	0.0	0.0	3416.8561	6250.3086	NaN	NaN	0.6466	0.052	0.4161	0.03	0.12	0.3338	0.0482
0.0	0.0	0.0	5547.8561	4850.3086	NaN	NaN	0.4665	0.0516	0.4271	0.0309	0.1218	0.3214	0.0471
0.0	0.0	0.0	4006.8561	667.3086	NaN	NaN	0.1428	0.0515	0.4253	0.0302	0.12	0.3248	0.0482
0.0	0.0	0.0	4674.8561	5162.3086	NaN	NaN	0.5248	0.0499	0.4189	0.031	0.123	0.3291	0.0481
0.0	0.0	0.0	6223.8561	5155.3086	NaN	NaN	0.453	0.0495	0.4131	0.0306	0.1251	0.3324	0.0494
0.0	0.0	0.0	4687.8561	9264.3086	NaN	NaN	0.664	0.0489	0.4051	0.0312	0.1267	0.3383	0.0498
0.0	0.0	0.0	6786.8561	4464.3086	NaN	NaN	0.3968	0.0481	0.3968	0.0315	0.129	0.3436	0.0509
0.0	0.0	0.0	850.8561	4637.3086	NaN	NaN	0.845	0.0478	0.3842	0.0315	0.1325	0.3528	0.0512
0.0	0.0	0.0	3270.8561	6709.3086	NaN	NaN	0.6723	0.0478	0.3739	0.031	0.1347	0.3612	0.0514
0.0	0.0	0.0	6316.8561	3622.3086	NaN	NaN	0.3644	0.0489	0.3657	0.031	0.1368	0.3665	0.0512
0.0	0.0	0.0	3477.8561	4373.3086	NaN	NaN	0.557	0.0499	0.3544	0.0304	0.138	0.3762	0.0512
0.0	0.0	0.0	5941.8561	8044.3086	NaN	NaN	0.5752	0.0511	0.3502	0.0298	0.1401	0.3781	0.0506
0.0	0.0	0.0	5905.8561	5259.3086	NaN	NaN	0.471	0.0516	0.3425	0.0295	0.14	0.387	0.0495
0.0	0.0	0.0	4279.8561	4889.3086	NaN	NaN	0.5332	0.0538	0.3457	0.0287	0.1421	0.3807	0.0489
0.0	0.0	0.0	4513.8561	3076.3086	NaN	NaN	0.4053	0.0563	0.3434	0.028	0.1382	0.387	0.0471
0.0	0.0	0.0	4396.8561	3116.3086	NaN	NaN	0.4148	0.0566	0.3449	0.028	0.1394	0.3844	0.0467
0.0	0.0	0.0	2962.8561	3953.3086	NaN	NaN	0.5716	0.0597	0.3446	0.0276	0.1407	0.3817	0.0456
0.0	0.0	0.0	3982.8561	3191.3086	NaN	NaN	0.4448	0.0617	0.3434	0.0268	0.1408	0.3826	0.0447
0.0	0.0	0.0	5022.8561	2501.3086	NaN	NaN	0.3324	0.0613	0.3374	0.0266	0.1403	0.3898	0.0445
0.0	0.0	0.0	3813.8561	5638.3086	NaN	NaN	0.5965	0.0605	0.3301	0.0263	0.1407	0.3979	0.0444
0.0	0.0	0.0	2511.8561	5478.3086	NaN	NaN	0.6856	0.0613	0.3305	0.0262	0.1436	0.3932	0.0452
0.0	0.0	0.0	2746.8561	4700.3086	NaN	NaN	0.6312	0.0605	0.3141	0.026	0.1423	0.4122	0.0449
0.0	0.0	0.0	8115.8561	6343.3086	NaN	NaN	0.4387	0.0611	0.3123	0.0266	0.148	0.4073	0.0447
0.0	0.0	0.0	2447.8561	1066.3086	NaN	NaN	0.3034	0.0623	0.3062	0.026	0.1433	0.4188	0.0434
0.0	0.0	0.0	6876.8561	3721.3086	NaN	NaN	0.3511	0.0616	0.2949	0.0264	0.1467	0.4267	0.0438
0.0	0.0	0.0	4300.8561	5642.3086	NaN	NaN	0.5675	0.0619	0.2857	0.0263	0.1497	0.4321	0.0442
0.0	0.0	0.0	4934.8561	8373.3086	NaN	NaN	0.6292	0.0621	0.28	0.0268	0.15	0.4374	0.0437
0.0	0.0	0.0	5629.8561	5754.3086	NaN	NaN	0.5055	0.0619	0.2755	0.0267	0.1515	0.4404	0.044
0.0	0.0	0.0	3756.8561	3750.3086	NaN	NaN	0.4996	0.062	0.2706	0.0269	0.1528	0.4441	0.0437
0.0	0.0	0.0	5484.8561	6071.3086	NaN	NaN	0.5254	0.0615	0.2671	0.0269	0.154	0.4466	0.044
0.0	0.0	0.0	8919.8561	6034.3086	NaN	NaN	0.4035	0.0619	0.2651	0.0272	0.1557	0.4462	0.044
0.0	0.0	0.0	4848.8561	7180.3086	NaN	NaN	0.5969	0.0618	0.2651	0.0276	0.1558	0.4459	0.0439
0.0	0.0	0.0	4980.8561	5109.3086	NaN	NaN	0.5064	0.0617	0.2685	0.028	0.1551	0.4436	0.0431
0.0	0.0	0.0	5124.8561	4869.3086	NaN	NaN	0.4872	0.0616	0.273	0.0283	0.1544	0.4396	0.0431
0.0	0.0	0.0	3266.8561	3316.3086	NaN	NaN	0.5038	0.0608	0.2764	0.0284	0.1539	0.4374	0.0432
0.0	0.0	0.0	6591.8561	3235.3086	NaN	NaN	0.3292	0.0598	0.282	0.0285	0.1532	0.4332	0.0433
0.0	0.0	0.0	6572.8561	4535.3086	NaN	NaN	0.4083	0.0597	0.2866	0.0287	0.1543	0.4274	0.0432
0.0	0.0	0.0	5237.8561	4475.3086	NaN	NaN	0.4607	0.06	0.2914	0.0286	0.1527	0.4237	0.0437
0.0	0.0	0.0	4594.8561	4808.3086	NaN	NaN	0.5114	0.06	0.2945	0.029	0.153	0.4202	0.0434
0.0	0.0	0.0	5214.8561	6458.3086	NaN	NaN	0.5533	0.0606	0.2987	0.0294	0.1532	0.4146	0.0436
0.0	0.0	0.0	6894.8561	10035.3086	NaN	NaN	0.5927	0.0617	0.3111	0.0304	0.1501	0.4044	0.0422
0.0	0.0	0.0	5631.8561	2857.3086	NaN	NaN	0.3366	0.0644	0.3243	0.0306	0.1428	0.3958	0.0421
0.0	0.0	0.0	5622.8561	4405.3086	NaN	NaN	0.4393	0.0661	0.3396	0.0312	0.139	0.3827	0.0414
0.0	0.0	0.0	5738.8561	5353.3086	NaN	NaN	0.4826	0.0678	0.3587	0.0313	0.134	0.3672	0.0411
0.0	0.0	0.0	6823.8561	6881.3086	NaN	NaN	0.5021	0.0709	0.3782	0.032	0.1299	0.3484	0.0406
0.0	0.0	0.0	4845.8561	4147.3086	NaN	NaN	0.4612	0.077	0.4036	0.0312	0.1232	0.3208	0.0441
0.0	0.0	0.0	3610.8561	3417.3086	NaN	NaN	0.4862	0.0791	0.4151	0.0308	0.1139	0.3165	0.0446
0.0	0.0	0.0	3687.8561	5599.3086	NaN	NaN	0.6029	0.0816	0.4585	0.0279	0.1087	0.2732	0.0501
0.0	0.0	0.0	4006.8561	7420.3086	NaN	NaN	0.6494	0.0811	0.485	0.0274	0.0942	0.2609	0.0514
0.0	0.0	0.0	2326.8561	3420.3086	NaN	NaN	0.5951	0.0857	0.5253	0.0254	0.0886	0.2258	0.0491
0.0	0.0	0.0	6059.8561	5632.3086	NaN	NaN	0.4817	0.1115	0.5864	0.0245	0.0719	0.1584	0.0471
0.0	0.0	0.0	4714.8561	3952.3086	NaN	NaN	0.456	0.1982	0.4214	0.028	0.0653	0.2347	0.0525
0.0	0.0	0.0	-1492.1439	1187.3086	NaN	NaN	-0.3	0.6897	0.1292	0.0234	0.0261	0.0907	0.0409
0.0	0.0	0.0	-821.1439	180.3086	NaN	NaN	-0.2814	0.84	0.0448	0.0193	0.0228	0.0447	0.0285
0.0	0.0	0.0	-2327.1439	-1624.6914	NaN	NaN	0.4111	0.876	0.0351	0.0182	0.0221	0.0281	0.0204
0.0	0.0	0.0	-2336.1439	-667.6914	NaN	NaN	0.2223	0.8875	0.0305	0.018	0.0217	0.0237	0.0186
0.0	0.0	0.0	-801.1439	-21.6914	NaN	NaN	0.0264	0.8916	0.0276	0.019	0.0218	0.0215	0.0185
0.0	0.0	0.0	-1596.1439	1474.3086	NaN	NaN	-0.3	0.892	0.027	0.0196	0.0216	0.0207	0.019
0.0	0.0	0.0	-3041.1439	-1109.6914	NaN	NaN	0.2673	0.8885	0.0289	0.0202	0.0218	0.021	0.0197
0.0	0.0	0.0	-2125.1439	1181.3086	NaN	NaN	-0.3	0.8879	0.0292	0.0204	0.0218	0.0209	0.0197
0.0	0.0	0.0	-726.1439	1269.3086	NaN	NaN	1.3	0.8854	0.0302	0.0207	0.0222	0.0215	0.02
0.0	0.0	0.0	-2478.1439	-2366.6914	NaN	NaN	0.4885	0.8842	0.0315	0.0214	0.0217	0.0213	0.0199
0.0	0.0	0.0	-1860.1439	194.3086	NaN	NaN	-0.1166	0.8817	0.0324	0.0219	0.0221	0.022	0.02
0.0	0.0	0.0	-905.1439	-3132.6914	NaN	NaN	0.7758	0.8791	0.0336	0.0223	0.0222	0.0226	0.0203
0.0	0.0	0.0	-2212.1439	3209.3086	NaN	NaN	1.3	0.8771	0.0345	0.0232	0.022	0.023	0.0203
0.0	0.0	0.0	-1915.1439	968.3086	NaN	NaN	-0.3	0.8759	0.0353	0.0237	0.0215	0.0233	0.0202
0.0	0.0	0.0	115.8561	302.3086	NaN	NaN	0.7229	0.8726	0.0366	0.025	0.0215	0.0242	0.0201
0.0	0.0	0.0	-1321.1439	2943.3086	NaN	NaN	1.3	0.8716	0.0375	0.0251	0.0216	0.0244	0.0199
0.0	0.0	0.0	-138.1439	2670.3086	NaN	NaN	1.0546	0.8732	0.037	0.0249	0.0212	0.0241	0.0196
0.0	0.0	0.0	-1816.1439	540.3086	NaN	NaN	-0.3	0.8767	0.0348	0.0244	0.021	0.0236	0.0195
0.0	0.0	0.0	734.8561	-856.6914	NaN	NaN	1.3	0.8781	0.034	0.0235	0.0214	0.0233	0.0198
0.0	0.0	0.0	-2347.1439	-1134.6914	NaN	NaN	0.3259	0.8803	0.0329	0.0225	0.0214	0.0227	0.0201
0.0	0.0	0.0	-2009.1439	1863.3086	NaN	NaN	-0.3	0.8797	0.0328	0.0228	0.0217	0.0232	0.0199
0.0	0.0	0.0	-2122.1439	-3053.6914	NaN	NaN	0.59	0.8815	0.0323	0.0222	0.0214	0.0228	0.0198
0.0	0.0	0.0	-1297.1439	296.3086	NaN	NaN	-0.2961	0.8796	0.0329	0.0229	0.0216	0.0235	0.0195
0.0	0.0	0.0	-501.1439	-933.6914	NaN	NaN	0.6507	0.8799	0.0332	0.0228	0.0216	0.0234	0.0192
0.0	0.0	0.0	-2418.1439	787.3086	NaN	NaN	-0.3	0.8782	0.0337	0.0233	0.0218	0.0236	0.0193
0.0	0.0	0.0	-826.1439	-637.6914	NaN	NaN	0.4356	0.8763	0.0346	0.0236	0.0221	0.0239	0.0194
0.0	0.0	0.0	-1660.1439	1122.3086	NaN	NaN	-0.3	0.876	0.0347	0.0236	0.0223	0.0239	0.0195
0.0	0.0	0.0	-1375.1439	85.3086	NaN	NaN	-0.0661	0.8759	0.035	0.0234	0.0223	0.0239	0.0194
0.0	0.0	0.0	-758.1439	-184.6914	NaN	NaN	0.1959	0.8694	0.0378	0.0238	0.0233	0.0258	0.0199
0.0	0.0	0.0	-2043.1439	2053.3086	NaN	NaN	1.3	0.8694	0.0375	0.0235	0.0236	0.026	0.02
0.0	0.0	0.0	-1736.1439	4178.3086	NaN	NaN	1.3	0.8701	0.0366	0.0233	0.0241	0.0259	0.0199
0.0	0.0	0.0	-3297.1439	1195.3086	NaN	NaN	-0.3	0.8859	0.0294	0.0213	0.0222	0.0223	0.0189
0.0	0.0	0.0	-3678.1439	935.3086	NaN	NaN	-0.3	0.8872	0.0291	0.0209	0.0215	0.0223	0.019
0.0	0.0	0.0	-2740.1439	984.3086	NaN	NaN	-0.3	0.8889	0.0293	0.0204	0.021	0.0218	0.0186
0.0	0.0	0.0	-3687.1439	-128.6914	NaN	NaN	0.0337	0.8882	0.0297	0.0203	0.0212	0.0218	0.0187
0.0	0.0	0.0	-1855.1439	1346.3086	NaN	NaN	-0.3	0.8851	0.0312	0.0204	0.0223	0.0222	0.0188
0.0	0.0	0.0	-2747.1439	2221.3086	NaN	NaN	-0.3	0.8832	0.0323	0.0203	0.0231	0.0223	0.0187
0.0	0.0	0.0	-1462.1439	3205.3086	NaN	NaN	1.3	0.8805	0.0338	0.0204	0.0241	0.0222	0.0189
0.0	0.0	0.0	-3133.1439	-68.6914	NaN	NaN	0.0215	0.8865	0.0313	0.0198	0.0228	0.0212	0.0185
0.0	0.0	0.0	-580.1439	1318.3086	NaN	NaN	1.3	0.8837	0.0325	0.0201	0.0232	0.0214	0.019
0.0	0.0	0.0	-2081.1439	-1775.6914	NaN	NaN	0.4604	0.8867	0.0315	0.0196	0.0225	0.021	0.0188
0.0	0.0	0.0	-2277.1439	320.3086	NaN	NaN	-0.1637	0.8827	0.0336	0.0196	0.0236	0.0215	0.019
0.0	0.0	0.0	-2348.1439	1333.3086	NaN	NaN	-0.3	0.8836	0.0339	0.0191	0.0236	0.0212	0.0187
0.0	0.0	0.0	-2056.1439	-1152.6914	NaN	NaN	0.3592	0.8831	0.0344	0.0189	0.0238	0.0211	0.0187
0.0	0.0	0.0	-2138.1439	-448.6914	NaN	NaN	0.1735	0.8846	0.034	0.0187	0.0233	0.0209	0.0186
0.0	0.0	0.0	-2261.1439	-782.6914	NaN	NaN	0.2571	0.8828	0.0349	0.0186	0.0237	0.0213	0.0186
0.0	0.0	0.0	-1584.1439	-3.6914	NaN	NaN	0.0023	0.8796	0.0367	0.0185	0.0247	0.0217	0.0187
0.0	0.0	0.0	-1690.1439	-1263.6914	NaN	NaN	0.4278	0.8804	0.0364	0.0182	0.0248	0.0216	0.0185
0.0	0.0	0.0	-964.1439	-640.6914	NaN	NaN	0.3992	0.8788	0.0372	0.0183	0.0252	0.0217	0.0188
0.0	0.0	0.0	-1390.1439	-781.6914	NaN	NaN	0.3599	0.8823	0.0357	0.0179	0.0241	0.0215	0.0184
0.0	0.0	0.0	-2167.1439	-1915.6914	NaN	NaN	0.4692	0.8824	0.0356	0.018	0.0237	0.0219	0.0185
0.0	0.0	0.0	-1995.1439	371.3086	NaN	NaN	-0.2287	0.8754	0.0395	0.0186	0.0245	0.0229	0.019
0.0	0.0	0.0	-2616.1439	643.3086	NaN	NaN	-0.3	0.8715	0.0415	0.0191	0.0247	0.0243	0.0188
0.0	0.0	0.0	-888.1439	1194.3086	NaN	NaN	1.3	0.8612	0.0468	0.0202	0.026	0.0256	0.0202
0.0	0.0	0.0	-3116.1439	997.3086	NaN	NaN	-0.3	0.861	0.0473	0.0201	0.0259	0.0257	0.02
0.0	0.0	0.0	-1295.1439	1919.3086	NaN	NaN	1.3	0.8596	0.0478	0.0204	0.026	0.0258	0.0203
0.0	0.0	0.0	-2239.1439	1121.3086	NaN	NaN	-0.3	0.869	0.0429	0.02	0.0242	0.025	0.0191
0.0	0.0	0.0	-2733.1439	-3269.6914	NaN	NaN	0.5447	0.8779	0.0378	0.0196	0.0221	0.0243	0.0184
0.0	0.0	0.0	-3114.1439	468.3086	NaN	NaN	-0.177	0.8729	0.0398	0.02	0.023	0.0257	0.0186
0.0	0.0	0.0	-358.1439	2664.3086	NaN	NaN	1.1553	0.8545	0.0497	0.0207	0.0262	0.0275	0.0213
0.0	0.0	0.0	-2806.1439	3479.3086	NaN	NaN	1.3	0.8521	0.052	0.0205	0.026	0.0276	0.0217
0.0	0.0	0.0	-1032.1439	527.3086	NaN	NaN	-0.3	0.8591	0.048	0.0205	0.025	0.0267	0.0207
0.0	0.0	0.0	-2499.1439	-188.6914	NaN	NaN	0.0702	0.8681	0.0424	0.0202	0.024	0.0261	0.0192
0.0	0.0	0.0	-2785.1439	-1346.6914	NaN	NaN	0.3259	0.8715	0.0401	0.0195	0.0238	0.0267	0.0185
0.0	0.0	0.0	-1302.1439	3622.3086	NaN	NaN	1.3	0.8556	0.0481	0.0205	0.026	0.0282	0.0216
0.0	0.0	0.0	-1746.1439	-910.6914	NaN	NaN	0.3428	0.8701	0.0414	0.0196	0.0236	0.0264	0.0189
0.0	0.0	0.0	-1081.1439	-873.6914	NaN	NaN	0.4469	0.8671	0.0418	0.0203	0.0242	0.0269	0.0196
0.0	0.0	0.0	-2453.1439	-1088.6914	NaN	NaN	0.3074	0.8736	0.039	0.0196	0.0231	0.0261	0.0186
0.0	0.0	0.0	-2386.1439	1121.3086	NaN	NaN	-0.3	0.8695	0.0405	0.02	0.024	0.0267	0.0193
0.0	0.0	0.0	-2765.1439	1429.3086	NaN	NaN	-0.3	0.8725	0.0391	0.0194	0.0236	0.0266	0.0187
0.0	0.0	0.0	-2810.1439	-616.6914	NaN	NaN	0.18	0.8728	0.0386	0.0194	0.0237	0.0267	0.0187
0.0	0.0	0.0	-3110.1439	5.3086	NaN	NaN	-0.0017	0.8732	0.0383	0.0192	0.0239	0.0269	0.0184
0.0	0.0	0.0	-3004.1439	2731.3086	NaN	NaN	-0.3	0.8661	0.0416	0.02	0.0254	0.0276	0.0193
0.0	0.0	0.0	-2777.1439	-757.6914	NaN	NaN	0.2143	0.8696	0.0404	0.0194	0.0249	0.0272	0.0186
0.0	0.0	0.0	-1264.1439	237.3086	NaN	NaN	-0.2311	0.864	0.0427	0.0201	0.0263	0.0277	0.0193
0.0	0.0	0.0	-1405.1439	-501.6914	NaN	NaN	0.2631	0.8641	0.0431	0.02	0.0263	0.0275	0.0191
0.0	0.0	0.0	-1475.1439	-1768.6914	NaN	NaN	0.5452	0.8631	0.0435	0.0201	0.0266	0.0276	0.0192
0.0	0.0	0.0	-2537.1439	5.3086	NaN	NaN	-0.0021	0.8604	0.0449	0.0201	0.0272	0.0278	0.0196
0.0	0.0	0.0	-2222.1439	2770.3086	NaN	NaN	1.3	0.857	0.0472	0.0204	0.0276	0.0276	0.0202
0.0	0.0	0.0	-2325.1439	-866.6914	NaN	NaN	0.2715	0.8624	0.0443	0.0198	0.0269	0.0275	0.0192
0.0	0.0	0.0	-3600.1439	552.3086	NaN	NaN	-0.1812	0.857	0.0468	0.0201	0.0279	0.0279	0.0203
0.0	0.0	0.0	-2456.1439	-560.6914	NaN	NaN	0.1859	0.8598	0.0457	0.0194	0.0275	0.0278	0.0198
0.0	0.0	0.0	-1784.1439	1789.3086	NaN	NaN	1.3	0.8436	0.0534	0.02	0.0306	0.0293	0.0231
0.0	0.0	0.0	-3308.1439	680.3086	NaN	NaN	-0.2589	0.8539	0.0497	0.0195	0.028	0.0274	0.0215
0.0	0.0	0.0	-3179.1439	440.3086	NaN	NaN	-0.1608	0.8503	0.0501	0.0199	0.029	0.0286	0.0221
0.0	0.0	0.0	-3962.1439	2336.3086	NaN	NaN	-0.3	0.8446	0.0529	0.02	0.0298	0.0294	0.0234
0.0	0.0	0.0	-1629.1439	-1022.6914	NaN	NaN	0.3857	0.8453	0.0526	0.02	0.0294	0.0293	0.0235
0.0	0.0	0.0	-1325.1439	449.3086	NaN	NaN	-0.3	0.844	0.0529	0.0203	0.0295	0.0295	0.0238
0.0	0.0	0.0	-530.1439	-990.6914	NaN	NaN	0.6514	0.8501	0.0503	0.0202	0.0282	0.0285	0.0227
0.0	0.0	0.0	-2111.1439	-3135.6914	NaN	NaN	0.5976	0.8553	0.0467	0.0197	0.0277	0.029	0.0217
0.0	0.0	0.0	-3401.1439	2810.3086	NaN	NaN	-0.3	0.8258	0.0596	0.0207	0.0334	0.0324	0.0281
0.0	0.0	0.0	-2990.1439	2235.3086	NaN	NaN	-0.3	0.8372	0.0558	0.0204	0.0304	0.0299	0.0262
0.0	0.0	0.0	-1002.1439	379.3086	NaN	NaN	-0.3	0.8339	0.0559	0.0208	0.0313	0.031	0.0272
0.0	0.0	0.0	-1903.1439	-581.6914	NaN	NaN	0.2341	0.8414	0.0523	0.0206	0.0297	0.0304	0.0257
0.0	0.0	0.0	-1637.1439	2086.3086	NaN	NaN	1.3	0.8315	0.0556	0.0213	0.0315	0.0326	0.0276
0.0	0.0	0.0	-2205.1439	2693.3086	NaN	NaN	1.3	0.8269	0.0575	0.0215	0.0321	0.0332	0.0288
0.0	0.0	0.0	-3516.1439	1372.3086	NaN	NaN	-0.3	0.8405	0.0514	0.0211	0.0291	0.0316	0.0263
0.0	0.0	0.0	-2041.1439	-63.6914	NaN	NaN	0.0303	0.8432	0.0491	0.0211	0.0287	0.0323	0.0256
0.0	0.0	0.0	-1351.1439	-71.6914	NaN	NaN	0.0504	0.8371	0.0504	0.0213	0.0299	0.0342	0.027
0.0	0.0	0.0	-1457.1439	1572.3086	NaN	NaN	1.3	0.8309	0.0531	0.0217	0.0309	0.035	0.0284
0.0	0.0	0.0	-3262.1439	1092.3086	NaN	NaN	-0.3	0.8461	0.0469	0.021	0.0279	0.0328	0.0254
0.0	0.0	0.0	-2875.1439	1145.3086	NaN	NaN	-0.3	0.8499	0.0453	0.0209	0.0274	0.0324	0.0241
0.0	0.0	0.0	-3287.1439	-3579.6914	NaN	NaN	0.5213	0.8674	0.0383	0.0191	0.0248	0.0303	0.0201
0.0	0.0	0.0	-1670.1439	735.3086	NaN	NaN	-0.3	0.8398	0.0479	0.0205	0.0306	0.0353	0.0258
0.0	0.0	0.0	-2966.1439	-44.6914	NaN	NaN	0.0148	0.8592	0.0418	0.019	0.0262	0.0316	0.0223
0.0	0.0	0.0	-2624.1439	72.3086	NaN	NaN	-0.0283	0.8372	0.0484	0.0203	0.031	0.0365	0.0266
0.0	0.0	0.0	-3230.1439	795.3086	NaN	NaN	-0.3	0.8409	0.0487	0.0197	0.0299	0.0348	0.026
0.0	0.0	0.0	-3441.1439	-1096.6914	NaN	NaN	0.2417	0.8457	0.0465	0.0196	0.0291	0.0343	0.0248
0.0	0.0	0.0	-1405.1439	1326.3086	NaN	NaN	-0.3	0.8413	0.0481	0.0197	0.0302	0.0353	0.0255
0.0	0.0	0.0	-2598.1439	-1866.6914	NaN	NaN	0.4181	0.8489	0.0451	0.019	0.0288	0.0342	0.024
0.0	0.0	0.0	-3159.1439	-198.6914	NaN	NaN	0.0592	0.8356	0.0496	0.0196	0.032	0.0368	0.0264
0.0	0.0	0.0	-1341.1439	2051.3086	NaN	NaN	1.3	0.8348	0.0513	0.0196	0.0321	0.0356	0.0266
0.0	0.0	0.0	-981.1439	-2889.6914	NaN	NaN	0.7465	0.8532	0.0438	0.0189	0.0282	0.0329	0.023
0.0	0.0	0.0	-1112.1439	-1009.6914	NaN	NaN	0.4759	0.8401	0.0485	0.0195	0.0313	0.0354	0.0253
0.0	0.0	0.0	-2000.1439	-353.6914	NaN	NaN	0.1503	0.8429	0.0481	0.0193	0.0304	0.0345	0.0247
0.0	0.0	0.0	-3221.1439	1221.3086	NaN	NaN	-0.3	0.826	0.0553	0.0201	0.0345	0.0362	0.028
0.0	0.0	0.0	-2946.1439	-895.6914	NaN	NaN	0.2331	0.837	0.0508	0.0193	0.0319	0.0351	0.0258
0.0	0.0	0.0	-952.1439	624.3086	NaN	NaN	-0.3	0.8191	0.0581	0.0203	0.0364	0.0371	0.029
0.0	0.0	0.0	-2388.1439	1699.3086	NaN	NaN	-0.3	0.8222	0.0574	0.0201	0.0354	0.0367	0.0282
0.0	0.0	0.0	-3860.1439	2511.3086	NaN	NaN	-0.3	0.8176	0.0602	0.0199	0.0369	0.0358	0.0295
0.0	0.0	0.0	-892.1439	-1664.6914	NaN	NaN	0.6511	0.8273	0.0554	0.0198	0.0343	0.0357	0.0276
0.0	0.0	0.0	-405.1439	1386.3086	NaN	NaN	1.3	0.8149	0.0612	0.0204	0.0376	0.0365	0.0294
0.0	0.0	0.0	-1236.1439	-1807.6914	NaN	NaN	0.5939	0.8398	0.0512	0.0192	0.0314	0.0328	0.0256
0.0	0.0	0.0	-2424.1439	434.3086	NaN	NaN	-0.2183	0.8362	0.0519	0.0198	0.0322	0.0341	0.0257
0.0	0.0	0.0	-2400.1439	84.3086	NaN	NaN	-0.0364	0.8365	0.0529	0.0197	0.0321	0.0332	0.0256
0.0	0.0	0.0	-2205.1439	80.3086	NaN	NaN	-0.0378	0.8351	0.0528	0.0202	0.0322	0.0341	0.0257
0.0	0.0	0.0	-1089.1439	-238.6914	NaN	NaN	0.1798	0.8215	0.0593	0.0207	0.0355	0.0349	0.0282
0.0	0.0	0.0	-310.1439	-2381.6914	NaN	NaN	0.8848	0.8209	0.0587	0.0214	0.0351	0.036	0.0279
0.0	0.0	0.0	-772.1439	1995.3086	NaN	NaN	1.3	0.8013	0.0686	0.0224	0.0396	0.0369	0.0313
0.0	0.0	0.0	-1695.1439	-737.6914	NaN	NaN	0.3032	0.8301	0.0564	0.021	0.0325	0.0324	0.0275
0.0	0.0	0.0	-3846.1439	159.3086	NaN	NaN	-0.0432	0.834	0.0543	0.0213	0.0317	0.0322	0.0265
0.0	0.0	0.0	-1147.1439	-1556.6914	NaN	NaN	0.5757	0.8425	0.051	0.021	0.0299	0.0312	0.0244
0.0	0.0	0.0	-1905.1439	-1290.6914	NaN	NaN	0.4039	0.8383	0.0521	0.021	0.0311	0.0322	0.0254
0.0	0.0	0.0	-813.1439	-189.6914	NaN	NaN	0.1892	0.8316	0.0543	0.0214	0.0322	0.0338	0.0266
0.0	0.0	0.0	-1662.1439	1972.3086	NaN	NaN	1.3	0.8155	0.0622	0.022	0.036	0.0349	0.0295
0.0	0.0	0.0	-3905.1439	2894.3086	NaN	NaN	-0.3	0.82	0.0599	0.022	0.0343	0.0351	0.0287
0.0	0.0	0.0	-1107.1439	1962.3086	NaN	NaN	1.3	0.8115	0.0647	0.022	0.0365	0.0347	0.0306
0.0	0.0	0.0	-2355.1439	146.3086	NaN	NaN	-0.0662	0.8344	0.0541	0.0212	0.031	0.0325	0.0268
0.0	0.0	0.0	-1906.1439	1782.3086	NaN	NaN	-0.3	0.8234	0.0586	0.0221	0.0333	0.034	0.0287
0.0	0.0	0.0	-1523.1439	-340.6914	NaN	NaN	0.1828	0.8428	0.0506	0.0212	0.0289	0.0317	0.0249
0.0	0.0	0.0	-3292.1439	155.3086	NaN	NaN	-0.0495	0.8361	0.0529	0.0217	0.0302	0.0331	0.026
0.0	0.0	0.0	-2027.1439	-555.6914	NaN	NaN	0.2151	0.8512	0.0473	0.0207	0.027	0.0308	0.023
0.0	0.0	0.0	-2883.1439	-2356.6914	NaN	NaN	0.4498	0.8539	0.0454	0.0203	0.0268	0.0312	0.0224
0.0	0.0	0.0	-1909.1439	-2192.6914	NaN	NaN	0.5346	0.8522	0.046	0.0199	0.0272	0.0318	0.0228
0.0	0.0	0.0	-3192.1439	245.3086	NaN	NaN	-0.0832	0.8496	0.0472	0.0197	0.0277	0.0323	0.0235
0.0	0.0	0.0	-3163.1439	651.3086	NaN	NaN	-0.2593	0.8415	0.0506	0.0198	0.0292	0.0338	0.0251
0.0	0.0	0.0	-1530.1439	-621.6914	NaN	NaN	0.2889	0.8382	0.0526	0.0197	0.0299	0.0337	0.0258
0.0	0.0	0.0	-1734.1439	-365.6914	NaN	NaN	0.1742	0.8431	0.0505	0.0196	0.0289	0.0333	0.0247
0.0	0.0	0.0	-1081.1439	686.3086	NaN	NaN	-0.3	0.8337	0.0547	0.0197	0.0311	0.0344	0.0264
0.0	0.0	0.0	-1627.1439	-1810.6914	NaN	NaN	0.5267	0.8396	0.052	0.0195	0.0296	0.034	0.0254
0.0	0.0	0.0	-3386.1439	2140.3086	NaN	NaN	-0.3	0.8262	0.0578	0.0203	0.0326	0.0354	0.0277
0.0	0.0	0.0	-2527.1439	-230.6914	NaN	NaN	0.0836	0.8395	0.0524	0.0195	0.0297	0.033	0.0259
0.0	0.0	0.0	-1808.1439	-1335.6914	NaN	NaN	0.4249	0.8371	0.0523	0.0203	0.03	0.0342	0.026
0.0	0.0	0.0	-2913.1439	687.3086	NaN	NaN	-0.3	0.8324	0.0556	0.0208	0.0309	0.0337	0.0267
0.0	0.0	0.0	-1530.1439	-1454.6914	NaN	NaN	0.4874	0.847	0.0497	0.0206	0.0277	0.031	0.024
0.0	0.0	0.0	-2516.1439	-1930.6914	NaN	NaN	0.4342	0.8504	0.0475	0.0207	0.0269	0.031	0.0233
0.0	0.0	0.0	-1825.1439	-3013.6914	NaN	NaN	0.6228	0.8413	0.0501	0.0217	0.0282	0.0336	0.025
0.0	0.0	0.0	-1940.1439	2552.3086	NaN	NaN	1.3	0.8096	0.0632	0.0247	0.0329	0.0398	0.0298
0.0	0.0	0.0	-1798.1439	3871.3086	NaN	NaN	1.3	0.803	0.0667	0.0255	0.0328	0.0398	0.0322
0.0	0.0	0.0	-793.1439	604.3086	NaN	NaN	-0.3	0.8161	0.0607	0.0239	0.031	0.0367	0.0316
0.0	0.0	0.0	-818.1439	-441.6914	NaN	NaN	0.3506	0.8227	0.0565	0.0247	0.0293	0.0375	0.0294
0.0	0.0	0.0	-786.1439	3414.3086	NaN	NaN	1.2991	0.8033	0.0654	0.0263	0.0331	0.0393	0.0326
0.0	0.0	0.0	-3157.1439	1376.3086	NaN	NaN	-0.3	0.8344	0.0523	0.0237	0.0274	0.0337	0.0284
0.0	0.0	0.0	-2280.1439	-670.6914	NaN	NaN	0.2273	0.8257	0.056	0.0258	0.0282	0.0343	0.03
0.0	0.0	0.0	-128.1439	-123.6914	NaN	NaN	0.4912	0.7973	0.0708	0.0323	0.0284	0.0352	0.036
0.0	0.0	0.0	-2615.1439	2840.3086	NaN	NaN	1.3	0.7368	0.104	0.041	0.0341	0.0393	0.0449
0.0	0.0	0.0	-511.1439	-1244.6914	NaN	NaN	0.7089	0.7584	0.0949	0.0378	0.0304	0.0347	0.0438
0.0	0.0	0.0	-672.1439	596.3086	NaN	NaN	-0.3	0.7622	0.092	0.038	0.0309	0.0347	0.0422
0.0	0.0	0.0	-1448.1439	-1400.6914	NaN	NaN	0.4917	0.7715	0.0875	0.037	0.03	0.0336	0.0405
0.0	0.0	0.0	-2481.1439	-355.6914	NaN	NaN	0.1254	0.7824	0.0812	0.0357	0.0291	0.0327	0.039
0.0	0.0	0.0	-2370.1439	-50.6914	NaN	NaN	0.0209	0.7823	0.0807	0.0352	0.0296	0.0334	0.0389
0.0	0.0	0.0	-3157.1439	513.3086	NaN	NaN	-0.1942	0.779	0.0815	0.035	0.0302	0.0345	0.0397
0.0	0.0	0.0	-2567.1439	1127.3086	NaN	NaN	-0.3	0.7665	0.087	0.0361	0.032	0.0368	0.0416
0.0	0.0	0.0	-2963.1439	2261.3086	NaN	NaN	-0.3	0.7522	0.0935	0.0379	0.0338	0.0387	0.0438
0.0	0.0	0.0	-3224.1439	2668.3086	NaN	NaN	-0.3	0.7723	0.0837	0.0339	0.0317	0.0344	0.044
0.0	0.0	0.0	-2145.1439	-1229.6914	NaN	NaN	0.3644	0.8065	0.066	0.0302	0.0287	0.0301	0.0384
0.0	0.0	0.0	-2263.1439	971.3086	NaN	NaN	-0.3	0.796	0.069	0.031	0.0316	0.0307	0.0415
0.0	0.0	0.0	-2958.1439	-364.6914	NaN	NaN	0.1098	0.8248	0.0561	0.0282	0.0269	0.0262	0.0377
0.0	0.0	0.0	-2223.1439	621.3086	NaN	NaN	-0.3	0.813	0.059	0.0303	0.029	0.0277	0.041
0.0	0.0	0.0	-1475.1439	-199.6914	NaN	NaN	0.1192	0.8165	0.0583	0.03	0.0279	0.0271	0.0401
0.0	0.0	0.0	-2911.1439	625.3086	NaN	NaN	-0.2736	0.8106	0.06	0.0308	0.029	0.028	0.0416
0.0	0.0	0.0	-1809.1439	1803.3086	NaN	NaN	-0.3	0.8086	0.0615	0.0314	0.029	0.028	0.0415
0.0	0.0	0.0	-2728.1439	-1486.6914	NaN	NaN	0.3527	0.8293	0.0521	0.0296	0.0255	0.0254	0.0381
0.0	0.0	0.0	-2693.1439	-170.6914	NaN	NaN	0.0596	0.8173	0.0563	0.0319	0.0279	0.0279	0.0386
0.0	0.0	0.0	-668.1439	458.3086	NaN	NaN	-0.3	0.7896	0.0696	0.0353	0.0323	0.0327	0.0405
0.0	0.0	0.0	-3138.1439	1655.3086	NaN	NaN	-0.3	0.7842	0.073	0.0356	0.0331	0.0341	0.04
0.0	0.0	0.0	-2389.1439	2409.3086	NaN	NaN	1.3	0.7258	0.1009	0.0442	0.0429	0.0436	0.0425
0.0	0.0	0.0	-3651.1439	-226.6914	NaN	NaN	0.0585	0.7449	0.0937	0.0409	0.0392	0.0409	0.0405
0.0	0.0	0.0	-275.1439	2128.3086	NaN	NaN	1.1485	0.6324	0.1494	0.0583	0.0586	0.0582	0.0431
0.0	0.0	0.0	-1304.1439	919.3086	NaN	NaN	-0.3	0.695	0.1208	0.0481	0.0464	0.0467	0.043
0.0	0.0	0.0	-1859.1439	-895.6914	NaN	NaN	0.3251	0.7007	0.1131	0.0548	0.0465	0.0459	0.0389
0.0	0.0	0.0	-3368.1439	-517.6914	NaN	NaN	0.1332	0.7658	0.08	0.0481	0.0346	0.0355	0.036
0.0	0.0	0.0	-1952.1439	435.3086	NaN	NaN	-0.287	0.7144	0.1002	0.0581	0.044	0.0443	0.0391
0.0	0.0	0.0	-2052.1439	-883.6914	NaN	NaN	0.301	0.7625	0.0809	0.0491	0.0349	0.0368	0.0359
0.0	0.0	0.0	-2003.1439	-378.6914	NaN	NaN	0.159	0.711	0.1003	0.0577	0.045	0.0456	0.0404
0.0	0.0	0.0	-2521.1439	-14.6914	NaN	NaN	0.0058	0.7202	0.1004	0.0552	0.0425	0.045	0.0368
0.0	0.0	0.0	-2564.1439	1394.3086	NaN	NaN	-0.3	0.6608	0.1262	0.0619	0.0544	0.0552	0.0415
0.0	0.0	0.0	-2777.1439	3175.3086	NaN	NaN	1.3	0.6243	0.1501	0.0643	0.0607	0.063	0.0376
0.0	0.0	0.0	-1149.1439	1607.3086	NaN	NaN	1.3	0.6739	0.1207	0.0536	0.0577	0.0586	0.0355
0.0	0.0	0.0	-1299.1439	459.3086	NaN	NaN	-0.3	0.7071	0.1007	0.0473	0.0565	0.0589	0.0296
0.0	0.0	0.0	-1770.1439	-217.6914	NaN	NaN	0.1095	0.8136	0.0537	0.0314	0.0363	0.0394	0.0256
0.0	0.0	0.0	-1210.1439	688.3086	NaN	NaN	-0.3	0.8149	0.0505	0.0334	0.036	0.0397	0.0255
0.0	0.0	0.0	-1269.1439	-201.6914	NaN	NaN	0.1371	0.8545	0.0364	0.0264	0.0273	0.0311	0.0243
0.0	0.0	0.0	-1930.1439	-1044.6914	NaN	NaN	0.3512	0.8819	0.0268	0.0218	0.0216	0.0246	0.0234
0.0	0.0	0.0	-3981.1439	-670.6914	NaN	NaN	0.1442	0.8889	0.0237	0.0199	0.0206	0.0237	0.0231
0.0	0.0	0.0	-1776.1439	53.3086	NaN	NaN	-0.0309	0.8842	0.0246	0.0199	0.0223	0.0257	0.0233
0.0	0.0	0.0	-3629.1439	889.3086	NaN	NaN	-0.3	0.8885	0.0236	0.0191	0.0216	0.0249	0.0223
0.0	0.0	0.0	-1150.1439	771.3086	NaN	NaN	-0.3	0.8859	0.024	0.0192	0.0223	0.0257	0.0229
0.0	0.0	0.0	-3213.1439	343.3086	NaN	NaN	-0.1196	0.8907	0.0227	0.0187	0.0213	0.0246	0.022
0.0	0.0	0.0	-2910.1439	-981.6914	NaN	NaN	0.2522	0.8864	0.0236	0.0191	0.0223	0.0257	0.0229
0.0	0.0	0.0	-3256.1439	3881.3086	NaN	NaN	1.3	0.8845	0.0243	0.0191	0.0227	0.0263	0.0231
0.0	0.0	0.0	-1582.1439	-2356.6914	NaN	NaN	0.5983	0.8911	0.0226	0.0188	0.0212	0.0244	0.0219
0.0	0.0	0.0	-1317.1439	-452.6914	NaN	NaN	0.2558	0.8903	0.0228	0.0193	0.0213	0.0242	0.0222
0.0	0.0	0.0	-2357.1439	-1874.6914	NaN	NaN	0.443	0.8907	0.0229	0.0194	0.0211	0.0238	0.0221
0.0	0.0	0.0	-3472.1439	-223.6914	NaN	NaN	0.0605	0.8877	0.0236	0.0196	0.0218	0.0247	0.0226
0.0	0.0	0.0	-1032.1439	857.3086	NaN	NaN	-0.3	0.8828	0.0248	0.0197	0.0232	0.0262	0.0232
0.0	0.0	0.0	-642.1439	1653.3086	NaN	NaN	1.3	0.8818	0.025	0.0199	0.0235	0.0266	0.0233
0.0	0.0	0.0	-2462.1439	30.3086	NaN	NaN	-0.0125	0.8871	0.0236	0.0198	0.0221	0.0251	0.0223
0.0	0.0	0.0	-2842.1439	-584.6914	NaN	NaN	0.1706	0.8881	0.0232	0.0203	0.0217	0.0243	0.0223
0.0	0.0	0.0	-2509.1439	-719.6914	NaN	NaN	0.2229	0.8869	0.0236	0.0205	0.0219	0.0245	0.0226
0.0	0.0	0.0	-2294.1439	-706.6914	NaN	NaN	0.2355	0.885	0.024	0.0203	0.0224	0.0253	0.023
0.0	0.0	0.0	-2101.1439	-653.6914	NaN	NaN	0.2373	0.882	0.0247	0.0203	0.0233	0.0264	0.0233
0.0	0.0	0.0	-1496.1439	1782.3086	NaN	NaN	1.3	0.8699	0.028	0.0206	0.0264	0.0301	0.0249
0.0	0.0	0.0	-2700.1439	-320.6914	NaN	NaN	0.1062	0.879	0.0257	0.0196	0.0244	0.028	0.0233
0.0	0.0	0.0	-2542.1439	1270.3086	NaN	NaN	-0.3	0.8788	0.0253	0.0201	0.0243	0.0278	0.0236
0.0	0.0	0.0	-4425.1439	739.3086	NaN	NaN	-0.2006	0.8857	0.0236	0.0199	0.0224	0.0257	0.0227
0.0	0.0	0.0	-3699.1439	102.3086	NaN	NaN	-0.0284	0.8841	0.0236	0.0205	0.0227	0.0259	0.0233
0.0	0.0	0.0	-2540.1439	1649.3086	NaN	NaN	-0.3	0.8823	0.0239	0.0205	0.0232	0.0265	0.0235
0.0	0.0	0.0	-1973.1439	443.3086	NaN	NaN	-0.2898	0.8848	0.0233	0.0205	0.0226	0.0256	0.0232
0.0	0.0	0.0	-2673.1439	-1207.6914	NaN	NaN	0.3112	0.8878	0.0224	0.0208	0.0217	0.0244	0.0229
0.0	0.0	0.0	-2979.1439	-319.6914	NaN	NaN	0.0969	0.8868	0.0225	0.021	0.0219	0.0247	0.0232
0.0	0.0	0.0	-3232.1439	64.3086	NaN	NaN	-0.0203	0.887	0.0223	0.021	0.0219	0.0246	0.0232
0.0	0.0	0.0	-1938.1439	1660.3086	NaN	NaN	-0.3	0.8866	0.0222	0.0211	0.0221	0.0247	0.0234
0.0	0.0	0.0	-2219.1439	-1101.6914	NaN	NaN	0.3318	0.8877	0.022	0.0211	0.0218	0.0241	0.0232
0.0	0.0	0.0	-1482.1439	-2167.6914	NaN	NaN	0.5939	0.8875	0.0221	0.0214	0.0219	0.0239	0.0233
0.0	0.0	0.0	-2495.1439	165.3086	NaN	NaN	-0.071	0.8868	0.0222	0.0213	0.0221	0.0242	0.0234
0.0	0.0	0.0	-1625.1439	136.3086	NaN	NaN	-0.0916	0.8868	0.0222	0.0213	0.0222	0.0241	0.0234
0.0	0.0	0.0	-1195.1439	-651.6914	NaN	NaN	0.3529	0.8868	0.0221	0.0213	0.0221	0.0242	0.0235
0.0	0.0	0.0	-2438.1439	-90.6914	NaN	NaN	0.0359	0.8864	0.0222	0.0215	0.0223	0.0243	0.0234
0.0	0.0	0.0	-2008.1439	-229.6914	NaN	NaN	0.1026	0.8864	0.0221	0.0217	0.0222	0.0241	0.0234
0.0	0.0	0.0	-3146.1439	869.3086	NaN	NaN	-0.3	0.8868	0.0221	0.0219	0.0221	0.0238	0.0233
0.0	0.0	0.0	-1966.1439	28.3086	NaN	NaN	-0.0146	0.8869	0.0222	0.0223	0.0221	0.0234	0.0231
0.0	0.0	0.0	-2350.1439	-346.6914	NaN	NaN	0.1286	0.8874	0.0221	0.0224	0.0221	0.0232	0.0228
0.0	0.0	0.0	-949.1439	1291.3086	NaN	NaN	1.3	0.887	0.0221	0.0223	0.0224	0.0233	0.0229
0.0	0.0	0.0	-2144.1439	1527.3086	NaN	NaN	-0.3	0.8872	0.022	0.0224	0.0224	0.0231	0.0228
0.0	0.0	0.0	-938.1439	882.3086	NaN	NaN	-0.3	0.8865	0.0221	0.0226	0.0227	0.0233	0.0229
0.0	0.0	0.0	-1322.1439	1094.3086	NaN	NaN	-0.3	0.8864	0.0223	0.0228	0.0228	0.0231	0.0227
0.0	0.0	0.0	-1147.1439	1711.3086	NaN	NaN	1.3	0.8866	0.0224	0.0231	0.0229	0.0226	0.0224
0.0	0.0	0.0	-2190.1439	-698.6914	NaN	NaN	0.2419	0.8874	0.0225	0.0233	0.0228	0.0221	0.0218
0.0	0.0	0.0	-1991.1439	-2593.6914	NaN	NaN	0.5657	0.8884	0.0223	0.0232	0.0228	0.0218	0.0215
0.0	0.0	0.0	-1316.1439	-126.6914	NaN	NaN	0.0878	0.8889	0.0221	0.0231	0.023	0.0216	0.0212
0.0	0.0	0.0	-523.1439	1591.3086	NaN	NaN	1.3	0.8895	0.0221	0.0229	0.0229	0.0215	0.0211
0.0	0.0	0.0	-1426.1439	-4199.6914	NaN	NaN	0.7465	0.8896	0.0222	0.0229	0.0229	0.0212	0.0211
0.0	0.0	0.0	-643.1439	-950.6914	NaN	NaN	0.5965	0.8902	0.0219	0.023	0.0228	0.0213	0.0208
0.0	0.0	0.0	-2054.1439	3279.3086	NaN	NaN	1.3	0.8904	0.0218	0.0228	0.0227	0.0215	0.0208
0.0	0.0	0.0	-1555.1439	1242.3086	NaN	NaN	-0.3	0.8901	0.0218	0.0228	0.0227	0.0216	0.021
0.0	0.0	0.0	-811.1439	-265.6914	NaN	NaN	0.2467	0.8899	0.022	0.023	0.0227	0.0216	0.0209
0.0	0.0	0.0	-2288.1439	2196.3086	NaN	NaN	-0.3	0.8905	0.0219	0.0229	0.0226	0.0216	0.0206
0.0	0.0	0.0	-2699.1439	1883.3086	NaN	NaN	-0.3	0.8909	0.0218	0.0227	0.0225	0.0214	0.0207
0.0	0.0	0.0	-3139.1439	348.3086	NaN	NaN	-0.1248	0.891	0.022	0.0226	0.0225	0.0212	0.0208
0.0	0.0	0.0	-4001.1439	1902.3086	NaN	NaN	-0.3	0.8916	0.0218	0.0224	0.0224	0.0211	0.0207
0.0	0.0	0.0	-2920.1439	1427.3086	NaN	NaN	-0.3	0.8926	0.0216	0.0222	0.0222	0.021	0.0205
0.0	0.0	0.0	-2828.1439	4068.3086	NaN	NaN	1.3	0.893	0.0213	0.0221	0.0222	0.0209	0.0205
0.0	0.0	0.0	-2567.1439	1801.3086	NaN	NaN	-0.3	0.8935	0.0213	0.0219	0.0221	0.0208	0.0204
0.0	0.0	0.0	-2065.1439	-2058.6914	NaN	NaN	0.4992	0.8933	0.0214	0.0219	0.0222	0.0207	0.0204
0.0	0.0	0.0	-3469.1439	92.3086	NaN	NaN	-0.0273	0.8935	0.0213	0.0218	0.0223	0.0206	0.0204
0.0	0.0	0.0	-1081.1439	775.3086	NaN	NaN	-0.3	0.894	0.0212	0.0216	0.0223	0.0205	0.0204
0.0	0.0	0.0	-2165.1439	-5185.6914	NaN	NaN	0.7055	0.8938	0.0215	0.0216	0.0222	0.0204	0.0205
0.0	0.0	0.0	-3093.1439	-111.6914	NaN	NaN	0.0349	0.8938	0.0214	0.0216	0.0222	0.0205	0.0204
0.0	0.0	0.0	-2998.1439	-22.6914	NaN	NaN	0.0075	0.8937	0.0214	0.0216	0.0222	0.0206	0.0204
0.0	0.0	0.0	-55.1439	1648.3086	NaN	NaN	1.0346	0.8941	0.0211	0.0217	0.0221	0.0207	0.0204
0.0	0.0	0.0	-561.1439	-2381.6914	NaN	NaN	0.8093	0.8936	0.0212	0.0218	0.0222	0.0207	0.0205
0.0	0.0	0.0	-1060.1439	-164.6914	NaN	NaN	0.1345	0.8934	0.0212	0.0219	0.0223	0.0207	0.0204
0.0	0.0	0.0	-1012.1439	-1801.6914	NaN	NaN	0.6403	0.8931	0.0211	0.022	0.0224	0.0207	0.0205
0.0	0.0	0.0	-2526.1439	1820.3086	NaN	NaN	-0.3	0.8936	0.0208	0.022	0.0224	0.0208	0.0204
0.0	0.0	0.0	-2138.1439	17.3086	NaN	NaN	-0.0082	0.8938	0.0208	0.022	0.0225	0.0206	0.0204
0.0	0.0	0.0	-3056.1439	-871.6914	NaN	NaN	0.2219	0.8932	0.0211	0.0221	0.0226	0.0206	0.0204
0.0	0.0	0.0	-2342.1439	1418.3086	NaN	NaN	-0.3	0.8926	0.0214	0.0223	0.0227	0.0207	0.0204
0.0	0.0	0.0	-3167.1439	-1260.6914	NaN	NaN	0.2847	0.8921	0.0216	0.0224	0.0229	0.0207	0.0204
0.0	0.0	0.0	-2187.1439	-374.6914	NaN	NaN	0.1463	0.892	0.0216	0.0224	0.0229	0.0207	0.0204
0.0	0.0	0.0	-2933.1439	-785.6914	NaN	NaN	0.2113	0.8912	0.0219	0.0226	0.023	0.0207	0.0206
0.0	0.0	0.0	-2698.1439	-30.6914	NaN	NaN	0.0112	0.8908	0.0218	0.0229	0.023	0.0209	0.0205
0.0	0.0	0.0	-817.1439	1114.3086	NaN	NaN	1.3	0.8915	0.0215	0.0229	0.0229	0.0211	0.0201
0.0	0.0	0.0	-2947.1439	2990.3086	NaN	NaN	1.3	0.8916	0.0215	0.023	0.0228	0.0213	0.0198
0.0	0.0	0.0	-2225.1439	-564.6914	NaN	NaN	0.2024	0.8901	0.0222	0.0232	0.0229	0.0215	0.0201
0.0	0.0	0.0	-1444.1439	-3472.6914	NaN	NaN	0.7063	0.889	0.0227	0.0234	0.023	0.0215	0.0203
0.0	0.0	0.0	-2860.1439	1137.3086	NaN	NaN	-0.3	0.8889	0.0227	0.0234	0.0231	0.0216	0.0203
0.0	0.0	0.0	-1863.1439	1527.3086	NaN	NaN	-0.3	0.8891	0.0227	0.0235	0.0228	0.0216	0.0203
0.0	0.0	0.0	-1757.1439	-1316.6914	NaN	NaN	0.4284	0.8892	0.0226	0.0236	0.0227	0.0215	0.0204
0.0	0.0	0.0	-2648.1439	2400.3086	NaN	NaN	-0.3	0.8893	0.0225	0.0238	0.0225	0.0215	0.0203
0.0	0.0	0.0	-2033.1439	1515.3086	NaN	NaN	-0.3	0.8897	0.0225	0.0238	0.0224	0.0215	0.0202
0.0	0.0	0.0	-3366.1439	2541.3086	NaN	NaN	-0.3	0.8894	0.0226	0.0238	0.0223	0.0215	0.0204
0.0	0.0	0.0	-2608.1439	-1465.6914	NaN	NaN	0.3598	0.8887	0.023	0.024	0.0223	0.0215	0.0205
0.0	0.0	0.0	-2476.1439	-806.6914	NaN	NaN	0.2457	0.8892	0.023	0.024	0.0221	0.0212	0.0204
0.0	0.0	0.0	-619.1439	-2914.6914	NaN	NaN	0.8248	0.8894	0.0228	0.0241	0.0221	0.0212	0.0205
0.0	0.0	0.0	-2575.1439	3838.3086	NaN	NaN	1.3	0.8906	0.0222	0.0239	0.0219	0.0211	0.0203
0.0	0.0	0.0	-681.1439	971.3086	NaN	NaN	1.3	0.8908	0.022	0.0238	0.0219	0.0211	0.0203
0.0	0.0	0.0	-2389.1439	1021.3086	NaN	NaN	-0.3	0.8907	0.0222	0.0239	0.0219	0.021	0.0203
0.0	0.0	0.0	-3198.1439	1224.3086	NaN	NaN	-0.3	0.8912	0.0221	0.0238	0.0218	0.0209	0.0202
0.0	0.0	0.0	-2966.1439	-669.6914	NaN	NaN	0.1842	0.8913	0.0222	0.0238	0.0218	0.0207	0.0202
0.0	0.0	0.0	-1362.1439	-2394.6914	NaN	NaN	0.6374	0.8924	0.0218	0.0235	0.0217	0.0205	0.0201
0.0	0.0	0.0	-1573.1439	-891.6914	NaN	NaN	0.3618	0.8917	0.0224	0.0236	0.0215	0.0208	0.0201
0.0	0.0	0.0	-1502.1439	-948.6914	NaN	NaN	0.3871	0.8909	0.0225	0.0238	0.0215	0.021	0.0203
0.0	0.0	0.0	-2263.1439	1342.3086	NaN	NaN	-0.3	0.8914	0.0223	0.0235	0.0214	0.0211	0.0202
0.0	0.0	0.0	-1699.1439	-500.6914	NaN	NaN	0.2276	0.8916	0.0221	0.0234	0.0214	0.0213	0.0202
0.0	0.0	0.0	-1503.1439	-382.6914	NaN	NaN	0.2029	0.8924	0.0218	0.0231	0.0213	0.0213	0.0201
0.0	0.0	0.0	-1692.1439	-1290.6914	NaN	NaN	0.4327	0.8929	0.0215	0.0229	0.0213	0.0214	0.02
0.0	0.0	0.0	-917.1439	3324.3086	NaN	NaN	1.3	0.8932	0.0214	0.0226	0.0215	0.0215	0.0198
0.0	0.0	0.0	-1730.1439	-1236.6914	NaN	NaN	0.4168	0.8931	0.0215	0.0226	0.0218	0.0214	0.0197
0.0	0.0	0.0	-2148.1439	-412.6914	NaN	NaN	0.1612	0.8937	0.0215	0.0223	0.0219	0.0212	0.0195
0.0	0.0	0.0	-2754.1439	1296.3086	NaN	NaN	-0.3	0.8942	0.0214	0.0219	0.0221	0.0211	0.0193
0.0	0.0	0.0	-1928.1439	-1454.6914	NaN	NaN	0.43	0.8949	0.0211	0.0212	0.0225	0.0211	0.0193
0.0	0.0	0.0	-1571.1439	1562.3086	NaN	NaN	-0.3	0.895	0.0208	0.0208	0.0229	0.0212	0.0193
0.0	0.0	0.0	-1179.1439	-1089.6914	NaN	NaN	0.4803	0.8936	0.021	0.0208	0.0234	0.0217	0.0196
0.0	0.0	0.0	-1175.1439	658.3086	NaN	NaN	-0.3	0.8946	0.0209	0.0206	0.023	0.0215	0.0194
0.0	0.0	0.0	-2054.1439	-977.6914	NaN	NaN	0.3225	0.8843	0.0226	0.0223	0.0251	0.0239	0.0219
0.0	0.0	0.0	-1977.1439	-236.6914	NaN	NaN	0.1069	0.9083	0.0173	0.018	0.0204	0.0194	0.0166
