# Supplementary material for: DeepFRET, a software for rapid and automated single-molecule FRET data classification using deep learning
Source: eLife. 2020 Nov 3;9:e60404. doi: 10.7554/eLife.60404 (PMC7609065; doi:10.7554/eLife.60404)
Supplement: Figure 4—source data 1. [file elife-60404-fig4-data1.zip › Figure 4-source data 1/Fig_S4a/Traces/traces_all_n294/Traces_Fig2d_4mMAc_mov2_combined_tif_pair29.txt]

Exported by DeepFRET
Date: 2020-08-26, 18:13
Video filename: None
FRET pair #29
Bleaches at 212
D-Dexc-bg	A-Dexc-bg	A-Aexc-bg	D-Dexc-rw	A-Dexc-rw	A-Aexc-rw	S	E	p_bleached	p_aggregated	p_noisy	p_scrambled	p_static	p_dynamic
0.0	0.0	0.0	10851.3459	6796.5138	NaN	NaN	0.3851	0.0416	0.0562	0.0288	0.1432	0.6939	0.0364
0.0	0.0	0.0	11458.3459	9322.5138	NaN	NaN	0.4486	0.04	0.0585	0.0271	0.1523	0.69	0.0321
0.0	0.0	0.0	12180.3459	9489.5138	NaN	NaN	0.4379	0.0392	0.0663	0.0299	0.156	0.6777	0.0309
0.0	0.0	0.0	11525.3459	8692.5138	NaN	NaN	0.4299	0.039	0.0732	0.0329	0.1619	0.6626	0.0305
0.0	0.0	0.0	12974.3459	7384.5138	NaN	NaN	0.3627	0.0395	0.0776	0.0341	0.1664	0.6524	0.03
0.0	0.0	0.0	11468.3459	9335.5138	NaN	NaN	0.4487	0.04	0.0808	0.0344	0.1658	0.6487	0.0303
0.0	0.0	0.0	11001.3459	9634.5138	NaN	NaN	0.4669	0.0416	0.0883	0.0373	0.1682	0.634	0.0307
0.0	0.0	0.0	12608.3459	10332.5138	NaN	NaN	0.4504	0.0417	0.0914	0.0394	0.1756	0.6198	0.0321
0.0	0.0	0.0	13508.3459	7838.5138	NaN	NaN	0.3672	0.0422	0.0957	0.0392	0.1736	0.6176	0.0316
0.0	0.0	0.0	13438.3459	9835.5138	NaN	NaN	0.4226	0.0414	0.0935	0.0402	0.1794	0.6132	0.0324
0.0	0.0	0.0	9576.3459	9908.5138	NaN	NaN	0.5085	0.0419	0.0939	0.0392	0.1781	0.6152	0.0317
0.0	0.0	0.0	13705.3459	10692.5138	NaN	NaN	0.4383	0.0425	0.09	0.0383	0.1777	0.6197	0.0318
0.0	0.0	0.0	14976.3459	8176.5138	NaN	NaN	0.3532	0.0427	0.0914	0.0384	0.174	0.6224	0.031
0.0	0.0	0.0	13743.3459	5967.5138	NaN	NaN	0.3028	0.042	0.0901	0.0394	0.1705	0.6264	0.0316
0.0	0.0	0.0	8448.3459	7946.5138	NaN	NaN	0.4847	0.0421	0.091	0.0389	0.1653	0.6319	0.0308
0.0	0.0	0.0	11341.3459	8375.5138	NaN	NaN	0.4248	0.0422	0.0925	0.0396	0.1671	0.6277	0.0309
0.0	0.0	0.0	10455.3459	6184.5138	NaN	NaN	0.3717	0.0429	0.0933	0.0398	0.171	0.6222	0.0307
0.0	0.0	0.0	11875.3459	6275.5138	NaN	NaN	0.3457	0.0414	0.0904	0.0379	0.1727	0.6266	0.031
0.0	0.0	0.0	11315.3459	6365.5138	NaN	NaN	0.36	0.0421	0.0921	0.0374	0.1732	0.6247	0.0306
0.0	0.0	0.0	16199.3459	11103.5138	NaN	NaN	0.4067	0.0414	0.0899	0.0366	0.1719	0.6294	0.0307
0.0	0.0	0.0	9474.3459	7704.5138	NaN	NaN	0.4485	0.0416	0.0906	0.0372	0.1761	0.6237	0.0309
0.0	0.0	0.0	10933.3459	8267.5138	NaN	NaN	0.4306	0.0417	0.0889	0.036	0.1726	0.6303	0.0305
0.0	0.0	0.0	11455.3459	9513.5138	NaN	NaN	0.4537	0.0427	0.091	0.0366	0.1739	0.6254	0.0304
0.0	0.0	0.0	13489.3459	5882.5138	NaN	NaN	0.3037	0.0434	0.0918	0.0367	0.1712	0.6267	0.0302
0.0	0.0	0.0	12772.3459	10539.5138	NaN	NaN	0.4521	0.0438	0.091	0.0378	0.1726	0.6241	0.0307
0.0	0.0	0.0	11715.3459	8043.5138	NaN	NaN	0.4071	0.0447	0.0918	0.0375	0.1699	0.6262	0.0301
0.0	0.0	0.0	11365.3459	5544.5138	NaN	NaN	0.3279	0.0457	0.0933	0.0385	0.1739	0.6181	0.0306
0.0	0.0	0.0	11913.3459	7178.5138	NaN	NaN	0.376	0.0455	0.0911	0.0356	0.1677	0.6309	0.0293
0.0	0.0	0.0	11988.3459	6933.5138	NaN	NaN	0.3664	0.0458	0.0925	0.0368	0.1744	0.6204	0.0301
0.0	0.0	0.0	8939.3459	7256.5138	NaN	NaN	0.448	0.0452	0.0905	0.0366	0.1739	0.6235	0.0304
0.0	0.0	0.0	12741.3459	6416.5138	NaN	NaN	0.3349	0.0455	0.0907	0.0361	0.1667	0.6313	0.0296
0.0	0.0	0.0	11833.3459	4150.5138	NaN	NaN	0.2597	0.0451	0.0897	0.0384	0.1767	0.6184	0.0317
0.0	0.0	0.0	13304.3459	4680.5138	NaN	NaN	0.2602	0.0441	0.0853	0.0349	0.1695	0.6355	0.0307
0.0	0.0	0.0	13966.3459	5478.5138	NaN	NaN	0.2817	0.0448	0.0888	0.0356	0.1712	0.6289	0.0307
0.0	0.0	0.0	11497.3459	5904.5138	NaN	NaN	0.3393	0.0433	0.0866	0.0353	0.1693	0.6344	0.0312
0.0	0.0	0.0	12436.3459	9362.5138	NaN	NaN	0.4295	0.0434	0.0877	0.0351	0.1731	0.6292	0.0315
0.0	0.0	0.0	8586.3459	5864.5138	NaN	NaN	0.4058	0.0434	0.0875	0.0354	0.175	0.6266	0.0322
0.0	0.0	0.0	14859.3459	10071.5138	NaN	NaN	0.404	0.043	0.0866	0.0348	0.1776	0.6252	0.0327
0.0	0.0	0.0	8925.3459	9885.5138	NaN	NaN	0.5255	0.0432	0.0879	0.0357	0.1817	0.6185	0.033
0.0	0.0	0.0	10640.3459	8456.5138	NaN	NaN	0.4428	0.0417	0.0856	0.0356	0.1809	0.623	0.0332
0.0	0.0	0.0	11711.3459	12632.5138	NaN	NaN	0.5189	0.0419	0.0891	0.0368	0.1835	0.6164	0.0323
0.0	0.0	0.0	9547.3459	5586.5138	NaN	NaN	0.3691	0.0414	0.0874	0.0367	0.1825	0.6195	0.0324
0.0	0.0	0.0	11718.3459	8436.5138	NaN	NaN	0.4186	0.0411	0.0878	0.0368	0.1828	0.62	0.0316
0.0	0.0	0.0	10216.3459	5090.5138	NaN	NaN	0.3326	0.0415	0.0884	0.0364	0.1792	0.6236	0.031
0.0	0.0	0.0	8249.3459	8020.5138	NaN	NaN	0.493	0.0404	0.0859	0.0359	0.1785	0.6287	0.0306
0.0	0.0	0.0	12591.3459	7679.5138	NaN	NaN	0.3788	0.0405	0.087	0.0353	0.1769	0.6298	0.0305
0.0	0.0	0.0	9369.3459	4116.5138	NaN	NaN	0.3052	0.0403	0.0868	0.035	0.1736	0.6344	0.0299
0.0	0.0	0.0	11049.3459	7336.5138	NaN	NaN	0.399	0.0406	0.0856	0.0327	0.1731	0.6376	0.0303
0.0	0.0	0.0	4922.3459	9905.5138	NaN	NaN	0.668	0.0417	0.0848	0.0317	0.1714	0.6403	0.03
0.0	0.0	0.0	8460.3459	6122.5138	NaN	NaN	0.4198	0.0412	0.0839	0.0316	0.1682	0.6444	0.0306
0.0	0.0	0.0	11333.3459	7389.5138	NaN	NaN	0.3947	0.0417	0.0824	0.0314	0.1703	0.6436	0.0306
0.0	0.0	0.0	11111.3459	7959.5138	NaN	NaN	0.4174	0.0421	0.0821	0.0312	0.165	0.6491	0.0305
0.0	0.0	0.0	13852.3459	6696.5138	NaN	NaN	0.3259	0.0416	0.0814	0.0312	0.1631	0.6523	0.0304
0.0	0.0	0.0	9614.3459	5076.5138	NaN	NaN	0.3456	0.0426	0.0816	0.0311	0.1643	0.6502	0.0303
0.0	0.0	0.0	9605.3459	12229.5138	NaN	NaN	0.5601	0.0424	0.0797	0.031	0.164	0.652	0.0307
0.0	0.0	0.0	11712.3459	7647.5138	NaN	NaN	0.395	0.0425	0.0801	0.0308	0.1615	0.6548	0.0302
0.0	0.0	0.0	9107.3459	6127.5138	NaN	NaN	0.4022	0.0428	0.0795	0.0312	0.1629	0.6529	0.0307
0.0	0.0	0.0	9138.3459	7503.5138	NaN	NaN	0.4509	0.0425	0.0787	0.0312	0.1623	0.6546	0.0307
0.0	0.0	0.0	12517.3459	8794.5138	NaN	NaN	0.4127	0.0436	0.0794	0.0314	0.165	0.6497	0.0309
0.0	0.0	0.0	8600.3459	8210.5138	NaN	NaN	0.4884	0.0429	0.0773	0.0314	0.1668	0.65	0.0316
0.0	0.0	0.0	13507.3459	7608.5138	NaN	NaN	0.3603	0.0441	0.078	0.031	0.1674	0.6484	0.0312
0.0	0.0	0.0	10742.3459	6363.5138	NaN	NaN	0.372	0.0431	0.0778	0.0326	0.1711	0.6432	0.0322
0.0	0.0	0.0	15234.3459	7855.5138	NaN	NaN	0.3402	0.0419	0.0759	0.0315	0.1672	0.6519	0.0316
0.0	0.0	0.0	13736.3459	6585.5138	NaN	NaN	0.3241	0.0423	0.0765	0.0329	0.1748	0.6409	0.0326
0.0	0.0	0.0	10930.3459	5988.5138	NaN	NaN	0.354	0.0411	0.0744	0.0324	0.1705	0.6493	0.0323
0.0	0.0	0.0	10234.3459	7366.5138	NaN	NaN	0.4185	0.0407	0.0751	0.0338	0.176	0.6415	0.0329
0.0	0.0	0.0	6874.3459	8713.5138	NaN	NaN	0.559	0.0406	0.0745	0.0334	0.1739	0.6453	0.0323
0.0	0.0	0.0	11467.3459	11431.5138	NaN	NaN	0.4992	0.0403	0.0751	0.034	0.1739	0.6444	0.0323
0.0	0.0	0.0	11761.3459	4964.5138	NaN	NaN	0.2968	0.0403	0.0762	0.0342	0.1716	0.646	0.0316
0.0	0.0	0.0	10796.3459	9304.5138	NaN	NaN	0.4629	0.0399	0.0752	0.0344	0.1728	0.6458	0.032
0.0	0.0	0.0	9937.3459	9670.5138	NaN	NaN	0.4932	0.0405	0.0757	0.0339	0.1726	0.6459	0.0314
0.0	0.0	0.0	12404.3459	6564.5138	NaN	NaN	0.3461	0.0402	0.0751	0.0344	0.173	0.6456	0.0317
0.0	0.0	0.0	12372.3459	5683.5138	NaN	NaN	0.3148	0.0396	0.074	0.035	0.1758	0.6435	0.0321
0.0	0.0	0.0	9292.3459	9423.5138	NaN	NaN	0.5035	0.0402	0.0752	0.0348	0.1724	0.6462	0.0313
0.0	0.0	0.0	8861.3459	8592.5138	NaN	NaN	0.4923	0.0397	0.0745	0.0352	0.1716	0.6473	0.0317
0.0	0.0	0.0	9270.3459	7236.5138	NaN	NaN	0.4384	0.0401	0.0753	0.0347	0.1698	0.6491	0.0309
0.0	0.0	0.0	12888.3459	7946.5138	NaN	NaN	0.3814	0.0395	0.0752	0.0361	0.1717	0.6456	0.0318
0.0	0.0	0.0	14582.3459	10227.5138	NaN	NaN	0.4122	0.04	0.0782	0.0364	0.1675	0.6473	0.0307
0.0	0.0	0.0	13089.3459	4350.5138	NaN	NaN	0.2495	0.0399	0.0782	0.0376	0.1691	0.6437	0.0316
0.0	0.0	0.0	10644.3459	5664.5138	NaN	NaN	0.3473	0.0396	0.0787	0.0371	0.1694	0.6439	0.0313
0.0	0.0	0.0	12160.3459	8583.5138	NaN	NaN	0.4138	0.0399	0.08	0.0378	0.1733	0.6373	0.0317
0.0	0.0	0.0	10112.3459	11588.5138	NaN	NaN	0.534	0.0402	0.0819	0.0385	0.1746	0.6332	0.0316
0.0	0.0	0.0	12542.3459	11102.5138	NaN	NaN	0.4696	0.0405	0.083	0.0399	0.174	0.6307	0.0319
0.0	0.0	0.0	8169.3459	9474.5138	NaN	NaN	0.537	0.0412	0.0852	0.041	0.1739	0.6269	0.0317
0.0	0.0	0.0	15359.3459	8763.5138	NaN	NaN	0.3633	0.0419	0.0862	0.0412	0.1724	0.627	0.0314
0.0	0.0	0.0	8380.3459	8205.5138	NaN	NaN	0.4947	0.0426	0.0872	0.0416	0.1766	0.6203	0.0316
0.0	0.0	0.0	10478.3459	5243.5138	NaN	NaN	0.3335	0.0426	0.0858	0.0403	0.1757	0.6243	0.0313
0.0	0.0	0.0	9036.3459	10045.5138	NaN	NaN	0.5264	0.0437	0.0885	0.0409	0.1845	0.6105	0.0319
0.0	0.0	0.0	10016.3459	10446.5138	NaN	NaN	0.5105	0.0443	0.0892	0.0409	0.1847	0.609	0.0319
0.0	0.0	0.0	10666.3459	10484.5138	NaN	NaN	0.4957	0.045	0.0899	0.0417	0.1894	0.6014	0.0325
0.0	0.0	0.0	11069.3459	8312.5138	NaN	NaN	0.4289	0.046	0.0907	0.0404	0.1865	0.605	0.0315
0.0	0.0	0.0	13168.3459	7435.5138	NaN	NaN	0.3609	0.0468	0.092	0.0417	0.1879	0.5997	0.0319
0.0	0.0	0.0	10643.3459	7005.5138	NaN	NaN	0.3969	0.0475	0.092	0.041	0.187	0.6012	0.0313
0.0	0.0	0.0	13745.3459	6619.5138	NaN	NaN	0.325	0.0482	0.0922	0.0404	0.1861	0.6019	0.0311
0.0	0.0	0.0	12216.3459	7982.5138	NaN	NaN	0.3952	0.0489	0.0921	0.0406	0.1899	0.597	0.0315
0.0	0.0	0.0	9862.3459	5065.5138	NaN	NaN	0.3393	0.0495	0.0913	0.0395	0.1919	0.5964	0.0314
0.0	0.0	0.0	11558.3459	8039.5138	NaN	NaN	0.4102	0.0497	0.0896	0.038	0.1943	0.5972	0.0312
0.0	0.0	0.0	9034.3459	10181.5138	NaN	NaN	0.5298	0.0503	0.0893	0.0372	0.197	0.5949	0.0312
0.0	0.0	0.0	8209.3459	6523.5138	NaN	NaN	0.4428	0.0499	0.0879	0.0369	0.1959	0.5986	0.0309
0.0	0.0	0.0	8959.3459	8584.5138	NaN	NaN	0.4893	0.0501	0.0869	0.0358	0.194	0.6033	0.03
0.0	0.0	0.0	10712.3459	6572.5138	NaN	NaN	0.3802	0.0501	0.086	0.0352	0.1922	0.6069	0.0296
0.0	0.0	0.0	13130.3459	7147.5138	NaN	NaN	0.3525	0.0501	0.0858	0.035	0.1928	0.6068	0.0294
0.0	0.0	0.0	10582.3459	6861.5138	NaN	NaN	0.3933	0.05	0.0856	0.0344	0.1924	0.6087	0.0289
0.0	0.0	0.0	11000.3459	6562.5138	NaN	NaN	0.3737	0.0499	0.0849	0.0338	0.1917	0.6111	0.0286
0.0	0.0	0.0	10262.3459	4837.5138	NaN	NaN	0.3204	0.05	0.0846	0.0332	0.1941	0.6096	0.0285
0.0	0.0	0.0	10202.3459	3020.5138	NaN	NaN	0.2284	0.0503	0.0844	0.0316	0.1917	0.6144	0.0277
0.0	0.0	0.0	12486.3459	9516.5138	NaN	NaN	0.4325	0.0509	0.0858	0.0318	0.1933	0.6104	0.0277
0.0	0.0	0.0	10028.3459	10164.5138	NaN	NaN	0.5034	0.0512	0.0862	0.0314	0.1909	0.6131	0.0272
0.0	0.0	0.0	8824.3459	6965.5138	NaN	NaN	0.4411	0.0512	0.0856	0.0311	0.1899	0.6153	0.027
0.0	0.0	0.0	10491.3459	5132.5138	NaN	NaN	0.3285	0.0521	0.0865	0.03	0.1879	0.6171	0.0265
0.0	0.0	0.0	11132.3459	9954.5138	NaN	NaN	0.4721	0.0526	0.0868	0.0303	0.1871	0.6166	0.0267
0.0	0.0	0.0	10952.3459	4423.5138	NaN	NaN	0.2877	0.0528	0.0875	0.0302	0.1866	0.6164	0.0264
0.0	0.0	0.0	8625.3459	6919.5138	NaN	NaN	0.4451	0.0525	0.0877	0.0306	0.1881	0.6142	0.0269
0.0	0.0	0.0	9331.3459	5624.5138	NaN	NaN	0.3761	0.0522	0.088	0.0307	0.1893	0.6127	0.0271
0.0	0.0	0.0	10927.3459	6669.5138	NaN	NaN	0.379	0.0528	0.0898	0.0309	0.1914	0.6079	0.0271
0.0	0.0	0.0	9122.3459	4826.5138	NaN	NaN	0.346	0.0524	0.0879	0.0299	0.1887	0.6144	0.0268
0.0	0.0	0.0	9933.3459	9267.5138	NaN	NaN	0.4827	0.0522	0.089	0.0299	0.1885	0.6136	0.0268
0.0	0.0	0.0	9206.3459	7757.5138	NaN	NaN	0.4573	0.0522	0.0904	0.0309	0.1914	0.6078	0.0273
0.0	0.0	0.0	11449.3459	8731.5138	NaN	NaN	0.4327	0.0519	0.0908	0.0307	0.1913	0.6081	0.0272
0.0	0.0	0.0	13224.3459	6385.5138	NaN	NaN	0.3256	0.0525	0.0923	0.0317	0.1954	0.6006	0.0275
0.0	0.0	0.0	10034.3459	8256.5138	NaN	NaN	0.4514	0.053	0.0923	0.0315	0.1955	0.6006	0.0272
0.0	0.0	0.0	9957.3459	2893.5138	NaN	NaN	0.2252	0.0528	0.0925	0.0319	0.1988	0.5967	0.0273
0.0	0.0	0.0	8645.3459	6949.5138	NaN	NaN	0.4456	0.0525	0.0928	0.0319	0.2001	0.5954	0.0272
0.0	0.0	0.0	13997.3459	12105.5138	NaN	NaN	0.4638	0.0518	0.0929	0.0319	0.2004	0.5957	0.0272
0.0	0.0	0.0	10295.3459	7300.5138	NaN	NaN	0.4149	0.0519	0.0943	0.0328	0.2044	0.5893	0.0273
0.0	0.0	0.0	9966.3459	4694.5138	NaN	NaN	0.3202	0.0518	0.0933	0.0327	0.2032	0.5921	0.0269
0.0	0.0	0.0	9896.3459	8902.5138	NaN	NaN	0.4736	0.0521	0.0954	0.0335	0.2055	0.587	0.0265
0.0	0.0	0.0	7219.3459	5422.5138	NaN	NaN	0.4289	0.0538	0.0952	0.0333	0.2054	0.586	0.0264
0.0	0.0	0.0	9985.3459	6294.5138	NaN	NaN	0.3866	0.0537	0.093	0.033	0.2027	0.5914	0.0262
0.0	0.0	0.0	7916.3459	2441.5138	NaN	NaN	0.2357	0.0527	0.0932	0.0328	0.207	0.5882	0.0262
0.0	0.0	0.0	10920.3459	6330.5138	NaN	NaN	0.367	0.0505	0.0907	0.032	0.2061	0.5944	0.0263
0.0	0.0	0.0	11891.3459	8575.5138	NaN	NaN	0.419	0.0493	0.0905	0.0308	0.2079	0.5955	0.026
0.0	0.0	0.0	10160.3459	7940.5138	NaN	NaN	0.4387	0.0489	0.0898	0.0305	0.2071	0.5975	0.0261
0.0	0.0	0.0	12787.3459	6543.5138	NaN	NaN	0.3385	0.0475	0.0879	0.0301	0.2045	0.604	0.026
0.0	0.0	0.0	10883.3459	6980.5138	NaN	NaN	0.3908	0.0472	0.0894	0.0307	0.2086	0.5979	0.0263
0.0	0.0	0.0	7615.3459	9834.5138	NaN	NaN	0.5636	0.0472	0.0868	0.0297	0.2037	0.6068	0.0258
0.0	0.0	0.0	9735.3459	7797.5138	NaN	NaN	0.4447	0.0477	0.088	0.03	0.2035	0.605	0.0257
0.0	0.0	0.0	8679.3459	5283.5138	NaN	NaN	0.3784	0.0482	0.0864	0.0301	0.1998	0.6099	0.0256
0.0	0.0	0.0	9845.3459	7272.5138	NaN	NaN	0.4248	0.0488	0.0864	0.0299	0.2001	0.6093	0.0255
0.0	0.0	0.0	9472.3459	6373.5138	NaN	NaN	0.4022	0.0492	0.0857	0.0294	0.1987	0.6118	0.0252
0.0	0.0	0.0	12669.3459	7245.5138	NaN	NaN	0.3638	0.0485	0.0838	0.0285	0.1963	0.6178	0.0251
0.0	0.0	0.0	10299.3459	4007.5138	NaN	NaN	0.2801	0.0502	0.0845	0.028	0.1963	0.6162	0.0248
0.0	0.0	0.0	11773.3459	5513.5138	NaN	NaN	0.3189	0.0502	0.0825	0.0272	0.1898	0.6259	0.0243
0.0	0.0	0.0	13869.3459	7889.5138	NaN	NaN	0.3626	0.0499	0.0832	0.0271	0.1912	0.6244	0.0241
0.0	0.0	0.0	10067.3459	7246.5138	NaN	NaN	0.4185	0.0508	0.0823	0.0265	0.1899	0.6265	0.024
0.0	0.0	0.0	11360.3459	4850.5138	NaN	NaN	0.2992	0.0517	0.0812	0.026	0.1858	0.6318	0.0235
0.0	0.0	0.0	8762.3459	4152.5138	NaN	NaN	0.3215	0.0529	0.0818	0.0258	0.1874	0.6288	0.0234
0.0	0.0	0.0	7793.3459	6088.5138	NaN	NaN	0.4386	0.0526	0.0802	0.0252	0.1837	0.6351	0.0231
0.0	0.0	0.0	8646.3459	10726.5138	NaN	NaN	0.5537	0.0535	0.0821	0.0254	0.186	0.6301	0.0228
0.0	0.0	0.0	8819.3459	6431.5138	NaN	NaN	0.4217	0.0542	0.0821	0.0254	0.1847	0.6307	0.0229
0.0	0.0	0.0	8950.3459	8162.5138	NaN	NaN	0.477	0.0547	0.0823	0.0254	0.1842	0.631	0.0226
0.0	0.0	0.0	9311.3459	7490.5138	NaN	NaN	0.4458	0.0559	0.0835	0.0253	0.1864	0.6263	0.0227
0.0	0.0	0.0	9883.3459	6971.5138	NaN	NaN	0.4136	0.0558	0.0831	0.0252	0.1834	0.6302	0.0224
0.0	0.0	0.0	10604.3459	11501.5138	NaN	NaN	0.5203	0.0565	0.0841	0.0254	0.1867	0.6248	0.0226
0.0	0.0	0.0	10023.3459	8217.5138	NaN	NaN	0.4505	0.0582	0.0843	0.0261	0.1822	0.627	0.0222
0.0	0.0	0.0	7811.3459	7976.5138	NaN	NaN	0.5052	0.0601	0.0846	0.0264	0.1825	0.6243	0.0221
0.0	0.0	0.0	10001.3459	3576.5138	NaN	NaN	0.2634	0.0624	0.0844	0.0263	0.1789	0.6262	0.0218
0.0	0.0	0.0	10848.3459	8853.5138	NaN	NaN	0.4494	0.062	0.0848	0.0268	0.1804	0.624	0.0219
0.0	0.0	0.0	9070.3459	4353.5138	NaN	NaN	0.3243	0.0618	0.0844	0.0262	0.1807	0.625	0.0219
0.0	0.0	0.0	11827.3459	6541.5138	NaN	NaN	0.3561	0.0621	0.0868	0.0265	0.1852	0.6173	0.0221
0.0	0.0	0.0	13044.3459	7504.5138	NaN	NaN	0.3652	0.06	0.0862	0.0264	0.1837	0.6217	0.022
0.0	0.0	0.0	10702.3459	8187.5138	NaN	NaN	0.4334	0.0611	0.0901	0.027	0.19	0.6097	0.022
0.0	0.0	0.0	9346.3459	6441.5138	NaN	NaN	0.408	0.0638	0.0893	0.0267	0.1855	0.6129	0.0219
0.0	0.0	0.0	9783.3459	5947.5138	NaN	NaN	0.3781	0.0667	0.0909	0.0276	0.1845	0.6087	0.0217
0.0	0.0	0.0	7228.3459	4128.5138	NaN	NaN	0.3635	0.0706	0.0911	0.0277	0.1844	0.6042	0.022
0.0	0.0	0.0	10616.3459	5612.5138	NaN	NaN	0.3458	0.0709	0.0906	0.0274	0.1811	0.6085	0.0216
0.0	0.0	0.0	10956.3459	6189.5138	NaN	NaN	0.361	0.0693	0.0929	0.0281	0.1878	0.6	0.0219
0.0	0.0	0.0	10601.3459	4318.5138	NaN	NaN	0.2894	0.0686	0.0921	0.0275	0.1871	0.6028	0.0219
0.0	0.0	0.0	11903.3459	7627.5138	NaN	NaN	0.3905	0.0649	0.0937	0.0277	0.1917	0.6002	0.0219
0.0	0.0	0.0	9499.3459	5577.5138	NaN	NaN	0.3699	0.0647	0.0956	0.0276	0.1964	0.5934	0.0222
0.0	0.0	0.0	10261.3459	9438.5138	NaN	NaN	0.4791	0.0631	0.0942	0.0275	0.1963	0.5964	0.0225
0.0	0.0	0.0	10018.3459	5269.5138	NaN	NaN	0.3447	0.0626	0.0956	0.0278	0.1993	0.5919	0.0227
0.0	0.0	0.0	11288.3459	7601.5138	NaN	NaN	0.4024	0.0635	0.0955	0.0276	0.1995	0.591	0.0229
0.0	0.0	0.0	14719.3459	5190.5138	NaN	NaN	0.2607	0.0626	0.0952	0.0276	0.1979	0.5937	0.0229
0.0	0.0	0.0	8283.3459	6932.5138	NaN	NaN	0.4556	0.0633	0.0963	0.0279	0.201	0.5883	0.0231
0.0	0.0	0.0	8550.3459	7012.5138	NaN	NaN	0.4506	0.0614	0.0942	0.0279	0.2004	0.5927	0.0234
0.0	0.0	0.0	10835.3459	7567.5138	NaN	NaN	0.4112	0.0602	0.0954	0.0287	0.2056	0.5862	0.0239
0.0	0.0	0.0	10448.3459	6063.5138	NaN	NaN	0.3672	0.0593	0.0936	0.0287	0.2069	0.5871	0.0244
0.0	0.0	0.0	10783.3459	6530.5138	NaN	NaN	0.3772	0.0595	0.0949	0.0289	0.2091	0.583	0.0246
0.0	0.0	0.0	9995.3459	8784.5138	NaN	NaN	0.4678	0.0596	0.0948	0.0292	0.2106	0.5807	0.0252
0.0	0.0	0.0	9365.3459	8619.5138	NaN	NaN	0.4793	0.0577	0.0931	0.029	0.2102	0.5848	0.0253
0.0	0.0	0.0	11562.3459	12137.5138	NaN	NaN	0.5121	0.0578	0.0934	0.029	0.2144	0.5797	0.0257
0.0	0.0	0.0	14767.3459	6802.5138	NaN	NaN	0.3154	0.0572	0.0916	0.0291	0.2105	0.5863	0.0253
0.0	0.0	0.0	13350.3459	2959.5138	NaN	NaN	0.1815	0.0574	0.091	0.0286	0.2113	0.5862	0.0255
0.0	0.0	0.0	9516.3459	5896.5138	NaN	NaN	0.3826	0.0583	0.0904	0.0278	0.2073	0.5912	0.0251
0.0	0.0	0.0	9144.3459	7835.5138	NaN	NaN	0.4615	0.0581	0.0901	0.0279	0.209	0.5896	0.0254
0.0	0.0	0.0	7859.3459	4358.5138	NaN	NaN	0.3567	0.0572	0.0888	0.028	0.2088	0.5915	0.0257
0.0	0.0	0.0	10797.3459	9143.5138	NaN	NaN	0.4585	0.0572	0.0897	0.0284	0.2098	0.5891	0.0258
0.0	0.0	0.0	13749.3459	7341.5138	NaN	NaN	0.3481	0.0584	0.0902	0.0287	0.2094	0.5875	0.0258
0.0	0.0	0.0	10221.3459	6278.5138	NaN	NaN	0.3805	0.0587	0.0892	0.0289	0.2102	0.587	0.026
0.0	0.0	0.0	11927.3459	5263.5138	NaN	NaN	0.3062	0.0588	0.0889	0.0292	0.2116	0.5851	0.0265
0.0	0.0	0.0	17493.3459	11047.5138	NaN	NaN	0.3871	0.0578	0.0887	0.0301	0.213	0.5838	0.0267
0.0	0.0	0.0	13236.3459	7447.5138	NaN	NaN	0.3601	0.0563	0.0863	0.0303	0.2172	0.5825	0.0273
0.0	0.0	0.0	9727.3459	8249.5138	NaN	NaN	0.4589	0.0558	0.0858	0.0298	0.2148	0.587	0.0269
0.0	0.0	0.0	11447.3459	11756.5138	NaN	NaN	0.5067	0.0552	0.0856	0.0299	0.2153	0.5869	0.027
0.0	0.0	0.0	10875.3459	6704.5138	NaN	NaN	0.3814	0.0564	0.0867	0.0294	0.2112	0.59	0.0263
0.0	0.0	0.0	14386.3459	3434.5138	NaN	NaN	0.1927	0.0567	0.0868	0.0292	0.2088	0.5922	0.0263
0.0	0.0	0.0	11247.3459	9077.5138	NaN	NaN	0.4466	0.0561	0.0876	0.0295	0.2078	0.5926	0.0265
0.0	0.0	0.0	9799.3459	11887.5138	NaN	NaN	0.5481	0.0547	0.0867	0.0298	0.2102	0.5916	0.027
0.0	0.0	0.0	7684.3459	4207.5138	NaN	NaN	0.3538	0.0535	0.0858	0.0293	0.2107	0.5934	0.0272
0.0	0.0	0.0	9954.3459	9227.5138	NaN	NaN	0.4811	0.0522	0.085	0.0295	0.2114	0.5944	0.0275
0.0	0.0	0.0	12406.3459	8030.5138	NaN	NaN	0.3929	0.0515	0.0854	0.0305	0.2155	0.5887	0.0285
0.0	0.0	0.0	12037.3459	6984.5138	NaN	NaN	0.3672	0.0508	0.0841	0.0308	0.215	0.5905	0.0288
0.0	0.0	0.0	9167.3459	7901.5138	NaN	NaN	0.4629	0.0503	0.0848	0.0321	0.2184	0.5846	0.0298
0.0	0.0	0.0	9189.3459	4585.5138	NaN	NaN	0.3329	0.0502	0.0855	0.0338	0.2222	0.5774	0.031
0.0	0.0	0.0	5994.3459	6893.5138	NaN	NaN	0.5349	0.0497	0.0848	0.0354	0.2291	0.5684	0.0327
0.0	0.0	0.0	10383.3459	7246.5138	NaN	NaN	0.411	0.0485	0.0841	0.0354	0.2302	0.5686	0.0332
0.0	0.0	0.0	9728.3459	10089.5138	NaN	NaN	0.5091	0.0474	0.0839	0.0377	0.2321	0.5639	0.035
0.0	0.0	0.0	7643.3459	9085.5138	NaN	NaN	0.5431	0.0458	0.0829	0.0353	0.2357	0.5648	0.0356
0.0	0.0	0.0	11455.3459	10990.5138	NaN	NaN	0.4896	0.0425	0.0803	0.0337	0.2354	0.5733	0.0347
0.0	0.0	0.0	9328.3459	5795.5138	NaN	NaN	0.3832	0.0461	0.0862	0.0314	0.2359	0.5624	0.038
0.0	0.0	0.0	10395.3459	10367.5138	NaN	NaN	0.4993	0.0629	0.1	0.0358	0.2064	0.5611	0.0338
0.0	0.0	0.0	5541.3459	249.5138	NaN	NaN	0.0431	0.548	0.0968	0.0231	0.0738	0.2226	0.0357
0.0	0.0	0.0	419.3459	2276.5138	NaN	NaN	0.8444	0.8909	0.0237	0.0166	0.0189	0.0264	0.0235
0.0	0.0	0.0	1595.3459	-562.4862	NaN	NaN	-0.3	0.8971	0.0228	0.019	0.0209	0.021	0.0192
0.0	0.0	0.0	-1077.6541	3612.5138	NaN	NaN	1.3	0.9	0.0221	0.0187	0.0205	0.0202	0.0185
0.0	0.0	0.0	-853.6541	-475.4862	NaN	NaN	0.3577	0.8989	0.0217	0.0191	0.0214	0.0203	0.0187
0.0	0.0	0.0	2443.3459	-602.4862	NaN	NaN	-0.3	0.8997	0.021	0.0191	0.0218	0.02	0.0185
0.0	0.0	0.0	2129.3459	4045.5138	NaN	NaN	0.6552	0.899	0.0206	0.0192	0.0222	0.0203	0.0187
0.0	0.0	0.0	2418.3459	-423.4862	NaN	NaN	-0.2123	0.8969	0.0221	0.0191	0.0222	0.0208	0.0189
0.0	0.0	0.0	1427.3459	-1198.4862	NaN	NaN	-0.3	0.8934	0.0237	0.0197	0.0222	0.0212	0.0198
0.0	0.0	0.0	615.3459	858.5138	NaN	NaN	0.5825	0.8924	0.0237	0.02	0.0224	0.0214	0.0201
0.0	0.0	0.0	2143.3459	1338.5138	NaN	NaN	0.3844	0.8934	0.023	0.02	0.0224	0.0213	0.02
0.0	0.0	0.0	-298.6541	-294.4862	NaN	NaN	0.4965	0.8943	0.0228	0.0199	0.0221	0.0212	0.0198
0.0	0.0	0.0	229.3459	118.5138	NaN	NaN	0.3407	0.8935	0.0232	0.02	0.022	0.0214	0.02
0.0	0.0	0.0	19.3459	-3284.4862	NaN	NaN	1.0059	0.8898	0.0253	0.0203	0.022	0.0219	0.0208
0.0	0.0	0.0	-41.6541	-3388.4862	NaN	NaN	0.9879	0.8878	0.0258	0.0207	0.0224	0.0221	0.0212
0.0	0.0	0.0	-1130.6541	-1406.4862	NaN	NaN	0.5544	0.8872	0.0258	0.0208	0.0226	0.0224	0.0213
0.0	0.0	0.0	774.3459	-1546.4862	NaN	NaN	1.3	0.8878	0.0252	0.0207	0.0226	0.0225	0.0211
0.0	0.0	0.0	1314.3459	1945.5138	NaN	NaN	0.5968	0.8891	0.0243	0.0207	0.0227	0.0225	0.0208
0.0	0.0	0.0	2513.3459	255.5138	NaN	NaN	0.0923	0.8886	0.0246	0.0208	0.0226	0.0225	0.0209
0.0	0.0	0.0	-806.6541	-1334.4862	NaN	NaN	0.6233	0.8884	0.0248	0.0208	0.0226	0.0224	0.0209
0.0	0.0	0.0	-864.6541	3399.5138	NaN	NaN	1.3	0.8902	0.0239	0.0206	0.0226	0.0222	0.0204
0.0	0.0	0.0	1593.3459	3485.5138	NaN	NaN	0.6863	0.8906	0.0238	0.0207	0.0226	0.022	0.0204
0.0	0.0	0.0	4398.3459	805.5138	NaN	NaN	0.1548	0.8914	0.0236	0.0208	0.0224	0.0217	0.0202
0.0	0.0	0.0	-32.6541	-538.4862	NaN	NaN	0.9428	0.8915	0.0238	0.0206	0.0224	0.0216	0.0202
0.0	0.0	0.0	587.3459	418.5138	NaN	NaN	0.4161	0.892	0.0236	0.0206	0.0223	0.0213	0.0202
0.0	0.0	0.0	366.3459	328.5138	NaN	NaN	0.4728	0.8922	0.0234	0.0208	0.0224	0.0211	0.0202
0.0	0.0	0.0	455.3459	-1055.4862	NaN	NaN	1.3	0.893	0.023	0.0208	0.0224	0.0207	0.0202
0.0	0.0	0.0	1658.3459	191.5138	NaN	NaN	0.1035	0.8932	0.0223	0.0211	0.0224	0.0206	0.0203
0.0	0.0	0.0	33.3459	1047.5138	NaN	NaN	0.9691	0.8923	0.0225	0.0212	0.0226	0.0208	0.0207
0.0	0.0	0.0	1633.3459	1094.5138	NaN	NaN	0.4012	0.8924	0.0226	0.0208	0.0228	0.021	0.0204
0.0	0.0	0.0	-719.6541	-1658.4862	NaN	NaN	0.6974	0.8908	0.024	0.0206	0.0229	0.0216	0.0202
0.0	0.0	0.0	-1344.6541	-2990.4862	NaN	NaN	0.6898	0.8888	0.025	0.0208	0.0231	0.0219	0.0204
0.0	0.0	0.0	-951.6541	349.5138	NaN	NaN	-0.3	0.8887	0.0251	0.0208	0.0233	0.0221	0.0201
0.0	0.0	0.0	-131.6541	-808.4862	NaN	NaN	0.86	0.8886	0.0254	0.0207	0.0233	0.0219	0.02
0.0	0.0	0.0	410.3459	1009.5138	NaN	NaN	0.711	0.8892	0.0257	0.0206	0.0231	0.0216	0.0199
0.0	0.0	0.0	2320.3459	119.5138	NaN	NaN	0.049	0.889	0.026	0.0207	0.0228	0.0214	0.0201
0.0	0.0	0.0	1991.3459	1403.5138	NaN	NaN	0.4134	0.889	0.0258	0.0209	0.0228	0.0211	0.0204
0.0	0.0	0.0	-111.6541	3096.5138	NaN	NaN	1.0374	0.8891	0.0252	0.021	0.0229	0.0211	0.0206
0.0	0.0	0.0	2302.3459	1509.5138	NaN	NaN	0.396	0.8894	0.0247	0.021	0.023	0.0212	0.0207
0.0	0.0	0.0	1971.3459	302.5138	NaN	NaN	0.133	0.8895	0.0243	0.0211	0.0229	0.0213	0.0208
0.0	0.0	0.0	3187.3459	-2051.4862	NaN	NaN	-0.3	0.8893	0.0243	0.0213	0.0228	0.0214	0.0209
0.0	0.0	0.0	117.3459	-1326.4862	NaN	NaN	1.097	0.889	0.0244	0.0215	0.0226	0.0215	0.021
0.0	0.0	0.0	-2112.6541	1522.5138	NaN	NaN	-0.3	0.8889	0.0244	0.0215	0.0226	0.0217	0.0209
0.0	0.0	0.0	-1693.6541	934.5138	NaN	NaN	-0.3	0.8889	0.0244	0.0215	0.0225	0.0217	0.0209
0.0	0.0	0.0	-1544.6541	1053.5138	NaN	NaN	-0.3	0.8886	0.0244	0.0216	0.0226	0.0218	0.021
0.0	0.0	0.0	621.3459	-370.4862	NaN	NaN	-0.3	0.8884	0.0244	0.0215	0.0228	0.0219	0.0209
0.0	0.0	0.0	101.3459	1881.5138	NaN	NaN	0.9489	0.8883	0.0246	0.0213	0.0228	0.0221	0.0209
0.0	0.0	0.0	-399.6541	1338.5138	NaN	NaN	1.3	0.8876	0.0249	0.0214	0.0228	0.0222	0.0211
0.0	0.0	0.0	1369.3459	-810.4862	NaN	NaN	-0.3	0.8879	0.0249	0.0215	0.0225	0.022	0.0213
0.0	0.0	0.0	741.3459	529.5138	NaN	NaN	0.4167	0.8881	0.025	0.0214	0.0223	0.0219	0.0213
0.0	0.0	0.0	1728.3459	-1728.4862	NaN	NaN	1.3	0.8883	0.025	0.0214	0.022	0.022	0.0213
0.0	0.0	0.0	-194.6541	-585.4862	NaN	NaN	0.7505	0.8888	0.0249	0.0214	0.0216	0.022	0.0213
0.0	0.0	0.0	-638.6541	1386.5138	NaN	NaN	1.3	0.8883	0.025	0.0215	0.0214	0.0222	0.0216
0.0	0.0	0.0	-1818.6541	933.5138	NaN	NaN	-0.3	0.8891	0.0249	0.0213	0.0211	0.0222	0.0214
0.0	0.0	0.0	-446.6541	1593.5138	NaN	NaN	1.3	0.8881	0.0253	0.0212	0.0212	0.0225	0.0218
0.0	0.0	0.0	-2742.6541	3383.5138	NaN	NaN	1.3	0.8879	0.0255	0.0212	0.0212	0.0225	0.0217
0.0	0.0	0.0	-862.6541	-448.4862	NaN	NaN	0.3421	0.8887	0.0255	0.0211	0.021	0.0221	0.0215
0.0	0.0	0.0	-1147.6541	414.5138	NaN	NaN	-0.3	0.889	0.0254	0.0207	0.0211	0.0222	0.0215
0.0	0.0	0.0	768.3459	3546.5138	NaN	NaN	0.8219	0.8871	0.026	0.0209	0.0216	0.0225	0.0219
0.0	0.0	0.0	411.3459	424.5138	NaN	NaN	0.5079	0.8884	0.0263	0.0208	0.0213	0.0219	0.0214
0.0	0.0	0.0	-696.6541	-895.4862	NaN	NaN	0.5624	0.8892	0.0263	0.0207	0.0212	0.0214	0.0212
0.0	0.0	0.0	2702.3459	-1197.4862	NaN	NaN	-0.3	0.8896	0.0262	0.0207	0.0212	0.0212	0.021
0.0	0.0	0.0	-2083.6541	1887.5138	NaN	NaN	-0.3	0.8902	0.0262	0.0206	0.0211	0.0211	0.0209
0.0	0.0	0.0	547.3459	65.5138	NaN	NaN	0.1069	0.891	0.026	0.0203	0.021	0.0211	0.0207
0.0	0.0	0.0	3730.3459	-1282.4862	NaN	NaN	-0.3	0.8908	0.0258	0.0203	0.0211	0.0213	0.0208
0.0	0.0	0.0	-1145.6541	4111.5138	NaN	NaN	1.3	0.8899	0.0262	0.0203	0.0212	0.0214	0.021
0.0	0.0	0.0	-813.6541	-1411.4862	NaN	NaN	0.6343	0.892	0.0258	0.0201	0.0207	0.021	0.0205
0.0	0.0	0.0	-239.6541	2092.5138	NaN	NaN	1.1293	0.891	0.0255	0.0203	0.0211	0.0212	0.0209
0.0	0.0	0.0	-1598.6541	5086.5138	NaN	NaN	1.3	0.8896	0.0262	0.0205	0.0213	0.0213	0.021
0.0	0.0	0.0	-405.6541	-749.4862	NaN	NaN	0.6488	0.892	0.0255	0.0205	0.0208	0.0208	0.0205
0.0	0.0	0.0	-200.6541	-413.4862	NaN	NaN	0.6733	0.8923	0.0252	0.0204	0.0208	0.0208	0.0205
0.0	0.0	0.0	-72.6541	1293.5138	NaN	NaN	1.0595	0.8915	0.0255	0.0205	0.021	0.0209	0.0206
0.0	0.0	0.0	-782.6541	4013.5138	NaN	NaN	1.2422	0.892	0.0255	0.0204	0.0209	0.0208	0.0205
0.0	0.0	0.0	-650.6541	73.5138	NaN	NaN	-0.1274	0.8922	0.0253	0.0204	0.0209	0.0208	0.0204
0.0	0.0	0.0	-1729.6541	537.5138	NaN	NaN	-0.3	0.8927	0.025	0.0204	0.021	0.0206	0.0202
0.0	0.0	0.0	452.3459	2389.5138	NaN	NaN	0.8408	0.8923	0.0252	0.0204	0.0211	0.0207	0.0203
0.0	0.0	0.0	-1385.6541	520.5138	NaN	NaN	-0.3	0.893	0.025	0.0205	0.0211	0.0204	0.02
0.0	0.0	0.0	1820.3459	-1536.4862	NaN	NaN	-0.3	0.8934	0.0248	0.0205	0.0211	0.0203	0.0198
0.0	0.0	0.0	1916.3459	-1596.4862	NaN	NaN	-0.3	0.8935	0.0245	0.0206	0.0213	0.0203	0.0198
0.0	0.0	0.0	363.3459	98.5138	NaN	NaN	0.2133	0.8931	0.0246	0.0205	0.0212	0.0206	0.0201
0.0	0.0	0.0	-1850.6541	230.5138	NaN	NaN	-0.1423	0.8938	0.0243	0.0204	0.0211	0.0204	0.0201
0.0	0.0	0.0	-400.6541	235.5138	NaN	NaN	-0.3	0.8938	0.0242	0.0204	0.0212	0.0203	0.0202
0.0	0.0	0.0	-109.6541	-1577.4862	NaN	NaN	0.935	0.8938	0.0241	0.0205	0.0212	0.0202	0.0202
0.0	0.0	0.0	443.3459	-494.4862	NaN	NaN	1.3	0.8938	0.0241	0.0204	0.0211	0.0203	0.0203
0.0	0.0	0.0	-1911.6541	2703.5138	NaN	NaN	1.3	0.8935	0.0243	0.0204	0.021	0.0204	0.0204
0.0	0.0	0.0	-1360.6541	119.5138	NaN	NaN	-0.0963	0.8935	0.0243	0.0204	0.0208	0.0205	0.0205
0.0	0.0	0.0	-387.6541	1681.5138	NaN	NaN	1.2996	0.8938	0.0244	0.0204	0.0206	0.0204	0.0205
0.0	0.0	0.0	-1526.6541	1174.5138	NaN	NaN	-0.3	0.8946	0.0243	0.0204	0.0203	0.0202	0.0202
0.0	0.0	0.0	1810.3459	-959.4862	NaN	NaN	-0.3	0.895	0.0241	0.0205	0.0202	0.0202	0.0201
0.0	0.0	0.0	-1646.6541	130.5138	NaN	NaN	-0.0861	0.8955	0.0238	0.0204	0.0201	0.0202	0.02
0.0	0.0	0.0	-1435.6541	2747.5138	NaN	NaN	1.3	0.8949	0.0239	0.0206	0.0201	0.0203	0.0203
0.0	0.0	0.0	-824.6541	2166.5138	NaN	NaN	1.3	0.8946	0.0238	0.0206	0.0202	0.0203	0.0204
0.0	0.0	0.0	744.3459	60.5138	NaN	NaN	0.0752	0.8939	0.0237	0.0208	0.0204	0.0206	0.0206
0.0	0.0	0.0	-1311.6541	2215.5138	NaN	NaN	1.3	0.8939	0.0237	0.0208	0.0205	0.0206	0.0205
0.0	0.0	0.0	-3166.6541	725.5138	NaN	NaN	-0.2972	0.8936	0.0235	0.0211	0.0207	0.0206	0.0204
0.0	0.0	0.0	163.3459	2245.5138	NaN	NaN	0.9322	0.8928	0.0234	0.0214	0.021	0.0209	0.0205
0.0	0.0	0.0	-2573.6541	3313.5138	NaN	NaN	1.3	0.8927	0.0232	0.0216	0.0211	0.0209	0.0205
0.0	0.0	0.0	211.3459	-623.4862	NaN	NaN	1.3	0.8927	0.0229	0.0218	0.0212	0.0209	0.0206
0.0	0.0	0.0	1185.3459	1265.5138	NaN	NaN	0.5164	0.8929	0.0227	0.0216	0.0211	0.0211	0.0206
0.0	0.0	0.0	235.3459	834.5138	NaN	NaN	0.78	0.8927	0.0227	0.0217	0.0211	0.0212	0.0207
0.0	0.0	0.0	773.3459	1940.5138	NaN	NaN	0.715	0.8928	0.0226	0.0216	0.0211	0.0213	0.0206
0.0	0.0	0.0	-98.6541	-721.4862	NaN	NaN	0.8797	0.8927	0.0226	0.0217	0.0211	0.0214	0.0206
0.0	0.0	0.0	-78.6541	633.5138	NaN	NaN	1.1418	0.8927	0.0226	0.0217	0.0211	0.0213	0.0206
0.0	0.0	0.0	-1306.6541	-1386.4862	NaN	NaN	0.5148	0.8923	0.0227	0.0219	0.0213	0.0212	0.0207
0.0	0.0	0.0	-197.6541	-2235.4862	NaN	NaN	0.9188	0.8922	0.0226	0.0219	0.0214	0.0211	0.0207
0.0	0.0	0.0	-1829.6541	1016.5138	NaN	NaN	-0.3	0.8923	0.0225	0.0219	0.0215	0.0211	0.0208
0.0	0.0	0.0	287.3459	1274.5138	NaN	NaN	0.816	0.8927	0.0223	0.0216	0.0213	0.0212	0.0208
0.0	0.0	0.0	-1585.6541	516.5138	NaN	NaN	-0.3	0.8926	0.0222	0.0216	0.0212	0.0214	0.0211
0.0	0.0	0.0	-224.6541	1533.5138	NaN	NaN	1.1716	0.8927	0.0219	0.0215	0.0211	0.0216	0.0211
0.0	0.0	0.0	376.3459	4540.5138	NaN	NaN	0.9235	0.8919	0.0221	0.0216	0.0212	0.0219	0.0213
0.0	0.0	0.0	-1197.6541	2420.5138	NaN	NaN	1.3	0.8919	0.0223	0.0216	0.0212	0.0219	0.0212
0.0	0.0	0.0	-233.6541	534.5138	NaN	NaN	1.3	0.8923	0.0227	0.0216	0.0211	0.0216	0.0208
0.0	0.0	0.0	-352.6541	458.5138	NaN	NaN	1.3	0.8916	0.0229	0.022	0.0215	0.0211	0.0209
0.0	0.0	0.0	-1362.6541	-2148.4862	NaN	NaN	0.6119	0.8924	0.0227	0.0219	0.0215	0.0208	0.0208
0.0	0.0	0.0	1463.3459	-892.4862	NaN	NaN	-0.3	0.8933	0.0224	0.0217	0.0214	0.0207	0.0205
0.0	0.0	0.0	-1105.6541	2091.5138	NaN	NaN	1.3	0.894	0.0222	0.0215	0.0213	0.0206	0.0204
0.0	0.0	0.0	-1529.6541	1721.5138	NaN	NaN	1.3	0.8946	0.022	0.0214	0.0212	0.0205	0.0204
0.0	0.0	0.0	-1375.6541	-1733.4862	NaN	NaN	0.5575	0.8948	0.022	0.0214	0.0213	0.0203	0.0204
0.0	0.0	0.0	-1672.6541	1294.5138	NaN	NaN	-0.3	0.8958	0.0217	0.0211	0.0212	0.02	0.0202
0.0	0.0	0.0	369.3459	3045.5138	NaN	NaN	0.8918	0.8959	0.0216	0.0211	0.0212	0.02	0.0202
0.0	0.0	0.0	-330.6541	920.5138	NaN	NaN	1.3	0.8958	0.0218	0.021	0.0213	0.0201	0.0202
0.0	0.0	0.0	-1881.6541	2.5138	NaN	NaN	-0.0013	0.8956	0.0219	0.021	0.0213	0.02	0.0203
0.0	0.0	0.0	-1285.6541	230.5138	NaN	NaN	-0.2185	0.8958	0.0219	0.0209	0.0212	0.02	0.0202
0.0	0.0	0.0	589.3459	-2633.4862	NaN	NaN	1.2883	0.8956	0.022	0.021	0.0212	0.02	0.0202
0.0	0.0	0.0	2142.3459	-638.4862	NaN	NaN	-0.3	0.8961	0.0219	0.0209	0.021	0.02	0.0201
0.0	0.0	0.0	-846.6541	-74.4862	NaN	NaN	0.0809	0.8957	0.022	0.0209	0.0211	0.0201	0.0201
0.0	0.0	0.0	-112.6541	-2818.4862	NaN	NaN	0.9616	0.8954	0.0221	0.0211	0.0211	0.0201	0.0202
0.0	0.0	0.0	-2023.6541	-291.4862	NaN	NaN	0.1259	0.8958	0.022	0.0211	0.021	0.02	0.0202
0.0	0.0	0.0	-1563.6541	810.5138	NaN	NaN	-0.3	0.8957	0.022	0.0211	0.021	0.0201	0.0201
0.0	0.0	0.0	348.3459	-244.4862	NaN	NaN	-0.3	0.8955	0.0222	0.0211	0.021	0.0201	0.0202
0.0	0.0	0.0	-2651.6541	538.5138	NaN	NaN	-0.2548	0.8956	0.0222	0.0209	0.0209	0.0203	0.0201
0.0	0.0	0.0	-159.6541	-201.4862	NaN	NaN	0.5579	0.8959	0.0221	0.0208	0.0208	0.0203	0.02
0.0	0.0	0.0	-1727.6541	1930.5138	NaN	NaN	1.3	0.8955	0.0222	0.0208	0.0208	0.0205	0.0202
0.0	0.0	0.0	-576.6541	-971.4862	NaN	NaN	0.6275	0.8946	0.0224	0.0209	0.021	0.0207	0.0204
0.0	0.0	0.0	-185.6541	1309.5138	NaN	NaN	1.1652	0.8945	0.0225	0.0209	0.021	0.0207	0.0204
0.0	0.0	0.0	-1672.6541	1842.5138	NaN	NaN	1.3	0.8944	0.0225	0.0209	0.0211	0.0207	0.0204
0.0	0.0	0.0	-2351.6541	800.5138	NaN	NaN	-0.3	0.8941	0.0226	0.0211	0.0211	0.0205	0.0206
0.0	0.0	0.0	-1289.6541	-75.4862	NaN	NaN	0.0553	0.8945	0.0225	0.0211	0.0211	0.0204	0.0205
0.0	0.0	0.0	-967.6541	1107.5138	NaN	NaN	1.3	0.8956	0.0221	0.0208	0.021	0.0201	0.0203
0.0	0.0	0.0	194.3459	854.5138	NaN	NaN	0.8147	0.8964	0.0218	0.0207	0.0209	0.0199	0.0202
0.0	0.0	0.0	610.3459	-1173.4862	NaN	NaN	1.3	0.8957	0.0219	0.021	0.0211	0.02	0.0203
0.0	0.0	0.0	-815.6541	-2132.4862	NaN	NaN	0.7233	0.8956	0.0219	0.0211	0.0211	0.02	0.0203
0.0	0.0	0.0	-714.6541	-2136.4862	NaN	NaN	0.7493	0.8948	0.0221	0.0211	0.0213	0.0202	0.0205
0.0	0.0	0.0	-1206.6541	1500.5138	NaN	NaN	1.3	0.8949	0.022	0.021	0.0213	0.0202	0.0206
0.0	0.0	0.0	-2092.6541	-2576.4862	NaN	NaN	0.5518	0.8943	0.0221	0.0212	0.0214	0.0203	0.0208
0.0	0.0	0.0	-1786.6541	1344.5138	NaN	NaN	-0.3	0.8953	0.0219	0.0209	0.0212	0.0202	0.0206
0.0	0.0	0.0	-2075.6541	1737.5138	NaN	NaN	-0.3	0.8955	0.0217	0.0208	0.0212	0.0202	0.0206
0.0	0.0	0.0	602.3459	3766.5138	NaN	NaN	0.8621	0.8977	0.0212	0.0201	0.0208	0.0201	0.0201
0.0	0.0	0.0	1471.3459	50.5138	NaN	NaN	0.0332	0.8958	0.0217	0.0206	0.0212	0.0204	0.0203
0.0	0.0	0.0	-2346.6541	1763.5138	NaN	NaN	-0.3	0.8957	0.0217	0.0208	0.0212	0.0202	0.0203
0.0	0.0	0.0	-67.6541	-2020.4862	NaN	NaN	0.9676	0.8942	0.0221	0.0213	0.0214	0.0203	0.0207
0.0	0.0	0.0	-612.6541	-805.4862	NaN	NaN	0.568	0.8942	0.0222	0.0212	0.0214	0.0202	0.0208
0.0	0.0	0.0	-734.6541	-296.4862	NaN	NaN	0.2875	0.8944	0.022	0.0211	0.0215	0.0203	0.0208
0.0	0.0	0.0	481.3459	2510.5138	NaN	NaN	0.8391	0.896	0.0217	0.0206	0.0213	0.0202	0.0203
0.0	0.0	0.0	1263.3459	1849.5138	NaN	NaN	0.5942	0.8959	0.0217	0.0205	0.0213	0.0204	0.0202
0.0	0.0	0.0	400.3459	-364.4862	NaN	NaN	-0.3	0.8948	0.0219	0.0208	0.0216	0.0204	0.0205
0.0	0.0	0.0	70.3459	-908.4862	NaN	NaN	1.0839	0.8941	0.0222	0.021	0.0216	0.0204	0.0206
0.0	0.0	0.0	-741.6541	-1320.4862	NaN	NaN	0.6403	0.8943	0.0221	0.0209	0.0215	0.0205	0.0207
0.0	0.0	0.0	-2908.6541	1711.5138	NaN	NaN	-0.3	0.8948	0.0217	0.0205	0.0215	0.0207	0.0207
0.0	0.0	0.0	-987.6541	496.5138	NaN	NaN	-0.3	0.8945	0.0217	0.0205	0.0217	0.021	0.0207
0.0	0.0	0.0	-538.6541	2642.5138	NaN	NaN	1.256	0.8947	0.0217	0.0205	0.0217	0.0209	0.0205
0.0	0.0	0.0	-720.6541	-2267.4862	NaN	NaN	0.7588	0.8943	0.0219	0.0209	0.0218	0.0207	0.0205
0.0	0.0	0.0	-1268.6541	-1768.4862	NaN	NaN	0.5823	0.8951	0.0217	0.021	0.0217	0.0203	0.0203
0.0	0.0	0.0	-1727.6541	-2430.4862	NaN	NaN	0.5845	0.895	0.0217	0.021	0.0217	0.0203	0.0204
0.0	0.0	0.0	-1980.6541	-1102.4862	NaN	NaN	0.3576	0.8961	0.0211	0.0207	0.0215	0.0201	0.0204
0.0	0.0	0.0	637.3459	1952.5138	NaN	NaN	0.7539	0.8966	0.0208	0.0204	0.0215	0.0202	0.0204
0.0	0.0	0.0	568.3459	1591.5138	NaN	NaN	0.7369	0.8966	0.0209	0.0204	0.0215	0.0203	0.0203
0.0	0.0	0.0	-2672.6541	-693.4862	NaN	NaN	0.206	0.8953	0.0213	0.0207	0.0218	0.0205	0.0204
0.0	0.0	0.0	-1223.6541	380.5138	NaN	NaN	-0.3	0.8952	0.0216	0.0209	0.0217	0.0204	0.0203
0.0	0.0	0.0	-356.6541	-967.4862	NaN	NaN	0.7307	0.8952	0.0217	0.0208	0.0218	0.0203	0.0202
0.0	0.0	0.0	-868.6541	-942.4862	NaN	NaN	0.5204	0.8953	0.0216	0.0208	0.0218	0.0203	0.0202
0.0	0.0	0.0	-475.6541	-1183.4862	NaN	NaN	0.7133	0.895	0.0218	0.0208	0.0218	0.0205	0.0201
0.0	0.0	0.0	212.3459	1415.5138	NaN	NaN	0.8696	0.8952	0.0219	0.0207	0.0217	0.0205	0.02
0.0	0.0	0.0	563.3459	-1530.4862	NaN	NaN	1.3	0.8945	0.0221	0.0207	0.0218	0.0206	0.0201
0.0	0.0	0.0	-427.6541	2963.5138	NaN	NaN	1.1686	0.8948	0.0221	0.0207	0.0218	0.0206	0.02
0.0	0.0	0.0	-643.6541	-3113.4862	NaN	NaN	0.8287	0.8945	0.0223	0.0209	0.0218	0.0206	0.02
0.0	0.0	0.0	-557.6541	574.5138	NaN	NaN	1.3	0.8951	0.022	0.0208	0.0217	0.0205	0.0199
0.0	0.0	0.0	-265.6541	-188.4862	NaN	NaN	0.415	0.8951	0.0221	0.0209	0.0217	0.0204	0.0199
0.0	0.0	0.0	987.3459	-1954.4862	NaN	NaN	1.3	0.8955	0.0218	0.0209	0.0215	0.0203	0.0199
0.0	0.0	0.0	-297.6541	-1994.4862	NaN	NaN	0.8701	0.8949	0.022	0.0209	0.0217	0.0205	0.02
0.0	0.0	0.0	-1972.6541	2038.5138	NaN	NaN	1.3	0.8946	0.0221	0.0209	0.0217	0.0206	0.0201
0.0	0.0	0.0	-1562.6541	664.5138	NaN	NaN	-0.3	0.894	0.0222	0.021	0.0217	0.0208	0.0203
0.0	0.0	0.0	-187.6541	-979.4862	NaN	NaN	0.8392	0.8938	0.0224	0.021	0.0217	0.0208	0.0203
0.0	0.0	0.0	-2233.6541	634.5138	NaN	NaN	-0.3	0.894	0.0224	0.0211	0.0217	0.0207	0.0202
0.0	0.0	0.0	-1654.6541	55.5138	NaN	NaN	-0.0347	0.8944	0.0223	0.0211	0.0216	0.0206	0.0201
0.0	0.0	0.0	231.3459	-3279.4862	NaN	NaN	1.0759	0.8937	0.0224	0.0212	0.0217	0.0208	0.0202
0.0	0.0	0.0	-1403.6541	1311.5138	NaN	NaN	-0.3	0.8939	0.0224	0.0212	0.0217	0.0208	0.02
0.0	0.0	0.0	-1653.6541	329.5138	NaN	NaN	-0.2489	0.894	0.0225	0.0212	0.0216	0.0207	0.02
0.0	0.0	0.0	-255.6541	-3394.4862	NaN	NaN	0.93	0.8935	0.0226	0.0213	0.0216	0.0208	0.0202
0.0	0.0	0.0	-240.6541	-2222.4862	NaN	NaN	0.9023	0.8936	0.0226	0.0213	0.0215	0.0209	0.0201
0.0	0.0	0.0	-754.6541	-1627.4862	NaN	NaN	0.6832	0.8936	0.0224	0.0213	0.0216	0.021	0.0201
0.0	0.0	0.0	316.3459	1881.5138	NaN	NaN	0.8561	0.8934	0.0224	0.0211	0.0216	0.0212	0.0203
0.0	0.0	0.0	-1411.6541	-1298.4862	NaN	NaN	0.4791	0.8927	0.0225	0.0213	0.0218	0.0212	0.0204
0.0	0.0	0.0	-1292.6541	-3380.4862	NaN	NaN	0.7234	0.8925	0.0225	0.0215	0.0217	0.0211	0.0206
0.0	0.0	0.0	-1421.6541	-1355.4862	NaN	NaN	0.4881	0.893	0.0223	0.0214	0.0217	0.0211	0.0205
0.0	0.0	0.0	-2081.6541	1745.5138	NaN	NaN	-0.3	0.8933	0.0222	0.0212	0.0216	0.0211	0.0206
0.0	0.0	0.0	-2218.6541	-54.4862	NaN	NaN	0.024	0.8931	0.0221	0.0214	0.0217	0.021	0.0207
0.0	0.0	0.0	-972.6541	473.5138	NaN	NaN	-0.3	0.8932	0.0221	0.0213	0.0216	0.0211	0.0206
0.0	0.0	0.0	-1504.6541	-1905.4862	NaN	NaN	0.5588	0.8926	0.0223	0.0215	0.0216	0.0211	0.0209
0.0	0.0	0.0	777.3459	-170.4862	NaN	NaN	-0.2809	0.8935	0.0221	0.0212	0.0214	0.021	0.0208
0.0	0.0	0.0	-736.6541	737.5138	NaN	NaN	1.3	0.8938	0.0221	0.021	0.0212	0.0211	0.0208
0.0	0.0	0.0	-1307.6541	-1370.4862	NaN	NaN	0.5117	0.8937	0.0222	0.021	0.0211	0.0212	0.0208
0.0	0.0	0.0	-319.6541	5392.5138	NaN	NaN	1.063	0.8949	0.0218	0.0206	0.0209	0.0214	0.0204
0.0	0.0	0.0	118.3459	2811.5138	NaN	NaN	0.9596	0.8939	0.0222	0.0207	0.021	0.0216	0.0206
0.0	0.0	0.0	41.3459	1402.5138	NaN	NaN	0.9714	0.893	0.0226	0.021	0.0211	0.0216	0.0208
0.0	0.0	0.0	-371.6541	-3204.4862	NaN	NaN	0.8961	0.8924	0.0227	0.0212	0.0212	0.0216	0.0209
0.0	0.0	0.0	853.3459	856.5138	NaN	NaN	0.5009	0.8932	0.0226	0.0208	0.0211	0.0217	0.0206
0.0	0.0	0.0	-591.6541	1065.5138	NaN	NaN	1.3	0.8931	0.0226	0.0207	0.0211	0.0218	0.0207
0.0	0.0	0.0	1691.3459	2897.5138	NaN	NaN	0.6314	0.8939	0.0224	0.0205	0.021	0.0217	0.0205
0.0	0.0	0.0	-1561.6541	-2249.4862	NaN	NaN	0.5902	0.893	0.0226	0.0209	0.0211	0.0217	0.0207
0.0	0.0	0.0	351.3459	829.5138	NaN	NaN	0.7025	0.8944	0.0223	0.0204	0.021	0.0216	0.0203
0.0	0.0	0.0	-1050.6541	2667.5138	NaN	NaN	1.3	0.894	0.0224	0.0205	0.021	0.0217	0.0205
0.0	0.0	0.0	-114.6541	-1571.4862	NaN	NaN	0.932	0.8941	0.0223	0.0205	0.021	0.0216	0.0205
0.0	0.0	0.0	108.3459	805.5138	NaN	NaN	0.8814	0.8942	0.0222	0.0207	0.0209	0.0215	0.0205
0.0	0.0	0.0	-2388.6541	-551.4862	NaN	NaN	0.1876	0.8949	0.0221	0.0205	0.0208	0.0213	0.0203
0.0	0.0	0.0	-1160.6541	3058.5138	NaN	NaN	1.3	0.8954	0.0218	0.0204	0.0207	0.0214	0.0203
0.0	0.0	0.0	42.3459	921.5138	NaN	NaN	0.9561	0.8952	0.0217	0.0204	0.0208	0.0215	0.0203
0.0	0.0	0.0	1581.3459	2929.5138	NaN	NaN	0.6494	0.895	0.0217	0.0205	0.0209	0.0217	0.0202
0.0	0.0	0.0	-468.6541	1232.5138	NaN	NaN	1.3	0.8951	0.0219	0.0205	0.0208	0.0215	0.0203
0.0	0.0	0.0	-2724.6541	1498.5138	NaN	NaN	-0.3	0.8953	0.022	0.0205	0.0208	0.0213	0.0202
0.0	0.0	0.0	-1029.6541	768.5138	NaN	NaN	-0.3	0.8954	0.022	0.0204	0.0207	0.0212	0.0203
0.0	0.0	0.0	-92.6541	1341.5138	NaN	NaN	1.0742	0.8955	0.022	0.0203	0.0208	0.0212	0.0202
0.0	0.0	0.0	711.3459	4248.5138	NaN	NaN	0.8566	0.8954	0.022	0.0205	0.0208	0.0212	0.0201
0.0	0.0	0.0	51.3459	1957.5138	NaN	NaN	0.9744	0.8955	0.0221	0.0206	0.0207	0.0211	0.0201
0.0	0.0	0.0	-499.6541	1320.5138	NaN	NaN	1.3	0.8963	0.0221	0.0204	0.0205	0.0208	0.0199
0.0	0.0	0.0	1475.3459	1928.5138	NaN	NaN	0.5666	0.8967	0.0221	0.0203	0.0205	0.0206	0.0198
0.0	0.0	0.0	64.3459	-574.4862	NaN	NaN	1.1261	0.8967	0.0221	0.0201	0.0206	0.0207	0.0198
0.0	0.0	0.0	1672.3459	1015.5138	NaN	NaN	0.3778	0.8969	0.0221	0.0203	0.0204	0.0205	0.0198
0.0	0.0	0.0	-242.6541	3512.5138	NaN	NaN	1.0742	0.897	0.0221	0.0204	0.0202	0.0204	0.0199
0.0	0.0	0.0	357.3459	155.5138	NaN	NaN	0.3032	0.8977	0.022	0.0203	0.0201	0.0201	0.0198
0.0	0.0	0.0	596.3459	-684.4862	NaN	NaN	1.3	0.8969	0.0222	0.0202	0.0206	0.0204	0.0197
0.0	0.0	0.0	-148.6541	-221.4862	NaN	NaN	0.5984	0.897	0.0222	0.0203	0.0205	0.0203	0.0197
0.0	0.0	0.0	-251.6541	520.5138	NaN	NaN	1.3	0.8969	0.0222	0.0203	0.0205	0.0203	0.0198
0.0	0.0	0.0	-498.6541	-515.4862	NaN	NaN	0.5083	0.897	0.022	0.0204	0.0205	0.0202	0.0199
0.0	0.0	0.0	-579.6541	2608.5138	NaN	NaN	1.2857	0.8981	0.0218	0.0204	0.0201	0.0199	0.0199
0.0	0.0	0.0	-1882.6541	-256.4862	NaN	NaN	0.1199	0.897	0.022	0.0204	0.0205	0.0202	0.02
0.0	0.0	0.0	775.3459	1039.5138	NaN	NaN	0.5728	0.8966	0.0221	0.0205	0.0205	0.0203	0.02
0.0	0.0	0.0	-1502.6541	2773.5138	NaN	NaN	1.3	0.8961	0.0223	0.0206	0.0206	0.0204	0.02
0.0	0.0	0.0	392.3459	1234.5138	NaN	NaN	0.7588	0.8963	0.0221	0.0206	0.0206	0.0203	0.0201
0.0	0.0	0.0	-393.6541	-613.4862	NaN	NaN	0.6091	0.8964	0.022	0.0205	0.0207	0.0202	0.0202
0.0	0.0	0.0	388.3459	720.5138	NaN	NaN	0.6498	0.8965	0.0218	0.0206	0.0208	0.0203	0.02
0.0	0.0	0.0	493.3459	2030.5138	NaN	NaN	0.8045	0.8963	0.0218	0.0206	0.0209	0.0203	0.0201
0.0	0.0	0.0	-559.6541	-452.4862	NaN	NaN	0.4471	0.8966	0.0219	0.0206	0.021	0.02	0.0199
0.0	0.0	0.0	-1430.6541	-976.4862	NaN	NaN	0.4057	0.8964	0.0219	0.0208	0.0212	0.0197	0.0199
0.0	0.0	0.0	-2940.6541	-1682.4862	NaN	NaN	0.3639	0.897	0.0217	0.0207	0.0212	0.0195	0.0199
0.0	0.0	0.0	-1214.6541	-397.4862	NaN	NaN	0.2466	0.8974	0.0214	0.0206	0.021	0.0196	0.02
0.0	0.0	0.0	1305.3459	3604.5138	NaN	NaN	0.7341	0.8988	0.0207	0.0203	0.0208	0.0197	0.0197
0.0	0.0	0.0	-321.6541	-114.4862	NaN	NaN	0.2625	0.8985	0.0209	0.0204	0.0208	0.0198	0.0197
0.0	0.0	0.0	-1717.6541	-1930.4862	NaN	NaN	0.5292	0.8974	0.0212	0.0207	0.0209	0.0197	0.02
0.0	0.0	0.0	-805.6541	1542.5138	NaN	NaN	1.3	0.8973	0.0212	0.0207	0.021	0.0197	0.02
0.0	0.0	0.0	-1512.6541	-358.4862	NaN	NaN	0.1916	0.8967	0.0214	0.0209	0.0211	0.0196	0.0203
0.0	0.0	0.0	-1996.6541	823.5138	NaN	NaN	-0.3	0.8973	0.0212	0.0207	0.0211	0.0195	0.0202
0.0	0.0	0.0	-1057.6541	2178.5138	NaN	NaN	1.3	0.8977	0.0211	0.0205	0.0212	0.0197	0.0199
0.0	0.0	0.0	557.3459	346.5138	NaN	NaN	0.3834	0.8981	0.0209	0.0204	0.0212	0.0197	0.0197
0.0	0.0	0.0	35.3459	-999.4862	NaN	NaN	1.0367	0.8977	0.0211	0.0205	0.0213	0.0197	0.0197
0.0	0.0	0.0	59.3459	-909.4862	NaN	NaN	1.0698	0.8973	0.0214	0.0205	0.0213	0.0198	0.0198
0.0	0.0	0.0	-502.6541	-367.4862	NaN	NaN	0.4223	0.8972	0.0214	0.0204	0.0214	0.0197	0.0198
0.0	0.0	0.0	-2208.6541	-1522.4862	NaN	NaN	0.408	0.8979	0.0211	0.0203	0.0213	0.0196	0.0198
0.0	0.0	0.0	-1923.6541	2032.5138	NaN	NaN	1.3	0.8992	0.0206	0.02	0.0213	0.0195	0.0194
0.0	0.0	0.0	-252.6541	-994.4862	NaN	NaN	0.7974	0.8985	0.0209	0.02	0.0214	0.0197	0.0195
0.0	0.0	0.0	-662.6541	1090.5138	NaN	NaN	1.3	0.8976	0.0211	0.0202	0.0215	0.02	0.0196
0.0	0.0	0.0	26.3459	-1110.4862	NaN	NaN	1.0243	0.8967	0.0214	0.0204	0.0215	0.0201	0.0198
0.0	0.0	0.0	-962.6541	-909.4862	NaN	NaN	0.4858	0.8965	0.0214	0.0206	0.0214	0.0201	0.02
0.0	0.0	0.0	-2887.6541	-2183.4862	NaN	NaN	0.4306	0.8971	0.0211	0.0206	0.0213	0.02	0.0198
0.0	0.0	0.0	596.3459	644.5138	NaN	NaN	0.5194	0.8988	0.0205	0.0202	0.0212	0.0201	0.0192
0.0	0.0	0.0	576.3459	1075.5138	NaN	NaN	0.6511	0.898	0.0208	0.0201	0.0212	0.0207	0.0192
0.0	0.0	0.0	-1547.6541	1351.5138	NaN	NaN	-0.3	0.8978	0.0209	0.0203	0.0211	0.0208	0.0192
0.0	0.0	0.0	-243.6541	-1252.4862	NaN	NaN	0.8371	0.8959	0.0215	0.0208	0.0214	0.0209	0.0196
0.0	0.0	0.0	-2261.6541	119.5138	NaN	NaN	-0.0558	0.896	0.0216	0.0208	0.0213	0.0209	0.0195
0.0	0.0	0.0	-928.6541	312.5138	NaN	NaN	-0.3	0.8968	0.0213	0.0204	0.0211	0.0209	0.0195
0.0	0.0	0.0	155.3459	1193.5138	NaN	NaN	0.8848	0.8976	0.0209	0.02	0.021	0.0211	0.0193
0.0	0.0	0.0	-996.6541	4180.5138	NaN	NaN	1.3	0.8979	0.0206	0.0199	0.0209	0.0213	0.0194
0.0	0.0	0.0	-1977.6541	1348.5138	NaN	NaN	-0.3	0.8979	0.0208	0.0197	0.021	0.0212	0.0194
0.0	0.0	0.0	264.3459	97.5138	NaN	NaN	0.2695	0.8977	0.021	0.0196	0.021	0.0213	0.0193
0.0	0.0	0.0	433.3459	2627.5138	NaN	NaN	0.8584	0.8979	0.021	0.0195	0.021	0.0213	0.0192
0.0	0.0	0.0	-173.6541	-1296.4862	NaN	NaN	0.8819	0.898	0.0211	0.0196	0.0211	0.0212	0.0191
0.0	0.0	0.0	-1421.6541	2317.5138	NaN	NaN	1.3	0.8988	0.0209	0.0195	0.021	0.0209	0.0188
0.0	0.0	0.0	-2058.6541	1051.5138	NaN	NaN	-0.3	0.8996	0.0207	0.0196	0.021	0.0205	0.0187
0.0	0.0	0.0	-236.6541	-1380.4862	NaN	NaN	0.8537	0.9001	0.0205	0.0195	0.021	0.0203	0.0186
0.0	0.0	0.0	255.3459	-1163.4862	NaN	NaN	1.2812	0.9002	0.0204	0.0194	0.021	0.0204	0.0186
0.0	0.0	0.0	-1037.6541	1390.5138	NaN	NaN	1.3	0.899	0.0209	0.0195	0.0212	0.0207	0.0188
0.0	0.0	0.0	-1086.6541	-1600.4862	NaN	NaN	0.5956	0.8974	0.0215	0.0195	0.0214	0.021	0.0192
0.0	0.0	0.0	-1624.6541	-819.4862	NaN	NaN	0.3353	0.8969	0.0218	0.0195	0.0214	0.0212	0.0193
0.0	0.0	0.0	-2372.6541	379.5138	NaN	NaN	-0.1904	0.8964	0.0222	0.0196	0.0213	0.0211	0.0193
0.0	0.0	0.0	-23.6541	-1572.4862	NaN	NaN	0.9852	0.8961	0.0222	0.0197	0.0213	0.0212	0.0194
0.0	0.0	0.0	476.3459	94.5138	NaN	NaN	0.1656	0.8937	0.023	0.0199	0.0218	0.0219	0.0197
0.0	0.0	0.0	54.3459	1474.5138	NaN	NaN	0.9645	0.8913	0.0239	0.0203	0.0222	0.0224	0.0198
0.0	0.0	0.0	1079.3459	-738.4862	NaN	NaN	-0.3	0.8925	0.0238	0.0202	0.022	0.0218	0.0197
0.0	0.0	0.0	-1029.6541	-1358.4862	NaN	NaN	0.5688	0.8915	0.0243	0.0205	0.0222	0.0217	0.0199
0.0	0.0	0.0	-1147.6541	-46.4862	NaN	NaN	0.0389	0.8916	0.0245	0.0206	0.0221	0.0215	0.0198
0.0	0.0	0.0	-600.6541	-1649.4862	NaN	NaN	0.7331	0.8923	0.0243	0.0208	0.0219	0.0211	0.0195
0.0	0.0	0.0	-2193.6541	-466.4862	NaN	NaN	0.1754	0.8917	0.0242	0.0212	0.0221	0.0214	0.0195
0.0	0.0	0.0	-2022.6541	-841.4862	NaN	NaN	0.2938	0.89	0.0243	0.0222	0.0222	0.0213	0.02
0.0	0.0	0.0	-858.6541	-76.4862	NaN	NaN	0.0818	0.8688	0.0321	0.0247	0.0273	0.0207	0.0263
0.0	0.0	0.0	-1143.6541	-1464.4862	NaN	NaN	0.5615	0.8625	0.0346	0.0247	0.0295	0.0203	0.0284
0.0	0.0	0.0	-905.6541	-3501.4862	NaN	NaN	0.7945	0.8627	0.0344	0.0246	0.0296	0.0204	0.0283
0.0	0.0	0.0	-1601.6541	-650.4862	NaN	NaN	0.2888	0.8636	0.0345	0.0247	0.0289	0.0201	0.0282
0.0	0.0	0.0	-1987.6541	3349.5138	NaN	NaN	1.3	0.8446	0.042	0.0284	0.0308	0.0209	0.0333
0.0	0.0	0.0	-644.6541	-1468.4862	NaN	NaN	0.6949	0.8583	0.0366	0.0255	0.0294	0.0203	0.0299
0.0	0.0	0.0	-1036.6541	-1446.4862	NaN	NaN	0.5825	0.8545	0.0383	0.0264	0.0297	0.0207	0.0304
0.0	0.0	0.0	-1301.6541	-740.4862	NaN	NaN	0.3626	0.8559	0.0384	0.0261	0.0293	0.0204	0.0299
0.0	0.0	0.0	-502.6541	-892.4862	NaN	NaN	0.6397	0.8579	0.038	0.0257	0.0288	0.0203	0.0294
0.0	0.0	0.0	-1110.6541	-2317.4862	NaN	NaN	0.676	0.8552	0.0392	0.0259	0.0293	0.0207	0.0297
0.0	0.0	0.0	-698.6541	-76.4862	NaN	NaN	0.0987	0.8471	0.0436	0.0267	0.0304	0.0214	0.0308
0.0	0.0	0.0	-614.6541	183.5138	NaN	NaN	-0.3	0.8457	0.045	0.027	0.0299	0.0214	0.031
0.0	0.0	0.0	-1390.6541	-1897.4862	NaN	NaN	0.5771	0.8363	0.0489	0.0282	0.0313	0.0228	0.0325
0.0	0.0	0.0	-1698.6541	-1198.4862	NaN	NaN	0.4137	0.8393	0.0484	0.0278	0.0306	0.0223	0.0315
0.0	0.0	0.0	-2346.6541	1102.5138	NaN	NaN	-0.3	0.8354	0.0507	0.0284	0.031	0.023	0.0315
0.0	0.0	0.0	-99.6541	-891.4862	NaN	NaN	0.8995	0.8303	0.0534	0.0292	0.0316	0.0231	0.0325
0.0	0.0	0.0	-3000.6541	-3899.4862	NaN	NaN	0.5651	0.8436	0.0474	0.027	0.0298	0.0228	0.0294
0.0	0.0	0.0	-2927.6541	1532.5138	NaN	NaN	-0.3	0.8214	0.0596	0.0297	0.0328	0.0247	0.0318
0.0	0.0	0.0	902.3459	-3097.4862	NaN	NaN	1.3	0.8221	0.0605	0.0292	0.0326	0.0241	0.0315
0.0	0.0	0.0	-1698.6541	-1702.4862	NaN	NaN	0.5006	0.8196	0.0611	0.029	0.0338	0.0247	0.0319
0.0	0.0	0.0	-2863.6541	383.5138	NaN	NaN	-0.1546	0.8024	0.0723	0.0294	0.037	0.0247	0.0342
0.0	0.0	0.0	-2524.6541	-2337.4862	NaN	NaN	0.4808	0.8073	0.0707	0.0281	0.0363	0.0239	0.0337
0.0	0.0	0.0	1674.3459	540.5138	NaN	NaN	0.244	0.7751	0.0878	0.0286	0.0424	0.0238	0.0423
0.0	0.0	0.0	-1566.6541	1832.5138	NaN	NaN	1.3	0.7718	0.0918	0.0285	0.0422	0.0235	0.0421
0.0	0.0	0.0	-3021.6541	677.5138	NaN	NaN	-0.289	0.7788	0.0889	0.028	0.0412	0.0235	0.0396
0.0	0.0	0.0	-99.6541	132.5138	NaN	NaN	1.3	0.783	0.0865	0.0272	0.0414	0.0233	0.0385
0.0	0.0	0.0	-444.6541	-1405.4862	NaN	NaN	0.7597	0.7854	0.0854	0.0268	0.0413	0.0231	0.0381
0.0	0.0	0.0	-714.6541	-2222.4862	NaN	NaN	0.7567	0.78	0.088	0.0263	0.0428	0.0231	0.0398
0.0	0.0	0.0	-268.6541	2682.5138	NaN	NaN	1.1113	0.7172	0.1259	0.0285	0.0502	0.0247	0.0534
0.0	0.0	0.0	-367.6541	1615.5138	NaN	NaN	1.2946	0.6794	0.153	0.0308	0.0526	0.0248	0.0594
0.0	0.0	0.0	-1762.6541	246.5138	NaN	NaN	-0.1626	0.713	0.1318	0.0301	0.0474	0.0228	0.0549
0.0	0.0	0.0	-332.6541	-2372.4862	NaN	NaN	0.877	0.7482	0.1102	0.0274	0.0444	0.0227	0.0471
0.0	0.0	0.0	-1656.6541	1094.5138	NaN	NaN	-0.3	0.6782	0.1564	0.0302	0.0521	0.0241	0.059
0.0	0.0	0.0	-2229.6541	-393.4862	NaN	NaN	0.15	0.6722	0.1667	0.0306	0.0509	0.0227	0.0569
0.0	0.0	0.0	-725.6541	2094.5138	NaN	NaN	1.3	0.6221	0.2011	0.0318	0.0593	0.0243	0.0613
0.0	0.0	0.0	-249.6541	-1878.4862	NaN	NaN	0.8827	0.6811	0.1621	0.0305	0.0504	0.0216	0.0543
0.0	0.0	0.0	-1079.6541	-4280.4862	NaN	NaN	0.7986	0.7106	0.1409	0.0287	0.0471	0.021	0.0516
0.0	0.0	0.0	-648.6541	2865.5138	NaN	NaN	1.2926	0.6361	0.193	0.0304	0.0587	0.0233	0.0585
0.0	0.0	0.0	-3070.6541	1531.5138	NaN	NaN	-0.3	0.6607	0.1787	0.0301	0.0548	0.0217	0.054
0.0	0.0	0.0	528.3459	-2717.4862	NaN	NaN	1.2413	0.6837	0.1607	0.0291	0.0513	0.0211	0.0541
0.0	0.0	0.0	-1759.6541	99.5138	NaN	NaN	-0.0599	0.6519	0.1837	0.0298	0.056	0.022	0.0565
0.0	0.0	0.0	-202.6541	-1626.4862	NaN	NaN	0.8892	0.6131	0.2144	0.0308	0.0618	0.023	0.0569
0.0	0.0	0.0	-1611.6541	2927.5138	NaN	NaN	1.3	0.6016	0.2219	0.0312	0.0641	0.023	0.0582
0.0	0.0	0.0	-302.6541	-1461.4862	NaN	NaN	0.8284	0.6265	0.2028	0.0307	0.0603	0.0227	0.057
0.0	0.0	0.0	-3279.6541	-323.4862	NaN	NaN	0.0898	0.645	0.1901	0.0306	0.056	0.0221	0.0561
0.0	0.0	0.0	-1832.6541	-857.4862	NaN	NaN	0.3188	0.6299	0.2007	0.0303	0.0593	0.0228	0.0569
0.0	0.0	0.0	-1107.6541	-1269.4862	NaN	NaN	0.534	0.6403	0.1956	0.03	0.0562	0.0222	0.0557
0.0	0.0	0.0	-2940.6541	-1408.4862	NaN	NaN	0.3239	0.6178	0.2142	0.0315	0.0601	0.0219	0.0545
0.0	0.0	0.0	-2209.6541	-196.4862	NaN	NaN	0.0817	0.5686	0.2519	0.0334	0.0694	0.0232	0.0534
0.0	0.0	0.0	-503.6541	1014.5138	NaN	NaN	1.3	0.5103	0.2981	0.0359	0.0751	0.0251	0.0555
0.0	0.0	0.0	-1172.6541	-1461.4862	NaN	NaN	0.5548	0.4366	0.3661	0.0433	0.0639	0.0214	0.0688
0.0	0.0	0.0	-1760.6541	-2561.4862	NaN	NaN	0.5926	0.3569	0.4422	0.0457	0.0709	0.0218	0.0625
0.0	0.0	0.0	-1246.6541	1164.5138	NaN	NaN	-0.3	0.3072	0.4847	0.0468	0.0792	0.0231	0.0589
0.0	0.0	0.0	1746.3459	-685.4862	NaN	NaN	-0.3	0.3189	0.4725	0.0462	0.0786	0.0228	0.0611
0.0	0.0	0.0	-826.6541	-1616.4862	NaN	NaN	0.6616	0.3476	0.4473	0.0456	0.0746	0.0216	0.0634
0.0	0.0	0.0	-1364.6541	-733.4862	NaN	NaN	0.3496	0.3357	0.4566	0.0477	0.0771	0.0222	0.0607
0.0	0.0	0.0	-1078.6541	244.5138	NaN	NaN	-0.2931	0.3248	0.4641	0.0487	0.0792	0.0225	0.0606
0.0	0.0	0.0	-983.6541	1906.5138	NaN	NaN	1.3	0.3225	0.4643	0.0479	0.0808	0.0228	0.0617
0.0	0.0	0.0	-1373.6541	-657.4862	NaN	NaN	0.3237	0.378	0.4161	0.0448	0.0728	0.0213	0.0671
0.0	0.0	0.0	-2745.6541	-696.4862	NaN	NaN	0.2023	0.4002	0.3974	0.044	0.0704	0.0216	0.0664
0.0	0.0	0.0	-1799.6541	-1440.4862	NaN	NaN	0.4446	0.4343	0.3671	0.0425	0.0671	0.0215	0.0675
0.0	0.0	0.0	-1409.6541	1004.5138	NaN	NaN	-0.3	0.4543	0.3475	0.0417	0.0662	0.0218	0.0684
0.0	0.0	0.0	-2159.6541	-939.4862	NaN	NaN	0.3031	0.5009	0.3083	0.0397	0.061	0.021	0.069
0.0	0.0	0.0	-2495.6541	-1797.4862	NaN	NaN	0.4187	0.4883	0.3195	0.0402	0.0632	0.0213	0.0675
0.0	0.0	0.0	-270.6541	386.5138	NaN	NaN	1.3	0.4181	0.3762	0.0426	0.0743	0.0231	0.0656
0.0	0.0	0.0	-1113.6541	-672.4862	NaN	NaN	0.3765	0.4356	0.36	0.04	0.0722	0.0228	0.0693
0.0	0.0	0.0	-1061.6541	-2636.4862	NaN	NaN	0.7129	0.4818	0.3218	0.0374	0.0666	0.0221	0.0703
0.0	0.0	0.0	-697.6541	-1393.4862	NaN	NaN	0.6664	0.5078	0.3	0.0365	0.0641	0.0222	0.0693
0.0	0.0	0.0	-1159.6541	-2387.4862	NaN	NaN	0.6731	0.5452	0.271	0.0348	0.0586	0.0212	0.0692
0.0	0.0	0.0	-1493.6541	-2162.4862	NaN	NaN	0.5915	0.5428	0.2729	0.0347	0.0594	0.0215	0.0689
0.0	0.0	0.0	-1295.6541	-2207.4862	NaN	NaN	0.6301	0.5111	0.2974	0.0358	0.0649	0.0224	0.0685
0.0	0.0	0.0	-2189.6541	1063.5138	NaN	NaN	-0.3	0.4874	0.3161	0.0363	0.0687	0.0231	0.0684
0.0	0.0	0.0	-1699.6541	-4113.4862	NaN	NaN	0.7076	0.5257	0.2865	0.0337	0.0619	0.0214	0.0707
0.0	0.0	0.0	-749.6541	-1920.4862	NaN	NaN	0.7192	0.4792	0.3226	0.0366	0.0695	0.0234	0.0688
0.0	0.0	0.0	-1416.6541	-577.4862	NaN	NaN	0.2896	0.4901	0.3127	0.0353	0.0674	0.0231	0.0714
0.0	0.0	0.0	-2245.6541	-1523.4862	NaN	NaN	0.4042	0.5202	0.2897	0.0336	0.0622	0.022	0.0723
0.0	0.0	0.0	-2299.6541	-844.4862	NaN	NaN	0.2686	0.5144	0.2956	0.0342	0.0629	0.0224	0.0705
0.0	0.0	0.0	-2474.6541	-1732.4862	NaN	NaN	0.4118	0.4894	0.3157	0.0354	0.0668	0.023	0.0697
0.0	0.0	0.0	-528.6541	-1012.4862	NaN	NaN	0.657	0.4453	0.3521	0.0369	0.0737	0.0247	0.0674
0.0	0.0	0.0	-1871.6541	-881.4862	NaN	NaN	0.3202	0.5122	0.2972	0.0329	0.063	0.0218	0.0729
0.0	0.0	0.0	-1103.6541	-297.4862	NaN	NaN	0.2123	0.4526	0.3456	0.0368	0.0722	0.0248	0.0679
0.0	0.0	0.0	-1285.6541	-2155.4862	NaN	NaN	0.6264	0.5038	0.3027	0.0336	0.0635	0.0222	0.0742
0.0	0.0	0.0	-1577.6541	867.5138	NaN	NaN	-0.3	0.4292	0.3644	0.0374	0.0753	0.0257	0.068
0.0	0.0	0.0	-108.6541	213.5138	NaN	NaN	1.3	0.4628	0.3313	0.0353	0.0696	0.0244	0.0765
0.0	0.0	0.0	-326.6541	-3716.4862	NaN	NaN	0.9192	0.5118	0.2937	0.033	0.0617	0.0227	0.0771
0.0	0.0	0.0	-1775.6541	412.5138	NaN	NaN	-0.3	0.4728	0.321	0.0365	0.0691	0.0253	0.0753
0.0	0.0	0.0	-1552.6541	-1139.4862	NaN	NaN	0.4233	0.5583	0.255	0.0307	0.0567	0.0213	0.0781
0.0	0.0	0.0	-2976.6541	-2374.4862	NaN	NaN	0.4437	0.6046	0.221	0.0288	0.0533	0.0215	0.0707
0.0	0.0	0.0	-3349.6541	-593.4862	NaN	NaN	0.1505	0.547	0.2602	0.0323	0.0629	0.024	0.0736
0.0	0.0	0.0	-1902.6541	-785.4862	NaN	NaN	0.2922	0.5371	0.2687	0.032	0.0631	0.0239	0.0752
0.0	0.0	0.0	-1875.6541	1148.5138	NaN	NaN	-0.3	0.5343	0.2697	0.0319	0.0632	0.0237	0.0772
0.0	0.0	0.0	-784.6541	-1189.4862	NaN	NaN	0.6025	0.5629	0.2472	0.0303	0.0591	0.0225	0.078
0.0	0.0	0.0	-2700.6541	-4211.4862	NaN	NaN	0.6093	0.6141	0.2108	0.0278	0.0541	0.0222	0.0711
0.0	0.0	0.0	-583.6541	-1044.4862	NaN	NaN	0.6415	0.5551	0.2525	0.032	0.0622	0.0244	0.0739
0.0	0.0	0.0	-1854.6541	-140.4862	NaN	NaN	0.0704	0.5672	0.243	0.0304	0.0592	0.0231	0.077
0.0	0.0	0.0	-1822.6541	-3923.4862	NaN	NaN	0.6828	0.6005	0.218	0.0285	0.0572	0.0231	0.0728
0.0	0.0	0.0	-1316.6541	1996.5138	NaN	NaN	1.3	0.5272	0.2725	0.0334	0.0678	0.0258	0.0734
0.0	0.0	0.0	-2194.6541	-1298.4862	NaN	NaN	0.3717	0.6112	0.2096	0.0272	0.0556	0.0224	0.074
0.0	0.0	0.0	-2448.6541	-1956.4862	NaN	NaN	0.4441	0.5894	0.224	0.0292	0.0616	0.0248	0.071
0.0	0.0	0.0	-2097.6541	1109.5138	NaN	NaN	-0.3	0.5446	0.2555	0.0324	0.0668	0.0263	0.0745
0.0	0.0	0.0	-1072.6541	-221.4862	NaN	NaN	0.1711	0.5648	0.2403	0.0308	0.0621	0.025	0.077
0.0	0.0	0.0	-1808.6541	2129.5138	NaN	NaN	1.3	0.5251	0.2693	0.0343	0.0668	0.0262	0.0783
0.0	0.0	0.0	-2183.6541	-1636.4862	NaN	NaN	0.4284	0.5935	0.2184	0.0299	0.0573	0.0237	0.0772
0.0	0.0	0.0	-911.6541	998.5138	NaN	NaN	1.3	0.5418	0.2567	0.0345	0.0655	0.0264	0.0751
0.0	0.0	0.0	-298.6541	-1947.4862	NaN	NaN	0.867	0.5709	0.2337	0.0321	0.0613	0.0255	0.0765
0.0	0.0	0.0	-1226.6541	2072.5138	NaN	NaN	1.3	0.4987	0.2875	0.0379	0.0706	0.0284	0.0768
0.0	0.0	0.0	-1675.6541	992.5138	NaN	NaN	-0.3	0.5545	0.2429	0.0337	0.0597	0.0252	0.0839
0.0	0.0	0.0	936.3459	-283.4862	NaN	NaN	-0.3	0.5736	0.2291	0.0341	0.0574	0.0253	0.0805
0.0	0.0	0.0	-2726.6541	-1465.4862	NaN	NaN	0.3496	0.6318	0.1873	0.0319	0.0503	0.025	0.0738
0.0	0.0	0.0	-1835.6541	717.5138	NaN	NaN	-0.3	0.5788	0.2216	0.0381	0.0567	0.0282	0.0766
0.0	0.0	0.0	-745.6541	230.5138	NaN	NaN	-0.3	0.6307	0.1852	0.0344	0.0479	0.0261	0.0758
0.0	0.0	0.0	-1428.6541	-1660.4862	NaN	NaN	0.5375	0.6603	0.164	0.034	0.0456	0.0268	0.0694
0.0	0.0	0.0	-359.6541	-1655.4862	NaN	NaN	0.8215	0.67	0.1556	0.0351	0.0447	0.0287	0.0659
0.0	0.0	0.0	-2567.6541	502.5138	NaN	NaN	-0.2433	0.6221	0.1829	0.0401	0.0523	0.034	0.0686
0.0	0.0	0.0	-710.6541	2268.5138	NaN	NaN	1.3	0.5245	0.2421	0.0486	0.0643	0.0376	0.0829
0.0	0.0	0.0	540.3459	1175.5138	NaN	NaN	0.6851	0.5751	0.204	0.0415	0.0546	0.0323	0.0926
0.0	0.0	0.0	-335.6541	32.5138	NaN	NaN	-0.1073	0.5823	0.2004	0.0419	0.0562	0.0332	0.086
0.0	0.0	0.0	-1848.6541	277.5138	NaN	NaN	-0.1766	0.6338	0.1691	0.0379	0.0497	0.0319	0.0776
0.0	0.0	0.0	-353.6541	-469.4862	NaN	NaN	0.5704	0.6718	0.1501	0.0348	0.0452	0.0302	0.0678
0.0	0.0	0.0	-2844.6541	-2327.4862	NaN	NaN	0.45	0.7174	0.1247	0.0335	0.0392	0.0281	0.0571
0.0	0.0	0.0	-3695.6541	-3252.4862	NaN	NaN	0.4681	0.7409	0.1107	0.0332	0.0369	0.0277	0.0506
0.0	0.0	0.0	-361.6541	-2792.4862	NaN	NaN	0.8853	0.7104	0.1256	0.0338	0.0419	0.031	0.0572
0.0	0.0	0.0	-1481.6541	1225.5138	NaN	NaN	-0.3	0.65	0.1587	0.0401	0.0519	0.0378	0.0614
0.0	0.0	0.0	138.3459	3526.5138	NaN	NaN	0.9623	0.5617	0.2115	0.0464	0.0648	0.0405	0.0752
0.0	0.0	0.0	-1012.6541	2352.5138	NaN	NaN	1.3	0.6339	0.1638	0.0377	0.051	0.033	0.0805
0.0	0.0	0.0	978.3459	101.5138	NaN	NaN	0.094	0.6467	0.1592	0.0365	0.0519	0.0329	0.0728
0.0	0.0	0.0	-1600.6541	-2245.4862	NaN	NaN	0.5838	0.7116	0.1231	0.0332	0.0417	0.03	0.0604
0.0	0.0	0.0	-1962.6541	442.5138	NaN	NaN	-0.2911	0.7074	0.1249	0.0337	0.0439	0.0301	0.06
0.0	0.0	0.0	-2336.6541	-2345.4862	NaN	NaN	0.5009	0.7435	0.1051	0.0322	0.0385	0.0279	0.0528
0.0	0.0	0.0	-1066.6541	-1414.4862	NaN	NaN	0.5701	0.7128	0.1198	0.0339	0.0437	0.0311	0.0587
0.0	0.0	0.0	-1670.6541	-1627.4862	NaN	NaN	0.4935	0.7052	0.1232	0.0347	0.0443	0.0325	0.0601
0.0	0.0	0.0	-2129.6541	2221.5138	NaN	NaN	1.3	0.6658	0.1417	0.0372	0.0523	0.0339	0.0691
0.0	0.0	0.0	-1593.6541	-181.4862	NaN	NaN	0.1022	0.7193	0.1119	0.0303	0.0452	0.0273	0.066
0.0	0.0	0.0	-3583.6541	-1366.4862	NaN	NaN	0.276	0.7609	0.0882	0.03	0.041	0.0249	0.0551
0.0	0.0	0.0	-1868.6541	-934.4862	NaN	NaN	0.3334	0.7592	0.0879	0.0305	0.0421	0.0255	0.0547
0.0	0.0	0.0	-1344.6541	-6.4862	NaN	NaN	0.0048	0.7524	0.0904	0.0313	0.0428	0.0263	0.0568
0.0	0.0	0.0	-1452.6541	311.5138	NaN	NaN	-0.273	0.7395	0.0965	0.032	0.0445	0.027	0.0605
0.0	0.0	0.0	914.3459	-1127.4862	NaN	NaN	1.3	0.7384	0.0953	0.0326	0.0445	0.028	0.0612
0.0	0.0	0.0	679.3459	2725.5138	NaN	NaN	0.8005	0.7026	0.1123	0.0357	0.0503	0.0299	0.0693
0.0	0.0	0.0	-968.6541	1299.5138	NaN	NaN	1.3	0.7357	0.0937	0.0325	0.0443	0.0263	0.0676
0.0	0.0	0.0	-615.6541	-1132.4862	NaN	NaN	0.6478	0.7685	0.0738	0.0322	0.0376	0.0228	0.0651
0.0	0.0	0.0	-1229.6541	-613.4862	NaN	NaN	0.3328	0.7961	0.0598	0.0318	0.0326	0.0208	0.0589
0.0	0.0	0.0	-1670.6541	974.5138	NaN	NaN	-0.3	0.7881	0.0618	0.0333	0.0333	0.0213	0.0621
0.0	0.0	0.0	-1369.6541	1227.5138	NaN	NaN	-0.3	0.7912	0.0605	0.0329	0.0328	0.0208	0.0619
0.0	0.0	0.0	-1391.6541	-1451.4862	NaN	NaN	0.5105	0.8036	0.0546	0.0319	0.0317	0.0202	0.0579
0.0	0.0	0.0	-732.6541	841.5138	NaN	NaN	1.3	0.7983	0.0559	0.0324	0.0326	0.0204	0.0604
0.0	0.0	0.0	-385.6541	-2283.4862	NaN	NaN	0.8555	0.8019	0.0536	0.0313	0.0324	0.0203	0.0605
0.0	0.0	0.0	-1338.6541	-301.4862	NaN	NaN	0.1838	0.8017	0.0526	0.0305	0.033	0.0207	0.0615
0.0	0.0	0.0	-1329.6541	1011.5138	NaN	NaN	-0.3	0.7949	0.0552	0.0305	0.0343	0.0211	0.064
0.0	0.0	0.0	-2247.6541	-1092.4862	NaN	NaN	0.3271	0.8088	0.0499	0.0295	0.0327	0.0208	0.0584
0.0	0.0	0.0	-1149.6541	124.5138	NaN	NaN	-0.1215	0.8105	0.0492	0.03	0.0326	0.0208	0.0569
0.0	0.0	0.0	-1094.6541	-2148.4862	NaN	NaN	0.6625	0.8242	0.0446	0.0293	0.0308	0.02	0.0511
0.0	0.0	0.0	-957.6541	-2056.4862	NaN	NaN	0.6823	0.8212	0.0455	0.03	0.0309	0.0199	0.0524
0.0	0.0	0.0	-1627.6541	-851.4862	NaN	NaN	0.3435	0.822	0.045	0.0299	0.0307	0.0199	0.0526
0.0	0.0	0.0	-1674.6541	-24.4862	NaN	NaN	0.0144	0.8143	0.0477	0.0306	0.0311	0.0199	0.0564
0.0	0.0	0.0	-1656.6541	-732.4862	NaN	NaN	0.3066	0.8114	0.0483	0.0307	0.0316	0.0203	0.0577
0.0	0.0	0.0	-2932.6541	-385.4862	NaN	NaN	0.1162	0.8209	0.0448	0.0289	0.0307	0.0202	0.0545
0.0	0.0	0.0	-1696.6541	3068.5138	NaN	NaN	1.3	0.7989	0.0533	0.0314	0.033	0.0206	0.0628
0.0	0.0	0.0	-3502.6541	-292.4862	NaN	NaN	0.0771	0.8183	0.0462	0.0292	0.0311	0.0205	0.0546
0.0	0.0	0.0	-1268.6541	1482.5138	NaN	NaN	1.3	0.8096	0.0499	0.0311	0.032	0.0206	0.0568
0.0	0.0	0.0	-1715.6541	-2680.4862	NaN	NaN	0.6097	0.8295	0.0434	0.0292	0.0298	0.0199	0.0482
0.0	0.0	0.0	-621.6541	-1395.4862	NaN	NaN	0.6918	0.8206	0.0463	0.0306	0.0307	0.02	0.0517
0.0	0.0	0.0	-115.6541	-1693.4862	NaN	NaN	0.9361	0.8242	0.0449	0.03	0.03	0.0197	0.0512
0.0	0.0	0.0	-548.6541	1106.5138	NaN	NaN	1.3	0.8092	0.0507	0.0322	0.0311	0.0198	0.057
0.0	0.0	0.0	-333.6541	-110.4862	NaN	NaN	0.2488	0.8109	0.0505	0.0316	0.0306	0.0196	0.0568
0.0	0.0	0.0	-14.6541	-226.4862	NaN	NaN	0.9392	0.8053	0.0528	0.0326	0.0306	0.0194	0.0593
0.0	0.0	0.0	-1106.6541	834.5138	NaN	NaN	-0.3	0.8082	0.052	0.0321	0.0302	0.0193	0.0583
0.0	0.0	0.0	-928.6541	4.5138	NaN	NaN	-0.0049	0.8081	0.0522	0.0323	0.03	0.0191	0.0582
0.0	0.0	0.0	-1699.6541	435.5138	NaN	NaN	-0.3	0.8132	0.0504	0.0318	0.0295	0.0191	0.056
0.0	0.0	0.0	-459.6541	1663.5138	NaN	NaN	1.3	0.8104	0.0518	0.0323	0.0296	0.0189	0.057
0.0	0.0	0.0	1190.3459	-1057.4862	NaN	NaN	-0.3	0.8101	0.0519	0.0325	0.0295	0.0189	0.0571
0.0	0.0	0.0	-2459.6541	1393.5138	NaN	NaN	-0.3	0.8084	0.0524	0.0324	0.03	0.0189	0.0579
0.0	0.0	0.0	276.3459	-515.4862	NaN	NaN	1.3	0.8088	0.0522	0.0322	0.0304	0.0191	0.0574
0.0	0.0	0.0	-358.6541	633.5138	NaN	NaN	1.3	0.8116	0.0512	0.0315	0.0304	0.0192	0.0562
0.0	0.0	0.0	-1474.6541	-1067.4862	NaN	NaN	0.4199	0.8121	0.0508	0.0317	0.0306	0.0193	0.0555
0.0	0.0	0.0	159.3459	-1072.4862	NaN	NaN	1.1745	0.8176	0.0491	0.0313	0.0295	0.019	0.0536
0.0	0.0	0.0	-2792.6541	2867.5138	NaN	NaN	1.3	0.8055	0.054	0.0334	0.0304	0.019	0.0577
0.0	0.0	0.0	-479.6541	-2039.4862	NaN	NaN	0.8096	0.8191	0.0486	0.032	0.0291	0.0188	0.0523
0.0	0.0	0.0	-1752.6541	2397.5138	NaN	NaN	1.3	0.8067	0.0536	0.0346	0.0304	0.0187	0.0561
0.0	0.0	0.0	-1449.6541	-1012.4862	NaN	NaN	0.4112	0.8251	0.0465	0.032	0.0294	0.0182	0.0487
0.0	0.0	0.0	88.3459	-2397.4862	NaN	NaN	1.0383	0.8309	0.0441	0.0313	0.0291	0.0183	0.0463
0.0	0.0	0.0	-1014.6541	-3759.4862	NaN	NaN	0.7875	0.8351	0.0421	0.0303	0.0287	0.0184	0.0455
0.0	0.0	0.0	629.3459	2246.5138	NaN	NaN	0.7812	0.8116	0.0505	0.0343	0.0298	0.0189	0.055
0.0	0.0	0.0	-785.6541	3125.5138	NaN	NaN	1.3	0.7985	0.0566	0.0362	0.0297	0.019	0.06
0.0	0.0	0.0	-1275.6541	-257.4862	NaN	NaN	0.1679	0.7972	0.0571	0.0363	0.0302	0.0188	0.0604
0.0	0.0	0.0	-1098.6541	289.5138	NaN	NaN	-0.3	0.8231	0.0474	0.0334	0.0275	0.0181	0.0504
0.0	0.0	0.0	-1441.6541	1591.5138	NaN	NaN	1.3	0.8052	0.0546	0.0372	0.0289	0.0183	0.0558
0.0	0.0	0.0	-1128.6541	-650.4862	NaN	NaN	0.3656	0.8289	0.0457	0.0332	0.0271	0.0177	0.0473
0.0	0.0	0.0	-323.6541	1222.5138	NaN	NaN	1.3	0.819	0.0491	0.0352	0.0284	0.0181	0.0502
0.0	0.0	0.0	-1881.6541	-2712.4862	NaN	NaN	0.5904	0.8268	0.0465	0.0337	0.0275	0.0179	0.0476
0.0	0.0	0.0	-503.6541	425.5138	NaN	NaN	-0.3	0.8141	0.0509	0.0359	0.0284	0.0182	0.0524
0.0	0.0	0.0	-534.6541	-198.4862	NaN	NaN	0.2707	0.8157	0.0504	0.0356	0.0274	0.0181	0.0528
0.0	0.0	0.0	546.3459	-95.4862	NaN	NaN	-0.2118	0.7961	0.0585	0.0383	0.029	0.0185	0.0596
0.0	0.0	0.0	-876.6541	415.5138	NaN	NaN	-0.3	0.809	0.0532	0.0361	0.028	0.0182	0.0554
0.0	0.0	0.0	-970.6541	3469.5138	NaN	NaN	1.3	0.8019	0.0554	0.0373	0.0295	0.0186	0.0572
0.0	0.0	0.0	-1482.6541	-1530.4862	NaN	NaN	0.5079	0.8234	0.047	0.0338	0.0283	0.0182	0.0493
0.0	0.0	0.0	-1390.6541	1165.5138	NaN	NaN	-0.3	0.8186	0.0482	0.0347	0.0294	0.0185	0.0507
0.0	0.0	0.0	-1722.6541	1353.5138	NaN	NaN	-0.3	0.8224	0.0472	0.034	0.0291	0.0182	0.0491
0.0	0.0	0.0	-1339.6541	-3315.4862	NaN	NaN	0.7122	0.829	0.0442	0.0329	0.0289	0.0181	0.0468
0.0	0.0	0.0	-1084.6541	-2699.4862	NaN	NaN	0.7134	0.8337	0.0421	0.0317	0.0289	0.0183	0.0454
0.0	0.0	0.0	-2240.6541	2651.5138	NaN	NaN	1.3	0.8295	0.0436	0.0314	0.0302	0.0185	0.0467
0.0	0.0	0.0	-2630.6541	-1254.4862	NaN	NaN	0.3229	0.8596	0.0327	0.0247	0.0292	0.0187	0.0352
0.0	0.0	0.0	-2120.6541	-1790.4862	NaN	NaN	0.4578	0.8642	0.0304	0.0227	0.03	0.0203	0.0324
0.0	0.0	0.0	-2100.6541	-2082.4862	NaN	NaN	0.4978	0.8652	0.0304	0.0222	0.0296	0.0209	0.0317
0.0	0.0	0.0	-2644.6541	1703.5138	NaN	NaN	-0.3	0.858	0.0329	0.023	0.0304	0.0213	0.0346
0.0	0.0	0.0	3.3459	-1446.4862	NaN	NaN	1.0023	0.8597	0.0321	0.0224	0.0301	0.0214	0.0342
0.0	0.0	0.0	-1723.6541	421.5138	NaN	NaN	-0.3	0.8542	0.0341	0.0226	0.0307	0.0222	0.0363
0.0	0.0	0.0	-1389.6541	2172.5138	NaN	NaN	1.3	0.8376	0.0409	0.0245	0.0324	0.0237	0.0409
0.0	0.0	0.0	-382.6541	1366.5138	NaN	NaN	1.3	0.8405	0.0409	0.0245	0.0307	0.0246	0.0388
0.0	0.0	0.0	-465.6541	3548.5138	NaN	NaN	1.151	0.8148	0.0513	0.0278	0.0346	0.0259	0.0456
0.0	0.0	0.0	-180.6541	-1256.4862	NaN	NaN	0.8743	0.8498	0.0379	0.0247	0.0295	0.023	0.035
0.0	0.0	0.0	-909.6541	1108.5138	NaN	NaN	1.3	0.8414	0.0406	0.0261	0.0312	0.0232	0.0375
0.0	0.0	0.0	-1480.6541	-2959.4862	NaN	NaN	0.6665	0.8604	0.0335	0.0233	0.0286	0.0214	0.0328
0.0	0.0	0.0	-2347.6541	602.5138	NaN	NaN	-0.3	0.8539	0.0353	0.024	0.03	0.0224	0.0344
0.0	0.0	0.0	-1996.6541	456.5138	NaN	NaN	-0.2964	0.8536	0.0356	0.0241	0.0296	0.0225	0.0345
0.0	0.0	0.0	-2435.6541	871.5138	NaN	NaN	-0.3	0.8441	0.0387	0.025	0.0319	0.0231	0.0372
0.0	0.0	0.0	-389.6541	-2698.4862	NaN	NaN	0.8738	0.8612	0.0324	0.0223	0.0292	0.0216	0.0333
0.0	0.0	0.0	-1428.6541	-2224.4862	NaN	NaN	0.6089	0.8513	0.0358	0.0234	0.031	0.0227	0.036
0.0	0.0	0.0	-2880.6541	264.5138	NaN	NaN	-0.1011	0.8548	0.0351	0.0227	0.0295	0.0229	0.035
0.0	0.0	0.0	2657.3459	374.5138	NaN	NaN	0.1235	0.8196	0.0488	0.0264	0.0348	0.0274	0.0431
0.0	0.0	0.0	-1703.6541	1031.5138	NaN	NaN	-0.3	0.8298	0.0455	0.0261	0.033	0.0255	0.0401
0.0	0.0	0.0	-2229.6541	-2636.4862	NaN	NaN	0.5418	0.8444	0.0393	0.0244	0.0313	0.024	0.0365
0.0	0.0	0.0	-255.6541	60.5138	NaN	NaN	-0.3	0.8443	0.0392	0.024	0.0315	0.0244	0.0366
0.0	0.0	0.0	-2070.6541	-343.4862	NaN	NaN	0.1423	0.8392	0.0414	0.0243	0.0325	0.0249	0.0378
0.0	0.0	0.0	-2646.6541	88.5138	NaN	NaN	-0.0346	0.8449	0.039	0.0234	0.0319	0.0243	0.0365
0.0	0.0	0.0	-500.6541	-1110.4862	NaN	NaN	0.6893	0.8432	0.0399	0.0233	0.0323	0.0249	0.0364
0.0	0.0	0.0	-2297.6541	-1283.4862	NaN	NaN	0.3584	0.8382	0.0421	0.0236	0.0332	0.0247	0.0382
0.0	0.0	0.0	-2810.6541	-1489.4862	NaN	NaN	0.3464	0.8535	0.0363	0.0218	0.0307	0.0233	0.0345
0.0	0.0	0.0	-2264.6541	219.5138	NaN	NaN	-0.1073	0.845	0.0396	0.0228	0.0323	0.0237	0.0366
0.0	0.0	0.0	-2716.6541	-1318.4862	NaN	NaN	0.3268	0.8558	0.0361	0.0215	0.0302	0.0226	0.0338
0.0	0.0	0.0	-1371.6541	-135.4862	NaN	NaN	0.0899	0.8457	0.0405	0.0227	0.0315	0.0236	0.0361
0.0	0.0	0.0	-1239.6541	-2168.4862	NaN	NaN	0.6363	0.8489	0.0405	0.0228	0.0298	0.0246	0.0334
0.0	0.0	0.0	-2321.6541	381.5138	NaN	NaN	-0.1966	0.8079	0.0587	0.026	0.0362	0.0304	0.0408
0.0	0.0	0.0	-1174.6541	2021.5138	NaN	NaN	1.3	0.8048	0.0619	0.0256	0.0367	0.0305	0.0406
0.0	0.0	0.0	-367.6541	172.5138	NaN	NaN	-0.3	0.8	0.0645	0.026	0.0378	0.0303	0.0414
0.0	0.0	0.0	-1196.6541	-1079.4862	NaN	NaN	0.4743	0.822	0.0553	0.0257	0.0338	0.0265	0.0368
0.0	0.0	0.0	-2168.6541	-2055.4862	NaN	NaN	0.4866	0.8436	0.0447	0.0248	0.0301	0.024	0.0328
0.0	0.0	0.0	-1302.6541	-1948.4862	NaN	NaN	0.5993	0.8376	0.0478	0.0259	0.0303	0.0248	0.0336
0.0	0.0	0.0	-1166.6541	-1700.4862	NaN	NaN	0.5931	0.8308	0.0514	0.0264	0.0313	0.0259	0.0341
0.0	0.0	0.0	-734.6541	934.5138	NaN	NaN	1.3	0.8208	0.0561	0.0273	0.0332	0.0273	0.0353
0.0	0.0	0.0	-613.6541	-120.4862	NaN	NaN	0.1641	0.8081	0.063	0.0272	0.0358	0.0282	0.0377
0.0	0.0	0.0	-473.6541	-2065.4862	NaN	NaN	0.8135	0.8225	0.0565	0.0263	0.0333	0.0271	0.0343
0.0	0.0	0.0	1296.3459	254.5138	NaN	NaN	0.1641	0.7994	0.0661	0.0273	0.038	0.03	0.0392
0.0	0.0	0.0	-1027.6541	2458.5138	NaN	NaN	1.3	0.8061	0.065	0.026	0.0367	0.0287	0.0373
0.0	0.0	0.0	-2601.6541	-2605.4862	NaN	NaN	0.5004	0.8186	0.0586	0.0255	0.0349	0.0286	0.0339
0.0	0.0	0.0	329.3459	2342.5138	NaN	NaN	0.8767	0.7765	0.0784	0.0269	0.0431	0.0312	0.0439
0.0	0.0	0.0	-1716.6541	-883.4862	NaN	NaN	0.3398	0.8034	0.0691	0.0248	0.0381	0.0281	0.0364
0.0	0.0	0.0	-1266.6541	-2640.4862	NaN	NaN	0.6758	0.7865	0.076	0.0249	0.0435	0.0297	0.0394
0.0	0.0	0.0	454.3459	-1692.4862	NaN	NaN	1.3	0.7832	0.0804	0.0242	0.0442	0.0285	0.0394
0.0	0.0	0.0	-1982.6541	-167.4862	NaN	NaN	0.0779	0.7894	0.0781	0.0244	0.0427	0.0281	0.0373
0.0	0.0	0.0	-537.6541	68.5138	NaN	NaN	-0.146	0.787	0.08	0.0245	0.0427	0.0278	0.038
0.0	0.0	0.0	-1987.6541	-4034.4862	NaN	NaN	0.6699	0.81	0.0681	0.0238	0.0382	0.0272	0.0327
0.0	0.0	0.0	-2347.6541	2080.5138	NaN	NaN	-0.3	0.7729	0.0868	0.0245	0.0463	0.0293	0.0403
0.0	0.0	0.0	-248.6541	-1839.4862	NaN	NaN	0.8809	0.7807	0.085	0.0229	0.0445	0.0276	0.0393
0.0	0.0	0.0	92.3459	-301.4862	NaN	NaN	1.3	0.7583	0.0953	0.0233	0.0502	0.0291	0.0439
0.0	0.0	0.0	-954.6541	1359.5138	NaN	NaN	1.3	0.7456	0.1049	0.0235	0.0517	0.0282	0.0461
0.0	0.0	0.0	-2300.6541	519.5138	NaN	NaN	-0.2917	0.7692	0.0935	0.023	0.0465	0.0269	0.041
0.0	0.0	0.0	-1727.6541	-1636.4862	NaN	NaN	0.4865	0.7769	0.0893	0.0225	0.0456	0.0266	0.0392
0.0	0.0	0.0	545.3459	235.5138	NaN	NaN	0.3016	0.7541	0.1027	0.0229	0.0501	0.0267	0.0434
0.0	0.0	0.0	-1981.6541	-2762.4862	NaN	NaN	0.5823	0.7833	0.0894	0.0221	0.0437	0.0245	0.037
0.0	0.0	0.0	-1767.6541	-786.4862	NaN	NaN	0.3079	0.758	0.1033	0.0227	0.0495	0.0254	0.0412
0.0	0.0	0.0	-1686.6541	-795.4862	NaN	NaN	0.3205	0.7535	0.1099	0.0227	0.0491	0.0242	0.0406
0.0	0.0	0.0	-2559.6541	-140.4862	NaN	NaN	0.052	0.7335	0.1252	0.0228	0.0528	0.0236	0.0421
0.0	0.0	0.0	-326.6541	2173.5138	NaN	NaN	1.1769	0.6771	0.1652	0.0248	0.0619	0.0247	0.0461
0.0	0.0	0.0	-3290.6541	-307.4862	NaN	NaN	0.0855	0.692	0.1574	0.0251	0.0579	0.0234	0.0442
0.0	0.0	0.0	-688.6541	-474.4862	NaN	NaN	0.4079	0.6686	0.1746	0.0257	0.0608	0.0243	0.0459
0.0	0.0	0.0	7.3459	581.5138	NaN	NaN	0.9875	0.6396	0.1974	0.0268	0.065	0.0249	0.0462
0.0	0.0	0.0	-941.6541	-1292.4862	NaN	NaN	0.5785	0.6475	0.1931	0.0271	0.0626	0.0242	0.0455
0.0	0.0	0.0	-640.6541	-3529.4862	NaN	NaN	0.8464	0.6628	0.1859	0.0273	0.0566	0.0224	0.045
0.0	0.0	0.0	2348.3459	-512.4862	NaN	NaN	-0.2792	0.5258	0.2915	0.0343	0.0711	0.0245	0.0528
0.0	0.0	0.0	3386.3459	480.5138	NaN	NaN	0.1243	0.3895	0.4095	0.0431	0.0739	0.024	0.06
0.0	0.0	0.0	320.3459	3618.5138	NaN	NaN	0.9187	0.3247	0.4689	0.0456	0.0778	0.0232	0.0598
0.0	0.0	0.0	-484.6541	1137.5138	NaN	NaN	1.3	0.3961	0.4082	0.0414	0.0679	0.0209	0.0656
0.0	0.0	0.0	77.3459	-1309.4862	NaN	NaN	1.0628	0.417	0.3902	0.0427	0.0659	0.0209	0.0633
0.0	0.0	0.0	-566.6541	-431.4862	NaN	NaN	0.4323	0.4191	0.3872	0.044	0.0643	0.0209	0.0645
0.0	0.0	0.0	136.3459	-1453.4862	NaN	NaN	1.1035	0.4044	0.399	0.0448	0.0648	0.0205	0.0664
0.0	0.0	0.0	364.3459	1292.5138	NaN	NaN	0.7801	0.3906	0.4069	0.0459	0.0676	0.0213	0.0677
0.0	0.0	0.0	-2022.6541	-2048.4862	NaN	NaN	0.5032	0.4592	0.3494	0.0425	0.059	0.0197	0.0702
0.0	0.0	0.0	-1962.6541	2237.5138	NaN	NaN	1.3	0.4656	0.3385	0.0427	0.0612	0.021	0.0709
0.0	0.0	0.0	-3171.6541	-2400.4862	NaN	NaN	0.4308	0.5959	0.232	0.0401	0.0479	0.0185	0.0655
0.0	0.0	0.0	-2349.6541	1117.5138	NaN	NaN	-0.3	0.5587	0.2524	0.041	0.0549	0.0201	0.0729
0.0	0.0	0.0	-3063.6541	-3540.4862	NaN	NaN	0.5361	0.6721	0.1737	0.0366	0.0426	0.0178	0.0573
0.0	0.0	0.0	-1415.6541	582.5138	NaN	NaN	-0.3	0.5183	0.2806	0.0411	0.0594	0.0208	0.0798
0.0	0.0	0.0	-2555.6541	1292.5138	NaN	NaN	-0.3	0.4908	0.3141	0.0411	0.0601	0.0203	0.0735
0.0	0.0	0.0	-1531.6541	1906.5138	NaN	NaN	1.3	0.4962	0.3024	0.0396	0.0629	0.0207	0.0781
0.0	0.0	0.0	-2064.6541	-751.4862	NaN	NaN	0.2668	0.6283	0.2002	0.0366	0.0489	0.0183	0.0677
0.0	0.0	0.0	-2865.6541	-2908.4862	NaN	NaN	0.5037	0.6437	0.1842	0.0345	0.0513	0.0198	0.0665
0.0	0.0	0.0	-1679.6541	920.5138	NaN	NaN	-0.3	0.6093	0.2108	0.0353	0.0541	0.0201	0.0704
0.0	0.0	0.0	-3408.6541	2250.5138	NaN	NaN	-0.3	0.5944	0.2234	0.0354	0.0552	0.0198	0.0719
0.0	0.0	0.0	-2008.6541	-957.4862	NaN	NaN	0.3228	0.5944	0.2228	0.0349	0.056	0.0196	0.0722
0.0	0.0	0.0	-1975.6541	-2650.4862	NaN	NaN	0.5729	0.6315	0.1971	0.0328	0.0524	0.0194	0.0666
0.0	0.0	0.0	-2016.6541	-1327.4862	NaN	NaN	0.397	0.6011	0.2181	0.0331	0.0567	0.0203	0.0707
0.0	0.0	0.0	-820.6541	-1474.4862	NaN	NaN	0.6424	0.6024	0.2185	0.0324	0.0561	0.02	0.0707
0.0	0.0	0.0	-1491.6541	-3867.4862	NaN	NaN	0.7217	0.615	0.2101	0.0309	0.0545	0.0199	0.0696
0.0	0.0	0.0	-2760.6541	589.5138	NaN	NaN	-0.2715	0.5376	0.2703	0.034	0.0644	0.0212	0.0725
0.0	0.0	0.0	-2469.6541	-2831.4862	NaN	NaN	0.5341	0.5443	0.2689	0.033	0.0611	0.0203	0.0724
0.0	0.0	0.0	-1056.6541	-1951.4862	NaN	NaN	0.6487	0.5127	0.294	0.0343	0.0667	0.021	0.0714
0.0	0.0	0.0	-1391.6541	668.5138	NaN	NaN	-0.3	0.4746	0.3268	0.0362	0.0704	0.0225	0.0695
0.0	0.0	0.0	-1909.6541	-1904.4862	NaN	NaN	0.4993	0.4887	0.322	0.0364	0.0646	0.0198	0.0686
0.0	0.0	0.0	-2622.6541	-753.4862	NaN	NaN	0.2232	0.3827	0.4143	0.0431	0.0801	0.0208	0.0591
0.0	0.0	0.0	-148.6541	-119.4862	NaN	NaN	0.4456	0.3265	0.4598	0.0451	0.0874	0.0223	0.059
0.0	0.0	0.0	-2170.6541	-715.4862	NaN	NaN	0.2479	0.358	0.4352	0.042	0.0806	0.0209	0.0634
0.0	0.0	0.0	-1910.6541	91.5138	NaN	NaN	-0.0503	0.3371	0.454	0.044	0.0834	0.0215	0.0599
0.0	0.0	0.0	-1428.6541	-662.4862	NaN	NaN	0.3168	0.325	0.4645	0.0447	0.0847	0.0217	0.0594
0.0	0.0	0.0	-894.6541	-492.4862	NaN	NaN	0.355	0.3351	0.4573	0.044	0.0826	0.0212	0.0598
0.0	0.0	0.0	-1996.6541	-313.4862	NaN	NaN	0.1357	0.3521	0.4442	0.043	0.0794	0.0203	0.0609
0.0	0.0	0.0	-1017.6541	-483.4862	NaN	NaN	0.3221	0.2767	0.5117	0.0465	0.0901	0.0224	0.0525
0.0	0.0	0.0	-308.6541	-1212.4862	NaN	NaN	0.7971	0.2664	0.518	0.0463	0.0919	0.0225	0.0549
0.0	0.0	0.0	-1387.6541	2203.5138	NaN	NaN	1.3	0.2613	0.5228	0.0458	0.0928	0.0229	0.0545
0.0	0.0	0.0	228.3459	-1290.4862	NaN	NaN	1.215	0.2703	0.5156	0.0454	0.0913	0.0225	0.0549
0.0	0.0	0.0	-239.6541	-2660.4862	NaN	NaN	0.9174	0.2666	0.5191	0.0455	0.0918	0.0228	0.0542
0.0	0.0	0.0	-1989.6541	864.5138	NaN	NaN	-0.3	0.2423	0.5398	0.0465	0.0959	0.0233	0.0523
0.0	0.0	0.0	99.3459	842.5138	NaN	NaN	0.8945	0.244	0.5379	0.0458	0.0961	0.0231	0.0531
0.0	0.0	0.0	-1364.6541	-957.4862	NaN	NaN	0.4123	0.2664	0.5202	0.0449	0.0915	0.0222	0.0548
0.0	0.0	0.0	-1408.6541	1754.5138	NaN	NaN	1.3	0.2428	0.5389	0.0466	0.0957	0.0233	0.0528
0.0	0.0	0.0	-1492.6541	54.5138	NaN	NaN	-0.0379	0.28	0.5088	0.0448	0.0886	0.0219	0.0558
0.0	0.0	0.0	-1321.6541	646.5138	NaN	NaN	-0.3	0.267	0.5206	0.0461	0.0904	0.0223	0.0536
0.0	0.0	0.0	-2320.6541	-1937.4862	NaN	NaN	0.455	0.2771	0.5114	0.0466	0.0879	0.0214	0.0555
0.0	0.0	0.0	454.3459	211.5138	NaN	NaN	0.3177	0.2328	0.5498	0.0481	0.0941	0.023	0.0523
0.0	0.0	0.0	-647.6541	1233.5138	NaN	NaN	1.3	0.2508	0.5315	0.0474	0.0914	0.0227	0.0561
0.0	0.0	0.0	-295.6541	40.5138	NaN	NaN	-0.1588	0.2702	0.5137	0.0469	0.0899	0.0225	0.0567
0.0	0.0	0.0	-2152.6541	-4331.4862	NaN	NaN	0.668	0.3502	0.445	0.0456	0.0769	0.0197	0.0625
0.0	0.0	0.0	-1657.6541	2292.5138	NaN	NaN	1.3	0.2554	0.5253	0.0507	0.0927	0.0232	0.0528
0.0	0.0	0.0	-2068.6541	-2313.4862	NaN	NaN	0.5279	0.3427	0.4514	0.0468	0.0777	0.0199	0.0615
0.0	0.0	0.0	-2911.6541	705.5138	NaN	NaN	-0.3	0.262	0.522	0.0506	0.0903	0.0224	0.0527
0.0	0.0	0.0	-2710.6541	-1334.4862	NaN	NaN	0.3299	0.2943	0.4929	0.0492	0.0847	0.0214	0.0575
0.0	0.0	0.0	-2543.6541	118.5138	NaN	NaN	-0.0489	0.2435	0.5412	0.0501	0.0904	0.0231	0.0519
0.0	0.0	0.0	-1237.6541	484.5138	NaN	NaN	-0.3	0.2474	0.5371	0.0505	0.0884	0.0228	0.0538
0.0	0.0	0.0	405.3459	-574.4862	NaN	NaN	1.3	0.2194	0.5645	0.0516	0.0905	0.0233	0.0507
0.0	0.0	0.0	-1576.6541	100.5138	NaN	NaN	-0.0681	0.2114	0.5737	0.0517	0.0895	0.0235	0.0502
0.0	0.0	0.0	1749.3459	808.5138	NaN	NaN	0.3161	0.1927	0.5889	0.0539	0.0916	0.0241	0.0489
0.0	0.0	0.0	-7.6541	417.5138	NaN	NaN	1.0187	0.2134	0.5701	0.0521	0.0895	0.0233	0.0515
0.0	0.0	0.0	-238.6541	-2300.4862	NaN	NaN	0.906	0.2188	0.5645	0.0524	0.09	0.0226	0.0516
0.0	0.0	0.0	-636.6541	2205.5138	NaN	NaN	1.3	0.2096	0.571	0.0538	0.0919	0.0227	0.0509
0.0	0.0	0.0	-3446.6541	1530.5138	NaN	NaN	-0.3	0.2137	0.5673	0.0536	0.0913	0.0224	0.0517
0.0	0.0	0.0	-2278.6541	1422.5138	NaN	NaN	-0.3	0.2266	0.5524	0.0536	0.0915	0.0222	0.0537
0.0	0.0	0.0	-1845.6541	-392.4862	NaN	NaN	0.1754	0.2599	0.5231	0.0525	0.0866	0.0212	0.0566
0.0	0.0	0.0	-2570.6541	-2694.4862	NaN	NaN	0.5118	0.2523	0.5299	0.0532	0.0868	0.0215	0.0564
0.0	0.0	0.0	-764.6541	14.5138	NaN	NaN	-0.0193	0.2318	0.5498	0.0544	0.0877	0.022	0.0543
0.0	0.0	0.0	-424.6541	-1445.4862	NaN	NaN	0.7729	0.2104	0.5695	0.056	0.0891	0.0225	0.0525
0.0	0.0	0.0	70.3459	242.5138	NaN	NaN	0.7752	0.1969	0.5811	0.0573	0.0903	0.0229	0.0515
0.0	0.0	0.0	-1533.6541	-1193.4862	NaN	NaN	0.4376	0.2011	0.5778	0.0571	0.0889	0.0227	0.0525
0.0	0.0	0.0	-1305.6541	156.5138	NaN	NaN	-0.1362	0.1997	0.5778	0.0585	0.0885	0.0226	0.0528
0.0	0.0	0.0	-2153.6541	57.5138	NaN	NaN	-0.0274	0.203	0.5754	0.0585	0.0879	0.0222	0.053
0.0	0.0	0.0	-3237.6541	-1372.4862	NaN	NaN	0.2977	0.2029	0.575	0.0596	0.0875	0.0218	0.0532
0.0	0.0	0.0	-1271.6541	1528.5138	NaN	NaN	1.3	0.1931	0.5828	0.0612	0.0891	0.0219	0.0519
0.0	0.0	0.0	-905.6541	467.5138	NaN	NaN	-0.3	0.1878	0.5879	0.0621	0.0888	0.022	0.0514
0.0	0.0	0.0	-573.6541	2707.5138	NaN	NaN	1.2688	0.1888	0.5857	0.0633	0.0873	0.0223	0.0526
0.0	0.0	0.0	-1400.6541	-206.4862	NaN	NaN	0.1285	0.2079	0.571	0.0615	0.0826	0.0215	0.0556
0.0	0.0	0.0	-2833.6541	-1319.4862	NaN	NaN	0.3177	0.2296	0.5525	0.0597	0.0791	0.0205	0.0585
0.0	0.0	0.0	-1455.6541	-2600.4862	NaN	NaN	0.6411	0.2371	0.5473	0.0596	0.0781	0.0199	0.058
0.0	0.0	0.0	-1871.6541	-243.4862	NaN	NaN	0.1151	0.2137	0.5646	0.0624	0.0819	0.0208	0.0565
0.0	0.0	0.0	-2648.6541	3513.5138	NaN	NaN	1.3	0.2082	0.5676	0.0636	0.0829	0.0212	0.0564
0.0	0.0	0.0	-578.6541	-1003.4862	NaN	NaN	0.6343	0.2246	0.5537	0.0619	0.081	0.0205	0.0583
0.0	0.0	0.0	-3037.6541	122.5138	NaN	NaN	-0.042	0.228	0.5502	0.0615	0.0813	0.0204	0.0586
0.0	0.0	0.0	-1993.6541	128.5138	NaN	NaN	-0.0689	0.2233	0.5544	0.0618	0.0823	0.0206	0.0577
0.0	0.0	0.0	-2791.6541	206.5138	NaN	NaN	-0.0799	0.2371	0.5419	0.061	0.0802	0.02	0.0598
0.0	0.0	0.0	-2740.6541	2378.5138	NaN	NaN	-0.3	0.2303	0.548	0.0616	0.0809	0.0203	0.0588
0.0	0.0	0.0	-3100.6541	-2538.4862	NaN	NaN	0.4502	0.2648	0.521	0.0587	0.0748	0.0188	0.0619
0.0	0.0	0.0	-2166.6541	-3.4862	NaN	NaN	0.0016	0.2363	0.5458	0.0609	0.0789	0.0198	0.0584
0.0	0.0	0.0	-1958.6541	302.5138	NaN	NaN	-0.1827	0.236	0.5447	0.0609	0.0794	0.02	0.0591
0.0	0.0	0.0	-1526.6541	-633.4862	NaN	NaN	0.2933	0.2528	0.5289	0.0598	0.0776	0.0195	0.0615
0.0	0.0	0.0	-691.6541	284.5138	NaN	NaN	-0.3	0.2418	0.5371	0.061	0.0799	0.0201	0.06
0.0	0.0	0.0	-3428.6541	-1966.4862	NaN	NaN	0.3645	0.2736	0.5088	0.0588	0.0749	0.0191	0.0648
0.0	0.0	0.0	-14.6541	-252.4862	NaN	NaN	0.9451	0.2516	0.5283	0.0602	0.0791	0.02	0.061
0.0	0.0	0.0	-2492.6541	-3021.4862	NaN	NaN	0.548	0.2637	0.5165	0.0592	0.0777	0.0193	0.0635
0.0	0.0	0.0	-1019.6541	164.5138	NaN	NaN	-0.1924	0.2402	0.536	0.061	0.0824	0.0201	0.0604
0.0	0.0	0.0	-2850.6541	-935.4862	NaN	NaN	0.2471	0.2458	0.5331	0.0597	0.0805	0.0195	0.0614
0.0	0.0	0.0	-1649.6541	1328.5138	NaN	NaN	-0.3	0.2188	0.5531	0.0633	0.0858	0.0203	0.0587
0.0	0.0	0.0	-1549.6541	499.5138	NaN	NaN	-0.3	0.229	0.5465	0.062	0.0824	0.0198	0.0602
0.0	0.0	0.0	-2164.6541	-972.4862	NaN	NaN	0.31	0.2425	0.5315	0.0624	0.0808	0.0197	0.0632
0.0	0.0	0.0	-1916.6541	-1608.4862	NaN	NaN	0.4563	0.2527	0.524	0.0611	0.0785	0.0194	0.0642
0.0	0.0	0.0	-2300.6541	-2757.4862	NaN	NaN	0.5452	0.2486	0.5273	0.062	0.0788	0.0195	0.0639
0.0	0.0	0.0	-830.6541	2397.5138	NaN	NaN	1.3	0.235	0.5354	0.0644	0.0823	0.0203	0.0626
0.0	0.0	0.0	-3162.6541	-1274.4862	NaN	NaN	0.2872	0.2658	0.512	0.0597	0.0767	0.0191	0.0667
0.0	0.0	0.0	-3517.6541	-1776.4862	NaN	NaN	0.3356	0.2587	0.516	0.0612	0.0791	0.0196	0.0654
0.0	0.0	0.0	-1959.6541	-582.4862	NaN	NaN	0.2291	0.2477	0.5251	0.0621	0.0813	0.02	0.0639
0.0	0.0	0.0	-2576.6541	651.5138	NaN	NaN	-0.3	0.2471	0.5233	0.0628	0.0821	0.0202	0.0645
0.0	0.0	0.0	-268.6541	174.5138	NaN	NaN	-0.3	0.2552	0.5171	0.0619	0.0804	0.0198	0.0656
0.0	0.0	0.0	-2708.6541	-1614.4862	NaN	NaN	0.3735	0.2672	0.5085	0.0602	0.0779	0.0194	0.0668
0.0	0.0	0.0	-3641.6541	-540.4862	NaN	NaN	0.1292	0.2553	0.5191	0.0608	0.0805	0.0198	0.0644
0.0	0.0	0.0	-2704.6541	1706.5138	NaN	NaN	-0.3	0.2552	0.5188	0.0608	0.0809	0.0198	0.0645
0.0	0.0	0.0	-2959.6541	-1368.4862	NaN	NaN	0.3162	0.2624	0.5132	0.0599	0.0796	0.0196	0.0653
0.0	0.0	0.0	-2110.6541	-358.4862	NaN	NaN	0.1452	0.2593	0.5157	0.0602	0.0804	0.0199	0.0646
0.0	0.0	0.0	-3042.6541	-594.4862	NaN	NaN	0.1634	0.2675	0.51	0.0586	0.079	0.0197	0.0652
0.0	0.0	0.0	-2813.6541	-850.4862	NaN	NaN	0.2321	0.2604	0.516	0.0587	0.0814	0.0201	0.0633
0.0	0.0	0.0	-2383.6541	-1598.4862	NaN	NaN	0.4014	0.2573	0.5188	0.0584	0.0828	0.0203	0.0624
0.0	0.0	0.0	-1712.6541	-1361.4862	NaN	NaN	0.4429	0.2495	0.5254	0.0584	0.0852	0.0206	0.0609
0.0	0.0	0.0	-1242.6541	-513.4862	NaN	NaN	0.2924	0.2413	0.5321	0.0585	0.0878	0.0208	0.0595
0.0	0.0	0.0	-3023.6541	-1644.4862	NaN	NaN	0.3523	0.2353	0.538	0.0581	0.0895	0.021	0.0582
0.0	0.0	0.0	-3826.6541	722.5138	NaN	NaN	-0.2328	0.2269	0.545	0.0585	0.0912	0.0213	0.0571
0.0	0.0	0.0	-1567.6541	130.5138	NaN	NaN	-0.0908	0.2236	0.5487	0.0583	0.0915	0.0214	0.0565
0.0	0.0	0.0	-1735.6541	-298.4862	NaN	NaN	0.1467	0.2188	0.5541	0.0579	0.0921	0.0215	0.0558
0.0	0.0	0.0	-1657.6541	-1973.4862	NaN	NaN	0.5435	0.2089	0.5622	0.0589	0.0935	0.0217	0.0548
0.0	0.0	0.0	-1681.6541	621.5138	NaN	NaN	-0.3	0.2009	0.5663	0.0606	0.0955	0.0223	0.0544
0.0	0.0	0.0	-1391.6541	-832.4862	NaN	NaN	0.3743	0.2013	0.5647	0.0614	0.0954	0.0223	0.0549
0.0	0.0	0.0	-1626.6541	-1313.4862	NaN	NaN	0.4467	0.2027	0.565	0.061	0.0943	0.0222	0.0548
0.0	0.0	0.0	-1814.6541	-1687.4862	NaN	NaN	0.4818	0.2017	0.5684	0.0606	0.0926	0.022	0.0546
0.0	0.0	0.0	-2114.6541	852.5138	NaN	NaN	-0.3	0.1999	0.5679	0.062	0.0926	0.0222	0.0554
0.0	0.0	0.0	-3400.6541	-1545.4862	NaN	NaN	0.3125	0.2	0.572	0.0601	0.0917	0.0219	0.0542
0.0	0.0	0.0	-3323.6541	-539.4862	NaN	NaN	0.1396	0.1961	0.5743	0.0612	0.0925	0.0219	0.0539
0.0	0.0	0.0	-142.6541	3292.5138	NaN	NaN	1.0453	0.1888	0.5743	0.0634	0.0961	0.0226	0.0548
0.0	0.0	0.0	-3369.6541	1251.5138	NaN	NaN	-0.3	0.1892	0.5744	0.0636	0.0958	0.0224	0.0545
0.0	0.0	0.0	-2360.6541	1889.5138	NaN	NaN	-0.3	0.188	0.5782	0.0627	0.0952	0.0223	0.0536
0.0	0.0	0.0	-1729.6541	595.5138	NaN	NaN	-0.3	0.1893	0.5795	0.0618	0.0942	0.0222	0.0529
0.0	0.0	0.0	-2825.6541	-630.4862	NaN	NaN	0.1824	0.1905	0.5806	0.0612	0.0931	0.022	0.0525
0.0	0.0	0.0	-2658.6541	1685.5138	NaN	NaN	-0.3	0.1895	0.585	0.0595	0.0926	0.022	0.0513
0.0	0.0	0.0	-3303.6541	215.5138	NaN	NaN	-0.0698	0.1899	0.5875	0.0584	0.0915	0.0219	0.0507
0.0	0.0	0.0	-949.6541	-2617.4862	NaN	NaN	0.7338	0.189	0.5907	0.0567	0.0919	0.0219	0.0498
0.0	0.0	0.0	-4097.6541	-993.4862	NaN	NaN	0.1951	0.1879	0.5947	0.0549	0.0924	0.0218	0.0484
0.0	0.0	0.0	-532.6541	2191.5138	NaN	NaN	1.3	0.1815	0.5955	0.0562	0.0959	0.0226	0.0484
0.0	0.0	0.0	-2114.6541	-35.4862	NaN	NaN	0.0165	0.1831	0.5953	0.0557	0.0955	0.0226	0.0479
0.0	0.0	0.0	-4006.6541	1005.5138	NaN	NaN	-0.3	0.1824	0.5952	0.0558	0.0959	0.0227	0.048
0.0	0.0	0.0	551.3459	-121.4862	NaN	NaN	-0.2826	0.1824	0.597	0.0554	0.095	0.0227	0.0476
0.0	0.0	0.0	-1316.6541	-3177.4862	NaN	NaN	0.707	0.1833	0.597	0.0555	0.0943	0.0225	0.0473
0.0	0.0	0.0	-1571.6541	-2192.4862	NaN	NaN	0.5825	0.1757	0.6057	0.0553	0.095	0.0225	0.0457
0.0	0.0	0.0	-1474.6541	-1036.4862	NaN	NaN	0.4128	0.1659	0.6185	0.0554	0.0946	0.0223	0.0434
0.0	0.0	0.0	-2557.6541	-1245.4862	NaN	NaN	0.3275	0.1473	0.6382	0.0558	0.0963	0.0225	0.04
0.0	0.0	0.0	-2347.6541	-2654.4862	NaN	NaN	0.5307	0.1318	0.661	0.0545	0.0948	0.0219	0.036
0.0	0.0	0.0	-1848.6541	-911.4862	NaN	NaN	0.3302	0.1152	0.6803	0.0547	0.0946	0.0219	0.0333
0.0	0.0	0.0	-2380.6541	-699.4862	NaN	NaN	0.2271	0.1053	0.6961	0.0538	0.0923	0.0214	0.0312
0.0	0.0	0.0	-2871.6541	-4028.4862	NaN	NaN	0.5838	0.0967	0.7108	0.0519	0.0908	0.0209	0.029
0.0	0.0	0.0	-0.6541	-481.4862	NaN	NaN	0.9986	0.0919	0.7118	0.0537	0.0924	0.021	0.0293
0.0	0.0	0.0	-2504.6541	-455.4862	NaN	NaN	0.1539	0.0898	0.7185	0.0524	0.0905	0.0206	0.0282
0.0	0.0	0.0	-3758.6541	-2953.4862	NaN	NaN	0.44	0.0882	0.7214	0.0516	0.0908	0.0204	0.0275
0.0	0.0	0.0	-2005.6541	-96.4862	NaN	NaN	0.0459	0.0869	0.7171	0.054	0.0931	0.0206	0.0283
0.0	0.0	0.0	-562.6541	1786.5138	NaN	NaN	1.3	0.0835	0.7185	0.0539	0.0951	0.0208	0.0282
0.0	0.0	0.0	-3548.6541	-13.4862	NaN	NaN	0.0038	0.0863	0.7194	0.053	0.0931	0.0205	0.0277
0.0	0.0	0.0	540.3459	-3030.4862	NaN	NaN	1.217	0.0868	0.719	0.053	0.0929	0.0205	0.0278
0.0	0.0	0.0	-3122.6541	154.5138	NaN	NaN	-0.0521	0.0862	0.719	0.0534	0.0931	0.0205	0.0279
0.0	0.0	0.0	-3716.6541	4804.5138	NaN	NaN	1.3	0.0844	0.7172	0.0543	0.0953	0.0207	0.0282
0.0	0.0	0.0	-2223.6541	1297.5138	NaN	NaN	-0.3	0.0876	0.7174	0.0541	0.0924	0.0204	0.0282
0.0	0.0	0.0	-2415.6541	26.5138	NaN	NaN	-0.0111	0.0891	0.715	0.0549	0.0916	0.0205	0.0289
0.0	0.0	0.0	-538.6541	-3642.4862	NaN	NaN	0.8712	0.0916	0.718	0.0538	0.0879	0.0201	0.0287
0.0	0.0	0.0	-1607.6541	-281.4862	NaN	NaN	0.149	0.093	0.7165	0.0543	0.0871	0.02	0.0291
0.0	0.0	0.0	-2380.6541	-197.4862	NaN	NaN	0.0766	0.0937	0.7161	0.0542	0.0868	0.0199	0.0292
0.0	0.0	0.0	-3126.6541	-3679.4862	NaN	NaN	0.5406	0.0954	0.7187	0.0531	0.0845	0.0194	0.0289
0.0	0.0	0.0	-3053.6541	351.5138	NaN	NaN	-0.1301	0.0929	0.7176	0.0539	0.0866	0.0198	0.0292
0.0	0.0	0.0	-2575.6541	-1570.4862	NaN	NaN	0.3788	0.0926	0.7197	0.0536	0.0857	0.0196	0.0288
0.0	0.0	0.0	-1262.6541	-2168.4862	NaN	NaN	0.632	0.0904	0.72	0.0541	0.0869	0.0197	0.0289
0.0	0.0	0.0	-2501.6541	1268.5138	NaN	NaN	-0.3	0.0913	0.7155	0.0561	0.0874	0.0198	0.0298
0.0	0.0	0.0	-959.6541	-1198.4862	NaN	NaN	0.5553	0.0905	0.7196	0.0552	0.0858	0.0196	0.0293
0.0	0.0	0.0	-2960.6541	-715.4862	NaN	NaN	0.1946	0.0931	0.7178	0.0557	0.0844	0.0194	0.0296
0.0	0.0	0.0	-2742.6541	-1323.4862	NaN	NaN	0.3255	0.0922	0.7182	0.056	0.0845	0.0193	0.0298
0.0	0.0	0.0	-1436.6541	-1172.4862	NaN	NaN	0.4494	0.0924	0.7175	0.0565	0.0843	0.0193	0.03
0.0	0.0	0.0	-3313.6541	1168.5138	NaN	NaN	-0.3	0.0928	0.7167	0.0568	0.0843	0.0193	0.0302
0.0	0.0	0.0	-1610.6541	-3969.4862	NaN	NaN	0.7114	0.0944	0.717	0.0564	0.0831	0.0191	0.0301
0.0	0.0	0.0	-2349.6541	-14.4862	NaN	NaN	0.0061	0.095	0.7127	0.058	0.0838	0.0193	0.0311
0.0	0.0	0.0	129.3459	388.5138	NaN	NaN	0.7502	0.0958	0.7108	0.0583	0.0839	0.0194	0.0317
0.0	0.0	0.0	-3702.6541	-737.4862	NaN	NaN	0.1661	0.0995	0.7116	0.0571	0.0815	0.019	0.0314
0.0	0.0	0.0	-2527.6541	-3431.4862	NaN	NaN	0.5758	0.1001	0.7091	0.0575	0.0823	0.0191	0.0319
0.0	0.0	0.0	-2075.6541	-1288.4862	NaN	NaN	0.383	0.101	0.7069	0.0579	0.0827	0.0191	0.0324
0.0	0.0	0.0	-1860.6541	1631.5138	NaN	NaN	-0.3	0.1015	0.7032	0.0586	0.0844	0.0193	0.033
0.0	0.0	0.0	-3029.6541	-1027.4862	NaN	NaN	0.2533	0.105	0.7018	0.0579	0.0831	0.0191	0.033
0.0	0.0	0.0	-2651.6541	-2574.4862	NaN	NaN	0.4926	0.1061	0.7021	0.0574	0.0823	0.019	0.033
0.0	0.0	0.0	-3721.6541	1643.5138	NaN	NaN	-0.3	0.1083	0.6965	0.0585	0.0836	0.0194	0.0339
0.0	0.0	0.0	-1914.6541	-2323.4862	NaN	NaN	0.5482	0.115	0.6961	0.0561	0.0801	0.019	0.0338
0.0	0.0	0.0	-3345.6541	-2152.4862	NaN	NaN	0.3915	0.1187	0.6932	0.0552	0.0793	0.0191	0.0344
0.0	0.0	0.0	-2684.6541	-2478.4862	NaN	NaN	0.48	0.1195	0.692	0.0548	0.0798	0.0192	0.0347
0.0	0.0	0.0	-1261.6541	-117.4862	NaN	NaN	0.0852	0.12	0.69	0.0547	0.0812	0.0193	0.0348
0.0	0.0	0.0	-4127.6541	-2219.4862	NaN	NaN	0.3497	0.1198	0.6894	0.0544	0.0825	0.0193	0.0347
0.0	0.0	0.0	-1574.6541	-481.4862	NaN	NaN	0.2342	0.1169	0.6884	0.0554	0.085	0.0195	0.0347
0.0	0.0	0.0	-1969.6541	-89.4862	NaN	NaN	0.0435	0.1169	0.6888	0.0552	0.0849	0.0195	0.0347
0.0	0.0	0.0	-2137.6541	429.5138	NaN	NaN	-0.2515	0.1179	0.6866	0.0555	0.0852	0.0196	0.0351
0.0	0.0	0.0	-3608.6541	-4031.4862	NaN	NaN	0.5277	0.1245	0.6872	0.0518	0.0824	0.0193	0.0347
0.0	0.0	0.0	-2769.6541	-1990.4862	NaN	NaN	0.4182	0.1219	0.6863	0.0531	0.0839	0.0194	0.0353
0.0	0.0	0.0	-2168.6541	848.5138	NaN	NaN	-0.3	0.1192	0.6893	0.0527	0.0846	0.0194	0.0348
0.0	0.0	0.0	-3644.6541	-2224.4862	NaN	NaN	0.379	0.1174	0.6909	0.0527	0.0852	0.0193	0.0346
0.0	0.0	0.0	-1697.6541	3353.5138	NaN	NaN	1.3	0.1142	0.6864	0.0555	0.0884	0.02	0.0354
0.0	0.0	0.0	-1466.6541	-2216.4862	NaN	NaN	0.6018	0.1174	0.6888	0.0535	0.0859	0.0195	0.0349
0.0	0.0	0.0	-2956.6541	710.5138	NaN	NaN	-0.3	0.1184	0.6852	0.0547	0.0864	0.0197	0.0355
0.0	0.0	0.0	-4121.6541	-675.4862	NaN	NaN	0.1408	0.1199	0.6874	0.0539	0.0841	0.0193	0.0353
0.0	0.0	0.0	-3547.6541	1340.5138	NaN	NaN	-0.3	0.1206	0.6863	0.0548	0.0832	0.0194	0.0357
0.0	0.0	0.0	-2201.6541	30.5138	NaN	NaN	-0.0141	0.1231	0.6863	0.0539	0.0818	0.0192	0.0357
0.0	0.0	0.0	-3266.6541	-2803.4862	NaN	NaN	0.4618	0.1289	0.6828	0.0522	0.0811	0.0194	0.0356
0.0	0.0	0.0	-3532.6541	-2732.4862	NaN	NaN	0.4361	0.129	0.6814	0.0524	0.0819	0.0196	0.0357
0.0	0.0	0.0	-1432.6541	145.5138	NaN	NaN	-0.1131	0.1252	0.6802	0.0538	0.0846	0.0198	0.0364
0.0	0.0	0.0	-3049.6541	-1542.4862	NaN	NaN	0.3359	0.1285	0.6792	0.0521	0.0846	0.0197	0.036
0.0	0.0	0.0	-2805.6541	-1730.4862	NaN	NaN	0.3815	0.128	0.6766	0.0525	0.0864	0.02	0.0365
0.0	0.0	0.0	-1715.6541	-2573.4862	NaN	NaN	0.6	0.1267	0.6781	0.052	0.087	0.02	0.0363
0.0	0.0	0.0	-1214.6541	153.5138	NaN	NaN	-0.1447	0.1231	0.6781	0.0528	0.089	0.0204	0.0366
0.0	0.0	0.0	-1923.6541	-2831.4862	NaN	NaN	0.5955	0.1219	0.6819	0.0515	0.0887	0.0201	0.0359
0.0	0.0	0.0	-1295.6541	-312.4862	NaN	NaN	0.1943	0.1163	0.6848	0.0525	0.0904	0.0204	0.0357
0.0	0.0	0.0	-645.6541	498.5138	NaN	NaN	-0.3	0.1132	0.6856	0.0531	0.0918	0.0206	0.0356
0.0	0.0	0.0	-3370.6541	1029.5138	NaN	NaN	-0.3	0.1162	0.6835	0.0521	0.092	0.0205	0.0357
0.0	0.0	0.0	-2397.6541	-2543.4862	NaN	NaN	0.5148	0.1194	0.6834	0.0505	0.0911	0.0202	0.0354
0.0	0.0	0.0	-3454.6541	1960.5138	NaN	NaN	-0.3	0.1177	0.6824	0.0508	0.0931	0.0204	0.0357
0.0	0.0	0.0	-3486.6541	949.5138	NaN	NaN	-0.3	0.1181	0.6838	0.0496	0.0932	0.0203	0.035
0.0	0.0	0.0	-3444.6541	989.5138	NaN	NaN	-0.3	0.1189	0.6823	0.0497	0.0938	0.0203	0.035
0.0	0.0	0.0	-2545.6541	-702.4862	NaN	NaN	0.2163	0.1193	0.6816	0.0495	0.0943	0.0204	0.0349
0.0	0.0	0.0	-2434.6541	-1077.4862	NaN	NaN	0.3068	0.1223	0.6791	0.0492	0.0941	0.0205	0.0348
0.0	0.0	0.0	-3335.6541	-1555.4862	NaN	NaN	0.318	0.1244	0.6773	0.0489	0.0942	0.0205	0.0348
0.0	0.0	0.0	-1614.6541	-506.4862	NaN	NaN	0.2388	0.1236	0.6763	0.0488	0.0957	0.0207	0.035
0.0	0.0	0.0	-4633.6541	-2121.4862	NaN	NaN	0.3141	0.1248	0.6763	0.0477	0.0959	0.0206	0.0346
0.0	0.0	0.0	-2352.6541	149.5138	NaN	NaN	-0.0679	0.1219	0.6769	0.0476	0.0981	0.021	0.0346
0.0	0.0	0.0	-2073.6541	-1724.4862	NaN	NaN	0.454	0.1183	0.6832	0.0464	0.0978	0.0207	0.0336
0.0	0.0	0.0	-1011.6541	453.5138	NaN	NaN	-0.3	0.1071	0.6911	0.0472	0.1005	0.0216	0.0325
0.0	0.0	0.0	-1761.6541	872.5138	NaN	NaN	-0.3	0.1035	0.6955	0.0481	0.0993	0.0217	0.0319
0.0	0.0	0.0	-310.6541	172.5138	NaN	NaN	-0.3	0.1031	0.6954	0.0491	0.0983	0.022	0.032
0.0	0.0	0.0	-2406.6541	-2072.4862	NaN	NaN	0.4627	0.1035	0.7002	0.0472	0.0963	0.0215	0.0312
0.0	0.0	0.0	-3067.6541	-752.4862	NaN	NaN	0.197	0.1009	0.7053	0.0472	0.0943	0.0214	0.0308
0.0	0.0	0.0	-3190.6541	1345.5138	NaN	NaN	-0.3	0.0968	0.7093	0.0477	0.094	0.0217	0.0304
0.0	0.0	0.0	-3066.6541	-312.4862	NaN	NaN	0.0925	0.0966	0.7126	0.0462	0.0935	0.0213	0.0298
0.0	0.0	0.0	-566.6541	-2228.4862	NaN	NaN	0.7973	0.0953	0.7144	0.0471	0.0921	0.0213	0.0298
0.0	0.0	0.0	-1071.6541	1804.5138	NaN	NaN	1.3	0.0922	0.7146	0.0483	0.0932	0.0218	0.0299
0.0	0.0	0.0	-1986.6541	-427.4862	NaN	NaN	0.1771	0.0933	0.7171	0.0473	0.0914	0.0217	0.0293
0.0	0.0	0.0	-186.6541	522.5138	NaN	NaN	1.3	0.0962	0.7131	0.0478	0.0914	0.0218	0.0297
0.0	0.0	0.0	-3726.6541	-3025.4862	NaN	NaN	0.4481	0.1008	0.7123	0.0464	0.0896	0.0211	0.0298
0.0	0.0	0.0	-1823.6541	-1716.4862	NaN	NaN	0.4849	0.0978	0.7127	0.0473	0.0909	0.0216	0.0298
0.0	0.0	0.0	-2713.6541	3271.5138	NaN	NaN	1.3	0.099	0.7094	0.0479	0.0917	0.0216	0.0303
0.0	0.0	0.0	-2497.6541	-1892.4862	NaN	NaN	0.4311	0.1029	0.7077	0.0466	0.0911	0.0214	0.0304
0.0	0.0	0.0	-2569.6541	-1394.4862	NaN	NaN	0.3518	0.1051	0.7064	0.0467	0.0901	0.0211	0.0307
0.0	0.0	0.0	-3068.6541	2596.5138	NaN	NaN	-0.3	0.1021	0.7065	0.0477	0.0915	0.0217	0.0306
0.0	0.0	0.0	-2223.6541	-92.4862	NaN	NaN	0.0399	0.1062	0.7026	0.0477	0.0911	0.0216	0.0309
0.0	0.0	0.0	-2512.6541	1252.5138	NaN	NaN	-0.3	0.1137	0.6923	0.0491	0.0906	0.0218	0.0324
0.0	0.0	0.0	-2663.6541	-2823.4862	NaN	NaN	0.5146	0.1236	0.6834	0.0485	0.0893	0.0217	0.0333
0.0	0.0	0.0	-3211.6541	-1243.4862	NaN	NaN	0.2791	0.1298	0.6756	0.0483	0.0904	0.0219	0.034
0.0	0.0	0.0	-2316.6541	-3695.4862	NaN	NaN	0.6147	0.1319	0.6749	0.0473	0.0906	0.0212	0.034
0.0	0.0	0.0	-2620.6541	365.5138	NaN	NaN	-0.1621	0.1209	0.682	0.0482	0.0936	0.0218	0.0335
0.0	0.0	0.0	-2307.6541	-283.4862	NaN	NaN	0.1094	0.1117	0.6925	0.0481	0.0935	0.0217	0.0324
0.0	0.0	0.0	-1198.6541	3349.5138	NaN	NaN	1.3	0.1097	0.6928	0.0492	0.0938	0.0221	0.0325
0.0	0.0	0.0	-2817.6541	-2870.4862	NaN	NaN	0.5046	0.1183	0.6875	0.0486	0.0911	0.0215	0.0329
0.0	0.0	0.0	-1362.6541	-4062.4862	NaN	NaN	0.7488	0.1217	0.6834	0.0488	0.0911	0.0214	0.0336
0.0	0.0	0.0	-1896.6541	-2344.4862	NaN	NaN	0.5528	0.118	0.688	0.0491	0.0905	0.0212	0.0333
0.0	0.0	0.0	-663.6541	1757.5138	NaN	NaN	1.3	0.1073	0.6952	0.0494	0.094	0.0218	0.0323
0.0	0.0	0.0	-1735.6541	-2020.4862	NaN	NaN	0.5379	0.1082	0.6975	0.0491	0.0921	0.021	0.0321
0.0	0.0	0.0	-2234.6541	3336.5138	NaN	NaN	1.3	0.1049	0.6945	0.0516	0.0944	0.0218	0.0328
0.0	0.0	0.0	-3281.6541	-3237.4862	NaN	NaN	0.4966	0.1118	0.6933	0.0497	0.0918	0.0208	0.0327
0.0	0.0	0.0	-2090.6541	-1332.4862	NaN	NaN	0.3893	0.1153	0.687	0.0509	0.0923	0.0207	0.0337
0.0	0.0	0.0	-3011.6541	-1120.4862	NaN	NaN	0.2712	0.1151	0.6889	0.0505	0.0914	0.0205	0.0335
0.0	0.0	0.0	-3825.6541	-1195.4862	NaN	NaN	0.2381	0.1134	0.6908	0.0509	0.091	0.0206	0.0333
0.0	0.0	0.0	-1799.6541	-696.4862	NaN	NaN	0.279	0.1111	0.6938	0.0506	0.0912	0.0206	0.0327
0.0	0.0	0.0	-843.6541	-1471.4862	NaN	NaN	0.6356	0.1094	0.6945	0.051	0.0917	0.0208	0.0326
0.0	0.0	0.0	-2042.6541	-756.4862	NaN	NaN	0.2703	0.1067	0.6975	0.0509	0.0919	0.0208	0.0321
0.0	0.0	0.0	-2740.6541	-138.4862	NaN	NaN	0.0481	0.1026	0.7015	0.0514	0.0921	0.0208	0.0316
0.0	0.0	0.0	-1983.6541	716.5138	NaN	NaN	-0.3	0.1016	0.7018	0.0519	0.0924	0.0208	0.0315
0.0	0.0	0.0	-1509.6541	-1046.4862	NaN	NaN	0.4094	0.104	0.7003	0.0521	0.0911	0.0206	0.0319
0.0	0.0	0.0	-2942.6541	-663.4862	NaN	NaN	0.184	0.1048	0.7016	0.0514	0.0902	0.0205	0.0316
0.0	0.0	0.0	-2886.6541	-127.4862	NaN	NaN	0.0423	0.1034	0.705	0.0508	0.0892	0.0204	0.0312
0.0	0.0	0.0	-1108.6541	-1439.4862	NaN	NaN	0.5649	0.1024	0.7043	0.0511	0.0902	0.0206	0.0314
0.0	0.0	0.0	-4556.6541	109.5138	NaN	NaN	-0.0246	0.1033	0.7064	0.0497	0.0894	0.0203	0.0309
0.0	0.0	0.0	-798.6541	-816.4862	NaN	NaN	0.5055	0.0996	0.709	0.0504	0.0897	0.0206	0.0307
0.0	0.0	0.0	-2996.6541	2265.5138	NaN	NaN	-0.3	0.0971	0.7091	0.0518	0.0902	0.0209	0.0307
0.0	0.0	0.0	-3589.6541	133.5138	NaN	NaN	-0.0386	0.0953	0.7131	0.0511	0.0896	0.0207	0.03
0.0	0.0	0.0	-750.6541	2214.5138	NaN	NaN	1.3	0.0958	0.7114	0.0522	0.0894	0.0207	0.0305
0.0	0.0	0.0	-1826.6541	-656.4862	NaN	NaN	0.2644	0.0963	0.7142	0.051	0.0879	0.0203	0.0302
0.0	0.0	0.0	-2580.6541	-802.4862	NaN	NaN	0.2372	0.0948	0.7169	0.0509	0.0872	0.0202	0.03
0.0	0.0	0.0	-1093.6541	-73.4862	NaN	NaN	0.063	0.0941	0.7158	0.0523	0.0872	0.0203	0.0303
0.0	0.0	0.0	-1870.6541	-112.4862	NaN	NaN	0.0567	0.0935	0.7172	0.0512	0.0879	0.0202	0.0299
0.0	0.0	0.0	-1700.6541	-3670.4862	NaN	NaN	0.6834	0.0943	0.7179	0.0509	0.0875	0.0197	0.0297
0.0	0.0	0.0	-1677.6541	3548.5138	NaN	NaN	1.3	0.0896	0.7159	0.0539	0.0902	0.0205	0.0299
0.0	0.0	0.0	-3916.6541	981.5138	NaN	NaN	-0.3	0.0902	0.7168	0.0533	0.0896	0.0205	0.0296
0.0	0.0	0.0	-2525.6541	1068.5138	NaN	NaN	-0.3	0.0932	0.7133	0.0534	0.0895	0.0205	0.0301
0.0	0.0	0.0	-1664.6541	-2429.4862	NaN	NaN	0.5934	0.0945	0.7178	0.0505	0.0879	0.02	0.0294
0.0	0.0	0.0	-3044.6541	-571.4862	NaN	NaN	0.158	0.0934	0.7169	0.0521	0.0878	0.0201	0.0296
0.0	0.0	0.0	-1324.6541	1427.5138	NaN	NaN	1.3	0.0915	0.7158	0.0531	0.0895	0.0206	0.0295
0.0	0.0	0.0	-3669.6541	348.5138	NaN	NaN	-0.1049	0.0968	0.7063	0.0552	0.0898	0.0212	0.0308
0.0	0.0	0.0	-405.6541	989.5138	NaN	NaN	1.3	0.1107	0.6835	0.0556	0.0941	0.0241	0.0319
0.0	0.0	0.0	-2707.6541	-2045.4862	NaN	NaN	0.4303	0.1585	0.6327	0.0572	0.0893	0.0307	0.0316
0.0	0.0	0.0	-1616.6541	-1814.4862	NaN	NaN	0.5288	0.1935	0.5879	0.0636	0.0863	0.0381	0.0307
0.0	0.0	0.0	-1685.6541	-849.4862	NaN	NaN	0.3351	0.2015	0.5812	0.0645	0.0839	0.039	0.0298
0.0	0.0	0.0	-1607.6541	-186.4862	NaN	NaN	0.1039	0.1918	0.5899	0.0664	0.0842	0.0387	0.029
0.0	0.0	0.0	-1636.6541	298.5138	NaN	NaN	-0.2231	0.1866	0.5906	0.0691	0.0855	0.039	0.0292
0.0	0.0	0.0	-2870.6541	-509.4862	NaN	NaN	0.1507	0.1939	0.5837	0.0683	0.0842	0.04	0.0299
0.0	0.0	0.0	-3407.6541	1299.5138	NaN	NaN	-0.3	0.2097	0.5647	0.0675	0.0837	0.0426	0.0318
0.0	0.0	0.0	-2499.6541	-2685.4862	NaN	NaN	0.5179	0.241	0.5378	0.0634	0.0793	0.0444	0.0342
0.0	0.0	0.0	-3010.6541	-1650.4862	NaN	NaN	0.3541	0.2444	0.535	0.0634	0.0782	0.0446	0.0345
0.0	0.0	0.0	-2645.6541	-990.4862	NaN	NaN	0.2724	0.2293	0.5499	0.0655	0.0788	0.043	0.0335
0.0	0.0	0.0	-1591.6541	-1847.4862	NaN	NaN	0.5372	0.2221	0.5538	0.0659	0.0824	0.0429	0.0329
0.0	0.0	0.0	-1234.6541	-2161.4862	NaN	NaN	0.6365	0.2331	0.5364	0.0641	0.0843	0.0469	0.0351
0.0	0.0	0.0	-342.6541	1226.5138	NaN	NaN	1.3	0.2533	0.5069	0.0627	0.083	0.0541	0.0401
0.0	0.0	0.0	-1689.6541	-221.4862	NaN	NaN	0.1159	0.2598	0.4983	0.0622	0.0806	0.0568	0.0422
0.0	0.0	0.0	-3088.6541	3330.5138	NaN	NaN	1.3	0.2527	0.498	0.0662	0.0805	0.059	0.0436
0.0	0.0	0.0	-2421.6541	1822.5138	NaN	NaN	-0.3	0.2539	0.5026	0.0657	0.0783	0.0571	0.0424
0.0	0.0	0.0	-513.6541	-1876.4862	NaN	NaN	0.7851	0.261	0.5031	0.0638	0.0764	0.0544	0.0413
0.0	0.0	0.0	218.3459	-2719.4862	NaN	NaN	1.0873	0.2748	0.4954	0.0617	0.0745	0.0522	0.0414
0.0	0.0	0.0	-1203.6541	-2650.4862	NaN	NaN	0.6877	0.2885	0.484	0.0599	0.0746	0.0514	0.0417
0.0	0.0	0.0	-3726.6541	-794.4862	NaN	NaN	0.1757	0.298	0.4738	0.0583	0.0761	0.0514	0.0424
0.0	0.0	0.0	-2254.6541	-2419.4862	NaN	NaN	0.5176	0.3029	0.4695	0.057	0.0769	0.0513	0.0424
0.0	0.0	0.0	-1597.6541	-284.4862	NaN	NaN	0.1512	0.2936	0.4741	0.0593	0.0778	0.0522	0.043
0.0	0.0	0.0	-2032.6541	6.5138	NaN	NaN	-0.0032	0.2926	0.4751	0.0598	0.0775	0.0519	0.0431
0.0	0.0	0.0	-2707.6541	-3887.4862	NaN	NaN	0.5894	0.3035	0.4705	0.0573	0.0763	0.0503	0.0421
0.0	0.0	0.0	-2935.6541	-1432.4862	NaN	NaN	0.3279	0.3035	0.4703	0.0577	0.076	0.0502	0.0423
0.0	0.0	0.0	-3632.6541	586.5138	NaN	NaN	-0.1925	0.2992	0.4749	0.0581	0.0755	0.0502	0.0422
0.0	0.0	0.0	-4097.6541	-920.4862	NaN	NaN	0.1834	0.2932	0.4812	0.0587	0.075	0.0501	0.0418
0.0	0.0	0.0	-2129.6541	78.5138	NaN	NaN	-0.0383	0.2778	0.4908	0.0618	0.0758	0.0513	0.0426
0.0	0.0	0.0	-3031.6541	-201.4862	NaN	NaN	0.0623	0.2724	0.4942	0.063	0.0759	0.0518	0.0426
0.0	0.0	0.0	-3823.6541	1110.5138	NaN	NaN	-0.3	0.2694	0.4956	0.0634	0.0767	0.0523	0.0425
0.0	0.0	0.0	-1697.6541	-382.4862	NaN	NaN	0.1839	0.2691	0.4961	0.0637	0.0762	0.0521	0.0427
0.0	0.0	0.0	-1105.6541	1651.5138	NaN	NaN	1.3	0.2693	0.4945	0.0645	0.077	0.0522	0.0426
0.0	0.0	0.0	-3719.6541	-2378.4862	NaN	NaN	0.39	0.2871	0.4913	0.059	0.074	0.0483	0.0403
0.0	0.0	0.0	-2677.6541	-1526.4862	NaN	NaN	0.3631	0.2859	0.4899	0.0602	0.0746	0.0487	0.0407
0.0	0.0	0.0	-3479.6541	332.5138	NaN	NaN	-0.1057	0.2792	0.4932	0.061	0.0758	0.05	0.0407
0.0	0.0	0.0	-1923.6541	1751.5138	NaN	NaN	-0.3	0.2745	0.4911	0.063	0.0783	0.0515	0.0416
0.0	0.0	0.0	-1484.6541	360.5138	NaN	NaN	-0.3	0.2842	0.4834	0.0607	0.0792	0.0508	0.0416
0.0	0.0	0.0	-2067.6541	-1379.4862	NaN	NaN	0.4002	0.2907	0.4775	0.0588	0.0808	0.0506	0.0416
0.0	0.0	0.0	-3030.6541	790.5138	NaN	NaN	-0.3	0.2926	0.4736	0.0583	0.0822	0.0511	0.0422
0.0	0.0	0.0	-3838.6541	3374.5138	NaN	NaN	-0.3	0.2936	0.4711	0.0582	0.0839	0.0509	0.0423
0.0	0.0	0.0	-3267.6541	-19.4862	NaN	NaN	0.0059	0.3091	0.4657	0.0543	0.0822	0.0479	0.0408
0.0	0.0	0.0	-3062.6541	-264.4862	NaN	NaN	0.0795	0.3172	0.4617	0.0529	0.0814	0.0472	0.0396
0.0	0.0	0.0	-3093.6541	-1379.4862	NaN	NaN	0.3084	0.3216	0.46	0.0519	0.0816	0.0464	0.0384
0.0	0.0	0.0	-2953.6541	-532.4862	NaN	NaN	0.1527	0.3366	0.4471	0.0503	0.0824	0.0471	0.0366
0.0	0.0	0.0	-823.6541	97.5138	NaN	NaN	-0.1343	0.3377	0.4441	0.05	0.0844	0.0473	0.0366
0.0	0.0	0.0	-2008.6541	-3345.4862	NaN	NaN	0.6248	0.3613	0.42	0.0469	0.0869	0.0503	0.0346
0.0	0.0	0.0	-2901.6541	849.5138	NaN	NaN	-0.3	0.3395	0.4345	0.0496	0.0896	0.0496	0.0373
0.0	0.0	0.0	-2210.6541	333.5138	NaN	NaN	-0.1777	0.3405	0.4331	0.0485	0.091	0.0492	0.0377
0.0	0.0	0.0	-2494.6541	-783.4862	NaN	NaN	0.239	0.35	0.4234	0.0468	0.0932	0.0501	0.0364
0.0	0.0	0.0	-1900.6541	-3826.4862	NaN	NaN	0.6681	0.3657	0.4096	0.0445	0.094	0.0518	0.0343
0.0	0.0	0.0	-2882.6541	31.5138	NaN	NaN	-0.0111	0.3645	0.4091	0.0441	0.096	0.052	0.0342
0.0	0.0	0.0	-2624.6541	-3870.4862	NaN	NaN	0.5959	0.375	0.4007	0.0422	0.0955	0.0534	0.0332
0.0	0.0	0.0	-3199.6541	-528.4862	NaN	NaN	0.1418	0.3727	0.3992	0.0425	0.098	0.0538	0.0338
0.0	0.0	0.0	-2575.6541	-4133.4862	NaN	NaN	0.6161	0.3773	0.3965	0.0412	0.0975	0.0543	0.0331
0.0	0.0	0.0	-2817.6541	2241.5138	NaN	NaN	-0.3	0.3692	0.3984	0.042	0.1014	0.0547	0.0343
0.0	0.0	0.0	-1411.6541	-1483.4862	NaN	NaN	0.5124	0.3739	0.3949	0.0411	0.1009	0.0554	0.0338
0.0	0.0	0.0	-3906.6541	-17.4862	NaN	NaN	0.0045	0.3758	0.3909	0.0416	0.1016	0.0561	0.0339
0.0	0.0	0.0	-2660.6541	57.5138	NaN	NaN	-0.0221	0.3788	0.3876	0.042	0.1011	0.0567	0.0338
0.0	0.0	0.0	-1393.6541	57.5138	NaN	NaN	-0.043	0.38	0.3845	0.0428	0.1013	0.0573	0.0342
0.0	0.0	0.0	-3268.6541	-237.4862	NaN	NaN	0.0677	0.3855	0.38	0.0431	0.0998	0.0578	0.0337
0.0	0.0	0.0	-4174.6541	-437.4862	NaN	NaN	0.0949	0.3998	0.369	0.0431	0.0964	0.0586	0.0331
0.0	0.0	0.0	-3311.6541	-1703.4862	NaN	NaN	0.3397	0.4263	0.3482	0.0423	0.0915	0.0593	0.0324
0.0	0.0	0.0	-3232.6541	-3596.4862	NaN	NaN	0.5266	0.4759	0.3064	0.0404	0.0839	0.06	0.0334
0.0	0.0	0.0	-2519.6541	-2000.4862	NaN	NaN	0.4426	0.4884	0.2919	0.0412	0.0828	0.0634	0.0323
0.0	0.0	0.0	-2989.6541	-2022.4862	NaN	NaN	0.4035	0.4787	0.2958	0.0413	0.0864	0.0651	0.0327
0.0	0.0	0.0	-3283.6541	-1500.4862	NaN	NaN	0.3136	0.4626	0.3031	0.0435	0.0908	0.0679	0.0321
0.0	0.0	0.0	-1070.6541	130.5138	NaN	NaN	-0.1388	0.4385	0.3212	0.0436	0.0968	0.0667	0.0331
0.0	0.0	0.0	-3026.6541	-479.4862	NaN	NaN	0.1368	0.4618	0.3023	0.0446	0.0907	0.0672	0.0334
0.0	0.0	0.0	-3154.6541	-1490.4862	NaN	NaN	0.3209	0.4929	0.2797	0.0439	0.0832	0.0656	0.0347
0.0	0.0	0.0	-3542.6541	-1138.4862	NaN	NaN	0.2432	0.5202	0.258	0.045	0.0767	0.0665	0.0335
0.0	0.0	0.0	-2500.6541	-1310.4862	NaN	NaN	0.3439	0.5492	0.2376	0.0439	0.0713	0.0644	0.0335
0.0	0.0	0.0	-2682.6541	-2147.4862	NaN	NaN	0.4446	0.5727	0.217	0.0448	0.0675	0.0664	0.0316
0.0	0.0	0.0	-2811.6541	-1084.4862	NaN	NaN	0.2783	0.555	0.2264	0.0463	0.0716	0.0694	0.0313
0.0	0.0	0.0	-3015.6541	1390.5138	NaN	NaN	-0.3	0.587	0.2042	0.0448	0.0661	0.0674	0.0305
0.0	0.0	0.0	-2261.6541	567.5138	NaN	NaN	-0.3	0.58	0.2055	0.0465	0.0681	0.0698	0.0302
0.0	0.0	0.0	-2911.6541	-788.4862	NaN	NaN	0.2131	0.6562	0.1593	0.0413	0.0549	0.0595	0.0287
0.0	0.0	0.0	-2424.6541	-1644.4862	NaN	NaN	0.4041	0.6462	0.1604	0.0441	0.0579	0.063	0.0283
0.0	0.0	0.0	-2309.6541	300.5138	NaN	NaN	-0.1496	0.6892	0.1347	0.0421	0.0497	0.0562	0.0281
0.0	0.0	0.0	-661.6541	-2984.4862	NaN	NaN	0.8185	0.7432	0.1043	0.0392	0.0404	0.0468	0.0262
0.0	0.0	0.0	-1036.6541	-267.4862	NaN	NaN	0.2051	0.6865	0.1288	0.044	0.0529	0.0597	0.0281
0.0	0.0	0.0	-2740.6541	-1073.4862	NaN	NaN	0.2814	0.8115	0.0691	0.0283	0.0323	0.0377	0.0211
0.0	0.0	0.0	-3741.6541	-3050.4862	NaN	NaN	0.4491	0.836	0.0517	0.0232	0.0333	0.0376	0.0182
0.0	0.0	0.0	-1833.6541	-343.4862	NaN	NaN	0.1578	0.8396	0.0474	0.0213	0.0333	0.041	0.0174
0.0	0.0	0.0	-2289.6541	508.5138	NaN	NaN	-0.2855	0.8417	0.0459	0.0211	0.0327	0.0411	0.0175
0.0	0.0	0.0	-2792.6541	1476.5138	NaN	NaN	-0.3	0.8396	0.0456	0.0216	0.0332	0.042	0.0179
0.0	0.0	0.0	-466.6541	-236.4862	NaN	NaN	0.3363	0.8377	0.0454	0.022	0.0337	0.043	0.0182
0.0	0.0	0.0	-1799.6541	-851.4862	NaN	NaN	0.3212	0.8382	0.0451	0.0221	0.0334	0.0428	0.0184
0.0	0.0	0.0	-2029.6541	3250.5138	NaN	NaN	1.3	0.8363	0.0458	0.0225	0.0337	0.0431	0.0187
0.0	0.0	0.0	-2301.6541	-327.4862	NaN	NaN	0.1246	0.8442	0.0443	0.0217	0.0314	0.0397	0.0186
0.0	0.0	0.0	-2891.6541	-1483.4862	NaN	NaN	0.3391	0.8433	0.045	0.0222	0.0312	0.0393	0.0191
0.0	0.0	0.0	-2322.6541	-1174.4862	NaN	NaN	0.3358	0.8383	0.0471	0.0226	0.0322	0.0405	0.0193
0.0	0.0	0.0	-3369.6541	1389.5138	NaN	NaN	-0.3	0.8319	0.0493	0.0234	0.034	0.042	0.0193
0.0	0.0	0.0	4454.3459	1810.5138	NaN	NaN	0.289	0.8041	0.0584	0.0268	0.0409	0.0497	0.0202
0.0	0.0	0.0	-2327.6541	1868.5138	NaN	NaN	-0.3	0.8321	0.0492	0.0236	0.0342	0.0417	0.0192
0.0	0.0	0.0	-1599.6541	-1136.4862	NaN	NaN	0.4154	0.8321	0.0498	0.0241	0.0342	0.0403	0.0195
0.0	0.0	0.0	-3943.6541	170.5138	NaN	NaN	-0.0452	0.8372	0.0483	0.0241	0.0328	0.0381	0.0194
0.0	0.0	0.0	-3307.6541	-541.4862	NaN	NaN	0.1407	0.8391	0.0473	0.0245	0.0322	0.0372	0.0196
0.0	0.0	0.0	-1365.6541	-2224.4862	NaN	NaN	0.6196	0.8401	0.0465	0.0248	0.0321	0.037	0.0194
0.0	0.0	0.0	-2723.6541	1033.5138	NaN	NaN	-0.3	0.8386	0.0472	0.0247	0.033	0.0375	0.019
0.0	0.0	0.0	-2968.6541	-1110.4862	NaN	NaN	0.2722	0.8499	0.0425	0.0247	0.0303	0.0339	0.0188
0.0	0.0	0.0	-3057.6541	-2786.4862	NaN	NaN	0.4768	0.8553	0.0398	0.0256	0.0283	0.0318	0.0193
0.0	0.0	0.0	-3118.6541	-3489.4862	NaN	NaN	0.5281	0.857	0.039	0.0266	0.0272	0.0304	0.0197
0.0	0.0	0.0	-2958.6541	909.5138	NaN	NaN	-0.3	0.8511	0.0414	0.0269	0.029	0.032	0.0196
0.0	0.0	0.0	-1402.6541	-2043.4862	NaN	NaN	0.593	0.8588	0.0383	0.0267	0.0275	0.0297	0.019
0.0	0.0	0.0	-2065.6541	-1645.4862	NaN	NaN	0.4434	0.8435	0.0442	0.0272	0.0315	0.034	0.0196
0.0	0.0	0.0	-2155.6541	2139.5138	NaN	NaN	-0.3	0.8394	0.0461	0.0263	0.0335	0.0358	0.0189
0.0	0.0	0.0	-1261.6541	-1390.4862	NaN	NaN	0.5243	0.843	0.0447	0.026	0.0326	0.0346	0.0191
0.0	0.0	0.0	-2446.6541	1093.5138	NaN	NaN	-0.3	0.8394	0.0456	0.0266	0.0331	0.0356	0.0197
0.0	0.0	0.0	-1802.6541	-2479.4862	NaN	NaN	0.579	0.8388	0.0456	0.0266	0.0332	0.0358	0.02
0.0	0.0	0.0	-3911.6541	-113.4862	NaN	NaN	0.0282	0.8359	0.0464	0.0272	0.0337	0.0361	0.0206
0.0	0.0	0.0	-2052.6541	2334.5138	NaN	NaN	1.3	0.8287	0.0486	0.0276	0.0357	0.0382	0.0211
0.0	0.0	0.0	-1769.6541	1124.5138	NaN	NaN	-0.3	0.8309	0.0471	0.0275	0.0354	0.0378	0.0213
0.0	0.0	0.0	-2220.6541	946.5138	NaN	NaN	-0.3	0.8227	0.0492	0.0285	0.0376	0.0402	0.0218
0.0	0.0	0.0	-3230.6541	1463.5138	NaN	NaN	-0.3	0.8211	0.049	0.029	0.0383	0.0409	0.0218
0.0	0.0	0.0	-2029.6541	157.5138	NaN	NaN	-0.0841	0.8332	0.0439	0.029	0.0348	0.0371	0.0219
0.0	0.0	0.0	-2186.6541	-2889.4862	NaN	NaN	0.5692	0.834	0.0425	0.0298	0.0341	0.037	0.0225
0.0	0.0	0.0	-2806.6541	-312.4862	NaN	NaN	0.1002	0.8261	0.0449	0.0305	0.0363	0.0395	0.0226
0.0	0.0	0.0	-2925.6541	-325.4862	NaN	NaN	0.1001	0.8177	0.0475	0.0306	0.0394	0.0423	0.0224
0.0	0.0	0.0	-1600.6541	371.5138	NaN	NaN	-0.3	0.7985	0.0532	0.0317	0.0453	0.0484	0.0228
0.0	0.0	0.0	-2115.6541	-585.4862	NaN	NaN	0.2168	0.7835	0.0573	0.0317	0.0506	0.0533	0.0236
0.0	0.0	0.0	-2716.6541	-1504.4862	NaN	NaN	0.3564	0.8396	0.0381	0.0287	0.0347	0.0366	0.0224
0.0	0.0	0.0	-3125.6541	965.5138	NaN	NaN	-0.3	0.8424	0.0369	0.0318	0.032	0.0335	0.0235
0.0	0.0	0.0	-3527.6541	-2306.4862	NaN	NaN	0.3953	0.8515	0.0342	0.0317	0.0291	0.03	0.0234
0.0	0.0	0.0	-2234.6541	-1346.4862	NaN	NaN	0.376	0.8541	0.0338	0.0317	0.0285	0.0289	0.0231
0.0	0.0	0.0	-1956.6541	-415.4862	NaN	NaN	0.1752	0.8566	0.0334	0.0313	0.0283	0.0278	0.0225
0.0	0.0	0.0	-3391.6541	-2534.4862	NaN	NaN	0.4277	0.8587	0.033	0.031	0.0282	0.027	0.0222
0.0	0.0	0.0	-1945.6541	-1783.4862	NaN	NaN	0.4783	0.8606	0.0323	0.0307	0.0281	0.0264	0.0218
0.0	0.0	0.0	-3916.6541	627.5138	NaN	NaN	-0.1908	0.8626	0.0318	0.0304	0.0281	0.0257	0.0214
0.0	0.0	0.0	-913.6541	122.5138	NaN	NaN	-0.1549	0.8647	0.0311	0.0298	0.0281	0.0253	0.021
0.0	0.0	0.0	-2466.6541	-610.4862	NaN	NaN	0.1984	0.8644	0.0312	0.0293	0.0283	0.0256	0.0211
0.0	0.0	0.0	-1631.6541	-3403.4862	NaN	NaN	0.6759	0.8642	0.0312	0.0291	0.0287	0.0259	0.0209
0.0	0.0	0.0	-2752.6541	-1215.4862	NaN	NaN	0.3063	0.8643	0.0309	0.0285	0.0292	0.0263	0.0208
0.0	0.0	0.0	-2479.6541	-926.4862	NaN	NaN	0.272	0.8651	0.0306	0.0274	0.0297	0.0262	0.0211
0.0	0.0	0.0	-2121.6541	21.5138	NaN	NaN	-0.0102	0.8675	0.0302	0.0266	0.0291	0.0256	0.021
0.0	0.0	0.0	-2713.6541	-2645.4862	NaN	NaN	0.4936	0.8588	0.0323	0.0277	0.0312	0.027	0.023
0.0	0.0	0.0	-3304.6541	-1439.4862	NaN	NaN	0.3034	0.8891	0.0237	0.0229	0.0252	0.0221	0.017
