# Supplementary material for: DeepFRET, a software for rapid and automated single-molecule FRET data classification using deep learning
Source: eLife. 2020 Nov 3;9:e60404. doi: 10.7554/eLife.60404 (PMC7609065; doi:10.7554/eLife.60404)
Supplement: Figure 4—source data 1. [file elife-60404-fig4-data1.zip › Figure 4-source data 1/Fig_S4a/Traces/traces_all_n294/Traces_Fig2d_4mMAc_mov3_combined_tif_pair53.txt]

Exported by DeepFRET
Date: 2020-08-26, 18:13
Video filename: None
FRET pair #53
Bleaches at 33
D-Dexc-bg	A-Dexc-bg	A-Aexc-bg	D-Dexc-rw	A-Dexc-rw	A-Aexc-rw	S	E	p_bleached	p_aggregated	p_noisy	p_scrambled	p_static	p_dynamic
0.0	0.0	0.0	27870.9683	8117.3221	NaN	NaN	0.2256	0.0859	0.0236	0.0515	0.7677	0.0431	0.0282
0.0	0.0	0.0	28694.9683	8105.3221	NaN	NaN	0.2203	0.0963	0.0206	0.0415	0.781	0.0364	0.0243
0.0	0.0	0.0	34448.9683	9000.3221	NaN	NaN	0.2071	0.1274	0.0222	0.0406	0.7499	0.0358	0.0241
0.0	0.0	0.0	33480.9683	6184.3221	NaN	NaN	0.1559	0.135	0.0222	0.0397	0.7436	0.035	0.0245
0.0	0.0	0.0	32253.9683	4042.3221	NaN	NaN	0.1114	0.1323	0.0208	0.0399	0.7481	0.0334	0.0255
0.0	0.0	0.0	30999.9683	5329.3221	NaN	NaN	0.1467	0.1133	0.019	0.0397	0.7704	0.0316	0.026
0.0	0.0	0.0	29698.9683	8660.3221	NaN	NaN	0.2258	0.1123	0.0182	0.0397	0.7725	0.0301	0.0272
0.0	0.0	0.0	27176.9683	7989.3221	NaN	NaN	0.2272	0.1196	0.0184	0.0398	0.7657	0.0291	0.0274
0.0	0.0	0.0	29507.9683	7225.3221	NaN	NaN	0.1967	0.129	0.0187	0.0392	0.757	0.0285	0.0276
0.0	0.0	0.0	30366.9683	7460.3221	NaN	NaN	0.1972	0.1392	0.0193	0.0393	0.7459	0.0287	0.0277
0.0	0.0	0.0	27361.9683	5797.3221	NaN	NaN	0.1748	0.1491	0.0197	0.0392	0.7352	0.0289	0.0278
0.0	0.0	0.0	31159.9683	8767.3221	NaN	NaN	0.2196	0.1526	0.0201	0.0397	0.7297	0.0295	0.0283
0.0	0.0	0.0	28952.9683	9957.3221	NaN	NaN	0.2559	0.1591	0.0205	0.0402	0.7212	0.03	0.029
0.0	0.0	0.0	29696.9683	6852.3221	NaN	NaN	0.1875	0.1664	0.0208	0.0405	0.713	0.0306	0.0286
0.0	0.0	0.0	29985.9683	11301.3221	NaN	NaN	0.2737	0.1728	0.0213	0.0407	0.7053	0.031	0.0289
0.0	0.0	0.0	29248.9683	8594.3221	NaN	NaN	0.2271	0.1842	0.0217	0.0404	0.6941	0.0315	0.0281
0.0	0.0	0.0	31188.9683	8063.3221	NaN	NaN	0.2054	0.198	0.0223	0.0392	0.6811	0.0318	0.0276
0.0	0.0	0.0	27258.9683	9013.3221	NaN	NaN	0.2485	0.2103	0.0224	0.04	0.6662	0.0326	0.0284
0.0	0.0	0.0	30209.9683	5735.3221	NaN	NaN	0.1596	0.2237	0.0227	0.0402	0.6511	0.0333	0.0289
0.0	0.0	0.0	29057.9683	6668.3221	NaN	NaN	0.1867	0.243	0.023	0.0401	0.6311	0.0339	0.0289
0.0	0.0	0.0	26932.9683	7217.3221	NaN	NaN	0.2113	0.2533	0.0233	0.0401	0.6204	0.034	0.0288
0.0	0.0	0.0	27029.9683	7702.3221	NaN	NaN	0.2218	0.258	0.0237	0.0403	0.6153	0.0339	0.0288
0.0	0.0	0.0	28220.9683	9166.3221	NaN	NaN	0.2452	0.2577	0.024	0.0404	0.6157	0.0334	0.0288
0.0	0.0	0.0	28971.9683	5437.3221	NaN	NaN	0.158	0.2571	0.0244	0.0408	0.6162	0.0331	0.0285
0.0	0.0	0.0	27835.9683	6189.3221	NaN	NaN	0.1819	0.2585	0.025	0.0411	0.614	0.0332	0.0281
0.0	0.0	0.0	30205.9683	8472.3221	NaN	NaN	0.219	0.2604	0.0258	0.0425	0.609	0.034	0.0282
0.0	0.0	0.0	27785.9683	8516.3221	NaN	NaN	0.2346	0.2709	0.0271	0.0429	0.595	0.0358	0.0282
0.0	0.0	0.0	22786.9683	5380.3221	NaN	NaN	0.191	0.3111	0.0289	0.0423	0.5513	0.0391	0.0272
0.0	0.0	0.0	26774.9683	6256.3221	NaN	NaN	0.1894	0.3414	0.0304	0.0422	0.5175	0.0414	0.0271
0.0	0.0	0.0	33795.9683	7005.3221	NaN	NaN	0.1717	0.3847	0.0316	0.0414	0.4729	0.0438	0.0256
0.0	0.0	0.0	23371.9683	6811.3221	NaN	NaN	0.2257	0.4562	0.0332	0.0383	0.4035	0.0442	0.0246
0.0	0.0	0.0	28472.9683	4629.3221	NaN	NaN	0.1398	0.5121	0.0324	0.0368	0.3517	0.0434	0.0236
0.0	0.0	0.0	30086.9683	8768.3221	NaN	NaN	0.2257	0.4936	0.033	0.039	0.3656	0.0443	0.0244
0.0	0.0	0.0	27175.9683	10130.3221	NaN	NaN	0.2715	0.557	0.0333	0.0341	0.3097	0.0438	0.0221
0.0	0.0	0.0	31823.9683	8137.3221	NaN	NaN	0.2036	0.5334	0.032	0.0369	0.3295	0.0444	0.0237
0.0	0.0	0.0	31318.9683	7403.3221	NaN	NaN	0.1912	0.497	0.033	0.0381	0.3616	0.0452	0.0252
0.0	0.0	0.0	29804.9683	6369.3221	NaN	NaN	0.1761	0.5168	0.0331	0.0369	0.3424	0.0461	0.0247
0.0	0.0	0.0	27931.9683	8138.3221	NaN	NaN	0.2256	0.4914	0.0346	0.0387	0.3612	0.0471	0.027
0.0	0.0	0.0	29276.9683	4738.3221	NaN	NaN	0.1393	0.5029	0.0352	0.0387	0.3485	0.048	0.0266
0.0	0.0	0.0	26495.9683	10136.3221	NaN	NaN	0.2767	0.5186	0.0361	0.038	0.3327	0.0473	0.0273
0.0	0.0	0.0	30560.9683	6161.3221	NaN	NaN	0.1678	0.5437	0.0362	0.037	0.3082	0.0482	0.0266
0.0	0.0	0.0	27810.9683	8572.3221	NaN	NaN	0.2356	0.5369	0.0393	0.039	0.3095	0.048	0.0274
0.0	0.0	0.0	29180.9683	4930.3221	NaN	NaN	0.1445	0.5971	0.0382	0.037	0.2529	0.0489	0.026
0.0	0.0	0.0	21562.9683	6320.3221	NaN	NaN	0.2267	0.6616	0.042	0.0375	0.1896	0.046	0.0232
0.0	0.0	0.0	913.9683	2786.3221	NaN	NaN	0.753	0.8298	0.0305	0.0255	0.0648	0.0343	0.0151
0.0	0.0	0.0	531.9683	2421.3221	NaN	NaN	0.8199	0.8472	0.0278	0.0282	0.0448	0.034	0.0179
0.0	0.0	0.0	2672.9683	1263.3221	NaN	NaN	0.3209	0.8586	0.026	0.0276	0.0379	0.0318	0.0181
0.0	0.0	0.0	3416.9683	2205.3221	NaN	NaN	0.3922	0.8667	0.0241	0.0267	0.0355	0.0298	0.0171
0.0	0.0	0.0	3180.9683	1068.3221	NaN	NaN	0.2514	0.8729	0.0227	0.0258	0.034	0.0284	0.0162
0.0	0.0	0.0	710.9683	3950.3221	NaN	NaN	0.8475	0.8787	0.0219	0.0248	0.032	0.0272	0.0156
0.0	0.0	0.0	1437.9683	-2.6779	NaN	NaN	-0.0019	0.8846	0.0212	0.0235	0.0291	0.0259	0.0157
0.0	0.0	0.0	2269.9683	1086.3221	NaN	NaN	0.3237	0.8877	0.022	0.0218	0.0268	0.0254	0.0163
0.0	0.0	0.0	2029.9683	796.3221	NaN	NaN	0.2818	0.889	0.0226	0.021	0.0255	0.0253	0.0166
0.0	0.0	0.0	1304.9683	512.3221	NaN	NaN	0.2819	0.8893	0.0231	0.021	0.0249	0.0252	0.0165
0.0	0.0	0.0	843.9683	2273.3221	NaN	NaN	0.7293	0.8891	0.0233	0.0213	0.025	0.0252	0.0161
0.0	0.0	0.0	418.9683	-139.6779	NaN	NaN	-0.3	0.8886	0.0234	0.0218	0.0252	0.0252	0.0158
0.0	0.0	0.0	2358.9683	1240.3221	NaN	NaN	0.3446	0.8868	0.0234	0.0225	0.026	0.0257	0.0156
0.0	0.0	0.0	2848.9683	528.3221	NaN	NaN	0.1564	0.8854	0.0232	0.0232	0.0273	0.0259	0.015
0.0	0.0	0.0	2484.9683	-216.6779	NaN	NaN	-0.0955	0.8796	0.0234	0.0241	0.0309	0.0269	0.0152
0.0	0.0	0.0	9911.9683	4012.3221	NaN	NaN	0.2882	0.8358	0.0219	0.0381	0.056	0.0287	0.0195
0.0	0.0	0.0	32141.9683	10493.3221	NaN	NaN	0.2461	0.3925	0.0314	0.1259	0.3103	0.0989	0.041
0.0	0.0	0.0	37566.9683	5157.3221	NaN	NaN	0.1207	0.2872	0.0287	0.108	0.4193	0.1157	0.041
0.0	0.0	0.0	35881.9683	6619.3221	NaN	NaN	0.1557	0.2019	0.0258	0.1198	0.4911	0.1172	0.0443
0.0	0.0	0.0	33957.9683	3569.3221	NaN	NaN	0.0951	0.1557	0.0243	0.1153	0.5473	0.117	0.0404
0.0	0.0	0.0	34661.9683	5900.3221	NaN	NaN	0.1455	0.1296	0.0237	0.1197	0.5825	0.1076	0.037
0.0	0.0	0.0	32400.9683	3460.3221	NaN	NaN	0.0965	0.1249	0.0243	0.1134	0.6054	0.097	0.0351
0.0	0.0	0.0	34213.9683	7589.3221	NaN	NaN	0.1815	0.1333	0.026	0.11	0.6071	0.0888	0.0349
0.0	0.0	0.0	33462.9683	6624.3221	NaN	NaN	0.1652	0.1559	0.027	0.0979	0.6045	0.0795	0.0353
0.0	0.0	0.0	34330.9683	7909.3221	NaN	NaN	0.1872	0.1837	0.0271	0.0888	0.5901	0.0735	0.0369
0.0	0.0	0.0	32134.9683	6919.3221	NaN	NaN	0.1772	0.2018	0.0266	0.08	0.5852	0.0679	0.0385
0.0	0.0	0.0	35066.9683	4748.3221	NaN	NaN	0.1193	0.2018	0.0259	0.0741	0.5944	0.0644	0.0394
0.0	0.0	0.0	31065.9683	3057.3221	NaN	NaN	0.0896	0.1833	0.0251	0.0665	0.6256	0.0608	0.0387
0.0	0.0	0.0	35457.9683	6851.3221	NaN	NaN	0.1619	0.1646	0.0243	0.0621	0.6515	0.0593	0.0382
0.0	0.0	0.0	35758.9683	4311.3221	NaN	NaN	0.1076	0.1459	0.0233	0.0559	0.6824	0.0564	0.0361
0.0	0.0	0.0	37510.9683	7517.3221	NaN	NaN	0.1669	0.1415	0.0237	0.0539	0.6896	0.0565	0.0348
0.0	0.0	0.0	35104.9683	8326.3221	NaN	NaN	0.1917	0.1392	0.0241	0.0519	0.694	0.0568	0.0341
0.0	0.0	0.0	35702.9683	6773.3221	NaN	NaN	0.1595	0.1416	0.0252	0.0519	0.6884	0.0591	0.0338
0.0	0.0	0.0	31688.9683	5315.3221	NaN	NaN	0.1436	0.147	0.0263	0.053	0.6785	0.0612	0.0339
0.0	0.0	0.0	35429.9683	8568.3221	NaN	NaN	0.1947	0.1468	0.027	0.0533	0.6759	0.0633	0.0337
0.0	0.0	0.0	32889.9683	6640.3221	NaN	NaN	0.168	0.1445	0.0269	0.0529	0.6784	0.0639	0.0333
0.0	0.0	0.0	35165.9683	8264.3221	NaN	NaN	0.1903	0.1437	0.0273	0.0535	0.6793	0.0637	0.0325
0.0	0.0	0.0	36574.9683	5993.3221	NaN	NaN	0.1408	0.1464	0.0274	0.0525	0.6795	0.0623	0.0318
0.0	0.0	0.0	37226.9683	5901.3221	NaN	NaN	0.1368	0.1511	0.0278	0.0522	0.6752	0.0623	0.0315
0.0	0.0	0.0	33472.9683	9708.3221	NaN	NaN	0.2248	0.1572	0.0285	0.0514	0.6689	0.0626	0.0314
0.0	0.0	0.0	33748.9683	6825.3221	NaN	NaN	0.1682	0.1728	0.0289	0.0514	0.6491	0.0652	0.0326
0.0	0.0	0.0	32265.9683	6681.3221	NaN	NaN	0.1715	0.1874	0.0288	0.0511	0.6316	0.0668	0.0344
0.0	0.0	0.0	29437.9683	6240.3221	NaN	NaN	0.1749	0.1999	0.029	0.0511	0.6149	0.069	0.0361
0.0	0.0	0.0	29431.9683	5458.3221	NaN	NaN	0.1564	0.2114	0.0293	0.0519	0.5982	0.0717	0.0375
0.0	0.0	0.0	31430.9683	1712.3221	NaN	NaN	0.0517	0.2161	0.0293	0.0543	0.5864	0.0757	0.0382
0.0	0.0	0.0	31004.9683	6073.3221	NaN	NaN	0.1638	0.1967	0.0295	0.0595	0.598	0.0792	0.0371
0.0	0.0	0.0	30619.9683	7438.3221	NaN	NaN	0.1954	0.1735	0.03	0.0664	0.6109	0.084	0.0351
0.0	0.0	0.0	36112.9683	9732.3221	NaN	NaN	0.2123	0.1523	0.0308	0.0715	0.6262	0.0868	0.0325
0.0	0.0	0.0	32717.9683	7408.3221	NaN	NaN	0.1846	0.1438	0.0314	0.0737	0.6336	0.0872	0.0304
0.0	0.0	0.0	28830.9683	2975.3221	NaN	NaN	0.0935	0.1461	0.0317	0.0743	0.6286	0.0907	0.0286
0.0	0.0	0.0	30659.9683	5316.3221	NaN	NaN	0.1478	0.1441	0.033	0.0744	0.6295	0.0926	0.0264
0.0	0.0	0.0	32502.9683	7129.3221	NaN	NaN	0.1799	0.1418	0.0351	0.0758	0.6273	0.0957	0.0244
0.0	0.0	0.0	29842.9683	4004.3221	NaN	NaN	0.1183	0.1404	0.0364	0.0786	0.6235	0.0981	0.023
0.0	0.0	0.0	35767.9683	5006.3221	NaN	NaN	0.1228	0.1329	0.0381	0.0828	0.6236	0.1009	0.0216
0.0	0.0	0.0	31822.9683	7244.3221	NaN	NaN	0.1854	0.1262	0.0388	0.0831	0.6298	0.1015	0.0206
0.0	0.0	0.0	32971.9683	5091.3221	NaN	NaN	0.1338	0.1214	0.04	0.0864	0.6262	0.1067	0.0193
0.0	0.0	0.0	31142.9683	5929.3221	NaN	NaN	0.1599	0.1121	0.0401	0.0884	0.6294	0.1119	0.0181
0.0	0.0	0.0	30912.9683	5062.3221	NaN	NaN	0.1407	0.1036	0.0406	0.0926	0.6283	0.1176	0.0172
0.0	0.0	0.0	29575.9683	7912.3221	NaN	NaN	0.2111	0.0947	0.0402	0.096	0.6326	0.1198	0.0166
0.0	0.0	0.0	30871.9683	7413.3221	NaN	NaN	0.1936	0.0866	0.0395	0.1	0.6343	0.1235	0.0161
0.0	0.0	0.0	31394.9683	6230.3221	NaN	NaN	0.1656	0.0807	0.0382	0.1013	0.6429	0.1207	0.0162
0.0	0.0	0.0	38168.9683	7027.3221	NaN	NaN	0.1555	0.0749	0.0377	0.1053	0.6444	0.1216	0.0161
0.0	0.0	0.0	34027.9683	5797.3221	NaN	NaN	0.1456	0.0699	0.0366	0.1082	0.6485	0.1206	0.0162
0.0	0.0	0.0	32861.9683	6948.3221	NaN	NaN	0.1745	0.0642	0.0362	0.1151	0.6458	0.1224	0.0163
0.0	0.0	0.0	35540.9683	4488.3221	NaN	NaN	0.1121	0.0595	0.0348	0.1174	0.6486	0.1235	0.0163
0.0	0.0	0.0	33841.9683	7164.3221	NaN	NaN	0.1747	0.0551	0.0339	0.1215	0.647	0.1262	0.0163
0.0	0.0	0.0	33551.9683	5862.3221	NaN	NaN	0.1487	0.0518	0.0327	0.1235	0.6487	0.1268	0.0165
0.0	0.0	0.0	31994.9683	5746.3221	NaN	NaN	0.1523	0.0488	0.0317	0.1242	0.6513	0.1272	0.0167
0.0	0.0	0.0	30748.9683	7680.3221	NaN	NaN	0.1999	0.047	0.0308	0.1253	0.6549	0.125	0.0171
0.0	0.0	0.0	33289.9683	5848.3221	NaN	NaN	0.1494	0.0461	0.0298	0.1253	0.6597	0.1214	0.0176
0.0	0.0	0.0	33249.9683	4465.3221	NaN	NaN	0.1184	0.0454	0.0288	0.1247	0.6633	0.1195	0.0182
0.0	0.0	0.0	30686.9683	6037.3221	NaN	NaN	0.1644	0.0451	0.0281	0.1248	0.666	0.1171	0.0189
0.0	0.0	0.0	37924.9683	6447.3221	NaN	NaN	0.1453	0.0448	0.0276	0.1255	0.6665	0.1161	0.0196
0.0	0.0	0.0	33573.9683	5837.3221	NaN	NaN	0.1481	0.0446	0.0275	0.1268	0.6657	0.1153	0.0202
0.0	0.0	0.0	32155.9683	7424.3221	NaN	NaN	0.1876	0.0442	0.0276	0.1276	0.6659	0.1143	0.0205
0.0	0.0	0.0	35122.9683	5482.3221	NaN	NaN	0.135	0.0445	0.0276	0.1265	0.6678	0.1128	0.0208
0.0	0.0	0.0	32141.9683	5606.3221	NaN	NaN	0.1485	0.0445	0.0279	0.1273	0.6681	0.1112	0.0209
0.0	0.0	0.0	39109.9683	7297.3221	NaN	NaN	0.1572	0.0454	0.0282	0.1255	0.6718	0.1081	0.0209
0.0	0.0	0.0	31529.9683	9361.3221	NaN	NaN	0.2289	0.0463	0.0284	0.1212	0.6806	0.1028	0.0207
0.0	0.0	0.0	33151.9683	7909.3221	NaN	NaN	0.1926	0.047	0.0288	0.1179	0.6877	0.0984	0.0201
0.0	0.0	0.0	29698.9683	4929.3221	NaN	NaN	0.1423	0.0484	0.0288	0.112	0.6979	0.0931	0.0199
0.0	0.0	0.0	31420.9683	6558.3221	NaN	NaN	0.1727	0.0494	0.0294	0.1103	0.7	0.0914	0.0195
0.0	0.0	0.0	28977.9683	6964.3221	NaN	NaN	0.1938	0.051	0.0294	0.1051	0.7081	0.0869	0.0193
0.0	0.0	0.0	34273.9683	5240.3221	NaN	NaN	0.1326	0.0523	0.0304	0.1065	0.704	0.0876	0.0191
0.0	0.0	0.0	32055.9683	4030.3221	NaN	NaN	0.1117	0.0551	0.0307	0.1032	0.707	0.0848	0.0192
0.0	0.0	0.0	29627.9683	3900.3221	NaN	NaN	0.1163	0.0573	0.0319	0.1047	0.7011	0.086	0.019
0.0	0.0	0.0	29429.9683	8657.3221	NaN	NaN	0.2273	0.0586	0.0332	0.1058	0.6966	0.087	0.0188
0.0	0.0	0.0	31509.9683	4875.3221	NaN	NaN	0.134	0.061	0.0353	0.1094	0.687	0.0887	0.0185
0.0	0.0	0.0	33201.9683	4088.3221	NaN	NaN	0.1096	0.0634	0.0364	0.1101	0.6822	0.0897	0.0183
0.0	0.0	0.0	30964.9683	3782.3221	NaN	NaN	0.1089	0.0645	0.0379	0.1124	0.6749	0.0922	0.018
0.0	0.0	0.0	34051.9683	5655.3221	NaN	NaN	0.1424	0.0663	0.0392	0.1122	0.6727	0.0914	0.018
0.0	0.0	0.0	31573.9683	3622.3221	NaN	NaN	0.1029	0.0667	0.0399	0.1149	0.6662	0.0945	0.0178
0.0	0.0	0.0	30455.9683	8065.3221	NaN	NaN	0.2094	0.067	0.0412	0.1175	0.6604	0.0963	0.0177
0.0	0.0	0.0	32145.9683	4549.3221	NaN	NaN	0.124	0.0681	0.042	0.1199	0.6542	0.0982	0.0176
0.0	0.0	0.0	32710.9683	4583.3221	NaN	NaN	0.1229	0.0687	0.0432	0.1215	0.6499	0.0991	0.0175
0.0	0.0	0.0	34365.9683	8907.3221	NaN	NaN	0.2058	0.0704	0.0442	0.1227	0.6451	0.1002	0.0174
0.0	0.0	0.0	30153.9683	7076.3221	NaN	NaN	0.1901	0.0736	0.0449	0.1216	0.6423	0.1003	0.0173
0.0	0.0	0.0	34596.9683	3466.3221	NaN	NaN	0.0911	0.0778	0.0457	0.1209	0.6391	0.0993	0.0173
0.0	0.0	0.0	28149.9683	7315.3221	NaN	NaN	0.2063	0.0763	0.0455	0.1213	0.637	0.1027	0.0171
0.0	0.0	0.0	35747.9683	5710.3221	NaN	NaN	0.1377	0.078	0.0461	0.1222	0.6339	0.1025	0.0173
0.0	0.0	0.0	32090.9683	5295.3221	NaN	NaN	0.1416	0.0742	0.0449	0.1221	0.6355	0.1062	0.0172
0.0	0.0	0.0	29928.9683	6873.3221	NaN	NaN	0.1868	0.0738	0.0453	0.1241	0.6327	0.1069	0.0174
0.0	0.0	0.0	34329.9683	5477.3221	NaN	NaN	0.1376	0.0718	0.0441	0.1243	0.6328	0.1094	0.0175
0.0	0.0	0.0	34425.9683	5025.3221	NaN	NaN	0.1274	0.0704	0.0444	0.1266	0.63	0.111	0.0176
0.0	0.0	0.0	36459.9683	6618.3221	NaN	NaN	0.1536	0.0688	0.0434	0.1266	0.6314	0.1121	0.0177
0.0	0.0	0.0	36165.9683	9130.3221	NaN	NaN	0.2016	0.0666	0.0427	0.1276	0.631	0.1142	0.0179
0.0	0.0	0.0	34647.9683	8905.3221	NaN	NaN	0.2045	0.0669	0.0426	0.1269	0.6324	0.1131	0.0181
0.0	0.0	0.0	31985.9683	6447.3221	NaN	NaN	0.1678	0.067	0.0418	0.1252	0.6339	0.1138	0.0183
0.0	0.0	0.0	32383.9683	4320.3221	NaN	NaN	0.1177	0.0681	0.0419	0.1261	0.6311	0.1142	0.0186
0.0	0.0	0.0	35722.9683	4288.3221	NaN	NaN	0.1072	0.0651	0.0408	0.1246	0.6349	0.1157	0.0188
0.0	0.0	0.0	33805.9683	5044.3221	NaN	NaN	0.1298	0.0631	0.0399	0.1236	0.6374	0.117	0.019
0.0	0.0	0.0	33925.9683	9232.3221	NaN	NaN	0.2139	0.0619	0.0389	0.1224	0.6399	0.1177	0.0191
0.0	0.0	0.0	34897.9683	3593.3221	NaN	NaN	0.0934	0.0614	0.0374	0.1198	0.6442	0.1178	0.0194
0.0	0.0	0.0	32749.9683	6382.3221	NaN	NaN	0.1631	0.0605	0.0368	0.1192	0.6472	0.1167	0.0196
0.0	0.0	0.0	34702.9683	5951.3221	NaN	NaN	0.1464	0.0583	0.0362	0.1181	0.6521	0.1159	0.0196
0.0	0.0	0.0	33208.9683	4670.3221	NaN	NaN	0.1233	0.0559	0.0356	0.1168	0.6584	0.1138	0.0195
0.0	0.0	0.0	31432.9683	7222.3221	NaN	NaN	0.1868	0.054	0.0352	0.1153	0.6658	0.1105	0.0193
0.0	0.0	0.0	32055.9683	5681.3221	NaN	NaN	0.1505	0.0538	0.0349	0.1112	0.6753	0.1056	0.0192
0.0	0.0	0.0	33156.9683	4785.3221	NaN	NaN	0.1261	0.0572	0.0351	0.1083	0.6789	0.1013	0.0193
0.0	0.0	0.0	31238.9683	1529.3221	NaN	NaN	0.0467	0.0585	0.035	0.1022	0.6881	0.0969	0.0194
0.0	0.0	0.0	30734.9683	3014.3221	NaN	NaN	0.0893	0.0576	0.0355	0.0984	0.6954	0.0937	0.0194
0.0	0.0	0.0	34248.9683	7373.3221	NaN	NaN	0.1771	0.0564	0.0365	0.0971	0.6983	0.0924	0.0193
0.0	0.0	0.0	36696.9683	6313.3221	NaN	NaN	0.1468	0.0566	0.0375	0.0953	0.7003	0.0911	0.0192
0.0	0.0	0.0	30733.9683	6229.3221	NaN	NaN	0.1685	0.0582	0.0387	0.0944	0.6992	0.0904	0.0191
0.0	0.0	0.0	28996.9683	8025.3221	NaN	NaN	0.2168	0.0595	0.0403	0.0938	0.6962	0.0911	0.0192
0.0	0.0	0.0	32502.9683	7372.3221	NaN	NaN	0.1849	0.0618	0.0422	0.0942	0.6911	0.0915	0.0193
0.0	0.0	0.0	29811.9683	7957.3221	NaN	NaN	0.2107	0.0641	0.0437	0.0954	0.6837	0.0937	0.0194
0.0	0.0	0.0	30019.9683	5764.3221	NaN	NaN	0.1611	0.0673	0.0444	0.0927	0.681	0.0948	0.0198
0.0	0.0	0.0	32787.9683	6503.3221	NaN	NaN	0.1655	0.0705	0.0456	0.0928	0.6731	0.0976	0.0204
0.0	0.0	0.0	35308.9683	7135.3221	NaN	NaN	0.1681	0.075	0.0471	0.0932	0.6635	0.1001	0.021
0.0	0.0	0.0	34791.9683	4467.3221	NaN	NaN	0.1138	0.0788	0.0482	0.0942	0.6514	0.1057	0.0217
0.0	0.0	0.0	34497.9683	6580.3221	NaN	NaN	0.1602	0.0796	0.0495	0.096	0.6396	0.1129	0.0224
0.0	0.0	0.0	36959.9683	8359.3221	NaN	NaN	0.1845	0.0816	0.0509	0.0975	0.6283	0.1187	0.0231
0.0	0.0	0.0	33053.9683	7031.3221	NaN	NaN	0.1754	0.0841	0.0522	0.0999	0.6146	0.1256	0.0236
0.0	0.0	0.0	34303.9683	5680.3221	NaN	NaN	0.1421	0.0872	0.0536	0.1016	0.6018	0.1318	0.0242
0.0	0.0	0.0	28915.9683	5705.3221	NaN	NaN	0.1648	0.0904	0.055	0.103	0.5883	0.1385	0.0248
0.0	0.0	0.0	32725.9683	3434.3221	NaN	NaN	0.095	0.0947	0.0565	0.1042	0.5745	0.1447	0.0254
0.0	0.0	0.0	35223.9683	4402.3221	NaN	NaN	0.1111	0.0974	0.0577	0.1042	0.5642	0.1505	0.026
0.0	0.0	0.0	31789.9683	8160.3221	NaN	NaN	0.2043	0.0997	0.0586	0.1052	0.5535	0.1565	0.0264
0.0	0.0	0.0	33806.9683	4416.3221	NaN	NaN	0.1155	0.1028	0.0595	0.1056	0.544	0.1614	0.0268
0.0	0.0	0.0	36993.9683	7496.3221	NaN	NaN	0.1685	0.1039	0.0604	0.1062	0.5363	0.1664	0.0268
0.0	0.0	0.0	32684.9683	6100.3221	NaN	NaN	0.1573	0.1076	0.0616	0.107	0.5278	0.1692	0.0269
0.0	0.0	0.0	29153.9683	3822.3221	NaN	NaN	0.1159	0.1119	0.0628	0.1072	0.5184	0.1727	0.027
0.0	0.0	0.0	31467.9683	6183.3221	NaN	NaN	0.1642	0.1143	0.0638	0.107	0.5119	0.1761	0.0269
0.0	0.0	0.0	28660.9683	4116.3221	NaN	NaN	0.1256	0.117	0.0642	0.1063	0.5058	0.1795	0.0271
0.0	0.0	0.0	33235.9683	5349.3221	NaN	NaN	0.1386	0.1196	0.0645	0.1056	0.5011	0.1821	0.0272
0.0	0.0	0.0	34192.9683	6803.3221	NaN	NaN	0.1659	0.1201	0.0637	0.1036	0.5001	0.1851	0.0274
0.0	0.0	0.0	34187.9683	4639.3221	NaN	NaN	0.1195	0.1245	0.0642	0.1045	0.4964	0.1829	0.0276
0.0	0.0	0.0	29375.9683	4641.3221	NaN	NaN	0.1364	0.1241	0.064	0.1027	0.4982	0.1835	0.0275
0.0	0.0	0.0	31907.9683	5329.3221	NaN	NaN	0.1431	0.1255	0.0636	0.102	0.4994	0.182	0.0275
0.0	0.0	0.0	36315.9683	4876.3221	NaN	NaN	0.1184	0.1256	0.0636	0.1013	0.5015	0.1804	0.0276
0.0	0.0	0.0	37770.9683	6846.3221	NaN	NaN	0.1534	0.1251	0.0632	0.1002	0.5057	0.1783	0.0275
0.0	0.0	0.0	30562.9683	4302.3221	NaN	NaN	0.1234	0.1259	0.0629	0.0995	0.5085	0.1756	0.0275
0.0	0.0	0.0	36673.9683	5510.3221	NaN	NaN	0.1306	0.1247	0.0627	0.0985	0.514	0.1727	0.0274
0.0	0.0	0.0	27175.9683	4734.3221	NaN	NaN	0.1484	0.1216	0.0622	0.0973	0.5212	0.1706	0.0271
0.0	0.0	0.0	29952.9683	9732.3221	NaN	NaN	0.2452	0.1206	0.0624	0.0971	0.5249	0.1684	0.0266
0.0	0.0	0.0	33611.9683	6817.3221	NaN	NaN	0.1686	0.117	0.0618	0.0954	0.532	0.1674	0.0264
0.0	0.0	0.0	31239.9683	6667.3221	NaN	NaN	0.1759	0.1189	0.0623	0.0955	0.5331	0.1642	0.0259
0.0	0.0	0.0	31322.9683	5488.3221	NaN	NaN	0.1491	0.1188	0.0629	0.0946	0.5356	0.1622	0.0258
0.0	0.0	0.0	34118.9683	7000.3221	NaN	NaN	0.1702	0.1161	0.0628	0.0938	0.5402	0.1616	0.0255
0.0	0.0	0.0	35493.9683	5460.3221	NaN	NaN	0.1333	0.1194	0.0638	0.094	0.5387	0.1587	0.0254
0.0	0.0	0.0	33086.9683	3516.3221	NaN	NaN	0.0961	0.1199	0.064	0.093	0.5391	0.1586	0.0254
0.0	0.0	0.0	32273.9683	4535.3221	NaN	NaN	0.1232	0.1198	0.0643	0.0923	0.5409	0.1573	0.0254
0.0	0.0	0.0	32216.9683	7941.3221	NaN	NaN	0.1978	0.1189	0.0645	0.0922	0.5418	0.1575	0.0252
0.0	0.0	0.0	36568.9683	5782.3221	NaN	NaN	0.1365	0.1194	0.0651	0.0927	0.541	0.1568	0.0249
0.0	0.0	0.0	33697.9683	3714.3221	NaN	NaN	0.0993	0.117	0.0648	0.0922	0.5441	0.1571	0.0248
0.0	0.0	0.0	32497.9683	9061.3221	NaN	NaN	0.218	0.1178	0.0648	0.0925	0.5444	0.156	0.0246
0.0	0.0	0.0	29302.9683	3430.3221	NaN	NaN	0.1048	0.1212	0.0644	0.0923	0.543	0.1545	0.0246
0.0	0.0	0.0	29403.9683	4200.3221	NaN	NaN	0.125	0.1258	0.0643	0.093	0.5374	0.1551	0.0243
0.0	0.0	0.0	28556.9683	3375.3221	NaN	NaN	0.1057	0.1252	0.0633	0.0912	0.5393	0.1564	0.0245
0.0	0.0	0.0	37954.9683	4044.3221	NaN	NaN	0.0963	0.1255	0.0628	0.0899	0.542	0.1553	0.0244
0.0	0.0	0.0	27967.9683	7263.3221	NaN	NaN	0.2062	0.1236	0.062	0.0897	0.5454	0.155	0.0244
0.0	0.0	0.0	31851.9683	8995.3221	NaN	NaN	0.2202	0.1216	0.0612	0.0889	0.5503	0.1536	0.0244
0.0	0.0	0.0	29411.9683	5873.3221	NaN	NaN	0.1665	0.1191	0.0598	0.0873	0.5582	0.1511	0.0245
0.0	0.0	0.0	31255.9683	6461.3221	NaN	NaN	0.1713	0.1201	0.0591	0.0867	0.5613	0.1485	0.0245
0.0	0.0	0.0	32331.9683	4879.3221	NaN	NaN	0.1311	0.1196	0.058	0.0848	0.5672	0.1458	0.0246
0.0	0.0	0.0	30695.9683	4944.3221	NaN	NaN	0.1387	0.1217	0.0573	0.0844	0.5677	0.1443	0.0246
0.0	0.0	0.0	29536.9683	4563.3221	NaN	NaN	0.1338	0.125	0.0569	0.083	0.5685	0.1418	0.0249
0.0	0.0	0.0	32003.9683	5535.3221	NaN	NaN	0.1475	0.1241	0.0564	0.0818	0.5711	0.1418	0.0248
0.0	0.0	0.0	32510.9683	9632.3221	NaN	NaN	0.2286	0.1225	0.056	0.0804	0.5761	0.1404	0.0247
0.0	0.0	0.0	31776.9683	7982.3221	NaN	NaN	0.2008	0.1209	0.0554	0.0792	0.5802	0.1396	0.0246
0.0	0.0	0.0	32609.9683	4360.3221	NaN	NaN	0.1179	0.1199	0.0549	0.078	0.584	0.1386	0.0245
0.0	0.0	0.0	32988.9683	6015.3221	NaN	NaN	0.1542	0.1181	0.0548	0.0776	0.5873	0.1379	0.0244
0.0	0.0	0.0	33773.9683	3455.3221	NaN	NaN	0.0928	0.1165	0.0546	0.0773	0.5908	0.1365	0.0243
0.0	0.0	0.0	30918.9683	4725.3221	NaN	NaN	0.1326	0.1143	0.0544	0.0772	0.5947	0.1352	0.0242
0.0	0.0	0.0	29198.9683	6184.3221	NaN	NaN	0.1748	0.1106	0.0541	0.0769	0.6022	0.132	0.0243
0.0	0.0	0.0	33392.9683	5556.3221	NaN	NaN	0.1427	0.1102	0.054	0.0777	0.6046	0.1292	0.0243
0.0	0.0	0.0	32969.9683	4102.3221	NaN	NaN	0.1107	0.1105	0.0543	0.0786	0.6057	0.1266	0.0244
0.0	0.0	0.0	33104.9683	6173.3221	NaN	NaN	0.1572	0.1089	0.0547	0.0791	0.6093	0.1235	0.0243
0.0	0.0	0.0	28130.9683	4984.3221	NaN	NaN	0.1505	0.1085	0.0552	0.0795	0.6119	0.1206	0.0243
0.0	0.0	0.0	32989.9683	6989.3221	NaN	NaN	0.1748	0.1074	0.0562	0.0806	0.6134	0.1182	0.0242
0.0	0.0	0.0	29100.9683	4538.3221	NaN	NaN	0.1349	0.1053	0.0568	0.0805	0.6186	0.1146	0.0241
0.0	0.0	0.0	32038.9683	7710.3221	NaN	NaN	0.194	0.1056	0.0581	0.0819	0.6173	0.113	0.0241
0.0	0.0	0.0	32094.9683	6651.3221	NaN	NaN	0.1717	0.1036	0.0588	0.0815	0.6227	0.1094	0.024
0.0	0.0	0.0	31992.9683	6251.3221	NaN	NaN	0.1635	0.1069	0.0596	0.084	0.6147	0.1108	0.024
0.0	0.0	0.0	32391.9683	8606.3221	NaN	NaN	0.2099	0.107	0.0604	0.0839	0.6134	0.1116	0.0237
0.0	0.0	0.0	32483.9683	7494.3221	NaN	NaN	0.1875	0.1083	0.0613	0.0837	0.6095	0.1138	0.0234
0.0	0.0	0.0	32189.9683	7560.3221	NaN	NaN	0.1902	0.1112	0.0624	0.0833	0.6036	0.1164	0.0231
0.0	0.0	0.0	31860.9683	1251.3221	NaN	NaN	0.0378	0.1148	0.064	0.0823	0.5969	0.1192	0.0228
0.0	0.0	0.0	26764.9683	5260.3221	NaN	NaN	0.1643	0.116	0.0663	0.0812	0.5924	0.1215	0.0227
0.0	0.0	0.0	30540.9683	4381.3221	NaN	NaN	0.1255	0.1156	0.0693	0.0814	0.5886	0.1225	0.0226
0.0	0.0	0.0	30051.9683	3748.3221	NaN	NaN	0.1109	0.1159	0.0719	0.0826	0.581	0.1261	0.0226
0.0	0.0	0.0	33768.9683	2887.3221	NaN	NaN	0.0788	0.116	0.0741	0.0835	0.5749	0.1289	0.0225
0.0	0.0	0.0	30491.9683	6193.3221	NaN	NaN	0.1688	0.1109	0.0739	0.0829	0.5798	0.1298	0.0227
0.0	0.0	0.0	32611.9683	6564.3221	NaN	NaN	0.1676	0.11	0.0738	0.0846	0.5785	0.1302	0.0228
0.0	0.0	0.0	35108.9683	5941.3221	NaN	NaN	0.1447	0.1048	0.0711	0.0838	0.5859	0.1317	0.0227
0.0	0.0	0.0	30223.9683	4097.3221	NaN	NaN	0.1194	0.1031	0.0691	0.0841	0.5895	0.1313	0.0229
0.0	0.0	0.0	29391.9683	4051.3221	NaN	NaN	0.1211	0.1013	0.0674	0.0846	0.5922	0.1313	0.0232
0.0	0.0	0.0	35169.9683	4900.3221	NaN	NaN	0.1223	0.0985	0.0663	0.0853	0.5972	0.129	0.0236
0.0	0.0	0.0	27817.9683	6037.3221	NaN	NaN	0.1783	0.0981	0.0644	0.0856	0.5995	0.1286	0.0239
0.0	0.0	0.0	28479.9683	5219.3221	NaN	NaN	0.1549	0.0982	0.0637	0.0863	0.6005	0.1272	0.0242
0.0	0.0	0.0	29073.9683	4198.3221	NaN	NaN	0.1262	0.0948	0.0624	0.0859	0.6074	0.1249	0.0245
0.0	0.0	0.0	27279.9683	6402.3221	NaN	NaN	0.1901	0.0925	0.0612	0.0862	0.6125	0.1227	0.0248
0.0	0.0	0.0	31987.9683	4513.3221	NaN	NaN	0.1236	0.0884	0.0596	0.0856	0.6207	0.1208	0.025
0.0	0.0	0.0	29794.9683	3449.3221	NaN	NaN	0.1038	0.0842	0.0582	0.0849	0.6294	0.1181	0.0252
0.0	0.0	0.0	31404.9683	1531.3221	NaN	NaN	0.0465	0.0824	0.0576	0.085	0.6348	0.1151	0.0253
0.0	0.0	0.0	31016.9683	3456.3221	NaN	NaN	0.1003	0.0801	0.0576	0.0843	0.6416	0.111	0.0255
0.0	0.0	0.0	30771.9683	5101.3221	NaN	NaN	0.1422	0.0803	0.0571	0.0842	0.644	0.109	0.0254
0.0	0.0	0.0	30075.9683	4656.3221	NaN	NaN	0.1341	0.079	0.0564	0.0829	0.649	0.1073	0.0254
0.0	0.0	0.0	31804.9683	7161.3221	NaN	NaN	0.1838	0.0796	0.0557	0.0829	0.6487	0.1078	0.0253
0.0	0.0	0.0	32702.9683	5768.3221	NaN	NaN	0.1499	0.0808	0.0549	0.0818	0.6491	0.1081	0.0253
0.0	0.0	0.0	36981.9683	6196.3221	NaN	NaN	0.1435	0.0819	0.0543	0.0814	0.6484	0.1086	0.0253
0.0	0.0	0.0	22897.9683	2651.3221	NaN	NaN	0.1038	0.0864	0.0534	0.0812	0.6447	0.109	0.0254
0.0	0.0	0.0	29962.9683	6358.3221	NaN	NaN	0.1751	0.0925	0.0542	0.0834	0.6351	0.1091	0.0258
0.0	0.0	0.0	21300.9683	5132.3221	NaN	NaN	0.1942	0.0992	0.0547	0.0842	0.6271	0.1086	0.0262
0.0	0.0	0.0	27062.9683	6786.3221	NaN	NaN	0.2005	0.1088	0.0574	0.0889	0.6086	0.11	0.0264
0.0	0.0	0.0	32083.9683	5362.3221	NaN	NaN	0.1432	0.114	0.0595	0.0878	0.6033	0.1083	0.0271
0.0	0.0	0.0	33850.9683	1616.3221	NaN	NaN	0.0456	0.1238	0.0624	0.0907	0.5864	0.109	0.0277
0.0	0.0	0.0	30416.9683	2845.3221	NaN	NaN	0.0855	0.1248	0.063	0.0879	0.5854	0.1104	0.0284
0.0	0.0	0.0	30166.9683	2650.3221	NaN	NaN	0.0808	0.1288	0.0664	0.0907	0.5712	0.1145	0.0284
0.0	0.0	0.0	32394.9683	4440.3221	NaN	NaN	0.1205	0.1145	0.0675	0.0855	0.5868	0.1175	0.0282
0.0	0.0	0.0	30785.9683	6141.3221	NaN	NaN	0.1663	0.0988	0.0687	0.0824	0.6015	0.1201	0.0285
0.0	0.0	0.0	32232.9683	2496.3221	NaN	NaN	0.0719	0.0969	0.0778	0.0907	0.5847	0.1225	0.0274
0.0	0.0	0.0	32377.9683	2926.3221	NaN	NaN	0.0829	0.1138	0.0873	0.0948	0.5364	0.135	0.0326
0.0	0.0	0.0	10075.9683	1110.3221	NaN	NaN	0.0993	0.6426	0.039	0.0707	0.1651	0.0458	0.0367
0.0	0.0	0.0	463.9683	376.3221	NaN	NaN	0.4478	0.9191	0.0189	0.0163	0.0169	0.0175	0.0114
0.0	0.0	0.0	962.9683	356.3221	NaN	NaN	0.2701	0.8841	0.0269	0.0226	0.0224	0.0222	0.0219
0.0	0.0	0.0	257.9683	2018.3221	NaN	NaN	0.8867	0.8915	0.0255	0.02	0.0214	0.0206	0.021
0.0	0.0	0.0	-365.0317	3205.3221	NaN	NaN	1.1285	0.8852	0.0264	0.0213	0.0232	0.0221	0.0218
0.0	0.0	0.0	-1204.0317	1511.3221	NaN	NaN	1.3	0.8859	0.0253	0.0213	0.0234	0.0224	0.0217
0.0	0.0	0.0	-1779.0317	4116.3221	NaN	NaN	1.3	0.8845	0.0246	0.0217	0.0239	0.0231	0.0222
0.0	0.0	0.0	-42.0317	865.3221	NaN	NaN	1.0511	0.885	0.024	0.0216	0.0238	0.0232	0.0224
0.0	0.0	0.0	327.9683	2374.3221	NaN	NaN	0.8786	0.8855	0.0235	0.0216	0.0237	0.0232	0.0225
0.0	0.0	0.0	-1392.0317	-306.6779	NaN	NaN	0.1805	0.8865	0.0231	0.0214	0.0235	0.0231	0.0224
0.0	0.0	0.0	-406.0317	881.3221	NaN	NaN	1.3	0.8881	0.0225	0.0212	0.0233	0.0231	0.022
0.0	0.0	0.0	-59.0317	-439.6779	NaN	NaN	0.8816	0.8887	0.0223	0.0212	0.023	0.023	0.0218
0.0	0.0	0.0	-456.0317	5746.3221	NaN	NaN	1.0862	0.8894	0.0218	0.021	0.0229	0.0232	0.0216
0.0	0.0	0.0	-1905.0317	470.3221	NaN	NaN	-0.3	0.8887	0.0221	0.0211	0.0229	0.0235	0.0217
0.0	0.0	0.0	1203.9683	543.3221	NaN	NaN	0.311	0.8894	0.0217	0.021	0.0229	0.0235	0.0215
0.0	0.0	0.0	-75.0317	589.3221	NaN	NaN	1.1459	0.8895	0.0217	0.021	0.023	0.0236	0.0212
0.0	0.0	0.0	-454.0317	-1012.6779	NaN	NaN	0.6904	0.8896	0.0217	0.021	0.023	0.0236	0.0211
0.0	0.0	0.0	72.9683	641.3221	NaN	NaN	0.8978	0.8891	0.0219	0.0211	0.0231	0.0237	0.0211
0.0	0.0	0.0	1235.9683	1085.3221	NaN	NaN	0.4676	0.8887	0.0221	0.0211	0.0232	0.0237	0.0211
0.0	0.0	0.0	99.9683	-122.6779	NaN	NaN	1.3	0.8885	0.0223	0.0212	0.0233	0.0236	0.0211
0.0	0.0	0.0	1471.9683	183.3221	NaN	NaN	0.1107	0.8895	0.0221	0.0209	0.0232	0.0234	0.0208
0.0	0.0	0.0	-1622.0317	1206.3221	NaN	NaN	-0.3	0.8899	0.0223	0.0208	0.0232	0.0232	0.0206
0.0	0.0	0.0	-834.0317	256.3221	NaN	NaN	-0.3	0.8904	0.0226	0.0207	0.023	0.0229	0.0204
0.0	0.0	0.0	-1546.0317	1609.3221	NaN	NaN	1.3	0.891	0.0228	0.0206	0.0229	0.0226	0.0201
0.0	0.0	0.0	-1552.0317	2054.3221	NaN	NaN	1.3	0.8916	0.023	0.0206	0.0228	0.0222	0.0198
0.0	0.0	0.0	431.9683	2925.3221	NaN	NaN	0.8713	0.8921	0.0231	0.0205	0.0227	0.0219	0.0197
0.0	0.0	0.0	-174.0317	599.3221	NaN	NaN	1.3	0.8925	0.0233	0.0205	0.0226	0.0216	0.0195
0.0	0.0	0.0	-1243.0317	705.3221	NaN	NaN	-0.3	0.8934	0.0232	0.0205	0.0224	0.0212	0.0193
0.0	0.0	0.0	2002.9683	5417.3221	NaN	NaN	0.7301	0.895	0.0228	0.0204	0.0221	0.0208	0.0189
0.0	0.0	0.0	505.9683	3602.3221	NaN	NaN	0.8768	0.8953	0.0229	0.0204	0.0219	0.0206	0.0189
0.0	0.0	0.0	-584.0317	9.3221	NaN	NaN	-0.0162	0.8949	0.0231	0.0206	0.0218	0.0205	0.019
0.0	0.0	0.0	-1570.0317	2495.3221	NaN	NaN	1.3	0.8945	0.0231	0.0208	0.0219	0.0206	0.0191
0.0	0.0	0.0	-1302.0317	1756.3221	NaN	NaN	1.3	0.8938	0.0233	0.0211	0.022	0.0207	0.0192
0.0	0.0	0.0	-783.0317	1456.3221	NaN	NaN	1.3	0.8939	0.0233	0.0211	0.0218	0.0206	0.0192
0.0	0.0	0.0	-614.0317	-1270.6779	NaN	NaN	0.6742	0.8936	0.0235	0.0212	0.0218	0.0205	0.0193
0.0	0.0	0.0	-2142.0317	-1797.6779	NaN	NaN	0.4563	0.8932	0.0237	0.0214	0.0218	0.0204	0.0195
0.0	0.0	0.0	-1763.0317	1946.3221	NaN	NaN	1.3	0.8922	0.0238	0.0216	0.022	0.0206	0.0197
0.0	0.0	0.0	-547.0317	820.3221	NaN	NaN	1.3	0.8924	0.0237	0.0216	0.022	0.0206	0.0197
0.0	0.0	0.0	285.9683	3829.3221	NaN	NaN	0.9305	0.8919	0.0237	0.0218	0.0221	0.0206	0.0199
0.0	0.0	0.0	-1193.0317	651.3221	NaN	NaN	-0.3	0.892	0.0237	0.0218	0.022	0.0206	0.0199
0.0	0.0	0.0	-80.0317	767.3221	NaN	NaN	1.1164	0.8919	0.0236	0.022	0.022	0.0206	0.02
0.0	0.0	0.0	-1527.0317	2132.3221	NaN	NaN	1.3	0.8921	0.0234	0.022	0.022	0.0205	0.02
0.0	0.0	0.0	-1818.0317	5316.3221	NaN	NaN	1.3	0.8923	0.0231	0.0219	0.022	0.0204	0.0201
0.0	0.0	0.0	-204.0317	-891.6779	NaN	NaN	0.8138	0.8925	0.0231	0.0219	0.022	0.0204	0.0201
0.0	0.0	0.0	-799.0317	2692.3221	NaN	NaN	1.3	0.8923	0.0231	0.022	0.0221	0.0204	0.0202
0.0	0.0	0.0	-104.0317	1215.3221	NaN	NaN	1.0936	0.8919	0.0231	0.022	0.0223	0.0205	0.0202
0.0	0.0	0.0	-346.0317	1844.3221	NaN	NaN	1.231	0.8915	0.0232	0.022	0.0224	0.0207	0.0202
0.0	0.0	0.0	75.9683	2043.3221	NaN	NaN	0.9642	0.8906	0.0234	0.0221	0.0226	0.021	0.0203
0.0	0.0	0.0	121.9683	3001.3221	NaN	NaN	0.9609	0.89	0.0235	0.022	0.0227	0.0213	0.0205
0.0	0.0	0.0	-193.0317	1021.3221	NaN	NaN	1.233	0.8899	0.0236	0.022	0.0227	0.0213	0.0205
0.0	0.0	0.0	-2202.0317	3606.3221	NaN	NaN	1.3	0.8899	0.0236	0.022	0.0226	0.0213	0.0205
0.0	0.0	0.0	-1057.0317	688.3221	NaN	NaN	-0.3	0.8901	0.0236	0.022	0.0225	0.0212	0.0206
0.0	0.0	0.0	736.9683	1852.3221	NaN	NaN	0.7154	0.89	0.0235	0.022	0.0225	0.0214	0.0207
0.0	0.0	0.0	-406.0317	4194.3221	NaN	NaN	1.1072	0.8897	0.0235	0.022	0.0224	0.0216	0.0208
0.0	0.0	0.0	-36.0317	203.3221	NaN	NaN	1.2154	0.8902	0.0234	0.0219	0.0224	0.0214	0.0208
0.0	0.0	0.0	475.9683	-6.6779	NaN	NaN	-0.0142	0.8906	0.0233	0.0218	0.0224	0.0212	0.0207
0.0	0.0	0.0	-684.0317	834.3221	NaN	NaN	1.3	0.8912	0.0232	0.0218	0.0223	0.021	0.0205
0.0	0.0	0.0	-245.0317	-1862.6779	NaN	NaN	0.8837	0.8918	0.0231	0.0217	0.0222	0.0207	0.0204
0.0	0.0	0.0	-1341.0317	1075.3221	NaN	NaN	-0.3	0.8925	0.0229	0.0216	0.0221	0.0206	0.0203
0.0	0.0	0.0	-870.0317	-799.6779	NaN	NaN	0.4789	0.8934	0.0226	0.0214	0.0219	0.0204	0.0203
0.0	0.0	0.0	1487.9683	641.3221	NaN	NaN	0.3012	0.894	0.0223	0.0213	0.0218	0.0203	0.0203
0.0	0.0	0.0	248.9683	2167.3221	NaN	NaN	0.897	0.8947	0.0221	0.0211	0.0216	0.0201	0.0203
0.0	0.0	0.0	185.9683	200.3221	NaN	NaN	0.5186	0.8953	0.022	0.021	0.0215	0.02	0.0202
0.0	0.0	0.0	-1320.0317	1223.3221	NaN	NaN	-0.3	0.8954	0.022	0.0209	0.0215	0.02	0.0202
0.0	0.0	0.0	13.9683	2131.3221	NaN	NaN	0.9935	0.8955	0.022	0.0208	0.0215	0.02	0.0202
0.0	0.0	0.0	-273.0317	2810.3221	NaN	NaN	1.1076	0.8956	0.022	0.0207	0.0215	0.02	0.0201
0.0	0.0	0.0	1406.9683	521.3221	NaN	NaN	0.2704	0.896	0.0219	0.0206	0.0215	0.02	0.0199
0.0	0.0	0.0	-511.0317	1425.3221	NaN	NaN	1.3	0.8964	0.0219	0.0204	0.0215	0.02	0.0197
0.0	0.0	0.0	-2732.0317	255.3221	NaN	NaN	-0.1031	0.8963	0.022	0.0204	0.0216	0.02	0.0197
0.0	0.0	0.0	200.9683	785.3221	NaN	NaN	0.7962	0.8963	0.022	0.0204	0.0215	0.0201	0.0197
0.0	0.0	0.0	-1031.0317	934.3221	NaN	NaN	-0.3	0.8963	0.0221	0.0203	0.0216	0.0201	0.0197
0.0	0.0	0.0	-1399.0317	1704.3221	NaN	NaN	1.3	0.8963	0.0221	0.0203	0.0215	0.0201	0.0197
0.0	0.0	0.0	-607.0317	-35.6779	NaN	NaN	0.0555	0.896	0.0222	0.0204	0.0216	0.0201	0.0198
0.0	0.0	0.0	-573.0317	943.3221	NaN	NaN	1.3	0.8957	0.0223	0.0204	0.0216	0.0202	0.0198
0.0	0.0	0.0	-216.0317	835.3221	NaN	NaN	1.3	0.8955	0.0224	0.0205	0.0216	0.0202	0.0199
0.0	0.0	0.0	-1194.0317	1039.3221	NaN	NaN	-0.3	0.8953	0.0225	0.0205	0.0215	0.0203	0.0199
0.0	0.0	0.0	-1057.0317	-63.6779	NaN	NaN	0.0568	0.8948	0.0226	0.0205	0.0216	0.0204	0.0201
0.0	0.0	0.0	-1914.0317	3480.3221	NaN	NaN	1.3	0.8944	0.0228	0.0205	0.0216	0.0206	0.0202
0.0	0.0	0.0	550.9683	5649.3221	NaN	NaN	0.9111	0.8944	0.0229	0.0204	0.0215	0.0206	0.0203
0.0	0.0	0.0	-657.0317	1711.3221	NaN	NaN	1.3	0.8945	0.0228	0.0205	0.0216	0.0205	0.0202
0.0	0.0	0.0	-707.0317	432.3221	NaN	NaN	-0.3	0.8949	0.0227	0.0204	0.0217	0.0205	0.0199
0.0	0.0	0.0	1018.9683	865.3221	NaN	NaN	0.4592	0.895	0.0227	0.0204	0.0217	0.0205	0.0197
0.0	0.0	0.0	-593.0317	-352.6779	NaN	NaN	0.3729	0.8952	0.0226	0.0204	0.0217	0.0205	0.0196
0.0	0.0	0.0	-2512.0317	75.3221	NaN	NaN	-0.0309	0.8955	0.0225	0.0203	0.0217	0.0205	0.0195
0.0	0.0	0.0	-115.0317	40.3221	NaN	NaN	-0.3	0.8957	0.0225	0.0203	0.0217	0.0205	0.0194
0.0	0.0	0.0	-1212.0317	-196.6779	NaN	NaN	0.1396	0.8959	0.0224	0.0203	0.0217	0.0204	0.0193
0.0	0.0	0.0	-476.0317	73.3221	NaN	NaN	-0.1821	0.8961	0.0223	0.0202	0.0216	0.0204	0.0193
0.0	0.0	0.0	-850.0317	-1045.6779	NaN	NaN	0.5516	0.8963	0.0223	0.0202	0.0216	0.0203	0.0193
0.0	0.0	0.0	-844.0317	1162.3221	NaN	NaN	1.3	0.8963	0.0222	0.0202	0.0216	0.0203	0.0193
0.0	0.0	0.0	1509.9683	-435.6779	NaN	NaN	-0.3	0.8963	0.0222	0.0203	0.0216	0.0203	0.0194
0.0	0.0	0.0	-806.0317	2161.3221	NaN	NaN	1.3	0.8963	0.0221	0.0203	0.0215	0.0202	0.0195
0.0	0.0	0.0	-1285.0317	-2110.6779	NaN	NaN	0.6216	0.8961	0.0222	0.0204	0.0215	0.0201	0.0197
0.0	0.0	0.0	-605.0317	899.3221	NaN	NaN	1.3	0.8965	0.0221	0.0204	0.0214	0.02	0.0197
0.0	0.0	0.0	302.9683	561.3221	NaN	NaN	0.6495	0.8964	0.0221	0.0204	0.0214	0.0199	0.0197
0.0	0.0	0.0	-839.0317	2461.3221	NaN	NaN	1.3	0.8962	0.0222	0.0204	0.0214	0.02	0.0198
0.0	0.0	0.0	-2895.0317	2311.3221	NaN	NaN	-0.3	0.8959	0.0223	0.0205	0.0214	0.02	0.0199
0.0	0.0	0.0	-2004.0317	286.3221	NaN	NaN	-0.1667	0.8958	0.0223	0.0206	0.0213	0.0199	0.02
0.0	0.0	0.0	-486.0317	714.3221	NaN	NaN	1.3	0.8957	0.0224	0.0207	0.0213	0.0199	0.02
0.0	0.0	0.0	-1481.0317	2302.3221	NaN	NaN	1.3	0.896	0.0222	0.0206	0.0213	0.0199	0.0199
0.0	0.0	0.0	-142.0317	276.3221	NaN	NaN	1.3	0.8959	0.0223	0.0206	0.0213	0.02	0.0199
0.0	0.0	0.0	-1380.0317	1850.3221	NaN	NaN	1.3	0.8957	0.0223	0.0207	0.0213	0.0201	0.02
0.0	0.0	0.0	-939.0317	-68.6779	NaN	NaN	0.0682	0.8955	0.0224	0.0207	0.0213	0.0201	0.0201
0.0	0.0	0.0	-2814.0317	1329.3221	NaN	NaN	-0.3	0.8951	0.0225	0.0207	0.0213	0.0202	0.0202
0.0	0.0	0.0	-3095.0317	1348.3221	NaN	NaN	-0.3	0.8954	0.0224	0.0205	0.0212	0.0203	0.0201
0.0	0.0	0.0	-280.0317	4484.3221	NaN	NaN	1.0666	0.8959	0.0222	0.0204	0.0212	0.0203	0.02
0.0	0.0	0.0	-1598.0317	-1690.6779	NaN	NaN	0.5141	0.895	0.0224	0.0206	0.0214	0.0204	0.0202
0.0	0.0	0.0	-1282.0317	319.3221	NaN	NaN	-0.3	0.8955	0.0223	0.0206	0.0213	0.0203	0.0201
0.0	0.0	0.0	-1833.0317	-1667.6779	NaN	NaN	0.4764	0.8949	0.0225	0.0208	0.0213	0.0203	0.0202
0.0	0.0	0.0	-993.0317	898.3221	NaN	NaN	-0.3	0.8957	0.0223	0.0206	0.0212	0.0202	0.0201
0.0	0.0	0.0	-2158.0317	1096.3221	NaN	NaN	-0.3	0.8962	0.0222	0.0203	0.0211	0.0202	0.02
0.0	0.0	0.0	-1880.0317	997.3221	NaN	NaN	-0.3	0.8971	0.022	0.0201	0.021	0.0202	0.0197
0.0	0.0	0.0	-2329.0317	4154.3221	NaN	NaN	1.3	0.8974	0.022	0.02	0.0209	0.0202	0.0195
0.0	0.0	0.0	-260.0317	1327.3221	NaN	NaN	1.2436	0.8972	0.022	0.02	0.0209	0.0202	0.0196
0.0	0.0	0.0	-1087.0317	1478.3221	NaN	NaN	1.3	0.8971	0.022	0.0201	0.021	0.0202	0.0197
0.0	0.0	0.0	-637.0317	1824.3221	NaN	NaN	1.3	0.8972	0.022	0.02	0.0211	0.0202	0.0196
0.0	0.0	0.0	-1022.0317	956.3221	NaN	NaN	-0.3	0.8975	0.0219	0.0199	0.021	0.0202	0.0195
0.0	0.0	0.0	-886.0317	951.3221	NaN	NaN	1.3	0.8976	0.0219	0.0198	0.0211	0.0202	0.0194
0.0	0.0	0.0	784.9683	2144.3221	NaN	NaN	0.732	0.8978	0.0219	0.0197	0.0211	0.0202	0.0193
0.0	0.0	0.0	835.9683	-1198.6779	NaN	NaN	1.3	0.897	0.022	0.02	0.0213	0.0202	0.0196
0.0	0.0	0.0	-1349.0317	-622.6779	NaN	NaN	0.3158	0.8971	0.0219	0.02	0.0213	0.0201	0.0196
0.0	0.0	0.0	177.9683	-64.6779	NaN	NaN	-0.3	0.8973	0.0219	0.0198	0.0213	0.0202	0.0195
0.0	0.0	0.0	-660.0317	1632.3221	NaN	NaN	1.3	0.8983	0.0218	0.0195	0.021	0.0202	0.0192
0.0	0.0	0.0	-882.0317	3112.3221	NaN	NaN	1.3	0.8984	0.0218	0.0195	0.0209	0.0202	0.0191
0.0	0.0	0.0	-1842.0317	2017.3221	NaN	NaN	1.3	0.8983	0.0218	0.0195	0.0209	0.0202	0.0192
0.0	0.0	0.0	515.9683	-652.6779	NaN	NaN	1.3	0.8982	0.0219	0.0196	0.0209	0.0203	0.0192
0.0	0.0	0.0	868.9683	1059.3221	NaN	NaN	0.5494	0.8979	0.022	0.0196	0.0208	0.0204	0.0192
0.0	0.0	0.0	-1096.0317	1699.3221	NaN	NaN	1.3	0.8976	0.0221	0.0197	0.0208	0.0206	0.0192
0.0	0.0	0.0	29.9683	741.3221	NaN	NaN	0.9611	0.897	0.0223	0.0198	0.0208	0.0208	0.0193
0.0	0.0	0.0	674.9683	1378.3221	NaN	NaN	0.6713	0.8966	0.0224	0.0199	0.0208	0.0209	0.0193
0.0	0.0	0.0	1228.9683	2235.3221	NaN	NaN	0.6452	0.8964	0.0225	0.0199	0.0208	0.021	0.0194
0.0	0.0	0.0	694.9683	-1185.6779	NaN	NaN	1.3	0.8959	0.0227	0.0199	0.0208	0.0211	0.0196
0.0	0.0	0.0	-705.0317	1850.3221	NaN	NaN	1.3	0.8955	0.0228	0.02	0.0209	0.0213	0.0195
0.0	0.0	0.0	-430.0317	7766.3221	NaN	NaN	1.0586	0.8936	0.0231	0.0205	0.0211	0.0218	0.0198
0.0	0.0	0.0	-2182.0317	1984.3221	NaN	NaN	-0.3	0.8959	0.0228	0.0198	0.0208	0.0213	0.0195
0.0	0.0	0.0	-882.0317	2414.3221	NaN	NaN	1.3	0.895	0.0229	0.02	0.0211	0.0215	0.0195
0.0	0.0	0.0	-774.0317	-799.6779	NaN	NaN	0.5081	0.8953	0.0229	0.02	0.0209	0.0213	0.0196
0.0	0.0	0.0	544.9683	210.3221	NaN	NaN	0.2785	0.8958	0.0226	0.02	0.0209	0.0212	0.0195
0.0	0.0	0.0	-1761.0317	960.3221	NaN	NaN	-0.3	0.8966	0.0224	0.0198	0.0208	0.0211	0.0193
0.0	0.0	0.0	-144.0317	-236.6779	NaN	NaN	0.6217	0.8971	0.0222	0.0198	0.0207	0.0211	0.0191
0.0	0.0	0.0	150.9683	-234.6779	NaN	NaN	1.3	0.8973	0.0222	0.0198	0.0206	0.021	0.0191
0.0	0.0	0.0	381.9683	2814.3221	NaN	NaN	0.8805	0.8978	0.022	0.0199	0.0205	0.0208	0.0191
0.0	0.0	0.0	-2040.0317	-1973.6779	NaN	NaN	0.4917	0.8987	0.0219	0.0196	0.0204	0.0205	0.019
0.0	0.0	0.0	-640.0317	1739.3221	NaN	NaN	1.3	0.8979	0.022	0.0199	0.0205	0.0206	0.0191
0.0	0.0	0.0	78.9683	1913.3221	NaN	NaN	0.9604	0.8982	0.022	0.0198	0.0204	0.0204	0.0191
0.0	0.0	0.0	767.9683	2643.3221	NaN	NaN	0.7749	0.8982	0.022	0.0199	0.0204	0.0203	0.0192
0.0	0.0	0.0	-482.0317	1962.3221	NaN	NaN	1.3	0.898	0.0221	0.0199	0.0204	0.0202	0.0193
0.0	0.0	0.0	-2395.0317	1284.3221	NaN	NaN	-0.3	0.8977	0.0223	0.02	0.0205	0.0202	0.0194
0.0	0.0	0.0	1157.9683	2791.3221	NaN	NaN	0.7068	0.8974	0.0224	0.0201	0.0205	0.0201	0.0195
0.0	0.0	0.0	2599.9683	2763.3221	NaN	NaN	0.5152	0.8975	0.0224	0.0201	0.0204	0.02	0.0196
0.0	0.0	0.0	814.9683	1163.3221	NaN	NaN	0.588	0.897	0.0225	0.0201	0.0206	0.0201	0.0196
0.0	0.0	0.0	-1253.0317	3774.3221	NaN	NaN	1.3	0.8975	0.0223	0.02	0.0207	0.0199	0.0195
0.0	0.0	0.0	-165.0317	1164.3221	NaN	NaN	1.1651	0.8974	0.0222	0.02	0.0211	0.0198	0.0195
0.0	0.0	0.0	694.9683	-887.6779	NaN	NaN	1.3	0.8969	0.022	0.0202	0.0214	0.0199	0.0196
0.0	0.0	0.0	591.9683	-369.6779	NaN	NaN	-0.3	0.8974	0.0219	0.0201	0.0213	0.0199	0.0194
0.0	0.0	0.0	-1028.0317	-148.6779	NaN	NaN	0.1264	0.8976	0.0219	0.0201	0.0212	0.0198	0.0194
0.0	0.0	0.0	881.9683	-9.6779	NaN	NaN	-0.0111	0.898	0.0218	0.0199	0.0211	0.0198	0.0194
0.0	0.0	0.0	262.9683	443.3221	NaN	NaN	0.6277	0.8979	0.0219	0.0199	0.0211	0.0198	0.0194
0.0	0.0	0.0	2026.9683	1190.3221	NaN	NaN	0.37	0.8977	0.022	0.0199	0.0211	0.0199	0.0195
0.0	0.0	0.0	-1411.0317	2390.3221	NaN	NaN	1.3	0.897	0.0221	0.02	0.0212	0.02	0.0197
0.0	0.0	0.0	-1457.0317	1263.3221	NaN	NaN	-0.3	0.8964	0.0221	0.0202	0.0214	0.0201	0.0198
0.0	0.0	0.0	324.9683	-51.6779	NaN	NaN	-0.1891	0.8959	0.0222	0.0203	0.0215	0.0202	0.0199
0.0	0.0	0.0	1120.9683	-436.6779	NaN	NaN	-0.3	0.8956	0.0222	0.0204	0.0215	0.0203	0.02
0.0	0.0	0.0	371.9683	107.3221	NaN	NaN	0.2239	0.8954	0.0223	0.0205	0.0215	0.0203	0.02
0.0	0.0	0.0	647.9683	2079.3221	NaN	NaN	0.7624	0.8953	0.0223	0.0204	0.0214	0.0205	0.02
0.0	0.0	0.0	-2110.0317	1088.3221	NaN	NaN	-0.3	0.895	0.0224	0.0205	0.0214	0.0206	0.0201
0.0	0.0	0.0	-491.0317	813.3221	NaN	NaN	1.3	0.8949	0.0224	0.0205	0.0213	0.0207	0.0201
0.0	0.0	0.0	451.9683	907.3221	NaN	NaN	0.6675	0.8948	0.0225	0.0206	0.0213	0.0208	0.0201
0.0	0.0	0.0	-1832.0317	-277.6779	NaN	NaN	0.1316	0.8946	0.0225	0.0206	0.0212	0.0208	0.0202
0.0	0.0	0.0	348.9683	-379.6779	NaN	NaN	1.3	0.8955	0.0223	0.0204	0.021	0.0207	0.02
0.0	0.0	0.0	-670.0317	2581.3221	NaN	NaN	1.3	0.8962	0.0222	0.0203	0.0208	0.0207	0.0198
0.0	0.0	0.0	-271.0317	506.3221	NaN	NaN	1.3	0.8964	0.0222	0.0202	0.0207	0.0207	0.0198
0.0	0.0	0.0	1029.9683	1326.3221	NaN	NaN	0.5629	0.8967	0.0221	0.0202	0.0206	0.0207	0.0198
0.0	0.0	0.0	545.9683	1006.3221	NaN	NaN	0.6483	0.8969	0.022	0.0201	0.0205	0.0207	0.0197
0.0	0.0	0.0	-922.0317	3011.3221	NaN	NaN	1.3	0.8969	0.022	0.0201	0.0205	0.0207	0.0197
0.0	0.0	0.0	-584.0317	718.3221	NaN	NaN	1.3	0.8965	0.0221	0.0202	0.0206	0.0207	0.0198
0.0	0.0	0.0	426.9683	1660.3221	NaN	NaN	0.7954	0.8967	0.0221	0.0202	0.0206	0.0206	0.0198
0.0	0.0	0.0	-248.0317	1199.3221	NaN	NaN	1.2607	0.8961	0.0223	0.0204	0.0207	0.0206	0.0199
0.0	0.0	0.0	-1046.0317	2233.3221	NaN	NaN	1.3	0.8963	0.0222	0.0204	0.0208	0.0205	0.0199
0.0	0.0	0.0	-548.0317	1129.3221	NaN	NaN	1.3	0.8963	0.0222	0.0204	0.0208	0.0205	0.02
0.0	0.0	0.0	-617.0317	2282.3221	NaN	NaN	1.3	0.8967	0.022	0.0202	0.0208	0.0204	0.0198
0.0	0.0	0.0	237.9683	2333.3221	NaN	NaN	0.9075	0.8968	0.022	0.0202	0.0208	0.0203	0.0198
0.0	0.0	0.0	-1858.0317	1051.3221	NaN	NaN	-0.3	0.8966	0.022	0.0202	0.0209	0.0203	0.0199
0.0	0.0	0.0	-2192.0317	1636.3221	NaN	NaN	-0.3	0.8965	0.022	0.0203	0.021	0.0201	0.02
0.0	0.0	0.0	-1797.0317	1448.3221	NaN	NaN	-0.3	0.8964	0.022	0.0204	0.0211	0.0201	0.0201
0.0	0.0	0.0	255.9683	1639.3221	NaN	NaN	0.8649	0.897	0.0218	0.0202	0.0211	0.02	0.0199
0.0	0.0	0.0	-1773.0317	2266.3221	NaN	NaN	1.3	0.8973	0.0217	0.0201	0.021	0.02	0.0198
0.0	0.0	0.0	-1312.0317	1302.3221	NaN	NaN	-0.3	0.8972	0.0218	0.0201	0.0211	0.02	0.0198
0.0	0.0	0.0	1356.9683	4174.3221	NaN	NaN	0.7547	0.8976	0.0217	0.02	0.021	0.02	0.0197
0.0	0.0	0.0	-1916.0317	-974.6779	NaN	NaN	0.3372	0.8964	0.0219	0.0204	0.0213	0.02	0.02
0.0	0.0	0.0	32.9683	1647.3221	NaN	NaN	0.9804	0.8968	0.0218	0.0203	0.0212	0.02	0.0199
0.0	0.0	0.0	-2995.0317	528.3221	NaN	NaN	-0.2142	0.8963	0.022	0.0203	0.0213	0.0201	0.02
0.0	0.0	0.0	-282.0317	1092.3221	NaN	NaN	1.3	0.8969	0.0218	0.0202	0.0211	0.0201	0.0199
0.0	0.0	0.0	389.9683	1404.3221	NaN	NaN	0.7827	0.8966	0.0219	0.0202	0.0212	0.0202	0.0199
0.0	0.0	0.0	-919.0317	534.3221	NaN	NaN	-0.3	0.8967	0.0219	0.0202	0.021	0.0202	0.0199
0.0	0.0	0.0	-2242.0317	38.3221	NaN	NaN	-0.0174	0.8962	0.0221	0.0203	0.021	0.0204	0.02
0.0	0.0	0.0	-2048.0317	2723.3221	NaN	NaN	1.3	0.8962	0.0221	0.0203	0.0209	0.0205	0.0199
0.0	0.0	0.0	172.9683	150.3221	NaN	NaN	0.465	0.8957	0.0223	0.0204	0.0209	0.0207	0.02
0.0	0.0	0.0	-76.0317	754.3221	NaN	NaN	1.1121	0.8954	0.0224	0.0205	0.0209	0.0208	0.0201
0.0	0.0	0.0	-54.0317	1865.3221	NaN	NaN	1.0298	0.8953	0.0224	0.0205	0.0209	0.0209	0.02
0.0	0.0	0.0	50.9683	795.3221	NaN	NaN	0.9398	0.8949	0.0225	0.0205	0.0209	0.021	0.0201
0.0	0.0	0.0	-1458.0317	1379.3221	NaN	NaN	-0.3	0.8948	0.0226	0.0205	0.0209	0.021	0.0202
0.0	0.0	0.0	-374.0317	427.3221	NaN	NaN	1.3	0.8947	0.0226	0.0205	0.021	0.021	0.0202
0.0	0.0	0.0	150.9683	843.3221	NaN	NaN	0.8482	0.895	0.0225	0.0205	0.0209	0.0209	0.0201
0.0	0.0	0.0	-1211.0317	163.3221	NaN	NaN	-0.1559	0.8952	0.0225	0.0204	0.0209	0.0208	0.0201
0.0	0.0	0.0	-1694.0317	2094.3221	NaN	NaN	1.3	0.8957	0.0223	0.0203	0.0209	0.0207	0.02
0.0	0.0	0.0	-1188.0317	2146.3221	NaN	NaN	1.3	0.8958	0.0223	0.0203	0.0209	0.0207	0.0199
0.0	0.0	0.0	-796.0317	2765.3221	NaN	NaN	1.3	0.8965	0.0221	0.0202	0.0209	0.0205	0.0198
0.0	0.0	0.0	335.9683	-94.6779	NaN	NaN	-0.3	0.8964	0.0221	0.0202	0.021	0.0203	0.0199
0.0	0.0	0.0	-248.0317	787.3221	NaN	NaN	1.3	0.8972	0.0219	0.0201	0.0209	0.0201	0.0198
0.0	0.0	0.0	-588.0317	-443.6779	NaN	NaN	0.43	0.8974	0.0218	0.02	0.0209	0.0201	0.0197
0.0	0.0	0.0	-2219.0317	3772.3221	NaN	NaN	1.3	0.8978	0.0217	0.0199	0.0208	0.02	0.0197
0.0	0.0	0.0	367.9683	1209.3221	NaN	NaN	0.7667	0.8976	0.0217	0.02	0.0209	0.02	0.0197
0.0	0.0	0.0	-1581.0317	735.3221	NaN	NaN	-0.3	0.8975	0.0217	0.0201	0.0209	0.02	0.0198
0.0	0.0	0.0	-1166.0317	1324.3221	NaN	NaN	1.3	0.8974	0.0218	0.0201	0.0209	0.02	0.0198
0.0	0.0	0.0	-811.0317	3331.3221	NaN	NaN	1.3	0.8981	0.0217	0.0199	0.0208	0.02	0.0196
0.0	0.0	0.0	-160.0317	1291.3221	NaN	NaN	1.1415	0.8979	0.0217	0.0199	0.0208	0.02	0.0197
0.0	0.0	0.0	-2615.0317	4829.3221	NaN	NaN	1.3	0.8981	0.0217	0.0199	0.0208	0.02	0.0196
0.0	0.0	0.0	1254.9683	1574.3221	NaN	NaN	0.5564	0.8981	0.0217	0.0199	0.0207	0.0199	0.0196
0.0	0.0	0.0	-195.0317	96.3221	NaN	NaN	-0.3	0.8979	0.0217	0.0199	0.0208	0.0199	0.0197
0.0	0.0	0.0	-1622.0317	1807.3221	NaN	NaN	1.3	0.8978	0.0217	0.0199	0.0208	0.02	0.0197
0.0	0.0	0.0	696.9683	575.3221	NaN	NaN	0.4522	0.8976	0.0218	0.02	0.0209	0.02	0.0198
0.0	0.0	0.0	196.9683	2504.3221	NaN	NaN	0.9271	0.8975	0.0218	0.02	0.0209	0.0201	0.0197
0.0	0.0	0.0	-1466.0317	-463.6779	NaN	NaN	0.2403	0.8968	0.0219	0.0203	0.021	0.02	0.0199
0.0	0.0	0.0	-657.0317	1079.3221	NaN	NaN	1.3	0.897	0.0219	0.0203	0.021	0.02	0.0199
0.0	0.0	0.0	-1295.0317	-1748.6779	NaN	NaN	0.5745	0.897	0.0219	0.0202	0.0209	0.02	0.0199
0.0	0.0	0.0	666.9683	2599.3221	NaN	NaN	0.7958	0.8985	0.0216	0.0199	0.0206	0.0199	0.0196
0.0	0.0	0.0	-925.0317	2730.3221	NaN	NaN	1.3	0.8982	0.0217	0.0199	0.0207	0.02	0.0196
0.0	0.0	0.0	-582.0317	2282.3221	NaN	NaN	1.3	0.8986	0.0216	0.0199	0.0206	0.0199	0.0195
0.0	0.0	0.0	-2382.0317	-226.6779	NaN	NaN	0.0869	0.8975	0.0218	0.0201	0.0209	0.0199	0.0198
0.0	0.0	0.0	-1075.0317	1130.3221	NaN	NaN	1.3	0.8976	0.0218	0.0201	0.0209	0.0198	0.0198
0.0	0.0	0.0	-1603.0317	1028.3221	NaN	NaN	-0.3	0.8975	0.0218	0.0201	0.0209	0.0198	0.0198
0.0	0.0	0.0	-819.0317	-1162.6779	NaN	NaN	0.5867	0.8976	0.0218	0.0201	0.0209	0.0198	0.0198
0.0	0.0	0.0	239.9683	238.3221	NaN	NaN	0.4983	0.8981	0.0217	0.02	0.0208	0.0198	0.0196
0.0	0.0	0.0	456.9683	716.3221	NaN	NaN	0.6105	0.8983	0.0217	0.0199	0.0207	0.0198	0.0196
0.0	0.0	0.0	-1784.0317	-127.6779	NaN	NaN	0.0668	0.8981	0.0217	0.02	0.0207	0.0199	0.0197
0.0	0.0	0.0	-1783.0317	4091.3221	NaN	NaN	1.3	0.8985	0.0216	0.0199	0.0205	0.0199	0.0196
0.0	0.0	0.0	-1605.0317	2455.3221	NaN	NaN	1.3	0.8983	0.0217	0.0199	0.0205	0.0199	0.0197
0.0	0.0	0.0	-1995.0317	2133.3221	NaN	NaN	1.3	0.8981	0.0217	0.02	0.0206	0.0199	0.0198
0.0	0.0	0.0	-52.0317	1168.3221	NaN	NaN	1.0466	0.898	0.0217	0.02	0.0207	0.0199	0.0198
0.0	0.0	0.0	-1067.0317	611.3221	NaN	NaN	-0.3	0.8974	0.0219	0.0201	0.0208	0.0199	0.02
0.0	0.0	0.0	-1494.0317	-810.6779	NaN	NaN	0.3517	0.8972	0.0219	0.0202	0.0208	0.0198	0.02
0.0	0.0	0.0	-2214.0317	1881.3221	NaN	NaN	-0.3	0.8977	0.0218	0.02	0.0208	0.0198	0.0199
0.0	0.0	0.0	-394.0317	1947.3221	NaN	NaN	1.2537	0.8982	0.0216	0.0199	0.0206	0.0198	0.0198
0.0	0.0	0.0	-748.0317	859.3221	NaN	NaN	1.3	0.8985	0.0216	0.0199	0.0205	0.0198	0.0197
0.0	0.0	0.0	-708.0317	1400.3221	NaN	NaN	1.3	0.8985	0.0216	0.0199	0.0205	0.0198	0.0197
0.0	0.0	0.0	-584.0317	716.3221	NaN	NaN	1.3	0.8982	0.0216	0.02	0.0206	0.0198	0.0198
0.0	0.0	0.0	-313.0317	3784.3221	NaN	NaN	1.0902	0.8984	0.0216	0.0199	0.0206	0.0198	0.0197
0.0	0.0	0.0	-1615.0317	-1622.6779	NaN	NaN	0.5012	0.8974	0.0217	0.0202	0.0208	0.0198	0.02
0.0	0.0	0.0	-803.0317	915.3221	NaN	NaN	1.3	0.8979	0.0217	0.02	0.0207	0.0198	0.0199
0.0	0.0	0.0	-355.0317	-88.6779	NaN	NaN	0.1999	0.8975	0.0218	0.02	0.0207	0.0199	0.02
0.0	0.0	0.0	-2032.0317	1367.3221	NaN	NaN	-0.3	0.8979	0.0218	0.0199	0.0206	0.02	0.0199
0.0	0.0	0.0	-1124.0317	1929.3221	NaN	NaN	1.3	0.8977	0.0218	0.0199	0.0206	0.02	0.02
0.0	0.0	0.0	-122.0317	2363.3221	NaN	NaN	1.0544	0.8979	0.0218	0.0198	0.0206	0.02	0.0199
0.0	0.0	0.0	-1645.0317	-37.6779	NaN	NaN	0.0224	0.8975	0.0219	0.0199	0.0207	0.0201	0.02
0.0	0.0	0.0	-1710.0317	1855.3221	NaN	NaN	1.3	0.8983	0.0217	0.0197	0.0206	0.02	0.0198
0.0	0.0	0.0	-736.0317	3908.3221	NaN	NaN	1.232	0.8982	0.0217	0.0198	0.0207	0.0199	0.0198
0.0	0.0	0.0	-950.0317	-417.6779	NaN	NaN	0.3054	0.8973	0.0218	0.0201	0.0209	0.0199	0.02
0.0	0.0	0.0	-1696.0317	-788.6779	NaN	NaN	0.3174	0.8973	0.0219	0.0201	0.0209	0.0198	0.02
0.0	0.0	0.0	-1135.0317	-723.6779	NaN	NaN	0.3893	0.8978	0.0218	0.0199	0.0208	0.0198	0.0199
0.0	0.0	0.0	-315.0317	3497.3221	NaN	NaN	1.099	0.8987	0.0215	0.0197	0.0207	0.0197	0.0198
0.0	0.0	0.0	-1903.0317	439.3221	NaN	NaN	-0.3	0.8984	0.0216	0.0197	0.0207	0.0198	0.0198
0.0	0.0	0.0	215.9683	248.3221	NaN	NaN	0.5348	0.8988	0.0216	0.0196	0.0207	0.0197	0.0197
0.0	0.0	0.0	-3507.0317	3341.3221	NaN	NaN	-0.3	0.8983	0.0217	0.0197	0.0208	0.0197	0.0198
0.0	0.0	0.0	-1222.0317	1786.3221	NaN	NaN	1.3	0.8984	0.0216	0.0198	0.0208	0.0196	0.0198
0.0	0.0	0.0	-86.0317	-633.6779	NaN	NaN	0.8805	0.8984	0.0216	0.0198	0.0207	0.0196	0.0198
0.0	0.0	0.0	-1775.0317	1304.3221	NaN	NaN	-0.3	0.8988	0.0216	0.0196	0.0207	0.0196	0.0197
0.0	0.0	0.0	1129.9683	2143.3221	NaN	NaN	0.6548	0.899	0.0216	0.0196	0.0205	0.0197	0.0196
0.0	0.0	0.0	-1213.0317	496.3221	NaN	NaN	-0.3	0.8989	0.0216	0.0196	0.0206	0.0197	0.0196
0.0	0.0	0.0	-1186.0317	1295.3221	NaN	NaN	1.3	0.8984	0.0216	0.0198	0.0208	0.0197	0.0198
0.0	0.0	0.0	-1572.0317	-524.6779	NaN	NaN	0.2502	0.8975	0.0219	0.02	0.021	0.0197	0.02
0.0	0.0	0.0	-3223.0317	2390.3221	NaN	NaN	-0.3	0.8977	0.0218	0.02	0.0209	0.0196	0.0199
0.0	0.0	0.0	-356.0317	-478.6779	NaN	NaN	0.5735	0.8978	0.0217	0.02	0.0209	0.0196	0.0199
0.0	0.0	0.0	-1619.0317	4718.3221	NaN	NaN	1.3	0.8987	0.0216	0.0198	0.0207	0.0196	0.0196
0.0	0.0	0.0	-1095.0317	807.3221	NaN	NaN	-0.3	0.8985	0.0216	0.0199	0.0207	0.0196	0.0197
0.0	0.0	0.0	-563.0317	1008.3221	NaN	NaN	1.3	0.899	0.0216	0.0198	0.0205	0.0196	0.0196
0.0	0.0	0.0	-881.0317	3711.3221	NaN	NaN	1.3	0.8989	0.0215	0.0198	0.0204	0.0197	0.0196
0.0	0.0	0.0	-373.0317	4674.3221	NaN	NaN	1.0867	0.8988	0.0215	0.0198	0.0205	0.0198	0.0196
0.0	0.0	0.0	-2057.0317	1329.3221	NaN	NaN	-0.3	0.8974	0.0218	0.0201	0.0209	0.0199	0.0199
0.0	0.0	0.0	-2803.0317	1382.3221	NaN	NaN	-0.3	0.8969	0.022	0.0202	0.021	0.0199	0.0199
0.0	0.0	0.0	-1041.0317	154.3221	NaN	NaN	-0.174	0.8963	0.0222	0.0204	0.0211	0.0199	0.02
0.0	0.0	0.0	-587.0317	-258.6779	NaN	NaN	0.3059	0.8966	0.0221	0.0204	0.021	0.0199	0.02
0.0	0.0	0.0	-2611.0317	-446.6779	NaN	NaN	0.1461	0.8965	0.0222	0.0203	0.021	0.02	0.02
0.0	0.0	0.0	-852.0317	2454.3221	NaN	NaN	1.3	0.8974	0.0219	0.02	0.0208	0.02	0.0199
0.0	0.0	0.0	-795.0317	1966.3221	NaN	NaN	1.3	0.8977	0.0218	0.02	0.0207	0.02	0.0198
0.0	0.0	0.0	-1051.0317	212.3221	NaN	NaN	-0.2532	0.8974	0.0218	0.02	0.0208	0.0201	0.0199
0.0	0.0	0.0	-949.0317	1975.3221	NaN	NaN	1.3	0.8971	0.0218	0.0201	0.0209	0.0201	0.0199
0.0	0.0	0.0	-267.0317	-1385.6779	NaN	NaN	0.8384	0.8962	0.0221	0.0204	0.0211	0.0201	0.0201
0.0	0.0	0.0	-2092.0317	-3105.6779	NaN	NaN	0.5975	0.8953	0.0224	0.0206	0.0213	0.0202	0.0203
0.0	0.0	0.0	-1593.0317	-307.6779	NaN	NaN	0.1619	0.896	0.0222	0.0204	0.0211	0.0201	0.0202
0.0	0.0	0.0	-1943.0317	-1262.6779	NaN	NaN	0.3939	0.8965	0.0221	0.0203	0.0209	0.0201	0.0201
0.0	0.0	0.0	-1935.0317	2792.3221	NaN	NaN	1.3	0.8973	0.0218	0.02	0.0207	0.0201	0.02
0.0	0.0	0.0	-2955.0317	2307.3221	NaN	NaN	-0.3	0.8973	0.0218	0.02	0.0207	0.0202	0.02
0.0	0.0	0.0	280.9683	1264.3221	NaN	NaN	0.8182	0.8971	0.0218	0.0201	0.0208	0.0203	0.0199
0.0	0.0	0.0	-3022.0317	1418.3221	NaN	NaN	-0.3	0.8964	0.0219	0.0202	0.0211	0.0203	0.02
0.0	0.0	0.0	-260.0317	-445.6779	NaN	NaN	0.6315	0.896	0.0221	0.0203	0.0211	0.0203	0.0201
0.0	0.0	0.0	-1906.0317	-2398.6779	NaN	NaN	0.5572	0.8955	0.0222	0.0205	0.0212	0.0203	0.0203
0.0	0.0	0.0	-1259.0317	2014.3221	NaN	NaN	1.3	0.8961	0.022	0.0203	0.0211	0.0203	0.0202
0.0	0.0	0.0	-1114.0317	687.3221	NaN	NaN	-0.3	0.8964	0.022	0.0202	0.0211	0.0203	0.0201
0.0	0.0	0.0	-325.0317	1063.3221	NaN	NaN	1.3	0.897	0.0218	0.0199	0.0209	0.0203	0.02
0.0	0.0	0.0	-416.0317	-15.6779	NaN	NaN	0.0363	0.8969	0.0219	0.0199	0.0209	0.0204	0.02
0.0	0.0	0.0	2008.9683	1384.3221	NaN	NaN	0.408	0.8974	0.0218	0.0198	0.0208	0.0204	0.0198
0.0	0.0	0.0	-1175.0317	1093.3221	NaN	NaN	-0.3	0.8971	0.0219	0.0198	0.0208	0.0204	0.0199
0.0	0.0	0.0	-2698.0317	3266.3221	NaN	NaN	1.3	0.8973	0.0219	0.0198	0.0208	0.0204	0.0199
0.0	0.0	0.0	-978.0317	940.3221	NaN	NaN	-0.3	0.8969	0.022	0.0199	0.0209	0.0203	0.02
0.0	0.0	0.0	-41.0317	-1238.6779	NaN	NaN	0.9679	0.8969	0.022	0.0199	0.0209	0.0202	0.0201
0.0	0.0	0.0	478.9683	979.3221	NaN	NaN	0.6716	0.8979	0.0218	0.0197	0.0206	0.0202	0.0198
0.0	0.0	0.0	71.9683	3302.3221	NaN	NaN	0.9787	0.8982	0.0218	0.0196	0.0205	0.0201	0.0197
0.0	0.0	0.0	-1308.0317	2234.3221	NaN	NaN	1.3	0.8981	0.0219	0.0196	0.0205	0.0202	0.0198
0.0	0.0	0.0	-599.0317	3126.3221	NaN	NaN	1.237	0.8983	0.0218	0.0196	0.0204	0.0201	0.0197
0.0	0.0	0.0	-533.0317	2197.3221	NaN	NaN	1.3	0.8982	0.0219	0.0196	0.0204	0.0201	0.0198
0.0	0.0	0.0	772.9683	873.3221	NaN	NaN	0.5305	0.8984	0.0219	0.0195	0.0204	0.02	0.0197
0.0	0.0	0.0	268.9683	1630.3221	NaN	NaN	0.8584	0.8983	0.0219	0.0196	0.0204	0.02	0.0198
0.0	0.0	0.0	-455.0317	-111.6779	NaN	NaN	0.1971	0.8982	0.022	0.0196	0.0205	0.02	0.0198
0.0	0.0	0.0	485.9683	4194.3221	NaN	NaN	0.8962	0.8986	0.0218	0.0195	0.0204	0.02	0.0197
0.0	0.0	0.0	-1330.0317	1403.3221	NaN	NaN	1.3	0.8985	0.0219	0.0195	0.0205	0.0199	0.0197
0.0	0.0	0.0	-1310.0317	-438.6779	NaN	NaN	0.2509	0.8984	0.0218	0.0196	0.0206	0.0198	0.0198
0.0	0.0	0.0	-534.0317	1107.3221	NaN	NaN	1.3	0.8983	0.0218	0.0195	0.0207	0.0198	0.0198
0.0	0.0	0.0	-1595.0317	2080.3221	NaN	NaN	1.3	0.8988	0.0217	0.0195	0.0207	0.0197	0.0197
0.0	0.0	0.0	-1674.0317	276.3221	NaN	NaN	-0.1977	0.8981	0.0218	0.0197	0.0208	0.0197	0.0199
0.0	0.0	0.0	-2524.0317	-779.6779	NaN	NaN	0.236	0.8984	0.0218	0.0197	0.0208	0.0195	0.0198
0.0	0.0	0.0	-368.0317	1504.3221	NaN	NaN	1.3	0.8994	0.0215	0.0195	0.0206	0.0194	0.0196
0.0	0.0	0.0	-1965.0317	233.3221	NaN	NaN	-0.1347	0.8995	0.0214	0.0196	0.0207	0.0193	0.0196
0.0	0.0	0.0	-1708.0317	2122.3221	NaN	NaN	1.3	0.9	0.0212	0.0195	0.0206	0.0192	0.0194
0.0	0.0	0.0	-543.0317	1357.3221	NaN	NaN	1.3	0.9001	0.0213	0.0195	0.0206	0.0192	0.0194
0.0	0.0	0.0	-1489.0317	1817.3221	NaN	NaN	1.3	0.8994	0.0215	0.0197	0.0207	0.0193	0.0195
0.0	0.0	0.0	-2783.0317	2143.3221	NaN	NaN	-0.3	0.8992	0.0216	0.0197	0.0207	0.0193	0.0196
0.0	0.0	0.0	-1914.0317	1749.3221	NaN	NaN	-0.3	0.8991	0.0216	0.0196	0.0207	0.0193	0.0196
0.0	0.0	0.0	-1014.0317	1805.3221	NaN	NaN	1.3	0.899	0.0216	0.0197	0.0207	0.0194	0.0196
0.0	0.0	0.0	366.9683	4045.3221	NaN	NaN	0.9168	0.8992	0.0216	0.0196	0.0207	0.0194	0.0195
0.0	0.0	0.0	-736.0317	-2158.6779	NaN	NaN	0.7457	0.8978	0.022	0.02	0.0209	0.0195	0.0198
0.0	0.0	0.0	-1936.0317	2932.3221	NaN	NaN	1.3	0.8981	0.0219	0.0199	0.0209	0.0195	0.0197
0.0	0.0	0.0	-2327.0317	1070.3221	NaN	NaN	-0.3	0.8974	0.0221	0.02	0.021	0.0197	0.0198
0.0	0.0	0.0	-372.0317	311.3221	NaN	NaN	-0.3	0.8975	0.022	0.02	0.021	0.0197	0.0199
0.0	0.0	0.0	-1014.0317	2136.3221	NaN	NaN	1.3	0.8976	0.022	0.0199	0.0209	0.0197	0.0198
0.0	0.0	0.0	-1789.0317	-199.6779	NaN	NaN	0.1004	0.8975	0.022	0.0199	0.0209	0.0198	0.0199
0.0	0.0	0.0	-2105.0317	4727.3221	NaN	NaN	1.3	0.8978	0.0218	0.0199	0.0209	0.0198	0.0199
0.0	0.0	0.0	-1126.0317	593.3221	NaN	NaN	-0.3	0.897	0.022	0.0201	0.0211	0.0198	0.02
0.0	0.0	0.0	-1515.0317	-522.6779	NaN	NaN	0.2565	0.8968	0.0221	0.0203	0.0211	0.0197	0.02
0.0	0.0	0.0	-1573.0317	-153.6779	NaN	NaN	0.089	0.8968	0.0221	0.0203	0.0211	0.0197	0.02
0.0	0.0	0.0	-492.0317	25.3221	NaN	NaN	-0.0543	0.8971	0.022	0.0203	0.0211	0.0197	0.0199
0.0	0.0	0.0	143.9683	-1622.6779	NaN	NaN	1.0974	0.8967	0.0221	0.0203	0.0211	0.0198	0.02
0.0	0.0	0.0	-1203.0317	-138.6779	NaN	NaN	0.1034	0.8971	0.022	0.0202	0.021	0.0198	0.02
0.0	0.0	0.0	-1699.0317	1302.3221	NaN	NaN	-0.3	0.8969	0.0221	0.0202	0.021	0.0199	0.02
0.0	0.0	0.0	-1804.0317	1055.3221	NaN	NaN	-0.3	0.8973	0.0219	0.0201	0.0209	0.0199	0.02
0.0	0.0	0.0	320.9683	2290.3221	NaN	NaN	0.8771	0.8974	0.0219	0.02	0.0209	0.0199	0.0199
0.0	0.0	0.0	-1464.0317	1803.3221	NaN	NaN	1.3	0.8969	0.022	0.0202	0.0209	0.0199	0.02
0.0	0.0	0.0	-1054.0317	-1839.6779	NaN	NaN	0.6358	0.8964	0.0222	0.0203	0.021	0.02	0.0201
0.0	0.0	0.0	-1833.0317	2521.3221	NaN	NaN	1.3	0.8966	0.0221	0.0202	0.021	0.02	0.0201
0.0	0.0	0.0	-1165.0317	-1500.6779	NaN	NaN	0.563	0.8962	0.0222	0.0203	0.0211	0.02	0.0202
0.0	0.0	0.0	-631.0317	1275.3221	NaN	NaN	1.3	0.8967	0.0221	0.0202	0.021	0.02	0.0201
0.0	0.0	0.0	-1520.0317	-283.6779	NaN	NaN	0.1573	0.8963	0.0221	0.0203	0.0211	0.0201	0.0201
0.0	0.0	0.0	-2273.0317	3401.3221	NaN	NaN	1.3	0.8973	0.0218	0.0201	0.021	0.0199	0.0199
0.0	0.0	0.0	-2454.0317	242.3221	NaN	NaN	-0.1096	0.8968	0.0219	0.0202	0.0211	0.02	0.0201
0.0	0.0	0.0	-1569.0317	1130.3221	NaN	NaN	-0.3	0.8976	0.0216	0.0201	0.021	0.0198	0.0199
0.0	0.0	0.0	-1140.0317	737.3221	NaN	NaN	-0.3	0.8971	0.0218	0.0202	0.0211	0.0198	0.02
0.0	0.0	0.0	-1036.0317	-828.6779	NaN	NaN	0.4444	0.8974	0.0217	0.0202	0.021	0.0197	0.0199
0.0	0.0	0.0	-2464.0317	1601.3221	NaN	NaN	-0.3	0.8973	0.0217	0.0202	0.0211	0.0198	0.02
0.0	0.0	0.0	-1761.0317	818.3221	NaN	NaN	-0.3	0.8976	0.0217	0.0201	0.021	0.0198	0.0199
0.0	0.0	0.0	-2264.0317	1391.3221	NaN	NaN	-0.3	0.8978	0.0216	0.02	0.0209	0.0198	0.0199
0.0	0.0	0.0	-270.0317	-131.6779	NaN	NaN	0.3278	0.8977	0.0216	0.02	0.0209	0.0198	0.0199
0.0	0.0	0.0	-1093.0317	1297.3221	NaN	NaN	1.3	0.8979	0.0216	0.0199	0.0209	0.0198	0.0199
0.0	0.0	0.0	-630.0317	454.3221	NaN	NaN	-0.3	0.8975	0.0217	0.02	0.021	0.0199	0.0199
0.0	0.0	0.0	-1009.0317	1795.3221	NaN	NaN	1.3	0.8975	0.0217	0.02	0.021	0.0199	0.0199
0.0	0.0	0.0	-118.0317	216.3221	NaN	NaN	1.3	0.8973	0.0218	0.02	0.021	0.0199	0.02
0.0	0.0	0.0	-1494.0317	665.3221	NaN	NaN	-0.3	0.8978	0.0217	0.0199	0.0209	0.0199	0.0198
0.0	0.0	0.0	-1563.0317	3750.3221	NaN	NaN	1.3	0.8978	0.0217	0.0199	0.0209	0.02	0.0198
0.0	0.0	0.0	-1627.0317	955.3221	NaN	NaN	-0.3	0.8972	0.0218	0.02	0.021	0.02	0.0199
0.0	0.0	0.0	-413.0317	600.3221	NaN	NaN	1.3	0.897	0.0219	0.0201	0.0211	0.0199	0.02
0.0	0.0	0.0	-2152.0317	1340.3221	NaN	NaN	-0.3	0.8972	0.0218	0.0201	0.021	0.0199	0.02
0.0	0.0	0.0	-2438.0317	3127.3221	NaN	NaN	1.3	0.8982	0.0216	0.0198	0.0208	0.0199	0.0197
0.0	0.0	0.0	-478.0317	2549.3221	NaN	NaN	1.2308	0.8984	0.0216	0.0197	0.0208	0.0199	0.0197
0.0	0.0	0.0	1295.9683	938.3221	NaN	NaN	0.42	0.8983	0.0216	0.0198	0.0208	0.0199	0.0196
0.0	0.0	0.0	-500.0317	770.3221	NaN	NaN	1.3	0.8976	0.0217	0.02	0.021	0.0199	0.0198
0.0	0.0	0.0	-1058.0317	-1202.6779	NaN	NaN	0.532	0.8974	0.0218	0.0201	0.021	0.0198	0.0199
0.0	0.0	0.0	-889.0317	2076.3221	NaN	NaN	1.3	0.8976	0.0217	0.02	0.0209	0.0199	0.0198
0.0	0.0	0.0	-1226.0317	815.3221	NaN	NaN	-0.3	0.8974	0.0218	0.02	0.021	0.0199	0.0199
0.0	0.0	0.0	-1371.0317	1816.3221	NaN	NaN	1.3	0.8975	0.0218	0.02	0.0209	0.0199	0.0198
0.0	0.0	0.0	-1771.0317	927.3221	NaN	NaN	-0.3	0.8974	0.0219	0.02	0.021	0.02	0.0199
0.0	0.0	0.0	-935.0317	1565.3221	NaN	NaN	1.3	0.8975	0.0219	0.0199	0.0209	0.0199	0.0199
0.0	0.0	0.0	-1018.0317	-15.6779	NaN	NaN	0.0152	0.897	0.022	0.02	0.021	0.02	0.02
0.0	0.0	0.0	-1231.0317	941.3221	NaN	NaN	-0.3	0.8975	0.0218	0.0199	0.0209	0.0199	0.0199
0.0	0.0	0.0	-2031.0317	1726.3221	NaN	NaN	-0.3	0.8977	0.0218	0.0199	0.0209	0.0199	0.0198
0.0	0.0	0.0	44.9683	1536.3221	NaN	NaN	0.9716	0.8979	0.0217	0.0199	0.0209	0.0199	0.0197
0.0	0.0	0.0	-810.0317	-1931.6779	NaN	NaN	0.7046	0.8974	0.0218	0.02	0.021	0.0199	0.0198
0.0	0.0	0.0	-1453.0317	-53.6779	NaN	NaN	0.0356	0.8975	0.0218	0.02	0.021	0.0199	0.0198
0.0	0.0	0.0	-3059.0317	1356.3221	NaN	NaN	-0.3	0.8974	0.0218	0.02	0.021	0.0198	0.0198
0.0	0.0	0.0	-2681.0317	1457.3221	NaN	NaN	-0.3	0.8975	0.0217	0.02	0.021	0.0198	0.0199
0.0	0.0	0.0	-1898.0317	-262.6779	NaN	NaN	0.1216	0.8973	0.0218	0.0201	0.0211	0.0199	0.0199
0.0	0.0	0.0	-1083.0317	2169.3221	NaN	NaN	1.3	0.8978	0.0217	0.02	0.0209	0.0198	0.0198
0.0	0.0	0.0	-1885.0317	738.3221	NaN	NaN	-0.3	0.8977	0.0217	0.02	0.0209	0.0198	0.0198
0.0	0.0	0.0	-1811.0317	428.3221	NaN	NaN	-0.3	0.8978	0.0217	0.02	0.0209	0.0199	0.0198
0.0	0.0	0.0	42.9683	508.3221	NaN	NaN	0.9221	0.8975	0.0218	0.02	0.0209	0.0199	0.0198
0.0	0.0	0.0	-329.0317	714.3221	NaN	NaN	1.3	0.8978	0.0217	0.02	0.0208	0.02	0.0197
0.0	0.0	0.0	1395.9683	1626.3221	NaN	NaN	0.5381	0.8978	0.0218	0.02	0.0207	0.02	0.0197
0.0	0.0	0.0	-2449.0317	1947.3221	NaN	NaN	-0.3	0.8975	0.0219	0.02	0.0208	0.02	0.0198
0.0	0.0	0.0	-717.0317	1574.3221	NaN	NaN	1.3	0.8977	0.0218	0.02	0.0207	0.02	0.0197
0.0	0.0	0.0	-965.0317	592.3221	NaN	NaN	-0.3	0.8973	0.0219	0.0201	0.0208	0.02	0.0198
0.0	0.0	0.0	246.9683	1652.3221	NaN	NaN	0.87	0.8978	0.0219	0.02	0.0208	0.0199	0.0197
0.0	0.0	0.0	109.9683	-292.6779	NaN	NaN	1.3	0.8974	0.0219	0.0201	0.0208	0.0199	0.0199
0.0	0.0	0.0	-2197.0317	747.3221	NaN	NaN	-0.3	0.8982	0.0218	0.0199	0.0207	0.0198	0.0196
0.0	0.0	0.0	-2709.0317	2883.3221	NaN	NaN	1.3	0.8985	0.0217	0.0198	0.0206	0.0197	0.0196
0.0	0.0	0.0	1126.9683	1144.3221	NaN	NaN	0.5038	0.8987	0.0217	0.0198	0.0205	0.0197	0.0196
0.0	0.0	0.0	892.9683	1014.3221	NaN	NaN	0.5318	0.8988	0.0217	0.0198	0.0205	0.0197	0.0195
0.0	0.0	0.0	-1961.0317	1387.3221	NaN	NaN	-0.3	0.8987	0.0217	0.0198	0.0205	0.0197	0.0196
0.0	0.0	0.0	-1803.0317	2285.3221	NaN	NaN	1.3	0.8986	0.0218	0.0198	0.0205	0.0197	0.0196
0.0	0.0	0.0	-1420.0317	3015.3221	NaN	NaN	1.3	0.8986	0.0218	0.0197	0.0205	0.0197	0.0196
0.0	0.0	0.0	-289.0317	764.3221	NaN	NaN	1.3	0.8988	0.0217	0.0196	0.0205	0.0198	0.0196
0.0	0.0	0.0	-1463.0317	4747.3221	NaN	NaN	1.3	0.8988	0.0217	0.0196	0.0206	0.0197	0.0196
0.0	0.0	0.0	-329.0317	495.3221	NaN	NaN	1.3	0.898	0.0218	0.0198	0.0208	0.0198	0.0197
0.0	0.0	0.0	-2999.0317	354.3221	NaN	NaN	-0.134	0.8978	0.0218	0.0199	0.0209	0.0198	0.0198
0.0	0.0	0.0	-493.0317	1592.3221	NaN	NaN	1.3	0.898	0.0217	0.0199	0.021	0.0198	0.0197
0.0	0.0	0.0	-3462.0317	3484.3221	NaN	NaN	1.3	0.8981	0.0217	0.0199	0.021	0.0197	0.0197
0.0	0.0	0.0	-711.0317	-2449.6779	NaN	NaN	0.775	0.8977	0.0217	0.0201	0.021	0.0196	0.0198
0.0	0.0	0.0	-2770.0317	719.3221	NaN	NaN	-0.3	0.8985	0.0215	0.0199	0.0209	0.0195	0.0196
0.0	0.0	0.0	-966.0317	3199.3221	NaN	NaN	1.3	0.8993	0.0213	0.0198	0.0208	0.0194	0.0194
0.0	0.0	0.0	-1382.0317	71.3221	NaN	NaN	-0.0544	0.8993	0.0213	0.0198	0.0207	0.0194	0.0195
0.0	0.0	0.0	424.9683	-719.6779	NaN	NaN	1.3	0.8993	0.0213	0.0199	0.0207	0.0194	0.0194
0.0	0.0	0.0	266.9683	569.3221	NaN	NaN	0.6808	0.8996	0.0213	0.0199	0.0206	0.0194	0.0193
0.0	0.0	0.0	-2431.0317	-208.6779	NaN	NaN	0.0791	0.899	0.0214	0.02	0.0207	0.0195	0.0195
0.0	0.0	0.0	-779.0317	1324.3221	NaN	NaN	1.3	0.8988	0.0215	0.02	0.0207	0.0195	0.0195
0.0	0.0	0.0	-2170.0317	-573.6779	NaN	NaN	0.2091	0.8983	0.0217	0.0201	0.0207	0.0196	0.0196
0.0	0.0	0.0	310.9683	999.3221	NaN	NaN	0.7627	0.898	0.0218	0.0201	0.0207	0.0197	0.0197
0.0	0.0	0.0	-1818.0317	4183.3221	NaN	NaN	1.3	0.8982	0.0218	0.0201	0.0205	0.0198	0.0196
0.0	0.0	0.0	-455.0317	2218.3221	NaN	NaN	1.2581	0.8981	0.0219	0.0201	0.0204	0.0199	0.0196
0.0	0.0	0.0	-2666.0317	3604.3221	NaN	NaN	1.3	0.8978	0.022	0.0201	0.0205	0.0199	0.0197
0.0	0.0	0.0	-1211.0317	2660.3221	NaN	NaN	1.3	0.8979	0.022	0.02	0.0205	0.0199	0.0196
0.0	0.0	0.0	-1450.0317	2150.3221	NaN	NaN	1.3	0.8975	0.0221	0.02	0.0207	0.02	0.0197
0.0	0.0	0.0	-873.0317	1553.3221	NaN	NaN	1.3	0.8974	0.022	0.02	0.0208	0.02	0.0197
0.0	0.0	0.0	-1790.0317	3757.3221	NaN	NaN	1.3	0.8975	0.022	0.02	0.0209	0.0199	0.0197
0.0	0.0	0.0	-1700.0317	-1012.6779	NaN	NaN	0.3733	0.8968	0.0221	0.0203	0.0211	0.0199	0.0198
0.0	0.0	0.0	-2316.0317	1493.3221	NaN	NaN	-0.3	0.8974	0.0219	0.0202	0.021	0.0198	0.0197
0.0	0.0	0.0	-1785.0317	-637.6779	NaN	NaN	0.2632	0.8973	0.0219	0.0202	0.021	0.0198	0.0197
0.0	0.0	0.0	-1329.0317	1984.3221	NaN	NaN	1.3	0.8979	0.0217	0.0201	0.0209	0.0198	0.0197
0.0	0.0	0.0	-2481.0317	1466.3221	NaN	NaN	-0.3	0.898	0.0216	0.0201	0.0208	0.0198	0.0197
0.0	0.0	0.0	-2058.0317	2148.3221	NaN	NaN	1.3	0.8987	0.0215	0.02	0.0206	0.0198	0.0195
0.0	0.0	0.0	-726.0317	3203.3221	NaN	NaN	1.2931	0.8988	0.0214	0.02	0.0205	0.0198	0.0195
0.0	0.0	0.0	966.9683	1897.3221	NaN	NaN	0.6624	0.8986	0.0215	0.02	0.0206	0.0198	0.0195
0.0	0.0	0.0	-817.0317	-405.6779	NaN	NaN	0.3318	0.8971	0.0218	0.0203	0.0209	0.0199	0.0199
0.0	0.0	0.0	-1435.0317	-224.6779	NaN	NaN	0.1354	0.8972	0.0219	0.0203	0.0209	0.0199	0.0198
0.0	0.0	0.0	-1786.0317	588.3221	NaN	NaN	-0.3	0.897	0.0219	0.0202	0.0209	0.02	0.02
0.0	0.0	0.0	-536.0317	384.3221	NaN	NaN	-0.3	0.897	0.0219	0.0202	0.0209	0.0201	0.02
0.0	0.0	0.0	1885.9683	3061.3221	NaN	NaN	0.6188	0.8977	0.0217	0.02	0.0207	0.0201	0.0198
0.0	0.0	0.0	-1631.0317	532.3221	NaN	NaN	-0.3	0.8974	0.0218	0.0201	0.0208	0.0201	0.0199
0.0	0.0	0.0	-913.0317	1785.3221	NaN	NaN	1.3	0.8975	0.0217	0.0201	0.0209	0.02	0.0198
0.0	0.0	0.0	-1425.0317	220.3221	NaN	NaN	-0.1829	0.897	0.0218	0.0202	0.021	0.02	0.02
0.0	0.0	0.0	-2358.0317	-954.6779	NaN	NaN	0.2882	0.8972	0.0218	0.0202	0.021	0.0199	0.0199
0.0	0.0	0.0	-619.0317	812.3221	NaN	NaN	1.3	0.8974	0.0217	0.0202	0.021	0.0198	0.0198
0.0	0.0	0.0	-2198.0317	2076.3221	NaN	NaN	-0.3	0.8981	0.0215	0.02	0.0209	0.0198	0.0197
0.0	0.0	0.0	-1107.0317	-676.6779	NaN	NaN	0.3794	0.898	0.0216	0.02	0.0208	0.0198	0.0197
0.0	0.0	0.0	-2030.0317	829.3221	NaN	NaN	-0.3	0.8982	0.0215	0.02	0.0208	0.0199	0.0197
0.0	0.0	0.0	-836.0317	1734.3221	NaN	NaN	1.3	0.8984	0.0214	0.0199	0.0206	0.0199	0.0197
0.0	0.0	0.0	-644.0317	410.3221	NaN	NaN	-0.3	0.898	0.0215	0.02	0.0207	0.02	0.0198
0.0	0.0	0.0	-1913.0317	2911.3221	NaN	NaN	1.3	0.8979	0.0215	0.0201	0.0207	0.02	0.0197
0.0	0.0	0.0	-774.0317	262.3221	NaN	NaN	-0.3	0.8971	0.0217	0.0203	0.0209	0.02	0.0199
0.0	0.0	0.0	-929.0317	595.3221	NaN	NaN	-0.3	0.8971	0.0218	0.0203	0.0209	0.02	0.0199
0.0	0.0	0.0	-1417.0317	4392.3221	NaN	NaN	1.3	0.8977	0.0217	0.0201	0.0207	0.02	0.0198
0.0	0.0	0.0	-1939.0317	252.3221	NaN	NaN	-0.1496	0.8975	0.0217	0.0201	0.0207	0.0201	0.0198
0.0	0.0	0.0	-1527.0317	2167.3221	NaN	NaN	1.3	0.8977	0.0216	0.0201	0.0207	0.0201	0.0198
0.0	0.0	0.0	-1127.0317	187.3221	NaN	NaN	-0.1993	0.8972	0.0217	0.0202	0.0208	0.0202	0.0199
0.0	0.0	0.0	-1763.0317	543.3221	NaN	NaN	-0.3	0.8969	0.0217	0.0203	0.0209	0.0202	0.02
0.0	0.0	0.0	-1184.0317	261.3221	NaN	NaN	-0.2832	0.8966	0.0218	0.0204	0.021	0.0202	0.02
0.0	0.0	0.0	-3294.0317	2244.3221	NaN	NaN	-0.3	0.8969	0.0217	0.0203	0.021	0.0201	0.02
0.0	0.0	0.0	-1411.0317	-916.6779	NaN	NaN	0.3938	0.8965	0.0218	0.0204	0.021	0.0202	0.0201
0.0	0.0	0.0	-449.0317	-1300.6779	NaN	NaN	0.7434	0.8973	0.0216	0.0202	0.0208	0.0201	0.0199
0.0	0.0	0.0	-2288.0317	2947.3221	NaN	NaN	1.3	0.8977	0.0216	0.0202	0.0206	0.0201	0.0199
0.0	0.0	0.0	-1966.0317	1587.3221	NaN	NaN	-0.3	0.8979	0.0215	0.0201	0.0204	0.0201	0.0199
0.0	0.0	0.0	-1028.0317	5338.3221	NaN	NaN	1.2385	0.8985	0.0214	0.02	0.0202	0.0201	0.0199
0.0	0.0	0.0	406.9683	3343.3221	NaN	NaN	0.8915	0.898	0.0215	0.0201	0.0203	0.0202	0.02
0.0	0.0	0.0	-1932.0317	5010.3221	NaN	NaN	1.3	0.8979	0.0216	0.02	0.0204	0.0202	0.0199
0.0	0.0	0.0	1155.9683	471.3221	NaN	NaN	0.2896	0.8972	0.0219	0.0201	0.0206	0.0202	0.02
0.0	0.0	0.0	-850.0317	-1244.6779	NaN	NaN	0.5942	0.8966	0.022	0.0203	0.0208	0.0201	0.0202
0.0	0.0	0.0	-519.0317	152.3221	NaN	NaN	-0.3	0.8972	0.0219	0.0201	0.0207	0.02	0.02
0.0	0.0	0.0	652.9683	233.3221	NaN	NaN	0.2633	0.898	0.0217	0.0199	0.0205	0.02	0.0198
0.0	0.0	0.0	-1079.0317	3844.3221	NaN	NaN	1.3	0.8985	0.0216	0.0198	0.0204	0.0201	0.0197
0.0	0.0	0.0	-443.0317	2239.3221	NaN	NaN	1.2466	0.8985	0.0216	0.0198	0.0204	0.0201	0.0197
0.0	0.0	0.0	896.9683	1551.3221	NaN	NaN	0.6336	0.8986	0.0216	0.0197	0.0204	0.02	0.0197
0.0	0.0	0.0	-2424.0317	-269.6779	NaN	NaN	0.1001	0.898	0.0217	0.0199	0.0206	0.0199	0.0199
0.0	0.0	0.0	-1747.0317	-1702.6779	NaN	NaN	0.4936	0.8977	0.0217	0.0201	0.0208	0.0198	0.02
0.0	0.0	0.0	727.9683	-961.6779	NaN	NaN	1.3	0.8983	0.0216	0.0199	0.0207	0.0197	0.0199
0.0	0.0	0.0	-610.0317	1193.3221	NaN	NaN	1.3	0.8988	0.0215	0.0197	0.0205	0.0197	0.0197
0.0	0.0	0.0	-363.0317	1928.3221	NaN	NaN	1.2319	0.8988	0.0215	0.0198	0.0205	0.0197	0.0197
0.0	0.0	0.0	-1247.0317	385.3221	NaN	NaN	-0.3	0.8987	0.0215	0.0198	0.0205	0.0197	0.0198
0.0	0.0	0.0	-654.0317	44.3221	NaN	NaN	-0.0727	0.8985	0.0216	0.0199	0.0205	0.0198	0.0198
0.0	0.0	0.0	-1848.0317	4549.3221	NaN	NaN	1.3	0.8988	0.0214	0.0199	0.0204	0.0198	0.0198
0.0	0.0	0.0	-1048.0317	798.3221	NaN	NaN	-0.3	0.8985	0.0215	0.0199	0.0205	0.0198	0.0198
0.0	0.0	0.0	-896.0317	2517.3221	NaN	NaN	1.3	0.8984	0.0215	0.0199	0.0206	0.0198	0.0198
0.0	0.0	0.0	356.9683	163.3221	NaN	NaN	0.3139	0.8979	0.0217	0.0201	0.0208	0.0198	0.0199
0.0	0.0	0.0	-229.0317	3284.3221	NaN	NaN	1.075	0.8977	0.0217	0.0202	0.0208	0.0197	0.0199
0.0	0.0	0.0	-4866.0317	927.3221	NaN	NaN	-0.2354	0.8967	0.0219	0.0204	0.021	0.0199	0.0201
0.0	0.0	0.0	-528.0317	2567.3221	NaN	NaN	1.2589	0.8976	0.0217	0.0202	0.0208	0.0198	0.0198
0.0	0.0	0.0	-2162.0317	43.3221	NaN	NaN	-0.0204	0.8968	0.022	0.0203	0.021	0.0199	0.02
0.0	0.0	0.0	-110.0317	2097.3221	NaN	NaN	1.0554	0.8978	0.0217	0.0201	0.0207	0.0199	0.0198
0.0	0.0	0.0	461.9683	1219.3221	NaN	NaN	0.7252	0.8973	0.0218	0.0201	0.0208	0.0201	0.02
0.0	0.0	0.0	-1231.0317	2705.3221	NaN	NaN	1.3	0.897	0.0219	0.0202	0.0209	0.0201	0.02
0.0	0.0	0.0	-408.0317	2351.3221	NaN	NaN	1.21	0.8966	0.022	0.0202	0.021	0.0201	0.0201
0.0	0.0	0.0	-1758.0317	-1043.6779	NaN	NaN	0.3725	0.8963	0.0221	0.0203	0.0211	0.0201	0.0201
0.0	0.0	0.0	-1783.0317	752.3221	NaN	NaN	-0.3	0.8965	0.0221	0.0203	0.0211	0.02	0.02
0.0	0.0	0.0	-2737.0317	17.3221	NaN	NaN	-0.0064	0.8961	0.0222	0.0204	0.0212	0.02	0.0201
0.0	0.0	0.0	-213.0317	-3309.6779	NaN	NaN	0.9395	0.8965	0.0221	0.0203	0.0211	0.02	0.0201
0.0	0.0	0.0	-2117.0317	918.3221	NaN	NaN	-0.3	0.8968	0.022	0.0202	0.0211	0.02	0.02
0.0	0.0	0.0	-705.0317	1171.3221	NaN	NaN	1.3	0.8972	0.0218	0.0201	0.021	0.0199	0.0199
0.0	0.0	0.0	-3197.0317	1438.3221	NaN	NaN	-0.3	0.8971	0.0218	0.0201	0.021	0.0199	0.02
0.0	0.0	0.0	-937.0317	-2144.6779	NaN	NaN	0.6959	0.8971	0.0218	0.0202	0.021	0.0199	0.0199
0.0	0.0	0.0	-1857.0317	3556.3221	NaN	NaN	1.3	0.8978	0.0217	0.0201	0.0209	0.0198	0.0198
0.0	0.0	0.0	-1371.0317	-840.6779	NaN	NaN	0.3801	0.8969	0.0219	0.0203	0.0211	0.0199	0.02
0.0	0.0	0.0	-1464.0317	-1359.6779	NaN	NaN	0.4815	0.897	0.0219	0.0203	0.021	0.0198	0.02
0.0	0.0	0.0	472.9683	2837.3221	NaN	NaN	0.8571	0.8971	0.0219	0.0202	0.021	0.0199	0.02
0.0	0.0	0.0	-1993.0317	1562.3221	NaN	NaN	-0.3	0.8967	0.0219	0.0202	0.021	0.02	0.0201
0.0	0.0	0.0	-1945.0317	2778.3221	NaN	NaN	1.3	0.897	0.0219	0.02	0.021	0.02	0.02
0.0	0.0	0.0	-372.0317	2463.3221	NaN	NaN	1.1779	0.8971	0.022	0.02	0.021	0.02	0.02
0.0	0.0	0.0	79.9683	1913.3221	NaN	NaN	0.9599	0.897	0.022	0.0201	0.021	0.02	0.02
0.0	0.0	0.0	1129.9683	221.3221	NaN	NaN	0.1638	0.8968	0.022	0.0202	0.021	0.02	0.02
0.0	0.0	0.0	-566.0317	-93.6779	NaN	NaN	0.142	0.8964	0.0221	0.0203	0.0211	0.02	0.0201
0.0	0.0	0.0	-623.0317	2442.3221	NaN	NaN	1.3	0.8967	0.022	0.0202	0.0211	0.0201	0.02
0.0	0.0	0.0	-648.0317	606.3221	NaN	NaN	-0.3	0.8966	0.022	0.0201	0.0211	0.0201	0.0201
0.0	0.0	0.0	-753.0317	1638.3221	NaN	NaN	1.3	0.8968	0.0219	0.0201	0.0211	0.0201	0.02
0.0	0.0	0.0	-1634.0317	902.3221	NaN	NaN	-0.3	0.8968	0.0219	0.0201	0.0211	0.02	0.02
0.0	0.0	0.0	-1106.0317	373.3221	NaN	NaN	-0.3	0.8968	0.022	0.0202	0.0211	0.02	0.02
0.0	0.0	0.0	-3324.0317	826.3221	NaN	NaN	-0.3	0.8969	0.022	0.0202	0.0211	0.0199	0.02
0.0	0.0	0.0	-574.0317	1426.3221	NaN	NaN	1.3	0.8974	0.0219	0.0201	0.021	0.0198	0.0199
0.0	0.0	0.0	1041.9683	-2655.6779	NaN	NaN	1.3	0.8973	0.022	0.0201	0.021	0.0198	0.0199
0.0	0.0	0.0	238.9683	1637.3221	NaN	NaN	0.8726	0.8982	0.0218	0.0198	0.0208	0.0198	0.0197
0.0	0.0	0.0	-665.0317	-443.6779	NaN	NaN	0.4002	0.8976	0.0219	0.0199	0.0209	0.0199	0.0197
0.0	0.0	0.0	-1207.0317	3381.3221	NaN	NaN	1.3	0.8977	0.0219	0.0198	0.0209	0.02	0.0197
0.0	0.0	0.0	-1309.0317	771.3221	NaN	NaN	-0.3	0.8969	0.0221	0.02	0.021	0.0201	0.0199
0.0	0.0	0.0	-1952.0317	-706.6779	NaN	NaN	0.2658	0.8964	0.0222	0.0201	0.0211	0.0201	0.02
0.0	0.0	0.0	-3195.0317	-262.6779	NaN	NaN	0.076	0.8963	0.0223	0.0201	0.0212	0.0201	0.02
0.0	0.0	0.0	-198.0317	-13.6779	NaN	NaN	0.0646	0.8968	0.0221	0.02	0.0211	0.0201	0.0199
0.0	0.0	0.0	-3215.0317	3289.3221	NaN	NaN	1.3	0.897	0.022	0.02	0.0211	0.0201	0.0198
0.0	0.0	0.0	-1729.0317	-242.6779	NaN	NaN	0.1231	0.8972	0.0219	0.02	0.0212	0.02	0.0198
0.0	0.0	0.0	-803.0317	-748.6779	NaN	NaN	0.4825	0.8974	0.0218	0.02	0.0211	0.0199	0.0197
0.0	0.0	0.0	-2512.0317	-107.6779	NaN	NaN	0.0411	0.8976	0.0217	0.02	0.0211	0.0199	0.0196
0.0	0.0	0.0	-1497.0317	1323.3221	NaN	NaN	-0.3	0.898	0.0216	0.02	0.0211	0.0198	0.0196
0.0	0.0	0.0	-2093.0317	-70.6779	NaN	NaN	0.0327	0.8977	0.0216	0.02	0.0212	0.0199	0.0196
0.0	0.0	0.0	-1108.0317	1105.3221	NaN	NaN	-0.3	0.898	0.0216	0.02	0.0211	0.0198	0.0195
0.0	0.0	0.0	-1573.0317	-1987.6779	NaN	NaN	0.5582	0.8976	0.0217	0.0202	0.0211	0.0198	0.0196
0.0	0.0	0.0	-2184.0317	772.3221	NaN	NaN	-0.3	0.8979	0.0216	0.0201	0.0211	0.0198	0.0196
0.0	0.0	0.0	-1428.0317	1758.3221	NaN	NaN	1.3	0.8975	0.0217	0.0201	0.0211	0.0198	0.0196
0.0	0.0	0.0	-1217.0317	260.3221	NaN	NaN	-0.2721	0.8978	0.0217	0.0201	0.021	0.0198	0.0196
0.0	0.0	0.0	667.9683	-654.6779	NaN	NaN	-0.3	0.8976	0.0217	0.0202	0.021	0.0199	0.0196
0.0	0.0	0.0	-1226.0317	-163.6779	NaN	NaN	0.1178	0.8973	0.0218	0.0203	0.021	0.0199	0.0197
0.0	0.0	0.0	80.9683	239.3221	NaN	NaN	0.7472	0.897	0.0219	0.0203	0.0211	0.02	0.0198
0.0	0.0	0.0	-1042.0317	888.3221	NaN	NaN	-0.3	0.8967	0.0219	0.0202	0.0211	0.0201	0.0199
0.0	0.0	0.0	-2999.0317	6623.3221	NaN	NaN	1.3	0.8964	0.022	0.0202	0.0211	0.0202	0.02
0.0	0.0	0.0	-2547.0317	2992.3221	NaN	NaN	1.3	0.8963	0.022	0.0202	0.0212	0.0202	0.02
0.0	0.0	0.0	-416.0317	-351.6779	NaN	NaN	0.4581	0.8963	0.022	0.0203	0.0212	0.0202	0.02
0.0	0.0	0.0	-1828.0317	3825.3221	NaN	NaN	1.3	0.8966	0.022	0.0203	0.0211	0.0201	0.0199
0.0	0.0	0.0	-1931.0317	-1424.6779	NaN	NaN	0.4246	0.8966	0.022	0.0204	0.0212	0.02	0.0199
0.0	0.0	0.0	-1792.0317	-1282.6779	NaN	NaN	0.4172	0.8966	0.0219	0.0204	0.0212	0.02	0.0199
0.0	0.0	0.0	-2027.0317	994.3221	NaN	NaN	-0.3	0.8969	0.0218	0.0203	0.0212	0.02	0.0198
0.0	0.0	0.0	-635.0317	-1002.6779	NaN	NaN	0.6122	0.8972	0.0217	0.0203	0.0211	0.0199	0.0198
0.0	0.0	0.0	-3559.0317	-1848.6779	NaN	NaN	0.3419	0.8973	0.0217	0.0202	0.0211	0.0199	0.0198
0.0	0.0	0.0	-1189.0317	1217.3221	NaN	NaN	1.3	0.8977	0.0216	0.0201	0.021	0.0199	0.0197
0.0	0.0	0.0	-1222.0317	1496.3221	NaN	NaN	1.3	0.8977	0.0216	0.02	0.021	0.0199	0.0198
0.0	0.0	0.0	-808.0317	661.3221	NaN	NaN	-0.3	0.8977	0.0215	0.0201	0.021	0.02	0.0198
0.0	0.0	0.0	-361.0317	552.3221	NaN	NaN	1.3	0.8975	0.0216	0.0201	0.021	0.02	0.0198
0.0	0.0	0.0	-1628.0317	1482.3221	NaN	NaN	-0.3	0.8973	0.0216	0.0202	0.0211	0.02	0.0199
0.0	0.0	0.0	-1846.0317	-711.6779	NaN	NaN	0.2782	0.897	0.0217	0.0202	0.0211	0.02	0.0199
0.0	0.0	0.0	-2339.0317	2831.3221	NaN	NaN	1.3	0.8971	0.0216	0.0203	0.0211	0.02	0.0199
0.0	0.0	0.0	-3300.0317	636.3221	NaN	NaN	-0.2389	0.8968	0.0217	0.0204	0.0212	0.02	0.0199
0.0	0.0	0.0	-667.0317	-125.6779	NaN	NaN	0.1585	0.8968	0.0217	0.0205	0.0212	0.02	0.0199
0.0	0.0	0.0	-3298.0317	-71.6779	NaN	NaN	0.0213	0.8969	0.0216	0.0205	0.0211	0.0199	0.0199
0.0	0.0	0.0	-980.0317	580.3221	NaN	NaN	-0.3	0.8972	0.0215	0.0205	0.0211	0.0199	0.0199
0.0	0.0	0.0	-2184.0317	1830.3221	NaN	NaN	-0.3	0.8969	0.0215	0.0204	0.0211	0.0201	0.02
0.0	0.0	0.0	-2714.0317	2753.3221	NaN	NaN	1.3	0.8969	0.0214	0.0203	0.0211	0.0202	0.02
0.0	0.0	0.0	-1775.0317	2704.3221	NaN	NaN	1.3	0.8965	0.0216	0.0204	0.0211	0.0203	0.0201
0.0	0.0	0.0	-3367.0317	1982.3221	NaN	NaN	-0.3	0.8963	0.0217	0.0205	0.0211	0.0204	0.0201
0.0	0.0	0.0	-1186.0317	-361.6779	NaN	NaN	0.2337	0.8961	0.0218	0.0205	0.0211	0.0204	0.0201
0.0	0.0	0.0	-1637.0317	223.3221	NaN	NaN	-0.158	0.896	0.0218	0.0206	0.0211	0.0204	0.0201
0.0	0.0	0.0	410.9683	2803.3221	NaN	NaN	0.8721	0.8963	0.0217	0.0205	0.0211	0.0204	0.0201
0.0	0.0	0.0	-2423.0317	-1608.6779	NaN	NaN	0.399	0.8959	0.0218	0.0206	0.0211	0.0204	0.0201
0.0	0.0	0.0	-2371.0317	-599.6779	NaN	NaN	0.2019	0.8961	0.0218	0.0206	0.0211	0.0204	0.0201
0.0	0.0	0.0	168.9683	-1310.6779	NaN	NaN	1.148	0.8961	0.0218	0.0206	0.021	0.0204	0.0201
0.0	0.0	0.0	-2357.0317	-220.6779	NaN	NaN	0.0856	0.8959	0.0218	0.0206	0.021	0.0205	0.0202
0.0	0.0	0.0	-2392.0317	152.3221	NaN	NaN	-0.068	0.8959	0.0217	0.0206	0.0211	0.0205	0.0202
0.0	0.0	0.0	-2532.0317	2633.3221	NaN	NaN	1.3	0.8961	0.0217	0.0206	0.021	0.0205	0.0201
0.0	0.0	0.0	-915.0317	-1205.6779	NaN	NaN	0.5685	0.8959	0.0217	0.0207	0.021	0.0205	0.0202
0.0	0.0	0.0	-2701.0317	658.3221	NaN	NaN	-0.3	0.8964	0.0215	0.0206	0.021	0.0204	0.0202
0.0	0.0	0.0	-1757.0317	1466.3221	NaN	NaN	-0.3	0.8963	0.0215	0.0205	0.0209	0.0205	0.0203
0.0	0.0	0.0	-1918.0317	1353.3221	NaN	NaN	-0.3	0.8964	0.0214	0.0205	0.0208	0.0205	0.0203
0.0	0.0	0.0	-2075.0317	4685.3221	NaN	NaN	1.3	0.8965	0.0214	0.0204	0.0207	0.0206	0.0204
0.0	0.0	0.0	-1481.0317	730.3221	NaN	NaN	-0.3	0.8965	0.0214	0.0204	0.0208	0.0205	0.0203
0.0	0.0	0.0	-3150.0317	3804.3221	NaN	NaN	1.3	0.8968	0.0213	0.0204	0.0209	0.0204	0.0202
0.0	0.0	0.0	-1452.0317	869.3221	NaN	NaN	-0.3	0.8964	0.0214	0.0206	0.0211	0.0203	0.0203
0.0	0.0	0.0	-1197.0317	-246.6779	NaN	NaN	0.1709	0.8966	0.0214	0.0206	0.0211	0.0201	0.0202
0.0	0.0	0.0	-1029.0317	-900.6779	NaN	NaN	0.4667	0.8969	0.0213	0.0205	0.0211	0.0201	0.0201
0.0	0.0	0.0	-2296.0317	1934.3221	NaN	NaN	-0.3	0.8975	0.0211	0.0204	0.021	0.02	0.02
0.0	0.0	0.0	-1268.0317	-2182.6779	NaN	NaN	0.6325	0.8973	0.0211	0.0204	0.021	0.0201	0.0201
0.0	0.0	0.0	-389.0317	1104.3221	NaN	NaN	1.3	0.8979	0.021	0.0201	0.0208	0.0202	0.0199
0.0	0.0	0.0	-1259.0317	3077.3221	NaN	NaN	1.3	0.8973	0.0211	0.0203	0.0208	0.0204	0.0201
0.0	0.0	0.0	-2928.0317	1819.3221	NaN	NaN	-0.3	0.8972	0.0212	0.0203	0.0208	0.0203	0.0202
0.0	0.0	0.0	-2128.0317	-67.6779	NaN	NaN	0.0308	0.897	0.0212	0.0204	0.0208	0.0203	0.0203
0.0	0.0	0.0	-1669.0317	1711.3221	NaN	NaN	1.3	0.8972	0.0212	0.0204	0.0207	0.0202	0.0202
0.0	0.0	0.0	21.9683	3235.3221	NaN	NaN	0.9933	0.8972	0.0212	0.0204	0.0206	0.0203	0.0203
0.0	0.0	0.0	-1689.0317	3509.3221	NaN	NaN	1.3	0.8973	0.0212	0.0203	0.0206	0.0202	0.0203
0.0	0.0	0.0	-1277.0317	2094.3221	NaN	NaN	1.3	0.897	0.0214	0.0203	0.0207	0.0203	0.0202
0.0	0.0	0.0	-1139.0317	1137.3221	NaN	NaN	-0.3	0.897	0.0215	0.0203	0.0208	0.0202	0.0202
0.0	0.0	0.0	-812.0317	1433.3221	NaN	NaN	1.3	0.8971	0.0214	0.0203	0.0209	0.0201	0.0201
0.0	0.0	0.0	-622.0317	-1758.6779	NaN	NaN	0.7387	0.8965	0.0216	0.0204	0.0211	0.0201	0.0202
0.0	0.0	0.0	-1194.0317	348.3221	NaN	NaN	-0.3	0.8969	0.0215	0.0203	0.0211	0.0201	0.0201
0.0	0.0	0.0	-2675.0317	-336.6779	NaN	NaN	0.1118	0.8969	0.0216	0.0203	0.0211	0.0201	0.02
0.0	0.0	0.0	-2096.0317	1582.3221	NaN	NaN	-0.3	0.8976	0.0214	0.0201	0.0209	0.02	0.0199
0.0	0.0	0.0	-1744.0317	540.3221	NaN	NaN	-0.3	0.8974	0.0215	0.0201	0.0209	0.0201	0.02
0.0	0.0	0.0	-1535.0317	39.3221	NaN	NaN	-0.0263	0.8977	0.0215	0.0201	0.0207	0.0201	0.0199
0.0	0.0	0.0	-3402.0317	1851.3221	NaN	NaN	-0.3	0.8977	0.0214	0.0201	0.0207	0.0201	0.0199
0.0	0.0	0.0	643.9683	576.3221	NaN	NaN	0.4723	0.898	0.0214	0.02	0.0207	0.02	0.0199
0.0	0.0	0.0	-3291.0317	-385.6779	NaN	NaN	0.1049	0.8974	0.0215	0.0201	0.021	0.02	0.0199
0.0	0.0	0.0	-2302.0317	-175.6779	NaN	NaN	0.0709	0.8975	0.0215	0.0201	0.021	0.02	0.0199
0.0	0.0	0.0	-1827.0317	1069.3221	NaN	NaN	-0.3	0.8978	0.0214	0.0202	0.021	0.0199	0.0199
0.0	0.0	0.0	-1607.0317	2261.3221	NaN	NaN	1.3	0.8978	0.0213	0.0202	0.021	0.0198	0.0199
0.0	0.0	0.0	-1836.0317	-1846.6779	NaN	NaN	0.5014	0.8977	0.0213	0.0202	0.0211	0.0198	0.0198
0.0	0.0	0.0	-1635.0317	-45.6779	NaN	NaN	0.0272	0.898	0.0213	0.0203	0.0209	0.0197	0.0198
0.0	0.0	0.0	-828.0317	3174.3221	NaN	NaN	1.3	0.8981	0.0212	0.0203	0.0209	0.0197	0.0198
0.0	0.0	0.0	-3003.0317	2838.3221	NaN	NaN	-0.3	0.8976	0.0214	0.0203	0.021	0.0198	0.0199
0.0	0.0	0.0	-2176.0317	398.3221	NaN	NaN	-0.2241	0.8974	0.0214	0.0204	0.021	0.0198	0.02
0.0	0.0	0.0	-2613.0317	3283.3221	NaN	NaN	1.3	0.8975	0.0214	0.0204	0.021	0.0198	0.0199
0.0	0.0	0.0	-980.0317	3816.3221	NaN	NaN	1.3	0.8977	0.0213	0.0204	0.0209	0.0198	0.0199
0.0	0.0	0.0	-2335.0317	-187.6779	NaN	NaN	0.0744	0.8974	0.0215	0.0204	0.021	0.0198	0.0199
0.0	0.0	0.0	686.9683	1490.3221	NaN	NaN	0.6845	0.8976	0.0215	0.0204	0.0209	0.0198	0.0198
0.0	0.0	0.0	-737.0317	3956.3221	NaN	NaN	1.2289	0.8974	0.0216	0.0203	0.0209	0.0199	0.0199
0.0	0.0	0.0	-1202.0317	1338.3221	NaN	NaN	1.3	0.8974	0.0216	0.0203	0.0209	0.0199	0.0199
0.0	0.0	0.0	-1454.0317	3822.3221	NaN	NaN	1.3	0.8975	0.0216	0.0202	0.0209	0.0199	0.0199
0.0	0.0	0.0	-828.0317	2512.3221	NaN	NaN	1.3	0.8973	0.0217	0.0202	0.021	0.0199	0.0199
0.0	0.0	0.0	-2213.0317	652.3221	NaN	NaN	-0.3	0.8971	0.0218	0.0202	0.0211	0.0199	0.0199
0.0	0.0	0.0	-2276.0317	-379.6779	NaN	NaN	0.143	0.897	0.0218	0.0203	0.0211	0.0199	0.0199
0.0	0.0	0.0	426.9683	-424.6779	NaN	NaN	-0.3	0.8974	0.0218	0.0203	0.021	0.0198	0.0198
0.0	0.0	0.0	-1995.0317	-1458.6779	NaN	NaN	0.4224	0.897	0.0218	0.0203	0.0211	0.0198	0.0199
0.0	0.0	0.0	-3466.0317	-1986.6779	NaN	NaN	0.3643	0.8972	0.0218	0.0203	0.0211	0.0198	0.0198
0.0	0.0	0.0	-1695.0317	2189.3221	NaN	NaN	1.3	0.8981	0.0216	0.02	0.0209	0.0197	0.0197
0.0	0.0	0.0	-1944.0317	299.3221	NaN	NaN	-0.182	0.8981	0.0216	0.02	0.0208	0.0197	0.0197
0.0	0.0	0.0	-2223.0317	1884.3221	NaN	NaN	-0.3	0.8986	0.0213	0.02	0.0207	0.0196	0.0197
0.0	0.0	0.0	-870.0317	-1092.6779	NaN	NaN	0.5567	0.8984	0.0214	0.0201	0.0208	0.0197	0.0197
0.0	0.0	0.0	-2073.0317	1387.3221	NaN	NaN	-0.3	0.8982	0.0214	0.0201	0.0209	0.0197	0.0197
0.0	0.0	0.0	-2593.0317	526.3221	NaN	NaN	-0.2547	0.8977	0.0215	0.0203	0.0211	0.0197	0.0198
0.0	0.0	0.0	-2178.0317	1531.3221	NaN	NaN	-0.3	0.8977	0.0215	0.0203	0.0211	0.0197	0.0197
0.0	0.0	0.0	-3766.0317	1571.3221	NaN	NaN	-0.3	0.8973	0.0216	0.0204	0.0211	0.0197	0.0198
0.0	0.0	0.0	-2640.0317	822.3221	NaN	NaN	-0.3	0.8978	0.0215	0.0203	0.021	0.0197	0.0197
0.0	0.0	0.0	-1518.0317	156.3221	NaN	NaN	-0.1148	0.8976	0.0215	0.0203	0.021	0.0197	0.0198
0.0	0.0	0.0	1518.9683	2890.3221	NaN	NaN	0.6555	0.8982	0.0213	0.0202	0.0209	0.0197	0.0197
0.0	0.0	0.0	-825.0317	1246.3221	NaN	NaN	1.3	0.8975	0.0215	0.0203	0.0211	0.0198	0.0198
0.0	0.0	0.0	-2392.0317	-271.6779	NaN	NaN	0.102	0.8971	0.0216	0.0205	0.0211	0.0198	0.0199
0.0	0.0	0.0	-2188.0317	274.3221	NaN	NaN	-0.1433	0.8969	0.0216	0.0206	0.0211	0.0198	0.0199
0.0	0.0	0.0	-2047.0317	-480.6779	NaN	NaN	0.1902	0.8968	0.0216	0.0206	0.0212	0.0199	0.02
0.0	0.0	0.0	-3222.0317	198.3221	NaN	NaN	-0.0656	0.8971	0.0215	0.0205	0.0211	0.0199	0.0199
0.0	0.0	0.0	-942.0317	3618.3221	NaN	NaN	1.3	0.8975	0.0214	0.0204	0.021	0.0199	0.0198
0.0	0.0	0.0	-2192.0317	-1177.6779	NaN	NaN	0.3495	0.8968	0.0216	0.0205	0.0211	0.02	0.0199
0.0	0.0	0.0	-2755.0317	-1000.6779	NaN	NaN	0.2664	0.897	0.0215	0.0205	0.0211	0.0199	0.0199
0.0	0.0	0.0	-1811.0317	1940.3221	NaN	NaN	1.3	0.8975	0.0214	0.0204	0.021	0.0199	0.0199
0.0	0.0	0.0	-582.0317	1634.3221	NaN	NaN	1.3	0.8974	0.0213	0.0204	0.021	0.0199	0.0199
0.0	0.0	0.0	-1166.0317	-299.6779	NaN	NaN	0.2045	0.897	0.0214	0.0205	0.0211	0.0199	0.02
0.0	0.0	0.0	-2461.0317	-526.6779	NaN	NaN	0.1763	0.8969	0.0215	0.0206	0.0211	0.0199	0.0199
0.0	0.0	0.0	-1609.0317	1309.3221	NaN	NaN	-0.3	0.8969	0.0216	0.0206	0.0211	0.0199	0.02
0.0	0.0	0.0	-2318.0317	1226.3221	NaN	NaN	-0.3	0.8966	0.0217	0.0206	0.0211	0.02	0.0201
0.0	0.0	0.0	-1004.0317	-354.6779	NaN	NaN	0.261	0.8968	0.0216	0.0205	0.0211	0.02	0.02
0.0	0.0	0.0	-1471.0317	1026.3221	NaN	NaN	-0.3	0.897	0.0215	0.0203	0.0211	0.0201	0.02
0.0	0.0	0.0	-1566.0317	1582.3221	NaN	NaN	1.3	0.8971	0.0214	0.0203	0.0211	0.0201	0.02
0.0	0.0	0.0	-1845.0317	3141.3221	NaN	NaN	1.3	0.8972	0.0214	0.0203	0.0211	0.0201	0.0199
0.0	0.0	0.0	-2561.0317	-1132.6779	NaN	NaN	0.3067	0.8967	0.0215	0.0204	0.0212	0.0201	0.02
0.0	0.0	0.0	-1013.0317	562.3221	NaN	NaN	-0.3	0.8974	0.0214	0.0203	0.0211	0.0199	0.0199
0.0	0.0	0.0	-1294.0317	-218.6779	NaN	NaN	0.1446	0.8976	0.0213	0.0203	0.0211	0.0199	0.0199
0.0	0.0	0.0	-596.0317	-712.6779	NaN	NaN	0.5446	0.8981	0.0211	0.0202	0.021	0.0198	0.0198
0.0	0.0	0.0	-2514.0317	827.3221	NaN	NaN	-0.3	0.8982	0.0211	0.0201	0.0211	0.0198	0.0197
0.0	0.0	0.0	-322.0317	1172.3221	NaN	NaN	1.3	0.8982	0.0211	0.0201	0.021	0.0198	0.0197
0.0	0.0	0.0	-2277.0317	150.3221	NaN	NaN	-0.0707	0.8982	0.0211	0.0202	0.021	0.0197	0.0198
0.0	0.0	0.0	-1117.0317	49.3221	NaN	NaN	-0.0462	0.8985	0.021	0.0201	0.021	0.0197	0.0197
0.0	0.0	0.0	-1802.0317	-132.6779	NaN	NaN	0.0686	0.8985	0.0211	0.0201	0.021	0.0197	0.0197
0.0	0.0	0.0	-351.0317	2997.3221	NaN	NaN	1.1327	0.8991	0.0209	0.0199	0.0209	0.0196	0.0196
0.0	0.0	0.0	806.9683	1990.3221	NaN	NaN	0.7115	0.8993	0.0209	0.0198	0.0208	0.0197	0.0196
0.0	0.0	0.0	-2132.0317	1981.3221	NaN	NaN	-0.3	0.8986	0.0211	0.02	0.021	0.0197	0.0197
0.0	0.0	0.0	-1396.0317	1278.3221	NaN	NaN	-0.3	0.8985	0.0212	0.02	0.021	0.0197	0.0197
0.0	0.0	0.0	-1178.0317	704.3221	NaN	NaN	-0.3	0.898	0.0214	0.0201	0.021	0.0198	0.0198
0.0	0.0	0.0	-2151.0317	2091.3221	NaN	NaN	-0.3	0.8979	0.0214	0.0201	0.021	0.0198	0.0198
0.0	0.0	0.0	-1515.0317	1921.3221	NaN	NaN	1.3	0.898	0.0214	0.0199	0.021	0.0199	0.0197
0.0	0.0	0.0	-1488.0317	2422.3221	NaN	NaN	1.3	0.8981	0.0214	0.0199	0.021	0.0199	0.0197
0.0	0.0	0.0	-553.0317	361.3221	NaN	NaN	-0.3	0.8982	0.0214	0.0199	0.021	0.0199	0.0196
0.0	0.0	0.0	-2305.0317	3234.3221	NaN	NaN	1.3	0.8982	0.0214	0.0199	0.021	0.0198	0.0196
0.0	0.0	0.0	32.9683	-2033.6779	NaN	NaN	1.0165	0.8979	0.0215	0.0201	0.021	0.0198	0.0196
0.0	0.0	0.0	-953.0317	3558.3221	NaN	NaN	1.3	0.8983	0.0214	0.02	0.021	0.0197	0.0196
0.0	0.0	0.0	-3208.0317	-1352.6779	NaN	NaN	0.2966	0.8977	0.0216	0.0201	0.0211	0.0198	0.0197
0.0	0.0	0.0	-1419.0317	2229.3221	NaN	NaN	1.3	0.8985	0.0213	0.0199	0.0209	0.0198	0.0196
0.0	0.0	0.0	-325.0317	534.3221	NaN	NaN	1.3	0.8978	0.0215	0.02	0.0211	0.0199	0.0197
0.0	0.0	0.0	-2186.0317	-477.6779	NaN	NaN	0.1793	0.8977	0.0216	0.0201	0.021	0.0199	0.0197
0.0	0.0	0.0	512.9683	-455.6779	NaN	NaN	-0.3	0.8974	0.0217	0.0202	0.0211	0.0199	0.0198
0.0	0.0	0.0	-3554.0317	-352.6779	NaN	NaN	0.0903	0.8975	0.0217	0.0202	0.021	0.0199	0.0197
0.0	0.0	0.0	-1379.0317	1542.3221	NaN	NaN	1.3	0.8978	0.0216	0.0201	0.021	0.0198	0.0197
0.0	0.0	0.0	-1855.0317	473.3221	NaN	NaN	-0.3	0.8977	0.0216	0.0201	0.021	0.0198	0.0197
0.0	0.0	0.0	-1148.0317	-421.6779	NaN	NaN	0.2686	0.8975	0.0217	0.0202	0.021	0.0199	0.0197
0.0	0.0	0.0	-1595.0317	2290.3221	NaN	NaN	1.3	0.8972	0.0218	0.0202	0.021	0.02	0.0198
0.0	0.0	0.0	-3602.0317	870.3221	NaN	NaN	-0.3	0.8967	0.022	0.0203	0.021	0.0201	0.0199
0.0	0.0	0.0	-1664.0317	1041.3221	NaN	NaN	-0.3	0.8969	0.0219	0.0202	0.021	0.0201	0.0199
0.0	0.0	0.0	-1532.0317	2103.3221	NaN	NaN	1.3	0.897	0.0218	0.0201	0.021	0.0201	0.0199
0.0	0.0	0.0	-2394.0317	3425.3221	NaN	NaN	1.3	0.897	0.0218	0.0202	0.021	0.0201	0.0199
0.0	0.0	0.0	-2195.0317	323.3221	NaN	NaN	-0.1727	0.8967	0.0219	0.0203	0.0211	0.0201	0.0199
0.0	0.0	0.0	-1707.0317	-762.6779	NaN	NaN	0.3088	0.8966	0.022	0.0204	0.0211	0.02	0.02
0.0	0.0	0.0	-2107.0317	-938.6779	NaN	NaN	0.3082	0.8967	0.0219	0.0204	0.021	0.02	0.02
0.0	0.0	0.0	-1387.0317	575.3221	NaN	NaN	-0.3	0.897	0.0217	0.0203	0.021	0.0199	0.02
0.0	0.0	0.0	-2278.0317	3194.3221	NaN	NaN	1.3	0.8973	0.0216	0.0203	0.0209	0.0199	0.0199
0.0	0.0	0.0	-1601.0317	4172.3221	NaN	NaN	1.3	0.8979	0.0214	0.0202	0.0208	0.0199	0.0198
0.0	0.0	0.0	-2878.0317	-290.6779	NaN	NaN	0.0917	0.8971	0.0216	0.0204	0.021	0.0199	0.02
0.0	0.0	0.0	-1550.0317	774.3221	NaN	NaN	-0.3	0.8973	0.0215	0.0204	0.0209	0.0199	0.02
0.0	0.0	0.0	-1932.0317	2963.3221	NaN	NaN	1.3	0.8969	0.0217	0.0204	0.021	0.02	0.0201
0.0	0.0	0.0	-3238.0317	133.3221	NaN	NaN	-0.0429	0.8963	0.0218	0.0205	0.0211	0.0201	0.0202
0.0	0.0	0.0	-1982.0317	3110.3221	NaN	NaN	1.3	0.8971	0.0216	0.0203	0.0209	0.02	0.02
0.0	0.0	0.0	0.9683	1113.3221	NaN	NaN	0.9991	0.8971	0.0216	0.0202	0.0209	0.0201	0.02
0.0	0.0	0.0	-2110.0317	793.3221	NaN	NaN	-0.3	0.8969	0.0217	0.0203	0.0209	0.0202	0.0201
0.0	0.0	0.0	-1006.0317	767.3221	NaN	NaN	-0.3	0.8969	0.0217	0.0202	0.0209	0.0203	0.0201
0.0	0.0	0.0	1110.9683	1747.3221	NaN	NaN	0.6113	0.8968	0.0217	0.0202	0.0209	0.0204	0.0201
0.0	0.0	0.0	-2764.0317	685.3221	NaN	NaN	-0.3	0.8961	0.0218	0.0204	0.0211	0.0204	0.0203
0.0	0.0	0.0	-1655.0317	-855.6779	NaN	NaN	0.3408	0.8963	0.0217	0.0203	0.0211	0.0203	0.0202
0.0	0.0	0.0	-1545.0317	830.3221	NaN	NaN	-0.3	0.8966	0.0216	0.0202	0.021	0.0203	0.0202
0.0	0.0	0.0	-1565.0317	2184.3221	NaN	NaN	1.3	0.897	0.0215	0.0201	0.021	0.0203	0.0201
0.0	0.0	0.0	-603.0317	1765.3221	NaN	NaN	1.3	0.8968	0.0215	0.0202	0.0211	0.0203	0.0201
0.0	0.0	0.0	-1706.0317	-2372.6779	NaN	NaN	0.5817	0.8964	0.0216	0.0204	0.0212	0.0203	0.0201
0.0	0.0	0.0	-993.0317	369.3221	NaN	NaN	-0.3	0.897	0.0214	0.0203	0.0211	0.0202	0.02
0.0	0.0	0.0	-2755.0317	-942.6779	NaN	NaN	0.2549	0.8971	0.0214	0.0202	0.0211	0.0202	0.0201
0.0	0.0	0.0	-686.0317	3076.3221	NaN	NaN	1.287	0.8982	0.0211	0.0199	0.0208	0.0201	0.0198
0.0	0.0	0.0	-2890.0317	3462.3221	NaN	NaN	1.3	0.898	0.0211	0.0199	0.0208	0.0202	0.0199
0.0	0.0	0.0	-1190.0317	1652.3221	NaN	NaN	1.3	0.8979	0.0212	0.02	0.0209	0.0202	0.0199
0.0	0.0	0.0	-2193.0317	1481.3221	NaN	NaN	-0.3	0.8973	0.0214	0.0201	0.021	0.0202	0.02
0.0	0.0	0.0	-656.0317	227.3221	NaN	NaN	-0.3	0.8971	0.0215	0.0201	0.0211	0.0201	0.02
0.0	0.0	0.0	659.9683	-2089.6779	NaN	NaN	1.3	0.8967	0.0216	0.0202	0.0211	0.0201	0.0201
0.0	0.0	0.0	327.9683	2714.3221	NaN	NaN	0.8922	0.8978	0.0214	0.0199	0.0209	0.0201	0.0198
0.0	0.0	0.0	-1247.0317	-299.6779	NaN	NaN	0.1938	0.8976	0.0215	0.0199	0.0209	0.0202	0.0199
0.0	0.0	0.0	-2230.0317	1471.3221	NaN	NaN	-0.3	0.8975	0.0215	0.02	0.0209	0.0202	0.0199
0.0	0.0	0.0	-298.0317	1729.3221	NaN	NaN	1.2082	0.8977	0.0215	0.0199	0.0208	0.0202	0.0199
0.0	0.0	0.0	-567.0317	251.3221	NaN	NaN	-0.3	0.8978	0.0215	0.0199	0.0208	0.0201	0.0199
0.0	0.0	0.0	-1963.0317	3554.3221	NaN	NaN	1.3	0.898	0.0215	0.0199	0.0208	0.0201	0.0198
0.0	0.0	0.0	-2165.0317	1996.3221	NaN	NaN	-0.3	0.898	0.0215	0.0199	0.0209	0.02	0.0197
0.0	0.0	0.0	-1658.0317	-329.6779	NaN	NaN	0.1659	0.8974	0.0216	0.0201	0.021	0.0199	0.0199
0.0	0.0	0.0	-1072.0317	1724.3221	NaN	NaN	1.3	0.8977	0.0216	0.02	0.021	0.0199	0.0198
0.0	0.0	0.0	-112.0317	1941.3221	NaN	NaN	1.0612	0.8979	0.0216	0.02	0.021	0.0198	0.0197
0.0	0.0	0.0	-1998.0317	-1788.6779	NaN	NaN	0.4724	0.8976	0.0216	0.0201	0.021	0.0198	0.0198
0.0	0.0	0.0	678.9683	968.3221	NaN	NaN	0.5878	0.8986	0.0215	0.0199	0.0208	0.0198	0.0196
0.0	0.0	0.0	-425.0317	2222.3221	NaN	NaN	1.2365	0.8983	0.0216	0.0199	0.0208	0.0198	0.0196
0.0	0.0	0.0	-1532.0317	2195.3221	NaN	NaN	1.3	0.8982	0.0216	0.0199	0.0207	0.0199	0.0197
0.0	0.0	0.0	-561.0317	2995.3221	NaN	NaN	1.2305	0.8982	0.0217	0.0199	0.0207	0.0199	0.0197
0.0	0.0	0.0	-2140.0317	1930.3221	NaN	NaN	-0.3	0.8975	0.0219	0.02	0.0208	0.02	0.0198
0.0	0.0	0.0	-612.0317	3494.3221	NaN	NaN	1.2123	0.8981	0.0217	0.0199	0.0207	0.02	0.0197
0.0	0.0	0.0	139.9683	345.3221	NaN	NaN	0.7116	0.8973	0.0219	0.02	0.0209	0.02	0.0198
0.0	0.0	0.0	-1618.0317	706.3221	NaN	NaN	-0.3	0.8971	0.022	0.0201	0.0209	0.02	0.0198
0.0	0.0	0.0	-2635.0317	742.3221	NaN	NaN	-0.3	0.8968	0.022	0.0203	0.021	0.02	0.0199
0.0	0.0	0.0	-670.0317	-1091.6779	NaN	NaN	0.6197	0.8969	0.022	0.0203	0.021	0.02	0.0199
0.0	0.0	0.0	-2972.0317	902.3221	NaN	NaN	-0.3	0.8974	0.0218	0.0202	0.0209	0.0199	0.0198
0.0	0.0	0.0	-690.0317	1364.3221	NaN	NaN	1.3	0.8979	0.0217	0.0201	0.0208	0.0198	0.0197
0.0	0.0	0.0	-758.0317	-813.6779	NaN	NaN	0.5177	0.8977	0.0218	0.0202	0.0208	0.0199	0.0197
0.0	0.0	0.0	-3466.0317	-778.6779	NaN	NaN	0.1834	0.8979	0.0218	0.0201	0.0207	0.0198	0.0196
0.0	0.0	0.0	414.9683	-507.6779	NaN	NaN	1.3	0.898	0.0218	0.0201	0.0206	0.0198	0.0196
0.0	0.0	0.0	-722.0317	1661.3221	NaN	NaN	1.3	0.8979	0.0218	0.0202	0.0205	0.0199	0.0198
0.0	0.0	0.0	-1432.0317	-491.6779	NaN	NaN	0.2556	0.8975	0.0219	0.0202	0.0205	0.02	0.0199
0.0	0.0	0.0	-2417.0317	2606.3221	NaN	NaN	1.3	0.8971	0.022	0.0203	0.0205	0.0201	0.02
0.0	0.0	0.0	-1661.0317	3846.3221	NaN	NaN	1.3	0.897	0.022	0.0203	0.0205	0.0201	0.0201
0.0	0.0	0.0	-868.0317	-424.6779	NaN	NaN	0.3285	0.8961	0.0222	0.0204	0.0208	0.0202	0.0202
0.0	0.0	0.0	-3459.0317	-147.6779	NaN	NaN	0.0409	0.8958	0.0224	0.0204	0.0209	0.0203	0.0202
0.0	0.0	0.0	-2040.0317	1527.3221	NaN	NaN	-0.3	0.8964	0.0221	0.0203	0.0207	0.0202	0.0202
0.0	0.0	0.0	-1690.0317	2464.3221	NaN	NaN	1.3	0.8964	0.0221	0.0203	0.0208	0.0203	0.0202
0.0	0.0	0.0	-1963.0317	2440.3221	NaN	NaN	1.3	0.8965	0.022	0.0203	0.0208	0.0203	0.0201
0.0	0.0	0.0	-2472.0317	1550.3221	NaN	NaN	-0.3	0.8963	0.022	0.0203	0.0209	0.0203	0.0201
0.0	0.0	0.0	-3730.0317	-115.6779	NaN	NaN	0.0301	0.8961	0.0221	0.0205	0.021	0.0203	0.0201
0.0	0.0	0.0	-1596.0317	1619.3221	NaN	NaN	1.3	0.8968	0.0218	0.0203	0.0209	0.0201	0.02
0.0	0.0	0.0	-2991.0317	-902.6779	NaN	NaN	0.2318	0.8963	0.0218	0.0204	0.021	0.0201	0.0202
0.0	0.0	0.0	-2283.0317	515.3221	NaN	NaN	-0.2915	0.8972	0.0216	0.0203	0.0209	0.02	0.02
0.0	0.0	0.0	-1592.0317	2122.3221	NaN	NaN	1.3	0.8974	0.0216	0.0202	0.0207	0.02	0.02
0.0	0.0	0.0	-932.0317	833.3221	NaN	NaN	-0.3	0.8976	0.0215	0.0202	0.0206	0.02	0.02
0.0	0.0	0.0	-578.0317	1214.3221	NaN	NaN	1.3	0.8978	0.0216	0.0202	0.0205	0.02	0.0199
0.0	0.0	0.0	-1037.0317	1553.3221	NaN	NaN	1.3	0.8978	0.0216	0.0203	0.0204	0.0201	0.0199
0.0	0.0	0.0	236.9683	1907.3221	NaN	NaN	0.8895	0.8977	0.0216	0.0203	0.0203	0.0202	0.02
0.0	0.0	0.0	1020.9683	2653.3221	NaN	NaN	0.7221	0.8976	0.0216	0.0203	0.0202	0.0203	0.02
0.0	0.0	0.0	-1067.0317	596.3221	NaN	NaN	-0.3	0.897	0.0219	0.0203	0.0204	0.0203	0.0201
0.0	0.0	0.0	-2474.0317	4650.3221	NaN	NaN	1.3	0.897	0.022	0.0202	0.0204	0.0203	0.0201
0.0	0.0	0.0	-900.0317	2522.3221	NaN	NaN	1.3	0.8968	0.022	0.0202	0.0205	0.0204	0.0202
0.0	0.0	0.0	-1725.0317	5257.3221	NaN	NaN	1.3	0.8971	0.0219	0.0201	0.0204	0.0203	0.0201
0.0	0.0	0.0	-2216.0317	2887.3221	NaN	NaN	1.3	0.8973	0.022	0.02	0.0205	0.0202	0.0201
0.0	0.0	0.0	-1019.0317	1093.3221	NaN	NaN	1.3	0.8975	0.0219	0.0199	0.0206	0.0201	0.02
0.0	0.0	0.0	-977.0317	1583.3221	NaN	NaN	1.3	0.898	0.0218	0.0198	0.0206	0.02	0.0199
0.0	0.0	0.0	134.9683	2329.3221	NaN	NaN	0.9452	0.8984	0.0216	0.0197	0.0206	0.0199	0.0198
0.0	0.0	0.0	-922.0317	1133.3221	NaN	NaN	1.3	0.8982	0.0216	0.0198	0.0207	0.0198	0.0198
0.0	0.0	0.0	-1600.0317	544.3221	NaN	NaN	-0.3	0.8984	0.0215	0.0198	0.0208	0.0198	0.0197
0.0	0.0	0.0	-306.0317	1789.3221	NaN	NaN	1.2063	0.8988	0.0214	0.0197	0.0208	0.0197	0.0197
0.0	0.0	0.0	-2023.0317	-301.6779	NaN	NaN	0.1298	0.8981	0.0215	0.0199	0.021	0.0196	0.0198
0.0	0.0	0.0	-50.0317	-826.6779	NaN	NaN	0.9429	0.8981	0.0215	0.0199	0.021	0.0197	0.0198
0.0	0.0	0.0	-2218.0317	219.3221	NaN	NaN	-0.1097	0.8978	0.0216	0.0199	0.0211	0.0197	0.0198
0.0	0.0	0.0	-888.0317	3853.3221	NaN	NaN	1.2995	0.8983	0.0215	0.0197	0.021	0.0197	0.0197
0.0	0.0	0.0	-1833.0317	319.3221	NaN	NaN	-0.211	0.8975	0.0217	0.0199	0.0212	0.0198	0.0199
0.0	0.0	0.0	-727.0317	831.3221	NaN	NaN	1.3	0.8976	0.0216	0.0199	0.0212	0.0198	0.0198
0.0	0.0	0.0	-1353.0317	1665.3221	NaN	NaN	1.3	0.897	0.0218	0.0201	0.0214	0.0198	0.0199
0.0	0.0	0.0	-3204.0317	2458.3221	NaN	NaN	-0.3	0.8972	0.0218	0.0201	0.0214	0.0197	0.0198
0.0	0.0	0.0	-735.0317	958.3221	NaN	NaN	1.3	0.897	0.0218	0.0202	0.0214	0.0197	0.0198
0.0	0.0	0.0	-34.0317	117.3221	NaN	NaN	1.3	0.8971	0.0218	0.0202	0.0214	0.0197	0.0198
0.0	0.0	0.0	-1751.0317	1077.3221	NaN	NaN	-0.3	0.8973	0.0217	0.0202	0.0214	0.0197	0.0197
0.0	0.0	0.0	-809.0317	1868.3221	NaN	NaN	1.3	0.8974	0.0217	0.0202	0.0214	0.0197	0.0197
0.0	0.0	0.0	-1010.0317	1627.3221	NaN	NaN	1.3	0.8971	0.0218	0.0203	0.0214	0.0197	0.0197
0.0	0.0	0.0	-3852.0317	897.3221	NaN	NaN	-0.3	0.8966	0.0219	0.0205	0.0215	0.0197	0.0197
0.0	0.0	0.0	-2141.0317	-1570.6779	NaN	NaN	0.4232	0.8966	0.022	0.0205	0.0215	0.0196	0.0197
0.0	0.0	0.0	-2176.0317	1609.3221	NaN	NaN	-0.3	0.8966	0.022	0.0206	0.0214	0.0196	0.0197
0.0	0.0	0.0	-1237.0317	-1001.6779	NaN	NaN	0.4474	0.8965	0.0221	0.0206	0.0214	0.0197	0.0197
0.0	0.0	0.0	255.9683	2187.3221	NaN	NaN	0.8952	0.8969	0.022	0.0205	0.0213	0.0197	0.0196
0.0	0.0	0.0	729.9683	1792.3221	NaN	NaN	0.7106	0.897	0.022	0.0205	0.0212	0.0198	0.0196
0.0	0.0	0.0	-2014.0317	502.3221	NaN	NaN	-0.3	0.8968	0.022	0.0205	0.0212	0.0198	0.0196
0.0	0.0	0.0	-348.0317	-1059.6779	NaN	NaN	0.7528	0.8963	0.0222	0.0207	0.0213	0.0198	0.0197
0.0	0.0	0.0	-1737.0317	1507.3221	NaN	NaN	-0.3	0.8963	0.0222	0.0207	0.0212	0.0198	0.0197
0.0	0.0	0.0	-1047.0317	221.3221	NaN	NaN	-0.268	0.8958	0.0223	0.0209	0.0213	0.0198	0.0198
0.0	0.0	0.0	-2005.0317	-1501.6779	NaN	NaN	0.4282	0.8957	0.0224	0.0209	0.0213	0.0197	0.0199
0.0	0.0	0.0	-2891.0317	-1157.6779	NaN	NaN	0.2859	0.8957	0.0224	0.0209	0.0213	0.0197	0.0199
0.0	0.0	0.0	-1407.0317	-1468.6779	NaN	NaN	0.5107	0.8958	0.0224	0.021	0.0213	0.0196	0.0199
0.0	0.0	0.0	-1813.0317	256.3221	NaN	NaN	-0.1647	0.8964	0.0221	0.0208	0.0212	0.0196	0.0198
0.0	0.0	0.0	-2212.0317	1297.3221	NaN	NaN	-0.3	0.8967	0.022	0.0207	0.0211	0.0196	0.0198
0.0	0.0	0.0	-2365.0317	-1034.6779	NaN	NaN	0.3043	0.8966	0.022	0.0207	0.0211	0.0196	0.0199
0.0	0.0	0.0	-1875.0317	2874.3221	NaN	NaN	1.3	0.897	0.0219	0.0206	0.0211	0.0196	0.0198
0.0	0.0	0.0	-2147.0317	2092.3221	NaN	NaN	-0.3	0.8965	0.022	0.0208	0.0212	0.0196	0.0199
0.0	0.0	0.0	-3478.0317	663.3221	NaN	NaN	-0.2357	0.8964	0.022	0.0208	0.0212	0.0196	0.02
0.0	0.0	0.0	-751.0317	853.3221	NaN	NaN	1.3	0.8965	0.022	0.0207	0.0212	0.0196	0.0199
0.0	0.0	0.0	-1603.0317	-792.6779	NaN	NaN	0.3309	0.8966	0.0219	0.0207	0.0212	0.0196	0.02
0.0	0.0	0.0	-1791.0317	3692.3221	NaN	NaN	1.3	0.8971	0.0218	0.0205	0.0211	0.0195	0.0199
0.0	0.0	0.0	-1834.0317	-400.6779	NaN	NaN	0.1793	0.8968	0.0218	0.0206	0.0212	0.0196	0.02
0.0	0.0	0.0	-3945.0317	3439.3221	NaN	NaN	-0.3	0.8971	0.0217	0.0205	0.0212	0.0196	0.0199
0.0	0.0	0.0	-1333.0317	1984.3221	NaN	NaN	1.3	0.8971	0.0217	0.0206	0.0212	0.0195	0.02
0.0	0.0	0.0	-507.0317	-611.6779	NaN	NaN	0.5468	0.8972	0.0216	0.0207	0.0212	0.0194	0.0199
0.0	0.0	0.0	-1748.0317	-1218.6779	NaN	NaN	0.4108	0.8972	0.0216	0.0207	0.0212	0.0194	0.0199
0.0	0.0	0.0	-195.0317	684.3221	NaN	NaN	1.3	0.8978	0.0215	0.0206	0.0211	0.0193	0.0198
0.0	0.0	0.0	-695.0317	-137.6779	NaN	NaN	0.1653	0.8978	0.0215	0.0206	0.021	0.0193	0.0198
0.0	0.0	0.0	-1644.0317	419.3221	NaN	NaN	-0.3	0.8979	0.0214	0.0204	0.021	0.0194	0.0198
0.0	0.0	0.0	-2364.0317	1570.3221	NaN	NaN	-0.3	0.8976	0.0216	0.0205	0.021	0.0195	0.0198
0.0	0.0	0.0	-1054.0317	754.3221	NaN	NaN	-0.3	0.8977	0.0216	0.0205	0.021	0.0195	0.0198
0.0	0.0	0.0	891.9683	-455.6779	NaN	NaN	-0.3	0.8973	0.0217	0.0205	0.0211	0.0196	0.0199
0.0	0.0	0.0	-1385.0317	-501.6779	NaN	NaN	0.2659	0.8971	0.0217	0.0206	0.0211	0.0196	0.0199
0.0	0.0	0.0	-490.0317	2562.3221	NaN	NaN	1.2365	0.897	0.0218	0.0206	0.0211	0.0196	0.0199
0.0	0.0	0.0	-2489.0317	-816.6779	NaN	NaN	0.2471	0.8963	0.022	0.0208	0.0213	0.0197	0.02
0.0	0.0	0.0	-2392.0317	2415.3221	NaN	NaN	1.3	0.8969	0.0218	0.0206	0.0212	0.0197	0.0198
0.0	0.0	0.0	-99.0317	576.3221	NaN	NaN	1.2075	0.8967	0.0219	0.0206	0.0212	0.0197	0.0198
0.0	0.0	0.0	-1264.0317	1229.3221	NaN	NaN	-0.3	0.8969	0.0218	0.0205	0.0212	0.0198	0.0197
0.0	0.0	0.0	-2666.0317	1835.3221	NaN	NaN	-0.3	0.8966	0.0219	0.0206	0.0214	0.0198	0.0197
0.0	0.0	0.0	-3092.0317	944.3221	NaN	NaN	-0.3	0.8964	0.022	0.0206	0.0214	0.0198	0.0197
0.0	0.0	0.0	-2226.0317	2611.3221	NaN	NaN	1.3	0.8964	0.0219	0.0207	0.0215	0.0197	0.0197
0.0	0.0	0.0	-2505.0317	-2845.6779	NaN	NaN	0.5318	0.8961	0.022	0.0208	0.0216	0.0196	0.0198
0.0	0.0	0.0	-1938.0317	-1166.6779	NaN	NaN	0.3758	0.8969	0.0218	0.0207	0.0214	0.0195	0.0197
0.0	0.0	0.0	-1626.0317	-170.6779	NaN	NaN	0.095	0.8973	0.0217	0.0206	0.0213	0.0195	0.0195
0.0	0.0	0.0	-2061.0317	1535.3221	NaN	NaN	-0.3	0.8979	0.0215	0.0205	0.0212	0.0194	0.0194
0.0	0.0	0.0	-724.0317	-992.6779	NaN	NaN	0.5782	0.8977	0.0216	0.0206	0.0213	0.0195	0.0195
0.0	0.0	0.0	-1456.0317	-158.6779	NaN	NaN	0.0983	0.8978	0.0216	0.0206	0.0212	0.0194	0.0194
0.0	0.0	0.0	-2150.0317	689.3221	NaN	NaN	-0.3	0.8974	0.0217	0.0206	0.0212	0.0195	0.0196
0.0	0.0	0.0	-1735.0317	-85.6779	NaN	NaN	0.0471	0.8972	0.0217	0.0207	0.0212	0.0195	0.0196
0.0	0.0	0.0	-1946.0317	3205.3221	NaN	NaN	1.3	0.8972	0.0217	0.0206	0.0212	0.0196	0.0196
0.0	0.0	0.0	-2839.0317	7.3221	NaN	NaN	-0.0026	0.897	0.0218	0.0207	0.0213	0.0196	0.0196
0.0	0.0	0.0	13.9683	-281.6779	NaN	NaN	1.0522	0.897	0.0218	0.0207	0.0212	0.0196	0.0196
0.0	0.0	0.0	-1437.0317	323.3221	NaN	NaN	-0.2903	0.8966	0.022	0.0208	0.0213	0.0197	0.0197
0.0	0.0	0.0	-1691.0317	-1106.6779	NaN	NaN	0.3956	0.8962	0.0221	0.0209	0.0214	0.0197	0.0197
0.0	0.0	0.0	-3579.0317	1524.3221	NaN	NaN	-0.3	0.8958	0.0222	0.021	0.0214	0.0198	0.0198
0.0	0.0	0.0	-459.0317	-296.6779	NaN	NaN	0.3926	0.8959	0.0222	0.0209	0.0214	0.0198	0.0198
0.0	0.0	0.0	-2362.0317	2194.3221	NaN	NaN	-0.3	0.896	0.0221	0.0208	0.0214	0.0198	0.0198
0.0	0.0	0.0	-1042.0317	1675.3221	NaN	NaN	1.3	0.8961	0.0221	0.0207	0.0214	0.0199	0.0198
0.0	0.0	0.0	-805.0317	3696.3221	NaN	NaN	1.2784	0.8963	0.0221	0.0206	0.0214	0.0198	0.0197
0.0	0.0	0.0	-1426.0317	1653.3221	NaN	NaN	1.3	0.8955	0.0223	0.0209	0.0215	0.02	0.0199
0.0	0.0	0.0	-1087.0317	80.3221	NaN	NaN	-0.0798	0.8953	0.0224	0.0209	0.0215	0.0199	0.0199
0.0	0.0	0.0	-1639.0317	-424.6779	NaN	NaN	0.2058	0.895	0.0225	0.0209	0.0216	0.0199	0.0201
0.0	0.0	0.0	-1346.0317	1752.3221	NaN	NaN	1.3	0.8952	0.0224	0.0208	0.0216	0.0199	0.0201
0.0	0.0	0.0	-652.0317	927.3221	NaN	NaN	1.3	0.8948	0.0225	0.0208	0.0217	0.0201	0.0201
0.0	0.0	0.0	-780.0317	2662.3221	NaN	NaN	1.3	0.8946	0.0226	0.0208	0.0217	0.0202	0.0202
0.0	0.0	0.0	-2039.0317	1687.3221	NaN	NaN	-0.3	0.8943	0.0227	0.0209	0.0217	0.0202	0.0202
0.0	0.0	0.0	-804.0317	857.3221	NaN	NaN	1.3	0.8945	0.0226	0.0209	0.0216	0.02	0.0203
0.0	0.0	0.0	-846.0317	-1612.6779	NaN	NaN	0.6559	0.8942	0.0227	0.021	0.0217	0.0201	0.0203
0.0	0.0	0.0	-766.0317	2069.3221	NaN	NaN	1.3	0.8946	0.0226	0.0209	0.0216	0.0201	0.0202
0.0	0.0	0.0	-1768.0317	2555.3221	NaN	NaN	1.3	0.8939	0.0227	0.021	0.0217	0.0203	0.0203
0.0	0.0	0.0	-2572.0317	1812.3221	NaN	NaN	-0.3	0.8938	0.0227	0.021	0.0218	0.0203	0.0204
0.0	0.0	0.0	-840.0317	-1719.6779	NaN	NaN	0.6718	0.8937	0.0228	0.0211	0.0218	0.0202	0.0204
0.0	0.0	0.0	-2663.0317	-1230.6779	NaN	NaN	0.3161	0.8937	0.0227	0.0211	0.0218	0.0202	0.0204
0.0	0.0	0.0	-232.0317	500.3221	NaN	NaN	1.3	0.894	0.0226	0.021	0.0218	0.0203	0.0204
0.0	0.0	0.0	-1117.0317	10.3221	NaN	NaN	-0.0093	0.8939	0.0226	0.021	0.0218	0.0203	0.0204
0.0	0.0	0.0	-2765.0317	195.3221	NaN	NaN	-0.076	0.8939	0.0226	0.0211	0.0218	0.0202	0.0203
0.0	0.0	0.0	-2611.0317	-339.6779	NaN	NaN	0.1151	0.894	0.0226	0.0211	0.0218	0.0201	0.0203
0.0	0.0	0.0	-2944.0317	-1128.6779	NaN	NaN	0.2771	0.8939	0.0226	0.0212	0.0218	0.0202	0.0204
0.0	0.0	0.0	-835.0317	2924.3221	NaN	NaN	1.3	0.8941	0.0225	0.021	0.0217	0.0203	0.0204
0.0	0.0	0.0	-368.0317	672.3221	NaN	NaN	1.3	0.8939	0.0225	0.021	0.0217	0.0204	0.0204
0.0	0.0	0.0	-2831.0317	705.3221	NaN	NaN	-0.3	0.8937	0.0226	0.0211	0.0217	0.0205	0.0204
0.0	0.0	0.0	-814.0317	912.3221	NaN	NaN	1.3	0.8934	0.0227	0.0212	0.0217	0.0205	0.0205
0.0	0.0	0.0	-1157.0317	-741.6779	NaN	NaN	0.3906	0.8931	0.0227	0.0212	0.0218	0.0206	0.0206
0.0	0.0	0.0	-904.0317	-612.6779	NaN	NaN	0.404	0.8928	0.0228	0.0212	0.0218	0.0208	0.0207
0.0	0.0	0.0	-2032.0317	2147.3221	NaN	NaN	1.3	0.8927	0.0228	0.0211	0.0218	0.0209	0.0207
0.0	0.0	0.0	-200.0317	3588.3221	NaN	NaN	1.059	0.8924	0.0229	0.0211	0.0218	0.0211	0.0208
0.0	0.0	0.0	-542.0317	-155.6779	NaN	NaN	0.2231	0.8921	0.0229	0.0211	0.0219	0.0212	0.0207
0.0	0.0	0.0	-1581.0317	2577.3221	NaN	NaN	1.3	0.8921	0.0229	0.0211	0.022	0.0212	0.0207
0.0	0.0	0.0	-2149.0317	462.3221	NaN	NaN	-0.2741	0.8921	0.0228	0.0212	0.022	0.0212	0.0207
0.0	0.0	0.0	1831.9683	193.3221	NaN	NaN	0.0955	0.892	0.0228	0.0212	0.0221	0.0212	0.0207
0.0	0.0	0.0	-2586.0317	374.3221	NaN	NaN	-0.1692	0.8919	0.0228	0.0213	0.0222	0.0212	0.0206
0.0	0.0	0.0	-1972.0317	-187.6779	NaN	NaN	0.0869	0.8921	0.0227	0.0214	0.0222	0.0211	0.0205
0.0	0.0	0.0	-242.0317	-1014.6779	NaN	NaN	0.8074	0.8921	0.0226	0.0215	0.0222	0.0211	0.0205
0.0	0.0	0.0	-3157.0317	-1467.6779	NaN	NaN	0.3174	0.8921	0.0225	0.0214	0.0222	0.0212	0.0206
0.0	0.0	0.0	-2229.0317	-465.6779	NaN	NaN	0.1728	0.8921	0.0224	0.0214	0.0223	0.0212	0.0206
0.0	0.0	0.0	-147.0317	34.3221	NaN	NaN	-0.3	0.892	0.0224	0.0214	0.0223	0.0213	0.0206
0.0	0.0	0.0	-3137.0317	211.3221	NaN	NaN	-0.0722	0.8925	0.0222	0.0212	0.0223	0.0212	0.0205
0.0	0.0	0.0	-1488.0317	1069.3221	NaN	NaN	-0.3	0.8924	0.0223	0.0212	0.0223	0.0213	0.0205
0.0	0.0	0.0	-2667.0317	-112.6779	NaN	NaN	0.0405	0.892	0.0223	0.0213	0.0224	0.0213	0.0207
0.0	0.0	0.0	-1399.0317	-610.6779	NaN	NaN	0.3039	0.8922	0.0223	0.0212	0.0223	0.0213	0.0207
0.0	0.0	0.0	197.9683	1343.3221	NaN	NaN	0.8716	0.8931	0.0224	0.0207	0.022	0.0213	0.0205
0.0	0.0	0.0	-1871.0317	3006.3221	NaN	NaN	1.3	0.8928	0.0226	0.0206	0.022	0.0215	0.0204
0.0	0.0	0.0	-1638.0317	744.3221	NaN	NaN	-0.3	0.893	0.0226	0.0205	0.022	0.0214	0.0204
0.0	0.0	0.0	-323.0317	808.3221	NaN	NaN	1.3	0.8926	0.0228	0.0205	0.022	0.0216	0.0205
0.0	0.0	0.0	-1759.0317	4953.3221	NaN	NaN	1.3	0.8926	0.0229	0.0205	0.022	0.0216	0.0205
0.0	0.0	0.0	-2782.0317	2162.3221	NaN	NaN	-0.3	0.8927	0.0228	0.0205	0.0219	0.0215	0.0206
0.0	0.0	0.0	-1175.0317	1812.3221	NaN	NaN	1.3	0.893	0.0228	0.0204	0.0218	0.0215	0.0205
0.0	0.0	0.0	-2405.0317	607.3221	NaN	NaN	-0.3	0.893	0.0229	0.0204	0.0218	0.0215	0.0204
0.0	0.0	0.0	-761.0317	2765.3221	NaN	NaN	1.3	0.8937	0.0228	0.0203	0.0216	0.0214	0.0202
0.0	0.0	0.0	116.9683	589.3221	NaN	NaN	0.8344	0.8937	0.0228	0.0204	0.0215	0.0214	0.0203
0.0	0.0	0.0	-147.0317	-732.6779	NaN	NaN	0.8329	0.894	0.0226	0.0204	0.0214	0.0213	0.0203
0.0	0.0	0.0	-2300.0317	-124.6779	NaN	NaN	0.0514	0.8941	0.0226	0.0204	0.0214	0.0213	0.0203
0.0	0.0	0.0	-2246.0317	281.3221	NaN	NaN	-0.1432	0.8952	0.0224	0.0201	0.0212	0.0211	0.02
0.0	0.0	0.0	-392.0317	1075.3221	NaN	NaN	1.3	0.8939	0.0227	0.0203	0.0215	0.0215	0.0202
0.0	0.0	0.0	-1769.0317	-66.6779	NaN	NaN	0.0363	0.8936	0.0227	0.0202	0.0215	0.0216	0.0203
0.0	0.0	0.0	1139.9683	216.3221	NaN	NaN	0.1595	0.8933	0.0228	0.0203	0.0215	0.0217	0.0204
0.0	0.0	0.0	-4136.0317	-91.6779	NaN	NaN	0.0217	0.894	0.0226	0.0201	0.0214	0.0216	0.0202
0.0	0.0	0.0	-322.0317	1403.3221	NaN	NaN	1.2978	0.894	0.0226	0.02	0.0215	0.0217	0.0202
0.0	0.0	0.0	-2505.0317	1317.3221	NaN	NaN	-0.3	0.8946	0.0224	0.0198	0.0215	0.0217	0.0201
0.0	0.0	0.0	-586.0317	2869.3221	NaN	NaN	1.2567	0.8939	0.0225	0.0199	0.0217	0.0218	0.0202
0.0	0.0	0.0	-1057.0317	1921.3221	NaN	NaN	1.3	0.8946	0.0223	0.0198	0.0216	0.0216	0.0199
0.0	0.0	0.0	-1977.0317	668.3221	NaN	NaN	-0.3	0.8944	0.0224	0.0199	0.0218	0.0216	0.0199
0.0	0.0	0.0	-2846.0317	1512.3221	NaN	NaN	-0.3	0.8957	0.0222	0.0198	0.0216	0.0213	0.0195
0.0	0.0	0.0	-2225.0317	162.3221	NaN	NaN	-0.0787	0.8963	0.022	0.0197	0.0215	0.0212	0.0193
0.0	0.0	0.0	-446.0317	1108.3221	NaN	NaN	1.3	0.8966	0.022	0.0197	0.0214	0.0212	0.0192
0.0	0.0	0.0	-2069.0317	3850.3221	NaN	NaN	1.3	0.8949	0.0224	0.0199	0.0217	0.0216	0.0195
0.0	0.0	0.0	-1866.0317	2833.3221	NaN	NaN	1.3	0.8947	0.0226	0.0199	0.0217	0.0216	0.0194
0.0	0.0	0.0	-1998.0317	400.3221	NaN	NaN	-0.2506	0.882	0.0254	0.0219	0.0241	0.0242	0.0223
0.0	0.0	0.0	-3252.0317	-1314.6779	NaN	NaN	0.2879	0.8992	0.0213	0.0187	0.0215	0.0213	0.0178
