# Supplementary material for: DeepFRET, a software for rapid and automated single-molecule FRET data classification using deep learning
Source: eLife. 2020 Nov 3;9:e60404. doi: 10.7554/eLife.60404 (PMC7609065; doi:10.7554/eLife.60404)
Supplement: Figure 4—source data 1. [file elife-60404-fig4-data1.zip › Figure 4-source data 1/Fig_S4a/Traces/traces_all_n294/Traces_Fig2d_4mMAc_mov3_combined_tif_pair47.txt]

Exported by DeepFRET
Date: 2020-08-26, 18:13
Video filename: None
FRET pair #47
Bleaches at 226
D-Dexc-bg	A-Dexc-bg	A-Aexc-bg	D-Dexc-rw	A-Dexc-rw	A-Aexc-rw	S	E	p_bleached	p_aggregated	p_noisy	p_scrambled	p_static	p_dynamic
0.0	0.0	0.0	22493.7108	5890.285	NaN	NaN	0.2075	0.022	0.9012	0.0202	0.0214	0.0192	0.0161
0.0	0.0	0.0	20124.7108	10955.285	NaN	NaN	0.3525	0.0181	0.9087	0.0188	0.0198	0.0188	0.0158
0.0	0.0	0.0	24328.7108	7720.285	NaN	NaN	0.2409	0.0183	0.9125	0.0176	0.0182	0.0182	0.0153
0.0	0.0	0.0	22889.7108	6697.285	NaN	NaN	0.2264	0.0182	0.9118	0.0177	0.0181	0.0182	0.0159
0.0	0.0	0.0	24390.7108	13615.285	NaN	NaN	0.3582	0.0188	0.9076	0.0184	0.0189	0.0191	0.0172
0.0	0.0	0.0	23000.7108	11586.285	NaN	NaN	0.335	0.0193	0.9055	0.0189	0.0191	0.0193	0.0178
0.0	0.0	0.0	23654.7108	9341.285	NaN	NaN	0.2831	0.0194	0.9045	0.0192	0.0193	0.0194	0.0183
0.0	0.0	0.0	22954.7108	9151.285	NaN	NaN	0.285	0.0193	0.9039	0.0194	0.0194	0.0195	0.0186
0.0	0.0	0.0	22508.7108	8536.285	NaN	NaN	0.275	0.0193	0.9034	0.0195	0.0194	0.0196	0.0188
0.0	0.0	0.0	16539.7108	8656.285	NaN	NaN	0.3436	0.0192	0.9032	0.0196	0.0196	0.0196	0.0189
0.0	0.0	0.0	24613.7108	7398.285	NaN	NaN	0.2311	0.019	0.9031	0.0197	0.0195	0.0198	0.019
0.0	0.0	0.0	22004.7108	7672.285	NaN	NaN	0.2585	0.0188	0.9026	0.0197	0.0195	0.0202	0.0191
0.0	0.0	0.0	22515.7108	9428.285	NaN	NaN	0.2952	0.0188	0.9018	0.0197	0.0199	0.0207	0.0191
0.0	0.0	0.0	23042.7108	9348.285	NaN	NaN	0.2886	0.0187	0.9025	0.0196	0.0199	0.0206	0.0188
0.0	0.0	0.0	22781.7108	8686.285	NaN	NaN	0.276	0.0183	0.9052	0.019	0.0196	0.0198	0.0181
0.0	0.0	0.0	24122.7108	8739.285	NaN	NaN	0.2659	0.018	0.9072	0.0185	0.0197	0.0191	0.0175
0.0	0.0	0.0	20600.7108	5953.285	NaN	NaN	0.2242	0.0183	0.9071	0.0182	0.0201	0.0188	0.0175
0.0	0.0	0.0	22678.7108	9278.285	NaN	NaN	0.2903	0.0178	0.9081	0.0183	0.0198	0.0186	0.0174
0.0	0.0	0.0	19926.7108	9632.285	NaN	NaN	0.3259	0.0177	0.9086	0.0183	0.0194	0.0186	0.0174
0.0	0.0	0.0	22105.7108	7581.285	NaN	NaN	0.2554	0.018	0.9076	0.0184	0.0195	0.0189	0.0176
0.0	0.0	0.0	21910.7108	8939.285	NaN	NaN	0.2898	0.0183	0.9061	0.0187	0.0197	0.0192	0.0179
0.0	0.0	0.0	23118.7108	5970.285	NaN	NaN	0.2052	0.0189	0.9045	0.0188	0.02	0.0196	0.0183
0.0	0.0	0.0	21144.7108	7823.285	NaN	NaN	0.2701	0.0193	0.903	0.0189	0.0203	0.0198	0.0187
0.0	0.0	0.0	20561.7108	6076.285	NaN	NaN	0.2281	0.0197	0.9017	0.0191	0.0205	0.02	0.0191
0.0	0.0	0.0	18292.7108	8572.285	NaN	NaN	0.3191	0.0201	0.8999	0.0193	0.0209	0.0203	0.0195
0.0	0.0	0.0	21727.7108	5102.285	NaN	NaN	0.1902	0.0206	0.8985	0.0196	0.021	0.0205	0.0198
0.0	0.0	0.0	23896.7108	6022.285	NaN	NaN	0.2013	0.0208	0.8971	0.0198	0.0213	0.0208	0.0202
0.0	0.0	0.0	16933.7108	9780.285	NaN	NaN	0.3661	0.0209	0.896	0.02	0.0215	0.0211	0.0203
0.0	0.0	0.0	21612.7108	7856.285	NaN	NaN	0.2666	0.0209	0.8948	0.0203	0.0218	0.0214	0.0207
0.0	0.0	0.0	21846.7108	6493.285	NaN	NaN	0.2291	0.021	0.8944	0.0205	0.0219	0.0216	0.0206
0.0	0.0	0.0	22233.7108	8266.285	NaN	NaN	0.271	0.021	0.8938	0.0205	0.0222	0.0218	0.0207
0.0	0.0	0.0	22655.7108	11510.285	NaN	NaN	0.3369	0.0211	0.8927	0.0206	0.0227	0.022	0.0208
0.0	0.0	0.0	20383.7108	7447.285	NaN	NaN	0.2676	0.0212	0.8915	0.0209	0.0229	0.0222	0.0212
0.0	0.0	0.0	21111.7108	4646.285	NaN	NaN	0.1804	0.021	0.8921	0.021	0.0226	0.0221	0.0212
0.0	0.0	0.0	22506.7108	12752.285	NaN	NaN	0.3617	0.0208	0.8924	0.0209	0.0226	0.0221	0.0212
0.0	0.0	0.0	18594.7108	8585.285	NaN	NaN	0.3159	0.0207	0.8918	0.0211	0.0227	0.0223	0.0214
0.0	0.0	0.0	22088.7108	8290.285	NaN	NaN	0.2729	0.0205	0.8914	0.0213	0.0227	0.0224	0.0217
0.0	0.0	0.0	19125.7108	7817.285	NaN	NaN	0.2901	0.0204	0.8912	0.0213	0.0228	0.0224	0.0218
0.0	0.0	0.0	17941.7108	7398.285	NaN	NaN	0.292	0.0201	0.8914	0.0214	0.0228	0.0224	0.0219
0.0	0.0	0.0	18600.7108	8958.285	NaN	NaN	0.3251	0.0198	0.8933	0.0212	0.0222	0.0219	0.0216
0.0	0.0	0.0	19111.7108	5379.285	NaN	NaN	0.2196	0.0193	0.8949	0.021	0.0218	0.0214	0.0216
0.0	0.0	0.0	15998.7108	10002.285	NaN	NaN	0.3847	0.0196	0.8944	0.0209	0.022	0.0216	0.0215
0.0	0.0	0.0	19412.7108	8779.285	NaN	NaN	0.3114	0.0196	0.8944	0.0208	0.0222	0.0217	0.0213
0.0	0.0	0.0	21970.7108	6448.285	NaN	NaN	0.2269	0.0197	0.8942	0.0208	0.0225	0.0217	0.0212
0.0	0.0	0.0	21522.7108	7418.285	NaN	NaN	0.2563	0.02	0.8943	0.0207	0.0225	0.0217	0.0207
0.0	0.0	0.0	18758.7108	4954.285	NaN	NaN	0.2089	0.0202	0.8937	0.0208	0.0228	0.0218	0.0206
0.0	0.0	0.0	19398.7108	6593.285	NaN	NaN	0.2537	0.0203	0.894	0.0207	0.0229	0.0218	0.0203
0.0	0.0	0.0	21389.7108	11250.285	NaN	NaN	0.3447	0.0202	0.8955	0.0206	0.0226	0.0214	0.0197
0.0	0.0	0.0	19141.7108	4775.285	NaN	NaN	0.1997	0.0203	0.896	0.0206	0.0224	0.0214	0.0193
0.0	0.0	0.0	17434.7108	6660.285	NaN	NaN	0.2764	0.0204	0.8966	0.0206	0.0223	0.0213	0.0189
0.0	0.0	0.0	21458.7108	6442.285	NaN	NaN	0.2309	0.0203	0.8967	0.0205	0.0225	0.0213	0.0187
0.0	0.0	0.0	21458.7108	7343.285	NaN	NaN	0.255	0.0203	0.8963	0.0202	0.0229	0.0214	0.0188
0.0	0.0	0.0	17386.7108	8871.285	NaN	NaN	0.3379	0.0204	0.8957	0.0201	0.0232	0.0216	0.0189
0.0	0.0	0.0	20982.7108	6021.285	NaN	NaN	0.223	0.0207	0.8948	0.0202	0.0234	0.0218	0.019
0.0	0.0	0.0	20836.7108	5428.285	NaN	NaN	0.2067	0.0211	0.8926	0.0203	0.0242	0.0224	0.0195
0.0	0.0	0.0	20363.7108	8444.285	NaN	NaN	0.2931	0.0214	0.8923	0.0201	0.0242	0.0224	0.0195
0.0	0.0	0.0	20604.7108	6461.285	NaN	NaN	0.2387	0.0218	0.8902	0.0203	0.0249	0.0228	0.02
0.0	0.0	0.0	21594.7108	8237.285	NaN	NaN	0.2761	0.0221	0.8892	0.02	0.0253	0.023	0.0204
0.0	0.0	0.0	19403.7108	6954.285	NaN	NaN	0.2638	0.022	0.8896	0.0197	0.0255	0.0228	0.0203
0.0	0.0	0.0	21885.7108	8410.285	NaN	NaN	0.2776	0.0219	0.8895	0.0196	0.0258	0.0229	0.0204
0.0	0.0	0.0	13994.7108	6497.285	NaN	NaN	0.3171	0.022	0.8878	0.0196	0.0263	0.0234	0.021
0.0	0.0	0.0	18518.7108	8372.285	NaN	NaN	0.3113	0.0222	0.8863	0.0198	0.0263	0.0237	0.0217
0.0	0.0	0.0	22154.7108	10749.285	NaN	NaN	0.3267	0.0221	0.8877	0.0196	0.0253	0.0233	0.022
0.0	0.0	0.0	16136.7108	7937.285	NaN	NaN	0.3297	0.0244	0.8848	0.0203	0.0246	0.0236	0.0222
0.0	0.0	0.0	2305.7108	3809.285	NaN	NaN	0.6229	0.1207	0.7573	0.0353	0.0267	0.0256	0.0344
0.0	0.0	0.0	2356.7108	1844.285	NaN	NaN	0.439	0.4042	0.4529	0.0408	0.0359	0.0283	0.0378
0.0	0.0	0.0	3193.7108	1983.285	NaN	NaN	0.3831	0.5744	0.2835	0.039	0.0406	0.0354	0.0271
0.0	0.0	0.0	3073.7108	1279.285	NaN	NaN	0.2939	0.4937	0.3618	0.0384	0.0391	0.0349	0.032
0.0	0.0	0.0	2472.7108	2172.285	NaN	NaN	0.4677	0.3242	0.539	0.0372	0.0372	0.0265	0.0359
0.0	0.0	0.0	2084.7108	1792.285	NaN	NaN	0.4623	0.147	0.7267	0.0358	0.0311	0.0256	0.0338
0.0	0.0	0.0	2768.7108	1699.285	NaN	NaN	0.3803	0.1042	0.7829	0.0346	0.0253	0.0221	0.0309
0.0	0.0	0.0	3525.7108	664.285	NaN	NaN	0.1585	0.0946	0.8016	0.0318	0.0245	0.0192	0.0283
0.0	0.0	0.0	1744.7108	233.285	NaN	NaN	0.1179	0.0601	0.8473	0.028	0.0228	0.018	0.0237
0.0	0.0	0.0	530.7108	3978.285	NaN	NaN	0.8823	0.0413	0.8735	0.0263	0.0207	0.0179	0.0204
0.0	0.0	0.0	3445.7108	1532.285	NaN	NaN	0.3078	0.0336	0.8857	0.0249	0.0197	0.0176	0.0185
0.0	0.0	0.0	3277.7108	1573.285	NaN	NaN	0.3243	0.0306	0.8908	0.0241	0.0193	0.0176	0.0177
0.0	0.0	0.0	363.7108	728.285	NaN	NaN	0.6669	0.0298	0.8934	0.0235	0.0189	0.0173	0.0171
0.0	0.0	0.0	2636.7108	2993.285	NaN	NaN	0.5317	0.0273	0.8952	0.0228	0.0194	0.018	0.0173
0.0	0.0	0.0	1978.7108	3177.285	NaN	NaN	0.6162	0.0263	0.8958	0.0227	0.0196	0.0183	0.0174
0.0	0.0	0.0	2493.7108	2506.285	NaN	NaN	0.5013	0.0276	0.8952	0.0226	0.0193	0.018	0.0173
0.0	0.0	0.0	2419.7108	4277.285	NaN	NaN	0.6387	0.0302	0.8916	0.0228	0.0196	0.0182	0.0176
0.0	0.0	0.0	1421.7108	2722.285	NaN	NaN	0.6569	0.0352	0.885	0.0234	0.02	0.0184	0.0181
0.0	0.0	0.0	370.7108	1073.285	NaN	NaN	0.7433	0.049	0.8686	0.0236	0.0221	0.0179	0.0188
0.0	0.0	0.0	499.7108	2796.285	NaN	NaN	0.8484	0.0419	0.8751	0.0232	0.0225	0.0186	0.0187
0.0	0.0	0.0	2214.7108	-1.715	NaN	NaN	-0.0008	0.034	0.8853	0.022	0.0214	0.0188	0.0185
0.0	0.0	0.0	1734.7108	1141.285	NaN	NaN	0.3968	0.0291	0.8901	0.0212	0.0214	0.0194	0.0187
0.0	0.0	0.0	1897.7108	3575.285	NaN	NaN	0.6533	0.0272	0.8908	0.021	0.0217	0.0203	0.0191
0.0	0.0	0.0	2089.7108	213.285	NaN	NaN	0.0926	0.0275	0.891	0.0207	0.0216	0.0203	0.0189
0.0	0.0	0.0	2084.7108	4128.285	NaN	NaN	0.6645	0.0259	0.8903	0.021	0.0222	0.021	0.0196
0.0	0.0	0.0	2190.7108	2486.285	NaN	NaN	0.5316	0.0259	0.8899	0.021	0.0222	0.0213	0.0198
0.0	0.0	0.0	1290.7108	49.285	NaN	NaN	0.0368	0.0255	0.8904	0.0209	0.0221	0.0211	0.0199
0.0	0.0	0.0	2400.7108	2833.285	NaN	NaN	0.5413	0.0244	0.8898	0.0212	0.0226	0.0215	0.0206
0.0	0.0	0.0	715.7108	1656.285	NaN	NaN	0.6983	0.0243	0.8903	0.0211	0.0224	0.0215	0.0204
0.0	0.0	0.0	1948.7108	3280.285	NaN	NaN	0.6273	0.0245	0.8914	0.021	0.0219	0.0212	0.02
0.0	0.0	0.0	2534.7108	3436.285	NaN	NaN	0.5755	0.024	0.8917	0.0211	0.0219	0.0212	0.0201
0.0	0.0	0.0	70.7108	6276.285	NaN	NaN	0.9889	0.0237	0.892	0.0212	0.0219	0.0211	0.02
0.0	0.0	0.0	1978.7108	5084.285	NaN	NaN	0.7198	0.0239	0.8933	0.0209	0.0214	0.0209	0.0196
0.0	0.0	0.0	1300.7108	3548.285	NaN	NaN	0.7318	0.0243	0.8936	0.0208	0.0211	0.0208	0.0195
0.0	0.0	0.0	928.7108	725.285	NaN	NaN	0.4385	0.0247	0.8936	0.0207	0.0207	0.0209	0.0194
0.0	0.0	0.0	4059.7108	3401.285	NaN	NaN	0.4559	0.0246	0.8916	0.021	0.0212	0.0215	0.02
0.0	0.0	0.0	1816.7108	1333.285	NaN	NaN	0.4233	0.0245	0.8926	0.0209	0.0208	0.0213	0.0198
0.0	0.0	0.0	3663.7108	1749.285	NaN	NaN	0.3232	0.0239	0.8914	0.0212	0.0214	0.0218	0.0204
0.0	0.0	0.0	-234.2892	2522.285	NaN	NaN	1.1024	0.0236	0.8926	0.0211	0.0211	0.0217	0.02
0.0	0.0	0.0	1716.7108	3445.285	NaN	NaN	0.6674	0.0231	0.8902	0.0217	0.0219	0.0224	0.0207
0.0	0.0	0.0	-751.2892	2612.285	NaN	NaN	1.3	0.0232	0.8933	0.0212	0.0211	0.0217	0.0195
0.0	0.0	0.0	1947.7108	3856.285	NaN	NaN	0.6644	0.0231	0.8897	0.0219	0.0221	0.0226	0.0206
0.0	0.0	0.0	55.7108	3429.285	NaN	NaN	0.984	0.024	0.8917	0.0213	0.0213	0.022	0.0196
0.0	0.0	0.0	4010.7108	1929.285	NaN	NaN	0.3248	0.0252	0.8904	0.0213	0.0213	0.0221	0.0197
0.0	0.0	0.0	1144.7108	1237.285	NaN	NaN	0.5194	0.0263	0.8916	0.0211	0.0206	0.0215	0.019
0.0	0.0	0.0	2240.7108	2055.285	NaN	NaN	0.4784	0.0259	0.8893	0.0216	0.0212	0.0222	0.0198
0.0	0.0	0.0	3941.7108	507.285	NaN	NaN	0.114	0.0258	0.8896	0.0217	0.0211	0.022	0.0198
0.0	0.0	0.0	3751.7108	1631.285	NaN	NaN	0.303	0.0256	0.8879	0.0222	0.0216	0.0224	0.0203
0.0	0.0	0.0	2776.7108	-910.715	NaN	NaN	-0.3	0.0259	0.8903	0.0219	0.0209	0.0217	0.0194
0.0	0.0	0.0	2464.7108	1430.285	NaN	NaN	0.3672	0.025	0.8897	0.0221	0.0214	0.0219	0.0199
0.0	0.0	0.0	2451.7108	1876.285	NaN	NaN	0.4335	0.0244	0.8901	0.0221	0.0214	0.0219	0.02
0.0	0.0	0.0	2149.7108	2685.285	NaN	NaN	0.5554	0.0238	0.8915	0.022	0.0211	0.0216	0.02
0.0	0.0	0.0	1246.7108	2920.285	NaN	NaN	0.7008	0.023	0.8914	0.022	0.0214	0.0218	0.0204
0.0	0.0	0.0	2095.7108	1884.285	NaN	NaN	0.4734	0.023	0.8923	0.0218	0.0212	0.0215	0.0202
0.0	0.0	0.0	3034.7108	4652.285	NaN	NaN	0.6052	0.0231	0.8933	0.0218	0.0209	0.021	0.0199
0.0	0.0	0.0	3398.7108	1054.285	NaN	NaN	0.2368	0.0235	0.8945	0.0219	0.0203	0.0203	0.0194
0.0	0.0	0.0	2732.7108	4258.285	NaN	NaN	0.6091	0.0237	0.8944	0.0221	0.0202	0.0201	0.0195
0.0	0.0	0.0	4837.7108	3393.285	NaN	NaN	0.4123	0.0246	0.8938	0.0223	0.0199	0.0199	0.0195
0.0	0.0	0.0	3758.7108	2695.285	NaN	NaN	0.4176	0.0257	0.8936	0.0222	0.0195	0.0195	0.0195
0.0	0.0	0.0	3291.7108	3533.285	NaN	NaN	0.5177	0.0258	0.8939	0.0219	0.0193	0.0194	0.0197
0.0	0.0	0.0	4671.7108	5222.285	NaN	NaN	0.5278	0.0254	0.8919	0.0219	0.0199	0.0202	0.0207
0.0	0.0	0.0	1487.7108	4980.285	NaN	NaN	0.77	0.0261	0.8913	0.0219	0.0198	0.0201	0.0208
0.0	0.0	0.0	1620.7108	591.285	NaN	NaN	0.2673	0.0279	0.8914	0.0218	0.019	0.0194	0.0205
0.0	0.0	0.0	3773.7108	450.285	NaN	NaN	0.1066	0.0286	0.8899	0.0218	0.0192	0.0195	0.0209
0.0	0.0	0.0	3203.7108	2535.285	NaN	NaN	0.4418	0.0285	0.8894	0.022	0.0192	0.0198	0.0211
0.0	0.0	0.0	474.7108	721.285	NaN	NaN	0.6031	0.0319	0.8867	0.0223	0.0187	0.0192	0.0213
0.0	0.0	0.0	3374.7108	1138.285	NaN	NaN	0.2522	0.0321	0.8863	0.0226	0.0188	0.0192	0.021
0.0	0.0	0.0	1153.7108	227.285	NaN	NaN	0.1646	0.033	0.8846	0.0228	0.0188	0.0194	0.0213
0.0	0.0	0.0	2414.7108	1089.285	NaN	NaN	0.3109	0.0311	0.888	0.0227	0.0185	0.0191	0.0206
0.0	0.0	0.0	3444.7108	1148.285	NaN	NaN	0.25	0.0297	0.8903	0.0224	0.0183	0.019	0.0203
0.0	0.0	0.0	1506.7108	1884.285	NaN	NaN	0.5557	0.0283	0.8919	0.0222	0.0184	0.0191	0.02
0.0	0.0	0.0	160.7108	4500.285	NaN	NaN	0.9655	0.029	0.8919	0.0224	0.0182	0.0189	0.0197
0.0	0.0	0.0	1197.7108	53.285	NaN	NaN	0.0426	0.0318	0.8893	0.0228	0.018	0.0184	0.0198
0.0	0.0	0.0	1095.7108	5348.285	NaN	NaN	0.83	0.0302	0.8898	0.0229	0.0184	0.0189	0.0198
0.0	0.0	0.0	1809.7108	986.285	NaN	NaN	0.3527	0.0319	0.8883	0.023	0.0181	0.0186	0.0201
0.0	0.0	0.0	1642.7108	4743.285	NaN	NaN	0.7428	0.0314	0.888	0.0231	0.0183	0.019	0.0202
0.0	0.0	0.0	2547.7108	1297.285	NaN	NaN	0.3374	0.0329	0.8863	0.0234	0.0182	0.0188	0.0204
0.0	0.0	0.0	1193.7108	784.285	NaN	NaN	0.3965	0.0363	0.8824	0.0237	0.0181	0.0187	0.0209
0.0	0.0	0.0	1880.7108	4048.285	NaN	NaN	0.6828	0.0346	0.8841	0.0237	0.0183	0.0189	0.0204
0.0	0.0	0.0	2014.7108	1926.285	NaN	NaN	0.4888	0.0335	0.8854	0.0237	0.0182	0.0189	0.0204
0.0	0.0	0.0	1591.7108	1852.285	NaN	NaN	0.5378	0.0347	0.8847	0.0236	0.018	0.0188	0.0202
0.0	0.0	0.0	443.7108	2144.285	NaN	NaN	0.8286	0.0326	0.8873	0.0235	0.018	0.0188	0.0198
0.0	0.0	0.0	1813.7108	1791.285	NaN	NaN	0.4969	0.0298	0.8912	0.0231	0.0178	0.0188	0.0192
0.0	0.0	0.0	2127.7108	2070.285	NaN	NaN	0.4932	0.0287	0.8933	0.0228	0.0175	0.0187	0.019
0.0	0.0	0.0	2183.7108	6613.285	NaN	NaN	0.7518	0.0273	0.8937	0.0228	0.0178	0.0191	0.0192
0.0	0.0	0.0	1642.7108	-271.715	NaN	NaN	-0.1982	0.0283	0.894	0.0227	0.0174	0.0188	0.0189
0.0	0.0	0.0	2453.7108	856.285	NaN	NaN	0.2587	0.0271	0.8939	0.0229	0.0178	0.0192	0.0191
0.0	0.0	0.0	-153.2892	5048.285	NaN	NaN	1.0313	0.0268	0.8944	0.0229	0.0177	0.0192	0.019
0.0	0.0	0.0	2721.7108	-579.715	NaN	NaN	-0.2706	0.0267	0.8951	0.0229	0.0176	0.019	0.0188
0.0	0.0	0.0	2319.7108	4161.285	NaN	NaN	0.6421	0.0261	0.8941	0.0229	0.0181	0.0195	0.0192
0.0	0.0	0.0	435.7108	1323.285	NaN	NaN	0.7523	0.0275	0.8936	0.0229	0.0178	0.0192	0.019
0.0	0.0	0.0	478.7108	1140.285	NaN	NaN	0.7043	0.0282	0.8928	0.0232	0.0177	0.0191	0.019
0.0	0.0	0.0	1452.7108	320.285	NaN	NaN	0.1806	0.0267	0.894	0.0231	0.018	0.0192	0.019
0.0	0.0	0.0	311.7108	5966.285	NaN	NaN	0.9503	0.0257	0.8931	0.023	0.0186	0.0199	0.0196
0.0	0.0	0.0	1912.7108	3734.285	NaN	NaN	0.6613	0.027	0.893	0.0229	0.0183	0.0196	0.0193
0.0	0.0	0.0	-311.2892	-55.715	NaN	NaN	0.1518	0.0317	0.8888	0.023	0.0178	0.019	0.0196
0.0	0.0	0.0	2056.7108	1181.285	NaN	NaN	0.3648	0.0367	0.882	0.0235	0.0181	0.0193	0.0203
0.0	0.0	0.0	-996.2892	3256.285	NaN	NaN	1.3	0.0413	0.8752	0.0241	0.0186	0.0197	0.021
0.0	0.0	0.0	9.7108	1593.285	NaN	NaN	0.9939	0.0424	0.8732	0.0243	0.019	0.02	0.0211
0.0	0.0	0.0	180.7108	1847.285	NaN	NaN	0.9109	0.0464	0.8684	0.0244	0.0192	0.0201	0.0216
0.0	0.0	0.0	-314.2892	43.285	NaN	NaN	-0.1597	0.0464	0.8684	0.0244	0.0194	0.0201	0.0212
0.0	0.0	0.0	1246.7108	-709.715	NaN	NaN	-0.3	0.0421	0.8747	0.0241	0.0188	0.0198	0.0204
0.0	0.0	0.0	-657.2892	2903.285	NaN	NaN	1.2926	0.0346	0.8853	0.0234	0.0184	0.0192	0.0192
0.0	0.0	0.0	1545.7108	5876.285	NaN	NaN	0.7917	0.0321	0.8882	0.023	0.0185	0.0193	0.019
0.0	0.0	0.0	-1199.2892	851.285	NaN	NaN	-0.3	0.0373	0.8842	0.023	0.0182	0.0186	0.0187
0.0	0.0	0.0	414.7108	2494.285	NaN	NaN	0.8574	0.0364	0.8837	0.0235	0.0186	0.0189	0.0189
0.0	0.0	0.0	620.7108	1864.285	NaN	NaN	0.7502	0.0364	0.8844	0.0233	0.0185	0.0186	0.0187
0.0	0.0	0.0	644.7108	1380.285	NaN	NaN	0.6816	0.0332	0.8876	0.0234	0.0185	0.0187	0.0187
0.0	0.0	0.0	814.7108	2027.285	NaN	NaN	0.7133	0.0325	0.8891	0.0232	0.0183	0.0184	0.0185
0.0	0.0	0.0	1387.7108	100.285	NaN	NaN	0.0674	0.0317	0.8901	0.0231	0.0183	0.0183	0.0185
0.0	0.0	0.0	1519.7108	218.285	NaN	NaN	0.1256	0.0302	0.8915	0.0231	0.0183	0.0183	0.0186
0.0	0.0	0.0	416.7108	1863.285	NaN	NaN	0.8172	0.0297	0.8916	0.0233	0.0182	0.0184	0.0188
0.0	0.0	0.0	-402.2892	-622.715	NaN	NaN	0.6075	0.0297	0.8924	0.0234	0.0177	0.018	0.0188
0.0	0.0	0.0	732.7108	1595.285	NaN	NaN	0.6853	0.0269	0.8941	0.0241	0.0175	0.0184	0.0191
0.0	0.0	0.0	1912.7108	-173.715	NaN	NaN	-0.0999	0.0259	0.8944	0.0246	0.0172	0.0184	0.0194
0.0	0.0	0.0	2570.7108	4486.285	NaN	NaN	0.6357	0.0254	0.8906	0.0259	0.0178	0.0195	0.0208
0.0	0.0	0.0	235.7108	1374.285	NaN	NaN	0.8536	0.0268	0.8885	0.0261	0.0179	0.0194	0.0213
0.0	0.0	0.0	437.7108	2972.285	NaN	NaN	0.8716	0.0284	0.8826	0.0272	0.0187	0.0204	0.0227
0.0	0.0	0.0	1047.7108	3449.285	NaN	NaN	0.767	0.0314	0.8759	0.028	0.0196	0.0212	0.0238
0.0	0.0	0.0	1895.7108	1300.285	NaN	NaN	0.4068	0.0355	0.8684	0.0293	0.0204	0.0217	0.0247
0.0	0.0	0.0	3.7108	2385.285	NaN	NaN	0.9984	0.0374	0.8658	0.0296	0.0207	0.0216	0.025
0.0	0.0	0.0	664.7108	2136.285	NaN	NaN	0.7627	0.0372	0.8661	0.0294	0.0208	0.0215	0.0251
0.0	0.0	0.0	3860.7108	2444.285	NaN	NaN	0.3877	0.0387	0.8637	0.0297	0.0214	0.0217	0.0249
0.0	0.0	0.0	2256.7108	41.285	NaN	NaN	0.018	0.0487	0.848	0.0322	0.0225	0.0221	0.0265
0.0	0.0	0.0	20.7108	1027.285	NaN	NaN	0.9802	0.0624	0.8278	0.0342	0.024	0.0229	0.0287
0.0	0.0	0.0	-312.2892	462.285	NaN	NaN	1.3	0.0765	0.808	0.0362	0.0245	0.0235	0.0313
0.0	0.0	0.0	311.7108	2029.285	NaN	NaN	0.8668	0.0744	0.8095	0.0364	0.0255	0.0234	0.0306
0.0	0.0	0.0	197.7108	-913.715	NaN	NaN	1.2761	0.0947	0.7824	0.0386	0.0262	0.0237	0.0344
0.0	0.0	0.0	-238.2892	646.285	NaN	NaN	1.3	0.0793	0.8037	0.0373	0.0248	0.023	0.032
0.0	0.0	0.0	2296.7108	1561.285	NaN	NaN	0.4047	0.0606	0.8319	0.034	0.0231	0.0215	0.0289
0.0	0.0	0.0	1012.7108	1732.285	NaN	NaN	0.6311	0.0511	0.847	0.0321	0.0215	0.0208	0.0273
0.0	0.0	0.0	-834.2892	5321.285	NaN	NaN	1.1859	0.0413	0.8636	0.0292	0.0206	0.0204	0.0249
0.0	0.0	0.0	1738.7108	214.285	NaN	NaN	0.1097	0.0437	0.8606	0.0293	0.0207	0.0206	0.025
0.0	0.0	0.0	2461.7108	2449.285	NaN	NaN	0.4987	0.0423	0.8626	0.0288	0.0208	0.0212	0.0244
0.0	0.0	0.0	2935.7108	1186.285	NaN	NaN	0.2878	0.046	0.8567	0.0289	0.0213	0.0223	0.0248
0.0	0.0	0.0	1483.7108	3401.285	NaN	NaN	0.6963	0.0559	0.8411	0.0297	0.0234	0.0242	0.0257
0.0	0.0	0.0	-271.2892	1920.285	NaN	NaN	1.1645	0.0911	0.7915	0.0332	0.0276	0.0264	0.0301
0.0	0.0	0.0	2052.7108	120.285	NaN	NaN	0.0554	0.1046	0.7737	0.0346	0.028	0.028	0.0311
0.0	0.0	0.0	3345.7108	1510.285	NaN	NaN	0.311	0.0862	0.7976	0.0327	0.0273	0.0283	0.028
0.0	0.0	0.0	-368.2892	517.285	NaN	NaN	1.3	0.0917	0.7907	0.0329	0.0266	0.0305	0.0276
0.0	0.0	0.0	3781.7108	3234.285	NaN	NaN	0.461	0.0847	0.798	0.032	0.0274	0.0323	0.0256
0.0	0.0	0.0	295.7108	663.285	NaN	NaN	0.6916	0.1139	0.7617	0.0336	0.0291	0.0347	0.027
0.0	0.0	0.0	1511.7108	2905.285	NaN	NaN	0.6578	0.0973	0.781	0.0328	0.0284	0.0351	0.0254
0.0	0.0	0.0	850.7108	2141.285	NaN	NaN	0.7157	0.1194	0.7537	0.0349	0.0283	0.0371	0.0267
0.0	0.0	0.0	1848.7108	1135.285	NaN	NaN	0.3805	0.1089	0.7648	0.0343	0.0277	0.0378	0.0265
0.0	0.0	0.0	1088.7108	3610.285	NaN	NaN	0.7683	0.1193	0.752	0.0343	0.0283	0.0384	0.0278
0.0	0.0	0.0	3115.7108	2747.285	NaN	NaN	0.4686	0.155	0.7082	0.0348	0.0322	0.0396	0.0303
0.0	0.0	0.0	-350.2892	-94.715	NaN	NaN	0.2128	0.2695	0.581	0.0361	0.0359	0.0426	0.0349
0.0	0.0	0.0	-2520.2892	-114.715	NaN	NaN	0.0435	0.3024	0.54	0.0386	0.0387	0.0465	0.0337
0.0	0.0	0.0	622.7108	132.285	NaN	NaN	0.1752	0.29	0.5515	0.04	0.0345	0.0484	0.0356
0.0	0.0	0.0	1727.7108	5347.285	NaN	NaN	0.7558	0.1929	0.653	0.04	0.0327	0.047	0.0343
0.0	0.0	0.0	1946.7108	-42.715	NaN	NaN	-0.0224	0.3015	0.54	0.0382	0.0354	0.044	0.041
0.0	0.0	0.0	-1539.2892	-1554.715	NaN	NaN	0.5025	0.4635	0.3786	0.0386	0.0359	0.0451	0.0382
0.0	0.0	0.0	2761.7108	354.285	NaN	NaN	0.1137	0.4616	0.3717	0.0401	0.0399	0.0451	0.0417
0.0	0.0	0.0	-694.2892	-2702.715	NaN	NaN	0.7956	0.5501	0.2938	0.0357	0.0356	0.0445	0.0403
0.0	0.0	0.0	437.7108	2983.285	NaN	NaN	0.8721	0.43	0.3938	0.0428	0.0431	0.05	0.0403
0.0	0.0	0.0	3011.7108	-2193.715	NaN	NaN	-0.3	0.4695	0.3643	0.0387	0.0369	0.0478	0.0428
0.0	0.0	0.0	2072.7108	871.285	NaN	NaN	0.296	0.3425	0.4797	0.0447	0.043	0.0518	0.0383
0.0	0.0	0.0	42.7108	-852.715	NaN	NaN	1.0527	0.3919	0.4399	0.0405	0.036	0.048	0.0438
0.0	0.0	0.0	1789.7108	1462.285	NaN	NaN	0.4497	0.2974	0.5278	0.0448	0.0411	0.0513	0.0375
0.0	0.0	0.0	907.7108	1613.285	NaN	NaN	0.6399	0.4032	0.4294	0.0394	0.0347	0.0467	0.0465
0.0	0.0	0.0	-76.2892	586.285	NaN	NaN	1.1496	0.4178	0.4057	0.0437	0.0418	0.0494	0.0416
0.0	0.0	0.0	-2847.2892	-170.715	NaN	NaN	0.0566	0.6374	0.2152	0.0316	0.0305	0.0405	0.0448
0.0	0.0	0.0	-478.2892	1840.285	NaN	NaN	1.3	0.5563	0.2718	0.0407	0.0405	0.0504	0.0403
0.0	0.0	0.0	-442.2892	3534.285	NaN	NaN	1.143	0.6252	0.2185	0.0335	0.0332	0.0438	0.0459
0.0	0.0	0.0	198.7108	1252.285	NaN	NaN	0.8631	0.5783	0.2481	0.0387	0.0414	0.0527	0.0407
0.0	0.0	0.0	-421.2892	3096.285	NaN	NaN	1.1575	0.6344	0.205	0.0331	0.0345	0.0457	0.0473
0.0	0.0	0.0	37.7108	-2410.715	NaN	NaN	1.0159	0.6842	0.1596	0.0322	0.0359	0.0463	0.0417
0.0	0.0	0.0	-1659.2892	1578.285	NaN	NaN	-0.3	0.7146	0.1303	0.0326	0.0343	0.0452	0.0431
0.0	0.0	0.0	-619.2892	-238.715	NaN	NaN	0.2782	0.7666	0.0975	0.0314	0.0295	0.0378	0.0371
0.0	0.0	0.0	419.7108	19.285	NaN	NaN	0.0439	0.8008	0.0745	0.031	0.0265	0.0332	0.0341
0.0	0.0	0.0	-395.2892	-713.715	NaN	NaN	0.6436	0.8044	0.0698	0.0312	0.0279	0.0342	0.0325
0.0	0.0	0.0	1873.7108	1274.285	NaN	NaN	0.4048	0.7847	0.0783	0.0337	0.0314	0.0382	0.0336
0.0	0.0	0.0	733.7108	2063.285	NaN	NaN	0.7377	0.7873	0.0778	0.0323	0.0307	0.0375	0.0344
0.0	0.0	0.0	1497.7108	1987.285	NaN	NaN	0.5702	0.7856	0.0782	0.0322	0.0313	0.0378	0.035
0.0	0.0	0.0	-1426.2892	-2089.715	NaN	NaN	0.5943	0.8259	0.0591	0.027	0.0251	0.0304	0.0325
0.0	0.0	0.0	-950.2892	1269.285	NaN	NaN	1.3	0.8174	0.0607	0.0295	0.0276	0.0326	0.0321
0.0	0.0	0.0	-732.2892	1440.285	NaN	NaN	1.3	0.8303	0.0554	0.0271	0.0252	0.03	0.0319
0.0	0.0	0.0	723.7108	-362.715	NaN	NaN	-0.3	0.8302	0.0549	0.0272	0.0258	0.03	0.0319
0.0	0.0	0.0	68.7108	1989.285	NaN	NaN	0.9666	0.8345	0.0531	0.0261	0.0252	0.0292	0.0318
0.0	0.0	0.0	1185.7108	519.285	NaN	NaN	0.3046	0.8309	0.0547	0.0261	0.0262	0.0299	0.0321
0.0	0.0	0.0	1794.7108	2480.285	NaN	NaN	0.5802	0.8219	0.059	0.0266	0.0279	0.0311	0.0335
0.0	0.0	0.0	-585.2892	5017.285	NaN	NaN	1.1321	0.8228	0.0592	0.0257	0.0278	0.0306	0.0339
0.0	0.0	0.0	315.7108	-581.715	NaN	NaN	1.3	0.831	0.0554	0.0248	0.0265	0.0297	0.0325
0.0	0.0	0.0	1458.7108	-815.715	NaN	NaN	-0.3	0.8308	0.0551	0.025	0.0268	0.0301	0.0322
0.0	0.0	0.0	-110.2892	-707.715	NaN	NaN	0.8652	0.8308	0.055	0.0249	0.027	0.0302	0.0322
0.0	0.0	0.0	976.7108	947.285	NaN	NaN	0.4924	0.8256	0.0573	0.0249	0.0281	0.0311	0.0331
0.0	0.0	0.0	-1776.2892	753.285	NaN	NaN	-0.3	0.8238	0.0581	0.0244	0.0286	0.0315	0.0336
0.0	0.0	0.0	-1020.2892	3543.285	NaN	NaN	1.3	0.8079	0.0657	0.0256	0.0318	0.034	0.035
0.0	0.0	0.0	-1300.2892	2631.285	NaN	NaN	1.3	0.8034	0.0707	0.0247	0.0323	0.0338	0.0351
0.0	0.0	0.0	928.7108	1741.285	NaN	NaN	0.6522	0.7894	0.0797	0.0254	0.0354	0.0349	0.0351
0.0	0.0	0.0	1324.7108	3288.285	NaN	NaN	0.7128	0.7931	0.0802	0.0241	0.0342	0.0332	0.0351
0.0	0.0	0.0	-1302.2892	1714.285	NaN	NaN	1.3	0.8004	0.076	0.0238	0.0328	0.0328	0.0341
0.0	0.0	0.0	-269.2892	1774.285	NaN	NaN	1.1789	0.8006	0.0754	0.0241	0.0328	0.0331	0.0339
0.0	0.0	0.0	888.7108	1825.285	NaN	NaN	0.6725	0.8075	0.0714	0.0237	0.0312	0.0325	0.0338
0.0	0.0	0.0	821.7108	-219.715	NaN	NaN	-0.3	0.8134	0.068	0.0235	0.0301	0.032	0.033
0.0	0.0	0.0	-496.2892	194.285	NaN	NaN	-0.3	0.8095	0.0702	0.0237	0.0309	0.0329	0.0328
0.0	0.0	0.0	-1951.2892	1442.285	NaN	NaN	-0.3	0.7958	0.0787	0.0243	0.0336	0.0349	0.0328
0.0	0.0	0.0	-296.2892	2641.285	NaN	NaN	1.1263	0.7876	0.0863	0.0239	0.035	0.0347	0.0325
0.0	0.0	0.0	2939.7108	1132.285	NaN	NaN	0.2781	0.7949	0.0836	0.0229	0.0336	0.0326	0.0324
0.0	0.0	0.0	-103.2892	533.285	NaN	NaN	1.2402	0.8071	0.0752	0.0226	0.0317	0.0316	0.0317
0.0	0.0	0.0	-2550.2892	2549.285	NaN	NaN	-0.3	0.8064	0.0749	0.0232	0.0321	0.032	0.0314
0.0	0.0	0.0	-102.2892	-223.715	NaN	NaN	0.6862	0.8157	0.0705	0.0225	0.0301	0.0304	0.0308
0.0	0.0	0.0	1663.7108	-216.715	NaN	NaN	-0.1498	0.8243	0.0653	0.0223	0.029	0.0291	0.03
0.0	0.0	0.0	-789.2892	-685.715	NaN	NaN	0.4649	0.8276	0.0624	0.0225	0.0284	0.0289	0.03
0.0	0.0	0.0	-755.2892	633.285	NaN	NaN	-0.3	0.8179	0.0674	0.0234	0.0303	0.0307	0.0302
0.0	0.0	0.0	-714.2892	2299.285	NaN	NaN	1.3	0.813	0.071	0.0233	0.0312	0.0311	0.0304
0.0	0.0	0.0	57.7108	3599.285	NaN	NaN	0.9842	0.8155	0.07	0.0231	0.0309	0.0302	0.0303
0.0	0.0	0.0	-1285.2892	-503.715	NaN	NaN	0.2816	0.8239	0.0649	0.0227	0.0295	0.0289	0.0301
0.0	0.0	0.0	-870.2892	1515.285	NaN	NaN	1.3	0.8164	0.0684	0.0236	0.0315	0.03	0.0302
0.0	0.0	0.0	-428.2892	4168.285	NaN	NaN	1.1145	0.8239	0.0649	0.0228	0.0299	0.0284	0.0301
0.0	0.0	0.0	-323.2892	-184.715	NaN	NaN	0.3636	0.8324	0.0583	0.0229	0.0286	0.0275	0.0304
0.0	0.0	0.0	-1739.2892	-111.715	NaN	NaN	0.0604	0.833	0.0563	0.0235	0.0283	0.0282	0.0308
0.0	0.0	0.0	-289.2892	1112.285	NaN	NaN	1.3	0.8335	0.0559	0.0236	0.0283	0.028	0.0307
0.0	0.0	0.0	124.7108	2155.285	NaN	NaN	0.9453	0.8318	0.0572	0.024	0.0288	0.0278	0.0305
0.0	0.0	0.0	-678.2892	-125.715	NaN	NaN	0.1564	0.8343	0.0562	0.0238	0.0287	0.0269	0.0301
0.0	0.0	0.0	-1292.2892	3129.285	NaN	NaN	1.3	0.8353	0.0556	0.0242	0.029	0.0262	0.0297
0.0	0.0	0.0	325.7108	1036.285	NaN	NaN	0.7609	0.8435	0.0507	0.024	0.0276	0.0247	0.0294
0.0	0.0	0.0	-118.2892	2146.285	NaN	NaN	1.0583	0.8463	0.048	0.0245	0.0275	0.0242	0.0295
0.0	0.0	0.0	52.7108	1241.285	NaN	NaN	0.9593	0.85	0.0451	0.0246	0.0269	0.0235	0.0299
0.0	0.0	0.0	-1136.2892	6575.285	NaN	NaN	1.2089	0.8487	0.0444	0.0253	0.0276	0.0234	0.0307
0.0	0.0	0.0	-565.2892	-783.715	NaN	NaN	0.581	0.8581	0.0399	0.0245	0.0254	0.0226	0.0294
0.0	0.0	0.0	-411.2892	649.285	NaN	NaN	1.3	0.8556	0.0395	0.0254	0.0262	0.0236	0.0297
0.0	0.0	0.0	599.7108	747.285	NaN	NaN	0.5548	0.8567	0.0387	0.0254	0.0258	0.0237	0.0297
0.0	0.0	0.0	-523.2892	837.285	NaN	NaN	1.3	0.8554	0.0388	0.0257	0.026	0.0241	0.03
0.0	0.0	0.0	-1847.2892	681.285	NaN	NaN	-0.3	0.8551	0.0388	0.0257	0.0259	0.0244	0.0302
0.0	0.0	0.0	-2113.2892	1574.285	NaN	NaN	-0.3	0.8543	0.039	0.0258	0.0261	0.0244	0.0303
0.0	0.0	0.0	368.7108	282.285	NaN	NaN	0.4336	0.8565	0.0385	0.0255	0.0257	0.0239	0.0299
0.0	0.0	0.0	732.7108	1583.285	NaN	NaN	0.6836	0.8581	0.0381	0.0254	0.0254	0.0235	0.0296
0.0	0.0	0.0	-2199.2892	-1049.715	NaN	NaN	0.3231	0.8574	0.0375	0.026	0.0253	0.0236	0.0302
0.0	0.0	0.0	-18.2892	464.285	NaN	NaN	1.041	0.8559	0.0375	0.0265	0.0257	0.024	0.0305
0.0	0.0	0.0	-508.2892	240.285	NaN	NaN	-0.3	0.8574	0.0372	0.0262	0.0257	0.0236	0.03
0.0	0.0	0.0	-982.2892	-8.715	NaN	NaN	0.0088	0.8594	0.0367	0.0259	0.0255	0.0232	0.0293
0.0	0.0	0.0	509.7108	-2200.715	NaN	NaN	1.3	0.8602	0.0366	0.0258	0.0254	0.0231	0.029
0.0	0.0	0.0	-454.2892	575.285	NaN	NaN	1.3	0.8612	0.0365	0.0255	0.0255	0.0228	0.0285
0.0	0.0	0.0	-1575.2892	-1378.715	NaN	NaN	0.4667	0.8611	0.0367	0.0254	0.0257	0.0227	0.0284
0.0	0.0	0.0	-617.2892	1097.285	NaN	NaN	1.3	0.8616	0.037	0.025	0.0261	0.0223	0.0281
0.0	0.0	0.0	603.7108	418.285	NaN	NaN	0.4093	0.8618	0.0373	0.0248	0.0264	0.0219	0.0278
0.0	0.0	0.0	963.7108	1100.285	NaN	NaN	0.5331	0.8641	0.0368	0.0244	0.0262	0.0213	0.0273
0.0	0.0	0.0	-139.2892	-2688.715	NaN	NaN	0.9507	0.8633	0.0366	0.0246	0.0259	0.0217	0.0279
0.0	0.0	0.0	-2308.2892	-930.715	NaN	NaN	0.2873	0.8625	0.0369	0.0247	0.026	0.0219	0.028
0.0	0.0	0.0	-817.2892	336.285	NaN	NaN	-0.3	0.8609	0.0379	0.0248	0.0264	0.022	0.028
0.0	0.0	0.0	-2803.2892	3525.285	NaN	NaN	1.3	0.8599	0.0388	0.0249	0.0266	0.0216	0.0282
0.0	0.0	0.0	2237.7108	2451.285	NaN	NaN	0.5228	0.8595	0.0397	0.0249	0.0266	0.0212	0.0282
0.0	0.0	0.0	570.7108	597.285	NaN	NaN	0.5114	0.8591	0.0401	0.0249	0.0265	0.0211	0.0284
0.0	0.0	0.0	-928.2892	1903.285	NaN	NaN	1.3	0.8579	0.0408	0.025	0.0267	0.021	0.0285
0.0	0.0	0.0	-37.2892	2715.285	NaN	NaN	1.0139	0.859	0.0406	0.0247	0.0265	0.0208	0.0284
0.0	0.0	0.0	47.7108	2738.285	NaN	NaN	0.9829	0.8582	0.0405	0.0249	0.0267	0.0212	0.0285
0.0	0.0	0.0	-2786.2892	1116.285	NaN	NaN	-0.3	0.8586	0.0403	0.0248	0.0266	0.0212	0.0285
0.0	0.0	0.0	-36.2892	146.285	NaN	NaN	1.3	0.8581	0.0405	0.0249	0.0267	0.0213	0.0285
0.0	0.0	0.0	189.7108	2674.285	NaN	NaN	0.9338	0.8589	0.0406	0.0247	0.0267	0.0209	0.0282
0.0	0.0	0.0	985.7108	-1354.715	NaN	NaN	1.3	0.8591	0.0402	0.0247	0.0265	0.0212	0.0283
0.0	0.0	0.0	-322.2892	-136.715	NaN	NaN	0.2979	0.8585	0.0405	0.0248	0.0266	0.0212	0.0283
0.0	0.0	0.0	1187.7108	3733.285	NaN	NaN	0.7586	0.858	0.0417	0.0248	0.0268	0.0206	0.0282
0.0	0.0	0.0	-1737.2892	1075.285	NaN	NaN	-0.3	0.8603	0.0409	0.0244	0.0262	0.0203	0.0279
0.0	0.0	0.0	-2162.2892	-104.715	NaN	NaN	0.0462	0.8592	0.0411	0.0246	0.0264	0.0207	0.0281
0.0	0.0	0.0	-12.2892	2618.285	NaN	NaN	1.0047	0.8576	0.0423	0.0246	0.0267	0.0205	0.0282
0.0	0.0	0.0	126.7108	2637.285	NaN	NaN	0.9542	0.857	0.0431	0.0245	0.0268	0.0202	0.0284
0.0	0.0	0.0	-820.2892	3259.285	NaN	NaN	1.3	0.8583	0.0425	0.0243	0.0267	0.02	0.0282
0.0	0.0	0.0	1277.7108	-176.715	NaN	NaN	-0.1605	0.8585	0.0425	0.0243	0.0266	0.0201	0.028
0.0	0.0	0.0	-1353.2892	3196.285	NaN	NaN	1.3	0.8586	0.0423	0.0244	0.0265	0.0201	0.028
0.0	0.0	0.0	-94.2892	639.285	NaN	NaN	1.173	0.8604	0.0414	0.0242	0.0261	0.0201	0.0277
0.0	0.0	0.0	-80.2892	-32.715	NaN	NaN	0.2895	0.8596	0.0413	0.0244	0.0263	0.0205	0.0279
0.0	0.0	0.0	-1654.2892	1074.285	NaN	NaN	-0.3	0.8577	0.0426	0.0244	0.0267	0.0205	0.0281
0.0	0.0	0.0	712.7108	3459.285	NaN	NaN	0.8292	0.8565	0.0436	0.0244	0.0272	0.0202	0.0282
0.0	0.0	0.0	788.7108	1111.285	NaN	NaN	0.5849	0.8581	0.043	0.0241	0.0268	0.0201	0.0279
0.0	0.0	0.0	-575.2892	4861.285	NaN	NaN	1.1342	0.8568	0.0439	0.0243	0.0273	0.0199	0.0279
0.0	0.0	0.0	-1775.2892	176.285	NaN	NaN	-0.1102	0.8612	0.0418	0.0239	0.0261	0.0199	0.0272
0.0	0.0	0.0	-1125.2892	4151.285	NaN	NaN	1.3	0.8585	0.0428	0.0242	0.0269	0.0201	0.0274
0.0	0.0	0.0	-442.2892	-25.715	NaN	NaN	0.0549	0.8601	0.0422	0.0239	0.0265	0.02	0.0272
0.0	0.0	0.0	142.7108	1755.285	NaN	NaN	0.9248	0.8607	0.0418	0.024	0.0267	0.0199	0.027
0.0	0.0	0.0	378.7108	1906.285	NaN	NaN	0.8343	0.862	0.041	0.0239	0.0263	0.02	0.0268
0.0	0.0	0.0	-2004.2892	333.285	NaN	NaN	-0.1995	0.8615	0.0406	0.0242	0.0264	0.0204	0.027
0.0	0.0	0.0	-629.2892	153.285	NaN	NaN	-0.3	0.8608	0.0407	0.0243	0.0265	0.0206	0.0271
0.0	0.0	0.0	-1235.2892	2155.285	NaN	NaN	1.3	0.8617	0.0407	0.0241	0.0264	0.0203	0.0268
0.0	0.0	0.0	268.7108	-81.715	NaN	NaN	-0.3	0.861	0.041	0.0242	0.0264	0.0205	0.0269
0.0	0.0	0.0	-1290.2892	269.285	NaN	NaN	-0.2637	0.8598	0.0418	0.0242	0.0266	0.0206	0.027
0.0	0.0	0.0	1129.7108	4136.285	NaN	NaN	0.7855	0.8561	0.0438	0.0244	0.028	0.0205	0.0272
0.0	0.0	0.0	-167.2892	2364.285	NaN	NaN	1.0761	0.8594	0.0428	0.0238	0.0268	0.0201	0.027
0.0	0.0	0.0	697.7108	-1359.715	NaN	NaN	1.3	0.8595	0.0421	0.0242	0.0267	0.0205	0.0272
0.0	0.0	0.0	-1372.2892	1343.285	NaN	NaN	-0.3	0.8593	0.0418	0.0243	0.0266	0.0206	0.0273
0.0	0.0	0.0	-1735.2892	1713.285	NaN	NaN	-0.3	0.8594	0.0413	0.0246	0.0264	0.0208	0.0275
0.0	0.0	0.0	-54.2892	-487.715	NaN	NaN	0.8998	0.8586	0.0407	0.025	0.0264	0.0213	0.0281
0.0	0.0	0.0	-524.2892	-1658.715	NaN	NaN	0.7598	0.8582	0.0409	0.0251	0.0264	0.0214	0.0281
0.0	0.0	0.0	-1693.2892	1101.285	NaN	NaN	-0.3	0.8581	0.0415	0.025	0.0263	0.0212	0.028
0.0	0.0	0.0	-279.2892	1243.285	NaN	NaN	1.2897	0.857	0.0424	0.025	0.0264	0.0211	0.0281
0.0	0.0	0.0	106.7108	2655.285	NaN	NaN	0.9614	0.8553	0.0434	0.0251	0.0269	0.0209	0.0284
0.0	0.0	0.0	297.7108	4006.285	NaN	NaN	0.9308	0.8553	0.0437	0.0249	0.0269	0.0206	0.0285
0.0	0.0	0.0	-1984.2892	3937.285	NaN	NaN	1.3	0.8578	0.0428	0.0246	0.0264	0.0202	0.0281
0.0	0.0	0.0	-204.2892	226.285	NaN	NaN	1.3	0.8585	0.0417	0.0247	0.0263	0.0207	0.0281
0.0	0.0	0.0	311.7108	64.285	NaN	NaN	0.171	0.8571	0.0416	0.025	0.0265	0.0212	0.0285
0.0	0.0	0.0	66.7108	2554.285	NaN	NaN	0.9745	0.8577	0.0417	0.0249	0.0266	0.0208	0.0283
0.0	0.0	0.0	-315.2892	1066.285	NaN	NaN	1.3	0.8582	0.0409	0.0249	0.0264	0.0211	0.0284
0.0	0.0	0.0	-974.2892	-443.715	NaN	NaN	0.3129	0.8576	0.0406	0.0252	0.0264	0.0216	0.0286
0.0	0.0	0.0	666.7108	-1481.715	NaN	NaN	1.3	0.8577	0.0405	0.0252	0.0264	0.0216	0.0286
0.0	0.0	0.0	-1856.2892	376.285	NaN	NaN	-0.2542	0.8576	0.0403	0.0252	0.0265	0.0217	0.0287
0.0	0.0	0.0	790.7108	769.285	NaN	NaN	0.4931	0.8589	0.0398	0.0251	0.0264	0.0214	0.0285
0.0	0.0	0.0	-1449.2892	-1354.715	NaN	NaN	0.4831	0.8588	0.0394	0.0251	0.0264	0.0218	0.0285
0.0	0.0	0.0	-1708.2892	155.285	NaN	NaN	-0.1	0.8585	0.0395	0.0252	0.0264	0.022	0.0285
0.0	0.0	0.0	-333.2892	2565.285	NaN	NaN	1.1493	0.8588	0.0397	0.0252	0.0263	0.0217	0.0284
0.0	0.0	0.0	-3708.2892	-995.715	NaN	NaN	0.2117	0.8582	0.0396	0.0252	0.0264	0.022	0.0285
0.0	0.0	0.0	538.7108	1341.285	NaN	NaN	0.7135	0.8585	0.04	0.0252	0.0264	0.0216	0.0283
0.0	0.0	0.0	-1501.2892	1484.285	NaN	NaN	-0.3	0.859	0.0398	0.0251	0.0263	0.0215	0.0284
0.0	0.0	0.0	-651.2892	302.285	NaN	NaN	-0.3	0.8583	0.0397	0.0252	0.0265	0.0217	0.0285
0.0	0.0	0.0	-802.2892	881.285	NaN	NaN	1.3	0.8588	0.0395	0.0251	0.0265	0.0216	0.0285
0.0	0.0	0.0	-2507.2892	440.285	NaN	NaN	-0.213	0.8591	0.0393	0.0251	0.0265	0.0216	0.0284
0.0	0.0	0.0	495.7108	-1290.715	NaN	NaN	1.3	0.8586	0.0394	0.0253	0.0264	0.0217	0.0286
0.0	0.0	0.0	-1406.2892	-925.715	NaN	NaN	0.397	0.8584	0.0395	0.0253	0.0263	0.0218	0.0286
0.0	0.0	0.0	-59.2892	458.285	NaN	NaN	1.1486	0.8573	0.0404	0.0256	0.0261	0.0219	0.0288
0.0	0.0	0.0	-2399.2892	3159.285	NaN	NaN	1.3	0.858	0.0412	0.0253	0.0259	0.0211	0.0285
0.0	0.0	0.0	-128.2892	3209.285	NaN	NaN	1.0416	0.8575	0.042	0.0252	0.0259	0.0208	0.0286
0.0	0.0	0.0	2098.7108	1331.285	NaN	NaN	0.3881	0.8569	0.0425	0.0251	0.0259	0.0207	0.0289
0.0	0.0	0.0	-690.2892	4262.285	NaN	NaN	1.1933	0.856	0.0432	0.0251	0.0262	0.0205	0.0289
0.0	0.0	0.0	-863.2892	1120.285	NaN	NaN	1.3	0.8578	0.0426	0.0248	0.0258	0.0205	0.0285
0.0	0.0	0.0	-1119.2892	1341.285	NaN	NaN	1.3	0.8577	0.0423	0.0248	0.0259	0.0207	0.0285
0.0	0.0	0.0	-1064.2892	1082.285	NaN	NaN	1.3	0.8571	0.0424	0.0249	0.026	0.0209	0.0287
0.0	0.0	0.0	-2544.2892	394.285	NaN	NaN	-0.1834	0.8563	0.0428	0.0249	0.0261	0.021	0.0288
0.0	0.0	0.0	-256.2892	5963.285	NaN	NaN	1.0449	0.8548	0.0437	0.025	0.0267	0.0205	0.0292
0.0	0.0	0.0	377.7108	-770.715	NaN	NaN	1.3	0.8576	0.0429	0.0246	0.0261	0.0204	0.0284
0.0	0.0	0.0	-1649.2892	-10.715	NaN	NaN	0.0065	0.8576	0.0425	0.0248	0.0262	0.0207	0.0283
0.0	0.0	0.0	-1085.2892	439.285	NaN	NaN	-0.3	0.8575	0.0426	0.0247	0.0262	0.0207	0.0283
0.0	0.0	0.0	-426.2892	869.285	NaN	NaN	1.3	0.8576	0.0426	0.0247	0.0263	0.0206	0.0283
0.0	0.0	0.0	-279.2892	457.285	NaN	NaN	1.3	0.8573	0.0429	0.0246	0.0263	0.0204	0.0285
0.0	0.0	0.0	-1434.2892	-759.715	NaN	NaN	0.3463	0.8578	0.0429	0.0244	0.0262	0.0204	0.0283
0.0	0.0	0.0	1177.7108	1067.285	NaN	NaN	0.4754	0.8564	0.0439	0.0245	0.0264	0.0203	0.0286
0.0	0.0	0.0	-1757.2892	2549.285	NaN	NaN	1.3	0.8561	0.0442	0.0244	0.0265	0.02	0.0287
0.0	0.0	0.0	-1046.2892	-25.715	NaN	NaN	0.024	0.8568	0.0441	0.0243	0.0266	0.0198	0.0285
0.0	0.0	0.0	754.7108	3411.285	NaN	NaN	0.8188	0.8547	0.045	0.0245	0.0274	0.0197	0.0287
0.0	0.0	0.0	-592.2892	1562.285	NaN	NaN	1.3	0.8554	0.045	0.0242	0.0272	0.0196	0.0286
0.0	0.0	0.0	315.7108	1234.285	NaN	NaN	0.7963	0.8555	0.0448	0.0242	0.0276	0.0194	0.0285
0.0	0.0	0.0	-307.2892	4207.285	NaN	NaN	1.0788	0.8499	0.0473	0.0248	0.0292	0.0198	0.0291
0.0	0.0	0.0	-1238.2892	2949.285	NaN	NaN	1.3	0.8555	0.0452	0.0241	0.0273	0.0194	0.0285
0.0	0.0	0.0	-1414.2892	-441.715	NaN	NaN	0.238	0.8575	0.0441	0.0239	0.0263	0.02	0.0282
0.0	0.0	0.0	-1415.2892	829.285	NaN	NaN	-0.3	0.8566	0.0443	0.0241	0.0267	0.0201	0.0282
0.0	0.0	0.0	-1207.2892	1769.285	NaN	NaN	1.3	0.8558	0.0449	0.0242	0.0272	0.0197	0.0282
0.0	0.0	0.0	-266.2892	2076.285	NaN	NaN	1.1471	0.8558	0.0447	0.0243	0.0275	0.0195	0.0281
0.0	0.0	0.0	-267.2892	-609.715	NaN	NaN	0.6952	0.8564	0.0447	0.0241	0.0271	0.0196	0.0281
0.0	0.0	0.0	-806.2892	-1396.715	NaN	NaN	0.634	0.8572	0.0443	0.024	0.0272	0.0195	0.0279
0.0	0.0	0.0	-548.2892	3803.285	NaN	NaN	1.1684	0.8513	0.0467	0.0244	0.0294	0.0196	0.0285
0.0	0.0	0.0	214.7108	2590.285	NaN	NaN	0.9235	0.853	0.0466	0.0241	0.0285	0.0194	0.0285
0.0	0.0	0.0	-2650.2892	1258.285	NaN	NaN	-0.3	0.8575	0.0445	0.0237	0.0268	0.0195	0.0279
0.0	0.0	0.0	1184.7108	48.285	NaN	NaN	0.0392	0.857	0.0444	0.0239	0.0269	0.0199	0.0278
0.0	0.0	0.0	376.7108	1366.285	NaN	NaN	0.7839	0.8565	0.0445	0.024	0.027	0.02	0.028
0.0	0.0	0.0	-371.2892	2562.285	NaN	NaN	1.1695	0.856	0.0445	0.0241	0.027	0.0203	0.0281
0.0	0.0	0.0	-1354.2892	-165.715	NaN	NaN	0.109	0.8573	0.0438	0.024	0.0265	0.0207	0.0278
0.0	0.0	0.0	-1432.2892	-1279.715	NaN	NaN	0.4719	0.8559	0.0441	0.0241	0.0267	0.0211	0.0281
0.0	0.0	0.0	-1153.2892	264.285	NaN	NaN	-0.2973	0.8561	0.0444	0.024	0.0268	0.0208	0.028
0.0	0.0	0.0	765.7108	1160.285	NaN	NaN	0.6024	0.8547	0.045	0.0241	0.0275	0.0205	0.0281
0.0	0.0	0.0	-1428.2892	2826.285	NaN	NaN	1.3	0.854	0.0455	0.0241	0.0278	0.0203	0.0282
0.0	0.0	0.0	-2797.2892	3391.285	NaN	NaN	1.3	0.856	0.0449	0.0238	0.0272	0.0203	0.0279
0.0	0.0	0.0	-297.2892	1047.285	NaN	NaN	1.3	0.8554	0.045	0.0239	0.0271	0.0205	0.0281
0.0	0.0	0.0	-2012.2892	859.285	NaN	NaN	-0.3	0.8554	0.0449	0.0239	0.0272	0.0204	0.0281
0.0	0.0	0.0	-1593.2892	972.285	NaN	NaN	-0.3	0.8565	0.0445	0.0239	0.027	0.0203	0.0278
0.0	0.0	0.0	-573.2892	2634.285	NaN	NaN	1.2782	0.8554	0.0449	0.0241	0.0271	0.0204	0.0281
0.0	0.0	0.0	-1554.2892	571.285	NaN	NaN	-0.3	0.8552	0.045	0.0241	0.0272	0.0204	0.028
0.0	0.0	0.0	-1239.2892	3204.285	NaN	NaN	1.3	0.8543	0.0454	0.0243	0.0278	0.0202	0.0279
0.0	0.0	0.0	-1427.2892	3362.285	NaN	NaN	1.3	0.8552	0.0453	0.0242	0.0275	0.0201	0.0277
0.0	0.0	0.0	-235.2892	-1518.715	NaN	NaN	0.8659	0.8559	0.045	0.0241	0.027	0.0202	0.0277
0.0	0.0	0.0	-884.2892	460.285	NaN	NaN	-0.3	0.8561	0.045	0.0242	0.0273	0.02	0.0274
0.0	0.0	0.0	-210.2892	3168.285	NaN	NaN	1.0711	0.8536	0.0461	0.0246	0.0283	0.0198	0.0276
0.0	0.0	0.0	-2375.2892	927.285	NaN	NaN	-0.3	0.8568	0.0452	0.024	0.0272	0.0195	0.0272
0.0	0.0	0.0	-580.2892	1224.285	NaN	NaN	1.3	0.8549	0.0457	0.0245	0.0278	0.0197	0.0275
0.0	0.0	0.0	-732.2892	1066.285	NaN	NaN	1.3	0.8557	0.0457	0.0243	0.0275	0.0195	0.0273
0.0	0.0	0.0	1732.7108	472.285	NaN	NaN	0.2142	0.8548	0.046	0.0244	0.0277	0.0196	0.0275
0.0	0.0	0.0	725.7108	1314.285	NaN	NaN	0.6443	0.8548	0.0461	0.0244	0.0276	0.0195	0.0276
0.0	0.0	0.0	-1907.2892	-614.715	NaN	NaN	0.2437	0.856	0.046	0.0241	0.0271	0.0194	0.0275
0.0	0.0	0.0	-1832.2892	1965.285	NaN	NaN	1.3	0.8554	0.0461	0.0242	0.0272	0.0194	0.0277
0.0	0.0	0.0	463.7108	1058.285	NaN	NaN	0.6953	0.8539	0.0466	0.0244	0.0274	0.0195	0.0281
0.0	0.0	0.0	-1527.2892	1449.285	NaN	NaN	-0.3	0.8552	0.046	0.0242	0.0268	0.0197	0.0281
0.0	0.0	0.0	-2106.2892	2679.285	NaN	NaN	1.3	0.8552	0.0459	0.0242	0.0266	0.02	0.0281
0.0	0.0	0.0	-2634.2892	1064.285	NaN	NaN	-0.3	0.8553	0.0458	0.0242	0.0264	0.0201	0.0281
0.0	0.0	0.0	-1252.2892	539.285	NaN	NaN	-0.3	0.8552	0.0458	0.0242	0.0265	0.0202	0.0281
0.0	0.0	0.0	-2088.2892	3156.285	NaN	NaN	1.3	0.8551	0.0458	0.0243	0.0268	0.0199	0.0281
0.0	0.0	0.0	-1523.2892	2193.285	NaN	NaN	1.3	0.8552	0.046	0.0242	0.0269	0.0198	0.028
0.0	0.0	0.0	-722.2892	1811.285	NaN	NaN	1.3	0.8552	0.046	0.0241	0.0267	0.0199	0.0281
0.0	0.0	0.0	-1858.2892	1713.285	NaN	NaN	-0.3	0.856	0.0456	0.0239	0.0264	0.0199	0.0281
0.0	0.0	0.0	100.7108	2197.285	NaN	NaN	0.9562	0.8548	0.0461	0.024	0.0267	0.0198	0.0285
0.0	0.0	0.0	-1973.2892	3107.285	NaN	NaN	1.3	0.8542	0.0462	0.0241	0.0268	0.02	0.0288
0.0	0.0	0.0	-3360.2892	4819.285	NaN	NaN	1.3	0.8543	0.0461	0.0242	0.0268	0.0199	0.0287
0.0	0.0	0.0	-829.2892	-1469.715	NaN	NaN	0.6393	0.8569	0.0449	0.0239	0.0261	0.0203	0.0279
0.0	0.0	0.0	-1684.2892	-574.715	NaN	NaN	0.2544	0.8559	0.0447	0.0242	0.0265	0.0208	0.0279
0.0	0.0	0.0	-1805.2892	-935.715	NaN	NaN	0.3414	0.8548	0.0452	0.0242	0.0267	0.0209	0.0282
0.0	0.0	0.0	-1851.2892	1642.285	NaN	NaN	-0.3	0.8555	0.045	0.024	0.027	0.0204	0.0281
0.0	0.0	0.0	-1760.2892	5854.285	NaN	NaN	1.3	0.8509	0.0474	0.0243	0.0285	0.0202	0.0287
0.0	0.0	0.0	-1592.2892	1150.285	NaN	NaN	-0.3	0.8532	0.0466	0.0239	0.0275	0.02	0.0288
0.0	0.0	0.0	-659.2892	525.285	NaN	NaN	-0.3	0.8528	0.0464	0.024	0.0273	0.0203	0.0291
0.0	0.0	0.0	-2222.2892	2694.285	NaN	NaN	1.3	0.8532	0.0463	0.0241	0.027	0.0204	0.0291
0.0	0.0	0.0	-2471.2892	1474.285	NaN	NaN	-0.3	0.8541	0.0458	0.0241	0.0266	0.0205	0.0289
0.0	0.0	0.0	160.7108	730.285	NaN	NaN	0.8196	0.8528	0.046	0.0244	0.0269	0.0208	0.0291
0.0	0.0	0.0	-511.2892	373.285	NaN	NaN	-0.3	0.852	0.0464	0.0245	0.0273	0.0207	0.0291
0.0	0.0	0.0	-177.2892	1794.285	NaN	NaN	1.1096	0.8507	0.0471	0.0246	0.0277	0.0205	0.0294
0.0	0.0	0.0	160.7108	-323.715	NaN	NaN	1.3	0.8527	0.0461	0.0243	0.0271	0.0204	0.0294
0.0	0.0	0.0	-227.2892	3123.285	NaN	NaN	1.0785	0.8471	0.0488	0.0248	0.0287	0.0206	0.03
0.0	0.0	0.0	-1189.2892	1082.285	NaN	NaN	-0.3	0.8502	0.0473	0.0246	0.0275	0.0204	0.03
0.0	0.0	0.0	-1971.2892	2141.285	NaN	NaN	1.3	0.8518	0.0463	0.0247	0.027	0.0205	0.0297
0.0	0.0	0.0	-1032.2892	1796.285	NaN	NaN	1.3	0.8516	0.0464	0.0247	0.027	0.0207	0.0297
0.0	0.0	0.0	-538.2892	158.285	NaN	NaN	-0.3	0.8518	0.0463	0.0247	0.0271	0.0206	0.0295
0.0	0.0	0.0	125.7108	5460.285	NaN	NaN	0.9775	0.8483	0.0478	0.0252	0.0283	0.0207	0.0297
0.0	0.0	0.0	174.7108	1565.285	NaN	NaN	0.8996	0.8502	0.0473	0.0249	0.0278	0.0203	0.0295
0.0	0.0	0.0	2493.7108	-1435.715	NaN	NaN	-0.3	0.8505	0.0469	0.0249	0.0275	0.0205	0.0296
0.0	0.0	0.0	-1974.2892	2491.285	NaN	NaN	1.3	0.851	0.0468	0.0248	0.0276	0.0204	0.0294
0.0	0.0	0.0	-675.2892	2644.285	NaN	NaN	1.3	0.8494	0.0477	0.0249	0.0282	0.0202	0.0296
0.0	0.0	0.0	865.7108	1687.285	NaN	NaN	0.6609	0.8504	0.047	0.0248	0.0279	0.0202	0.0297
0.0	0.0	0.0	-1060.2892	3783.285	NaN	NaN	1.3	0.8522	0.046	0.0248	0.0275	0.0201	0.0293
0.0	0.0	0.0	-870.2892	-227.715	NaN	NaN	0.2074	0.8561	0.0447	0.0243	0.0263	0.0202	0.0283
0.0	0.0	0.0	207.7108	-881.715	NaN	NaN	1.3	0.8545	0.045	0.0246	0.0267	0.0208	0.0284
0.0	0.0	0.0	-440.2892	1114.285	NaN	NaN	1.3	0.8534	0.0457	0.0246	0.0271	0.0207	0.0285
0.0	0.0	0.0	-222.2892	1044.285	NaN	NaN	1.2704	0.8532	0.0459	0.0245	0.0273	0.0204	0.0288
0.0	0.0	0.0	-79.2892	596.285	NaN	NaN	1.1534	0.8522	0.046	0.0246	0.0278	0.0203	0.0291
0.0	0.0	0.0	-924.2892	4283.285	NaN	NaN	1.2752	0.8497	0.047	0.0248	0.0287	0.0202	0.0295
0.0	0.0	0.0	-943.2892	3486.285	NaN	NaN	1.3	0.8524	0.0463	0.0244	0.0278	0.02	0.0291
0.0	0.0	0.0	-1045.2892	3922.285	NaN	NaN	1.3	0.8562	0.0446	0.0242	0.027	0.02	0.028
0.0	0.0	0.0	-745.2892	-1099.715	NaN	NaN	0.5961	0.858	0.0435	0.0242	0.0265	0.0203	0.0274
0.0	0.0	0.0	-896.2892	-167.715	NaN	NaN	0.1576	0.8574	0.0432	0.0245	0.0267	0.0205	0.0277
0.0	0.0	0.0	1715.7108	-128.715	NaN	NaN	-0.0811	0.8558	0.0442	0.0246	0.0272	0.0203	0.0279
0.0	0.0	0.0	223.7108	2606.285	NaN	NaN	0.921	0.8565	0.0445	0.0244	0.0272	0.0198	0.0277
0.0	0.0	0.0	-296.2892	1311.285	NaN	NaN	1.2919	0.8567	0.0444	0.0243	0.0271	0.0199	0.0276
0.0	0.0	0.0	28.7108	929.285	NaN	NaN	0.97	0.8567	0.0444	0.0243	0.0274	0.0196	0.0275
0.0	0.0	0.0	-687.2892	1716.285	NaN	NaN	1.3	0.8573	0.0443	0.0242	0.0272	0.0196	0.0274
0.0	0.0	0.0	-721.2892	1169.285	NaN	NaN	1.3	0.8598	0.043	0.024	0.0266	0.0197	0.027
0.0	0.0	0.0	-76.2892	1258.285	NaN	NaN	1.0645	0.8592	0.0428	0.0242	0.0266	0.0201	0.0272
0.0	0.0	0.0	-1238.2892	-267.715	NaN	NaN	0.1778	0.8589	0.0428	0.0242	0.0266	0.0203	0.0273
0.0	0.0	0.0	-2090.2892	4046.285	NaN	NaN	1.3	0.8586	0.0432	0.0242	0.0271	0.02	0.027
0.0	0.0	0.0	-602.2892	437.285	NaN	NaN	-0.3	0.8585	0.0432	0.0242	0.0273	0.0199	0.027
0.0	0.0	0.0	-2349.2892	5424.285	NaN	NaN	1.3	0.8563	0.0438	0.0246	0.029	0.0194	0.0269
0.0	0.0	0.0	828.7108	3281.285	NaN	NaN	0.7984	0.8588	0.0435	0.0239	0.0282	0.0191	0.0264
0.0	0.0	0.0	-927.2892	3270.285	NaN	NaN	1.3	0.8618	0.0422	0.0236	0.0269	0.0194	0.0261
0.0	0.0	0.0	-471.2892	-1897.715	NaN	NaN	0.8011	0.8608	0.0412	0.0241	0.0267	0.0203	0.0269
0.0	0.0	0.0	-734.2892	-138.715	NaN	NaN	0.1589	0.8604	0.0412	0.0242	0.0268	0.0203	0.027
0.0	0.0	0.0	1048.7108	1842.285	NaN	NaN	0.6372	0.8605	0.0414	0.0242	0.0268	0.0201	0.027
0.0	0.0	0.0	-140.2892	-1211.715	NaN	NaN	0.8962	0.8613	0.0409	0.0242	0.0266	0.0202	0.0269
0.0	0.0	0.0	-106.2892	-1342.715	NaN	NaN	0.9266	0.8606	0.041	0.0243	0.0266	0.0205	0.027
0.0	0.0	0.0	-2646.2892	1312.285	NaN	NaN	-0.3	0.8598	0.0416	0.0244	0.0265	0.0205	0.0272
0.0	0.0	0.0	-1344.2892	4100.285	NaN	NaN	1.3	0.8583	0.0426	0.0247	0.0275	0.0199	0.027
0.0	0.0	0.0	-38.2892	5161.285	NaN	NaN	1.0075	0.8586	0.0429	0.0245	0.0281	0.0193	0.0267
0.0	0.0	0.0	-610.2892	3216.285	NaN	NaN	1.2342	0.859	0.0429	0.0242	0.0278	0.0193	0.0267
0.0	0.0	0.0	544.7108	3298.285	NaN	NaN	0.8583	0.8594	0.0427	0.0241	0.0277	0.0194	0.0267
0.0	0.0	0.0	2237.7108	-1048.715	NaN	NaN	-0.3	0.86	0.0422	0.0239	0.0271	0.0198	0.027
0.0	0.0	0.0	-1889.2892	3275.285	NaN	NaN	1.3	0.8602	0.0416	0.0239	0.027	0.0201	0.0272
0.0	0.0	0.0	185.7108	-1512.715	NaN	NaN	1.1399	0.8589	0.0412	0.0243	0.027	0.0208	0.0277
0.0	0.0	0.0	595.7108	1392.285	NaN	NaN	0.7003	0.8585	0.0415	0.0244	0.0273	0.0206	0.0277
0.0	0.0	0.0	-401.2892	1470.285	NaN	NaN	1.3	0.8592	0.0408	0.0245	0.0269	0.0208	0.0279
0.0	0.0	0.0	-1218.2892	-1024.715	NaN	NaN	0.4568	0.8589	0.0403	0.0247	0.0269	0.0212	0.0281
0.0	0.0	0.0	-846.2892	-1222.715	NaN	NaN	0.591	0.8574	0.0409	0.0249	0.0269	0.0215	0.0284
0.0	0.0	0.0	-1199.2892	2931.285	NaN	NaN	1.3	0.857	0.042	0.0247	0.0272	0.0208	0.0282
0.0	0.0	0.0	-1833.2892	5850.285	NaN	NaN	1.3	0.8568	0.0426	0.0247	0.0275	0.0203	0.0282
0.0	0.0	0.0	-1506.2892	2373.285	NaN	NaN	1.3	0.8573	0.0425	0.0245	0.0273	0.0202	0.0283
0.0	0.0	0.0	296.7108	3017.285	NaN	NaN	0.9105	0.8581	0.0421	0.0245	0.0272	0.02	0.028
0.0	0.0	0.0	-976.2892	3474.285	NaN	NaN	1.3	0.8606	0.0406	0.0243	0.0266	0.0203	0.0276
0.0	0.0	0.0	-888.2892	-2807.715	NaN	NaN	0.7597	0.8597	0.0395	0.0247	0.0267	0.0212	0.0282
0.0	0.0	0.0	833.7108	-220.715	NaN	NaN	-0.3	0.8588	0.0396	0.0249	0.027	0.0215	0.0282
0.0	0.0	0.0	-59.2892	2462.285	NaN	NaN	1.0247	0.8585	0.04	0.0249	0.0271	0.0214	0.0281
0.0	0.0	0.0	-215.2892	1209.285	NaN	NaN	1.2166	0.8598	0.0394	0.0247	0.0269	0.0212	0.028
0.0	0.0	0.0	-544.2892	1.285	NaN	NaN	-0.0024	0.8595	0.0392	0.0248	0.027	0.0215	0.028
0.0	0.0	0.0	324.7108	276.285	NaN	NaN	0.4597	0.8592	0.0394	0.0248	0.0269	0.0216	0.028
0.0	0.0	0.0	-1362.2892	1261.285	NaN	NaN	-0.3	0.8581	0.0401	0.025	0.0271	0.0216	0.0282
0.0	0.0	0.0	-356.2892	1126.285	NaN	NaN	1.3	0.859	0.0401	0.0248	0.0271	0.0211	0.028
0.0	0.0	0.0	504.7108	959.285	NaN	NaN	0.6553	0.8604	0.0395	0.0245	0.0268	0.021	0.0277
0.0	0.0	0.0	-1231.2892	-1567.715	NaN	NaN	0.5601	0.8604	0.0389	0.0246	0.0268	0.0215	0.0278
0.0	0.0	0.0	618.7108	98.285	NaN	NaN	0.1371	0.8603	0.0389	0.0247	0.0268	0.0215	0.0278
0.0	0.0	0.0	-1041.2892	-446.715	NaN	NaN	0.3002	0.86	0.0388	0.0248	0.0267	0.0217	0.0281
0.0	0.0	0.0	-1088.2892	1296.285	NaN	NaN	1.3	0.8597	0.0388	0.0249	0.0267	0.0217	0.0281
0.0	0.0	0.0	-916.2892	-149.715	NaN	NaN	0.1404	0.8597	0.0389	0.0249	0.0266	0.0217	0.0282
0.0	0.0	0.0	-1893.2892	-13.715	NaN	NaN	0.0072	0.8594	0.0391	0.025	0.0267	0.0216	0.0282
0.0	0.0	0.0	-294.2892	3007.285	NaN	NaN	1.1085	0.8605	0.039	0.0249	0.0265	0.0212	0.0279
0.0	0.0	0.0	-526.2892	-832.715	NaN	NaN	0.6127	0.8605	0.0388	0.0249	0.0263	0.0214	0.0281
0.0	0.0	0.0	-1760.2892	2358.285	NaN	NaN	1.3	0.8588	0.0396	0.0252	0.0265	0.0217	0.0283
0.0	0.0	0.0	662.7108	3247.285	NaN	NaN	0.8305	0.8581	0.0405	0.0252	0.0265	0.0213	0.0284
0.0	0.0	0.0	1069.7108	2963.285	NaN	NaN	0.7348	0.8585	0.0409	0.0251	0.0266	0.0207	0.0283
0.0	0.0	0.0	1269.7108	1117.285	NaN	NaN	0.4681	0.8605	0.0399	0.0248	0.0262	0.0207	0.028
0.0	0.0	0.0	-168.2892	-1670.715	NaN	NaN	0.9085	0.8598	0.0394	0.025	0.0262	0.0215	0.0282
0.0	0.0	0.0	-678.2892	1276.285	NaN	NaN	1.3	0.8582	0.0399	0.0253	0.0264	0.0219	0.0284
0.0	0.0	0.0	-774.2892	2138.285	NaN	NaN	1.3	0.8577	0.0405	0.0253	0.0264	0.0218	0.0284
0.0	0.0	0.0	-90.2892	2084.285	NaN	NaN	1.0453	0.8581	0.0407	0.0251	0.0264	0.0214	0.0282
0.0	0.0	0.0	-831.2892	1829.285	NaN	NaN	1.3	0.8585	0.0408	0.025	0.0265	0.0212	0.0281
0.0	0.0	0.0	-701.2892	-912.715	NaN	NaN	0.5655	0.859	0.0404	0.0249	0.0263	0.0213	0.0281
0.0	0.0	0.0	292.7108	2470.285	NaN	NaN	0.8941	0.8588	0.0405	0.025	0.0264	0.0212	0.028
0.0	0.0	0.0	-2054.2892	153.285	NaN	NaN	-0.0806	0.8593	0.0398	0.025	0.0263	0.0215	0.0281
0.0	0.0	0.0	-1828.2892	2664.285	NaN	NaN	1.3	0.8591	0.0397	0.025	0.0264	0.0216	0.0281
0.0	0.0	0.0	-1354.2892	-1206.715	NaN	NaN	0.4712	0.8583	0.0402	0.025	0.0265	0.0218	0.0282
0.0	0.0	0.0	643.7108	3194.285	NaN	NaN	0.8323	0.8583	0.0411	0.025	0.0267	0.021	0.0278
0.0	0.0	0.0	-841.2892	2399.285	NaN	NaN	1.3	0.8594	0.041	0.0247	0.0264	0.0208	0.0277
0.0	0.0	0.0	-538.2892	2740.285	NaN	NaN	1.2445	0.8599	0.0407	0.0247	0.0264	0.0208	0.0275
0.0	0.0	0.0	-1576.2892	-913.715	NaN	NaN	0.367	0.8586	0.0407	0.0249	0.0264	0.0215	0.0279
0.0	0.0	0.0	-577.2892	1503.285	NaN	NaN	1.3	0.8586	0.0412	0.0248	0.0265	0.0211	0.0277
0.0	0.0	0.0	-515.2892	2498.285	NaN	NaN	1.2599	0.8583	0.0414	0.0248	0.0266	0.021	0.0279
0.0	0.0	0.0	628.7108	3377.285	NaN	NaN	0.8431	0.858	0.0416	0.0249	0.0268	0.0209	0.0278
0.0	0.0	0.0	23.7108	2667.285	NaN	NaN	0.9912	0.8588	0.041	0.0249	0.0265	0.0211	0.0277
0.0	0.0	0.0	-876.2892	1364.285	NaN	NaN	1.3	0.8584	0.0404	0.0252	0.0264	0.0216	0.028
0.0	0.0	0.0	-896.2892	-391.715	NaN	NaN	0.3041	0.8579	0.0405	0.0253	0.0264	0.0218	0.0281
0.0	0.0	0.0	137.7108	-2034.715	NaN	NaN	1.0726	0.8574	0.0409	0.0253	0.0264	0.0218	0.0282
0.0	0.0	0.0	-258.2892	4077.285	NaN	NaN	1.0676	0.8554	0.0428	0.0253	0.027	0.0213	0.0282
0.0	0.0	0.0	1307.7108	2079.285	NaN	NaN	0.6139	0.8556	0.0433	0.0251	0.0271	0.0206	0.0283
0.0	0.0	0.0	-281.2892	1754.285	NaN	NaN	1.191	0.8597	0.0411	0.0247	0.0262	0.0204	0.0279
0.0	0.0	0.0	-1847.2892	-380.715	NaN	NaN	0.1709	0.8584	0.0402	0.0252	0.0263	0.0215	0.0283
0.0	0.0	0.0	618.7108	-569.715	NaN	NaN	-0.3	0.8585	0.0402	0.0253	0.0261	0.0216	0.0282
0.0	0.0	0.0	-1465.2892	-468.715	NaN	NaN	0.2424	0.8576	0.0405	0.0255	0.0261	0.0218	0.0285
0.0	0.0	0.0	6.7108	3839.285	NaN	NaN	0.9983	0.8582	0.0413	0.0253	0.0261	0.021	0.0281
0.0	0.0	0.0	-142.2892	-67.715	NaN	NaN	0.3224	0.8582	0.0415	0.0252	0.0259	0.021	0.0282
0.0	0.0	0.0	358.7108	3333.285	NaN	NaN	0.9028	0.8553	0.0427	0.0256	0.0267	0.0211	0.0285
0.0	0.0	0.0	-833.2892	6458.285	NaN	NaN	1.1481	0.8569	0.0423	0.0252	0.0264	0.0209	0.0283
0.0	0.0	0.0	-1179.2892	3006.285	NaN	NaN	1.3	0.8588	0.0411	0.0249	0.0261	0.021	0.0281
0.0	0.0	0.0	-1083.2892	1079.285	NaN	NaN	-0.3	0.8582	0.0404	0.0251	0.0263	0.0218	0.0282
0.0	0.0	0.0	-417.2892	1836.285	NaN	NaN	1.2941	0.8585	0.0398	0.0252	0.0263	0.022	0.0282
0.0	0.0	0.0	-579.2892	-1354.715	NaN	NaN	0.7005	0.8586	0.0392	0.0252	0.0264	0.0223	0.0284
0.0	0.0	0.0	-170.2892	87.285	NaN	NaN	-0.3	0.8584	0.0393	0.0251	0.0266	0.0224	0.0281
0.0	0.0	0.0	-728.2892	2140.285	NaN	NaN	1.3	0.8579	0.0399	0.0251	0.0267	0.0223	0.028
0.0	0.0	0.0	-708.2892	2255.285	NaN	NaN	1.3	0.8578	0.0402	0.0251	0.0269	0.022	0.028
0.0	0.0	0.0	-2006.2892	880.285	NaN	NaN	-0.3	0.8599	0.0395	0.0247	0.0266	0.0216	0.0277
0.0	0.0	0.0	-506.2892	-2164.715	NaN	NaN	0.8104	0.8607	0.039	0.0246	0.0267	0.0216	0.0275
0.0	0.0	0.0	-1309.2892	586.285	NaN	NaN	-0.3	0.8612	0.0387	0.0244	0.0266	0.0217	0.0273
0.0	0.0	0.0	670.7108	-2574.715	NaN	NaN	1.3	0.8598	0.0392	0.0246	0.0267	0.0221	0.0276
0.0	0.0	0.0	-1202.2892	1525.285	NaN	NaN	1.3	0.8594	0.0398	0.0248	0.0267	0.0217	0.0276
0.0	0.0	0.0	-115.2892	-36.715	NaN	NaN	0.2415	0.8586	0.0407	0.0249	0.0266	0.0216	0.0277
0.0	0.0	0.0	190.7108	-589.715	NaN	NaN	1.3	0.8582	0.0416	0.0248	0.0267	0.0211	0.0277
0.0	0.0	0.0	221.7108	669.285	NaN	NaN	0.7512	0.8561	0.043	0.0249	0.0273	0.0208	0.0279
0.0	0.0	0.0	280.7108	2797.285	NaN	NaN	0.9088	0.8562	0.0434	0.0249	0.0276	0.0203	0.0277
0.0	0.0	0.0	-2018.2892	1606.285	NaN	NaN	-0.3	0.8587	0.0429	0.0243	0.0267	0.0201	0.0273
0.0	0.0	0.0	429.7108	2004.285	NaN	NaN	0.8235	0.8576	0.0429	0.0245	0.0271	0.0204	0.0275
0.0	0.0	0.0	-565.2892	3487.285	NaN	NaN	1.1935	0.8586	0.0426	0.0242	0.0268	0.0204	0.0274
0.0	0.0	0.0	31.7108	2356.285	NaN	NaN	0.9867	0.8581	0.0426	0.0243	0.0269	0.0205	0.0276
0.0	0.0	0.0	-569.2892	368.285	NaN	NaN	-0.3	0.8582	0.0423	0.0243	0.0267	0.0207	0.0277
0.0	0.0	0.0	1136.7108	2524.285	NaN	NaN	0.6895	0.8573	0.0426	0.0247	0.0271	0.0204	0.0277
0.0	0.0	0.0	-499.2892	-190.715	NaN	NaN	0.2764	0.8584	0.0423	0.0244	0.0266	0.0204	0.0277
0.0	0.0	0.0	174.7108	2405.285	NaN	NaN	0.9323	0.8546	0.0431	0.0256	0.0282	0.0204	0.0281
0.0	0.0	0.0	-96.2892	3054.285	NaN	NaN	1.0326	0.8536	0.044	0.0255	0.0286	0.0202	0.0281
0.0	0.0	0.0	-208.2892	1047.285	NaN	NaN	1.2483	0.8564	0.0431	0.0248	0.0277	0.0201	0.0279
0.0	0.0	0.0	396.7108	1318.285	NaN	NaN	0.7687	0.859	0.0423	0.0242	0.0266	0.0202	0.0277
0.0	0.0	0.0	-1835.2892	-1105.715	NaN	NaN	0.376	0.8593	0.0418	0.0242	0.0263	0.0206	0.0277
0.0	0.0	0.0	-2679.2892	2801.285	NaN	NaN	1.3	0.858	0.0423	0.0246	0.0266	0.0206	0.0279
0.0	0.0	0.0	1276.7108	968.285	NaN	NaN	0.4313	0.8588	0.0425	0.0244	0.0264	0.0202	0.0277
0.0	0.0	0.0	282.7108	159.285	NaN	NaN	0.3604	0.8595	0.0422	0.0243	0.0261	0.0202	0.0276
0.0	0.0	0.0	1095.7108	1150.285	NaN	NaN	0.5121	0.8554	0.0439	0.0249	0.0271	0.0206	0.0281
0.0	0.0	0.0	-184.2892	2298.285	NaN	NaN	1.0872	0.853	0.0452	0.0251	0.028	0.0202	0.0285
0.0	0.0	0.0	490.7108	4844.285	NaN	NaN	0.908	0.8537	0.0452	0.0248	0.0275	0.02	0.0288
0.0	0.0	0.0	1335.7108	333.285	NaN	NaN	0.1997	0.8599	0.0431	0.0239	0.0258	0.0198	0.0275
0.0	0.0	0.0	965.7108	-1110.715	NaN	NaN	1.3	0.8586	0.0428	0.0244	0.026	0.0205	0.0277
0.0	0.0	0.0	-883.2892	3295.285	NaN	NaN	1.3	0.8556	0.0438	0.0247	0.0267	0.0208	0.0284
0.0	0.0	0.0	115.7108	6940.285	NaN	NaN	0.9836	0.8549	0.0442	0.0247	0.0271	0.0205	0.0286
0.0	0.0	0.0	-1838.2892	-1170.715	NaN	NaN	0.3891	0.8603	0.0413	0.0242	0.0256	0.0208	0.0278
0.0	0.0	0.0	-478.2892	3395.285	NaN	NaN	1.164	0.8574	0.0414	0.0249	0.0264	0.0214	0.0284
0.0	0.0	0.0	-2094.2892	525.285	NaN	NaN	-0.3	0.8581	0.0406	0.025	0.0261	0.0216	0.0286
0.0	0.0	0.0	-1816.2892	1661.285	NaN	NaN	-0.3	0.8592	0.0398	0.0249	0.0263	0.0214	0.0284
0.0	0.0	0.0	-1478.2892	1231.285	NaN	NaN	-0.3	0.8601	0.0392	0.0247	0.0264	0.0214	0.0281
0.0	0.0	0.0	135.7108	-874.715	NaN	NaN	1.1836	0.8609	0.0389	0.0246	0.0264	0.0214	0.0278
0.0	0.0	0.0	-941.2892	844.285	NaN	NaN	-0.3	0.8614	0.0387	0.0245	0.0264	0.0213	0.0277
0.0	0.0	0.0	796.7108	-503.715	NaN	NaN	-0.3	0.8626	0.0383	0.0244	0.0263	0.021	0.0274
0.0	0.0	0.0	-1745.2892	-162.715	NaN	NaN	0.0853	0.8632	0.0379	0.0243	0.0262	0.0211	0.0273
0.0	0.0	0.0	-247.2892	-1476.715	NaN	NaN	0.8566	0.8627	0.0379	0.0244	0.0263	0.0213	0.0274
0.0	0.0	0.0	-80.2892	466.285	NaN	NaN	1.208	0.8628	0.0379	0.0244	0.0262	0.0213	0.0274
0.0	0.0	0.0	-1571.2892	-817.715	NaN	NaN	0.3423	0.8615	0.0383	0.0246	0.0263	0.0215	0.0277
0.0	0.0	0.0	-1407.2892	2428.285	NaN	NaN	1.3	0.8615	0.0385	0.0247	0.0262	0.0213	0.0278
0.0	0.0	0.0	412.7108	477.285	NaN	NaN	0.5363	0.8604	0.039	0.025	0.0262	0.0214	0.0281
0.0	0.0	0.0	1123.7108	449.285	NaN	NaN	0.2856	0.8604	0.0391	0.025	0.0261	0.0212	0.0282
0.0	0.0	0.0	-855.2892	1686.285	NaN	NaN	1.3	0.8598	0.0395	0.0251	0.026	0.0212	0.0283
0.0	0.0	0.0	-1252.2892	602.285	NaN	NaN	-0.3	0.859	0.0398	0.0252	0.0261	0.0213	0.0286
0.0	0.0	0.0	545.7108	4463.285	NaN	NaN	0.8911	0.8593	0.0397	0.0251	0.0262	0.0211	0.0287
0.0	0.0	0.0	-138.2892	977.285	NaN	NaN	1.1648	0.8613	0.0386	0.0248	0.0259	0.0211	0.0283
0.0	0.0	0.0	-2266.2892	-1128.715	NaN	NaN	0.3325	0.8609	0.0379	0.025	0.0261	0.0216	0.0285
0.0	0.0	0.0	230.7108	-499.715	NaN	NaN	1.3	0.8603	0.038	0.0251	0.0261	0.0219	0.0285
0.0	0.0	0.0	-1017.2892	527.285	NaN	NaN	-0.3	0.86	0.0384	0.0251	0.0262	0.0218	0.0286
0.0	0.0	0.0	666.7108	-86.715	NaN	NaN	-0.1495	0.8598	0.0387	0.025	0.0262	0.0217	0.0286
0.0	0.0	0.0	-969.2892	1028.285	NaN	NaN	1.3	0.8595	0.0391	0.0251	0.0261	0.0216	0.0287
0.0	0.0	0.0	15.7108	1207.285	NaN	NaN	0.9872	0.8588	0.0395	0.0252	0.0262	0.0215	0.0289
0.0	0.0	0.0	-644.2892	391.285	NaN	NaN	-0.3	0.8589	0.0394	0.0251	0.026	0.0215	0.029
0.0	0.0	0.0	-883.2892	2088.285	NaN	NaN	1.3	0.8584	0.0398	0.0252	0.0261	0.0215	0.029
0.0	0.0	0.0	-1738.2892	3752.285	NaN	NaN	1.3	0.8595	0.0396	0.025	0.0259	0.0213	0.0287
0.0	0.0	0.0	-741.2892	-1574.715	NaN	NaN	0.6799	0.8598	0.0392	0.025	0.0259	0.0216	0.0286
0.0	0.0	0.0	472.7108	70.285	NaN	NaN	0.1294	0.8592	0.0394	0.0251	0.0259	0.0218	0.0286
0.0	0.0	0.0	-204.2892	11.285	NaN	NaN	-0.0585	0.8582	0.0402	0.0251	0.0259	0.0218	0.0287
0.0	0.0	0.0	-326.2892	3054.285	NaN	NaN	1.1196	0.8574	0.0414	0.0251	0.0262	0.0213	0.0286
0.0	0.0	0.0	-808.2892	4012.285	NaN	NaN	1.2523	0.8572	0.0418	0.0249	0.0264	0.0211	0.0286
0.0	0.0	0.0	-49.2892	2510.285	NaN	NaN	1.02	0.8571	0.042	0.0249	0.0266	0.021	0.0285
0.0	0.0	0.0	-264.2892	2990.285	NaN	NaN	1.097	0.8593	0.0412	0.0245	0.0262	0.0207	0.0281
0.0	0.0	0.0	-3299.2892	1972.285	NaN	NaN	-0.3	0.8593	0.0404	0.0247	0.0263	0.0212	0.0281
0.0	0.0	0.0	-1157.2892	53.285	NaN	NaN	-0.0483	0.8592	0.04	0.0248	0.0263	0.0214	0.0283
0.0	0.0	0.0	-80.2892	-874.715	NaN	NaN	0.9159	0.8592	0.0401	0.0248	0.0264	0.0214	0.0282
0.0	0.0	0.0	-899.2892	1129.285	NaN	NaN	1.3	0.8592	0.0404	0.0248	0.0264	0.0211	0.0281
0.0	0.0	0.0	700.7108	1928.285	NaN	NaN	0.7335	0.8605	0.0403	0.0246	0.0261	0.0206	0.0278
0.0	0.0	0.0	-338.2892	-396.715	NaN	NaN	0.5397	0.8597	0.0403	0.0248	0.0261	0.021	0.0281
0.0	0.0	0.0	-2106.2892	2072.285	NaN	NaN	-0.3	0.8593	0.0406	0.0249	0.0261	0.021	0.0281
0.0	0.0	0.0	-608.2892	1169.285	NaN	NaN	1.3	0.859	0.0411	0.0249	0.026	0.0207	0.0282
0.0	0.0	0.0	-1654.2892	275.285	NaN	NaN	-0.1996	0.8586	0.0413	0.0249	0.0261	0.0208	0.0283
0.0	0.0	0.0	-110.2892	2965.285	NaN	NaN	1.0386	0.8585	0.0418	0.0249	0.0261	0.0205	0.0281
0.0	0.0	0.0	-673.2892	3.285	NaN	NaN	-0.0049	0.859	0.0416	0.0249	0.0258	0.0207	0.0281
0.0	0.0	0.0	-224.2892	3571.285	NaN	NaN	1.067	0.8574	0.0425	0.0251	0.0261	0.0208	0.0282
0.0	0.0	0.0	-891.2892	3462.285	NaN	NaN	1.3	0.8583	0.0423	0.0248	0.0259	0.0206	0.028
0.0	0.0	0.0	358.7108	387.285	NaN	NaN	0.5192	0.8572	0.0426	0.025	0.0261	0.0208	0.0282
0.0	0.0	0.0	-857.2892	4085.285	NaN	NaN	1.2656	0.857	0.0428	0.025	0.0263	0.0207	0.0281
0.0	0.0	0.0	-1363.2892	227.285	NaN	NaN	-0.2001	0.8584	0.0418	0.0248	0.026	0.0209	0.028
0.0	0.0	0.0	1584.7108	1018.285	NaN	NaN	0.3912	0.8574	0.042	0.0251	0.0263	0.0211	0.0282
0.0	0.0	0.0	-2646.2892	1564.285	NaN	NaN	-0.3	0.8581	0.0414	0.025	0.0261	0.0211	0.0282
0.0	0.0	0.0	-1779.2892	772.285	NaN	NaN	-0.3	0.8583	0.041	0.0252	0.026	0.0213	0.0282
0.0	0.0	0.0	-257.2892	1169.285	NaN	NaN	1.2821	0.858	0.0411	0.0252	0.026	0.0214	0.0282
0.0	0.0	0.0	-138.2892	218.285	NaN	NaN	1.3	0.8578	0.0415	0.0252	0.0261	0.0212	0.0282
0.0	0.0	0.0	395.7108	2375.285	NaN	NaN	0.8572	0.8592	0.0407	0.0251	0.0259	0.0211	0.028
0.0	0.0	0.0	-117.2892	-1514.715	NaN	NaN	0.9281	0.8598	0.0397	0.0252	0.0258	0.0214	0.0282
0.0	0.0	0.0	-708.2892	-1414.715	NaN	NaN	0.6664	0.8592	0.0395	0.0253	0.0258	0.0219	0.0283
0.0	0.0	0.0	-1701.2892	403.285	NaN	NaN	-0.3	0.8582	0.0398	0.0254	0.0259	0.022	0.0287
0.0	0.0	0.0	-1203.2892	3932.285	NaN	NaN	1.3	0.8584	0.0401	0.0253	0.026	0.0217	0.0285
0.0	0.0	0.0	-2005.2892	-98.715	NaN	NaN	0.0469	0.8586	0.0396	0.0253	0.0261	0.0218	0.0286
0.0	0.0	0.0	-2382.2892	547.285	NaN	NaN	-0.2982	0.8587	0.0396	0.0254	0.0261	0.0219	0.0284
0.0	0.0	0.0	-877.2892	428.285	NaN	NaN	-0.3	0.858	0.0397	0.0255	0.0262	0.022	0.0285
0.0	0.0	0.0	191.7108	3415.285	NaN	NaN	0.9469	0.8585	0.0397	0.0255	0.0261	0.0217	0.0284
0.0	0.0	0.0	-1814.2892	928.285	NaN	NaN	-0.3	0.8588	0.0394	0.0254	0.0263	0.0218	0.0285
0.0	0.0	0.0	-944.2892	535.285	NaN	NaN	-0.3	0.8593	0.0392	0.0252	0.0263	0.0217	0.0283
0.0	0.0	0.0	-1517.2892	-265.715	NaN	NaN	0.149	0.859	0.0393	0.0252	0.0264	0.0217	0.0284
0.0	0.0	0.0	-2353.2892	2255.285	NaN	NaN	-0.3	0.8599	0.0391	0.025	0.0264	0.0215	0.0282
0.0	0.0	0.0	-76.2892	-100.715	NaN	NaN	0.569	0.8596	0.0392	0.025	0.0264	0.0215	0.0283
0.0	0.0	0.0	-1285.2892	-805.715	NaN	NaN	0.3853	0.8594	0.0394	0.0251	0.0264	0.0216	0.0282
0.0	0.0	0.0	-1141.2892	1360.285	NaN	NaN	1.3	0.8586	0.0399	0.0252	0.0264	0.0216	0.0283
0.0	0.0	0.0	-706.2892	310.285	NaN	NaN	-0.3	0.8576	0.0405	0.0254	0.0263	0.0216	0.0285
0.0	0.0	0.0	404.7108	1692.285	NaN	NaN	0.807	0.8572	0.0412	0.0254	0.0264	0.0214	0.0284
0.0	0.0	0.0	191.7108	3503.285	NaN	NaN	0.9481	0.8576	0.0416	0.0252	0.0262	0.0211	0.0283
0.0	0.0	0.0	-736.2892	1844.285	NaN	NaN	1.3	0.8574	0.0417	0.0251	0.0263	0.0211	0.0283
0.0	0.0	0.0	468.7108	3127.285	NaN	NaN	0.8697	0.8572	0.042	0.0251	0.0265	0.021	0.0283
0.0	0.0	0.0	-667.2892	1327.285	NaN	NaN	1.3	0.859	0.0411	0.0247	0.0262	0.0209	0.028
0.0	0.0	0.0	-1104.2892	2656.285	NaN	NaN	1.3	0.8588	0.0408	0.0248	0.0263	0.0212	0.0281
0.0	0.0	0.0	-336.2892	-977.715	NaN	NaN	0.7441	0.8578	0.0408	0.025	0.0264	0.0216	0.0284
0.0	0.0	0.0	-1479.2892	2238.285	NaN	NaN	1.3	0.8578	0.0411	0.0249	0.0265	0.0214	0.0282
0.0	0.0	0.0	-1338.2892	-167.715	NaN	NaN	0.1114	0.8582	0.0409	0.0248	0.0265	0.0214	0.0282
0.0	0.0	0.0	-756.2892	785.285	NaN	NaN	1.3	0.8579	0.0415	0.0247	0.0266	0.0213	0.028
0.0	0.0	0.0	-594.2892	822.285	NaN	NaN	1.3	0.8566	0.0424	0.0247	0.0268	0.0212	0.0282
0.0	0.0	0.0	925.7108	4513.285	NaN	NaN	0.8298	0.8548	0.0436	0.025	0.0275	0.0208	0.0283
0.0	0.0	0.0	-1664.2892	2349.285	NaN	NaN	1.3	0.859	0.0422	0.0241	0.0266	0.0202	0.0278
0.0	0.0	0.0	-1401.2892	2026.285	NaN	NaN	1.3	0.8601	0.0415	0.0241	0.0266	0.0202	0.0275
0.0	0.0	0.0	-2211.2892	3.285	NaN	NaN	-0.0015	0.8602	0.0407	0.0241	0.0265	0.0207	0.0276
0.0	0.0	0.0	3816.7108	1592.285	NaN	NaN	0.2944	0.8596	0.0412	0.0243	0.0268	0.0206	0.0275
0.0	0.0	0.0	-695.2892	710.285	NaN	NaN	1.3	0.8605	0.0408	0.0241	0.0265	0.0205	0.0276
0.0	0.0	0.0	-1898.2892	1617.285	NaN	NaN	-0.3	0.8593	0.0412	0.0245	0.0267	0.0206	0.0277
0.0	0.0	0.0	1220.7108	1170.285	NaN	NaN	0.4895	0.8592	0.0417	0.0244	0.0266	0.0204	0.0277
0.0	0.0	0.0	416.7108	1594.285	NaN	NaN	0.7928	0.8591	0.042	0.0244	0.0267	0.0201	0.0276
0.0	0.0	0.0	837.7108	2746.285	NaN	NaN	0.7663	0.8602	0.0417	0.0242	0.0265	0.0199	0.0274
0.0	0.0	0.0	-1681.2892	1957.285	NaN	NaN	1.3	0.8603	0.0415	0.0242	0.0265	0.0201	0.0275
0.0	0.0	0.0	-1005.2892	2358.285	NaN	NaN	1.3	0.8594	0.0418	0.0243	0.0267	0.0201	0.0276
0.0	0.0	0.0	29.7108	3044.285	NaN	NaN	0.9903	0.8602	0.0416	0.0241	0.0267	0.0199	0.0276
0.0	0.0	0.0	299.7108	2430.285	NaN	NaN	0.8902	0.8613	0.0406	0.0241	0.0266	0.02	0.0275
0.0	0.0	0.0	-43.2892	150.285	NaN	NaN	1.3	0.8624	0.0396	0.024	0.0265	0.0202	0.0273
0.0	0.0	0.0	-945.2892	107.285	NaN	NaN	-0.128	0.8629	0.0389	0.024	0.0265	0.0206	0.0272
0.0	0.0	0.0	-2240.2892	495.285	NaN	NaN	-0.2838	0.8633	0.0385	0.0239	0.0264	0.0208	0.0271
0.0	0.0	0.0	-213.2892	-90.715	NaN	NaN	0.2984	0.8634	0.0383	0.0239	0.0265	0.0209	0.027
0.0	0.0	0.0	-1606.2892	424.285	NaN	NaN	-0.3	0.8634	0.0384	0.0238	0.0265	0.0209	0.0269
0.0	0.0	0.0	-406.2892	1442.285	NaN	NaN	1.3	0.8626	0.0389	0.024	0.0268	0.0207	0.027
0.0	0.0	0.0	-963.2892	2795.285	NaN	NaN	1.3	0.8637	0.0387	0.0238	0.0267	0.0204	0.0268
0.0	0.0	0.0	-80.2892	1753.285	NaN	NaN	1.048	0.8666	0.0375	0.0234	0.0263	0.0201	0.0262
0.0	0.0	0.0	-2139.2892	-1166.715	NaN	NaN	0.3529	0.8671	0.0364	0.0235	0.0261	0.0207	0.0262
0.0	0.0	0.0	-641.2892	85.285	NaN	NaN	-0.1534	0.8668	0.0362	0.0238	0.0259	0.021	0.0263
0.0	0.0	0.0	-3183.2892	-724.715	NaN	NaN	0.1854	0.8653	0.0366	0.024	0.0261	0.0213	0.0266
0.0	0.0	0.0	-701.2892	2013.285	NaN	NaN	1.3	0.8663	0.0369	0.0235	0.0262	0.021	0.0261
0.0	0.0	0.0	715.7108	135.285	NaN	NaN	0.159	0.8659	0.0372	0.0236	0.0262	0.021	0.0261
0.0	0.0	0.0	36.7108	171.285	NaN	NaN	0.8235	0.8651	0.0375	0.0238	0.0262	0.0211	0.0263
0.0	0.0	0.0	335.7108	-193.715	NaN	NaN	-0.3	0.8633	0.0384	0.0241	0.0264	0.0213	0.0267
0.0	0.0	0.0	805.7108	2458.285	NaN	NaN	0.7532	0.862	0.0391	0.0243	0.0266	0.021	0.027
0.0	0.0	0.0	-1025.2892	3708.285	NaN	NaN	1.3	0.8631	0.0386	0.024	0.0265	0.0208	0.0269
0.0	0.0	0.0	731.7108	-78.715	NaN	NaN	-0.1205	0.8637	0.038	0.0239	0.0265	0.021	0.0269
0.0	0.0	0.0	-1099.2892	1367.285	NaN	NaN	1.3	0.8641	0.0375	0.0239	0.0265	0.0212	0.0269
0.0	0.0	0.0	-2260.2892	1765.285	NaN	NaN	-0.3	0.8645	0.037	0.0239	0.0263	0.0213	0.0269
0.0	0.0	0.0	-1070.2892	-2180.715	NaN	NaN	0.6708	0.8637	0.0368	0.0244	0.0262	0.0216	0.0273
0.0	0.0	0.0	-1512.2892	-809.715	NaN	NaN	0.3487	0.863	0.0371	0.0244	0.0263	0.0218	0.0274
0.0	0.0	0.0	-320.2892	2.285	NaN	NaN	-0.0072	0.8636	0.0375	0.024	0.0264	0.0214	0.0271
0.0	0.0	0.0	-20.2892	1943.285	NaN	NaN	1.0106	0.8635	0.0379	0.024	0.0264	0.021	0.0271
0.0	0.0	0.0	-1380.2892	-104.715	NaN	NaN	0.0705	0.864	0.0377	0.0239	0.0263	0.0209	0.0271
0.0	0.0	0.0	1744.7108	1106.285	NaN	NaN	0.388	0.8645	0.0377	0.024	0.0262	0.0207	0.027
0.0	0.0	0.0	-1074.2892	-234.715	NaN	NaN	0.1793	0.8646	0.0374	0.024	0.026	0.0208	0.0272
0.0	0.0	0.0	1594.7108	-2102.715	NaN	NaN	1.3	0.8646	0.0374	0.0239	0.026	0.0208	0.0271
0.0	0.0	0.0	1001.7108	-431.715	NaN	NaN	-0.3	0.8643	0.0377	0.024	0.026	0.0209	0.0273
0.0	0.0	0.0	-1142.2892	1563.285	NaN	NaN	1.3	0.8629	0.0384	0.0242	0.0261	0.0209	0.0275
0.0	0.0	0.0	-329.2892	3242.285	NaN	NaN	1.113	0.8623	0.0388	0.0243	0.0262	0.0208	0.0276
0.0	0.0	0.0	9.7108	1461.285	NaN	NaN	0.9934	0.862	0.0389	0.0243	0.0263	0.0207	0.0277
0.0	0.0	0.0	-2096.2892	1700.285	NaN	NaN	-0.3	0.8624	0.0387	0.0243	0.0262	0.0207	0.0276
0.0	0.0	0.0	-77.2892	-675.715	NaN	NaN	0.8974	0.8616	0.0389	0.0244	0.0264	0.0209	0.0279
0.0	0.0	0.0	-311.2892	3166.285	NaN	NaN	1.109	0.8616	0.0392	0.0244	0.0265	0.0207	0.0277
0.0	0.0	0.0	-1718.2892	3017.285	NaN	NaN	1.3	0.8637	0.0381	0.024	0.0263	0.0204	0.0275
0.0	0.0	0.0	-649.2892	1655.285	NaN	NaN	1.3	0.8648	0.0372	0.0239	0.0262	0.0206	0.0273
0.0	0.0	0.0	-2394.2892	730.285	NaN	NaN	-0.3	0.8646	0.0369	0.0239	0.0264	0.0209	0.0273
0.0	0.0	0.0	-288.2892	1432.285	NaN	NaN	1.252	0.8655	0.0368	0.0237	0.0263	0.0207	0.027
0.0	0.0	0.0	-2595.2892	369.285	NaN	NaN	-0.1659	0.8654	0.0364	0.0239	0.0262	0.0209	0.0271
0.0	0.0	0.0	-233.2892	95.285	NaN	NaN	-0.3	0.8657	0.0365	0.0238	0.0262	0.0209	0.0269
0.0	0.0	0.0	-1562.2892	-1946.715	NaN	NaN	0.5548	0.8644	0.0371	0.024	0.0263	0.0212	0.0271
0.0	0.0	0.0	-588.2892	2392.285	NaN	NaN	1.3	0.8644	0.0379	0.0237	0.0266	0.0207	0.0267
0.0	0.0	0.0	-97.2892	709.285	NaN	NaN	1.159	0.864	0.0383	0.0238	0.0267	0.0205	0.0267
0.0	0.0	0.0	-1533.2892	1587.285	NaN	NaN	1.3	0.8634	0.0387	0.0239	0.0268	0.0205	0.0267
0.0	0.0	0.0	128.7108	715.285	NaN	NaN	0.8475	0.8642	0.0385	0.0238	0.0266	0.0203	0.0266
0.0	0.0	0.0	-1107.2892	-12.715	NaN	NaN	0.0114	0.8657	0.0376	0.0235	0.0264	0.0204	0.0263
0.0	0.0	0.0	-785.2892	-1298.715	NaN	NaN	0.6232	0.8645	0.0376	0.0238	0.0265	0.021	0.0266
0.0	0.0	0.0	-2869.2892	-225.715	NaN	NaN	0.0729	0.864	0.038	0.0238	0.0267	0.0211	0.0265
0.0	0.0	0.0	-280.2892	4014.285	NaN	NaN	1.0751	0.8624	0.0394	0.0239	0.027	0.0207	0.0265
0.0	0.0	0.0	-78.2892	4416.285	NaN	NaN	1.018	0.8624	0.0398	0.0239	0.027	0.0204	0.0266
0.0	0.0	0.0	-769.2892	-305.715	NaN	NaN	0.2844	0.8624	0.0398	0.024	0.0269	0.0204	0.0267
0.0	0.0	0.0	1522.7108	709.285	NaN	NaN	0.3178	0.8618	0.0404	0.024	0.0269	0.0202	0.0267
0.0	0.0	0.0	-817.2892	3168.285	NaN	NaN	1.3	0.8619	0.0406	0.0239	0.0268	0.02	0.0267
0.0	0.0	0.0	54.7108	2559.285	NaN	NaN	0.9791	0.8619	0.0406	0.0239	0.0268	0.02	0.0269
0.0	0.0	0.0	-10.2892	2082.285	NaN	NaN	1.005	0.8611	0.0404	0.0241	0.0269	0.0202	0.0272
0.0	0.0	0.0	-944.2892	4664.285	NaN	NaN	1.2538	0.8624	0.0398	0.024	0.0267	0.0201	0.027
0.0	0.0	0.0	-2268.2892	437.285	NaN	NaN	-0.2388	0.8633	0.0387	0.024	0.0265	0.0204	0.0271
0.0	0.0	0.0	-751.2892	-1964.715	NaN	NaN	0.7234	0.862	0.039	0.0242	0.0267	0.0209	0.0272
0.0	0.0	0.0	-525.2892	2494.285	NaN	NaN	1.2668	0.8611	0.0398	0.0244	0.0268	0.0207	0.0272
0.0	0.0	0.0	-565.2892	2532.285	NaN	NaN	1.2874	0.8608	0.0401	0.0244	0.0268	0.0205	0.0274
0.0	0.0	0.0	-111.2892	3339.285	NaN	NaN	1.0345	0.8607	0.0402	0.0245	0.0268	0.0205	0.0274
0.0	0.0	0.0	257.7108	-380.715	NaN	NaN	1.3	0.8611	0.04	0.0244	0.0266	0.0204	0.0275
0.0	0.0	0.0	-915.2892	2930.285	NaN	NaN	1.3	0.8611	0.0397	0.0245	0.0267	0.0205	0.0275
0.0	0.0	0.0	1209.7108	27.285	NaN	NaN	0.0221	0.8626	0.0389	0.0243	0.0265	0.0204	0.0274
0.0	0.0	0.0	-2204.2892	468.285	NaN	NaN	-0.2697	0.863	0.0383	0.0242	0.0265	0.0207	0.0273
0.0	0.0	0.0	-1861.2892	1460.285	NaN	NaN	-0.3	0.8633	0.038	0.0241	0.0266	0.0209	0.0271
0.0	0.0	0.0	621.7108	2512.285	NaN	NaN	0.8016	0.8654	0.0372	0.0238	0.0264	0.0207	0.0266
0.0	0.0	0.0	-2853.2892	-2679.715	NaN	NaN	0.4843	0.8646	0.0366	0.0242	0.0264	0.0213	0.027
0.0	0.0	0.0	-639.2892	803.285	NaN	NaN	1.3	0.8661	0.0364	0.0237	0.0264	0.0211	0.0263
0.0	0.0	0.0	-1069.2892	-788.715	NaN	NaN	0.4245	0.8658	0.0363	0.0237	0.0264	0.0213	0.0264
0.0	0.0	0.0	368.7108	1088.285	NaN	NaN	0.7469	0.8671	0.036	0.0234	0.0264	0.0211	0.026
0.0	0.0	0.0	455.7108	-518.715	NaN	NaN	1.3	0.8678	0.0356	0.0234	0.0263	0.0211	0.0258
0.0	0.0	0.0	-2485.2892	-1216.715	NaN	NaN	0.3287	0.8675	0.0355	0.0236	0.0262	0.0213	0.0259
0.0	0.0	0.0	-797.2892	-421.715	NaN	NaN	0.346	0.8673	0.0357	0.0234	0.0263	0.0214	0.0258
0.0	0.0	0.0	991.7108	655.285	NaN	NaN	0.3979	0.8672	0.0361	0.0233	0.0265	0.0213	0.0256
0.0	0.0	0.0	-2171.2892	1787.285	NaN	NaN	-0.3	0.8666	0.0363	0.0234	0.0267	0.0214	0.0256
0.0	0.0	0.0	-1291.2892	-13.715	NaN	NaN	0.0105	0.8669	0.0363	0.0233	0.0267	0.0213	0.0255
0.0	0.0	0.0	-225.2892	-281.715	NaN	NaN	0.5556	0.8668	0.0362	0.0234	0.0266	0.0213	0.0257
0.0	0.0	0.0	-1252.2892	-224.715	NaN	NaN	0.1521	0.8657	0.0364	0.0237	0.0267	0.0216	0.026
0.0	0.0	0.0	-39.2892	-605.715	NaN	NaN	0.9391	0.8649	0.0367	0.0238	0.0268	0.0217	0.0262
0.0	0.0	0.0	-811.2892	-37.715	NaN	NaN	0.0444	0.8638	0.0373	0.0239	0.027	0.0217	0.0264
0.0	0.0	0.0	543.7108	-1011.715	NaN	NaN	1.3	0.8631	0.0377	0.0241	0.0269	0.0216	0.0267
0.0	0.0	0.0	-1663.2892	-955.715	NaN	NaN	0.3649	0.8621	0.0379	0.0243	0.0269	0.0217	0.0271
0.0	0.0	0.0	-238.2892	-1315.715	NaN	NaN	0.8467	0.8598	0.0389	0.0246	0.0271	0.022	0.0276
0.0	0.0	0.0	-404.2892	5793.285	NaN	NaN	1.075	0.8585	0.04	0.0248	0.0272	0.0215	0.0278
0.0	0.0	0.0	-322.2892	365.285	NaN	NaN	1.3	0.8585	0.0403	0.0247	0.027	0.0214	0.028
0.0	0.0	0.0	1008.7108	1182.285	NaN	NaN	0.5396	0.8583	0.0404	0.0247	0.0271	0.0214	0.0281
0.0	0.0	0.0	1095.7108	820.285	NaN	NaN	0.4281	0.8571	0.0408	0.0249	0.0271	0.0217	0.0284
0.0	0.0	0.0	275.7108	754.285	NaN	NaN	0.7323	0.856	0.0415	0.0251	0.0272	0.0216	0.0286
0.0	0.0	0.0	-170.2892	2061.285	NaN	NaN	1.0901	0.856	0.0415	0.025	0.0272	0.0215	0.0288
0.0	0.0	0.0	445.7108	2542.285	NaN	NaN	0.8508	0.8557	0.0416	0.0251	0.0272	0.0216	0.0288
0.0	0.0	0.0	-1073.2892	-578.715	NaN	NaN	0.3503	0.8564	0.0413	0.0251	0.0268	0.0217	0.0288
0.0	0.0	0.0	-646.2892	1220.285	NaN	NaN	1.3	0.8547	0.0418	0.0255	0.027	0.0219	0.029
0.0	0.0	0.0	451.7108	3198.285	NaN	NaN	0.8762	0.8548	0.0422	0.0254	0.0269	0.0217	0.029
0.0	0.0	0.0	52.7108	3270.285	NaN	NaN	0.9841	0.8543	0.0424	0.0256	0.0269	0.0217	0.0292
0.0	0.0	0.0	-1694.2892	481.285	NaN	NaN	-0.3	0.8542	0.0425	0.0255	0.0268	0.0218	0.0292
0.0	0.0	0.0	-929.2892	4444.285	NaN	NaN	1.2644	0.8526	0.0432	0.0258	0.0273	0.0214	0.0297
0.0	0.0	0.0	141.7108	1017.285	NaN	NaN	0.8777	0.8544	0.0428	0.0253	0.0267	0.0212	0.0294
0.0	0.0	0.0	-8.2892	2105.285	NaN	NaN	1.004	0.8541	0.0428	0.0254	0.0269	0.0214	0.0294
0.0	0.0	0.0	-1637.2892	1493.285	NaN	NaN	-0.3	0.8552	0.0424	0.0251	0.0267	0.0215	0.029
0.0	0.0	0.0	-1636.2892	3900.285	NaN	NaN	1.3	0.855	0.0423	0.0253	0.027	0.0214	0.029
0.0	0.0	0.0	1223.7108	-130.715	NaN	NaN	-0.1196	0.8568	0.0418	0.0249	0.0265	0.0216	0.0284
0.0	0.0	0.0	-2030.2892	308.285	NaN	NaN	-0.179	0.8565	0.0417	0.0249	0.0268	0.0217	0.0283
0.0	0.0	0.0	124.7108	2177.285	NaN	NaN	0.9458	0.8575	0.0416	0.0248	0.0268	0.0213	0.028
0.0	0.0	0.0	-1570.2892	257.285	NaN	NaN	-0.196	0.8589	0.0411	0.0246	0.0265	0.0214	0.0276
0.0	0.0	0.0	-1990.2892	325.285	NaN	NaN	-0.1954	0.8587	0.0409	0.0247	0.0267	0.0215	0.0275
0.0	0.0	0.0	222.7108	-789.715	NaN	NaN	1.3	0.8594	0.0407	0.0246	0.0265	0.0215	0.0274
0.0	0.0	0.0	-731.2892	839.285	NaN	NaN	1.3	0.8584	0.0414	0.0247	0.0268	0.0213	0.0274
0.0	0.0	0.0	-1281.2892	560.285	NaN	NaN	-0.3	0.8591	0.0416	0.0244	0.0266	0.0211	0.0272
0.0	0.0	0.0	380.7108	-1743.715	NaN	NaN	1.2793	0.8591	0.0416	0.0244	0.0266	0.0212	0.0271
0.0	0.0	0.0	-1245.2892	2083.285	NaN	NaN	1.3	0.8569	0.0429	0.0244	0.0271	0.0213	0.0273
0.0	0.0	0.0	-66.2892	-761.715	NaN	NaN	0.9199	0.8578	0.0429	0.0242	0.0269	0.0209	0.0273
0.0	0.0	0.0	-416.2892	2937.285	NaN	NaN	1.1651	0.8564	0.043	0.0248	0.0275	0.0206	0.0277
0.0	0.0	0.0	-242.2892	1700.285	NaN	NaN	1.1662	0.8551	0.0436	0.0253	0.0282	0.0201	0.0278
0.0	0.0	0.0	935.7108	3339.285	NaN	NaN	0.7811	0.8552	0.0436	0.0254	0.0282	0.0198	0.0277
0.0	0.0	0.0	-676.2892	4613.285	NaN	NaN	1.1718	0.8572	0.043	0.0249	0.0276	0.0198	0.0274
0.0	0.0	0.0	-1221.2892	1975.285	NaN	NaN	1.3	0.8585	0.0427	0.0244	0.0271	0.0202	0.0271
0.0	0.0	0.0	-1649.2892	-1229.715	NaN	NaN	0.4271	0.8578	0.0428	0.0245	0.027	0.0209	0.0271
0.0	0.0	0.0	-154.2892	3638.285	NaN	NaN	1.0443	0.855	0.0434	0.0257	0.0288	0.02	0.0271
0.0	0.0	0.0	680.7108	1551.285	NaN	NaN	0.695	0.8575	0.043	0.0253	0.0281	0.0194	0.0267
0.0	0.0	0.0	1289.7108	215.285	NaN	NaN	0.143	0.8563	0.043	0.0257	0.0287	0.0194	0.0269
0.0	0.0	0.0	-560.2892	4204.285	NaN	NaN	1.1538	0.8541	0.0441	0.0261	0.0296	0.0192	0.0269
0.0	0.0	0.0	-3148.2892	336.285	NaN	NaN	-0.1196	0.8599	0.0429	0.0245	0.0275	0.0191	0.0261
0.0	0.0	0.0	-193.2892	1093.285	NaN	NaN	1.2148	0.8563	0.0435	0.0256	0.0292	0.019	0.0264
0.0	0.0	0.0	498.7108	2335.285	NaN	NaN	0.824	0.8553	0.0442	0.0259	0.0307	0.0181	0.0259
0.0	0.0	0.0	-417.2892	3148.285	NaN	NaN	1.1528	0.854	0.0447	0.0264	0.0316	0.0176	0.0258
0.0	0.0	0.0	1157.7108	2276.285	NaN	NaN	0.6629	0.8563	0.044	0.0259	0.031	0.0174	0.0253
0.0	0.0	0.0	1493.7108	1618.285	NaN	NaN	0.52	0.8603	0.0428	0.025	0.0293	0.0177	0.0248
0.0	0.0	0.0	733.7108	356.285	NaN	NaN	0.3269	0.8615	0.0424	0.0246	0.0287	0.0181	0.0247
0.0	0.0	0.0	-528.2892	1900.285	NaN	NaN	1.3	0.8589	0.043	0.0253	0.0299	0.018	0.025
0.0	0.0	0.0	-277.2892	194.285	NaN	NaN	-0.3	0.8592	0.043	0.0253	0.0305	0.0175	0.0246
0.0	0.0	0.0	-340.2892	3695.285	NaN	NaN	1.1014	0.8541	0.0448	0.0262	0.0325	0.0176	0.0249
0.0	0.0	0.0	1052.7108	-1396.715	NaN	NaN	1.3	0.8617	0.0428	0.0243	0.0296	0.0175	0.024
0.0	0.0	0.0	-708.2892	2536.285	NaN	NaN	1.3	0.859	0.0429	0.025	0.0309	0.0177	0.0244
0.0	0.0	0.0	1254.7108	2354.285	NaN	NaN	0.6523	0.8601	0.0431	0.0245	0.0304	0.0177	0.0242
0.0	0.0	0.0	-1796.2892	1820.285	NaN	NaN	1.3	0.8622	0.0421	0.0241	0.0298	0.0176	0.0241
0.0	0.0	0.0	210.7108	2097.285	NaN	NaN	0.9087	0.8614	0.0423	0.0243	0.0299	0.0179	0.0242
0.0	0.0	0.0	107.7108	1431.285	NaN	NaN	0.93	0.8629	0.0418	0.024	0.0293	0.018	0.024
0.0	0.0	0.0	69.7108	2342.285	NaN	NaN	0.9711	0.8606	0.0425	0.0244	0.0299	0.0183	0.0244
0.0	0.0	0.0	-508.2892	541.285	NaN	NaN	1.3	0.8627	0.0421	0.0239	0.0291	0.0182	0.024
0.0	0.0	0.0	-137.2892	2044.285	NaN	NaN	1.072	0.8617	0.0422	0.0242	0.0295	0.0183	0.0242
0.0	0.0	0.0	161.7108	3138.285	NaN	NaN	0.951	0.8603	0.0428	0.0243	0.0304	0.0181	0.0241
0.0	0.0	0.0	276.7108	2860.285	NaN	NaN	0.9118	0.8582	0.0435	0.0247	0.0314	0.018	0.0243
0.0	0.0	0.0	699.7108	4014.285	NaN	NaN	0.8516	0.8597	0.0432	0.0242	0.0309	0.0178	0.0241
0.0	0.0	0.0	-227.2892	2865.285	NaN	NaN	1.0862	0.8645	0.0415	0.0233	0.0287	0.0182	0.0237
0.0	0.0	0.0	-527.2892	-1640.715	NaN	NaN	0.7568	0.8647	0.0402	0.0234	0.0279	0.0192	0.0247
0.0	0.0	0.0	-1251.2892	2920.285	NaN	NaN	1.3	0.8647	0.0399	0.0237	0.0286	0.0189	0.0242
0.0	0.0	0.0	963.7108	1220.285	NaN	NaN	0.5587	0.8656	0.0397	0.0234	0.0286	0.0187	0.024
0.0	0.0	0.0	-514.2892	2117.285	NaN	NaN	1.3	0.8667	0.0392	0.0232	0.0285	0.0185	0.0238
0.0	0.0	0.0	-1102.2892	-262.715	NaN	NaN	0.1925	0.8662	0.0392	0.0234	0.0287	0.0186	0.024
0.0	0.0	0.0	-389.2892	2897.285	NaN	NaN	1.1552	0.8644	0.0398	0.0238	0.0298	0.0184	0.0238
0.0	0.0	0.0	2236.7108	2838.285	NaN	NaN	0.5593	0.8632	0.0408	0.0236	0.0298	0.0184	0.0242
0.0	0.0	0.0	-324.2892	-253.715	NaN	NaN	0.439	0.8674	0.0389	0.023	0.0279	0.0187	0.0242
0.0	0.0	0.0	-132.2892	3508.285	NaN	NaN	1.0392	0.8648	0.0392	0.0236	0.0285	0.0193	0.0246
0.0	0.0	0.0	-1501.2892	1717.285	NaN	NaN	1.3	0.8659	0.0387	0.0233	0.0278	0.0195	0.0248
0.0	0.0	0.0	-1182.2892	3142.285	NaN	NaN	1.3	0.8669	0.038	0.0232	0.0275	0.0196	0.0248
0.0	0.0	0.0	319.7108	573.285	NaN	NaN	0.642	0.8688	0.0372	0.0228	0.0268	0.0198	0.0246
0.0	0.0	0.0	-843.2892	-46.715	NaN	NaN	0.0525	0.869	0.0368	0.0229	0.0268	0.02	0.0245
0.0	0.0	0.0	-1929.2892	404.285	NaN	NaN	-0.2651	0.8688	0.0367	0.023	0.027	0.0201	0.0245
0.0	0.0	0.0	-2224.2892	2143.285	NaN	NaN	-0.3	0.8698	0.0364	0.0228	0.027	0.0199	0.0242
0.0	0.0	0.0	872.7108	202.285	NaN	NaN	0.1882	0.8696	0.0363	0.023	0.027	0.02	0.0242
0.0	0.0	0.0	-415.2892	-807.715	NaN	NaN	0.6604	0.8701	0.036	0.023	0.0269	0.0199	0.0242
0.0	0.0	0.0	947.7108	374.285	NaN	NaN	0.2831	0.8697	0.0362	0.023	0.027	0.02	0.0242
0.0	0.0	0.0	-550.2892	-701.715	NaN	NaN	0.5605	0.869	0.0364	0.0231	0.0269	0.0201	0.0245
0.0	0.0	0.0	974.7108	1130.285	NaN	NaN	0.537	0.8684	0.0367	0.0232	0.0271	0.0201	0.0246
0.0	0.0	0.0	-705.2892	-770.715	NaN	NaN	0.5222	0.868	0.037	0.0231	0.027	0.0201	0.0248
0.0	0.0	0.0	-1516.2892	2338.285	NaN	NaN	1.3	0.8673	0.0373	0.0233	0.0271	0.02	0.025
0.0	0.0	0.0	-1389.2892	1492.285	NaN	NaN	1.3	0.8661	0.0378	0.0234	0.0271	0.0202	0.0253
0.0	0.0	0.0	-1892.2892	1264.285	NaN	NaN	-0.3	0.8652	0.0382	0.0236	0.0272	0.0203	0.0255
0.0	0.0	0.0	-2173.2892	4514.285	NaN	NaN	1.3	0.8644	0.0386	0.0237	0.0273	0.0203	0.0257
0.0	0.0	0.0	-1491.2892	2728.285	NaN	NaN	1.3	0.863	0.0392	0.0239	0.0274	0.0204	0.0261
0.0	0.0	0.0	-290.2892	1319.285	NaN	NaN	1.2821	0.862	0.0397	0.0241	0.0274	0.0203	0.0264
0.0	0.0	0.0	-164.2892	2124.285	NaN	NaN	1.0838	0.8618	0.0398	0.0242	0.0274	0.0202	0.0266
0.0	0.0	0.0	70.7108	4181.285	NaN	NaN	0.9834	0.8626	0.0392	0.0242	0.0272	0.0202	0.0266
0.0	0.0	0.0	-2212.2892	664.285	NaN	NaN	-0.3	0.863	0.0384	0.0242	0.0271	0.0206	0.0267
0.0	0.0	0.0	-960.2892	1154.285	NaN	NaN	1.3	0.8622	0.0383	0.0244	0.0272	0.021	0.0269
0.0	0.0	0.0	-531.2892	2032.285	NaN	NaN	1.3	0.8616	0.0384	0.0246	0.0272	0.0211	0.0271
0.0	0.0	0.0	-391.2892	-1936.715	NaN	NaN	0.8319	0.8608	0.0386	0.0248	0.0271	0.0213	0.0273
0.0	0.0	0.0	38.7108	498.285	NaN	NaN	0.9279	0.8599	0.0393	0.025	0.027	0.0213	0.0275
0.0	0.0	0.0	-577.2892	2154.285	NaN	NaN	1.3	0.8592	0.0399	0.0252	0.0269	0.0212	0.0276
0.0	0.0	0.0	-493.2892	2194.285	NaN	NaN	1.29	0.8586	0.0402	0.0254	0.0269	0.0211	0.0278
0.0	0.0	0.0	-1640.2892	1911.285	NaN	NaN	1.3	0.8582	0.0402	0.0255	0.0269	0.0212	0.028
0.0	0.0	0.0	-1046.2892	3267.285	NaN	NaN	1.3	0.8585	0.0401	0.0255	0.0268	0.0211	0.0279
0.0	0.0	0.0	1053.7108	324.285	NaN	NaN	0.2353	0.859	0.0397	0.0254	0.0268	0.0212	0.028
0.0	0.0	0.0	-928.2892	2208.285	NaN	NaN	1.3	0.8598	0.0391	0.0253	0.0268	0.0212	0.0279
0.0	0.0	0.0	-1153.2892	-230.715	NaN	NaN	0.1667	0.8596	0.0387	0.0253	0.0269	0.0215	0.028
0.0	0.0	0.0	-363.2892	1379.285	NaN	NaN	1.3	0.8601	0.0384	0.0252	0.0268	0.0216	0.0279
0.0	0.0	0.0	-961.2892	542.285	NaN	NaN	-0.3	0.8591	0.0387	0.0254	0.0268	0.0218	0.0282
0.0	0.0	0.0	-1362.2892	168.285	NaN	NaN	-0.1409	0.8588	0.039	0.0254	0.0269	0.0218	0.0282
0.0	0.0	0.0	497.7108	2882.285	NaN	NaN	0.8527	0.8584	0.0397	0.0255	0.0269	0.0213	0.0281
0.0	0.0	0.0	-1661.2892	2422.285	NaN	NaN	1.3	0.8599	0.039	0.0253	0.0267	0.0211	0.028
0.0	0.0	0.0	-719.2892	249.285	NaN	NaN	-0.3	0.8607	0.0383	0.0252	0.0266	0.0213	0.028
0.0	0.0	0.0	131.7108	-1991.715	NaN	NaN	1.0708	0.8594	0.0382	0.0254	0.0268	0.0218	0.0283
0.0	0.0	0.0	-1948.2892	3646.285	NaN	NaN	1.3	0.859	0.0387	0.0255	0.0267	0.0219	0.0282
0.0	0.0	0.0	-2083.2892	847.285	NaN	NaN	-0.3	0.8583	0.039	0.0256	0.0267	0.0219	0.0284
0.0	0.0	0.0	-1593.2892	3427.285	NaN	NaN	1.3	0.8576	0.0394	0.0258	0.0269	0.0218	0.0285
0.0	0.0	0.0	1619.7108	1210.285	NaN	NaN	0.4277	0.8578	0.0394	0.0258	0.0268	0.0218	0.0285
0.0	0.0	0.0	151.7108	523.285	NaN	NaN	0.7752	0.8581	0.0391	0.0258	0.0267	0.022	0.0284
0.0	0.0	0.0	-744.2892	764.285	NaN	NaN	1.3	0.8571	0.0392	0.026	0.0268	0.0223	0.0286
0.0	0.0	0.0	-143.2892	2475.285	NaN	NaN	1.0614	0.8564	0.0395	0.0262	0.0269	0.0224	0.0287
0.0	0.0	0.0	731.7108	-696.715	NaN	NaN	-0.3	0.8562	0.0394	0.0261	0.0269	0.0225	0.0289
0.0	0.0	0.0	416.7108	1522.285	NaN	NaN	0.7851	0.8562	0.0394	0.0262	0.027	0.0224	0.0288
0.0	0.0	0.0	-359.2892	-280.715	NaN	NaN	0.4386	0.8566	0.0392	0.0261	0.0268	0.0226	0.0289
0.0	0.0	0.0	1264.7108	258.285	NaN	NaN	0.1696	0.855	0.0396	0.0264	0.027	0.0229	0.0291
0.0	0.0	0.0	-1104.2892	-114.715	NaN	NaN	0.0941	0.8542	0.04	0.0264	0.0271	0.0231	0.0292
0.0	0.0	0.0	-661.2892	2317.285	NaN	NaN	1.3	0.854	0.0404	0.0265	0.0272	0.0229	0.0291
0.0	0.0	0.0	-812.2892	-1672.715	NaN	NaN	0.6731	0.8537	0.0403	0.0264	0.0272	0.0231	0.0293
0.0	0.0	0.0	909.7108	611.285	NaN	NaN	0.4019	0.8534	0.0406	0.0265	0.0273	0.0229	0.0293
0.0	0.0	0.0	102.7108	556.285	NaN	NaN	0.8441	0.853	0.0407	0.0265	0.0274	0.0229	0.0295
0.0	0.0	0.0	-1142.2892	2684.285	NaN	NaN	1.3	0.8529	0.0408	0.0265	0.0275	0.0228	0.0295
0.0	0.0	0.0	2342.7108	-472.715	NaN	NaN	-0.2528	0.853	0.0407	0.0264	0.0275	0.0228	0.0296
0.0	0.0	0.0	-104.2892	908.285	NaN	NaN	1.1297	0.8534	0.0406	0.0263	0.0275	0.0227	0.0295
0.0	0.0	0.0	-358.2892	770.285	NaN	NaN	1.3	0.8524	0.041	0.0263	0.0278	0.0228	0.0297
0.0	0.0	0.0	-819.2892	1973.285	NaN	NaN	1.3	0.8519	0.0413	0.0262	0.028	0.0228	0.0298
0.0	0.0	0.0	-905.2892	4096.285	NaN	NaN	1.2837	0.8516	0.0418	0.026	0.0283	0.0225	0.0297
0.0	0.0	0.0	-1183.2892	612.285	NaN	NaN	-0.3	0.8518	0.0414	0.0258	0.0283	0.0227	0.0299
0.0	0.0	0.0	-1110.2892	2414.285	NaN	NaN	1.3	0.8499	0.0418	0.0259	0.0289	0.0231	0.0304
0.0	0.0	0.0	2735.7108	2313.285	NaN	NaN	0.4582	0.8495	0.0423	0.0255	0.0293	0.0227	0.0306
0.0	0.0	0.0	-1361.2892	3013.285	NaN	NaN	1.3	0.8499	0.0413	0.0254	0.0296	0.023	0.0309
0.0	0.0	0.0	-616.2892	692.285	NaN	NaN	1.3	0.848	0.0402	0.0257	0.03	0.0242	0.0319
0.0	0.0	0.0	-988.2892	642.285	NaN	NaN	-0.3	0.8465	0.0401	0.0255	0.0305	0.0249	0.0325
0.0	0.0	0.0	-1308.2892	-1433.715	NaN	NaN	0.5229	0.8424	0.0411	0.0259	0.0313	0.0258	0.0335
0.0	0.0	0.0	1802.7108	4462.285	NaN	NaN	0.7123	0.8421	0.0423	0.0254	0.0321	0.0249	0.0332
0.0	0.0	0.0	15.7108	1768.285	NaN	NaN	0.9912	0.843	0.042	0.0252	0.032	0.0247	0.0331
0.0	0.0	0.0	141.7108	193.285	NaN	NaN	0.577	0.8423	0.0416	0.0254	0.0322	0.0251	0.0335
0.0	0.0	0.0	-759.2892	1311.285	NaN	NaN	1.3	0.8427	0.0409	0.0254	0.032	0.0253	0.0336
0.0	0.0	0.0	-2304.2892	1542.285	NaN	NaN	-0.3	0.8422	0.0407	0.0255	0.032	0.0257	0.0339
0.0	0.0	0.0	-1437.2892	759.285	NaN	NaN	-0.3	0.8411	0.041	0.0256	0.0321	0.026	0.0342
0.0	0.0	0.0	-2224.2892	1319.285	NaN	NaN	-0.3	0.8414	0.0416	0.0253	0.0326	0.0253	0.0336
0.0	0.0	0.0	1021.7108	1365.285	NaN	NaN	0.572	0.8405	0.0425	0.0251	0.0332	0.0252	0.0334
0.0	0.0	0.0	-413.2892	3084.285	NaN	NaN	1.1547	0.842	0.0424	0.0246	0.0331	0.0247	0.0331
0.0	0.0	0.0	-17.2892	676.285	NaN	NaN	1.0262	0.8416	0.0425	0.0246	0.0333	0.0248	0.0332
0.0	0.0	0.0	-1237.2892	3600.285	NaN	NaN	1.3	0.8414	0.0426	0.0246	0.034	0.0244	0.033
0.0	0.0	0.0	-248.2892	6788.285	NaN	NaN	1.038	0.8415	0.0427	0.0244	0.0347	0.024	0.0327
0.0	0.0	0.0	-1252.2892	-140.715	NaN	NaN	0.101	0.843	0.0418	0.0241	0.034	0.0241	0.033
0.0	0.0	0.0	-836.2892	1499.285	NaN	NaN	1.3	0.8411	0.0418	0.0245	0.0355	0.0239	0.033
0.0	0.0	0.0	-768.2892	17.285	NaN	NaN	-0.023	0.8445	0.0409	0.0237	0.0346	0.0237	0.0325
0.0	0.0	0.0	943.7108	-1399.715	NaN	NaN	1.3	0.8431	0.0406	0.0239	0.035	0.0242	0.0331
0.0	0.0	0.0	-696.2892	469.285	NaN	NaN	-0.3	0.8419	0.0408	0.0243	0.0365	0.0237	0.0328
0.0	0.0	0.0	-1733.2892	2246.285	NaN	NaN	1.3	0.8405	0.0412	0.0245	0.0388	0.0229	0.0321
0.0	0.0	0.0	-1107.2892	3370.285	NaN	NaN	1.3	0.8442	0.0405	0.0237	0.0379	0.0223	0.0314
0.0	0.0	0.0	-47.2892	-2509.715	NaN	NaN	0.9815	0.8445	0.04	0.0237	0.037	0.023	0.0319
0.0	0.0	0.0	-685.2892	-554.715	NaN	NaN	0.4473	0.842	0.0405	0.0241	0.0387	0.0229	0.0318
0.0	0.0	0.0	-1325.2892	4875.285	NaN	NaN	1.3	0.8386	0.042	0.0243	0.0417	0.0223	0.031
0.0	0.0	0.0	160.7108	2253.285	NaN	NaN	0.9334	0.8401	0.0421	0.0236	0.0418	0.0218	0.0306
0.0	0.0	0.0	-195.2892	-723.715	NaN	NaN	0.7875	0.8388	0.0426	0.0236	0.0425	0.0218	0.0307
0.0	0.0	0.0	939.7108	1200.285	NaN	NaN	0.5609	0.8373	0.0425	0.0236	0.0446	0.0212	0.0307
0.0	0.0	0.0	1340.7108	4527.285	NaN	NaN	0.7715	0.8273	0.0463	0.0241	0.049	0.0215	0.0318
0.0	0.0	0.0	831.7108	14.285	NaN	NaN	0.0169	0.8335	0.0458	0.023	0.0453	0.0211	0.0313
0.0	0.0	0.0	653.7108	2120.285	NaN	NaN	0.7643	0.8336	0.0452	0.0232	0.0448	0.0213	0.0319
0.0	0.0	0.0	2419.7108	2245.285	NaN	NaN	0.4813	0.8303	0.047	0.0233	0.0454	0.0213	0.0327
0.0	0.0	0.0	355.7108	878.285	NaN	NaN	0.7117	0.8272	0.0484	0.0234	0.0462	0.0212	0.0335
0.0	0.0	0.0	-159.2892	2791.285	NaN	NaN	1.0605	0.8266	0.0489	0.0232	0.0462	0.0212	0.0339
0.0	0.0	0.0	-412.2892	752.285	NaN	NaN	1.3	0.8285	0.0486	0.0228	0.0446	0.0215	0.034
0.0	0.0	0.0	-254.2892	-239.715	NaN	NaN	0.4852	0.8301	0.0477	0.0226	0.0436	0.0216	0.0344
0.0	0.0	0.0	-8.2892	2696.285	NaN	NaN	1.0031	0.8271	0.0477	0.023	0.046	0.0211	0.035
0.0	0.0	0.0	613.7108	5048.285	NaN	NaN	0.8916	0.8193	0.0509	0.0233	0.0502	0.0206	0.0357
0.0	0.0	0.0	592.7108	1753.285	NaN	NaN	0.7474	0.822	0.0512	0.0226	0.0476	0.0212	0.0354
0.0	0.0	0.0	-985.2892	748.285	NaN	NaN	-0.3	0.8332	0.0454	0.0225	0.0437	0.0212	0.034
0.0	0.0	0.0	29.7108	2135.285	NaN	NaN	0.9863	0.8239	0.0485	0.0234	0.0475	0.0216	0.035
0.0	0.0	0.0	-1565.2892	-181.715	NaN	NaN	0.104	0.8309	0.046	0.0228	0.0458	0.0211	0.0333
0.0	0.0	0.0	-2910.2892	4471.285	NaN	NaN	1.3	0.8272	0.0468	0.0234	0.0481	0.0215	0.033
0.0	0.0	0.0	408.7108	-393.715	NaN	NaN	-0.3	0.8393	0.0429	0.0226	0.0427	0.0217	0.0308
0.0	0.0	0.0	-708.2892	461.285	NaN	NaN	-0.3	0.8394	0.0407	0.0234	0.0446	0.0213	0.0306
0.0	0.0	0.0	522.7108	4271.285	NaN	NaN	0.891	0.8281	0.0436	0.0247	0.0509	0.0212	0.0315
0.0	0.0	0.0	-1034.2892	2214.285	NaN	NaN	1.3	0.8378	0.0412	0.0237	0.0472	0.0205	0.0296
0.0	0.0	0.0	-733.2892	1035.285	NaN	NaN	1.3	0.8323	0.0418	0.0251	0.0491	0.0211	0.0307
0.0	0.0	0.0	112.7108	-2623.715	NaN	NaN	1.0449	0.8498	0.037	0.023	0.0419	0.0202	0.0281
0.0	0.0	0.0	944.7108	2758.285	NaN	NaN	0.7449	0.8348	0.0391	0.0259	0.0486	0.021	0.0306
0.0	0.0	0.0	-1715.2892	297.285	NaN	NaN	-0.2097	0.8488	0.0369	0.0233	0.0431	0.02	0.0279
0.0	0.0	0.0	-2960.2892	2785.285	NaN	NaN	-0.3	0.833	0.0388	0.0265	0.0503	0.0207	0.0307
0.0	0.0	0.0	-1189.2892	1414.285	NaN	NaN	1.3	0.8459	0.0377	0.0238	0.0444	0.0201	0.0279
0.0	0.0	0.0	-758.2892	-336.715	NaN	NaN	0.3075	0.8408	0.0378	0.0251	0.0461	0.0207	0.0294
0.0	0.0	0.0	-463.2892	857.285	NaN	NaN	1.3	0.8422	0.0375	0.0246	0.0472	0.02	0.0286
0.0	0.0	0.0	58.7108	2305.285	NaN	NaN	0.9752	0.8199	0.0438	0.0271	0.0578	0.0204	0.031
0.0	0.0	0.0	66.7108	780.285	NaN	NaN	0.9212	0.8241	0.0443	0.0255	0.0579	0.0189	0.0294
0.0	0.0	0.0	3741.7108	662.285	NaN	NaN	0.1504	0.7935	0.0521	0.0282	0.0766	0.0183	0.0313
0.0	0.0	0.0	4389.7108	3084.285	NaN	NaN	0.4127	0.7703	0.0589	0.0287	0.0927	0.0167	0.0326
0.0	0.0	0.0	4048.7108	1806.285	NaN	NaN	0.3085	0.7303	0.0677	0.0336	0.1145	0.0168	0.0371
0.0	0.0	0.0	4713.7108	1585.285	NaN	NaN	0.2517	0.7497	0.0625	0.0305	0.1049	0.0161	0.0363
0.0	0.0	0.0	570.7108	1264.285	NaN	NaN	0.689	0.6921	0.0729	0.037	0.1388	0.017	0.0422
0.0	0.0	0.0	673.7108	2294.285	NaN	NaN	0.773	0.6967	0.0712	0.0344	0.1395	0.0165	0.0416
0.0	0.0	0.0	5041.7108	8654.285	NaN	NaN	0.6319	0.6155	0.0804	0.0414	0.1935	0.0185	0.0507
0.0	0.0	0.0	4600.7108	4483.285	NaN	NaN	0.4935	0.6501	0.0775	0.0365	0.1707	0.0179	0.0472
0.0	0.0	0.0	4365.7108	6611.285	NaN	NaN	0.6023	0.609	0.0786	0.0399	0.2011	0.0192	0.0522
0.0	0.0	0.0	1039.7108	8028.285	NaN	NaN	0.8853	0.6106	0.0777	0.0368	0.2042	0.0194	0.0513
0.0	0.0	0.0	1390.7108	5509.285	NaN	NaN	0.7984	0.5728	0.0804	0.0391	0.2317	0.0202	0.0557
0.0	0.0	0.0	5598.7108	3794.285	NaN	NaN	0.4039	0.6257	0.0773	0.034	0.1943	0.0187	0.05
0.0	0.0	0.0	3391.7108	5627.285	NaN	NaN	0.6239	0.6088	0.0771	0.0362	0.2073	0.019	0.0517
0.0	0.0	0.0	2945.7108	3982.285	NaN	NaN	0.5748	0.6179	0.0769	0.0334	0.2039	0.0185	0.0494
0.0	0.0	0.0	4239.7108	6809.285	NaN	NaN	0.6163	0.5852	0.0751	0.0354	0.2315	0.0192	0.0536
0.0	0.0	0.0	2294.7108	5298.285	NaN	NaN	0.6978	0.6335	0.0757	0.0322	0.1894	0.0196	0.0496
0.0	0.0	0.0	1854.7108	212.285	NaN	NaN	0.1027	0.7527	0.0668	0.0254	0.1036	0.0173	0.0342
0.0	0.0	0.0	1268.7108	-421.715	NaN	NaN	-0.3	0.7733	0.0579	0.0261	0.09	0.0186	0.0341
0.0	0.0	0.0	286.7108	3196.285	NaN	NaN	0.9177	0.7763	0.0558	0.0264	0.0886	0.019	0.034
0.0	0.0	0.0	-177.2892	1649.285	NaN	NaN	1.1204	0.7767	0.0574	0.0269	0.0835	0.0202	0.0352
0.0	0.0	0.0	2433.7108	-1516.715	NaN	NaN	-0.3	0.8141	0.0455	0.0242	0.0665	0.0188	0.031
0.0	0.0	0.0	1644.7108	2511.285	NaN	NaN	0.6043	0.7644	0.0569	0.0288	0.0926	0.0202	0.0371
0.0	0.0	0.0	-1809.2892	1064.285	NaN	NaN	-0.3	0.7943	0.0512	0.0248	0.0793	0.0184	0.0319
0.0	0.0	0.0	20.7108	3819.285	NaN	NaN	0.9946	0.7534	0.0624	0.0291	0.0982	0.0197	0.0372
0.0	0.0	0.0	-237.2892	94.285	NaN	NaN	-0.3	0.8081	0.0502	0.0236	0.0689	0.0187	0.0305
0.0	0.0	0.0	-1096.2892	1806.285	NaN	NaN	1.3	0.7859	0.0547	0.0273	0.0766	0.0204	0.0352
0.0	0.0	0.0	-1375.2892	1449.285	NaN	NaN	1.3	0.8182	0.046	0.0238	0.0623	0.0188	0.031
0.0	0.0	0.0	-600.2892	3159.285	NaN	NaN	1.2346	0.7722	0.0554	0.029	0.0861	0.0197	0.0376
0.0	0.0	0.0	-1003.2892	2571.285	NaN	NaN	1.3	0.7969	0.0525	0.0252	0.0738	0.0186	0.033
0.0	0.0	0.0	2249.7108	1202.285	NaN	NaN	0.3483	0.7622	0.0565	0.0302	0.0929	0.0191	0.039
0.0	0.0	0.0	1126.7108	1352.285	NaN	NaN	0.5455	0.7739	0.0552	0.0274	0.0891	0.0183	0.0361
0.0	0.0	0.0	851.7108	3836.285	NaN	NaN	0.8183	0.7385	0.0596	0.0318	0.1088	0.0188	0.0424
0.0	0.0	0.0	2254.7108	3127.285	NaN	NaN	0.5811	0.7587	0.0573	0.0288	0.0992	0.0178	0.0382
0.0	0.0	0.0	1550.7108	5299.285	NaN	NaN	0.7736	0.724	0.0592	0.0334	0.1209	0.0183	0.0443
0.0	0.0	0.0	2162.7108	4692.285	NaN	NaN	0.6845	0.7493	0.0578	0.0302	0.1057	0.018	0.039
0.0	0.0	0.0	3187.7108	2096.285	NaN	NaN	0.3967	0.7599	0.0555	0.0312	0.0974	0.0182	0.0377
0.0	0.0	0.0	1100.7108	998.285	NaN	NaN	0.4756	0.775	0.0531	0.0298	0.0884	0.0182	0.0354
0.0	0.0	0.0	2317.7108	2854.285	NaN	NaN	0.5519	0.7651	0.0518	0.0317	0.0952	0.0186	0.0377
0.0	0.0	0.0	2318.7108	2054.285	NaN	NaN	0.4698	0.772	0.0513	0.0308	0.0908	0.0185	0.0366
0.0	0.0	0.0	-1279.2892	1222.285	NaN	NaN	-0.3	0.7866	0.0499	0.0303	0.0799	0.0183	0.0349
0.0	0.0	0.0	1679.7108	-394.715	NaN	NaN	-0.3	0.8065	0.0451	0.029	0.0685	0.018	0.0329
0.0	0.0	0.0	621.7108	2739.285	NaN	NaN	0.815	0.8093	0.0442	0.0298	0.065	0.0184	0.0333
0.0	0.0	0.0	-2095.2892	1330.285	NaN	NaN	-0.3	0.8353	0.0403	0.0268	0.0498	0.0183	0.0295
0.0	0.0	0.0	-160.2892	27.285	NaN	NaN	-0.2051	0.8493	0.0367	0.0255	0.0416	0.0187	0.0283
0.0	0.0	0.0	-1431.2892	11.285	NaN	NaN	-0.0079	0.8509	0.0351	0.0257	0.0404	0.019	0.0289
0.0	0.0	0.0	-885.2892	810.285	NaN	NaN	-0.3	0.8456	0.0353	0.0272	0.0419	0.0194	0.0307
0.0	0.0	0.0	-703.2892	2264.285	NaN	NaN	1.3	0.8497	0.0339	0.0269	0.0395	0.0192	0.0308
0.0	0.0	0.0	287.7108	3057.285	NaN	NaN	0.914	0.8403	0.0349	0.0294	0.042	0.0194	0.0341
0.0	0.0	0.0	-1078.2892	1950.285	NaN	NaN	1.3	0.8515	0.0342	0.027	0.0363	0.019	0.0321
0.0	0.0	0.0	585.7108	2121.285	NaN	NaN	0.7836	0.849	0.0344	0.0279	0.0358	0.0191	0.0339
0.0	0.0	0.0	-508.2892	4629.285	NaN	NaN	1.1233	0.8524	0.0354	0.0267	0.0333	0.0191	0.0331
0.0	0.0	0.0	-744.2892	1105.285	NaN	NaN	1.3	0.859	0.0356	0.0251	0.0294	0.0197	0.0312
0.0	0.0	0.0	-283.2892	1309.285	NaN	NaN	1.2761	0.8628	0.0356	0.0242	0.0275	0.0201	0.0297
0.0	0.0	0.0	-1304.2892	1006.285	NaN	NaN	-0.3	0.8647	0.0356	0.0237	0.0267	0.0202	0.0292
0.0	0.0	0.0	-933.2892	-1049.715	NaN	NaN	0.5294	0.8636	0.0359	0.0239	0.0266	0.0206	0.0294
0.0	0.0	0.0	-1424.2892	182.285	NaN	NaN	-0.1468	0.8624	0.0355	0.0242	0.0268	0.021	0.0301
0.0	0.0	0.0	667.7108	2944.285	NaN	NaN	0.8151	0.8547	0.0362	0.0259	0.0292	0.0211	0.0328
0.0	0.0	0.0	-480.2892	1404.285	NaN	NaN	1.3	0.858	0.0374	0.0252	0.0271	0.0207	0.0316
0.0	0.0	0.0	-1157.2892	87.285	NaN	NaN	-0.0816	0.8605	0.0373	0.0249	0.0256	0.0211	0.0306
0.0	0.0	0.0	-2163.2892	1416.285	NaN	NaN	-0.3	0.8632	0.0369	0.0243	0.0247	0.0212	0.0297
0.0	0.0	0.0	-1660.2892	-384.715	NaN	NaN	0.1881	0.8662	0.0363	0.0236	0.0239	0.0211	0.0288
0.0	0.0	0.0	-2534.2892	2177.285	NaN	NaN	-0.3	0.8654	0.0361	0.0239	0.0241	0.0215	0.029
0.0	0.0	0.0	1935.7108	1701.285	NaN	NaN	0.4678	0.8638	0.0363	0.0243	0.0244	0.022	0.0292
0.0	0.0	0.0	-454.2892	-1574.715	NaN	NaN	0.7761	0.8687	0.0346	0.0235	0.0234	0.0219	0.028
0.0	0.0	0.0	-1148.2892	-269.715	NaN	NaN	0.1902	0.8682	0.0336	0.024	0.0235	0.0225	0.0282
0.0	0.0	0.0	-41.2892	-1112.715	NaN	NaN	0.9642	0.8711	0.0324	0.0237	0.0231	0.0223	0.0273
0.0	0.0	0.0	-1321.2892	965.285	NaN	NaN	-0.3	0.8731	0.0313	0.0235	0.0231	0.0225	0.0266
0.0	0.0	0.0	-476.2892	1280.285	NaN	NaN	1.3	0.8776	0.0295	0.0229	0.0228	0.0222	0.0252
0.0	0.0	0.0	-1487.2892	-1536.715	NaN	NaN	0.5082	0.8824	0.0274	0.0222	0.0226	0.022	0.0234
0.0	0.0	0.0	-501.2892	2192.285	NaN	NaN	1.2964	0.8855	0.026	0.0217	0.0224	0.0221	0.0223
0.0	0.0	0.0	-1160.2892	1138.285	NaN	NaN	-0.3	0.8886	0.0249	0.0212	0.0221	0.0218	0.0213
0.0	0.0	0.0	-1848.2892	54.285	NaN	NaN	-0.0303	0.8907	0.024	0.0211	0.0219	0.0216	0.0206
0.0	0.0	0.0	1389.7108	1572.285	NaN	NaN	0.5308	0.892	0.0235	0.021	0.0217	0.0214	0.0203
0.0	0.0	0.0	-2661.2892	-774.715	NaN	NaN	0.2255	0.8932	0.0233	0.021	0.0214	0.0211	0.02
0.0	0.0	0.0	-2159.2892	1573.285	NaN	NaN	-0.3	0.8939	0.023	0.021	0.0213	0.0209	0.0199
0.0	0.0	0.0	549.7108	25.285	NaN	NaN	0.044	0.8949	0.0228	0.0209	0.021	0.0206	0.0197
0.0	0.0	0.0	-1277.2892	86.285	NaN	NaN	-0.0724	0.8952	0.0228	0.021	0.0209	0.0204	0.0197
0.0	0.0	0.0	-1892.2892	-668.715	NaN	NaN	0.2611	0.8956	0.0226	0.021	0.0208	0.0202	0.0197
0.0	0.0	0.0	-1693.2892	343.285	NaN	NaN	-0.2543	0.8955	0.0225	0.0211	0.0209	0.0202	0.0197
0.0	0.0	0.0	22.7108	-295.715	NaN	NaN	1.0832	0.8954	0.0224	0.0212	0.0209	0.0202	0.0199
0.0	0.0	0.0	-1122.2892	-379.715	NaN	NaN	0.2528	0.8957	0.0222	0.0212	0.0209	0.02	0.02
0.0	0.0	0.0	-1057.2892	-103.715	NaN	NaN	0.0893	0.8957	0.022	0.0213	0.0209	0.02	0.0201
0.0	0.0	0.0	-274.2892	2273.285	NaN	NaN	1.1372	0.8967	0.0217	0.0209	0.0205	0.0199	0.0203
0.0	0.0	0.0	482.7108	-58.715	NaN	NaN	-0.1385	0.8967	0.0217	0.0208	0.0204	0.0199	0.0204
0.0	0.0	0.0	318.7108	1105.285	NaN	NaN	0.7762	0.897	0.0217	0.0207	0.0203	0.0199	0.0204
0.0	0.0	0.0	1564.7108	-853.715	NaN	NaN	-0.3	0.8969	0.0218	0.0207	0.0203	0.0199	0.0204
0.0	0.0	0.0	-660.2892	1367.285	NaN	NaN	1.3	0.8969	0.0219	0.0207	0.0203	0.0199	0.0203
0.0	0.0	0.0	-954.2892	1281.285	NaN	NaN	1.3	0.8969	0.022	0.0207	0.0203	0.0198	0.0201
0.0	0.0	0.0	-1525.2892	-837.715	NaN	NaN	0.3545	0.8967	0.0221	0.0208	0.0205	0.0198	0.02
0.0	0.0	0.0	-2327.2892	1041.285	NaN	NaN	-0.3	0.8969	0.0221	0.0207	0.0205	0.0198	0.0199
0.0	0.0	0.0	-1637.2892	2431.285	NaN	NaN	1.3	0.8974	0.0221	0.0206	0.0204	0.0196	0.0199
0.0	0.0	0.0	-1714.2892	-360.715	NaN	NaN	0.1738	0.8977	0.022	0.0205	0.0203	0.0195	0.02
0.0	0.0	0.0	-1809.2892	1393.285	NaN	NaN	-0.3	0.8981	0.0218	0.0204	0.0202	0.0194	0.02
0.0	0.0	0.0	-1737.2892	3091.285	NaN	NaN	1.3	0.8985	0.0218	0.0204	0.02	0.0193	0.0201
0.0	0.0	0.0	-1974.2892	1558.285	NaN	NaN	-0.3	0.8996	0.0215	0.0202	0.0199	0.0189	0.0199
0.0	0.0	0.0	-759.2892	-1092.715	NaN	NaN	0.59	0.9015	0.0211	0.0198	0.0196	0.0187	0.0193
0.0	0.0	0.0	-1614.2892	1366.285	NaN	NaN	-0.3	0.9019	0.0213	0.0195	0.0195	0.0186	0.0192
0.0	0.0	0.0	-1859.2892	-772.715	NaN	NaN	0.2936	0.9024	0.0214	0.0193	0.0194	0.0185	0.0191
0.0	0.0	0.0	-3999.2892	1740.285	NaN	NaN	-0.3	0.902	0.0215	0.0191	0.0195	0.0185	0.0194
0.0	0.0	0.0	217.7108	1269.285	NaN	NaN	0.8536	0.8994	0.0224	0.0193	0.0197	0.0188	0.0204
0.0	0.0	0.0	-1408.2892	3097.285	NaN	NaN	1.3	0.8947	0.0242	0.0198	0.0201	0.0192	0.022
0.0	0.0	0.0	-1469.2892	1267.285	NaN	NaN	-0.3	0.8918	0.0256	0.0199	0.0204	0.0196	0.0228
0.0	0.0	0.0	-641.2892	1751.285	NaN	NaN	1.3	0.8909	0.0264	0.0196	0.0205	0.0198	0.0228
0.0	0.0	0.0	-3309.2892	1320.285	NaN	NaN	-0.3	0.8905	0.0268	0.0194	0.0208	0.02	0.0225
0.0	0.0	0.0	-2319.2892	-22.715	NaN	NaN	0.0097	0.8913	0.0269	0.019	0.0208	0.02	0.0222
0.0	0.0	0.0	-1815.2892	1321.285	NaN	NaN	-0.3	0.8896	0.0277	0.0189	0.0212	0.0202	0.0224
0.0	0.0	0.0	375.7108	544.285	NaN	NaN	0.5916	0.8867	0.029	0.0191	0.0216	0.0205	0.0231
0.0	0.0	0.0	1059.7108	455.285	NaN	NaN	0.3005	0.8839	0.0304	0.0192	0.022	0.0207	0.0237
0.0	0.0	0.0	-1055.2892	1271.285	NaN	NaN	1.3	0.8818	0.0315	0.0193	0.0224	0.0209	0.0241
0.0	0.0	0.0	-1603.2892	3025.285	NaN	NaN	1.3	0.8781	0.0333	0.0198	0.023	0.021	0.0248
0.0	0.0	0.0	-398.2892	-134.715	NaN	NaN	0.2527	0.8779	0.0335	0.02	0.023	0.0209	0.0248
0.0	0.0	0.0	-2895.2892	2044.285	NaN	NaN	-0.3	0.8779	0.0336	0.0201	0.0232	0.0208	0.0244
0.0	0.0	0.0	-722.2892	555.285	NaN	NaN	-0.3	0.8776	0.0342	0.0203	0.0233	0.0207	0.0239
0.0	0.0	0.0	-1843.2892	-21.715	NaN	NaN	0.0116	0.8834	0.0322	0.0194	0.0226	0.0202	0.0222
0.0	0.0	0.0	-2091.2892	-312.715	NaN	NaN	0.1301	0.886	0.0313	0.0189	0.0224	0.0202	0.0212
0.0	0.0	0.0	-2628.2892	1217.285	NaN	NaN	-0.3	0.8863	0.0314	0.0186	0.0227	0.0203	0.0207
0.0	0.0	0.0	-3911.2892	899.285	NaN	NaN	-0.2986	0.8829	0.0331	0.0186	0.0235	0.0206	0.0212
0.0	0.0	0.0	-3100.2892	-938.715	NaN	NaN	0.2324	0.8832	0.033	0.0184	0.0238	0.0206	0.021
0.0	0.0	0.0	-1135.2892	1784.285	NaN	NaN	1.3	0.8794	0.0348	0.0187	0.0246	0.021	0.0215
0.0	0.0	0.0	-2445.2892	-619.715	NaN	NaN	0.2022	0.8791	0.035	0.0187	0.0246	0.0209	0.0215
0.0	0.0	0.0	-3196.2892	2615.285	NaN	NaN	-0.3	0.8791	0.0348	0.0187	0.0248	0.0211	0.0215
0.0	0.0	0.0	-234.2892	3033.285	NaN	NaN	1.0837	0.8723	0.0377	0.0195	0.0259	0.0217	0.023
0.0	0.0	0.0	-2778.2892	1169.285	NaN	NaN	-0.3	0.8736	0.0369	0.0196	0.0253	0.0216	0.023
0.0	0.0	0.0	-1086.2892	2341.285	NaN	NaN	1.3	0.8751	0.0358	0.0196	0.0249	0.0216	0.0228
0.0	0.0	0.0	-1916.2892	1383.285	NaN	NaN	-0.3	0.8743	0.0361	0.02	0.0248	0.0217	0.0231
0.0	0.0	0.0	-2153.2892	-1213.715	NaN	NaN	0.3605	0.88	0.0338	0.0195	0.0235	0.021	0.0222
0.0	0.0	0.0	-3360.2892	-1359.715	NaN	NaN	0.2881	0.8854	0.0311	0.0189	0.0226	0.0209	0.0211
0.0	0.0	0.0	-2373.2892	182.285	NaN	NaN	-0.0832	0.8801	0.0334	0.0193	0.0236	0.0218	0.0218
0.0	0.0	0.0	-2793.2892	-1916.715	NaN	NaN	0.4069	0.8796	0.0336	0.0192	0.0238	0.022	0.0218
0.0	0.0	0.0	-3394.2892	2450.285	NaN	NaN	-0.3	0.8749	0.0351	0.0199	0.0248	0.0227	0.0226
0.0	0.0	0.0	-1229.2892	558.285	NaN	NaN	-0.3	0.8721	0.0362	0.0207	0.0248	0.0227	0.0235
0.0	0.0	0.0	-2025.2892	-3927.715	NaN	NaN	0.6598	0.8788	0.0327	0.0198	0.0238	0.0224	0.0225
0.0	0.0	0.0	782.7108	2840.285	NaN	NaN	0.784	0.8664	0.0381	0.0209	0.0254	0.0239	0.0252
0.0	0.0	0.0	-1832.2892	1389.285	NaN	NaN	-0.3	0.866	0.0382	0.0207	0.0258	0.0241	0.0252
0.0	0.0	0.0	-575.2892	2426.285	NaN	NaN	1.3	0.8642	0.0387	0.021	0.0262	0.0244	0.0255
0.0	0.0	0.0	-2395.2892	2892.285	NaN	NaN	1.3	0.861	0.0398	0.0218	0.0268	0.0246	0.0259
0.0	0.0	0.0	-2560.2892	-1805.715	NaN	NaN	0.4136	0.8691	0.0358	0.0214	0.0254	0.0238	0.0245
0.0	0.0	0.0	-1299.2892	-791.715	NaN	NaN	0.3786	0.8723	0.0344	0.0212	0.0246	0.0234	0.0241
0.0	0.0	0.0	-1175.2892	-195.715	NaN	NaN	0.1428	0.8689	0.0356	0.0217	0.0252	0.0239	0.0247
0.0	0.0	0.0	-1719.2892	-243.715	NaN	NaN	0.1242	0.8688	0.0357	0.0217	0.0253	0.024	0.0245
0.0	0.0	0.0	-2159.2892	3712.285	NaN	NaN	1.3	0.8662	0.037	0.0221	0.0255	0.024	0.0252
0.0	0.0	0.0	-387.2892	-229.715	NaN	NaN	0.3723	0.8689	0.0355	0.0219	0.0251	0.0238	0.0249
0.0	0.0	0.0	-1567.2892	375.285	NaN	NaN	-0.3	0.8699	0.0347	0.0218	0.0248	0.0238	0.0249
0.0	0.0	0.0	-3043.2892	4532.285	NaN	NaN	1.3	0.8659	0.0366	0.0225	0.0252	0.024	0.0257
0.0	0.0	0.0	-2422.2892	911.285	NaN	NaN	-0.3	0.8691	0.0348	0.0224	0.0247	0.0236	0.0253
0.0	0.0	0.0	-1642.2892	609.285	NaN	NaN	-0.3	0.8731	0.0324	0.0221	0.024	0.0233	0.025
0.0	0.0	0.0	-2302.2892	116.285	NaN	NaN	-0.0532	0.8731	0.0326	0.0222	0.0238	0.0233	0.025
0.0	0.0	0.0	-1860.2892	1295.285	NaN	NaN	-0.3	0.8707	0.034	0.0226	0.0239	0.0233	0.0255
0.0	0.0	0.0	-1039.2892	4321.285	NaN	NaN	1.3	0.8696	0.0348	0.0228	0.0238	0.0232	0.0259
0.0	0.0	0.0	-611.2892	2190.285	NaN	NaN	1.3	0.8705	0.0341	0.0229	0.0235	0.023	0.026
0.0	0.0	0.0	-3232.2892	690.285	NaN	NaN	-0.2716	0.8726	0.033	0.0227	0.0232	0.0229	0.0256
0.0	0.0	0.0	-1158.2892	4551.285	NaN	NaN	1.3	0.8701	0.0341	0.0235	0.0232	0.0228	0.0263
0.0	0.0	0.0	-3273.2892	3489.285	NaN	NaN	1.3	0.8726	0.0321	0.0233	0.0231	0.0227	0.0263
0.0	0.0	0.0	-2234.2892	963.285	NaN	NaN	-0.3	0.8746	0.0305	0.023	0.0232	0.0227	0.026
0.0	0.0	0.0	-1821.2892	1966.285	NaN	NaN	1.3	0.8757	0.0302	0.0226	0.0233	0.0228	0.0253
0.0	0.0	0.0	-3884.2892	4028.285	NaN	NaN	1.3	0.8751	0.0304	0.0228	0.0234	0.0229	0.0254
0.0	0.0	0.0	-1439.2892	1418.285	NaN	NaN	-0.3	0.8769	0.0296	0.0224	0.0232	0.0228	0.0252
0.0	0.0	0.0	-840.2892	-1045.715	NaN	NaN	0.5545	0.8772	0.0294	0.0222	0.0233	0.0229	0.025
0.0	0.0	0.0	-176.2892	363.285	NaN	NaN	1.3	0.8756	0.0298	0.0226	0.0235	0.0231	0.0253
0.0	0.0	0.0	-833.2892	1297.285	NaN	NaN	1.3	0.8771	0.0292	0.0223	0.0233	0.0229	0.0251
0.0	0.0	0.0	-2470.2892	1488.285	NaN	NaN	-0.3	0.8769	0.0292	0.0223	0.0234	0.023	0.0252
0.0	0.0	0.0	-2455.2892	-761.715	NaN	NaN	0.2368	0.8781	0.0287	0.022	0.0233	0.0229	0.025
0.0	0.0	0.0	-1182.2892	1537.285	NaN	NaN	1.3	0.8776	0.0287	0.0222	0.0234	0.023	0.0251
0.0	0.0	0.0	-2620.2892	2142.285	NaN	NaN	-0.3	0.8775	0.0286	0.0222	0.0235	0.0231	0.0251
0.0	0.0	0.0	-2619.2892	-825.715	NaN	NaN	0.2397	0.8776	0.0283	0.0223	0.0235	0.0233	0.0251
0.0	0.0	0.0	-349.2892	2244.285	NaN	NaN	1.1843	0.8768	0.0284	0.0225	0.0237	0.0236	0.025
0.0	0.0	0.0	-2366.2892	3256.285	NaN	NaN	1.3	0.8764	0.0284	0.0225	0.0238	0.0238	0.0251
0.0	0.0	0.0	-2856.2892	-1291.715	NaN	NaN	0.3114	0.8779	0.0275	0.0222	0.0236	0.0238	0.025
0.0	0.0	0.0	-837.2892	2033.285	NaN	NaN	1.3	0.8759	0.0279	0.0226	0.0237	0.0245	0.0254
0.0	0.0	0.0	-2156.2892	3077.285	NaN	NaN	1.3	0.8759	0.0277	0.0226	0.0238	0.0245	0.0254
0.0	0.0	0.0	-3121.2892	2696.285	NaN	NaN	-0.3	0.8778	0.0268	0.0223	0.0236	0.0243	0.0252
0.0	0.0	0.0	-813.2892	264.285	NaN	NaN	-0.3	0.8782	0.0267	0.0223	0.0237	0.0242	0.0249
0.0	0.0	0.0	-2391.2892	2301.285	NaN	NaN	-0.3	0.8786	0.0265	0.0223	0.0236	0.0241	0.0249
0.0	0.0	0.0	-750.2892	509.285	NaN	NaN	-0.3	0.8785	0.0262	0.0224	0.0235	0.0242	0.0251
0.0	0.0	0.0	-1729.2892	593.285	NaN	NaN	-0.3	0.8786	0.026	0.0224	0.0235	0.0243	0.0251
0.0	0.0	0.0	-66.2892	1239.285	NaN	NaN	1.0565	0.8785	0.026	0.0225	0.0235	0.0243	0.0252
0.0	0.0	0.0	-956.2892	-2594.715	NaN	NaN	0.7307	0.8789	0.0259	0.0224	0.0236	0.0242	0.0251
0.0	0.0	0.0	-1037.2892	1362.285	NaN	NaN	1.3	0.8788	0.0258	0.0225	0.0234	0.0243	0.0252
0.0	0.0	0.0	-2885.2892	-13.715	NaN	NaN	0.0047	0.879	0.0257	0.0224	0.0235	0.0243	0.0252
0.0	0.0	0.0	-1265.2892	1557.285	NaN	NaN	1.3	0.8789	0.0257	0.0224	0.0233	0.0244	0.0252
0.0	0.0	0.0	-1158.2892	858.285	NaN	NaN	-0.3	0.8791	0.0258	0.0224	0.0232	0.0243	0.0252
0.0	0.0	0.0	-2519.2892	2194.285	NaN	NaN	-0.3	0.879	0.0259	0.0225	0.0232	0.0242	0.0252
0.0	0.0	0.0	-1982.2892	1645.285	NaN	NaN	-0.3	0.8794	0.0259	0.0225	0.0232	0.024	0.025
0.0	0.0	0.0	-2036.2892	1210.285	NaN	NaN	-0.3	0.88	0.0257	0.0224	0.023	0.0238	0.025
0.0	0.0	0.0	-1763.2892	2021.285	NaN	NaN	1.3	0.88	0.0258	0.0224	0.0232	0.0238	0.0247
0.0	0.0	0.0	-1982.2892	3487.285	NaN	NaN	1.3	0.881	0.0257	0.0223	0.0231	0.0235	0.0244
0.0	0.0	0.0	-1171.2892	786.285	NaN	NaN	-0.3	0.8811	0.0256	0.0222	0.0235	0.0234	0.0241
0.0	0.0	0.0	-1417.2892	568.285	NaN	NaN	-0.3	0.8818	0.0255	0.0221	0.0235	0.0233	0.0238
0.0	0.0	0.0	-996.2892	1255.285	NaN	NaN	1.3	0.8826	0.0253	0.022	0.0234	0.0231	0.0235
0.0	0.0	0.0	-1680.2892	-2.715	NaN	NaN	0.0016	0.8823	0.0253	0.022	0.0236	0.0232	0.0236
0.0	0.0	0.0	-1461.2892	2109.285	NaN	NaN	1.3	0.8822	0.0252	0.022	0.0237	0.0234	0.0235
0.0	0.0	0.0	-1834.2892	-697.715	NaN	NaN	0.2756	0.8811	0.0255	0.0219	0.0242	0.0236	0.0237
0.0	0.0	0.0	-2306.2892	922.285	NaN	NaN	-0.3	0.8811	0.0255	0.022	0.0241	0.0238	0.0236
0.0	0.0	0.0	-2074.2892	-1325.715	NaN	NaN	0.3899	0.8814	0.0253	0.022	0.024	0.0237	0.0236
0.0	0.0	0.0	-1534.2892	-60.715	NaN	NaN	0.0381	0.8821	0.0251	0.022	0.0236	0.0236	0.0236
0.0	0.0	0.0	-214.2892	1199.285	NaN	NaN	1.2176	0.8818	0.0251	0.0219	0.0237	0.0237	0.0237
0.0	0.0	0.0	579.7108	492.285	NaN	NaN	0.4592	0.882	0.0252	0.0219	0.0236	0.0237	0.0236
0.0	0.0	0.0	-3608.2892	60.285	NaN	NaN	-0.017	0.8826	0.0251	0.0218	0.0233	0.0236	0.0236
0.0	0.0	0.0	-1905.2892	2794.285	NaN	NaN	1.3	0.8838	0.0247	0.0215	0.0229	0.0235	0.0236
0.0	0.0	0.0	-1771.2892	1062.285	NaN	NaN	-0.3	0.8832	0.0246	0.0215	0.0232	0.0238	0.0238
0.0	0.0	0.0	-2472.2892	2733.285	NaN	NaN	1.3	0.8833	0.0246	0.0214	0.0233	0.0239	0.0237
0.0	0.0	0.0	-1590.2892	989.285	NaN	NaN	-0.3	0.8821	0.025	0.0214	0.0238	0.0239	0.0237
0.0	0.0	0.0	-2442.2892	333.285	NaN	NaN	-0.158	0.8819	0.025	0.0214	0.0242	0.0236	0.0238
0.0	0.0	0.0	-4562.2892	-3399.715	NaN	NaN	0.427	0.8821	0.0249	0.0213	0.0243	0.0235	0.0238
0.0	0.0	0.0	-3668.2892	-281.715	NaN	NaN	0.0713	0.8846	0.024	0.021	0.0237	0.0233	0.0234
0.0	0.0	0.0	-3535.2892	2680.285	NaN	NaN	-0.3	0.8845	0.0242	0.0208	0.0235	0.0236	0.0234
0.0	0.0	0.0	-81.2892	-21.715	NaN	NaN	0.2108	0.8837	0.0245	0.0207	0.0234	0.0239	0.0236
0.0	0.0	0.0	-1176.2892	356.285	NaN	NaN	-0.3	0.8826	0.025	0.0207	0.0236	0.0241	0.0239
0.0	0.0	0.0	-2374.2892	605.285	NaN	NaN	-0.3	0.8825	0.0252	0.0206	0.0237	0.0242	0.0239
0.0	0.0	0.0	-2080.2892	-1159.715	NaN	NaN	0.3579	0.8834	0.0249	0.0203	0.0235	0.024	0.0238
0.0	0.0	0.0	-2324.2892	-248.715	NaN	NaN	0.0967	0.8838	0.0247	0.0201	0.0235	0.0243	0.0238
0.0	0.0	0.0	-827.2892	475.285	NaN	NaN	-0.3	0.8836	0.0246	0.02	0.0236	0.0245	0.0237
0.0	0.0	0.0	-1279.2892	2061.285	NaN	NaN	1.3	0.8839	0.0247	0.0198	0.0236	0.0245	0.0235
0.0	0.0	0.0	-1484.2892	-390.715	NaN	NaN	0.2084	0.8841	0.0248	0.0198	0.0236	0.0245	0.0233
0.0	0.0	0.0	-2529.2892	1262.285	NaN	NaN	-0.3	0.8848	0.0247	0.0196	0.0235	0.0243	0.023
0.0	0.0	0.0	-1447.2892	2522.285	NaN	NaN	1.3	0.8852	0.0247	0.0194	0.0235	0.0244	0.0228
0.0	0.0	0.0	-1345.2892	3084.285	NaN	NaN	1.3	0.8851	0.0247	0.0194	0.0236	0.0243	0.0229
0.0	0.0	0.0	-3426.2892	-962.715	NaN	NaN	0.2193	0.8823	0.025	0.0201	0.0244	0.0244	0.0237
0.0	0.0	0.0	-2622.2892	-1750.715	NaN	NaN	0.4003	0.8849	0.0248	0.0197	0.0238	0.0239	0.0229
0.0	0.0	0.0	-2257.2892	261.285	NaN	NaN	-0.1309	0.8727	0.0274	0.0215	0.0259	0.0267	0.0258
0.0	0.0	0.0	-2125.2892	353.285	NaN	NaN	-0.1994	0.8943	0.0224	0.0178	0.0226	0.023	0.02
