# Supplementary material for: DeepFRET, a software for rapid and automated single-molecule FRET data classification using deep learning
Source: eLife. 2020 Nov 3;9:e60404. doi: 10.7554/eLife.60404 (PMC7609065; doi:10.7554/eLife.60404)
Supplement: Figure 4—source data 1. [file elife-60404-fig4-data1.zip › Figure 4-source data 1/Fig_S4a/Traces/traces_all_n294/Traces_Fig2d_4mMAc_mov3_combined_tif_pair46.txt]

Exported by DeepFRET
Date: 2020-08-26, 18:13
Video filename: None
FRET pair #46
Bleaches at 77
D-Dexc-bg	A-Dexc-bg	A-Aexc-bg	D-Dexc-rw	A-Dexc-rw	A-Aexc-rw	S	E	p_bleached	p_aggregated	p_noisy	p_scrambled	p_static	p_dynamic
0.0	0.0	0.0	41579.8739	8877.0751	NaN	NaN	0.1759	0.0582	0.7991	0.0348	0.0279	0.0585	0.0215
0.0	0.0	0.0	36735.8739	7837.0751	NaN	NaN	0.1758	0.0511	0.8149	0.0342	0.0257	0.0525	0.0216
0.0	0.0	0.0	40817.8739	5580.0751	NaN	NaN	0.1203	0.0492	0.8247	0.0325	0.0245	0.0485	0.0206
0.0	0.0	0.0	37642.8739	10108.0751	NaN	NaN	0.2117	0.0508	0.8184	0.0328	0.0261	0.0506	0.0213
0.0	0.0	0.0	43336.8739	11071.0751	NaN	NaN	0.2035	0.0496	0.8217	0.0326	0.0256	0.0489	0.0216
0.0	0.0	0.0	38192.8739	8006.0751	NaN	NaN	0.1733	0.0522	0.8143	0.0329	0.0268	0.0519	0.0218
0.0	0.0	0.0	38431.8739	10886.0751	NaN	NaN	0.2207	0.0529	0.8125	0.0333	0.0269	0.0525	0.0219
0.0	0.0	0.0	40650.8739	9210.0751	NaN	NaN	0.1847	0.0545	0.8076	0.0335	0.0276	0.0549	0.0219
0.0	0.0	0.0	39268.8739	11342.0751	NaN	NaN	0.2241	0.0542	0.8087	0.0337	0.0273	0.0543	0.0218
0.0	0.0	0.0	36944.8739	10755.0751	NaN	NaN	0.2255	0.0554	0.8057	0.0339	0.0276	0.0556	0.0218
0.0	0.0	0.0	38840.8739	9158.0751	NaN	NaN	0.1908	0.0558	0.8045	0.0341	0.0277	0.0562	0.0217
0.0	0.0	0.0	36987.8739	6141.0751	NaN	NaN	0.1424	0.0562	0.8039	0.0341	0.0277	0.0563	0.0217
0.0	0.0	0.0	40098.8739	11004.0751	NaN	NaN	0.2153	0.0573	0.8009	0.0343	0.0281	0.0577	0.0218
0.0	0.0	0.0	32236.8739	11212.0751	NaN	NaN	0.2581	0.058	0.7999	0.0342	0.0281	0.058	0.0218
0.0	0.0	0.0	36781.8739	9241.0751	NaN	NaN	0.2008	0.0599	0.7957	0.0345	0.0284	0.06	0.0216
0.0	0.0	0.0	36560.8739	11241.0751	NaN	NaN	0.2352	0.0608	0.7939	0.0343	0.0288	0.0608	0.0215
0.0	0.0	0.0	40989.8739	9474.0751	NaN	NaN	0.1877	0.0636	0.7884	0.0349	0.0293	0.0622	0.0217
0.0	0.0	0.0	38395.8739	10384.0751	NaN	NaN	0.2129	0.0625	0.7898	0.0348	0.0292	0.062	0.0217
0.0	0.0	0.0	38636.8739	8738.0751	NaN	NaN	0.1844	0.0616	0.792	0.0346	0.0289	0.0615	0.0214
0.0	0.0	0.0	39533.8739	8229.0751	NaN	NaN	0.1723	0.0608	0.794	0.0344	0.0286	0.0609	0.0213
0.0	0.0	0.0	41901.8739	11356.0751	NaN	NaN	0.2132	0.0599	0.7958	0.0343	0.0284	0.0604	0.0212
0.0	0.0	0.0	37430.8739	11203.0751	NaN	NaN	0.2304	0.0584	0.7995	0.0342	0.0279	0.0588	0.0213
0.0	0.0	0.0	44560.8739	8018.0751	NaN	NaN	0.1525	0.0574	0.8019	0.0342	0.0275	0.0577	0.0213
0.0	0.0	0.0	37189.8739	10939.0751	NaN	NaN	0.2273	0.0563	0.8045	0.0342	0.0271	0.0566	0.0213
0.0	0.0	0.0	37948.8739	8124.0751	NaN	NaN	0.1763	0.0539	0.8099	0.0342	0.0263	0.0541	0.0215
0.0	0.0	0.0	39406.8739	9570.0751	NaN	NaN	0.1954	0.053	0.8122	0.0341	0.026	0.0532	0.0216
0.0	0.0	0.0	41773.8739	10159.0751	NaN	NaN	0.1956	0.0516	0.8158	0.0339	0.0255	0.0516	0.0216
0.0	0.0	0.0	37207.8739	9851.0751	NaN	NaN	0.2093	0.0505	0.8183	0.0338	0.0252	0.0507	0.0216
0.0	0.0	0.0	33726.8739	9488.0751	NaN	NaN	0.2196	0.0493	0.8212	0.0337	0.0247	0.0495	0.0216
0.0	0.0	0.0	34145.8739	11737.0751	NaN	NaN	0.2558	0.0484	0.8234	0.0336	0.0243	0.0486	0.0216
0.0	0.0	0.0	41151.8739	8156.0751	NaN	NaN	0.1654	0.0468	0.8273	0.0334	0.0236	0.0471	0.0217
0.0	0.0	0.0	38847.8739	5504.0751	NaN	NaN	0.1241	0.0454	0.8309	0.0332	0.023	0.0457	0.0217
0.0	0.0	0.0	32731.8739	5527.0751	NaN	NaN	0.1445	0.044	0.8343	0.033	0.0225	0.0442	0.022
0.0	0.0	0.0	31277.8739	7291.0751	NaN	NaN	0.189	0.0435	0.8356	0.0329	0.0223	0.0437	0.022
0.0	0.0	0.0	26668.8739	9856.0751	NaN	NaN	0.2698	0.0433	0.8365	0.0327	0.0222	0.0433	0.022
0.0	0.0	0.0	21991.8739	5575.0751	NaN	NaN	0.2022	0.0432	0.8369	0.0326	0.0221	0.0432	0.022
0.0	0.0	0.0	25694.8739	11325.0751	NaN	NaN	0.3059	0.0429	0.8381	0.0325	0.0218	0.0427	0.022
0.0	0.0	0.0	28149.8739	9712.0751	NaN	NaN	0.2565	0.0425	0.8391	0.0323	0.0216	0.0423	0.0221
0.0	0.0	0.0	25356.8739	7893.0751	NaN	NaN	0.2374	0.0424	0.8398	0.0323	0.0214	0.042	0.0221
0.0	0.0	0.0	24664.8739	7453.0751	NaN	NaN	0.2321	0.0422	0.8404	0.0323	0.0213	0.0418	0.0221
0.0	0.0	0.0	28461.8739	5971.0751	NaN	NaN	0.1734	0.0418	0.8416	0.0321	0.0211	0.0414	0.022
0.0	0.0	0.0	25656.8739	7427.0751	NaN	NaN	0.2245	0.0413	0.8425	0.0321	0.0209	0.0412	0.022
0.0	0.0	0.0	22981.8739	9109.0751	NaN	NaN	0.2839	0.0411	0.843	0.0321	0.0208	0.041	0.022
0.0	0.0	0.0	22790.8739	6743.0751	NaN	NaN	0.2283	0.0407	0.8438	0.032	0.0207	0.0408	0.022
0.0	0.0	0.0	26295.8739	8210.0751	NaN	NaN	0.2379	0.0404	0.8442	0.032	0.0206	0.0407	0.022
0.0	0.0	0.0	24884.8739	4858.0751	NaN	NaN	0.1633	0.0402	0.8446	0.032	0.0205	0.0407	0.022
0.0	0.0	0.0	26349.8739	7256.0751	NaN	NaN	0.2159	0.0399	0.8449	0.0321	0.0205	0.0406	0.0221
0.0	0.0	0.0	24828.8739	8944.0751	NaN	NaN	0.2648	0.0396	0.8448	0.0322	0.0205	0.0407	0.0222
0.0	0.0	0.0	26032.8739	5482.0751	NaN	NaN	0.174	0.0394	0.8449	0.0323	0.0206	0.0407	0.0222
0.0	0.0	0.0	24786.8739	6828.0751	NaN	NaN	0.216	0.0392	0.8453	0.0322	0.0205	0.0405	0.0222
0.0	0.0	0.0	23359.8739	3022.0751	NaN	NaN	0.1146	0.0391	0.8454	0.0322	0.0206	0.0405	0.0222
0.0	0.0	0.0	22091.8739	6207.0751	NaN	NaN	0.2193	0.039	0.8455	0.0322	0.0206	0.0405	0.0223
0.0	0.0	0.0	24634.8739	6353.0751	NaN	NaN	0.205	0.0391	0.8448	0.0323	0.0207	0.0407	0.0223
0.0	0.0	0.0	23346.8739	9534.0751	NaN	NaN	0.29	0.0392	0.8445	0.0322	0.0208	0.0409	0.0223
0.0	0.0	0.0	23694.8739	4648.0751	NaN	NaN	0.164	0.0393	0.8441	0.0322	0.0209	0.0411	0.0223
0.0	0.0	0.0	24058.8739	6370.0751	NaN	NaN	0.2093	0.0396	0.8433	0.0323	0.021	0.0414	0.0223
0.0	0.0	0.0	21120.8739	8728.0751	NaN	NaN	0.2924	0.0399	0.8423	0.0323	0.0213	0.0419	0.0224
0.0	0.0	0.0	26588.8739	7620.0751	NaN	NaN	0.2228	0.0399	0.8418	0.0324	0.0214	0.0421	0.0224
0.0	0.0	0.0	27004.8739	8111.0751	NaN	NaN	0.231	0.0402	0.8408	0.0325	0.0215	0.0425	0.0225
0.0	0.0	0.0	25305.8739	7220.0751	NaN	NaN	0.222	0.0398	0.8422	0.0321	0.0214	0.0422	0.0223
0.0	0.0	0.0	21328.8739	4247.0751	NaN	NaN	0.1661	0.0387	0.8461	0.0313	0.021	0.0411	0.0219
0.0	0.0	0.0	20996.8739	4184.0751	NaN	NaN	0.1662	0.0374	0.8513	0.0302	0.0207	0.039	0.0214
0.0	0.0	0.0	13247.8739	2079.0751	NaN	NaN	0.1356	0.0387	0.8546	0.0289	0.0202	0.0369	0.0207
0.0	0.0	0.0	10901.8739	2953.0751	NaN	NaN	0.2131	0.0415	0.8546	0.028	0.0198	0.0356	0.0205
0.0	0.0	0.0	13972.8739	3425.0751	NaN	NaN	0.1969	0.042	0.8542	0.0279	0.0198	0.0355	0.0207
0.0	0.0	0.0	11203.8739	3458.0751	NaN	NaN	0.2359	0.0421	0.8542	0.0277	0.0197	0.0355	0.0208
0.0	0.0	0.0	14852.8739	5602.0751	NaN	NaN	0.2739	0.0436	0.8538	0.0273	0.0195	0.0349	0.0209
0.0	0.0	0.0	9709.8739	2729.0751	NaN	NaN	0.2194	0.0509	0.8468	0.0271	0.0192	0.0344	0.0216
0.0	0.0	0.0	7540.8739	3703.0751	NaN	NaN	0.3293	0.0671	0.829	0.0275	0.0189	0.034	0.0234
0.0	0.0	0.0	2987.8739	2022.0751	NaN	NaN	0.4036	0.0971	0.7949	0.029	0.0185	0.0338	0.0267
0.0	0.0	0.0	5910.8739	4891.0751	NaN	NaN	0.4528	0.0832	0.8083	0.0303	0.0195	0.0348	0.0239
0.0	0.0	0.0	9558.8739	2969.0751	NaN	NaN	0.237	0.0794	0.811	0.0303	0.0192	0.0347	0.0254
0.0	0.0	0.0	7656.8739	5858.0751	NaN	NaN	0.4335	0.0637	0.829	0.0303	0.0194	0.0345	0.0231
0.0	0.0	0.0	10441.8739	2307.0751	NaN	NaN	0.181	0.0642	0.828	0.0304	0.019	0.0341	0.0243
0.0	0.0	0.0	8370.8739	894.0751	NaN	NaN	0.0965	0.0718	0.8196	0.0308	0.0189	0.034	0.025
0.0	0.0	0.0	11460.8739	4116.0751	NaN	NaN	0.2642	0.1107	0.7656	0.0333	0.0204	0.0375	0.0326
0.0	0.0	0.0	3666.8739	1519.0751	NaN	NaN	0.2929	0.2773	0.5781	0.0346	0.022	0.0417	0.0463
0.0	0.0	0.0	238.8739	1261.0751	NaN	NaN	0.8407	0.5113	0.3554	0.0315	0.023	0.0378	0.0411
0.0	0.0	0.0	-270.1261	3100.0751	NaN	NaN	1.0955	0.6745	0.2094	0.0271	0.0234	0.0372	0.0283
0.0	0.0	0.0	728.8739	1436.0751	NaN	NaN	0.6633	0.7219	0.1653	0.026	0.0236	0.0387	0.0245
0.0	0.0	0.0	2306.8739	1294.0751	NaN	NaN	0.3594	0.7344	0.1532	0.0259	0.0233	0.0392	0.0239
0.0	0.0	0.0	1655.8739	359.0751	NaN	NaN	0.1782	0.7306	0.1548	0.0259	0.0237	0.0398	0.0252
0.0	0.0	0.0	843.8739	3563.0751	NaN	NaN	0.8085	0.7288	0.1556	0.0262	0.0237	0.0396	0.0261
0.0	0.0	0.0	1467.8739	1021.0751	NaN	NaN	0.4102	0.743	0.1445	0.0258	0.0227	0.0386	0.0253
0.0	0.0	0.0	-1530.1261	2278.0751	NaN	NaN	1.3	0.7485	0.1391	0.0258	0.0225	0.0384	0.0258
0.0	0.0	0.0	80.8739	2588.0751	NaN	NaN	0.9697	0.7555	0.1335	0.0253	0.0219	0.0376	0.0262
0.0	0.0	0.0	2100.8739	2095.0751	NaN	NaN	0.4993	0.7562	0.1322	0.0253	0.0217	0.0372	0.0274
0.0	0.0	0.0	709.8739	1286.0751	NaN	NaN	0.6443	0.7622	0.1277	0.0249	0.0211	0.0365	0.0276
0.0	0.0	0.0	1889.8739	1930.0751	NaN	NaN	0.5053	0.7531	0.134	0.0252	0.0215	0.0368	0.0294
0.0	0.0	0.0	322.8739	3386.0751	NaN	NaN	0.9129	0.7446	0.1411	0.0251	0.0218	0.037	0.0304
0.0	0.0	0.0	3237.8739	1718.0751	NaN	NaN	0.3467	0.7157	0.1619	0.0261	0.0234	0.0389	0.0341
0.0	0.0	0.0	1086.8739	2947.0751	NaN	NaN	0.7306	0.7081	0.169	0.0266	0.0231	0.0388	0.0345
0.0	0.0	0.0	1319.8739	3186.0751	NaN	NaN	0.7071	0.6779	0.1913	0.0275	0.0244	0.0405	0.0384
0.0	0.0	0.0	1633.8739	4845.0751	NaN	NaN	0.7478	0.6871	0.1861	0.0275	0.0235	0.0389	0.037
0.0	0.0	0.0	-784.1261	2733.0751	NaN	NaN	1.3	0.7175	0.1627	0.0259	0.0228	0.038	0.0331
0.0	0.0	0.0	451.8739	3467.0751	NaN	NaN	0.8847	0.698	0.1768	0.026	0.0239	0.0399	0.0355
0.0	0.0	0.0	3643.8739	3342.0751	NaN	NaN	0.4784	0.6675	0.2008	0.0276	0.0238	0.0408	0.0395
0.0	0.0	0.0	1963.8739	3171.0751	NaN	NaN	0.6175	0.6536	0.2125	0.0284	0.0234	0.0406	0.0414
0.0	0.0	0.0	2539.8739	1026.0751	NaN	NaN	0.2877	0.67	0.2009	0.0278	0.023	0.0393	0.039
0.0	0.0	0.0	-339.1261	-371.9249	NaN	NaN	0.5231	0.7127	0.1691	0.0257	0.0221	0.0373	0.0331
0.0	0.0	0.0	-14.1261	1607.0751	NaN	NaN	1.0089	0.703	0.1756	0.0257	0.0232	0.0382	0.0343
0.0	0.0	0.0	-338.1261	1057.0751	NaN	NaN	1.3	0.7177	0.1656	0.0252	0.0225	0.0371	0.0318
0.0	0.0	0.0	2497.8739	-1122.9249	NaN	NaN	-0.3	0.6784	0.1943	0.026	0.0245	0.04	0.0368
0.0	0.0	0.0	977.8739	3332.0751	NaN	NaN	0.7731	0.6187	0.243	0.0283	0.0244	0.0409	0.0446
0.0	0.0	0.0	2728.8739	4085.0751	NaN	NaN	0.5995	0.5685	0.2836	0.0303	0.025	0.0409	0.0517
0.0	0.0	0.0	1108.8739	1939.0751	NaN	NaN	0.6362	0.641	0.2254	0.0285	0.0237	0.0387	0.0427
0.0	0.0	0.0	566.8739	3403.0751	NaN	NaN	0.8572	0.6723	0.1978	0.0267	0.0244	0.0393	0.0394
0.0	0.0	0.0	7.8739	1272.0751	NaN	NaN	0.9938	0.7141	0.1659	0.0251	0.0227	0.0379	0.0344
0.0	0.0	0.0	-1209.1261	6507.0751	NaN	NaN	1.2282	0.6813	0.1876	0.026	0.025	0.0406	0.0395
0.0	0.0	0.0	-1042.1261	1277.0751	NaN	NaN	1.3	0.7295	0.1543	0.0252	0.0218	0.0363	0.0328
0.0	0.0	0.0	2204.8739	576.0751	NaN	NaN	0.2072	0.7308	0.1498	0.0248	0.023	0.0382	0.0334
0.0	0.0	0.0	-410.1261	2360.0751	NaN	NaN	1.2103	0.7332	0.1485	0.0248	0.0225	0.0379	0.0331
0.0	0.0	0.0	1547.8739	1780.0751	NaN	NaN	0.5349	0.7232	0.154	0.0251	0.0235	0.0395	0.0348
0.0	0.0	0.0	1505.8739	3351.0751	NaN	NaN	0.69	0.7177	0.157	0.0254	0.0237	0.0404	0.0358
0.0	0.0	0.0	-943.1261	1422.0751	NaN	NaN	1.3	0.7259	0.1508	0.0255	0.0233	0.0395	0.0351
0.0	0.0	0.0	119.8739	1283.0751	NaN	NaN	0.9146	0.7464	0.1359	0.0248	0.0222	0.0382	0.0325
0.0	0.0	0.0	925.8739	2408.0751	NaN	NaN	0.7223	0.7482	0.1332	0.0246	0.0226	0.0385	0.0329
0.0	0.0	0.0	458.8739	-22.9249	NaN	NaN	-0.0526	0.762	0.1244	0.0244	0.0214	0.0365	0.0313
0.0	0.0	0.0	323.8739	-3364.9249	NaN	NaN	1.1065	0.7726	0.1158	0.0236	0.0218	0.037	0.0293
0.0	0.0	0.0	1389.8739	2168.0751	NaN	NaN	0.6094	0.7258	0.1453	0.0246	0.0249	0.0433	0.0362
0.0	0.0	0.0	2105.8739	1462.0751	NaN	NaN	0.4098	0.7048	0.1616	0.0259	0.0248	0.0439	0.0389
0.0	0.0	0.0	595.8739	1881.0751	NaN	NaN	0.7594	0.7108	0.1557	0.0257	0.0245	0.0443	0.0389
0.0	0.0	0.0	232.8739	1446.0751	NaN	NaN	0.8613	0.724	0.1471	0.0252	0.024	0.042	0.0377
0.0	0.0	0.0	-1085.1261	-280.9249	NaN	NaN	0.2056	0.7602	0.1225	0.024	0.0221	0.0382	0.033
0.0	0.0	0.0	1209.8739	-1602.9249	NaN	NaN	1.3	0.7678	0.1149	0.0237	0.023	0.0391	0.0314
0.0	0.0	0.0	457.8739	3308.0751	NaN	NaN	0.8784	0.7533	0.1239	0.0239	0.0237	0.0416	0.0336
0.0	0.0	0.0	-188.1261	1544.0751	NaN	NaN	1.1387	0.7556	0.122	0.0237	0.0232	0.0424	0.0332
0.0	0.0	0.0	-1401.1261	3611.0751	NaN	NaN	1.3	0.7338	0.1348	0.0244	0.0247	0.0454	0.0369
0.0	0.0	0.0	151.8739	586.0751	NaN	NaN	0.7942	0.7471	0.1266	0.0238	0.0234	0.0444	0.0347
0.0	0.0	0.0	1505.8739	1735.0751	NaN	NaN	0.5354	0.7246	0.1391	0.0248	0.0254	0.0477	0.0383
0.0	0.0	0.0	211.8739	1179.0751	NaN	NaN	0.8477	0.7314	0.1353	0.0247	0.0244	0.0474	0.0368
0.0	0.0	0.0	257.8739	4042.0751	NaN	NaN	0.94	0.7068	0.15	0.0262	0.0262	0.0501	0.0406
0.0	0.0	0.0	2321.8739	2097.0751	NaN	NaN	0.4746	0.724	0.1399	0.0256	0.0248	0.0474	0.0383
0.0	0.0	0.0	-572.1261	3066.0751	NaN	NaN	1.2294	0.7295	0.1359	0.0258	0.0257	0.046	0.0372
0.0	0.0	0.0	702.8739	359.0751	NaN	NaN	0.3381	0.7534	0.1201	0.0247	0.024	0.044	0.0338
0.0	0.0	0.0	830.8739	3392.0751	NaN	NaN	0.8032	0.7366	0.131	0.0256	0.0254	0.0444	0.037
0.0	0.0	0.0	-601.1261	287.0751	NaN	NaN	-0.3	0.7705	0.11	0.0243	0.0234	0.0401	0.0317
0.0	0.0	0.0	1085.8739	187.0751	NaN	NaN	0.147	0.755	0.1168	0.0247	0.0253	0.0446	0.0336
0.0	0.0	0.0	-717.1261	3815.0751	NaN	NaN	1.2315	0.7293	0.1336	0.0255	0.0258	0.0486	0.0372
0.0	0.0	0.0	-1117.1261	3476.0751	NaN	NaN	1.3	0.7131	0.1436	0.0259	0.0261	0.0508	0.0404
0.0	0.0	0.0	3440.8739	2808.0751	NaN	NaN	0.4494	0.7156	0.1431	0.026	0.0263	0.0486	0.0404
0.0	0.0	0.0	1373.8739	-1912.9249	NaN	NaN	1.3	0.7466	0.1228	0.0244	0.0248	0.0457	0.0357
0.0	0.0	0.0	-501.1261	4078.0751	NaN	NaN	1.1401	0.7206	0.1384	0.0251	0.0264	0.0498	0.0397
0.0	0.0	0.0	145.8739	1919.0751	NaN	NaN	0.9294	0.7224	0.1388	0.025	0.0257	0.0483	0.0398
0.0	0.0	0.0	-1627.1261	1708.0751	NaN	NaN	1.3	0.7257	0.1364	0.0249	0.0259	0.0478	0.0393
0.0	0.0	0.0	2070.8739	2413.0751	NaN	NaN	0.5382	0.7309	0.1334	0.0249	0.0257	0.0468	0.0384
0.0	0.0	0.0	1297.8739	1679.0751	NaN	NaN	0.564	0.7341	0.1313	0.0248	0.0257	0.0459	0.0383
0.0	0.0	0.0	-2034.1261	3459.0751	NaN	NaN	1.3	0.7416	0.1263	0.0249	0.0255	0.044	0.0377
0.0	0.0	0.0	450.8739	751.0751	NaN	NaN	0.6249	0.7542	0.1177	0.0245	0.025	0.0426	0.036
0.0	0.0	0.0	1523.8739	1302.0751	NaN	NaN	0.4608	0.7524	0.1179	0.0247	0.0258	0.0426	0.0365
0.0	0.0	0.0	1387.8739	197.0751	NaN	NaN	0.1243	0.7621	0.1112	0.024	0.0249	0.0424	0.0353
0.0	0.0	0.0	1061.8739	3841.0751	NaN	NaN	0.7834	0.7419	0.1231	0.025	0.0262	0.0446	0.0393
0.0	0.0	0.0	684.8739	1973.0751	NaN	NaN	0.7423	0.7605	0.111	0.0243	0.0249	0.0415	0.0378
0.0	0.0	0.0	546.8739	2495.0751	NaN	NaN	0.8202	0.7628	0.1079	0.0249	0.0255	0.0401	0.0388
0.0	0.0	0.0	-2069.1261	2817.0751	NaN	NaN	1.3	0.7871	0.0924	0.0237	0.0236	0.0373	0.036
0.0	0.0	0.0	1605.8739	2214.0751	NaN	NaN	0.5796	0.7737	0.099	0.0252	0.0243	0.0385	0.0393
0.0	0.0	0.0	-1766.1261	4217.0751	NaN	NaN	1.3	0.7907	0.0884	0.0247	0.0231	0.0352	0.0379
0.0	0.0	0.0	119.8739	361.0751	NaN	NaN	0.7508	0.8051	0.0784	0.0243	0.0226	0.033	0.0365
0.0	0.0	0.0	-1436.1261	1289.0751	NaN	NaN	-0.3	0.8107	0.0739	0.024	0.0226	0.0328	0.0361
0.0	0.0	0.0	74.8739	1340.0751	NaN	NaN	0.9471	0.7982	0.0803	0.025	0.0234	0.0348	0.0384
0.0	0.0	0.0	528.8739	4980.0751	NaN	NaN	0.904	0.7859	0.0871	0.0262	0.0243	0.0356	0.0409
0.0	0.0	0.0	860.8739	2965.0751	NaN	NaN	0.775	0.7933	0.0826	0.0252	0.0241	0.0346	0.0401
0.0	0.0	0.0	-354.1261	3447.0751	NaN	NaN	1.1145	0.7954	0.081	0.0252	0.0244	0.0337	0.0403
0.0	0.0	0.0	-507.1261	934.0751	NaN	NaN	1.3	0.8112	0.0711	0.0236	0.0237	0.0332	0.0373
0.0	0.0	0.0	1129.8739	2578.0751	NaN	NaN	0.6953	0.8046	0.0734	0.0245	0.0246	0.0342	0.0387
0.0	0.0	0.0	445.8739	-166.9249	NaN	NaN	-0.3	0.8087	0.0708	0.0238	0.0245	0.0346	0.0377
0.0	0.0	0.0	4669.8739	2239.0751	NaN	NaN	0.3241	0.7906	0.0799	0.0256	0.0265	0.0361	0.0414
0.0	0.0	0.0	-107.1261	2183.0751	NaN	NaN	1.0516	0.795	0.0778	0.0244	0.0259	0.0359	0.041
0.0	0.0	0.0	288.8739	-1964.9249	NaN	NaN	1.1724	0.7979	0.075	0.0239	0.0262	0.0367	0.0402
0.0	0.0	0.0	2079.8739	-162.9249	NaN	NaN	-0.085	0.796	0.0754	0.024	0.0265	0.0376	0.0405
0.0	0.0	0.0	-1319.1261	2859.0751	NaN	NaN	1.3	0.7898	0.0788	0.0244	0.0271	0.0381	0.0418
0.0	0.0	0.0	-311.1261	2573.0751	NaN	NaN	1.1375	0.7866	0.0808	0.0244	0.0274	0.0383	0.0426
0.0	0.0	0.0	-892.1261	1177.0751	NaN	NaN	1.3	0.7884	0.0797	0.0242	0.0273	0.0382	0.0422
0.0	0.0	0.0	-1108.1261	3254.0751	NaN	NaN	1.3	0.7857	0.0809	0.0244	0.0277	0.0386	0.0427
0.0	0.0	0.0	-828.1261	1511.0751	NaN	NaN	1.3	0.7937	0.0759	0.0237	0.027	0.0384	0.0414
0.0	0.0	0.0	-319.1261	1814.0751	NaN	NaN	1.2135	0.7876	0.0788	0.0244	0.0278	0.0392	0.0423
0.0	0.0	0.0	-299.1261	1760.0751	NaN	NaN	1.2047	0.7815	0.082	0.0249	0.0284	0.0396	0.0436
0.0	0.0	0.0	1209.8739	4925.0751	NaN	NaN	0.8028	0.7687	0.0897	0.0261	0.0296	0.0398	0.0462
0.0	0.0	0.0	2460.8739	1080.0751	NaN	NaN	0.305	0.7736	0.0877	0.0253	0.0288	0.0388	0.0457
0.0	0.0	0.0	-29.1261	1411.0751	NaN	NaN	1.0211	0.7872	0.0796	0.0242	0.0277	0.0385	0.0427
0.0	0.0	0.0	453.8739	1085.0751	NaN	NaN	0.7051	0.7923	0.0752	0.024	0.0277	0.0392	0.0417
0.0	0.0	0.0	563.8739	456.0751	NaN	NaN	0.4472	0.7941	0.0734	0.0239	0.0277	0.0396	0.0412
0.0	0.0	0.0	-892.1261	2070.0751	NaN	NaN	1.3	0.7901	0.0752	0.0243	0.0283	0.0403	0.0418
0.0	0.0	0.0	-1001.1261	648.0751	NaN	NaN	-0.3	0.7926	0.0742	0.024	0.0279	0.0401	0.0412
0.0	0.0	0.0	2286.8739	2902.0751	NaN	NaN	0.5593	0.7768	0.0825	0.0254	0.0298	0.0421	0.0433
0.0	0.0	0.0	524.8739	1772.0751	NaN	NaN	0.7715	0.781	0.0813	0.0246	0.0289	0.0409	0.0434
0.0	0.0	0.0	-244.1261	6114.0751	NaN	NaN	1.0416	0.7773	0.0836	0.0248	0.0293	0.0411	0.0439
0.0	0.0	0.0	-610.1261	361.0751	NaN	NaN	-0.3	0.788	0.0773	0.024	0.0281	0.0408	0.0419
0.0	0.0	0.0	1088.8739	2479.0751	NaN	NaN	0.6948	0.7774	0.0828	0.025	0.0294	0.0417	0.0436
0.0	0.0	0.0	-450.1261	2095.0751	NaN	NaN	1.2736	0.7864	0.0783	0.024	0.028	0.0407	0.0426
0.0	0.0	0.0	1646.8739	2210.0751	NaN	NaN	0.573	0.7845	0.0789	0.0244	0.0285	0.0413	0.0424
0.0	0.0	0.0	52.8739	646.0751	NaN	NaN	0.9244	0.7881	0.0763	0.024	0.028	0.0416	0.0419
0.0	0.0	0.0	-1123.1261	1091.0751	NaN	NaN	-0.3	0.7898	0.0748	0.024	0.0281	0.042	0.0412
0.0	0.0	0.0	237.8739	5532.0751	NaN	NaN	0.9588	0.7815	0.0794	0.0247	0.029	0.0429	0.0426
0.0	0.0	0.0	-1572.1261	751.0751	NaN	NaN	-0.3	0.7883	0.0765	0.024	0.0279	0.0416	0.0418
0.0	0.0	0.0	1603.8739	3896.0751	NaN	NaN	0.7084	0.7804	0.0812	0.0251	0.029	0.042	0.0424
0.0	0.0	0.0	-121.1261	3690.0751	NaN	NaN	1.0339	0.7896	0.077	0.024	0.0274	0.0404	0.0415
0.0	0.0	0.0	-652.1261	1077.0751	NaN	NaN	1.3	0.7931	0.0744	0.0241	0.0274	0.0406	0.0404
0.0	0.0	0.0	-851.1261	2031.0751	NaN	NaN	1.3	0.7958	0.0725	0.024	0.0272	0.0406	0.04
0.0	0.0	0.0	1192.8739	2580.0751	NaN	NaN	0.6838	0.793	0.0743	0.0244	0.0276	0.0407	0.04
0.0	0.0	0.0	1587.8739	2439.0751	NaN	NaN	0.6057	0.7942	0.0744	0.0243	0.0274	0.0398	0.04
0.0	0.0	0.0	1274.8739	1831.0751	NaN	NaN	0.5895	0.795	0.0744	0.0244	0.0273	0.0391	0.0398
0.0	0.0	0.0	1537.8739	2063.0751	NaN	NaN	0.5729	0.7968	0.0737	0.0243	0.027	0.0389	0.0394
0.0	0.0	0.0	926.8739	165.0751	NaN	NaN	0.1512	0.8005	0.0712	0.0239	0.0266	0.0387	0.0391
0.0	0.0	0.0	865.8739	971.0751	NaN	NaN	0.5286	0.802	0.0702	0.0239	0.0265	0.0386	0.0388
0.0	0.0	0.0	-1499.1261	1455.0751	NaN	NaN	-0.3	0.8034	0.0696	0.0239	0.0263	0.0381	0.0387
0.0	0.0	0.0	-181.1261	886.0751	NaN	NaN	1.2569	0.8013	0.0706	0.0245	0.0266	0.0379	0.0391
0.0	0.0	0.0	82.8739	2965.0751	NaN	NaN	0.9728	0.8027	0.0706	0.0245	0.0263	0.0369	0.039
0.0	0.0	0.0	2705.8739	3615.0751	NaN	NaN	0.5719	0.8005	0.0724	0.0249	0.0265	0.0365	0.0393
0.0	0.0	0.0	242.8739	1418.0751	NaN	NaN	0.8538	0.8066	0.0685	0.0241	0.0258	0.0361	0.039
0.0	0.0	0.0	947.8739	1680.0751	NaN	NaN	0.6393	0.805	0.0689	0.0245	0.0263	0.0365	0.0387
0.0	0.0	0.0	-244.1261	2264.0751	NaN	NaN	1.1209	0.8061	0.0684	0.0242	0.0261	0.0364	0.0389
0.0	0.0	0.0	23.8739	900.0751	NaN	NaN	0.9742	0.807	0.0678	0.0242	0.026	0.0363	0.0386
0.0	0.0	0.0	1293.8739	1506.0751	NaN	NaN	0.5379	0.8072	0.0676	0.0243	0.026	0.0363	0.0386
0.0	0.0	0.0	-938.1261	2756.0751	NaN	NaN	1.3	0.8064	0.068	0.0244	0.0261	0.0364	0.0387
0.0	0.0	0.0	-960.1261	1819.0751	NaN	NaN	1.3	0.8067	0.0679	0.0245	0.026	0.0361	0.0388
0.0	0.0	0.0	1890.8739	5419.0751	NaN	NaN	0.7413	0.8025	0.0702	0.0252	0.0265	0.0363	0.0393
0.0	0.0	0.0	1652.8739	1011.0751	NaN	NaN	0.3795	0.8082	0.0676	0.0242	0.0256	0.0356	0.0389
0.0	0.0	0.0	1308.8739	1687.0751	NaN	NaN	0.5631	0.8069	0.0678	0.0244	0.026	0.0362	0.0388
0.0	0.0	0.0	16.8739	-44.9249	NaN	NaN	1.3	0.8075	0.0675	0.0242	0.0258	0.0361	0.0389
0.0	0.0	0.0	2026.8739	2670.0751	NaN	NaN	0.5685	0.8035	0.0693	0.0247	0.0262	0.0367	0.0396
0.0	0.0	0.0	886.8739	-171.9249	NaN	NaN	-0.2405	0.8085	0.0671	0.0237	0.0255	0.0362	0.039
0.0	0.0	0.0	384.8739	2030.0751	NaN	NaN	0.8406	0.8058	0.0681	0.0241	0.026	0.0369	0.0391
0.0	0.0	0.0	875.8739	2416.0751	NaN	NaN	0.7339	0.8039	0.0692	0.0242	0.0259	0.0372	0.0395
0.0	0.0	0.0	668.8739	5614.0751	NaN	NaN	0.8935	0.8002	0.0713	0.0247	0.0262	0.0372	0.0403
0.0	0.0	0.0	-2054.1261	2653.0751	NaN	NaN	1.3	0.8076	0.068	0.0236	0.0253	0.0363	0.0393
0.0	0.0	0.0	1048.8739	1972.0751	NaN	NaN	0.6528	0.8057	0.0683	0.024	0.0259	0.0369	0.0392
0.0	0.0	0.0	92.8739	2141.0751	NaN	NaN	0.9584	0.8068	0.0677	0.0237	0.0258	0.0369	0.0391
0.0	0.0	0.0	84.8739	1104.0751	NaN	NaN	0.9286	0.8066	0.0676	0.0238	0.0259	0.0371	0.039
0.0	0.0	0.0	-545.1261	3548.0751	NaN	NaN	1.1815	0.8066	0.0674	0.0237	0.026	0.0372	0.039
0.0	0.0	0.0	-1684.1261	1063.0751	NaN	NaN	-0.3	0.809	0.066	0.0233	0.0259	0.0373	0.0385
0.0	0.0	0.0	-1406.1261	2395.0751	NaN	NaN	1.3	0.8071	0.0664	0.0236	0.0263	0.038	0.0386
0.0	0.0	0.0	-65.1261	2847.0751	NaN	NaN	1.0234	0.8045	0.0676	0.0238	0.0265	0.0385	0.0392
0.0	0.0	0.0	218.8739	444.0751	NaN	NaN	0.6698	0.8068	0.0667	0.0234	0.0262	0.0382	0.0387
0.0	0.0	0.0	923.8739	835.0751	NaN	NaN	0.4748	0.8056	0.067	0.0236	0.0265	0.0387	0.0386
0.0	0.0	0.0	1294.8739	281.0751	NaN	NaN	0.1784	0.8035	0.0679	0.0237	0.0267	0.0393	0.0388
0.0	0.0	0.0	-1492.1261	3691.0751	NaN	NaN	1.3	0.8016	0.0689	0.0239	0.0269	0.0396	0.0391
0.0	0.0	0.0	1098.8739	5996.0751	NaN	NaN	0.8451	0.8019	0.0689	0.0238	0.0268	0.0393	0.0392
0.0	0.0	0.0	-524.1261	-643.9249	NaN	NaN	0.5513	0.8071	0.0663	0.0231	0.0263	0.0387	0.0385
0.0	0.0	0.0	-556.1261	228.0751	NaN	NaN	-0.3	0.8059	0.0663	0.0235	0.0268	0.039	0.0384
0.0	0.0	0.0	-173.1261	3774.0751	NaN	NaN	1.0481	0.805	0.0666	0.0236	0.027	0.0392	0.0386
0.0	0.0	0.0	-109.1261	1382.0751	NaN	NaN	1.0857	0.8054	0.0661	0.0236	0.0271	0.0391	0.0388
0.0	0.0	0.0	-1056.1261	2364.0751	NaN	NaN	1.3	0.8079	0.0644	0.0235	0.027	0.0385	0.0386
0.0	0.0	0.0	-1814.1261	1691.0751	NaN	NaN	-0.3	0.8089	0.0636	0.0236	0.0271	0.0383	0.0385
0.0	0.0	0.0	-340.1261	1061.0751	NaN	NaN	1.3	0.8067	0.0642	0.024	0.0274	0.0387	0.039
0.0	0.0	0.0	1574.8739	-543.9249	NaN	NaN	-0.3	0.8091	0.0629	0.0239	0.0271	0.038	0.039
0.0	0.0	0.0	-924.1261	5722.0751	NaN	NaN	1.1926	0.8079	0.0634	0.0241	0.0273	0.038	0.0393
0.0	0.0	0.0	-299.1261	108.0751	NaN	NaN	-0.3	0.8118	0.0613	0.0237	0.0269	0.0371	0.0391
0.0	0.0	0.0	-598.1261	1284.0751	NaN	NaN	1.3	0.8105	0.0614	0.0241	0.0272	0.0374	0.0393
0.0	0.0	0.0	1808.8739	2173.0751	NaN	NaN	0.5457	0.809	0.0621	0.0244	0.0273	0.0376	0.0396
0.0	0.0	0.0	703.8739	2989.0751	NaN	NaN	0.8094	0.8093	0.0619	0.0244	0.0272	0.0375	0.0397
0.0	0.0	0.0	212.8739	3557.0751	NaN	NaN	0.9435	0.807	0.063	0.0247	0.0276	0.0377	0.0399
0.0	0.0	0.0	2990.8739	2883.0751	NaN	NaN	0.4908	0.8078	0.0629	0.0245	0.0275	0.0373	0.04
0.0	0.0	0.0	-176.1261	1271.0751	NaN	NaN	1.1609	0.8113	0.061	0.0241	0.0272	0.0367	0.0397
0.0	0.0	0.0	313.8739	-797.9249	NaN	NaN	1.3	0.8112	0.0604	0.0243	0.0276	0.0368	0.0397
0.0	0.0	0.0	1524.8739	1317.0751	NaN	NaN	0.4634	0.8105	0.0606	0.0245	0.0278	0.0369	0.0398
0.0	0.0	0.0	-159.1261	2314.0751	NaN	NaN	1.0738	0.8111	0.0602	0.0244	0.0278	0.0367	0.0397
0.0	0.0	0.0	1015.8739	3301.0751	NaN	NaN	0.7647	0.8121	0.0596	0.0242	0.0278	0.0366	0.0396
0.0	0.0	0.0	-211.1261	-1682.9249	NaN	NaN	0.8885	0.8138	0.0586	0.024	0.0279	0.0364	0.0392
0.0	0.0	0.0	2677.8739	3481.0751	NaN	NaN	0.5652	0.8132	0.0593	0.0241	0.0281	0.0366	0.0388
0.0	0.0	0.0	-881.1261	2286.0751	NaN	NaN	1.3	0.8161	0.0583	0.0235	0.0277	0.0362	0.0383
0.0	0.0	0.0	696.8739	2634.0751	NaN	NaN	0.7908	0.8149	0.0591	0.0236	0.0282	0.0366	0.0377
0.0	0.0	0.0	841.8739	3941.0751	NaN	NaN	0.824	0.8173	0.0586	0.0229	0.0281	0.0362	0.037
0.0	0.0	0.0	625.8739	1993.0751	NaN	NaN	0.761	0.8226	0.0564	0.022	0.0278	0.0355	0.0357
0.0	0.0	0.0	653.8739	1000.0751	NaN	NaN	0.6047	0.8261	0.0546	0.0215	0.0279	0.0354	0.0346
0.0	0.0	0.0	1284.8739	-121.9249	NaN	NaN	-0.1048	0.8275	0.0537	0.0212	0.0283	0.0356	0.0337
0.0	0.0	0.0	-1623.1261	2764.0751	NaN	NaN	1.3	0.8288	0.0531	0.0209	0.0285	0.0357	0.033
0.0	0.0	0.0	1902.8739	1749.0751	NaN	NaN	0.4789	0.83	0.0526	0.0206	0.0286	0.0358	0.0324
0.0	0.0	0.0	-896.1261	1367.0751	NaN	NaN	1.3	0.8309	0.0522	0.0204	0.0287	0.0359	0.0319
0.0	0.0	0.0	73.8739	1864.0751	NaN	NaN	0.9619	0.83	0.0526	0.0204	0.0291	0.0362	0.0317
0.0	0.0	0.0	560.8739	5495.0751	NaN	NaN	0.9074	0.8312	0.0522	0.0201	0.0292	0.0359	0.0313
0.0	0.0	0.0	1895.8739	1993.0751	NaN	NaN	0.5125	0.8365	0.0499	0.0195	0.0287	0.0349	0.0306
0.0	0.0	0.0	658.8739	1940.0751	NaN	NaN	0.7465	0.8396	0.0479	0.0192	0.0289	0.0344	0.03
0.0	0.0	0.0	549.8739	205.0751	NaN	NaN	0.2716	0.8427	0.0459	0.019	0.0289	0.0341	0.0294
0.0	0.0	0.0	-760.1261	2814.0751	NaN	NaN	1.3	0.8448	0.0445	0.0188	0.0291	0.0339	0.0289
0.0	0.0	0.0	-1186.1261	-325.9249	NaN	NaN	0.2156	0.8465	0.0433	0.0188	0.0291	0.0339	0.0286
0.0	0.0	0.0	666.8739	-1338.9249	NaN	NaN	1.3	0.8482	0.0426	0.0186	0.029	0.0337	0.0279
0.0	0.0	0.0	-1252.1261	1194.0751	NaN	NaN	-0.3	0.849	0.0422	0.0186	0.0289	0.0337	0.0277
0.0	0.0	0.0	-284.1261	1890.0751	NaN	NaN	1.1769	0.8495	0.042	0.0186	0.0288	0.0335	0.0275
0.0	0.0	0.0	-2260.1261	379.0751	NaN	NaN	-0.2015	0.8505	0.0416	0.0186	0.0287	0.0334	0.0272
0.0	0.0	0.0	-1713.1261	4052.0751	NaN	NaN	1.3	0.8512	0.0414	0.0187	0.0285	0.0332	0.0271
0.0	0.0	0.0	557.8739	-302.9249	NaN	NaN	-0.3	0.8531	0.0409	0.0185	0.0281	0.0328	0.0267
0.0	0.0	0.0	-564.1261	-811.9249	NaN	NaN	0.59	0.854	0.0405	0.0186	0.0279	0.0326	0.0263
0.0	0.0	0.0	-121.1261	161.0751	NaN	NaN	1.3	0.8553	0.0401	0.0187	0.0277	0.0324	0.0259
0.0	0.0	0.0	1492.8739	1581.0751	NaN	NaN	0.5143	0.8563	0.0397	0.0188	0.0274	0.0321	0.0257
0.0	0.0	0.0	-1180.1261	-339.9249	NaN	NaN	0.2236	0.8572	0.0393	0.0189	0.0272	0.0319	0.0255
0.0	0.0	0.0	1020.8739	110.0751	NaN	NaN	0.0973	0.8583	0.0387	0.019	0.0271	0.0316	0.0253
0.0	0.0	0.0	546.8739	502.0751	NaN	NaN	0.4786	0.8603	0.0378	0.019	0.0268	0.031	0.0251
0.0	0.0	0.0	1830.8739	-105.9249	NaN	NaN	-0.0614	0.8634	0.0363	0.0192	0.0264	0.0299	0.0247
0.0	0.0	0.0	-1405.1261	-115.9249	NaN	NaN	0.0762	0.8689	0.0337	0.0193	0.0259	0.0281	0.0241
0.0	0.0	0.0	-936.1261	-1153.9249	NaN	NaN	0.5521	0.8741	0.0309	0.0196	0.0254	0.0263	0.0236
0.0	0.0	0.0	662.8739	983.0751	NaN	NaN	0.5973	0.8777	0.0288	0.0199	0.0251	0.0252	0.0234
0.0	0.0	0.0	286.8739	-393.9249	NaN	NaN	1.3	0.8794	0.0277	0.0201	0.025	0.0246	0.0232
0.0	0.0	0.0	509.8739	705.0751	NaN	NaN	0.5803	0.8798	0.0273	0.0203	0.0249	0.0245	0.0231
0.0	0.0	0.0	-187.1261	-419.9249	NaN	NaN	0.6917	0.8801	0.0272	0.0204	0.0248	0.0245	0.023
0.0	0.0	0.0	652.8739	-3601.9249	NaN	NaN	1.2214	0.8801	0.0272	0.0204	0.0247	0.0245	0.0231
0.0	0.0	0.0	-206.1261	-959.9249	NaN	NaN	0.8232	0.88	0.0271	0.0205	0.0247	0.0246	0.0231
0.0	0.0	0.0	1217.8739	304.0751	NaN	NaN	0.1998	0.8799	0.027	0.0205	0.0248	0.0246	0.0231
0.0	0.0	0.0	87.8739	-716.9249	NaN	NaN	1.1397	0.8797	0.0271	0.0205	0.0249	0.0247	0.0231
0.0	0.0	0.0	433.8739	-1897.9249	NaN	NaN	1.2964	0.8797	0.0271	0.0204	0.0249	0.0246	0.0232
0.0	0.0	0.0	1362.8739	-3980.9249	NaN	NaN	1.3	0.8796	0.0272	0.0205	0.0249	0.0246	0.0232
0.0	0.0	0.0	-2156.1261	-1963.9249	NaN	NaN	0.4767	0.8795	0.0271	0.0205	0.025	0.0246	0.0233
0.0	0.0	0.0	1329.8739	1430.0751	NaN	NaN	0.5182	0.8795	0.027	0.0205	0.0251	0.0247	0.0233
0.0	0.0	0.0	-1121.1261	-1159.9249	NaN	NaN	0.5085	0.8798	0.0269	0.0204	0.0251	0.0246	0.0233
0.0	0.0	0.0	-862.1261	258.0751	NaN	NaN	-0.3	0.8804	0.0267	0.0205	0.0249	0.0244	0.0231
0.0	0.0	0.0	-181.1261	-1550.9249	NaN	NaN	0.8954	0.8817	0.0264	0.0205	0.0246	0.024	0.0229
0.0	0.0	0.0	-1025.1261	1239.0751	NaN	NaN	1.3	0.8826	0.026	0.0206	0.0244	0.0237	0.0227
0.0	0.0	0.0	156.8739	-1048.9249	NaN	NaN	1.1759	0.884	0.0256	0.0206	0.024	0.0233	0.0224
0.0	0.0	0.0	-322.1261	-318.9249	NaN	NaN	0.4975	0.8853	0.0251	0.0207	0.0237	0.0229	0.0222
0.0	0.0	0.0	-993.1261	-2684.9249	NaN	NaN	0.73	0.886	0.0246	0.0208	0.0236	0.0229	0.0221
0.0	0.0	0.0	5783.8739	1590.0751	NaN	NaN	0.2156	0.887	0.024	0.0207	0.0233	0.023	0.0219
0.0	0.0	0.0	7416.8739	3939.0751	NaN	NaN	0.3469	0.8873	0.0239	0.0208	0.023	0.0231	0.0219
0.0	0.0	0.0	8798.8739	4137.0751	NaN	NaN	0.3198	0.8874	0.024	0.0208	0.0229	0.0231	0.0218
0.0	0.0	0.0	49.8739	143.0751	NaN	NaN	0.7415	0.8878	0.0239	0.0209	0.0229	0.0229	0.0216
0.0	0.0	0.0	1505.8739	212.0751	NaN	NaN	0.1234	0.8881	0.0238	0.021	0.0228	0.0228	0.0215
0.0	0.0	0.0	737.8739	-636.9249	NaN	NaN	-0.3	0.8887	0.0236	0.021	0.0228	0.0226	0.0213
0.0	0.0	0.0	402.8739	-2436.9249	NaN	NaN	1.1981	0.889	0.0234	0.0211	0.0228	0.0225	0.0212
0.0	0.0	0.0	26.8739	-1897.9249	NaN	NaN	1.0144	0.8897	0.0233	0.021	0.0227	0.0224	0.021
0.0	0.0	0.0	-507.1261	-1122.9249	NaN	NaN	0.6889	0.8896	0.0232	0.021	0.0228	0.0225	0.0209
0.0	0.0	0.0	-879.1261	1836.0751	NaN	NaN	1.3	0.8896	0.0232	0.021	0.0227	0.0225	0.021
0.0	0.0	0.0	-262.1261	-1366.9249	NaN	NaN	0.8391	0.8898	0.0231	0.0211	0.0226	0.0224	0.021
0.0	0.0	0.0	-948.1261	-173.9249	NaN	NaN	0.155	0.8898	0.0231	0.0211	0.0226	0.0224	0.021
0.0	0.0	0.0	659.8739	2276.0751	NaN	NaN	0.7752	0.8901	0.023	0.0211	0.0226	0.0223	0.0209
0.0	0.0	0.0	-881.1261	-2260.9249	NaN	NaN	0.7196	0.8902	0.0231	0.0211	0.0226	0.022	0.021
0.0	0.0	0.0	1154.8739	-1406.9249	NaN	NaN	1.3	0.8902	0.0231	0.0212	0.0227	0.0219	0.021
0.0	0.0	0.0	-1130.1261	-3856.9249	NaN	NaN	0.7734	0.8906	0.0231	0.0211	0.0226	0.0216	0.0209
0.0	0.0	0.0	-387.1261	-826.9249	NaN	NaN	0.6811	0.8907	0.0229	0.0211	0.0226	0.0217	0.0209
0.0	0.0	0.0	87.8739	1193.0751	NaN	NaN	0.9314	0.8911	0.0227	0.021	0.0225	0.0218	0.0208
0.0	0.0	0.0	-110.1261	572.0751	NaN	NaN	1.2384	0.891	0.0228	0.021	0.0224	0.022	0.0208
0.0	0.0	0.0	377.8739	2308.0751	NaN	NaN	0.8593	0.891	0.0229	0.0209	0.0224	0.022	0.0208
0.0	0.0	0.0	2634.8739	-1630.9249	NaN	NaN	-0.3	0.891	0.023	0.021	0.0223	0.022	0.0207
0.0	0.0	0.0	682.8739	47.0751	NaN	NaN	0.0645	0.8906	0.0231	0.021	0.0224	0.0221	0.0208
0.0	0.0	0.0	-217.1261	1883.0751	NaN	NaN	1.1303	0.8903	0.0233	0.0211	0.0225	0.022	0.0208
0.0	0.0	0.0	28.8739	-111.9249	NaN	NaN	1.3	0.8904	0.0233	0.0212	0.0225	0.0219	0.0208
0.0	0.0	0.0	-177.1261	-12.9249	NaN	NaN	0.068	0.8904	0.0232	0.0212	0.0225	0.022	0.0208
0.0	0.0	0.0	-1174.1261	2284.0751	NaN	NaN	1.3	0.8907	0.0231	0.0211	0.0224	0.022	0.0207
0.0	0.0	0.0	1909.8739	-483.9249	NaN	NaN	-0.3	0.8906	0.0232	0.0211	0.0224	0.0219	0.0207
0.0	0.0	0.0	1122.8739	-1562.9249	NaN	NaN	1.3	0.8909	0.0232	0.0211	0.0224	0.0218	0.0207
0.0	0.0	0.0	1380.8739	-532.9249	NaN	NaN	-0.3	0.8906	0.0234	0.0211	0.0225	0.0218	0.0207
0.0	0.0	0.0	-1809.1261	157.0751	NaN	NaN	-0.0951	0.8906	0.0234	0.0211	0.0225	0.0216	0.0208
0.0	0.0	0.0	140.8739	-3251.9249	NaN	NaN	1.0453	0.891	0.0233	0.0211	0.0224	0.0214	0.0208
0.0	0.0	0.0	1675.8739	-3896.9249	NaN	NaN	1.3	0.8911	0.0232	0.0211	0.0225	0.0214	0.0207
0.0	0.0	0.0	408.8739	3430.0751	NaN	NaN	0.8935	0.8911	0.0231	0.021	0.0225	0.0216	0.0207
0.0	0.0	0.0	2638.8739	1365.0751	NaN	NaN	0.3409	0.8912	0.0231	0.0209	0.0224	0.0216	0.0207
0.0	0.0	0.0	1640.8739	-2976.9249	NaN	NaN	1.3	0.8913	0.0232	0.021	0.0224	0.0216	0.0206
0.0	0.0	0.0	1612.8739	-417.9249	NaN	NaN	-0.3	0.8914	0.0232	0.0208	0.0224	0.0218	0.0205
0.0	0.0	0.0	2115.8739	490.0751	NaN	NaN	0.1881	0.8914	0.0232	0.0208	0.0223	0.0218	0.0205
0.0	0.0	0.0	1584.8739	-3612.9249	NaN	NaN	1.3	0.8915	0.0232	0.0208	0.0222	0.0217	0.0205
0.0	0.0	0.0	495.8739	-1072.9249	NaN	NaN	1.3	0.8915	0.0232	0.0208	0.0223	0.0217	0.0205
0.0	0.0	0.0	741.8739	-1338.9249	NaN	NaN	1.3	0.8914	0.0232	0.0209	0.0223	0.0217	0.0205
0.0	0.0	0.0	-645.1261	-1045.9249	NaN	NaN	0.6185	0.8916	0.0231	0.0209	0.0223	0.0216	0.0205
0.0	0.0	0.0	1075.8739	-1825.9249	NaN	NaN	1.3	0.8917	0.0231	0.0209	0.0223	0.0216	0.0205
0.0	0.0	0.0	-499.1261	-651.9249	NaN	NaN	0.5664	0.8916	0.0231	0.0208	0.0223	0.0217	0.0205
0.0	0.0	0.0	-53.1261	-751.9249	NaN	NaN	0.934	0.8915	0.0231	0.0207	0.0222	0.0218	0.0206
0.0	0.0	0.0	1758.8739	1132.0751	NaN	NaN	0.3916	0.8915	0.0231	0.0207	0.0222	0.0219	0.0206
0.0	0.0	0.0	-517.1261	-830.9249	NaN	NaN	0.6164	0.8916	0.0232	0.0207	0.0222	0.0217	0.0206
0.0	0.0	0.0	-1708.1261	-1223.9249	NaN	NaN	0.4174	0.8917	0.0231	0.0208	0.0222	0.0216	0.0206
0.0	0.0	0.0	-77.1261	823.0751	NaN	NaN	1.1034	0.8916	0.0231	0.0207	0.0222	0.0217	0.0207
0.0	0.0	0.0	-1478.1261	500.0751	NaN	NaN	-0.3	0.8915	0.0231	0.0207	0.0222	0.0218	0.0207
0.0	0.0	0.0	17.8739	-175.9249	NaN	NaN	1.1131	0.8914	0.0232	0.0207	0.0222	0.0218	0.0207
0.0	0.0	0.0	-1281.1261	192.0751	NaN	NaN	-0.1764	0.8916	0.0231	0.0207	0.0222	0.0218	0.0207
0.0	0.0	0.0	687.8739	82.0751	NaN	NaN	0.1066	0.8916	0.0232	0.0207	0.0221	0.0218	0.0207
0.0	0.0	0.0	-2661.1261	243.0751	NaN	NaN	-0.1005	0.8917	0.0231	0.0206	0.0221	0.0217	0.0207
0.0	0.0	0.0	-1113.1261	184.0751	NaN	NaN	-0.1981	0.8915	0.0231	0.0206	0.0221	0.0218	0.0207
0.0	0.0	0.0	-143.1261	798.0751	NaN	NaN	1.2185	0.8914	0.0232	0.0207	0.0221	0.0219	0.0207
0.0	0.0	0.0	-748.1261	-779.9249	NaN	NaN	0.5104	0.8913	0.0232	0.0207	0.0222	0.0219	0.0207
0.0	0.0	0.0	-155.1261	-1327.9249	NaN	NaN	0.8954	0.8914	0.0232	0.0207	0.0221	0.0218	0.0207
0.0	0.0	0.0	1096.8739	-2104.9249	NaN	NaN	1.3	0.8913	0.0231	0.0208	0.0221	0.0218	0.0208
0.0	0.0	0.0	193.8739	136.0751	NaN	NaN	0.4124	0.8917	0.0232	0.0205	0.022	0.0219	0.0207
0.0	0.0	0.0	749.8739	-1320.9249	NaN	NaN	1.3	0.8916	0.0233	0.0204	0.022	0.022	0.0207
0.0	0.0	0.0	-794.1261	2393.0751	NaN	NaN	1.3	0.8916	0.0234	0.0204	0.022	0.022	0.0207
0.0	0.0	0.0	-1427.1261	-1724.9249	NaN	NaN	0.5472	0.8917	0.0234	0.0205	0.0219	0.0218	0.0207
0.0	0.0	0.0	-1214.1261	-2493.9249	NaN	NaN	0.6726	0.8918	0.0232	0.0207	0.0218	0.0217	0.0207
0.0	0.0	0.0	-945.1261	2043.0751	NaN	NaN	1.3	0.8918	0.0233	0.0206	0.0219	0.0218	0.0207
0.0	0.0	0.0	-1913.1261	115.0751	NaN	NaN	-0.064	0.8919	0.0232	0.0205	0.0219	0.0217	0.0207
0.0	0.0	0.0	-841.1261	1043.0751	NaN	NaN	1.3	0.8917	0.0233	0.0206	0.0219	0.0218	0.0207
0.0	0.0	0.0	-92.1261	-303.9249	NaN	NaN	0.7674	0.8917	0.0233	0.0206	0.0219	0.0218	0.0207
0.0	0.0	0.0	373.8739	-2019.9249	NaN	NaN	1.2271	0.8918	0.0232	0.0207	0.0219	0.0217	0.0207
0.0	0.0	0.0	1010.8739	-1396.9249	NaN	NaN	1.3	0.8919	0.0232	0.0206	0.0219	0.0217	0.0206
0.0	0.0	0.0	-2345.1261	3124.0751	NaN	NaN	1.3	0.892	0.0233	0.0205	0.0219	0.0217	0.0206
0.0	0.0	0.0	-85.1261	-3381.9249	NaN	NaN	0.9754	0.892	0.0232	0.0205	0.0219	0.0217	0.0206
0.0	0.0	0.0	1547.8739	866.0751	NaN	NaN	0.3588	0.8922	0.0232	0.0204	0.0219	0.0217	0.0206
0.0	0.0	0.0	395.8739	-314.9249	NaN	NaN	-0.3	0.892	0.0233	0.0206	0.0219	0.0216	0.0206
0.0	0.0	0.0	-1960.1261	-2863.9249	NaN	NaN	0.5937	0.8922	0.0231	0.0207	0.0219	0.0214	0.0207
0.0	0.0	0.0	-180.1261	-1668.9249	NaN	NaN	0.9026	0.8923	0.0231	0.0205	0.0219	0.0214	0.0206
0.0	0.0	0.0	-969.1261	242.0751	NaN	NaN	-0.3	0.8925	0.0232	0.0203	0.0219	0.0215	0.0206
0.0	0.0	0.0	-1346.1261	327.0751	NaN	NaN	-0.3	0.8926	0.0232	0.0202	0.0219	0.0214	0.0206
0.0	0.0	0.0	-392.1261	-552.9249	NaN	NaN	0.5851	0.8926	0.0233	0.0202	0.0219	0.0214	0.0206
0.0	0.0	0.0	-214.1261	975.0751	NaN	NaN	1.2814	0.8922	0.0234	0.0203	0.022	0.0214	0.0207
0.0	0.0	0.0	-1725.1261	-733.9249	NaN	NaN	0.2985	0.8925	0.0233	0.0204	0.0218	0.0212	0.0207
0.0	0.0	0.0	1009.8739	-1221.9249	NaN	NaN	1.3	0.8926	0.0232	0.0203	0.0219	0.0212	0.0208
0.0	0.0	0.0	3145.8739	1651.0751	NaN	NaN	0.3442	0.8924	0.0233	0.0202	0.022	0.0214	0.0208
0.0	0.0	0.0	211.8739	2755.0751	NaN	NaN	0.9286	0.8924	0.0234	0.0201	0.022	0.0214	0.0208
0.0	0.0	0.0	1471.8739	1919.0751	NaN	NaN	0.5659	0.8926	0.0234	0.02	0.022	0.0213	0.0207
0.0	0.0	0.0	1724.8739	2152.0751	NaN	NaN	0.5551	0.8928	0.0234	0.02	0.0219	0.0213	0.0206
0.0	0.0	0.0	-1202.1261	560.0751	NaN	NaN	-0.3	0.8929	0.0233	0.0201	0.0218	0.0213	0.0206
0.0	0.0	0.0	-562.1261	889.0751	NaN	NaN	1.3	0.8931	0.0231	0.0201	0.0218	0.0212	0.0206
0.0	0.0	0.0	-73.1261	1645.0751	NaN	NaN	1.0465	0.8929	0.0231	0.0202	0.0219	0.0213	0.0206
0.0	0.0	0.0	-1376.1261	-101.9249	NaN	NaN	0.069	0.8926	0.0231	0.0203	0.0219	0.0214	0.0207
0.0	0.0	0.0	-345.1261	-653.9249	NaN	NaN	0.6545	0.8925	0.023	0.0205	0.0219	0.0213	0.0207
0.0	0.0	0.0	-404.1261	-2020.9249	NaN	NaN	0.8334	0.8922	0.0229	0.0207	0.022	0.0214	0.0208
0.0	0.0	0.0	337.8739	-1888.9249	NaN	NaN	1.2178	0.8922	0.0229	0.0207	0.022	0.0213	0.0209
0.0	0.0	0.0	-1958.1261	1263.0751	NaN	NaN	-0.3	0.8924	0.0228	0.0206	0.022	0.0213	0.0209
0.0	0.0	0.0	439.8739	-752.9249	NaN	NaN	1.3	0.8924	0.0228	0.0205	0.022	0.0214	0.0209
0.0	0.0	0.0	-974.1261	2813.0751	NaN	NaN	1.3	0.8927	0.0228	0.0204	0.022	0.0213	0.0209
0.0	0.0	0.0	982.8739	-2850.9249	NaN	NaN	1.3	0.8924	0.0228	0.0206	0.022	0.0213	0.0209
0.0	0.0	0.0	-184.1261	521.0751	NaN	NaN	1.3	0.8926	0.0227	0.0205	0.022	0.0213	0.0209
0.0	0.0	0.0	-1161.1261	66.0751	NaN	NaN	-0.0603	0.8926	0.0228	0.0204	0.022	0.0213	0.0209
0.0	0.0	0.0	953.8739	2623.0751	NaN	NaN	0.7333	0.8928	0.0229	0.0203	0.022	0.0213	0.0208
0.0	0.0	0.0	-342.1261	1467.0751	NaN	NaN	1.3	0.8923	0.023	0.0203	0.0221	0.0214	0.0209
0.0	0.0	0.0	-1751.1261	714.0751	NaN	NaN	-0.3	0.8921	0.023	0.0205	0.0221	0.0214	0.0209
0.0	0.0	0.0	-600.1261	-271.9249	NaN	NaN	0.3118	0.8919	0.0231	0.0206	0.0222	0.0213	0.0209
0.0	0.0	0.0	265.8739	-1.9249	NaN	NaN	-0.0073	0.8918	0.023	0.0208	0.0223	0.0213	0.0208
0.0	0.0	0.0	-403.1261	-1641.9249	NaN	NaN	0.8029	0.8914	0.023	0.021	0.0225	0.0212	0.0209
0.0	0.0	0.0	-418.1261	-3213.9249	NaN	NaN	0.8849	0.8918	0.0229	0.021	0.0224	0.0211	0.0208
0.0	0.0	0.0	-275.1261	521.0751	NaN	NaN	1.3	0.892	0.023	0.0208	0.0222	0.0212	0.0207
0.0	0.0	0.0	-595.1261	-184.9249	NaN	NaN	0.2371	0.8923	0.023	0.0206	0.0221	0.0213	0.0207
0.0	0.0	0.0	-1946.1261	3353.0751	NaN	NaN	1.3	0.8923	0.0231	0.0205	0.0221	0.0214	0.0207
0.0	0.0	0.0	-867.1261	-1663.9249	NaN	NaN	0.6574	0.8921	0.0231	0.0206	0.0221	0.0213	0.0207
0.0	0.0	0.0	-1750.1261	419.0751	NaN	NaN	-0.3	0.892	0.0231	0.0208	0.0222	0.0211	0.0207
0.0	0.0	0.0	-1324.1261	-3521.9249	NaN	NaN	0.7268	0.8921	0.0231	0.021	0.0222	0.0209	0.0208
0.0	0.0	0.0	-3045.1261	283.0751	NaN	NaN	-0.1025	0.8928	0.0229	0.0208	0.0221	0.0207	0.0206
0.0	0.0	0.0	-2316.1261	394.0751	NaN	NaN	-0.205	0.8928	0.023	0.0207	0.022	0.0208	0.0206
0.0	0.0	0.0	-2468.1261	2274.0751	NaN	NaN	-0.3	0.8934	0.023	0.0203	0.0218	0.0209	0.0205
0.0	0.0	0.0	-642.1261	1796.0751	NaN	NaN	1.3	0.8931	0.0231	0.0203	0.0219	0.021	0.0206
0.0	0.0	0.0	638.8739	87.0751	NaN	NaN	0.1199	0.8928	0.0232	0.0205	0.0219	0.021	0.0206
0.0	0.0	0.0	-1511.1261	-220.9249	NaN	NaN	0.1276	0.8925	0.0232	0.0207	0.0219	0.021	0.0207
0.0	0.0	0.0	-556.1261	-2317.9249	NaN	NaN	0.8065	0.8927	0.0231	0.0206	0.0219	0.0209	0.0207
0.0	0.0	0.0	-908.1261	1717.0751	NaN	NaN	1.3	0.8931	0.0231	0.0204	0.0218	0.0209	0.0206
0.0	0.0	0.0	1845.8739	-1379.9249	NaN	NaN	-0.3	0.8932	0.0232	0.0202	0.0218	0.021	0.0205
0.0	0.0	0.0	-583.1261	281.0751	NaN	NaN	-0.3	0.8932	0.0233	0.0202	0.0218	0.021	0.0205
0.0	0.0	0.0	2088.8739	-930.9249	NaN	NaN	-0.3	0.8929	0.0234	0.0202	0.0219	0.021	0.0206
0.0	0.0	0.0	-2658.1261	-1289.9249	NaN	NaN	0.3267	0.8931	0.0233	0.0202	0.0218	0.021	0.0206
0.0	0.0	0.0	-129.1261	-234.9249	NaN	NaN	0.6453	0.893	0.0233	0.0202	0.0218	0.021	0.0206
0.0	0.0	0.0	-1116.1261	1825.0751	NaN	NaN	1.3	0.8933	0.0233	0.0201	0.0217	0.021	0.0206
0.0	0.0	0.0	-986.1261	1956.0751	NaN	NaN	1.3	0.8929	0.0234	0.0201	0.0218	0.0211	0.0207
0.0	0.0	0.0	199.8739	-1284.9249	NaN	NaN	1.1842	0.893	0.0233	0.0202	0.0218	0.021	0.0207
0.0	0.0	0.0	-506.1261	1098.0751	NaN	NaN	1.3	0.8928	0.0233	0.0203	0.0218	0.021	0.0208
0.0	0.0	0.0	79.8739	-2139.9249	NaN	NaN	1.0388	0.8926	0.0232	0.0205	0.0218	0.0211	0.0209
0.0	0.0	0.0	-631.1261	-419.9249	NaN	NaN	0.3995	0.8931	0.0232	0.0202	0.0218	0.0211	0.0207
0.0	0.0	0.0	-272.1261	3399.0751	NaN	NaN	1.087	0.8933	0.0232	0.02	0.0218	0.0211	0.0205
0.0	0.0	0.0	807.8739	1651.0751	NaN	NaN	0.6715	0.8933	0.0233	0.02	0.0218	0.0211	0.0205
0.0	0.0	0.0	-889.1261	-409.9249	NaN	NaN	0.3156	0.8931	0.0234	0.0201	0.0217	0.0211	0.0206
0.0	0.0	0.0	415.8739	-199.9249	NaN	NaN	-0.3	0.8928	0.0234	0.0202	0.0217	0.0211	0.0207
0.0	0.0	0.0	-1780.1261	4981.0751	NaN	NaN	1.3	0.893	0.0234	0.0201	0.0217	0.0211	0.0206
0.0	0.0	0.0	-1762.1261	175.0751	NaN	NaN	-0.1103	0.8928	0.0234	0.0204	0.0217	0.021	0.0207
0.0	0.0	0.0	-1312.1261	-780.9249	NaN	NaN	0.3731	0.8924	0.0233	0.0207	0.0218	0.0211	0.0208
0.0	0.0	0.0	-393.1261	1294.0751	NaN	NaN	1.3	0.8926	0.0233	0.0206	0.0218	0.0211	0.0207
0.0	0.0	0.0	-172.1261	-2207.9249	NaN	NaN	0.9277	0.8927	0.0232	0.0206	0.0218	0.021	0.0207
0.0	0.0	0.0	782.8739	1324.0751	NaN	NaN	0.6284	0.8931	0.0232	0.0204	0.0217	0.021	0.0206
0.0	0.0	0.0	913.8739	-1193.9249	NaN	NaN	1.3	0.8931	0.0232	0.0204	0.0217	0.021	0.0205
0.0	0.0	0.0	-1945.1261	-1311.9249	NaN	NaN	0.4028	0.8932	0.0232	0.0204	0.0217	0.021	0.0205
0.0	0.0	0.0	-801.1261	1452.0751	NaN	NaN	1.3	0.8937	0.0231	0.0203	0.0216	0.0209	0.0204
0.0	0.0	0.0	-113.1261	-1803.9249	NaN	NaN	0.941	0.8934	0.0231	0.0205	0.0216	0.0209	0.0205
0.0	0.0	0.0	-852.1261	-2208.9249	NaN	NaN	0.7216	0.8933	0.0231	0.0206	0.0217	0.0208	0.0206
0.0	0.0	0.0	-2639.1261	511.0751	NaN	NaN	-0.2402	0.8935	0.023	0.0205	0.0217	0.0208	0.0205
0.0	0.0	0.0	-1034.1261	-100.9249	NaN	NaN	0.0889	0.8936	0.0231	0.0204	0.0217	0.0208	0.0204
0.0	0.0	0.0	-410.1261	-749.9249	NaN	NaN	0.6465	0.8938	0.0231	0.0204	0.0216	0.0208	0.0204
0.0	0.0	0.0	940.8739	-2000.9249	NaN	NaN	1.3	0.8938	0.0231	0.0203	0.0216	0.0208	0.0203
0.0	0.0	0.0	-66.1261	1255.0751	NaN	NaN	1.0556	0.894	0.0232	0.0202	0.0216	0.0209	0.0202
0.0	0.0	0.0	-259.1261	1304.0751	NaN	NaN	1.248	0.8941	0.0232	0.02	0.0216	0.021	0.0201
0.0	0.0	0.0	1632.8739	2894.0751	NaN	NaN	0.6393	0.894	0.0233	0.02	0.0216	0.021	0.0201
0.0	0.0	0.0	-19.1261	-1031.9249	NaN	NaN	0.9818	0.8937	0.0234	0.0201	0.0217	0.0209	0.0202
0.0	0.0	0.0	-737.1261	1247.0751	NaN	NaN	1.3	0.8937	0.0233	0.0201	0.0217	0.0209	0.0202
0.0	0.0	0.0	-1368.1261	294.0751	NaN	NaN	-0.2738	0.8936	0.0233	0.0202	0.0217	0.0209	0.0203
0.0	0.0	0.0	-395.1261	401.0751	NaN	NaN	1.3	0.8937	0.0233	0.0202	0.0217	0.0209	0.0202
0.0	0.0	0.0	-620.1261	-1027.9249	NaN	NaN	0.6237	0.8935	0.0232	0.0203	0.0217	0.0209	0.0203
0.0	0.0	0.0	-198.1261	23.0751	NaN	NaN	-0.1318	0.8934	0.0232	0.0203	0.0217	0.021	0.0203
0.0	0.0	0.0	-983.1261	1410.0751	NaN	NaN	1.3	0.8935	0.0233	0.0202	0.0217	0.021	0.0203
0.0	0.0	0.0	882.8739	-600.9249	NaN	NaN	-0.3	0.8936	0.0232	0.0202	0.0217	0.021	0.0203
0.0	0.0	0.0	-19.1261	471.0751	NaN	NaN	1.0423	0.8935	0.0233	0.0201	0.0217	0.0211	0.0202
0.0	0.0	0.0	1764.8739	926.0751	NaN	NaN	0.3441	0.8936	0.0233	0.02	0.0217	0.0211	0.0202
0.0	0.0	0.0	311.8739	1813.0751	NaN	NaN	0.8532	0.8935	0.0233	0.02	0.0217	0.0212	0.0202
0.0	0.0	0.0	1436.8739	5116.0751	NaN	NaN	0.7807	0.893	0.0235	0.02	0.0219	0.0214	0.0202
0.0	0.0	0.0	-1556.1261	1579.0751	NaN	NaN	1.3	0.8933	0.0236	0.0199	0.0218	0.0213	0.0202
0.0	0.0	0.0	-1573.1261	205.0751	NaN	NaN	-0.1499	0.8928	0.0235	0.0203	0.0218	0.0213	0.0203
0.0	0.0	0.0	-382.1261	-680.9249	NaN	NaN	0.6405	0.8927	0.0234	0.0205	0.0218	0.0213	0.0204
0.0	0.0	0.0	-988.1261	-1250.9249	NaN	NaN	0.5587	0.8924	0.0232	0.0207	0.0219	0.0212	0.0205
0.0	0.0	0.0	-601.1261	166.0751	NaN	NaN	-0.3	0.8925	0.0231	0.0207	0.0219	0.0213	0.0205
0.0	0.0	0.0	-1049.1261	-273.9249	NaN	NaN	0.207	0.8929	0.0231	0.0205	0.0219	0.0213	0.0204
0.0	0.0	0.0	-588.1261	-237.9249	NaN	NaN	0.288	0.8932	0.023	0.0203	0.0218	0.0213	0.0203
0.0	0.0	0.0	1734.8739	1427.0751	NaN	NaN	0.4513	0.893	0.0231	0.0203	0.0219	0.0214	0.0203
0.0	0.0	0.0	-728.1261	-1957.9249	NaN	NaN	0.7289	0.8921	0.0232	0.0207	0.022	0.0215	0.0205
0.0	0.0	0.0	-1886.1261	-3096.9249	NaN	NaN	0.6215	0.892	0.0232	0.021	0.0222	0.0211	0.0205
0.0	0.0	0.0	-575.1261	-2155.9249	NaN	NaN	0.7894	0.8922	0.0231	0.021	0.0222	0.0211	0.0205
0.0	0.0	0.0	-624.1261	-2704.9249	NaN	NaN	0.8125	0.8925	0.023	0.0208	0.022	0.0213	0.0205
0.0	0.0	0.0	-595.1261	1710.0751	NaN	NaN	1.3	0.8928	0.0231	0.0204	0.0219	0.0214	0.0203
0.0	0.0	0.0	524.8739	1008.0751	NaN	NaN	0.6576	0.8926	0.0233	0.0203	0.022	0.0215	0.0203
0.0	0.0	0.0	-1.1261	444.0751	NaN	NaN	1.0025	0.8925	0.0233	0.0204	0.0219	0.0214	0.0204
0.0	0.0	0.0	-1119.1261	-3802.9249	NaN	NaN	0.7726	0.8925	0.0232	0.0205	0.0219	0.0214	0.0204
0.0	0.0	0.0	1183.8739	3728.0751	NaN	NaN	0.759	0.8927	0.0232	0.0204	0.022	0.0214	0.0204
0.0	0.0	0.0	-746.1261	-1361.9249	NaN	NaN	0.6461	0.8928	0.0232	0.0204	0.0219	0.0213	0.0204
0.0	0.0	0.0	728.8739	691.0751	NaN	NaN	0.4867	0.8927	0.0232	0.0204	0.0219	0.0215	0.0203
0.0	0.0	0.0	1282.8739	985.0751	NaN	NaN	0.4343	0.8926	0.0232	0.0205	0.0219	0.0214	0.0203
0.0	0.0	0.0	402.8739	-2120.9249	NaN	NaN	1.2345	0.8926	0.0232	0.0206	0.0219	0.0214	0.0204
0.0	0.0	0.0	938.8739	-358.9249	NaN	NaN	-0.3	0.8928	0.0231	0.0206	0.0218	0.0213	0.0204
0.0	0.0	0.0	-543.1261	-3293.9249	NaN	NaN	0.8585	0.893	0.023	0.0205	0.0218	0.0213	0.0203
0.0	0.0	0.0	-212.1261	563.0751	NaN	NaN	1.3	0.893	0.0231	0.0203	0.0218	0.0215	0.0203
0.0	0.0	0.0	1145.8739	-1196.9249	NaN	NaN	1.3	0.8931	0.0231	0.0202	0.0218	0.0215	0.0203
0.0	0.0	0.0	-233.1261	-529.9249	NaN	NaN	0.6945	0.8927	0.0232	0.0203	0.0218	0.0216	0.0203
0.0	0.0	0.0	-378.1261	-912.9249	NaN	NaN	0.7071	0.8928	0.0231	0.0204	0.0218	0.0215	0.0204
0.0	0.0	0.0	-172.1261	-2057.9249	NaN	NaN	0.9228	0.8927	0.0231	0.0204	0.0218	0.0215	0.0204
0.0	0.0	0.0	1202.8739	734.0751	NaN	NaN	0.379	0.8923	0.0231	0.0204	0.022	0.0217	0.0205
0.0	0.0	0.0	-104.1261	2030.0751	NaN	NaN	1.0541	0.8927	0.0231	0.0203	0.0219	0.0216	0.0204
0.0	0.0	0.0	1583.8739	-2161.9249	NaN	NaN	1.3	0.8923	0.0231	0.0204	0.0219	0.0217	0.0205
0.0	0.0	0.0	160.8739	1167.0751	NaN	NaN	0.8789	0.8927	0.023	0.0204	0.0218	0.0216	0.0205
0.0	0.0	0.0	-1280.1261	74.0751	NaN	NaN	-0.0614	0.8927	0.0229	0.0204	0.0218	0.0216	0.0206
0.0	0.0	0.0	-954.1261	-343.9249	NaN	NaN	0.265	0.893	0.0228	0.0204	0.0218	0.0215	0.0205
0.0	0.0	0.0	-118.1261	4066.0751	NaN	NaN	1.0299	0.8928	0.0227	0.0204	0.0219	0.0216	0.0206
0.0	0.0	0.0	1785.8739	-804.9249	NaN	NaN	-0.3	0.8923	0.0228	0.0205	0.022	0.0217	0.0207
0.0	0.0	0.0	-398.1261	2141.0751	NaN	NaN	1.2284	0.892	0.0228	0.0206	0.0221	0.0217	0.0208
0.0	0.0	0.0	-650.1261	-2663.9249	NaN	NaN	0.8038	0.8919	0.0228	0.0207	0.0221	0.0217	0.0209
0.0	0.0	0.0	3013.8739	-1310.9249	NaN	NaN	-0.3	0.8922	0.0227	0.0206	0.022	0.0217	0.0208
0.0	0.0	0.0	4168.8739	1354.0751	NaN	NaN	0.2452	0.8919	0.0229	0.0205	0.0221	0.0218	0.0209
0.0	0.0	0.0	-1363.1261	612.0751	NaN	NaN	-0.3	0.8921	0.0228	0.0204	0.0221	0.0217	0.0209
0.0	0.0	0.0	881.8739	1613.0751	NaN	NaN	0.6465	0.8918	0.0229	0.0205	0.0221	0.0218	0.0209
0.0	0.0	0.0	151.8739	-1290.9249	NaN	NaN	1.1333	0.8919	0.0229	0.0205	0.0221	0.0218	0.0209
0.0	0.0	0.0	-1114.1261	1334.0751	NaN	NaN	1.3	0.8916	0.0229	0.0206	0.0221	0.0218	0.021
0.0	0.0	0.0	-81.1261	1448.0751	NaN	NaN	1.0593	0.8917	0.0228	0.0206	0.0221	0.0218	0.021
0.0	0.0	0.0	2069.8739	-1785.9249	NaN	NaN	-0.3	0.8914	0.0229	0.0207	0.0222	0.0219	0.021
0.0	0.0	0.0	515.8739	-735.9249	NaN	NaN	1.3	0.8916	0.0228	0.0206	0.0222	0.0219	0.021
0.0	0.0	0.0	22.8739	3968.0751	NaN	NaN	0.9943	0.8914	0.0229	0.0206	0.0222	0.0219	0.021
0.0	0.0	0.0	-1058.1261	-72.9249	NaN	NaN	0.0645	0.8914	0.0229	0.0206	0.0222	0.0219	0.021
0.0	0.0	0.0	475.8739	-2508.9249	NaN	NaN	1.2341	0.8912	0.0229	0.0208	0.0222	0.022	0.021
0.0	0.0	0.0	1094.8739	-2583.9249	NaN	NaN	1.3	0.8911	0.0228	0.0209	0.0222	0.0219	0.021
0.0	0.0	0.0	-496.1261	-1900.9249	NaN	NaN	0.793	0.8913	0.0228	0.0209	0.0222	0.0218	0.021
0.0	0.0	0.0	-866.1261	-1360.9249	NaN	NaN	0.6111	0.8915	0.0228	0.0209	0.0221	0.0217	0.021
0.0	0.0	0.0	-630.1261	-1611.9249	NaN	NaN	0.719	0.8917	0.0228	0.0208	0.0221	0.0217	0.0209
0.0	0.0	0.0	202.8739	542.0751	NaN	NaN	0.7277	0.8917	0.0228	0.0206	0.0221	0.0219	0.0209
0.0	0.0	0.0	38.8739	1591.0751	NaN	NaN	0.9762	0.8916	0.023	0.0204	0.0221	0.022	0.0209
0.0	0.0	0.0	-1939.1261	1600.0751	NaN	NaN	-0.3	0.8916	0.0231	0.0204	0.0221	0.022	0.0209
0.0	0.0	0.0	-370.1261	-253.9249	NaN	NaN	0.4069	0.8916	0.0231	0.0205	0.0221	0.0219	0.0209
0.0	0.0	0.0	-1499.1261	1675.0751	NaN	NaN	1.3	0.8915	0.0231	0.0205	0.0221	0.0219	0.0209
0.0	0.0	0.0	-673.1261	2053.0751	NaN	NaN	1.3	0.8914	0.0231	0.0205	0.0221	0.0219	0.0209
0.0	0.0	0.0	-1390.1261	801.0751	NaN	NaN	-0.3	0.8913	0.0231	0.0206	0.0221	0.0218	0.021
0.0	0.0	0.0	-1044.1261	-727.9249	NaN	NaN	0.4108	0.8913	0.0231	0.0207	0.0221	0.0218	0.021
0.0	0.0	0.0	-534.1261	186.0751	NaN	NaN	-0.3	0.8916	0.023	0.0206	0.022	0.0218	0.021
0.0	0.0	0.0	-686.1261	945.0751	NaN	NaN	1.3	0.8915	0.0231	0.0206	0.0221	0.0218	0.021
0.0	0.0	0.0	-1092.1261	1491.0751	NaN	NaN	1.3	0.8915	0.0231	0.0206	0.022	0.0218	0.021
0.0	0.0	0.0	247.8739	-2447.9249	NaN	NaN	1.1127	0.8911	0.0231	0.0208	0.022	0.0219	0.0211
0.0	0.0	0.0	303.8739	606.0751	NaN	NaN	0.6661	0.8911	0.0231	0.0207	0.0221	0.022	0.0211
0.0	0.0	0.0	706.8739	3296.0751	NaN	NaN	0.8234	0.891	0.0231	0.0206	0.0221	0.022	0.0212
0.0	0.0	0.0	696.8739	32.0751	NaN	NaN	0.044	0.8907	0.0232	0.0207	0.0222	0.022	0.0212
0.0	0.0	0.0	1654.8739	228.0751	NaN	NaN	0.1211	0.8907	0.0232	0.0206	0.0222	0.0221	0.0212
0.0	0.0	0.0	2364.8739	916.0751	NaN	NaN	0.2792	0.8906	0.0233	0.0206	0.0222	0.0221	0.0212
0.0	0.0	0.0	530.8739	1109.0751	NaN	NaN	0.6763	0.8904	0.0233	0.0207	0.0222	0.0222	0.0213
0.0	0.0	0.0	250.8739	998.0751	NaN	NaN	0.7991	0.8905	0.0233	0.0207	0.0222	0.0221	0.0212
0.0	0.0	0.0	-2530.1261	-2502.9249	NaN	NaN	0.4973	0.891	0.0232	0.0208	0.0221	0.0219	0.021
0.0	0.0	0.0	1131.8739	-1401.9249	NaN	NaN	1.3	0.8911	0.0231	0.0208	0.0222	0.0218	0.0211
0.0	0.0	0.0	271.8739	-854.9249	NaN	NaN	1.3	0.8912	0.023	0.0207	0.0222	0.0218	0.0211
0.0	0.0	0.0	-1201.1261	-158.9249	NaN	NaN	0.1169	0.8908	0.0231	0.0208	0.0223	0.022	0.0211
0.0	0.0	0.0	-565.1261	2196.0751	NaN	NaN	1.3	0.891	0.0231	0.0207	0.0223	0.0219	0.0211
0.0	0.0	0.0	-157.1261	-1575.9249	NaN	NaN	0.9093	0.8912	0.023	0.0207	0.0223	0.0218	0.0211
0.0	0.0	0.0	1679.8739	702.0751	NaN	NaN	0.2947	0.8913	0.0229	0.0206	0.0223	0.0218	0.0211
0.0	0.0	0.0	-1662.1261	131.0751	NaN	NaN	-0.0856	0.8915	0.0229	0.0205	0.0223	0.0217	0.0211
0.0	0.0	0.0	-2155.1261	2442.0751	NaN	NaN	1.3	0.8915	0.023	0.0206	0.0223	0.0217	0.021
0.0	0.0	0.0	-123.1261	883.0751	NaN	NaN	1.162	0.8916	0.0229	0.0207	0.0223	0.0214	0.021
0.0	0.0	0.0	-1831.1261	-3853.9249	NaN	NaN	0.6779	0.8917	0.0227	0.0209	0.0224	0.0212	0.021
0.0	0.0	0.0	44.8739	-122.9249	NaN	NaN	1.3	0.892	0.0226	0.0208	0.0224	0.0213	0.0209
0.0	0.0	0.0	-1160.1261	656.0751	NaN	NaN	-0.3	0.8921	0.0227	0.0207	0.0224	0.0213	0.0209
0.0	0.0	0.0	-464.1261	-1670.9249	NaN	NaN	0.7826	0.892	0.0227	0.0206	0.0223	0.0214	0.0209
0.0	0.0	0.0	1021.8739	-795.9249	NaN	NaN	-0.3	0.8921	0.0227	0.0206	0.0223	0.0214	0.0209
0.0	0.0	0.0	228.8739	2583.0751	NaN	NaN	0.9186	0.8917	0.0228	0.0207	0.0224	0.0215	0.021
0.0	0.0	0.0	-3426.1261	-2639.9249	NaN	NaN	0.4352	0.8918	0.0227	0.0208	0.0223	0.0213	0.021
0.0	0.0	0.0	-863.1261	-333.9249	NaN	NaN	0.279	0.8919	0.0227	0.0207	0.0223	0.0214	0.021
0.0	0.0	0.0	686.8739	1723.0751	NaN	NaN	0.715	0.8917	0.0228	0.0206	0.0223	0.0216	0.021
0.0	0.0	0.0	-27.1261	795.0751	NaN	NaN	1.0353	0.8918	0.0229	0.0206	0.0222	0.0215	0.0211
0.0	0.0	0.0	147.8739	155.0751	NaN	NaN	0.5119	0.8915	0.0229	0.0206	0.0222	0.0216	0.0211
0.0	0.0	0.0	-704.1261	750.0751	NaN	NaN	1.3	0.8916	0.0229	0.0206	0.0222	0.0215	0.0211
0.0	0.0	0.0	-2445.1261	-601.9249	NaN	NaN	0.1975	0.8917	0.0229	0.0207	0.0222	0.0214	0.0211
0.0	0.0	0.0	-478.1261	-2119.9249	NaN	NaN	0.816	0.892	0.0228	0.0207	0.0221	0.0214	0.021
0.0	0.0	0.0	-109.1261	1477.0751	NaN	NaN	1.0798	0.8918	0.0229	0.0206	0.0222	0.0214	0.021
0.0	0.0	0.0	-2324.1261	-1323.9249	NaN	NaN	0.3629	0.8918	0.0229	0.0208	0.0222	0.0213	0.0211
0.0	0.0	0.0	-758.1261	156.0751	NaN	NaN	-0.2592	0.8922	0.0228	0.0206	0.0221	0.0213	0.021
0.0	0.0	0.0	126.8739	-1652.9249	NaN	NaN	1.0831	0.8923	0.0228	0.0206	0.022	0.0213	0.021
0.0	0.0	0.0	-1437.1261	1656.0751	NaN	NaN	1.3	0.8925	0.0227	0.0205	0.022	0.0213	0.021
0.0	0.0	0.0	-374.1261	38.0751	NaN	NaN	-0.1133	0.8925	0.0228	0.0205	0.0219	0.0213	0.021
0.0	0.0	0.0	-1110.1261	-2677.9249	NaN	NaN	0.7069	0.8924	0.0228	0.0206	0.0219	0.0212	0.021
0.0	0.0	0.0	-2855.1261	709.0751	NaN	NaN	-0.3	0.8925	0.0229	0.0206	0.0219	0.0212	0.021
0.0	0.0	0.0	-2401.1261	380.0751	NaN	NaN	-0.1881	0.8928	0.0228	0.0205	0.0219	0.0211	0.0209
0.0	0.0	0.0	-1172.1261	770.0751	NaN	NaN	-0.3	0.8929	0.0228	0.0204	0.0218	0.0212	0.0209
0.0	0.0	0.0	603.8739	1392.0751	NaN	NaN	0.6975	0.8932	0.0228	0.0202	0.0218	0.0212	0.0208
0.0	0.0	0.0	-1394.1261	1105.0751	NaN	NaN	-0.3	0.8928	0.0229	0.0203	0.0219	0.0212	0.0209
0.0	0.0	0.0	-1352.1261	475.0751	NaN	NaN	-0.3	0.893	0.0228	0.0204	0.0218	0.0211	0.0208
0.0	0.0	0.0	-610.1261	146.0751	NaN	NaN	-0.3	0.893	0.0228	0.0205	0.0219	0.021	0.0209
0.0	0.0	0.0	-1992.1261	-3000.9249	NaN	NaN	0.601	0.8926	0.0228	0.0207	0.022	0.0209	0.0209
0.0	0.0	0.0	-1446.1261	1097.0751	NaN	NaN	-0.3	0.8932	0.0228	0.0205	0.0219	0.0209	0.0207
0.0	0.0	0.0	-2250.1261	-1687.9249	NaN	NaN	0.4286	0.8929	0.0228	0.0205	0.0219	0.021	0.0208
0.0	0.0	0.0	-1146.1261	749.0751	NaN	NaN	-0.3	0.8932	0.0228	0.0205	0.0218	0.021	0.0207
0.0	0.0	0.0	-2458.1261	-884.9249	NaN	NaN	0.2647	0.8929	0.0228	0.0207	0.0219	0.0209	0.0208
0.0	0.0	0.0	-1891.1261	-2535.9249	NaN	NaN	0.5728	0.8932	0.0227	0.0206	0.0218	0.0209	0.0207
0.0	0.0	0.0	-1735.1261	2214.0751	NaN	NaN	1.3	0.8935	0.0227	0.0205	0.0218	0.0209	0.0207
0.0	0.0	0.0	-2569.1261	-1308.9249	NaN	NaN	0.3375	0.8932	0.0228	0.0206	0.0218	0.0209	0.0207
0.0	0.0	0.0	1375.8739	-1503.9249	NaN	NaN	1.3	0.8933	0.0228	0.0205	0.0217	0.0209	0.0207
0.0	0.0	0.0	-299.1261	-1963.9249	NaN	NaN	0.8678	0.893	0.0229	0.0206	0.0218	0.0211	0.0207
0.0	0.0	0.0	-1625.1261	1854.0751	NaN	NaN	1.3	0.893	0.0229	0.0205	0.0218	0.0211	0.0207
0.0	0.0	0.0	-1136.1261	-2504.9249	NaN	NaN	0.688	0.8932	0.0229	0.0205	0.0217	0.0211	0.0207
0.0	0.0	0.0	-259.1261	-529.9249	NaN	NaN	0.6716	0.8929	0.023	0.0205	0.0218	0.0212	0.0207
0.0	0.0	0.0	248.8739	1219.0751	NaN	NaN	0.8305	0.893	0.023	0.0204	0.0217	0.0212	0.0207
0.0	0.0	0.0	-509.1261	-1426.9249	NaN	NaN	0.737	0.8929	0.023	0.0204	0.0217	0.0212	0.0207
0.0	0.0	0.0	-120.1261	-1627.9249	NaN	NaN	0.9313	0.8927	0.023	0.0205	0.0218	0.0212	0.0207
0.0	0.0	0.0	205.8739	37.0751	NaN	NaN	0.1526	0.8929	0.023	0.0204	0.0217	0.0212	0.0207
0.0	0.0	0.0	-857.1261	-3156.9249	NaN	NaN	0.7865	0.8927	0.023	0.0205	0.0218	0.0213	0.0207
0.0	0.0	0.0	-1592.1261	1869.0751	NaN	NaN	1.3	0.893	0.023	0.0204	0.0217	0.0213	0.0206
0.0	0.0	0.0	-2107.1261	-970.9249	NaN	NaN	0.3154	0.8932	0.0229	0.0203	0.0217	0.0212	0.0206
0.0	0.0	0.0	-584.1261	-1844.9249	NaN	NaN	0.7595	0.8932	0.0229	0.0204	0.0217	0.0212	0.0206
0.0	0.0	0.0	-1842.1261	-1672.9249	NaN	NaN	0.4759	0.8933	0.0229	0.0204	0.0217	0.0212	0.0206
0.0	0.0	0.0	-1133.1261	2451.0751	NaN	NaN	1.3	0.8933	0.0229	0.0203	0.0217	0.0212	0.0205
0.0	0.0	0.0	-2787.1261	-2472.9249	NaN	NaN	0.4701	0.893	0.0229	0.0205	0.0218	0.0211	0.0207
0.0	0.0	0.0	-71.1261	1483.0751	NaN	NaN	1.0504	0.8933	0.0228	0.0203	0.0217	0.0212	0.0206
0.0	0.0	0.0	255.8739	-2736.9249	NaN	NaN	1.1031	0.8933	0.0228	0.0204	0.0217	0.0212	0.0207
0.0	0.0	0.0	-440.1261	1536.0751	NaN	NaN	1.3	0.894	0.0227	0.02	0.0217	0.0212	0.0205
0.0	0.0	0.0	2299.8739	795.0751	NaN	NaN	0.2569	0.8937	0.0228	0.02	0.0217	0.0213	0.0206
0.0	0.0	0.0	-875.1261	-1258.9249	NaN	NaN	0.5899	0.8932	0.0228	0.0203	0.0217	0.0213	0.0207
0.0	0.0	0.0	193.8739	-2118.9249	NaN	NaN	1.1007	0.8932	0.0228	0.0203	0.0218	0.0212	0.0207
0.0	0.0	0.0	736.8739	17.0751	NaN	NaN	0.0226	0.8932	0.0228	0.0203	0.0218	0.0212	0.0207
0.0	0.0	0.0	-1261.1261	-1966.9249	NaN	NaN	0.6093	0.8931	0.0228	0.0203	0.0218	0.0212	0.0207
0.0	0.0	0.0	454.8739	809.0751	NaN	NaN	0.6401	0.8933	0.0228	0.0202	0.0218	0.0213	0.0207
0.0	0.0	0.0	593.8739	-330.9249	NaN	NaN	-0.3	0.893	0.0229	0.0201	0.0219	0.0214	0.0207
0.0	0.0	0.0	1085.8739	2833.0751	NaN	NaN	0.7229	0.8929	0.023	0.02	0.0219	0.0215	0.0207
0.0	0.0	0.0	-140.1261	-311.9249	NaN	NaN	0.69	0.8927	0.0231	0.0201	0.0219	0.0215	0.0207
0.0	0.0	0.0	-872.1261	-971.9249	NaN	NaN	0.5271	0.8927	0.023	0.0201	0.0219	0.0215	0.0208
0.0	0.0	0.0	256.8739	266.0751	NaN	NaN	0.5088	0.893	0.023	0.0201	0.0218	0.0215	0.0207
0.0	0.0	0.0	359.8739	-78.9249	NaN	NaN	-0.2809	0.8929	0.023	0.0201	0.0218	0.0215	0.0207
0.0	0.0	0.0	-1290.1261	3132.0751	NaN	NaN	1.3	0.8928	0.023	0.0202	0.0218	0.0215	0.0207
0.0	0.0	0.0	12.8739	-2330.9249	NaN	NaN	1.0056	0.8924	0.023	0.0204	0.0219	0.0215	0.0208
0.0	0.0	0.0	848.8739	-1746.9249	NaN	NaN	1.3	0.8928	0.0229	0.0203	0.0218	0.0215	0.0207
0.0	0.0	0.0	-154.1261	-1058.9249	NaN	NaN	0.8729	0.8934	0.0227	0.0201	0.0217	0.0214	0.0206
0.0	0.0	0.0	1750.8739	-2896.9249	NaN	NaN	1.3	0.8936	0.0227	0.02	0.0217	0.0215	0.0205
0.0	0.0	0.0	-2684.1261	2980.0751	NaN	NaN	1.3	0.8937	0.0227	0.0199	0.0217	0.0215	0.0205
0.0	0.0	0.0	-1315.1261	1175.0751	NaN	NaN	-0.3	0.8928	0.0229	0.0202	0.0218	0.0216	0.0206
0.0	0.0	0.0	-1785.1261	-3218.9249	NaN	NaN	0.6433	0.8928	0.0229	0.0204	0.0218	0.0213	0.0207
0.0	0.0	0.0	-1539.1261	-4438.9249	NaN	NaN	0.7425	0.8928	0.0229	0.0205	0.0219	0.0213	0.0207
0.0	0.0	0.0	586.8739	-1181.9249	NaN	NaN	1.3	0.8929	0.0228	0.0203	0.0218	0.0214	0.0207
0.0	0.0	0.0	-171.1261	1807.0751	NaN	NaN	1.1046	0.8934	0.0229	0.02	0.0217	0.0215	0.0205
0.0	0.0	0.0	-1122.1261	-222.9249	NaN	NaN	0.1657	0.8935	0.0229	0.0199	0.0217	0.0215	0.0205
0.0	0.0	0.0	-2076.1261	2905.0751	NaN	NaN	1.3	0.8934	0.023	0.0198	0.0217	0.0215	0.0205
0.0	0.0	0.0	-86.1261	791.0751	NaN	NaN	1.1222	0.8936	0.023	0.0197	0.0217	0.0215	0.0205
0.0	0.0	0.0	-1209.1261	227.0751	NaN	NaN	-0.2312	0.8937	0.023	0.0198	0.0216	0.0214	0.0204
0.0	0.0	0.0	-1351.1261	1221.0751	NaN	NaN	-0.3	0.8936	0.0231	0.0198	0.0217	0.0214	0.0204
0.0	0.0	0.0	-587.1261	1105.0751	NaN	NaN	1.3	0.8936	0.0231	0.0198	0.0217	0.0214	0.0204
0.0	0.0	0.0	-1123.1261	-555.9249	NaN	NaN	0.3311	0.8937	0.023	0.0199	0.0216	0.0214	0.0204
0.0	0.0	0.0	-1112.1261	421.0751	NaN	NaN	-0.3	0.8938	0.023	0.0199	0.0216	0.0213	0.0204
0.0	0.0	0.0	-501.1261	149.0751	NaN	NaN	-0.3	0.8939	0.0229	0.0198	0.0216	0.0214	0.0204
0.0	0.0	0.0	-669.1261	1086.0751	NaN	NaN	1.3	0.8937	0.0229	0.0198	0.0216	0.0215	0.0204
0.0	0.0	0.0	1051.8739	-149.9249	NaN	NaN	-0.1662	0.8937	0.023	0.0198	0.0216	0.0215	0.0204
0.0	0.0	0.0	-503.1261	-2652.9249	NaN	NaN	0.8406	0.8938	0.0229	0.0199	0.0215	0.0215	0.0204
0.0	0.0	0.0	1681.8739	-3740.9249	NaN	NaN	1.3	0.8939	0.0228	0.0199	0.0215	0.0215	0.0204
0.0	0.0	0.0	458.8739	691.0751	NaN	NaN	0.601	0.8937	0.0228	0.0199	0.0216	0.0216	0.0204
0.0	0.0	0.0	-1001.1261	-1600.9249	NaN	NaN	0.6153	0.8938	0.0228	0.0199	0.0215	0.0216	0.0204
0.0	0.0	0.0	-446.1261	1215.0751	NaN	NaN	1.3	0.8937	0.0228	0.0199	0.0216	0.0216	0.0205
0.0	0.0	0.0	987.8739	-280.9249	NaN	NaN	-0.3	0.8938	0.0228	0.0197	0.0216	0.0217	0.0204
0.0	0.0	0.0	-1023.1261	2775.0751	NaN	NaN	1.3	0.8935	0.0228	0.0197	0.0217	0.0218	0.0204
0.0	0.0	0.0	750.8739	1362.0751	NaN	NaN	0.6446	0.8933	0.0229	0.0197	0.0217	0.0219	0.0204
0.0	0.0	0.0	-1298.1261	2196.0751	NaN	NaN	1.3	0.8929	0.023	0.0199	0.0217	0.0219	0.0205
0.0	0.0	0.0	-1065.1261	-3055.9249	NaN	NaN	0.7415	0.893	0.023	0.0201	0.0215	0.0219	0.0205
0.0	0.0	0.0	-1816.1261	523.0751	NaN	NaN	-0.3	0.8936	0.0229	0.0201	0.0215	0.0217	0.0203
0.0	0.0	0.0	-1253.1261	-2202.9249	NaN	NaN	0.6374	0.8934	0.023	0.0201	0.0216	0.0216	0.0203
0.0	0.0	0.0	-1823.1261	4226.0751	NaN	NaN	1.3	0.8933	0.0229	0.0201	0.0217	0.0216	0.0203
0.0	0.0	0.0	-1400.1261	-1198.9249	NaN	NaN	0.4613	0.8932	0.023	0.0202	0.0218	0.0215	0.0203
0.0	0.0	0.0	309.8739	-878.9249	NaN	NaN	1.3	0.893	0.023	0.0202	0.0219	0.0216	0.0203
0.0	0.0	0.0	-817.1261	305.0751	NaN	NaN	-0.3	0.8927	0.0231	0.0203	0.0219	0.0216	0.0204
0.0	0.0	0.0	694.8739	-640.9249	NaN	NaN	-0.3	0.893	0.023	0.0202	0.0218	0.0216	0.0204
0.0	0.0	0.0	1478.8739	-537.9249	NaN	NaN	-0.3	0.8926	0.0231	0.0203	0.0218	0.0217	0.0204
0.0	0.0	0.0	-2154.1261	377.0751	NaN	NaN	-0.2122	0.8922	0.0232	0.0204	0.0219	0.0217	0.0205
0.0	0.0	0.0	-574.1261	-952.9249	NaN	NaN	0.624	0.8919	0.0233	0.0205	0.0219	0.0217	0.0206
0.0	0.0	0.0	-421.1261	591.0751	NaN	NaN	1.3	0.8915	0.0234	0.0206	0.022	0.0218	0.0207
0.0	0.0	0.0	131.8739	-1662.9249	NaN	NaN	1.0861	0.8911	0.0234	0.0208	0.0221	0.0218	0.0208
0.0	0.0	0.0	-812.1261	-1312.9249	NaN	NaN	0.6178	0.8912	0.0234	0.0208	0.0221	0.0217	0.0208
0.0	0.0	0.0	-218.1261	-2169.9249	NaN	NaN	0.9087	0.8913	0.0233	0.0208	0.022	0.0218	0.0208
0.0	0.0	0.0	2869.8739	283.0751	NaN	NaN	0.0898	0.8913	0.0234	0.0207	0.022	0.0219	0.0208
0.0	0.0	0.0	-591.1261	-876.9249	NaN	NaN	0.5973	0.8912	0.0234	0.0208	0.022	0.0219	0.0208
0.0	0.0	0.0	-2362.1261	-865.9249	NaN	NaN	0.2683	0.8911	0.0233	0.0208	0.0221	0.0219	0.0208
0.0	0.0	0.0	-2.1261	-274.9249	NaN	NaN	0.9923	0.8912	0.0233	0.0208	0.0221	0.0218	0.0208
0.0	0.0	0.0	-1265.1261	-1140.9249	NaN	NaN	0.4742	0.8911	0.0232	0.0209	0.0221	0.0217	0.0208
0.0	0.0	0.0	-2457.1261	-1626.9249	NaN	NaN	0.3984	0.8911	0.0232	0.021	0.0222	0.0215	0.0209
0.0	0.0	0.0	-1008.1261	-1582.9249	NaN	NaN	0.6109	0.8915	0.0231	0.021	0.0222	0.0215	0.0208
0.0	0.0	0.0	-1453.1261	-1122.9249	NaN	NaN	0.4359	0.892	0.023	0.0208	0.0221	0.0214	0.0207
0.0	0.0	0.0	-1260.1261	1086.0751	NaN	NaN	-0.3	0.8925	0.0229	0.0206	0.0219	0.0215	0.0206
0.0	0.0	0.0	-1053.1261	-1700.9249	NaN	NaN	0.6176	0.8922	0.0231	0.0206	0.0219	0.0216	0.0206
0.0	0.0	0.0	-2051.1261	-146.9249	NaN	NaN	0.0668	0.892	0.0232	0.0206	0.0219	0.0218	0.0206
0.0	0.0	0.0	-423.1261	693.0751	NaN	NaN	1.3	0.8915	0.0233	0.0208	0.0219	0.0218	0.0207
0.0	0.0	0.0	-2426.1261	1936.0751	NaN	NaN	-0.3	0.8912	0.0234	0.0209	0.0219	0.0218	0.0208
0.0	0.0	0.0	-2314.1261	-2648.9249	NaN	NaN	0.5337	0.891	0.0234	0.021	0.022	0.0218	0.0209
0.0	0.0	0.0	-723.1261	-712.9249	NaN	NaN	0.4964	0.8911	0.0234	0.0209	0.0219	0.0218	0.0209
0.0	0.0	0.0	363.8739	1309.0751	NaN	NaN	0.7825	0.891	0.0235	0.0209	0.0219	0.0219	0.0209
0.0	0.0	0.0	131.8739	-2381.9249	NaN	NaN	1.0586	0.8908	0.0235	0.021	0.0219	0.0219	0.021
0.0	0.0	0.0	-1658.1261	-307.9249	NaN	NaN	0.1566	0.8905	0.0236	0.0211	0.0219	0.0219	0.021
0.0	0.0	0.0	-2362.1261	1156.0751	NaN	NaN	-0.3	0.8908	0.0236	0.021	0.0218	0.0218	0.021
0.0	0.0	0.0	-781.1261	-953.9249	NaN	NaN	0.5498	0.8907	0.0236	0.0211	0.0217	0.0219	0.021
0.0	0.0	0.0	225.8739	-2231.9249	NaN	NaN	1.1126	0.8909	0.0236	0.021	0.0217	0.0219	0.0209
0.0	0.0	0.0	757.8739	2074.0751	NaN	NaN	0.7324	0.8906	0.0237	0.021	0.0218	0.022	0.021
0.0	0.0	0.0	-1241.1261	-894.9249	NaN	NaN	0.419	0.8906	0.0237	0.0211	0.0217	0.0219	0.021
0.0	0.0	0.0	-82.1261	-757.9249	NaN	NaN	0.9022	0.8906	0.0237	0.021	0.0217	0.0219	0.021
0.0	0.0	0.0	-1522.1261	-1755.9249	NaN	NaN	0.5357	0.8907	0.0236	0.0211	0.0217	0.022	0.021
0.0	0.0	0.0	-114.1261	3172.0751	NaN	NaN	1.0373	0.8907	0.0237	0.021	0.0217	0.022	0.0209
0.0	0.0	0.0	-1807.1261	-1572.9249	NaN	NaN	0.4654	0.8908	0.0236	0.021	0.0217	0.022	0.0209
0.0	0.0	0.0	-599.1261	-771.9249	NaN	NaN	0.563	0.8908	0.0236	0.021	0.0217	0.022	0.0209
0.0	0.0	0.0	-938.1261	-602.9249	NaN	NaN	0.3912	0.891	0.0236	0.021	0.0217	0.0219	0.0208
0.0	0.0	0.0	-944.1261	899.0751	NaN	NaN	-0.3	0.8911	0.0235	0.0209	0.0217	0.0219	0.0208
0.0	0.0	0.0	-964.1261	-3237.9249	NaN	NaN	0.7706	0.8912	0.0235	0.021	0.0217	0.0218	0.0208
0.0	0.0	0.0	710.8739	12.0751	NaN	NaN	0.0167	0.8913	0.0235	0.0209	0.0218	0.0218	0.0207
0.0	0.0	0.0	-3825.1261	-859.9249	NaN	NaN	0.1835	0.8913	0.0234	0.021	0.0218	0.0217	0.0208
0.0	0.0	0.0	-1838.1261	465.0751	NaN	NaN	-0.3	0.8916	0.0233	0.021	0.0218	0.0216	0.0208
0.0	0.0	0.0	-3150.1261	-1286.9249	NaN	NaN	0.29	0.8917	0.0232	0.021	0.0218	0.0215	0.0208
0.0	0.0	0.0	-1560.1261	-721.9249	NaN	NaN	0.3163	0.892	0.0231	0.0208	0.0217	0.0216	0.0207
0.0	0.0	0.0	-1243.1261	-495.9249	NaN	NaN	0.2852	0.8922	0.023	0.0207	0.0217	0.0216	0.0207
0.0	0.0	0.0	-486.1261	1098.0751	NaN	NaN	1.3	0.8921	0.0231	0.0207	0.0217	0.0217	0.0207
0.0	0.0	0.0	-3050.1261	-577.9249	NaN	NaN	0.1593	0.8921	0.0231	0.0208	0.0217	0.0216	0.0208
0.0	0.0	0.0	-1247.1261	-2780.9249	NaN	NaN	0.6904	0.892	0.0231	0.0209	0.0217	0.0215	0.0208
0.0	0.0	0.0	-587.1261	-1857.9249	NaN	NaN	0.7599	0.8923	0.0231	0.0208	0.0216	0.0215	0.0208
0.0	0.0	0.0	-501.1261	-263.9249	NaN	NaN	0.345	0.8922	0.0231	0.0207	0.0216	0.0216	0.0208
0.0	0.0	0.0	-940.1261	-28.9249	NaN	NaN	0.0298	0.8921	0.0231	0.0206	0.0216	0.0217	0.0208
0.0	0.0	0.0	-1138.1261	2570.0751	NaN	NaN	1.3	0.8918	0.0233	0.0207	0.0216	0.0218	0.0208
0.0	0.0	0.0	-2275.1261	-484.9249	NaN	NaN	0.1757	0.8917	0.0233	0.0207	0.0216	0.0218	0.0209
0.0	0.0	0.0	-1363.1261	-256.9249	NaN	NaN	0.1586	0.8916	0.0233	0.0207	0.0216	0.0219	0.0209
0.0	0.0	0.0	-1529.1261	-993.9249	NaN	NaN	0.3939	0.8916	0.0234	0.0207	0.0216	0.0218	0.0208
0.0	0.0	0.0	-603.1261	1522.0751	NaN	NaN	1.3	0.8915	0.0234	0.0207	0.0216	0.0219	0.0208
0.0	0.0	0.0	-1626.1261	-848.9249	NaN	NaN	0.343	0.8916	0.0234	0.0207	0.0216	0.0219	0.0208
0.0	0.0	0.0	-1446.1261	866.0751	NaN	NaN	-0.3	0.8915	0.0234	0.0207	0.0216	0.0219	0.0208
0.0	0.0	0.0	-1336.1261	1214.0751	NaN	NaN	-0.3	0.8916	0.0234	0.0207	0.0216	0.0218	0.0208
0.0	0.0	0.0	-1166.1261	-2191.9249	NaN	NaN	0.6527	0.8916	0.0234	0.0208	0.0216	0.0218	0.0208
0.0	0.0	0.0	538.8739	-1022.9249	NaN	NaN	1.3	0.8916	0.0234	0.0207	0.0217	0.0219	0.0208
0.0	0.0	0.0	-230.1261	1115.0751	NaN	NaN	1.26	0.8917	0.0233	0.0206	0.0217	0.0219	0.0208
0.0	0.0	0.0	-979.1261	-24.9249	NaN	NaN	0.0248	0.8917	0.0233	0.0206	0.0217	0.0219	0.0208
0.0	0.0	0.0	-2457.1261	3.0751	NaN	NaN	-0.0013	0.8918	0.0232	0.0206	0.0217	0.0219	0.0208
0.0	0.0	0.0	-2081.1261	2276.0751	NaN	NaN	1.3	0.8917	0.0232	0.0206	0.0218	0.0219	0.0208
0.0	0.0	0.0	-1282.1261	629.0751	NaN	NaN	-0.3	0.8916	0.0233	0.0207	0.0218	0.0219	0.0208
0.0	0.0	0.0	-1311.1261	-1258.9249	NaN	NaN	0.4898	0.8915	0.0233	0.0208	0.0219	0.0217	0.0208
0.0	0.0	0.0	-1826.1261	-3799.9249	NaN	NaN	0.6754	0.8915	0.0232	0.021	0.022	0.0215	0.0209
0.0	0.0	0.0	368.8739	-3149.9249	NaN	NaN	1.1326	0.8919	0.023	0.0209	0.022	0.0215	0.0208
0.0	0.0	0.0	-759.1261	-1896.9249	NaN	NaN	0.7142	0.8922	0.0229	0.0208	0.0219	0.0214	0.0208
0.0	0.0	0.0	-2244.1261	-1417.9249	NaN	NaN	0.3872	0.8923	0.0228	0.0207	0.0219	0.0215	0.0208
0.0	0.0	0.0	-1262.1261	-736.9249	NaN	NaN	0.3686	0.8924	0.0228	0.0207	0.0218	0.0216	0.0208
0.0	0.0	0.0	-2539.1261	528.0751	NaN	NaN	-0.2626	0.8922	0.0228	0.0206	0.0218	0.0217	0.0209
0.0	0.0	0.0	-1863.1261	1975.0751	NaN	NaN	1.3	0.8922	0.0228	0.0206	0.0217	0.0217	0.0209
0.0	0.0	0.0	-314.1261	-251.9249	NaN	NaN	0.4451	0.8921	0.0229	0.0206	0.0217	0.0218	0.0209
0.0	0.0	0.0	172.8739	-86.9249	NaN	NaN	-0.3	0.8918	0.023	0.0206	0.0218	0.0219	0.0209
0.0	0.0	0.0	-1579.1261	12.0751	NaN	NaN	-0.0077	0.8917	0.0231	0.0207	0.0218	0.0219	0.0209
0.0	0.0	0.0	-1152.1261	-45.9249	NaN	NaN	0.0383	0.8916	0.0231	0.0208	0.0218	0.0218	0.0208
0.0	0.0	0.0	-1955.1261	-2074.9249	NaN	NaN	0.5149	0.8915	0.0231	0.0209	0.0219	0.0217	0.0208
0.0	0.0	0.0	-1552.1261	-2897.9249	NaN	NaN	0.6512	0.8917	0.023	0.0209	0.0219	0.0217	0.0208
0.0	0.0	0.0	-2284.1261	-1483.9249	NaN	NaN	0.3938	0.892	0.0229	0.0208	0.0218	0.0217	0.0208
0.0	0.0	0.0	-346.1261	-1107.9249	NaN	NaN	0.762	0.8919	0.0229	0.0208	0.0218	0.0218	0.0208
0.0	0.0	0.0	-1210.1261	525.0751	NaN	NaN	-0.3	0.8918	0.0229	0.0207	0.0218	0.0219	0.0208
0.0	0.0	0.0	-1899.1261	-571.9249	NaN	NaN	0.2315	0.8915	0.023	0.0208	0.0218	0.022	0.0208
0.0	0.0	0.0	-1559.1261	614.0751	NaN	NaN	-0.3	0.8916	0.023	0.0208	0.0218	0.022	0.0209
0.0	0.0	0.0	-724.1261	1455.0751	NaN	NaN	1.3	0.8915	0.023	0.0207	0.0218	0.022	0.0209
0.0	0.0	0.0	-2687.1261	-2642.9249	NaN	NaN	0.4959	0.8917	0.023	0.0207	0.0217	0.022	0.0209
0.0	0.0	0.0	-282.1261	1946.0751	NaN	NaN	1.1696	0.8917	0.023	0.0206	0.0218	0.022	0.0209
0.0	0.0	0.0	-1638.1261	-1250.9249	NaN	NaN	0.433	0.8918	0.023	0.0206	0.0217	0.022	0.0209
0.0	0.0	0.0	365.8739	-778.9249	NaN	NaN	1.3	0.8919	0.023	0.0206	0.0217	0.022	0.0209
0.0	0.0	0.0	-1487.1261	-2153.9249	NaN	NaN	0.5916	0.892	0.023	0.0206	0.0217	0.0219	0.0208
0.0	0.0	0.0	-1592.1261	-1209.9249	NaN	NaN	0.4318	0.8919	0.023	0.0206	0.0218	0.022	0.0208
0.0	0.0	0.0	-1944.1261	1008.0751	NaN	NaN	-0.3	0.8922	0.0229	0.0204	0.0217	0.022	0.0208
0.0	0.0	0.0	-2069.1261	-1480.9249	NaN	NaN	0.4172	0.8921	0.0229	0.0204	0.0217	0.0221	0.0207
0.0	0.0	0.0	1366.8739	2502.0751	NaN	NaN	0.6467	0.8919	0.023	0.0204	0.0218	0.0222	0.0207
0.0	0.0	0.0	-2173.1261	-1773.9249	NaN	NaN	0.4494	0.8917	0.0231	0.0205	0.0217	0.0222	0.0207
0.0	0.0	0.0	-845.1261	-248.9249	NaN	NaN	0.2275	0.8918	0.0232	0.0205	0.0217	0.0222	0.0207
0.0	0.0	0.0	-804.1261	-901.9249	NaN	NaN	0.5287	0.8919	0.0232	0.0205	0.0216	0.0221	0.0206
0.0	0.0	0.0	-1923.1261	-1846.9249	NaN	NaN	0.4899	0.8922	0.0231	0.0204	0.0216	0.0221	0.0206
0.0	0.0	0.0	-1885.1261	1425.0751	NaN	NaN	-0.3	0.8924	0.023	0.0203	0.0216	0.022	0.0206
0.0	0.0	0.0	-778.1261	191.0751	NaN	NaN	-0.3	0.8924	0.023	0.0203	0.0216	0.0221	0.0206
0.0	0.0	0.0	-515.1261	-1135.9249	NaN	NaN	0.688	0.8922	0.0231	0.0203	0.0216	0.0222	0.0206
0.0	0.0	0.0	-584.1261	-1276.9249	NaN	NaN	0.6861	0.892	0.0232	0.0204	0.0217	0.0223	0.0205
0.0	0.0	0.0	-266.1261	4150.0751	NaN	NaN	1.0685	0.8916	0.0233	0.0204	0.0217	0.0224	0.0205
0.0	0.0	0.0	-1460.1261	-2243.9249	NaN	NaN	0.6058	0.8917	0.0233	0.0204	0.0217	0.0224	0.0205
0.0	0.0	0.0	-1334.1261	-295.9249	NaN	NaN	0.1815	0.8917	0.0233	0.0205	0.0217	0.0224	0.0205
0.0	0.0	0.0	-1825.1261	889.0751	NaN	NaN	-0.3	0.8918	0.0233	0.0204	0.0217	0.0223	0.0204
0.0	0.0	0.0	-816.1261	-1238.9249	NaN	NaN	0.6029	0.8917	0.0234	0.0205	0.0217	0.0223	0.0205
0.0	0.0	0.0	-2055.1261	643.0751	NaN	NaN	-0.3	0.8918	0.0233	0.0205	0.0217	0.0222	0.0204
0.0	0.0	0.0	-1783.1261	-1944.9249	NaN	NaN	0.5217	0.8921	0.0233	0.0205	0.0217	0.022	0.0204
0.0	0.0	0.0	-1519.1261	-2455.9249	NaN	NaN	0.6178	0.8926	0.0231	0.0203	0.0216	0.022	0.0204
0.0	0.0	0.0	560.8739	1900.0751	NaN	NaN	0.7721	0.8929	0.0229	0.0201	0.0216	0.0221	0.0204
0.0	0.0	0.0	318.8739	736.0751	NaN	NaN	0.6977	0.8926	0.023	0.0201	0.0216	0.0222	0.0204
0.0	0.0	0.0	-1227.1261	-723.9249	NaN	NaN	0.371	0.8921	0.0232	0.0204	0.0217	0.0222	0.0204
0.0	0.0	0.0	-1186.1261	-1777.9249	NaN	NaN	0.5998	0.8922	0.0232	0.0204	0.0217	0.0221	0.0204
0.0	0.0	0.0	-409.1261	133.0751	NaN	NaN	-0.3	0.8922	0.0233	0.0204	0.0217	0.0221	0.0203
0.0	0.0	0.0	-503.1261	-415.9249	NaN	NaN	0.4526	0.8921	0.0233	0.0205	0.0218	0.0221	0.0203
0.0	0.0	0.0	-2525.1261	-986.9249	NaN	NaN	0.281	0.8919	0.0233	0.0205	0.0218	0.0221	0.0203
0.0	0.0	0.0	-1775.1261	-2146.9249	NaN	NaN	0.5474	0.8918	0.0233	0.0206	0.0219	0.022	0.0204
0.0	0.0	0.0	-387.1261	328.0751	NaN	NaN	-0.3	0.892	0.0233	0.0206	0.0219	0.022	0.0204
0.0	0.0	0.0	-2247.1261	-2317.9249	NaN	NaN	0.5078	0.8918	0.0233	0.0206	0.0219	0.022	0.0204
0.0	0.0	0.0	-2235.1261	-273.9249	NaN	NaN	0.1092	0.8919	0.0233	0.0206	0.0219	0.0219	0.0204
0.0	0.0	0.0	-809.1261	150.0751	NaN	NaN	-0.2277	0.8916	0.0234	0.0207	0.022	0.022	0.0204
0.0	0.0	0.0	-801.1261	-2041.9249	NaN	NaN	0.7182	0.8916	0.0234	0.0207	0.0219	0.022	0.0204
0.0	0.0	0.0	676.8739	-514.9249	NaN	NaN	-0.3	0.8914	0.0235	0.0207	0.022	0.022	0.0204
0.0	0.0	0.0	-1402.1261	-242.9249	NaN	NaN	0.1477	0.8911	0.0235	0.0208	0.022	0.022	0.0205
0.0	0.0	0.0	-1646.1261	-1567.9249	NaN	NaN	0.4878	0.8912	0.0235	0.0209	0.022	0.022	0.0206
0.0	0.0	0.0	-1154.1261	-1560.9249	NaN	NaN	0.5749	0.8912	0.0235	0.0208	0.022	0.022	0.0205
0.0	0.0	0.0	19.8739	-7.9249	NaN	NaN	-0.3	0.8912	0.0235	0.0208	0.022	0.022	0.0205
0.0	0.0	0.0	-1187.1261	3.0751	NaN	NaN	-0.0026	0.8911	0.0235	0.0208	0.022	0.022	0.0206
0.0	0.0	0.0	-156.1261	-1274.9249	NaN	NaN	0.8909	0.8912	0.0235	0.0208	0.022	0.0219	0.0206
0.0	0.0	0.0	-1955.1261	201.0751	NaN	NaN	-0.1146	0.8911	0.0235	0.0209	0.022	0.0219	0.0206
0.0	0.0	0.0	-1435.1261	316.0751	NaN	NaN	-0.2824	0.8911	0.0235	0.0209	0.022	0.0219	0.0206
0.0	0.0	0.0	-485.1261	2641.0751	NaN	NaN	1.225	0.8909	0.0235	0.0209	0.0221	0.022	0.0207
0.0	0.0	0.0	-861.1261	-3267.9249	NaN	NaN	0.7914	0.8907	0.0235	0.021	0.0221	0.022	0.0207
0.0	0.0	0.0	-1263.1261	1068.0751	NaN	NaN	-0.3	0.8907	0.0235	0.021	0.0221	0.0219	0.0207
0.0	0.0	0.0	-2250.1261	844.0751	NaN	NaN	-0.3	0.8906	0.0235	0.021	0.0222	0.022	0.0208
0.0	0.0	0.0	-567.1261	1790.0751	NaN	NaN	1.3	0.8904	0.0235	0.0211	0.0222	0.022	0.0208
0.0	0.0	0.0	-2209.1261	-744.9249	NaN	NaN	0.2522	0.8895	0.0235	0.0215	0.0226	0.0219	0.021
0.0	0.0	0.0	-607.1261	-1797.9249	NaN	NaN	0.7476	0.8897	0.0235	0.0216	0.0226	0.0217	0.021
0.0	0.0	0.0	-1232.1261	-2575.9249	NaN	NaN	0.6764	0.89	0.0234	0.0216	0.0224	0.0216	0.0209
0.0	0.0	0.0	-2379.1261	-2206.9249	NaN	NaN	0.4812	0.8906	0.0233	0.0215	0.0223	0.0214	0.0208
0.0	0.0	0.0	-1349.1261	-401.9249	NaN	NaN	0.2295	0.8908	0.0233	0.0215	0.0223	0.0214	0.0208
0.0	0.0	0.0	-1989.1261	-1785.9249	NaN	NaN	0.4731	0.8909	0.0232	0.0214	0.0223	0.0214	0.0208
0.0	0.0	0.0	-1719.1261	433.0751	NaN	NaN	-0.3	0.8909	0.0231	0.0214	0.0223	0.0214	0.0208
0.0	0.0	0.0	-1657.1261	-2650.9249	NaN	NaN	0.6153	0.8908	0.0231	0.0216	0.0223	0.0214	0.0209
0.0	0.0	0.0	-1983.1261	-1655.9249	NaN	NaN	0.455	0.891	0.0231	0.0216	0.0222	0.0212	0.0208
0.0	0.0	0.0	-736.1261	-4616.9249	NaN	NaN	0.8625	0.8915	0.023	0.0216	0.0221	0.021	0.0208
0.0	0.0	0.0	-1120.1261	-2304.9249	NaN	NaN	0.673	0.8918	0.0228	0.0214	0.0221	0.021	0.0208
0.0	0.0	0.0	-2173.1261	1657.0751	NaN	NaN	-0.3	0.8918	0.0227	0.0212	0.0221	0.0212	0.021
0.0	0.0	0.0	-1031.1261	-400.9249	NaN	NaN	0.28	0.8917	0.0227	0.0212	0.0221	0.0213	0.021
0.0	0.0	0.0	-2588.1261	184.0751	NaN	NaN	-0.0766	0.8914	0.0227	0.0212	0.0222	0.0213	0.0211
0.0	0.0	0.0	-892.1261	-1681.9249	NaN	NaN	0.6534	0.8913	0.0229	0.0213	0.0222	0.0213	0.0211
0.0	0.0	0.0	-2471.1261	-1152.9249	NaN	NaN	0.3181	0.8914	0.0229	0.0214	0.0221	0.0212	0.0211
0.0	0.0	0.0	-508.1261	-1270.9249	NaN	NaN	0.7144	0.8915	0.0228	0.0214	0.0221	0.0212	0.0211
0.0	0.0	0.0	-268.1261	-825.9249	NaN	NaN	0.7549	0.8914	0.0228	0.0213	0.0221	0.0212	0.0211
0.0	0.0	0.0	-2356.1261	-684.9249	NaN	NaN	0.2252	0.8914	0.0228	0.0213	0.0221	0.0213	0.0211
0.0	0.0	0.0	484.8739	-1833.9249	NaN	NaN	1.3	0.8915	0.0228	0.0212	0.0221	0.0214	0.021
0.0	0.0	0.0	-779.1261	-813.9249	NaN	NaN	0.5109	0.8911	0.0229	0.0213	0.0221	0.0215	0.0211
0.0	0.0	0.0	-3679.1261	-118.9249	NaN	NaN	0.0313	0.8908	0.0229	0.0214	0.0222	0.0215	0.0211
0.0	0.0	0.0	-2138.1261	-2169.9249	NaN	NaN	0.5037	0.8909	0.0229	0.0215	0.0221	0.0214	0.0212
0.0	0.0	0.0	-3591.1261	-2629.9249	NaN	NaN	0.4227	0.8909	0.0229	0.0215	0.0221	0.0214	0.0212
0.0	0.0	0.0	-319.1261	415.0751	NaN	NaN	1.3	0.891	0.0228	0.0214	0.0221	0.0215	0.0212
0.0	0.0	0.0	-3185.1261	-159.9249	NaN	NaN	0.0478	0.8908	0.0228	0.0214	0.0221	0.0215	0.0213
0.0	0.0	0.0	-1905.1261	-821.9249	NaN	NaN	0.3014	0.891	0.0228	0.0214	0.0221	0.0215	0.0213
0.0	0.0	0.0	-1894.1261	-355.9249	NaN	NaN	0.1582	0.8912	0.0227	0.0212	0.022	0.0216	0.0213
0.0	0.0	0.0	-1417.1261	-32.9249	NaN	NaN	0.0227	0.8911	0.0228	0.0212	0.0219	0.0217	0.0213
0.0	0.0	0.0	-2167.1261	2293.0751	NaN	NaN	1.3	0.891	0.0228	0.0211	0.0219	0.0218	0.0213
0.0	0.0	0.0	-1452.1261	399.0751	NaN	NaN	-0.3	0.8907	0.0229	0.0212	0.0219	0.0218	0.0214
0.0	0.0	0.0	-1495.1261	-976.9249	NaN	NaN	0.3952	0.8908	0.0229	0.0212	0.022	0.0218	0.0214
0.0	0.0	0.0	-2192.1261	-864.9249	NaN	NaN	0.2829	0.8909	0.0228	0.0212	0.022	0.0217	0.0214
0.0	0.0	0.0	-2438.1261	1342.0751	NaN	NaN	-0.3	0.8911	0.0227	0.0211	0.022	0.0217	0.0214
0.0	0.0	0.0	-1087.1261	-1187.9249	NaN	NaN	0.5222	0.8911	0.0227	0.0212	0.0221	0.0216	0.0214
0.0	0.0	0.0	-1694.1261	-341.9249	NaN	NaN	0.1679	0.8912	0.0227	0.0211	0.0221	0.0216	0.0213
0.0	0.0	0.0	-2571.1261	-1571.9249	NaN	NaN	0.3794	0.8914	0.0225	0.0211	0.0221	0.0215	0.0213
0.0	0.0	0.0	-822.1261	-627.9249	NaN	NaN	0.433	0.8917	0.0225	0.021	0.0221	0.0215	0.0213
0.0	0.0	0.0	-1756.1261	-231.9249	NaN	NaN	0.1167	0.8915	0.0225	0.021	0.0221	0.0216	0.0213
0.0	0.0	0.0	-1565.1261	297.0751	NaN	NaN	-0.2343	0.8916	0.0225	0.0209	0.022	0.0216	0.0213
0.0	0.0	0.0	253.8739	-1358.9249	NaN	NaN	1.2297	0.8915	0.0225	0.0209	0.022	0.0217	0.0214
0.0	0.0	0.0	-1649.1261	-743.9249	NaN	NaN	0.3109	0.8914	0.0226	0.021	0.022	0.0217	0.0214
0.0	0.0	0.0	-2227.1261	-1886.9249	NaN	NaN	0.4587	0.8913	0.0226	0.021	0.022	0.0216	0.0213
0.0	0.0	0.0	-817.1261	-467.9249	NaN	NaN	0.3641	0.8912	0.0227	0.0211	0.0221	0.0217	0.0213
0.0	0.0	0.0	-1953.1261	-1449.9249	NaN	NaN	0.4261	0.8909	0.0227	0.0213	0.0222	0.0216	0.0213
0.0	0.0	0.0	-1848.1261	-1753.9249	NaN	NaN	0.4869	0.8911	0.0226	0.0213	0.0222	0.0215	0.0213
0.0	0.0	0.0	-3524.1261	-2213.9249	NaN	NaN	0.3858	0.891	0.0226	0.0214	0.0222	0.0214	0.0214
0.0	0.0	0.0	-2184.1261	177.0751	NaN	NaN	-0.0882	0.8917	0.0225	0.0211	0.022	0.0214	0.0213
0.0	0.0	0.0	-1909.1261	-469.9249	NaN	NaN	0.1975	0.8919	0.0224	0.0211	0.0219	0.0214	0.0213
0.0	0.0	0.0	-315.1261	654.0751	NaN	NaN	1.3	0.8921	0.0225	0.021	0.0218	0.0214	0.0212
0.0	0.0	0.0	-427.1261	253.0751	NaN	NaN	-0.3	0.892	0.0226	0.021	0.0217	0.0215	0.0211
0.0	0.0	0.0	-363.1261	-864.9249	NaN	NaN	0.7043	0.8918	0.0227	0.0211	0.0217	0.0215	0.0212
0.0	0.0	0.0	1203.8739	-639.9249	NaN	NaN	-0.3	0.8918	0.0227	0.021	0.0217	0.0215	0.0212
0.0	0.0	0.0	2046.8739	-497.9249	NaN	NaN	-0.3	0.8915	0.0228	0.021	0.0218	0.0216	0.0213
0.0	0.0	0.0	-1404.1261	-1556.9249	NaN	NaN	0.5258	0.8915	0.0228	0.021	0.0218	0.0216	0.0213
0.0	0.0	0.0	184.8739	1093.0751	NaN	NaN	0.8553	0.8916	0.0227	0.0209	0.0217	0.0217	0.0213
0.0	0.0	0.0	-392.1261	-880.9249	NaN	NaN	0.692	0.8917	0.0227	0.0208	0.0217	0.0217	0.0213
0.0	0.0	0.0	-1444.1261	230.0751	NaN	NaN	-0.1895	0.8917	0.0227	0.0208	0.0217	0.0217	0.0213
0.0	0.0	0.0	-448.1261	-816.9249	NaN	NaN	0.6458	0.8918	0.0227	0.0208	0.0217	0.0217	0.0212
0.0	0.0	0.0	-533.1261	-1262.9249	NaN	NaN	0.7032	0.8918	0.0228	0.0208	0.0217	0.0217	0.0212
0.0	0.0	0.0	-923.1261	-550.9249	NaN	NaN	0.3737	0.8916	0.0228	0.0209	0.0218	0.0217	0.0211
0.0	0.0	0.0	-1657.1261	-1383.9249	NaN	NaN	0.4551	0.8917	0.0229	0.021	0.0218	0.0217	0.021
0.0	0.0	0.0	-1361.1261	-3609.9249	NaN	NaN	0.7262	0.8917	0.0229	0.021	0.0218	0.0215	0.0211
0.0	0.0	0.0	-1699.1261	-2257.9249	NaN	NaN	0.5706	0.8922	0.0227	0.0209	0.0217	0.0215	0.0211
0.0	0.0	0.0	1044.8739	-18.9249	NaN	NaN	-0.0184	0.8926	0.0226	0.0207	0.0216	0.0215	0.021
0.0	0.0	0.0	-3327.1261	-1301.9249	NaN	NaN	0.2813	0.8927	0.0226	0.0206	0.0216	0.0215	0.021
0.0	0.0	0.0	117.8739	2796.0751	NaN	NaN	0.9595	0.893	0.0226	0.0205	0.0215	0.0215	0.0208
0.0	0.0	0.0	-1371.1261	-1311.9249	NaN	NaN	0.489	0.8925	0.0228	0.0207	0.0215	0.0215	0.021
0.0	0.0	0.0	-454.1261	-1235.9249	NaN	NaN	0.7313	0.8926	0.0228	0.0206	0.0216	0.0216	0.0209
0.0	0.0	0.0	-1819.1261	1190.0751	NaN	NaN	-0.3	0.8926	0.0229	0.0205	0.0215	0.0215	0.0209
0.0	0.0	0.0	-2064.1261	-259.9249	NaN	NaN	0.1118	0.8924	0.023	0.0206	0.0216	0.0216	0.0209
0.0	0.0	0.0	1038.8739	241.0751	NaN	NaN	0.1883	0.8929	0.023	0.0203	0.0216	0.0215	0.0207
0.0	0.0	0.0	-456.1261	785.0751	NaN	NaN	1.3	0.893	0.023	0.0202	0.0216	0.0216	0.0206
0.0	0.0	0.0	898.8739	4439.0751	NaN	NaN	0.8316	0.8929	0.0231	0.0201	0.0217	0.0216	0.0206
0.0	0.0	0.0	-1683.1261	-790.9249	NaN	NaN	0.3197	0.8926	0.0231	0.0203	0.0216	0.0216	0.0207
0.0	0.0	0.0	-1085.1261	-1350.9249	NaN	NaN	0.5546	0.8927	0.0231	0.0203	0.0216	0.0216	0.0207
0.0	0.0	0.0	110.8739	1198.0751	NaN	NaN	0.9153	0.893	0.023	0.0202	0.0216	0.0216	0.0206
0.0	0.0	0.0	-2880.1261	1351.0751	NaN	NaN	-0.3	0.893	0.023	0.0203	0.0216	0.0215	0.0207
0.0	0.0	0.0	-2439.1261	-4592.9249	NaN	NaN	0.6531	0.8934	0.0229	0.0203	0.0215	0.0213	0.0206
0.0	0.0	0.0	-161.1261	1575.0751	NaN	NaN	1.114	0.894	0.0227	0.0201	0.0214	0.0213	0.0205
0.0	0.0	0.0	-932.1261	540.0751	NaN	NaN	-0.3	0.8943	0.0227	0.0199	0.0214	0.0213	0.0204
0.0	0.0	0.0	-1419.1261	1196.0751	NaN	NaN	-0.3	0.8947	0.0225	0.0197	0.0214	0.0212	0.0203
0.0	0.0	0.0	367.8739	-1626.9249	NaN	NaN	1.2922	0.8944	0.0227	0.0198	0.0215	0.0214	0.0203
0.0	0.0	0.0	1429.8739	-126.9249	NaN	NaN	-0.0974	0.8941	0.0228	0.0198	0.0215	0.0214	0.0203
0.0	0.0	0.0	-835.1261	-1747.9249	NaN	NaN	0.6767	0.8938	0.0229	0.0199	0.0215	0.0215	0.0204
0.0	0.0	0.0	-2519.1261	-695.9249	NaN	NaN	0.2165	0.8936	0.0229	0.02	0.0215	0.0215	0.0204
0.0	0.0	0.0	-2083.1261	637.0751	NaN	NaN	-0.3	0.8936	0.0229	0.0201	0.0215	0.0215	0.0204
0.0	0.0	0.0	-2085.1261	269.0751	NaN	NaN	-0.1482	0.8937	0.0229	0.0201	0.0215	0.0214	0.0204
0.0	0.0	0.0	-1618.1261	-1290.9249	NaN	NaN	0.4438	0.8936	0.0229	0.0201	0.0215	0.0214	0.0204
0.0	0.0	0.0	-1165.1261	980.0751	NaN	NaN	-0.3	0.8934	0.023	0.0201	0.0215	0.0215	0.0204
0.0	0.0	0.0	-1625.1261	112.0751	NaN	NaN	-0.0741	0.8932	0.0231	0.0202	0.0215	0.0215	0.0205
0.0	0.0	0.0	-204.1261	-251.9249	NaN	NaN	0.5524	0.8933	0.023	0.0201	0.0215	0.0215	0.0205
0.0	0.0	0.0	-1556.1261	-323.9249	NaN	NaN	0.1723	0.8929	0.0231	0.0202	0.0216	0.0217	0.0205
0.0	0.0	0.0	-1091.1261	858.0751	NaN	NaN	-0.3	0.8928	0.0232	0.0202	0.0216	0.0217	0.0205
0.0	0.0	0.0	346.8739	-49.9249	NaN	NaN	-0.1681	0.8926	0.0232	0.0202	0.0216	0.0217	0.0206
0.0	0.0	0.0	-904.1261	-1500.9249	NaN	NaN	0.6241	0.8923	0.0233	0.0203	0.0217	0.0218	0.0206
0.0	0.0	0.0	-1807.1261	197.0751	NaN	NaN	-0.1224	0.8923	0.0234	0.0204	0.0217	0.0217	0.0206
0.0	0.0	0.0	-1717.1261	-1304.9249	NaN	NaN	0.4318	0.8926	0.0233	0.0204	0.0216	0.0216	0.0206
0.0	0.0	0.0	-1467.1261	-152.9249	NaN	NaN	0.0944	0.8928	0.0232	0.0203	0.0216	0.0215	0.0205
0.0	0.0	0.0	-1790.1261	-807.9249	NaN	NaN	0.311	0.8933	0.0231	0.0202	0.0215	0.0214	0.0205
0.0	0.0	0.0	-136.1261	-517.9249	NaN	NaN	0.7919	0.893	0.0231	0.0202	0.0216	0.0216	0.0205
0.0	0.0	0.0	-1196.1261	116.0751	NaN	NaN	-0.1075	0.8932	0.0231	0.0201	0.0216	0.0216	0.0204
0.0	0.0	0.0	476.8739	479.0751	NaN	NaN	0.5012	0.8928	0.0232	0.0202	0.0216	0.0217	0.0205
0.0	0.0	0.0	-71.1261	-2833.9249	NaN	NaN	0.9755	0.8925	0.0232	0.0203	0.0217	0.0218	0.0205
0.0	0.0	0.0	-2206.1261	2344.0751	NaN	NaN	1.3	0.8925	0.0233	0.0203	0.0217	0.0218	0.0205
0.0	0.0	0.0	-1062.1261	-1329.9249	NaN	NaN	0.556	0.8924	0.0232	0.0203	0.0217	0.0218	0.0205
0.0	0.0	0.0	-866.1261	1282.0751	NaN	NaN	1.3	0.8926	0.0232	0.0203	0.0217	0.0217	0.0204
0.0	0.0	0.0	-2618.1261	-3792.9249	NaN	NaN	0.5916	0.8924	0.0232	0.0205	0.0218	0.0216	0.0205
0.0	0.0	0.0	-973.1261	-520.9249	NaN	NaN	0.3487	0.8928	0.0231	0.0204	0.0218	0.0216	0.0204
0.0	0.0	0.0	-1528.1261	213.0751	NaN	NaN	-0.162	0.893	0.023	0.0203	0.0218	0.0216	0.0204
0.0	0.0	0.0	-3101.1261	-110.9249	NaN	NaN	0.0345	0.893	0.023	0.0203	0.0218	0.0215	0.0204
0.0	0.0	0.0	-1662.1261	684.0751	NaN	NaN	-0.3	0.893	0.023	0.0203	0.0218	0.0215	0.0203
0.0	0.0	0.0	-1175.1261	-1636.9249	NaN	NaN	0.5821	0.8928	0.0231	0.0203	0.0218	0.0216	0.0204
0.0	0.0	0.0	863.8739	455.0751	NaN	NaN	0.345	0.8928	0.0231	0.0203	0.0218	0.0216	0.0204
0.0	0.0	0.0	-622.1261	-918.9249	NaN	NaN	0.5963	0.8928	0.0231	0.0203	0.0218	0.0216	0.0204
0.0	0.0	0.0	-783.1261	-3607.9249	NaN	NaN	0.8217	0.8924	0.0232	0.0204	0.0219	0.0216	0.0205
0.0	0.0	0.0	677.8739	-938.9249	NaN	NaN	1.3	0.8925	0.0232	0.0203	0.0218	0.0217	0.0204
0.0	0.0	0.0	64.8739	222.0751	NaN	NaN	0.7739	0.8924	0.0232	0.0203	0.0218	0.0217	0.0205
0.0	0.0	0.0	-1623.1261	-943.9249	NaN	NaN	0.3677	0.8921	0.0233	0.0205	0.0218	0.0217	0.0205
0.0	0.0	0.0	-1752.1261	-1607.9249	NaN	NaN	0.4785	0.8923	0.0233	0.0205	0.0218	0.0216	0.0205
0.0	0.0	0.0	-1302.1261	-1317.9249	NaN	NaN	0.503	0.8925	0.0233	0.0204	0.0218	0.0216	0.0205
0.0	0.0	0.0	-779.1261	239.0751	NaN	NaN	-0.3	0.8927	0.0232	0.0203	0.0217	0.0216	0.0204
0.0	0.0	0.0	376.8739	1231.0751	NaN	NaN	0.7656	0.8928	0.0232	0.0202	0.0217	0.0218	0.0204
0.0	0.0	0.0	-978.1261	-1087.9249	NaN	NaN	0.5266	0.8924	0.0233	0.0203	0.0217	0.0218	0.0204
0.0	0.0	0.0	-20.1261	709.0751	NaN	NaN	1.0292	0.8923	0.0234	0.0203	0.0217	0.0219	0.0204
0.0	0.0	0.0	-990.1261	149.0751	NaN	NaN	-0.1772	0.8921	0.0234	0.0203	0.0217	0.022	0.0205
0.0	0.0	0.0	-2542.1261	-389.9249	NaN	NaN	0.133	0.892	0.0235	0.0204	0.0217	0.0219	0.0205
0.0	0.0	0.0	-131.1261	-696.9249	NaN	NaN	0.8416	0.892	0.0235	0.0205	0.0217	0.0219	0.0204
0.0	0.0	0.0	-1519.1261	-2714.9249	NaN	NaN	0.6412	0.8921	0.0234	0.0205	0.0218	0.0218	0.0204
0.0	0.0	0.0	-2070.1261	-2101.9249	NaN	NaN	0.5038	0.8921	0.0234	0.0205	0.0218	0.0218	0.0204
0.0	0.0	0.0	-2933.1261	1355.0751	NaN	NaN	-0.3	0.8925	0.0233	0.0204	0.0217	0.0218	0.0203
0.0	0.0	0.0	-2724.1261	-1005.9249	NaN	NaN	0.2697	0.8925	0.0233	0.0204	0.0218	0.0218	0.0203
0.0	0.0	0.0	-2041.1261	-1605.9249	NaN	NaN	0.4403	0.8924	0.0233	0.0204	0.0218	0.0218	0.0203
0.0	0.0	0.0	-2293.1261	1759.0751	NaN	NaN	-0.3	0.8922	0.0233	0.0204	0.0218	0.0219	0.0203
0.0	0.0	0.0	-1526.1261	-1816.9249	NaN	NaN	0.5435	0.892	0.0234	0.0205	0.0218	0.0219	0.0204
0.0	0.0	0.0	260.8739	1609.0751	NaN	NaN	0.8605	0.8922	0.0233	0.0204	0.0217	0.0219	0.0204
0.0	0.0	0.0	-1664.1261	-841.9249	NaN	NaN	0.336	0.8922	0.0233	0.0204	0.0217	0.0219	0.0204
0.0	0.0	0.0	-1850.1261	-2056.9249	NaN	NaN	0.5265	0.8923	0.0233	0.0204	0.0217	0.0219	0.0204
0.0	0.0	0.0	-451.1261	2737.0751	NaN	NaN	1.1973	0.8923	0.0233	0.0203	0.0217	0.022	0.0204
0.0	0.0	0.0	-1194.1261	-639.9249	NaN	NaN	0.3489	0.8919	0.0234	0.0204	0.0217	0.0221	0.0204
0.0	0.0	0.0	-4117.1261	2.0751	NaN	NaN	-0.0005	0.8917	0.0235	0.0206	0.0218	0.022	0.0204
0.0	0.0	0.0	-2346.1261	-2128.9249	NaN	NaN	0.4757	0.8916	0.0236	0.0207	0.0218	0.0219	0.0205
0.0	0.0	0.0	200.8739	-2336.9249	NaN	NaN	1.094	0.892	0.0234	0.0206	0.0218	0.0218	0.0204
0.0	0.0	0.0	243.8739	522.0751	NaN	NaN	0.6816	0.8919	0.0234	0.0205	0.0218	0.0219	0.0204
0.0	0.0	0.0	-992.1261	1877.0751	NaN	NaN	1.3	0.892	0.0234	0.0204	0.0218	0.022	0.0204
0.0	0.0	0.0	159.8739	296.0751	NaN	NaN	0.6494	0.8917	0.0235	0.0205	0.0218	0.0221	0.0204
0.0	0.0	0.0	281.8739	-1674.9249	NaN	NaN	1.2023	0.8918	0.0235	0.0205	0.0217	0.022	0.0204
0.0	0.0	0.0	566.8739	-282.9249	NaN	NaN	-0.3	0.8917	0.0235	0.0206	0.0218	0.022	0.0205
0.0	0.0	0.0	-963.1261	-2449.9249	NaN	NaN	0.7178	0.8915	0.0235	0.0207	0.0218	0.022	0.0205
0.0	0.0	0.0	-199.1261	1205.0751	NaN	NaN	1.1979	0.8914	0.0235	0.0207	0.0219	0.022	0.0205
0.0	0.0	0.0	112.8739	-3773.9249	NaN	NaN	1.0308	0.8915	0.0234	0.0207	0.0219	0.0219	0.0205
0.0	0.0	0.0	93.8739	-3114.9249	NaN	NaN	1.0311	0.8915	0.0234	0.0207	0.0219	0.0219	0.0205
0.0	0.0	0.0	-116.1261	-2464.9249	NaN	NaN	0.955	0.8916	0.0234	0.0207	0.0219	0.022	0.0204
0.0	0.0	0.0	2012.8739	-3190.9249	NaN	NaN	1.3	0.8915	0.0234	0.0207	0.0219	0.0221	0.0204
0.0	0.0	0.0	-371.1261	-1061.9249	NaN	NaN	0.741	0.8913	0.0235	0.0207	0.0219	0.0222	0.0205
0.0	0.0	0.0	-2717.1261	-1221.9249	NaN	NaN	0.3102	0.8912	0.0235	0.0208	0.0219	0.0221	0.0205
0.0	0.0	0.0	-3842.1261	-1109.9249	NaN	NaN	0.2241	0.8911	0.0235	0.0209	0.0219	0.022	0.0205
0.0	0.0	0.0	-1789.1261	-157.9249	NaN	NaN	0.0811	0.8913	0.0234	0.0209	0.022	0.0219	0.0205
0.0	0.0	0.0	-1473.1261	18.0751	NaN	NaN	-0.0124	0.8916	0.0233	0.0208	0.0219	0.0218	0.0205
0.0	0.0	0.0	-1845.1261	-1745.9249	NaN	NaN	0.4862	0.8919	0.0233	0.0207	0.0218	0.0218	0.0205
0.0	0.0	0.0	-1079.1261	1744.0751	NaN	NaN	1.3	0.8921	0.0233	0.0205	0.0218	0.022	0.0204
0.0	0.0	0.0	-1565.1261	1282.0751	NaN	NaN	-0.3	0.8919	0.0233	0.0205	0.0218	0.0221	0.0204
0.0	0.0	0.0	-203.1261	811.0751	NaN	NaN	1.3	0.8918	0.0234	0.0205	0.0218	0.0221	0.0204
0.0	0.0	0.0	-1503.1261	-1577.9249	NaN	NaN	0.5121	0.8915	0.0235	0.0207	0.0219	0.022	0.0204
0.0	0.0	0.0	-1607.1261	-416.9249	NaN	NaN	0.206	0.8917	0.0234	0.0206	0.0219	0.0219	0.0204
0.0	0.0	0.0	-2379.1261	87.0751	NaN	NaN	-0.038	0.8919	0.0233	0.0206	0.0219	0.0219	0.0204
0.0	0.0	0.0	524.8739	-529.9249	NaN	NaN	1.3	0.8915	0.0234	0.0206	0.022	0.022	0.0204
0.0	0.0	0.0	-2252.1261	1258.0751	NaN	NaN	-0.3	0.8912	0.0235	0.0207	0.0221	0.0221	0.0204
0.0	0.0	0.0	-1627.1261	-818.9249	NaN	NaN	0.3348	0.8907	0.0235	0.021	0.0222	0.022	0.0206
0.0	0.0	0.0	-2276.1261	-2988.9249	NaN	NaN	0.5677	0.8907	0.0235	0.0212	0.0222	0.0218	0.0206
0.0	0.0	0.0	-1389.1261	-3310.9249	NaN	NaN	0.7044	0.8912	0.0234	0.0211	0.0221	0.0217	0.0205
0.0	0.0	0.0	419.8739	-1187.9249	NaN	NaN	1.3	0.8914	0.0233	0.021	0.022	0.0218	0.0205
0.0	0.0	0.0	-1642.1261	3722.0751	NaN	NaN	1.3	0.8913	0.0233	0.0209	0.022	0.022	0.0205
0.0	0.0	0.0	-1329.1261	-2293.9249	NaN	NaN	0.6331	0.8911	0.0234	0.021	0.022	0.022	0.0206
0.0	0.0	0.0	-689.1261	-10.9249	NaN	NaN	0.0156	0.8909	0.0234	0.021	0.022	0.0219	0.0207
0.0	0.0	0.0	-957.1261	-519.9249	NaN	NaN	0.352	0.8908	0.0235	0.0211	0.022	0.0219	0.0207
0.0	0.0	0.0	-1694.1261	-2616.9249	NaN	NaN	0.607	0.891	0.0234	0.0211	0.022	0.0218	0.0207
0.0	0.0	0.0	-605.1261	1886.0751	NaN	NaN	1.3	0.8907	0.0234	0.0211	0.0221	0.022	0.0207
0.0	0.0	0.0	-3095.1261	1056.0751	NaN	NaN	-0.3	0.8907	0.0235	0.0211	0.0221	0.0219	0.0207
0.0	0.0	0.0	-1574.1261	-1629.9249	NaN	NaN	0.5087	0.8905	0.0234	0.0213	0.0222	0.0217	0.0208
0.0	0.0	0.0	-282.1261	-3913.9249	NaN	NaN	0.9328	0.8903	0.0234	0.0214	0.0223	0.0217	0.0208
0.0	0.0	0.0	-1848.1261	880.0751	NaN	NaN	-0.3	0.8908	0.0233	0.0212	0.0222	0.0217	0.0207
0.0	0.0	0.0	-495.1261	-5.9249	NaN	NaN	0.0118	0.8909	0.0233	0.0212	0.0222	0.0217	0.0207
0.0	0.0	0.0	616.8739	-286.9249	NaN	NaN	-0.3	0.8909	0.0233	0.0212	0.0222	0.0217	0.0207
0.0	0.0	0.0	-722.1261	-1962.9249	NaN	NaN	0.7311	0.8906	0.0233	0.0213	0.0223	0.0217	0.0208
0.0	0.0	0.0	-1443.1261	-2020.9249	NaN	NaN	0.5834	0.8908	0.0232	0.0213	0.0222	0.0217	0.0208
0.0	0.0	0.0	1258.8739	1446.0751	NaN	NaN	0.5346	0.8906	0.0233	0.0213	0.0223	0.0218	0.0208
0.0	0.0	0.0	-2329.1261	-3283.9249	NaN	NaN	0.5851	0.8902	0.0233	0.0215	0.0223	0.0217	0.021
0.0	0.0	0.0	-1055.1261	-2520.9249	NaN	NaN	0.7049	0.8903	0.0233	0.0215	0.0223	0.0216	0.0209
0.0	0.0	0.0	-2335.1261	-1525.9249	NaN	NaN	0.3952	0.8906	0.0232	0.0215	0.0222	0.0215	0.0209
0.0	0.0	0.0	-838.1261	-1734.9249	NaN	NaN	0.6743	0.8906	0.0232	0.0215	0.0222	0.0215	0.021
0.0	0.0	0.0	-2248.1261	-1964.9249	NaN	NaN	0.4664	0.8906	0.0232	0.0216	0.0222	0.0215	0.021
0.0	0.0	0.0	-197.1261	129.0751	NaN	NaN	-0.3	0.8903	0.0232	0.0216	0.0222	0.0215	0.0211
0.0	0.0	0.0	-2222.1261	-2331.9249	NaN	NaN	0.5121	0.8904	0.0232	0.0216	0.0222	0.0215	0.0211
0.0	0.0	0.0	-1477.1261	993.0751	NaN	NaN	-0.3	0.8904	0.0232	0.0215	0.0221	0.0217	0.021
0.0	0.0	0.0	-138.1261	-135.9249	NaN	NaN	0.496	0.8901	0.0233	0.0216	0.0222	0.0217	0.0211
0.0	0.0	0.0	-1127.1261	-2359.9249	NaN	NaN	0.6768	0.8901	0.0233	0.0216	0.0222	0.0217	0.0212
0.0	0.0	0.0	1632.8739	-826.9249	NaN	NaN	-0.3	0.8902	0.0233	0.0216	0.0221	0.0217	0.0212
0.0	0.0	0.0	-723.1261	-2065.9249	NaN	NaN	0.7407	0.8899	0.0233	0.0217	0.0222	0.0217	0.0213
0.0	0.0	0.0	-3323.1261	-1564.9249	NaN	NaN	0.3202	0.8901	0.0232	0.0217	0.0222	0.0216	0.0213
0.0	0.0	0.0	-1710.1261	-1269.9249	NaN	NaN	0.4261	0.8902	0.0231	0.0216	0.0222	0.0216	0.0212
0.0	0.0	0.0	-1864.1261	-871.9249	NaN	NaN	0.3187	0.8902	0.0231	0.0216	0.0221	0.0217	0.0212
0.0	0.0	0.0	-3467.1261	942.0751	NaN	NaN	-0.3	0.8905	0.023	0.0215	0.0221	0.0216	0.0212
0.0	0.0	0.0	-2046.1261	-2514.9249	NaN	NaN	0.5514	0.8903	0.0231	0.0216	0.0221	0.0217	0.0212
0.0	0.0	0.0	-635.1261	116.0751	NaN	NaN	-0.2236	0.8904	0.0231	0.0215	0.0221	0.0217	0.0211
0.0	0.0	0.0	475.8739	-2275.9249	NaN	NaN	1.2644	0.8905	0.0231	0.0215	0.0221	0.0217	0.0212
0.0	0.0	0.0	-309.1261	-1478.9249	NaN	NaN	0.8271	0.8904	0.023	0.0215	0.0221	0.0218	0.0212
0.0	0.0	0.0	-2403.1261	170.0751	NaN	NaN	-0.0762	0.8904	0.023	0.0214	0.0221	0.0218	0.0213
0.0	0.0	0.0	-3194.1261	-559.9249	NaN	NaN	0.1492	0.8904	0.023	0.0214	0.0221	0.0218	0.0213
0.0	0.0	0.0	-1342.1261	-1673.9249	NaN	NaN	0.555	0.8902	0.023	0.0215	0.0221	0.0218	0.0214
0.0	0.0	0.0	-3933.1261	921.0751	NaN	NaN	-0.3	0.8903	0.023	0.0214	0.0221	0.0218	0.0214
0.0	0.0	0.0	-2142.1261	-1024.9249	NaN	NaN	0.3236	0.8902	0.023	0.0215	0.0221	0.0219	0.0214
0.0	0.0	0.0	-1843.1261	417.0751	NaN	NaN	-0.2925	0.8904	0.023	0.0214	0.022	0.0219	0.0213
0.0	0.0	0.0	-2239.1261	-184.9249	NaN	NaN	0.0763	0.8904	0.023	0.0214	0.022	0.0219	0.0213
0.0	0.0	0.0	184.8739	-1938.9249	NaN	NaN	1.1054	0.8906	0.023	0.0213	0.0219	0.0219	0.0213
0.0	0.0	0.0	-1484.1261	63.0751	NaN	NaN	-0.0444	0.8906	0.023	0.0212	0.0219	0.0221	0.0212
0.0	0.0	0.0	-1811.1261	1850.0751	NaN	NaN	1.3	0.8903	0.0231	0.0212	0.022	0.0221	0.0213
0.0	0.0	0.0	-1271.1261	-2759.9249	NaN	NaN	0.6847	0.89	0.0231	0.0214	0.022	0.022	0.0214
0.0	0.0	0.0	-956.1261	-1856.9249	NaN	NaN	0.6601	0.8899	0.0232	0.0214	0.022	0.022	0.0214
0.0	0.0	0.0	-2771.1261	-1209.9249	NaN	NaN	0.3039	0.8899	0.0231	0.0215	0.022	0.022	0.0215
0.0	0.0	0.0	-1807.1261	883.0751	NaN	NaN	-0.3	0.8902	0.0231	0.0213	0.0219	0.0221	0.0214
0.0	0.0	0.0	-1376.1261	595.0751	NaN	NaN	-0.3	0.89	0.0231	0.0212	0.0219	0.0222	0.0215
0.0	0.0	0.0	-1217.1261	-1309.9249	NaN	NaN	0.5184	0.89	0.0232	0.0213	0.0219	0.0222	0.0214
0.0	0.0	0.0	150.8739	174.0751	NaN	NaN	0.5357	0.89	0.0232	0.0213	0.0219	0.0222	0.0214
0.0	0.0	0.0	-1786.1261	-836.9249	NaN	NaN	0.3191	0.8898	0.0232	0.0214	0.0219	0.0222	0.0215
0.0	0.0	0.0	-2101.1261	-1355.9249	NaN	NaN	0.3922	0.8898	0.0232	0.0214	0.0219	0.0222	0.0215
0.0	0.0	0.0	-1227.1261	1050.0751	NaN	NaN	-0.3	0.8898	0.0232	0.0214	0.0219	0.0222	0.0215
0.0	0.0	0.0	-1966.1261	100.0751	NaN	NaN	-0.0536	0.8897	0.0233	0.0215	0.0219	0.0221	0.0215
0.0	0.0	0.0	-2009.1261	-1236.9249	NaN	NaN	0.3811	0.8897	0.0232	0.0215	0.0219	0.0221	0.0215
0.0	0.0	0.0	-2741.1261	-120.9249	NaN	NaN	0.0423	0.8896	0.0232	0.0216	0.0219	0.0221	0.0215
0.0	0.0	0.0	-933.1261	54.0751	NaN	NaN	-0.0615	0.8897	0.0232	0.0215	0.0219	0.0222	0.0215
0.0	0.0	0.0	-2523.1261	923.0751	NaN	NaN	-0.3	0.8897	0.0232	0.0215	0.0219	0.0222	0.0215
0.0	0.0	0.0	-2220.1261	-1869.9249	NaN	NaN	0.4572	0.8896	0.0232	0.0215	0.022	0.0222	0.0215
0.0	0.0	0.0	-1530.1261	189.0751	NaN	NaN	-0.141	0.8897	0.0232	0.0215	0.022	0.0222	0.0215
0.0	0.0	0.0	-1133.1261	-107.9249	NaN	NaN	0.087	0.8894	0.0232	0.0215	0.022	0.0222	0.0216
0.0	0.0	0.0	-2287.1261	-876.9249	NaN	NaN	0.2772	0.8893	0.0232	0.0217	0.0221	0.0222	0.0216
0.0	0.0	0.0	-1862.1261	-692.9249	NaN	NaN	0.2712	0.8894	0.0231	0.0216	0.0221	0.0222	0.0216
0.0	0.0	0.0	-1737.1261	-1873.9249	NaN	NaN	0.5189	0.8893	0.0231	0.0217	0.0221	0.0222	0.0217
0.0	0.0	0.0	-1238.1261	-1607.9249	NaN	NaN	0.565	0.8894	0.023	0.0216	0.0221	0.0222	0.0216
0.0	0.0	0.0	-2049.1261	-775.9249	NaN	NaN	0.2747	0.8894	0.023	0.0216	0.0221	0.0222	0.0217
0.0	0.0	0.0	-2831.1261	-2375.9249	NaN	NaN	0.4563	0.8892	0.023	0.0217	0.0222	0.0222	0.0217
0.0	0.0	0.0	-2136.1261	793.0751	NaN	NaN	-0.3	0.8896	0.0229	0.0215	0.0221	0.0222	0.0217
0.0	0.0	0.0	-1408.1261	-3530.9249	NaN	NaN	0.7149	0.8896	0.0229	0.0215	0.022	0.0222	0.0218
0.0	0.0	0.0	-1005.1261	367.0751	NaN	NaN	-0.3	0.8898	0.0229	0.0214	0.0219	0.0223	0.0217
0.0	0.0	0.0	-557.1261	-395.9249	NaN	NaN	0.4154	0.8896	0.023	0.0214	0.0219	0.0224	0.0217
0.0	0.0	0.0	-1233.1261	-356.9249	NaN	NaN	0.2245	0.8895	0.0231	0.0214	0.0219	0.0225	0.0217
0.0	0.0	0.0	-1049.1261	1696.0751	NaN	NaN	1.3	0.8894	0.0232	0.0214	0.0219	0.0226	0.0217
0.0	0.0	0.0	-1264.1261	-2777.9249	NaN	NaN	0.6873	0.8895	0.0232	0.0214	0.0218	0.0225	0.0216
0.0	0.0	0.0	-1503.1261	-1030.9249	NaN	NaN	0.4068	0.8894	0.0232	0.0214	0.0218	0.0226	0.0216
0.0	0.0	0.0	-1052.1261	2533.0751	NaN	NaN	1.3	0.8896	0.0232	0.0213	0.0218	0.0226	0.0216
0.0	0.0	0.0	-2394.1261	-1086.9249	NaN	NaN	0.3122	0.8895	0.0232	0.0213	0.0218	0.0225	0.0216
0.0	0.0	0.0	-1601.1261	33.0751	NaN	NaN	-0.0211	0.8897	0.0232	0.0213	0.0218	0.0225	0.0215
0.0	0.0	0.0	-2152.1261	454.0751	NaN	NaN	-0.2674	0.8898	0.0232	0.0213	0.0218	0.0224	0.0215
0.0	0.0	0.0	-1961.1261	-2187.9249	NaN	NaN	0.5273	0.8899	0.0231	0.0213	0.0218	0.0224	0.0214
0.0	0.0	0.0	-30.1261	177.0751	NaN	NaN	1.205	0.8898	0.0231	0.0212	0.0219	0.0225	0.0214
0.0	0.0	0.0	-1738.1261	-797.9249	NaN	NaN	0.3146	0.8897	0.0232	0.0213	0.0219	0.0225	0.0214
0.0	0.0	0.0	-1971.1261	-1308.9249	NaN	NaN	0.3991	0.89	0.0231	0.0213	0.0218	0.0223	0.0215
0.0	0.0	0.0	-2906.1261	-468.9249	NaN	NaN	0.1389	0.8901	0.023	0.0212	0.0219	0.0223	0.0215
0.0	0.0	0.0	-2206.1261	2024.0751	NaN	NaN	-0.3	0.8905	0.023	0.021	0.0218	0.0223	0.0214
0.0	0.0	0.0	-1298.1261	1430.0751	NaN	NaN	1.3	0.891	0.0228	0.0209	0.0217	0.0222	0.0214
0.0	0.0	0.0	193.8739	-35.9249	NaN	NaN	-0.2274	0.8909	0.0229	0.0209	0.0217	0.0223	0.0213
0.0	0.0	0.0	-908.1261	-468.9249	NaN	NaN	0.3405	0.8907	0.0231	0.021	0.0217	0.0222	0.0213
0.0	0.0	0.0	-2108.1261	-1224.9249	NaN	NaN	0.3675	0.8907	0.0232	0.0211	0.0217	0.0221	0.0212
0.0	0.0	0.0	-800.1261	815.0751	NaN	NaN	1.3	0.8907	0.0232	0.0211	0.0217	0.0221	0.0212
0.0	0.0	0.0	-1343.1261	-1398.9249	NaN	NaN	0.5102	0.8904	0.0233	0.0212	0.0218	0.0221	0.0212
0.0	0.0	0.0	-2110.1261	-1060.9249	NaN	NaN	0.3346	0.8902	0.0233	0.0213	0.0219	0.0221	0.0212
0.0	0.0	0.0	-833.1261	-1244.9249	NaN	NaN	0.5991	0.8904	0.0233	0.0213	0.0219	0.022	0.0212
0.0	0.0	0.0	-1079.1261	1086.0751	NaN	NaN	1.3	0.8905	0.0232	0.0212	0.0218	0.022	0.0212
0.0	0.0	0.0	-660.1261	-1484.9249	NaN	NaN	0.6923	0.8905	0.0232	0.0212	0.0218	0.022	0.0212
0.0	0.0	0.0	-2308.1261	535.0751	NaN	NaN	-0.3	0.8907	0.0232	0.0212	0.0218	0.022	0.0211
0.0	0.0	0.0	-1871.1261	3419.0751	NaN	NaN	1.3	0.8905	0.0232	0.0212	0.0219	0.0221	0.0212
0.0	0.0	0.0	-2239.1261	-1031.9249	NaN	NaN	0.3155	0.8901	0.0233	0.0214	0.022	0.0219	0.0213
0.0	0.0	0.0	-3343.1261	-1156.9249	NaN	NaN	0.2571	0.8891	0.0234	0.0218	0.0224	0.0219	0.0215
0.0	0.0	0.0	-1742.1261	-689.9249	NaN	NaN	0.2837	0.8893	0.0234	0.0218	0.0224	0.0217	0.0214
0.0	0.0	0.0	-2092.1261	-1306.9249	NaN	NaN	0.3845	0.8896	0.0233	0.0218	0.0223	0.0216	0.0214
0.0	0.0	0.0	-1989.1261	-2013.9249	NaN	NaN	0.5031	0.8898	0.0232	0.0218	0.0223	0.0216	0.0213
0.0	0.0	0.0	-1408.1261	1347.0751	NaN	NaN	-0.3	0.8902	0.0231	0.0217	0.0222	0.0216	0.0212
0.0	0.0	0.0	-1347.1261	239.0751	NaN	NaN	-0.2158	0.8899	0.0231	0.0217	0.0222	0.0216	0.0214
0.0	0.0	0.0	-1868.1261	-1017.9249	NaN	NaN	0.3527	0.8899	0.0231	0.0218	0.0222	0.0216	0.0214
0.0	0.0	0.0	-3030.1261	342.0751	NaN	NaN	-0.1273	0.8899	0.0232	0.0219	0.0222	0.0215	0.0214
0.0	0.0	0.0	-711.1261	-2448.9249	NaN	NaN	0.775	0.8899	0.0231	0.0219	0.0222	0.0214	0.0214
0.0	0.0	0.0	-2912.1261	960.0751	NaN	NaN	-0.3	0.8903	0.023	0.0218	0.0222	0.0213	0.0213
0.0	0.0	0.0	-443.1261	-2069.9249	NaN	NaN	0.8237	0.8904	0.0229	0.0218	0.0222	0.0213	0.0214
0.0	0.0	0.0	-1766.1261	-1024.9249	NaN	NaN	0.3672	0.8906	0.0228	0.0217	0.0222	0.0213	0.0214
0.0	0.0	0.0	-1318.1261	-1288.9249	NaN	NaN	0.4944	0.8907	0.0227	0.0216	0.0223	0.0213	0.0215
0.0	0.0	0.0	-2466.1261	145.0751	NaN	NaN	-0.0625	0.8906	0.0227	0.0215	0.0223	0.0214	0.0215
0.0	0.0	0.0	-2382.1261	1012.0751	NaN	NaN	-0.3	0.8904	0.0227	0.0215	0.0223	0.0215	0.0216
0.0	0.0	0.0	-311.1261	-1106.9249	NaN	NaN	0.7806	0.8903	0.0228	0.0215	0.0224	0.0215	0.0215
0.0	0.0	0.0	-1364.1261	-462.9249	NaN	NaN	0.2534	0.89	0.0229	0.0216	0.0224	0.0215	0.0215
0.0	0.0	0.0	-1884.1261	-1722.9249	NaN	NaN	0.4777	0.8901	0.0229	0.0217	0.0224	0.0214	0.0214
0.0	0.0	0.0	-1683.1261	-2424.9249	NaN	NaN	0.5903	0.8901	0.0229	0.0217	0.0224	0.0214	0.0214
0.0	0.0	0.0	-997.1261	-2320.9249	NaN	NaN	0.6995	0.8903	0.0228	0.0217	0.0224	0.0214	0.0215
0.0	0.0	0.0	-2670.1261	-315.9249	NaN	NaN	0.1058	0.8905	0.0226	0.0216	0.0224	0.0214	0.0215
0.0	0.0	0.0	-1786.1261	-2131.9249	NaN	NaN	0.5441	0.8902	0.0227	0.0216	0.0224	0.0215	0.0215
0.0	0.0	0.0	-3021.1261	534.0751	NaN	NaN	-0.2147	0.8901	0.0227	0.0216	0.0224	0.0216	0.0215
0.0	0.0	0.0	-1985.1261	-612.9249	NaN	NaN	0.2359	0.8897	0.0229	0.0218	0.0224	0.0217	0.0216
0.0	0.0	0.0	-182.1261	-2280.9249	NaN	NaN	0.9261	0.8897	0.0229	0.0218	0.0224	0.0217	0.0215
0.0	0.0	0.0	-1757.1261	-1249.9249	NaN	NaN	0.4157	0.8892	0.0231	0.0219	0.0224	0.0218	0.0215
0.0	0.0	0.0	-2444.1261	-571.9249	NaN	NaN	0.1896	0.8893	0.0231	0.0218	0.0224	0.0219	0.0214
0.0	0.0	0.0	-1371.1261	134.0751	NaN	NaN	-0.1084	0.8891	0.0232	0.0219	0.0223	0.022	0.0215
0.0	0.0	0.0	-1630.1261	-1125.9249	NaN	NaN	0.4085	0.8888	0.0233	0.0219	0.0224	0.0221	0.0215
0.0	0.0	0.0	-1289.1261	316.0751	NaN	NaN	-0.3	0.8888	0.0234	0.0218	0.0224	0.0222	0.0215
0.0	0.0	0.0	-1992.1261	-516.9249	NaN	NaN	0.206	0.8891	0.0233	0.0216	0.0223	0.0223	0.0214
0.0	0.0	0.0	-490.1261	2795.0751	NaN	NaN	1.2126	0.8892	0.0233	0.0214	0.0223	0.0224	0.0214
0.0	0.0	0.0	-520.1261	-809.9249	NaN	NaN	0.6089	0.8893	0.0233	0.0215	0.0223	0.0223	0.0214
0.0	0.0	0.0	-2213.1261	614.0751	NaN	NaN	-0.3	0.8892	0.0233	0.0215	0.0224	0.0223	0.0213
0.0	0.0	0.0	-1679.1261	720.0751	NaN	NaN	-0.3	0.8894	0.0232	0.0215	0.0224	0.0222	0.0213
0.0	0.0	0.0	-2352.1261	-363.9249	NaN	NaN	0.134	0.8895	0.0231	0.0215	0.0224	0.022	0.0213
0.0	0.0	0.0	-3277.1261	-1065.9249	NaN	NaN	0.2454	0.8897	0.023	0.0215	0.0225	0.0219	0.0213
0.0	0.0	0.0	-2229.1261	-789.9249	NaN	NaN	0.2616	0.89	0.0229	0.0215	0.0225	0.0219	0.0212
0.0	0.0	0.0	-2775.1261	62.0751	NaN	NaN	-0.0229	0.89	0.0229	0.0214	0.0225	0.0219	0.0212
0.0	0.0	0.0	-1654.1261	237.0751	NaN	NaN	-0.1673	0.8901	0.0228	0.0215	0.0226	0.0218	0.0213
0.0	0.0	0.0	-1872.1261	-3347.9249	NaN	NaN	0.6414	0.89	0.0228	0.0217	0.0226	0.0216	0.0213
0.0	0.0	0.0	-2316.1261	-2268.9249	NaN	NaN	0.4949	0.8903	0.0228	0.0217	0.0226	0.0215	0.0212
0.0	0.0	0.0	-2560.1261	-2317.9249	NaN	NaN	0.4752	0.8903	0.0228	0.0217	0.0226	0.0214	0.0212
0.0	0.0	0.0	-43.1261	88.0751	NaN	NaN	1.3	0.8904	0.0228	0.0216	0.0225	0.0215	0.0212
0.0	0.0	0.0	-1766.1261	68.0751	NaN	NaN	-0.0401	0.8904	0.0229	0.0217	0.0224	0.0215	0.0212
0.0	0.0	0.0	-1832.1261	-1228.9249	NaN	NaN	0.4015	0.8901	0.023	0.0218	0.0224	0.0216	0.0212
0.0	0.0	0.0	-2074.1261	865.0751	NaN	NaN	-0.3	0.89	0.0231	0.0218	0.0223	0.0216	0.0211
0.0	0.0	0.0	570.8739	-1487.9249	NaN	NaN	1.3	0.8895	0.0233	0.0219	0.0224	0.0217	0.0212
0.0	0.0	0.0	-490.1261	598.0751	NaN	NaN	1.3	0.8892	0.0234	0.0221	0.0224	0.0217	0.0212
0.0	0.0	0.0	-77.1261	-2014.9249	NaN	NaN	0.9631	0.8886	0.0237	0.0224	0.0225	0.0217	0.0212
0.0	0.0	0.0	-2578.1261	-2008.9249	NaN	NaN	0.438	0.8884	0.0238	0.0225	0.0224	0.0216	0.0212
0.0	0.0	0.0	-1400.1261	-323.9249	NaN	NaN	0.1879	0.8883	0.0239	0.0226	0.0224	0.0216	0.0212
0.0	0.0	0.0	578.8739	-1172.9249	NaN	NaN	1.3	0.8885	0.0238	0.0226	0.0224	0.0215	0.0212
0.0	0.0	0.0	-1599.1261	54.0751	NaN	NaN	-0.035	0.8884	0.0238	0.0226	0.0224	0.0215	0.0212
0.0	0.0	0.0	-2225.1261	240.0751	NaN	NaN	-0.1209	0.8886	0.0238	0.0226	0.0223	0.0215	0.0212
0.0	0.0	0.0	-172.1261	706.0751	NaN	NaN	1.3	0.8886	0.0238	0.0225	0.0223	0.0215	0.0212
0.0	0.0	0.0	-3375.1261	1311.0751	NaN	NaN	-0.3	0.8885	0.0238	0.0226	0.0223	0.0214	0.0213
0.0	0.0	0.0	-141.1261	300.0751	NaN	NaN	1.3	0.8886	0.0238	0.0227	0.0223	0.0213	0.0213
0.0	0.0	0.0	-992.1261	-1841.9249	NaN	NaN	0.6499	0.889	0.0237	0.0226	0.0223	0.0212	0.0212
0.0	0.0	0.0	-2789.1261	-434.9249	NaN	NaN	0.1349	0.8894	0.0235	0.0225	0.0223	0.021	0.0213
0.0	0.0	0.0	-27.1261	-646.9249	NaN	NaN	0.9598	0.89	0.0233	0.0223	0.0223	0.0208	0.0213
0.0	0.0	0.0	-71.1261	-1848.9249	NaN	NaN	0.963	0.8903	0.0231	0.0222	0.0223	0.0207	0.0213
0.0	0.0	0.0	-2744.1261	-2154.9249	NaN	NaN	0.4399	0.8907	0.023	0.0222	0.0223	0.0206	0.0212
0.0	0.0	0.0	-1278.1261	432.0751	NaN	NaN	-0.3	0.8913	0.0228	0.0221	0.0222	0.0205	0.0212
0.0	0.0	0.0	-768.1261	-3210.9249	NaN	NaN	0.807	0.8914	0.0227	0.0221	0.0222	0.0205	0.0212
0.0	0.0	0.0	-3213.1261	-3333.9249	NaN	NaN	0.5092	0.8916	0.0226	0.022	0.0221	0.0205	0.0212
0.0	0.0	0.0	-577.1261	347.0751	NaN	NaN	-0.3	0.8917	0.0226	0.022	0.0221	0.0205	0.0212
0.0	0.0	0.0	-3127.1261	-1522.9249	NaN	NaN	0.3275	0.8915	0.0225	0.0221	0.0221	0.0206	0.0213
0.0	0.0	0.0	-702.1261	-1314.9249	NaN	NaN	0.6519	0.8915	0.0225	0.0221	0.0221	0.0206	0.0213
0.0	0.0	0.0	-3108.1261	-2886.9249	NaN	NaN	0.4816	0.8916	0.0224	0.022	0.0221	0.0206	0.0213
0.0	0.0	0.0	-1702.1261	79.0751	NaN	NaN	-0.0487	0.8915	0.0224	0.022	0.0221	0.0207	0.0214
0.0	0.0	0.0	178.8739	-1000.9249	NaN	NaN	1.2176	0.8915	0.0223	0.0219	0.0221	0.0208	0.0214
0.0	0.0	0.0	-1096.1261	-946.9249	NaN	NaN	0.4635	0.891	0.0224	0.022	0.0222	0.021	0.0214
0.0	0.0	0.0	-3026.1261	-2356.9249	NaN	NaN	0.4378	0.8908	0.0225	0.0221	0.0222	0.0209	0.0214
0.0	0.0	0.0	-1770.1261	-2940.9249	NaN	NaN	0.6243	0.891	0.0225	0.0221	0.0222	0.0208	0.0213
0.0	0.0	0.0	-2733.1261	-213.9249	NaN	NaN	0.0726	0.8912	0.0224	0.022	0.0222	0.0209	0.0213
0.0	0.0	0.0	-2440.1261	1140.0751	NaN	NaN	-0.3	0.8913	0.0223	0.0219	0.0222	0.021	0.0213
0.0	0.0	0.0	-1073.1261	1632.0751	NaN	NaN	1.3	0.891	0.0223	0.0219	0.0223	0.0211	0.0213
0.0	0.0	0.0	-1340.1261	-501.9249	NaN	NaN	0.2725	0.8908	0.0224	0.0219	0.0223	0.0213	0.0213
0.0	0.0	0.0	-1370.1261	394.0751	NaN	NaN	-0.3	0.8907	0.0224	0.022	0.0224	0.0212	0.0213
0.0	0.0	0.0	-1015.1261	-2146.9249	NaN	NaN	0.679	0.891	0.0224	0.0219	0.0224	0.0211	0.0212
0.0	0.0	0.0	-929.1261	-3207.9249	NaN	NaN	0.7754	0.8914	0.0223	0.0218	0.0223	0.021	0.0212
0.0	0.0	0.0	-1566.1261	-1118.9249	NaN	NaN	0.4167	0.8917	0.0221	0.0216	0.0224	0.0211	0.0212
0.0	0.0	0.0	-666.1261	1756.0751	NaN	NaN	1.3	0.8917	0.022	0.0214	0.0224	0.0212	0.0212
0.0	0.0	0.0	-375.1261	497.0751	NaN	NaN	1.3	0.8917	0.0221	0.0214	0.0224	0.0213	0.0212
0.0	0.0	0.0	-836.1261	-1058.9249	NaN	NaN	0.5588	0.8916	0.0222	0.0214	0.0224	0.0213	0.0211
0.0	0.0	0.0	-1269.1261	-3187.9249	NaN	NaN	0.7153	0.8914	0.0223	0.0215	0.0225	0.0214	0.021
0.0	0.0	0.0	-1029.1261	-432.9249	NaN	NaN	0.2961	0.8917	0.0223	0.0214	0.0224	0.0214	0.0208
0.0	0.0	0.0	195.8739	1139.0751	NaN	NaN	0.8533	0.8918	0.0224	0.0213	0.0224	0.0214	0.0207
0.0	0.0	0.0	-2783.1261	-1349.9249	NaN	NaN	0.3266	0.8915	0.0225	0.0214	0.0225	0.0215	0.0206
0.0	0.0	0.0	-1674.1261	-1432.9249	NaN	NaN	0.4612	0.8914	0.0226	0.0214	0.0226	0.0215	0.0205
0.0	0.0	0.0	-2311.1261	-569.9249	NaN	NaN	0.1978	0.8913	0.0226	0.0215	0.0227	0.0214	0.0205
0.0	0.0	0.0	-2199.1261	-2756.9249	NaN	NaN	0.5563	0.8909	0.0227	0.0215	0.0227	0.0215	0.0207
0.0	0.0	0.0	-2184.1261	-4877.9249	NaN	NaN	0.6907	0.8905	0.0227	0.0216	0.0227	0.0215	0.0209
0.0	0.0	0.0	-2676.1261	-1969.9249	NaN	NaN	0.424	0.8902	0.0228	0.0216	0.0228	0.0216	0.021
0.0	0.0	0.0	-1943.1261	-2230.9249	NaN	NaN	0.5345	0.8908	0.0226	0.0215	0.0227	0.0214	0.0209
0.0	0.0	0.0	-293.1261	-145.9249	NaN	NaN	0.3324	0.8912	0.0225	0.0215	0.0227	0.0214	0.0208
0.0	0.0	0.0	-759.1261	-3021.9249	NaN	NaN	0.7992	0.891	0.0226	0.0215	0.0227	0.0214	0.0208
0.0	0.0	0.0	0.8739	-1952.9249	NaN	NaN	1.0004	0.8912	0.0226	0.0216	0.0226	0.0214	0.0207
0.0	0.0	0.0	-602.1261	-363.9249	NaN	NaN	0.3767	0.8915	0.0225	0.0216	0.0224	0.0212	0.0207
0.0	0.0	0.0	-552.1261	-1700.9249	NaN	NaN	0.7549	0.8915	0.0225	0.0216	0.0224	0.0211	0.0208
0.0	0.0	0.0	-218.1261	-294.9249	NaN	NaN	0.5748	0.8913	0.0225	0.0217	0.0225	0.0211	0.0209
0.0	0.0	0.0	-3601.1261	1980.0751	NaN	NaN	-0.3	0.8916	0.0224	0.0217	0.0225	0.0209	0.0209
0.0	0.0	0.0	861.8739	-2149.9249	NaN	NaN	1.3	0.8917	0.0224	0.0217	0.0224	0.0208	0.021
0.0	0.0	0.0	-2006.1261	-975.9249	NaN	NaN	0.3273	0.8918	0.0222	0.0217	0.0224	0.0207	0.0211
0.0	0.0	0.0	-2392.1261	-1466.9249	NaN	NaN	0.3801	0.8915	0.0223	0.0218	0.0224	0.0208	0.0213
0.0	0.0	0.0	-1317.1261	124.0751	NaN	NaN	-0.104	0.8916	0.0221	0.0218	0.0223	0.0208	0.0214
0.0	0.0	0.0	-926.1261	2363.0751	NaN	NaN	1.3	0.8915	0.0221	0.0217	0.0223	0.0209	0.0215
0.0	0.0	0.0	-1077.1261	-113.9249	NaN	NaN	0.0957	0.8916	0.022	0.0217	0.0222	0.0209	0.0216
0.0	0.0	0.0	-686.1261	-85.9249	NaN	NaN	0.1113	0.8913	0.022	0.0217	0.0223	0.021	0.0218
0.0	0.0	0.0	-2786.1261	1415.0751	NaN	NaN	-0.3	0.8917	0.0218	0.0215	0.0222	0.021	0.0218
0.0	0.0	0.0	-1853.1261	-893.9249	NaN	NaN	0.3254	0.8913	0.022	0.0217	0.0222	0.021	0.0218
0.0	0.0	0.0	-902.1261	-2328.9249	NaN	NaN	0.7208	0.8919	0.022	0.0216	0.022	0.0209	0.0216
0.0	0.0	0.0	-2501.1261	-1556.9249	NaN	NaN	0.3837	0.8921	0.0221	0.0216	0.022	0.0208	0.0215
0.0	0.0	0.0	42.8739	-3404.9249	NaN	NaN	1.0128	0.8927	0.0218	0.0216	0.0219	0.0208	0.0213
0.0	0.0	0.0	-1064.1261	-855.9249	NaN	NaN	0.4458	0.8933	0.0216	0.0215	0.0218	0.0207	0.0211
0.0	0.0	0.0	-1921.1261	-1955.9249	NaN	NaN	0.5045	0.8937	0.0215	0.0215	0.0217	0.0207	0.0209
0.0	0.0	0.0	-3446.1261	-148.9249	NaN	NaN	0.0414	0.8939	0.0214	0.0214	0.0218	0.0207	0.0208
0.0	0.0	0.0	-625.1261	-3962.9249	NaN	NaN	0.8637	0.8943	0.0213	0.0214	0.0219	0.0207	0.0206
0.0	0.0	0.0	-609.1261	-560.9249	NaN	NaN	0.4794	0.8948	0.0211	0.0212	0.0219	0.0206	0.0204
0.0	0.0	0.0	234.8739	290.0751	NaN	NaN	0.5526	0.8953	0.0209	0.0209	0.022	0.0206	0.0203
0.0	0.0	0.0	-2518.1261	55.0751	NaN	NaN	-0.0224	0.8955	0.0208	0.0208	0.022	0.0206	0.0203
0.0	0.0	0.0	-2542.1261	-2045.9249	NaN	NaN	0.4459	0.8953	0.0209	0.0208	0.022	0.0207	0.0204
0.0	0.0	0.0	-709.1261	-3434.9249	NaN	NaN	0.8289	0.894	0.0211	0.021	0.0222	0.0211	0.0206
0.0	0.0	0.0	-1254.1261	945.0751	NaN	NaN	-0.3	0.8947	0.0211	0.021	0.0218	0.021	0.0204
0.0	0.0	0.0	-2419.1261	-1526.9249	NaN	NaN	0.387	0.8833	0.0235	0.0232	0.0235	0.0236	0.023
0.0	0.0	0.0	-3050.1261	-2303.9249	NaN	NaN	0.4303	0.9024	0.0198	0.0195	0.0205	0.02	0.0179
