# Supplementary material for: DeepFRET, a software for rapid and automated single-molecule FRET data classification using deep learning
Source: eLife. 2020 Nov 3;9:e60404. doi: 10.7554/eLife.60404 (PMC7609065; doi:10.7554/eLife.60404)
Supplement: Figure 4—source data 1. [file elife-60404-fig4-data1.zip › Figure 4-source data 1/Fig_S4a/Traces/traces_all_n294/Traces_Fig2d_4mMAc_mov3_combined_tif_pair52.txt]

Exported by DeepFRET
Date: 2020-08-26, 18:13
Video filename: None
FRET pair #52
Bleaches at 77
D-Dexc-bg	A-Dexc-bg	A-Aexc-bg	D-Dexc-rw	A-Dexc-rw	A-Aexc-rw	S	E	p_bleached	p_aggregated	p_noisy	p_scrambled	p_static	p_dynamic
0.0	0.0	0.0	4963.7487	3490.2838	NaN	NaN	0.4129	0.0787	0.0456	0.1151	0.5075	0.133	0.12
0.0	0.0	0.0	6517.7487	1397.2838	NaN	NaN	0.1765	0.1622	0.0504	0.1209	0.4547	0.1359	0.0759
0.0	0.0	0.0	4984.7487	1242.2838	NaN	NaN	0.1995	0.2965	0.0546	0.1055	0.3574	0.1304	0.0556
0.0	0.0	0.0	6218.7487	1787.2838	NaN	NaN	0.2232	0.2693	0.049	0.1092	0.3818	0.134	0.0567
0.0	0.0	0.0	7983.7487	2984.2838	NaN	NaN	0.2721	0.142	0.045	0.1297	0.4666	0.1435	0.0732
0.0	0.0	0.0	5553.7487	3835.2838	NaN	NaN	0.4085	0.0701	0.0446	0.1415	0.5072	0.1527	0.0838
0.0	0.0	0.0	12435.7487	9964.2838	NaN	NaN	0.4448	0.047	0.0458	0.1352	0.5427	0.145	0.0843
0.0	0.0	0.0	14822.7487	8900.2838	NaN	NaN	0.3752	0.0464	0.0453	0.1368	0.5426	0.144	0.0848
0.0	0.0	0.0	12962.7487	14348.2838	NaN	NaN	0.5254	0.0484	0.0476	0.1386	0.5389	0.1414	0.085
0.0	0.0	0.0	11849.7487	10546.2838	NaN	NaN	0.4709	0.0498	0.0505	0.1435	0.5281	0.1415	0.0866
0.0	0.0	0.0	14620.7487	15691.2838	NaN	NaN	0.5177	0.0511	0.0518	0.1416	0.5308	0.1369	0.0878
0.0	0.0	0.0	14287.7487	15407.2838	NaN	NaN	0.5189	0.0503	0.0525	0.1455	0.5224	0.1387	0.0906
0.0	0.0	0.0	14345.7487	14006.2838	NaN	NaN	0.494	0.05	0.053	0.1498	0.5182	0.137	0.092
0.0	0.0	0.0	14252.7487	9144.2838	NaN	NaN	0.3908	0.0477	0.0532	0.1513	0.5123	0.14	0.0955
0.0	0.0	0.0	12243.7487	8278.2838	NaN	NaN	0.4034	0.0477	0.0559	0.1645	0.4961	0.1394	0.0964
0.0	0.0	0.0	12993.7487	10589.2838	NaN	NaN	0.449	0.0456	0.0596	0.1701	0.4844	0.1459	0.0944
0.0	0.0	0.0	9695.7487	8675.2838	NaN	NaN	0.4722	0.0462	0.0562	0.1533	0.5231	0.1304	0.0908
0.0	0.0	0.0	11940.7487	11244.2838	NaN	NaN	0.485	0.0441	0.0561	0.1506	0.52	0.1409	0.0883
0.0	0.0	0.0	11450.7487	13299.2838	NaN	NaN	0.5373	0.0432	0.0547	0.1393	0.5398	0.1382	0.0848
0.0	0.0	0.0	8852.7487	9345.2838	NaN	NaN	0.5135	0.0423	0.0532	0.1315	0.5506	0.138	0.0845
0.0	0.0	0.0	13095.7487	12896.2838	NaN	NaN	0.4962	0.0422	0.052	0.1231	0.5637	0.1375	0.0815
0.0	0.0	0.0	17378.7487	15367.2838	NaN	NaN	0.4693	0.0435	0.0508	0.1242	0.5616	0.1376	0.0823
0.0	0.0	0.0	26472.7487	18994.2838	NaN	NaN	0.4178	0.0451	0.0509	0.1279	0.5549	0.1364	0.0848
0.0	0.0	0.0	10116.7487	5840.2838	NaN	NaN	0.366	0.0475	0.0507	0.1338	0.5461	0.1377	0.0843
0.0	0.0	0.0	19113.7487	12331.2838	NaN	NaN	0.3922	0.0484	0.051	0.136	0.542	0.1369	0.0857
0.0	0.0	0.0	28388.7487	17255.2838	NaN	NaN	0.378	0.0485	0.0519	0.13	0.55	0.1382	0.0814
0.0	0.0	0.0	15210.7487	7324.2838	NaN	NaN	0.325	0.0485	0.0526	0.1303	0.5511	0.1369	0.0806
0.0	0.0	0.0	12908.7487	7658.2838	NaN	NaN	0.3724	0.0486	0.0527	0.1201	0.5653	0.1358	0.0776
0.0	0.0	0.0	12469.7487	8239.2838	NaN	NaN	0.3979	0.0483	0.0542	0.1135	0.5738	0.1358	0.0743
0.0	0.0	0.0	12365.7487	11304.2838	NaN	NaN	0.4776	0.0485	0.0543	0.11	0.5808	0.1324	0.074
0.0	0.0	0.0	14518.7487	12127.2838	NaN	NaN	0.4551	0.0507	0.0541	0.1086	0.5851	0.126	0.0755
0.0	0.0	0.0	12279.7487	8885.2838	NaN	NaN	0.4198	0.0506	0.0559	0.1135	0.5826	0.1236	0.0739
0.0	0.0	0.0	12247.7487	10117.2838	NaN	NaN	0.4524	0.0531	0.0531	0.1058	0.5993	0.1165	0.0723
0.0	0.0	0.0	17472.7487	6709.2838	NaN	NaN	0.2774	0.0532	0.0545	0.1085	0.5907	0.1192	0.0739
0.0	0.0	0.0	8739.7487	6993.2838	NaN	NaN	0.4445	0.055	0.0578	0.1149	0.5766	0.1231	0.0725
0.0	0.0	0.0	10070.7487	5206.2838	NaN	NaN	0.3408	0.0548	0.058	0.1113	0.5828	0.1229	0.0702
0.0	0.0	0.0	18792.7487	12323.2838	NaN	NaN	0.396	0.0544	0.0586	0.1063	0.5888	0.1241	0.0678
0.0	0.0	0.0	25273.7487	11743.2838	NaN	NaN	0.3172	0.0527	0.0578	0.1021	0.5923	0.1251	0.0699
0.0	0.0	0.0	21371.7487	17791.2838	NaN	NaN	0.4543	0.051	0.0572	0.1027	0.5876	0.1294	0.0721
0.0	0.0	0.0	7043.7487	1962.2838	NaN	NaN	0.2179	0.0473	0.0555	0.1019	0.5962	0.1289	0.0702
0.0	0.0	0.0	17946.7487	9356.2838	NaN	NaN	0.3427	0.0472	0.0548	0.1032	0.5945	0.1315	0.0689
0.0	0.0	0.0	32676.7487	13222.2838	NaN	NaN	0.2881	0.0458	0.0541	0.0997	0.6042	0.1286	0.0675
0.0	0.0	0.0	16971.7487	3847.2838	NaN	NaN	0.1848	0.0451	0.0532	0.1066	0.6007	0.1303	0.0641
0.0	0.0	0.0	13156.7487	2894.2838	NaN	NaN	0.1803	0.0574	0.0527	0.1032	0.5932	0.1287	0.0647
0.0	0.0	0.0	7704.7487	2735.2838	NaN	NaN	0.262	0.1109	0.0478	0.0918	0.5688	0.1154	0.0653
0.0	0.0	0.0	4579.7487	3597.2838	NaN	NaN	0.4399	0.1434	0.0407	0.0948	0.547	0.1009	0.0732
0.0	0.0	0.0	7879.7487	8716.2838	NaN	NaN	0.5252	0.1274	0.0356	0.0965	0.5705	0.0925	0.0776
0.0	0.0	0.0	11342.7487	9931.2838	NaN	NaN	0.4668	0.0955	0.0346	0.0906	0.6171	0.0906	0.0716
0.0	0.0	0.0	6986.7487	9838.2838	NaN	NaN	0.5847	0.0849	0.0339	0.0881	0.6402	0.0865	0.0664
0.0	0.0	0.0	6245.7487	3850.2838	NaN	NaN	0.3814	0.1025	0.0337	0.0906	0.6262	0.081	0.066
0.0	0.0	0.0	5465.7487	2960.2838	NaN	NaN	0.3513	0.1412	0.0351	0.0913	0.5868	0.0764	0.0693
0.0	0.0	0.0	4153.7487	6374.2838	NaN	NaN	0.6055	0.1842	0.0375	0.0902	0.541	0.0753	0.0719
0.0	0.0	0.0	6874.7487	2116.2838	NaN	NaN	0.2354	0.2012	0.0383	0.0891	0.5206	0.078	0.0728
0.0	0.0	0.0	5447.7487	2364.2838	NaN	NaN	0.3026	0.1782	0.0381	0.0868	0.5449	0.0793	0.0726
0.0	0.0	0.0	3430.7487	2337.2838	NaN	NaN	0.4052	0.1608	0.037	0.0873	0.5645	0.0785	0.072
0.0	0.0	0.0	7228.7487	2858.2838	NaN	NaN	0.2834	0.1333	0.036	0.0864	0.5985	0.0765	0.0693
0.0	0.0	0.0	7866.7487	3710.2838	NaN	NaN	0.3205	0.1118	0.0357	0.0842	0.6301	0.0725	0.0656
0.0	0.0	0.0	14112.7487	7597.2838	NaN	NaN	0.3499	0.0969	0.0361	0.0814	0.6561	0.0676	0.0619
0.0	0.0	0.0	14082.7487	6335.2838	NaN	NaN	0.3103	0.091	0.0366	0.0811	0.6678	0.0644	0.059
0.0	0.0	0.0	4548.7487	1207.2838	NaN	NaN	0.2097	0.0869	0.0358	0.0777	0.6823	0.0603	0.057
0.0	0.0	0.0	10082.7487	7399.2838	NaN	NaN	0.4233	0.0847	0.0367	0.0769	0.6875	0.0585	0.0557
0.0	0.0	0.0	15028.7487	11577.2838	NaN	NaN	0.4351	0.0822	0.0375	0.0745	0.6956	0.0557	0.0546
0.0	0.0	0.0	18066.7487	7458.2838	NaN	NaN	0.2922	0.0804	0.0376	0.0702	0.7058	0.053	0.053
0.0	0.0	0.0	10399.7487	4401.2838	NaN	NaN	0.2974	0.0829	0.0378	0.0679	0.7057	0.0527	0.053
0.0	0.0	0.0	14438.7487	8923.2838	NaN	NaN	0.382	0.0809	0.0389	0.0649	0.7102	0.0527	0.0523
0.0	0.0	0.0	9033.7487	6168.2838	NaN	NaN	0.4058	0.0805	0.0394	0.0661	0.7083	0.0535	0.0523
0.0	0.0	0.0	11374.7487	8900.2838	NaN	NaN	0.439	0.0801	0.0395	0.0682	0.7043	0.0543	0.0535
0.0	0.0	0.0	9301.7487	3636.2838	NaN	NaN	0.2811	0.0831	0.0391	0.0642	0.7046	0.0544	0.0547
0.0	0.0	0.0	5067.7487	3461.2838	NaN	NaN	0.4058	0.085	0.0397	0.0629	0.6993	0.0553	0.0579
0.0	0.0	0.0	16399.7487	7413.2838	NaN	NaN	0.3113	0.0872	0.0407	0.0638	0.6897	0.057	0.0616
0.0	0.0	0.0	18938.7487	8959.2838	NaN	NaN	0.3211	0.0855	0.0413	0.0661	0.6839	0.0583	0.0648
0.0	0.0	0.0	14873.7487	8886.2838	NaN	NaN	0.374	0.0839	0.041	0.0663	0.6828	0.0592	0.0667
0.0	0.0	0.0	11136.7487	4747.2838	NaN	NaN	0.2989	0.0851	0.0408	0.0681	0.674	0.0633	0.0688
0.0	0.0	0.0	16390.7487	8426.2838	NaN	NaN	0.3395	0.0829	0.0442	0.0742	0.6546	0.0738	0.0703
0.0	0.0	0.0	9990.7487	6270.2838	NaN	NaN	0.3856	0.0921	0.049	0.0832	0.6167	0.0838	0.0752
0.0	0.0	0.0	11161.7487	4556.2838	NaN	NaN	0.2899	0.1193	0.0551	0.0947	0.5578	0.098	0.075
0.0	0.0	0.0	8903.7487	7065.2838	NaN	NaN	0.4424	0.2764	0.0502	0.0881	0.4227	0.0834	0.0794
0.0	0.0	0.0	829.7487	-670.7162	NaN	NaN	-0.3	0.8453	0.0202	0.0334	0.0481	0.026	0.027
0.0	0.0	0.0	-786.2513	2536.2838	NaN	NaN	1.3	0.8925	0.0215	0.0229	0.0234	0.0211	0.0186
0.0	0.0	0.0	-237.2513	-3232.7162	NaN	NaN	0.9316	0.8972	0.0214	0.0213	0.0207	0.0195	0.0198
0.0	0.0	0.0	708.7487	-1865.7162	NaN	NaN	1.3	0.8916	0.023	0.0217	0.0223	0.0211	0.0202
0.0	0.0	0.0	-906.2513	-3837.7162	NaN	NaN	0.809	0.889	0.0238	0.0217	0.023	0.0218	0.0207
0.0	0.0	0.0	1402.7487	-2283.7162	NaN	NaN	1.3	0.8884	0.0236	0.0217	0.0235	0.0221	0.0206
0.0	0.0	0.0	1316.7487	1190.2838	NaN	NaN	0.4748	0.8885	0.0235	0.0214	0.0238	0.0223	0.0205
0.0	0.0	0.0	-17.2513	1820.2838	NaN	NaN	1.0096	0.8894	0.0236	0.0211	0.0235	0.0221	0.0203
0.0	0.0	0.0	1044.7487	-2088.7162	NaN	NaN	1.3	0.8892	0.0242	0.021	0.0232	0.022	0.0205
0.0	0.0	0.0	1043.7487	-2602.7162	NaN	NaN	1.3	0.889	0.0242	0.0211	0.0232	0.0219	0.0206
0.0	0.0	0.0	-1302.2513	-3023.7162	NaN	NaN	0.699	0.889	0.0243	0.0211	0.0232	0.0219	0.0206
0.0	0.0	0.0	-256.2513	281.2838	NaN	NaN	1.3	0.8895	0.0241	0.021	0.0232	0.0218	0.0204
0.0	0.0	0.0	23.7487	766.2838	NaN	NaN	0.9699	0.8901	0.0237	0.021	0.0231	0.0218	0.0202
0.0	0.0	0.0	1904.7487	377.2838	NaN	NaN	0.1653	0.8907	0.0236	0.021	0.023	0.0218	0.02
0.0	0.0	0.0	-2662.2513	-657.7162	NaN	NaN	0.1981	0.8908	0.0237	0.0209	0.0229	0.0216	0.0201
0.0	0.0	0.0	19.7487	-1401.7162	NaN	NaN	1.0143	0.8911	0.0237	0.0208	0.0229	0.0216	0.02
0.0	0.0	0.0	-887.2513	691.2838	NaN	NaN	-0.3	0.8914	0.0237	0.0207	0.0228	0.0215	0.02
0.0	0.0	0.0	-1501.2513	-636.7162	NaN	NaN	0.2978	0.8916	0.0237	0.0206	0.0227	0.0214	0.02
0.0	0.0	0.0	2180.7487	-787.7162	NaN	NaN	-0.3	0.8913	0.0238	0.0206	0.0228	0.0215	0.02
0.0	0.0	0.0	-695.2513	-1360.7162	NaN	NaN	0.6618	0.8909	0.0238	0.0207	0.023	0.0216	0.02
0.0	0.0	0.0	-425.2513	109.2838	NaN	NaN	-0.3	0.891	0.0236	0.0207	0.0231	0.0217	0.0199
0.0	0.0	0.0	1788.7487	-392.7162	NaN	NaN	-0.2813	0.8913	0.0235	0.0207	0.023	0.0217	0.0198
0.0	0.0	0.0	-0.2513	-1367.7162	NaN	NaN	0.9998	0.8914	0.0234	0.0208	0.023	0.0216	0.0198
0.0	0.0	0.0	-206.2513	-1918.7162	NaN	NaN	0.9029	0.8915	0.0234	0.0208	0.023	0.0216	0.0199
0.0	0.0	0.0	224.7487	814.2838	NaN	NaN	0.7837	0.891	0.0233	0.021	0.0232	0.0216	0.02
0.0	0.0	0.0	1065.7487	-2177.7162	NaN	NaN	1.3	0.8907	0.0233	0.0211	0.0232	0.0216	0.0201
0.0	0.0	0.0	868.7487	-104.7162	NaN	NaN	-0.1371	0.8905	0.0232	0.0212	0.0233	0.0216	0.0203
0.0	0.0	0.0	801.7487	-419.7162	NaN	NaN	-0.3	0.891	0.0229	0.0212	0.0232	0.0215	0.0203
0.0	0.0	0.0	758.7487	1850.2838	NaN	NaN	0.7092	0.8913	0.0226	0.0212	0.0231	0.0214	0.0203
0.0	0.0	0.0	1184.7487	-142.7162	NaN	NaN	-0.137	0.8915	0.0227	0.0212	0.0229	0.0213	0.0203
0.0	0.0	0.0	167.7487	-1759.7162	NaN	NaN	1.1054	0.8915	0.0228	0.0212	0.0227	0.0214	0.0204
0.0	0.0	0.0	-1376.2513	-1871.7162	NaN	NaN	0.5763	0.8912	0.0228	0.0212	0.0227	0.0215	0.0206
0.0	0.0	0.0	-1650.2513	659.2838	NaN	NaN	-0.3	0.8909	0.0229	0.0213	0.0227	0.0216	0.0206
0.0	0.0	0.0	1687.7487	1911.2838	NaN	NaN	0.5311	0.8913	0.0228	0.0212	0.0226	0.0216	0.0205
0.0	0.0	0.0	-1214.2513	203.2838	NaN	NaN	-0.2011	0.8921	0.0227	0.0209	0.0224	0.0215	0.0204
0.0	0.0	0.0	-708.2513	-1311.7162	NaN	NaN	0.6494	0.8924	0.0228	0.0208	0.0222	0.0214	0.0203
0.0	0.0	0.0	619.7487	-576.7162	NaN	NaN	-0.3	0.8923	0.0228	0.0208	0.0223	0.0215	0.0203
0.0	0.0	0.0	1111.7487	196.2838	NaN	NaN	0.1501	0.8925	0.0227	0.0207	0.0223	0.0215	0.0202
0.0	0.0	0.0	-589.2513	3039.2838	NaN	NaN	1.2405	0.893	0.0227	0.0206	0.0221	0.0214	0.0201
0.0	0.0	0.0	804.7487	218.2838	NaN	NaN	0.2134	0.8935	0.0228	0.0204	0.0219	0.0213	0.0201
0.0	0.0	0.0	806.7487	-2050.7162	NaN	NaN	1.3	0.8932	0.0229	0.0204	0.0219	0.0214	0.0202
0.0	0.0	0.0	-259.2513	-2338.7162	NaN	NaN	0.9002	0.8932	0.023	0.0204	0.0219	0.0213	0.0202
0.0	0.0	0.0	2224.7487	-620.7162	NaN	NaN	-0.3	0.8932	0.023	0.0204	0.0219	0.0214	0.0202
0.0	0.0	0.0	132.7487	-1963.7162	NaN	NaN	1.0725	0.8933	0.0229	0.0204	0.0219	0.0214	0.0201
0.0	0.0	0.0	675.7487	1311.2838	NaN	NaN	0.6599	0.8935	0.0228	0.0204	0.0219	0.0214	0.0199
0.0	0.0	0.0	2068.7487	-1184.7162	NaN	NaN	-0.3	0.8937	0.0228	0.0204	0.0219	0.0213	0.0199
0.0	0.0	0.0	1035.7487	828.2838	NaN	NaN	0.4444	0.8936	0.0227	0.0204	0.0219	0.0214	0.0199
0.0	0.0	0.0	93.7487	-1521.7162	NaN	NaN	1.0657	0.8936	0.0227	0.0204	0.0219	0.0214	0.0199
0.0	0.0	0.0	298.7487	2732.2838	NaN	NaN	0.9014	0.8936	0.0226	0.0205	0.022	0.0215	0.0198
0.0	0.0	0.0	1947.7487	-436.7162	NaN	NaN	-0.289	0.8938	0.0227	0.0204	0.022	0.0214	0.0198
0.0	0.0	0.0	240.7487	-1902.7162	NaN	NaN	1.1449	0.8937	0.0229	0.0204	0.0219	0.0213	0.0198
0.0	0.0	0.0	-192.2513	-3331.7162	NaN	NaN	0.9454	0.8932	0.0231	0.0204	0.0219	0.0213	0.02
0.0	0.0	0.0	1509.7487	-44.7162	NaN	NaN	-0.0305	0.8932	0.0231	0.0204	0.022	0.0213	0.0199
0.0	0.0	0.0	2527.7487	424.2838	NaN	NaN	0.1437	0.8934	0.023	0.0204	0.0221	0.0214	0.0197
0.0	0.0	0.0	-961.2513	1467.2838	NaN	NaN	1.3	0.8934	0.0231	0.0203	0.0221	0.0214	0.0197
0.0	0.0	0.0	190.7487	-394.7162	NaN	NaN	1.3	0.8931	0.0232	0.0203	0.0221	0.0215	0.0197
0.0	0.0	0.0	17.7487	-8.7162	NaN	NaN	-0.3	0.8931	0.0232	0.0203	0.0222	0.0215	0.0197
0.0	0.0	0.0	-1498.2513	1222.2838	NaN	NaN	-0.3	0.8931	0.0233	0.0202	0.0222	0.0215	0.0197
0.0	0.0	0.0	-784.2513	2098.2838	NaN	NaN	1.3	0.8929	0.0234	0.0201	0.0222	0.0215	0.0199
0.0	0.0	0.0	-5.2513	-2479.7162	NaN	NaN	0.9979	0.8924	0.0237	0.02	0.0223	0.0215	0.0201
0.0	0.0	0.0	-1270.2513	-2614.7162	NaN	NaN	0.673	0.8922	0.0238	0.02	0.0224	0.0216	0.0201
0.0	0.0	0.0	673.7487	493.2838	NaN	NaN	0.4227	0.8923	0.0237	0.02	0.0224	0.0216	0.0201
0.0	0.0	0.0	-229.2513	-1352.7162	NaN	NaN	0.8551	0.8925	0.0236	0.0199	0.0224	0.0216	0.02
0.0	0.0	0.0	1509.7487	-1666.7162	NaN	NaN	1.3	0.8925	0.0235	0.02	0.0224	0.0216	0.02
0.0	0.0	0.0	-1088.2513	-152.7162	NaN	NaN	0.1231	0.8927	0.0235	0.0199	0.0223	0.0215	0.02
0.0	0.0	0.0	-862.2513	-1508.7162	NaN	NaN	0.6363	0.8925	0.0236	0.02	0.0223	0.0215	0.0201
0.0	0.0	0.0	320.7487	137.2838	NaN	NaN	0.2997	0.8924	0.0236	0.02	0.0223	0.0214	0.0202
0.0	0.0	0.0	-802.2513	1455.2838	NaN	NaN	1.3	0.8925	0.0235	0.0201	0.0223	0.0214	0.0201
0.0	0.0	0.0	-935.2513	730.2838	NaN	NaN	-0.3	0.8924	0.0236	0.0201	0.0223	0.0214	0.0202
0.0	0.0	0.0	337.7487	975.2838	NaN	NaN	0.7428	0.8923	0.0236	0.0202	0.0223	0.0215	0.0202
0.0	0.0	0.0	1270.7487	-1259.7162	NaN	NaN	-0.3	0.8922	0.0236	0.0202	0.0222	0.0215	0.0203
0.0	0.0	0.0	-2381.2513	374.2838	NaN	NaN	-0.1865	0.8919	0.0237	0.0202	0.0222	0.0215	0.0204
0.0	0.0	0.0	-1081.2513	-83.7162	NaN	NaN	0.0719	0.8917	0.0237	0.0203	0.0223	0.0216	0.0205
0.0	0.0	0.0	-2195.2513	-1375.7162	NaN	NaN	0.3853	0.8917	0.0237	0.0203	0.0222	0.0216	0.0205
0.0	0.0	0.0	-2111.2513	-1970.7162	NaN	NaN	0.4828	0.8915	0.0238	0.0203	0.0222	0.0216	0.0206
0.0	0.0	0.0	125.7487	-1349.7162	NaN	NaN	1.1027	0.8914	0.0237	0.0204	0.0223	0.0217	0.0205
0.0	0.0	0.0	402.7487	-2003.7162	NaN	NaN	1.2516	0.8913	0.0236	0.0205	0.0223	0.0218	0.0206
0.0	0.0	0.0	-1390.2513	-1747.7162	NaN	NaN	0.557	0.8909	0.0236	0.0206	0.0223	0.0219	0.0207
0.0	0.0	0.0	1857.7487	-2380.7162	NaN	NaN	1.3	0.8907	0.0235	0.0208	0.0223	0.022	0.0207
0.0	0.0	0.0	526.7487	-2925.7162	NaN	NaN	1.2196	0.8906	0.0234	0.0209	0.0224	0.0221	0.0206
0.0	0.0	0.0	1129.7487	1646.2838	NaN	NaN	0.593	0.8908	0.0233	0.021	0.0224	0.022	0.0205
0.0	0.0	0.0	863.7487	-614.7162	NaN	NaN	-0.3	0.891	0.0232	0.021	0.0223	0.022	0.0205
0.0	0.0	0.0	-1100.2513	-1383.7162	NaN	NaN	0.5571	0.8907	0.0232	0.0211	0.0223	0.0221	0.0206
0.0	0.0	0.0	556.7487	1034.2838	NaN	NaN	0.6501	0.8905	0.0232	0.0212	0.0224	0.0221	0.0206
0.0	0.0	0.0	-1199.2513	57.2838	NaN	NaN	-0.0502	0.8903	0.0232	0.0213	0.0223	0.0221	0.0208
0.0	0.0	0.0	452.7487	-3067.7162	NaN	NaN	1.1731	0.8903	0.0232	0.0214	0.0223	0.0221	0.0208
0.0	0.0	0.0	923.7487	-841.7162	NaN	NaN	-0.3	0.8907	0.0231	0.0213	0.0223	0.022	0.0207
0.0	0.0	0.0	320.7487	-509.7162	NaN	NaN	1.3	0.8907	0.0231	0.0212	0.0223	0.022	0.0206
0.0	0.0	0.0	1011.7487	-1802.7162	NaN	NaN	1.3	0.8905	0.0231	0.0213	0.0224	0.0221	0.0207
0.0	0.0	0.0	-819.2513	-588.7162	NaN	NaN	0.4181	0.8903	0.0231	0.0213	0.0223	0.0221	0.0208
0.0	0.0	0.0	-1649.2513	-1012.7162	NaN	NaN	0.3804	0.8902	0.0231	0.0213	0.0224	0.0221	0.0209
0.0	0.0	0.0	1115.7487	-183.7162	NaN	NaN	-0.1971	0.8907	0.0228	0.0212	0.0224	0.022	0.0209
0.0	0.0	0.0	1087.7487	1122.2838	NaN	NaN	0.5078	0.8911	0.0227	0.021	0.0224	0.022	0.0208
0.0	0.0	0.0	3035.7487	-730.7162	NaN	NaN	-0.3	0.8911	0.0227	0.021	0.0225	0.022	0.0207
0.0	0.0	0.0	2371.7487	-2677.7162	NaN	NaN	1.3	0.8906	0.0228	0.0212	0.0225	0.0221	0.0208
0.0	0.0	0.0	-157.2513	-467.7162	NaN	NaN	0.7484	0.8906	0.0228	0.0212	0.0225	0.0221	0.0208
0.0	0.0	0.0	858.7487	-2523.7162	NaN	NaN	1.3	0.8906	0.0227	0.0213	0.0225	0.0221	0.0209
0.0	0.0	0.0	-465.2513	-3140.7162	NaN	NaN	0.871	0.8906	0.0226	0.0213	0.0224	0.0221	0.021
0.0	0.0	0.0	46.7487	24.2838	NaN	NaN	0.3419	0.8912	0.0225	0.0212	0.0224	0.022	0.0208
0.0	0.0	0.0	-2035.2513	52.2838	NaN	NaN	-0.0264	0.8913	0.0225	0.0211	0.0224	0.022	0.0208
0.0	0.0	0.0	-565.2513	-75.7162	NaN	NaN	0.1181	0.891	0.0226	0.0212	0.0224	0.022	0.0209
0.0	0.0	0.0	413.7487	-339.7162	NaN	NaN	-0.3	0.891	0.0225	0.0212	0.0224	0.022	0.021
0.0	0.0	0.0	-2044.2513	-1849.7162	NaN	NaN	0.475	0.8911	0.0224	0.0212	0.0224	0.022	0.021
0.0	0.0	0.0	-2018.2513	2168.2838	NaN	NaN	1.3	0.8914	0.0224	0.0211	0.0224	0.0219	0.0209
0.0	0.0	0.0	-797.2513	881.2838	NaN	NaN	1.3	0.8915	0.0223	0.021	0.0224	0.0218	0.0209
0.0	0.0	0.0	-636.2513	-1663.7162	NaN	NaN	0.7234	0.8915	0.0222	0.021	0.0225	0.0218	0.021
0.0	0.0	0.0	-1006.2513	225.2838	NaN	NaN	-0.2885	0.8919	0.0222	0.021	0.0224	0.0216	0.021
0.0	0.0	0.0	-2015.2513	-601.7162	NaN	NaN	0.2299	0.8924	0.0221	0.0209	0.0223	0.0214	0.0209
0.0	0.0	0.0	-1376.2513	-80.7162	NaN	NaN	0.0554	0.8929	0.022	0.0209	0.0222	0.0212	0.0208
0.0	0.0	0.0	1152.7487	878.2838	NaN	NaN	0.4324	0.8931	0.022	0.0208	0.0222	0.0212	0.0206
0.0	0.0	0.0	-1025.2513	531.2838	NaN	NaN	-0.3	0.8929	0.022	0.0208	0.0223	0.0213	0.0206
0.0	0.0	0.0	232.7487	-1004.7162	NaN	NaN	1.3	0.8927	0.0221	0.0209	0.0223	0.0213	0.0207
0.0	0.0	0.0	-653.2513	-295.7162	NaN	NaN	0.3116	0.8927	0.0221	0.021	0.0223	0.0213	0.0207
0.0	0.0	0.0	-1608.2513	-5022.7162	NaN	NaN	0.7575	0.8926	0.0221	0.0212	0.0222	0.0212	0.0207
0.0	0.0	0.0	-1432.2513	1632.2838	NaN	NaN	1.3	0.893	0.0222	0.0212	0.0221	0.0211	0.0206
0.0	0.0	0.0	448.7487	-808.7162	NaN	NaN	1.3	0.8932	0.0222	0.0211	0.0221	0.021	0.0205
0.0	0.0	0.0	-707.2513	-1584.7162	NaN	NaN	0.6914	0.8932	0.0222	0.0211	0.0221	0.021	0.0205
0.0	0.0	0.0	140.7487	-1325.7162	NaN	NaN	1.1188	0.8931	0.0222	0.021	0.0221	0.021	0.0205
0.0	0.0	0.0	-1189.2513	-1621.7162	NaN	NaN	0.5769	0.893	0.0223	0.021	0.0221	0.021	0.0206
0.0	0.0	0.0	-2373.2513	-998.7162	NaN	NaN	0.2962	0.8928	0.0223	0.0211	0.0221	0.021	0.0206
0.0	0.0	0.0	-360.2513	2285.2838	NaN	NaN	1.1871	0.8929	0.0224	0.021	0.0221	0.021	0.0206
0.0	0.0	0.0	-352.2513	-3648.7162	NaN	NaN	0.912	0.8928	0.0224	0.0211	0.0221	0.021	0.0207
0.0	0.0	0.0	-1711.2513	-1348.7162	NaN	NaN	0.4408	0.893	0.0224	0.021	0.0221	0.0209	0.0206
0.0	0.0	0.0	436.7487	205.2838	NaN	NaN	0.3197	0.8931	0.0224	0.0208	0.0221	0.021	0.0205
0.0	0.0	0.0	505.7487	249.2838	NaN	NaN	0.3302	0.8931	0.0225	0.0207	0.022	0.0211	0.0206
0.0	0.0	0.0	-515.2513	-850.7162	NaN	NaN	0.6228	0.8924	0.0226	0.0209	0.0223	0.0212	0.0207
0.0	0.0	0.0	613.7487	-638.7162	NaN	NaN	1.3	0.8926	0.0226	0.0209	0.0222	0.0211	0.0206
0.0	0.0	0.0	-1319.2513	-1232.7162	NaN	NaN	0.483	0.8926	0.0227	0.0208	0.0221	0.0212	0.0206
0.0	0.0	0.0	48.7487	-1155.7162	NaN	NaN	1.044	0.8927	0.0227	0.0208	0.0221	0.0212	0.0205
0.0	0.0	0.0	1303.7487	2132.2838	NaN	NaN	0.6206	0.8928	0.0228	0.0206	0.022	0.0213	0.0205
0.0	0.0	0.0	-1502.2513	-1520.7162	NaN	NaN	0.5031	0.8925	0.0229	0.0207	0.0221	0.0214	0.0205
0.0	0.0	0.0	988.7487	-123.7162	NaN	NaN	-0.143	0.8926	0.0229	0.0206	0.022	0.0213	0.0205
0.0	0.0	0.0	-286.2513	-206.7162	NaN	NaN	0.4193	0.8926	0.0228	0.0207	0.0221	0.0212	0.0206
0.0	0.0	0.0	-1321.2513	-3845.7162	NaN	NaN	0.7443	0.8925	0.0227	0.0208	0.0221	0.0212	0.0206
0.0	0.0	0.0	-1768.2513	825.2838	NaN	NaN	-0.3	0.8929	0.0227	0.0207	0.0221	0.0212	0.0205
0.0	0.0	0.0	-808.2513	23.2838	NaN	NaN	-0.0297	0.8925	0.0228	0.0208	0.0222	0.0212	0.0206
0.0	0.0	0.0	139.7487	-4272.7162	NaN	NaN	1.0338	0.8926	0.0227	0.0209	0.0222	0.021	0.0206
0.0	0.0	0.0	776.7487	-3070.7162	NaN	NaN	1.3	0.8928	0.0226	0.0208	0.0221	0.0211	0.0206
0.0	0.0	0.0	834.7487	-752.7162	NaN	NaN	-0.3	0.8933	0.0226	0.0205	0.022	0.0212	0.0204
0.0	0.0	0.0	1434.7487	2765.2838	NaN	NaN	0.6584	0.894	0.0227	0.0201	0.0218	0.0211	0.0203
0.0	0.0	0.0	-89.2513	-56.7162	NaN	NaN	0.3886	0.8931	0.0229	0.0202	0.022	0.0213	0.0205
0.0	0.0	0.0	-81.2513	1112.2838	NaN	NaN	1.0788	0.8928	0.023	0.0203	0.022	0.0213	0.0205
0.0	0.0	0.0	-763.2513	-2581.7162	NaN	NaN	0.7718	0.8929	0.0228	0.0205	0.022	0.0212	0.0206
0.0	0.0	0.0	108.7487	-2739.7162	NaN	NaN	1.0413	0.8931	0.0228	0.0205	0.022	0.0212	0.0205
0.0	0.0	0.0	1383.7487	1237.2838	NaN	NaN	0.4721	0.8934	0.0228	0.0203	0.0219	0.0212	0.0204
0.0	0.0	0.0	-768.2513	-1268.7162	NaN	NaN	0.6228	0.893	0.023	0.0203	0.0219	0.0213	0.0205
0.0	0.0	0.0	1565.7487	-15.7162	NaN	NaN	-0.0101	0.8927	0.023	0.0203	0.022	0.0214	0.0205
0.0	0.0	0.0	-1591.2513	1300.2838	NaN	NaN	-0.3	0.8928	0.0231	0.0204	0.0219	0.0214	0.0205
0.0	0.0	0.0	-310.2513	-1414.7162	NaN	NaN	0.8201	0.8927	0.0231	0.0204	0.0219	0.0213	0.0206
0.0	0.0	0.0	-1163.2513	-1035.7162	NaN	NaN	0.471	0.8933	0.0229	0.0203	0.0217	0.0212	0.0205
0.0	0.0	0.0	2400.7487	-1119.7162	NaN	NaN	-0.3	0.8932	0.0231	0.0201	0.0218	0.0213	0.0205
0.0	0.0	0.0	1158.7487	2213.2838	NaN	NaN	0.6564	0.893	0.0232	0.02	0.0219	0.0214	0.0205
0.0	0.0	0.0	-1138.2513	-893.7162	NaN	NaN	0.4398	0.893	0.0233	0.0201	0.0219	0.0213	0.0205
0.0	0.0	0.0	-20.2513	-699.7162	NaN	NaN	0.9719	0.8929	0.0232	0.0203	0.0218	0.0213	0.0205
0.0	0.0	0.0	-1329.2513	-2555.7162	NaN	NaN	0.6578	0.8931	0.0231	0.0204	0.0217	0.0212	0.0205
0.0	0.0	0.0	-1098.2513	-290.7162	NaN	NaN	0.2093	0.8934	0.023	0.0202	0.0217	0.0212	0.0205
0.0	0.0	0.0	-1079.2513	-134.7162	NaN	NaN	0.111	0.8938	0.0229	0.0199	0.0217	0.0213	0.0204
0.0	0.0	0.0	-1074.2513	1607.2838	NaN	NaN	1.3	0.8935	0.0231	0.0198	0.0219	0.0214	0.0203
0.0	0.0	0.0	110.7487	-648.7162	NaN	NaN	1.2059	0.8939	0.0231	0.0198	0.0218	0.0212	0.0202
0.0	0.0	0.0	-504.2513	-627.7162	NaN	NaN	0.5545	0.8939	0.0231	0.0199	0.0218	0.0212	0.0202
0.0	0.0	0.0	143.7487	-966.7162	NaN	NaN	1.1747	0.894	0.0231	0.0198	0.0218	0.0211	0.0202
0.0	0.0	0.0	-2517.2513	-235.7162	NaN	NaN	0.0856	0.8942	0.023	0.0199	0.0217	0.021	0.0202
0.0	0.0	0.0	-2191.2513	-1407.7162	NaN	NaN	0.3911	0.8946	0.0229	0.0198	0.0217	0.0209	0.0201
0.0	0.0	0.0	1710.7487	-330.7162	NaN	NaN	-0.2396	0.8949	0.0228	0.0197	0.0217	0.0209	0.02
0.0	0.0	0.0	441.7487	-1937.7162	NaN	NaN	1.2953	0.8949	0.0228	0.0197	0.0217	0.0209	0.02
0.0	0.0	0.0	-2449.2513	2340.2838	NaN	NaN	-0.3	0.8953	0.0227	0.0196	0.0217	0.0208	0.02
0.0	0.0	0.0	-104.2513	-1438.7162	NaN	NaN	0.9324	0.8955	0.0226	0.0195	0.0217	0.0208	0.0199
0.0	0.0	0.0	-339.2513	2401.2838	NaN	NaN	1.1645	0.8958	0.0224	0.0195	0.0216	0.0207	0.02
0.0	0.0	0.0	1676.7487	2337.2838	NaN	NaN	0.5823	0.896	0.0225	0.0194	0.0216	0.0206	0.02
0.0	0.0	0.0	-1059.2513	-1641.7162	NaN	NaN	0.6078	0.8961	0.0225	0.0193	0.0217	0.0206	0.0198
0.0	0.0	0.0	-1338.2513	476.2838	NaN	NaN	-0.3	0.8954	0.0226	0.0194	0.0219	0.0208	0.0199
0.0	0.0	0.0	-373.2513	46.2838	NaN	NaN	-0.1416	0.896	0.0225	0.0193	0.0218	0.0207	0.0198
0.0	0.0	0.0	1383.7487	760.2838	NaN	NaN	0.3546	0.8956	0.0224	0.0194	0.0218	0.0208	0.0199
0.0	0.0	0.0	2059.7487	921.2838	NaN	NaN	0.309	0.8961	0.0223	0.0194	0.0216	0.0207	0.0199
0.0	0.0	0.0	832.7487	376.2838	NaN	NaN	0.3112	0.8954	0.0225	0.0195	0.0217	0.0209	0.02
0.0	0.0	0.0	1463.7487	1611.2838	NaN	NaN	0.524	0.8953	0.0225	0.0195	0.0217	0.0209	0.02
0.0	0.0	0.0	887.7487	228.2838	NaN	NaN	0.2045	0.8943	0.0227	0.0197	0.0221	0.0212	0.0201
0.0	0.0	0.0	-804.2513	-1450.7162	NaN	NaN	0.6433	0.8939	0.0226	0.0198	0.0221	0.0214	0.0201
0.0	0.0	0.0	382.7487	2292.2838	NaN	NaN	0.8569	0.8937	0.0225	0.0199	0.0221	0.0215	0.0203
0.0	0.0	0.0	-1605.2513	-788.7162	NaN	NaN	0.3295	0.8935	0.0225	0.02	0.0221	0.0216	0.0204
0.0	0.0	0.0	-234.2513	1019.2838	NaN	NaN	1.2984	0.8933	0.0225	0.02	0.0221	0.0217	0.0205
0.0	0.0	0.0	597.7487	1525.2838	NaN	NaN	0.7184	0.8927	0.0226	0.0202	0.0222	0.0219	0.0205
0.0	0.0	0.0	376.7487	-938.7162	NaN	NaN	1.3	0.8917	0.0228	0.0205	0.0222	0.0221	0.0207
0.0	0.0	0.0	-1498.2513	-778.7162	NaN	NaN	0.342	0.8918	0.0227	0.0207	0.022	0.022	0.0207
0.0	0.0	0.0	-923.2513	-2103.7162	NaN	NaN	0.695	0.892	0.0227	0.0206	0.022	0.022	0.0207
0.0	0.0	0.0	1430.7487	-891.7162	NaN	NaN	-0.3	0.8922	0.0226	0.0205	0.022	0.0221	0.0207
0.0	0.0	0.0	-76.2513	2760.2838	NaN	NaN	1.0284	0.8918	0.0228	0.0204	0.0221	0.0223	0.0206
0.0	0.0	0.0	1907.7487	-279.7162	NaN	NaN	-0.1718	0.8908	0.0231	0.0206	0.0222	0.0226	0.0207
0.0	0.0	0.0	-1483.2513	800.2838	NaN	NaN	-0.3	0.8905	0.0233	0.0207	0.0223	0.0225	0.0206
0.0	0.0	0.0	-668.2513	-849.7162	NaN	NaN	0.5598	0.8905	0.0234	0.0207	0.0224	0.0223	0.0207
0.0	0.0	0.0	-201.2513	-1106.7162	NaN	NaN	0.8461	0.8905	0.0234	0.0208	0.0225	0.0221	0.0208
0.0	0.0	0.0	-1551.2513	-796.7162	NaN	NaN	0.3393	0.8907	0.0233	0.0208	0.0225	0.022	0.0207
0.0	0.0	0.0	101.7487	781.2838	NaN	NaN	0.8848	0.8907	0.0233	0.0207	0.0226	0.0221	0.0206
0.0	0.0	0.0	756.7487	-2294.7162	NaN	NaN	1.3	0.8906	0.0233	0.0208	0.0226	0.0221	0.0206
0.0	0.0	0.0	-242.2513	-1376.7162	NaN	NaN	0.8504	0.8902	0.0234	0.0209	0.0227	0.0222	0.0207
0.0	0.0	0.0	682.7487	-2922.7162	NaN	NaN	1.3	0.8897	0.0235	0.0211	0.0229	0.0221	0.0208
0.0	0.0	0.0	-3133.2513	-674.7162	NaN	NaN	0.1772	0.8901	0.0233	0.021	0.0228	0.022	0.0207
0.0	0.0	0.0	-147.2513	-1013.7162	NaN	NaN	0.8732	0.8903	0.0233	0.021	0.0228	0.0219	0.0207
0.0	0.0	0.0	-479.2513	-3180.7162	NaN	NaN	0.8691	0.8907	0.0231	0.0209	0.0227	0.0218	0.0207
0.0	0.0	0.0	-868.2513	-2953.7162	NaN	NaN	0.7728	0.8908	0.0231	0.0208	0.0228	0.0218	0.0207
0.0	0.0	0.0	230.7487	-535.7162	NaN	NaN	1.3	0.8921	0.0229	0.0205	0.0224	0.0217	0.0203
0.0	0.0	0.0	432.7487	1076.2838	NaN	NaN	0.7132	0.8921	0.023	0.0204	0.0223	0.022	0.0202
0.0	0.0	0.0	1012.7487	-1600.7162	NaN	NaN	1.3	0.8917	0.0232	0.0204	0.0222	0.0222	0.0203
0.0	0.0	0.0	-521.2513	-551.7162	NaN	NaN	0.5142	0.8907	0.0235	0.0207	0.0224	0.0224	0.0204
0.0	0.0	0.0	-377.2513	-127.7162	NaN	NaN	0.2529	0.8901	0.0236	0.0208	0.0224	0.0225	0.0205
0.0	0.0	0.0	-2466.2513	-1723.7162	NaN	NaN	0.4114	0.8903	0.0235	0.0209	0.0224	0.0224	0.0205
0.0	0.0	0.0	-1269.2513	-705.7162	NaN	NaN	0.3573	0.8902	0.0235	0.0209	0.0225	0.0224	0.0205
0.0	0.0	0.0	-1311.2513	2105.2838	NaN	NaN	1.3	0.8905	0.0234	0.0209	0.0224	0.0224	0.0204
0.0	0.0	0.0	1176.7487	-1254.7162	NaN	NaN	1.3	0.8911	0.0233	0.0207	0.0223	0.0224	0.0203
0.0	0.0	0.0	2906.7487	1435.2838	NaN	NaN	0.3306	0.8908	0.0233	0.0205	0.0224	0.0227	0.0203
0.0	0.0	0.0	-1786.2513	1030.2838	NaN	NaN	-0.3	0.8903	0.0235	0.0207	0.0224	0.0228	0.0204
0.0	0.0	0.0	-1549.2513	-1534.7162	NaN	NaN	0.4976	0.8904	0.0235	0.0208	0.0223	0.0225	0.0204
0.0	0.0	0.0	481.7487	-2259.7162	NaN	NaN	1.271	0.8906	0.0235	0.0209	0.0223	0.0224	0.0205
0.0	0.0	0.0	-352.2513	-857.7162	NaN	NaN	0.7089	0.8906	0.0234	0.0209	0.0223	0.0223	0.0205
0.0	0.0	0.0	-1129.2513	-2816.7162	NaN	NaN	0.7138	0.8905	0.0234	0.0209	0.0223	0.0222	0.0206
0.0	0.0	0.0	-113.2513	-216.7162	NaN	NaN	0.6568	0.8908	0.0234	0.0208	0.0223	0.0222	0.0205
0.0	0.0	0.0	-1786.2513	917.2838	NaN	NaN	-0.3	0.8908	0.0234	0.0207	0.0223	0.0223	0.0205
0.0	0.0	0.0	1672.7487	-149.7162	NaN	NaN	-0.0983	0.8912	0.0233	0.0205	0.0222	0.0224	0.0204
0.0	0.0	0.0	-2597.2513	748.2838	NaN	NaN	-0.3	0.891	0.0234	0.0205	0.0222	0.0224	0.0204
0.0	0.0	0.0	-1697.2513	663.2838	NaN	NaN	-0.3	0.891	0.0235	0.0206	0.0222	0.0222	0.0204
0.0	0.0	0.0	-580.2513	-533.7162	NaN	NaN	0.4791	0.8911	0.0234	0.0208	0.0222	0.022	0.0204
0.0	0.0	0.0	-1371.2513	-1056.7162	NaN	NaN	0.4352	0.8906	0.0235	0.021	0.0224	0.022	0.0206
0.0	0.0	0.0	-514.2513	899.2838	NaN	NaN	1.3	0.8902	0.0236	0.0211	0.0225	0.0219	0.0207
0.0	0.0	0.0	-1457.2513	-426.7162	NaN	NaN	0.2265	0.8898	0.0236	0.0212	0.0226	0.0218	0.0209
0.0	0.0	0.0	-1434.2513	-3114.7162	NaN	NaN	0.6847	0.8899	0.0237	0.0212	0.0226	0.0218	0.0209
0.0	0.0	0.0	921.7487	-868.7162	NaN	NaN	-0.3	0.8903	0.0235	0.0212	0.0226	0.0217	0.0208
0.0	0.0	0.0	-2043.2513	-768.7162	NaN	NaN	0.2734	0.8904	0.0235	0.0211	0.0226	0.0217	0.0207
0.0	0.0	0.0	-1073.2513	-2002.7162	NaN	NaN	0.6511	0.8905	0.0234	0.0211	0.0226	0.0217	0.0207
0.0	0.0	0.0	-1249.2513	173.2838	NaN	NaN	-0.161	0.8904	0.0234	0.0211	0.0227	0.0217	0.0206
0.0	0.0	0.0	-689.2513	-2370.7162	NaN	NaN	0.7748	0.89	0.0235	0.0213	0.0227	0.0218	0.0207
0.0	0.0	0.0	-2185.2513	-1713.7162	NaN	NaN	0.4395	0.89	0.0235	0.0213	0.0227	0.0218	0.0207
0.0	0.0	0.0	-1169.2513	-2346.7162	NaN	NaN	0.6674	0.89	0.0235	0.0213	0.0227	0.0217	0.0208
0.0	0.0	0.0	-1424.2513	-2188.7162	NaN	NaN	0.6058	0.8904	0.0234	0.0213	0.0226	0.0216	0.0207
0.0	0.0	0.0	-1486.2513	-2155.7162	NaN	NaN	0.5919	0.8908	0.0233	0.0213	0.0225	0.0216	0.0206
0.0	0.0	0.0	-2168.2513	-224.7162	NaN	NaN	0.0939	0.8911	0.0232	0.0212	0.0224	0.0215	0.0205
0.0	0.0	0.0	-653.2513	-807.7162	NaN	NaN	0.5529	0.891	0.0232	0.0213	0.0224	0.0216	0.0205
0.0	0.0	0.0	-1536.2513	-1827.7162	NaN	NaN	0.5433	0.8909	0.0232	0.0214	0.0224	0.0216	0.0206
0.0	0.0	0.0	-1337.2513	-3925.7162	NaN	NaN	0.7459	0.8909	0.0233	0.0214	0.0223	0.0215	0.0206
0.0	0.0	0.0	-509.2513	-3050.7162	NaN	NaN	0.857	0.8911	0.0232	0.0215	0.0222	0.0214	0.0206
0.0	0.0	0.0	365.7487	-1020.7162	NaN	NaN	1.3	0.891	0.0232	0.0216	0.0222	0.0214	0.0206
0.0	0.0	0.0	-763.2513	-1546.7162	NaN	NaN	0.6696	0.8911	0.0232	0.0216	0.0222	0.0213	0.0207
0.0	0.0	0.0	-1669.2513	-631.7162	NaN	NaN	0.2745	0.8914	0.023	0.0216	0.0221	0.0212	0.0206
0.0	0.0	0.0	1100.7487	-430.7162	NaN	NaN	-0.3	0.8917	0.0229	0.0215	0.0221	0.0212	0.0206
0.0	0.0	0.0	-714.2513	-2010.7162	NaN	NaN	0.7379	0.8917	0.0228	0.0214	0.0221	0.0214	0.0206
0.0	0.0	0.0	527.7487	830.2838	NaN	NaN	0.6114	0.8911	0.0229	0.0215	0.0222	0.0216	0.0207
0.0	0.0	0.0	-285.2513	-1279.7162	NaN	NaN	0.8177	0.8909	0.023	0.0216	0.0222	0.0216	0.0207
0.0	0.0	0.0	-1158.2513	-303.7162	NaN	NaN	0.2077	0.8907	0.0231	0.0217	0.0222	0.0216	0.0207
0.0	0.0	0.0	-2531.2513	-4341.7162	NaN	NaN	0.6317	0.8913	0.023	0.0216	0.0221	0.0214	0.0206
0.0	0.0	0.0	-918.2513	-804.7162	NaN	NaN	0.4671	0.8916	0.0229	0.0214	0.0221	0.0214	0.0206
0.0	0.0	0.0	1960.7487	-985.7162	NaN	NaN	-0.3	0.8918	0.0229	0.0211	0.0219	0.0217	0.0206
0.0	0.0	0.0	-1263.2513	-445.7162	NaN	NaN	0.2608	0.8915	0.0231	0.021	0.0219	0.0219	0.0206
0.0	0.0	0.0	-1144.2513	-803.7162	NaN	NaN	0.4126	0.8912	0.0232	0.0211	0.022	0.0219	0.0207
0.0	0.0	0.0	-1047.2513	5.2838	NaN	NaN	-0.0051	0.891	0.0233	0.0212	0.022	0.0218	0.0207
0.0	0.0	0.0	-1356.2513	-2112.7162	NaN	NaN	0.609	0.8911	0.0232	0.0213	0.022	0.0217	0.0207
0.0	0.0	0.0	-635.2513	-2582.7162	NaN	NaN	0.8026	0.8916	0.0232	0.0211	0.0218	0.0217	0.0206
0.0	0.0	0.0	-816.2513	246.2838	NaN	NaN	-0.3	0.8916	0.0232	0.0209	0.0218	0.022	0.0205
0.0	0.0	0.0	959.7487	1654.2838	NaN	NaN	0.6328	0.8915	0.0233	0.0207	0.0218	0.0222	0.0205
0.0	0.0	0.0	-1458.2513	-1214.7162	NaN	NaN	0.4544	0.8914	0.0233	0.0207	0.0217	0.0222	0.0205
0.0	0.0	0.0	75.7487	2158.2838	NaN	NaN	0.9661	0.8912	0.0235	0.0207	0.0218	0.0223	0.0205
0.0	0.0	0.0	-1042.2513	1083.2838	NaN	NaN	1.3	0.8913	0.0234	0.0206	0.0218	0.0224	0.0205
0.0	0.0	0.0	-1335.2513	2006.2838	NaN	NaN	1.3	0.8913	0.0234	0.0205	0.0219	0.0224	0.0205
0.0	0.0	0.0	-2032.2513	561.2838	NaN	NaN	-0.3	0.8915	0.0234	0.0205	0.0219	0.0223	0.0204
0.0	0.0	0.0	-642.2513	61.2838	NaN	NaN	-0.1055	0.8914	0.0234	0.0205	0.022	0.0222	0.0204
0.0	0.0	0.0	-1381.2513	508.2838	NaN	NaN	-0.3	0.8914	0.0235	0.0206	0.022	0.0221	0.0204
0.0	0.0	0.0	-2387.2513	-564.7162	NaN	NaN	0.1913	0.8916	0.0234	0.0207	0.022	0.0219	0.0204
0.0	0.0	0.0	-2113.2513	31.2838	NaN	NaN	-0.015	0.8915	0.0234	0.0207	0.022	0.0218	0.0205
0.0	0.0	0.0	-1095.2513	-363.7162	NaN	NaN	0.2493	0.8918	0.0233	0.0207	0.022	0.0217	0.0205
0.0	0.0	0.0	1086.7487	-1371.7162	NaN	NaN	1.3	0.8917	0.0233	0.0207	0.022	0.0218	0.0205
0.0	0.0	0.0	778.7487	-676.7162	NaN	NaN	-0.3	0.8916	0.0233	0.0207	0.022	0.0219	0.0205
0.0	0.0	0.0	290.7487	23.2838	NaN	NaN	0.0741	0.8913	0.0234	0.0208	0.0221	0.0219	0.0206
0.0	0.0	0.0	-508.2513	-2072.7162	NaN	NaN	0.8031	0.8909	0.0234	0.0209	0.0222	0.0219	0.0207
0.0	0.0	0.0	-2777.2513	-712.7162	NaN	NaN	0.2042	0.8907	0.0234	0.0211	0.0223	0.0218	0.0207
0.0	0.0	0.0	-1858.2513	-622.7162	NaN	NaN	0.251	0.8907	0.0234	0.0212	0.0224	0.0217	0.0207
0.0	0.0	0.0	-1317.2513	-374.7162	NaN	NaN	0.2215	0.8906	0.0233	0.0213	0.0224	0.0216	0.0207
0.0	0.0	0.0	-620.2513	-2274.7162	NaN	NaN	0.7857	0.8904	0.0234	0.0214	0.0225	0.0217	0.0206
0.0	0.0	0.0	-3065.2513	271.2838	NaN	NaN	-0.0971	0.8907	0.0233	0.0214	0.0224	0.0216	0.0206
0.0	0.0	0.0	-814.2513	-1082.7162	NaN	NaN	0.5708	0.8909	0.0233	0.0214	0.0224	0.0216	0.0206
0.0	0.0	0.0	782.7487	-2270.7162	NaN	NaN	1.3	0.8911	0.0232	0.0213	0.0224	0.0216	0.0205
0.0	0.0	0.0	-738.2513	-1637.7162	NaN	NaN	0.6893	0.8911	0.0232	0.0213	0.0223	0.0215	0.0205
0.0	0.0	0.0	-649.2513	-2206.7162	NaN	NaN	0.7727	0.8912	0.0232	0.0213	0.0223	0.0215	0.0205
0.0	0.0	0.0	1427.7487	970.2838	NaN	NaN	0.4046	0.8909	0.0232	0.0213	0.0223	0.0216	0.0206
0.0	0.0	0.0	-1352.2513	-2767.7162	NaN	NaN	0.6718	0.8907	0.0232	0.0214	0.0223	0.0216	0.0206
0.0	0.0	0.0	-1300.2513	-567.7162	NaN	NaN	0.3039	0.8908	0.0232	0.0215	0.0223	0.0216	0.0206
0.0	0.0	0.0	-286.2513	431.2838	NaN	NaN	1.3	0.8909	0.0232	0.0214	0.0223	0.0216	0.0207
0.0	0.0	0.0	-2109.2513	-4420.7162	NaN	NaN	0.677	0.8914	0.023	0.0214	0.0222	0.0214	0.0207
0.0	0.0	0.0	-1541.2513	1274.2838	NaN	NaN	-0.3	0.8915	0.0229	0.0213	0.0222	0.0215	0.0206
0.0	0.0	0.0	-2222.2513	313.2838	NaN	NaN	-0.1641	0.8913	0.023	0.0213	0.0222	0.0216	0.0207
0.0	0.0	0.0	-1451.2513	760.2838	NaN	NaN	-0.3	0.8911	0.023	0.0213	0.0223	0.0216	0.0207
0.0	0.0	0.0	-1139.2513	-2499.7162	NaN	NaN	0.6869	0.8908	0.0231	0.0215	0.0223	0.0216	0.0207
0.0	0.0	0.0	-404.2513	-2189.7162	NaN	NaN	0.8442	0.8908	0.0232	0.0216	0.0223	0.0215	0.0206
0.0	0.0	0.0	-467.2513	-2175.7162	NaN	NaN	0.8232	0.891	0.0231	0.0216	0.0222	0.0215	0.0207
0.0	0.0	0.0	-994.2513	-1563.7162	NaN	NaN	0.6113	0.8912	0.023	0.0215	0.0222	0.0214	0.0207
0.0	0.0	0.0	-1077.2513	-1877.7162	NaN	NaN	0.6354	0.8914	0.023	0.0214	0.0222	0.0214	0.0207
0.0	0.0	0.0	166.7487	-1865.7162	NaN	NaN	1.0981	0.8918	0.0228	0.0213	0.0221	0.0213	0.0207
0.0	0.0	0.0	-87.2513	-980.7162	NaN	NaN	0.9183	0.8922	0.0227	0.021	0.022	0.0214	0.0207
0.0	0.0	0.0	1819.7487	-1062.7162	NaN	NaN	-0.3	0.8925	0.0227	0.0207	0.0218	0.0216	0.0206
0.0	0.0	0.0	-2534.2513	1339.2838	NaN	NaN	-0.3	0.8922	0.0228	0.0208	0.0219	0.0218	0.0207
0.0	0.0	0.0	-227.2513	-932.7162	NaN	NaN	0.8041	0.8919	0.0229	0.0208	0.0219	0.0219	0.0206
0.0	0.0	0.0	-1219.2513	-1220.7162	NaN	NaN	0.5003	0.892	0.023	0.0208	0.0218	0.0219	0.0205
0.0	0.0	0.0	1000.7487	-2067.7162	NaN	NaN	1.3	0.8919	0.023	0.0208	0.0218	0.0219	0.0205
0.0	0.0	0.0	-1421.2513	877.2838	NaN	NaN	-0.3	0.892	0.023	0.0207	0.0218	0.022	0.0205
0.0	0.0	0.0	-1270.2513	-2273.7162	NaN	NaN	0.6416	0.8917	0.0231	0.0207	0.0219	0.0221	0.0205
0.0	0.0	0.0	-2597.2513	1518.2838	NaN	NaN	-0.3	0.8918	0.0231	0.0207	0.0219	0.0221	0.0204
0.0	0.0	0.0	-1031.2513	936.2838	NaN	NaN	-0.3	0.8916	0.0232	0.0207	0.0219	0.0221	0.0205
0.0	0.0	0.0	-480.2513	-2987.7162	NaN	NaN	0.8615	0.8918	0.0231	0.0208	0.0219	0.0218	0.0205
0.0	0.0	0.0	-2866.2513	-2223.7162	NaN	NaN	0.4369	0.8919	0.023	0.0208	0.022	0.0218	0.0205
0.0	0.0	0.0	-587.2513	2203.2838	NaN	NaN	1.3	0.8927	0.0229	0.0205	0.0219	0.0217	0.0203
0.0	0.0	0.0	-730.2513	-1233.7162	NaN	NaN	0.6282	0.8928	0.0228	0.0205	0.0218	0.0217	0.0204
0.0	0.0	0.0	427.7487	-1523.7162	NaN	NaN	1.3	0.893	0.0227	0.0204	0.0218	0.0218	0.0203
0.0	0.0	0.0	-1025.2513	268.2838	NaN	NaN	-0.3	0.8925	0.0229	0.0205	0.0219	0.0219	0.0204
0.0	0.0	0.0	-998.2513	-2896.7162	NaN	NaN	0.7437	0.8923	0.023	0.0205	0.0218	0.0219	0.0204
0.0	0.0	0.0	-447.2513	792.2838	NaN	NaN	1.3	0.8925	0.0229	0.0204	0.0218	0.022	0.0205
0.0	0.0	0.0	-1055.2513	-195.7162	NaN	NaN	0.1565	0.8918	0.0231	0.0205	0.0219	0.0221	0.0206
0.0	0.0	0.0	-580.2513	-540.7162	NaN	NaN	0.4824	0.8919	0.0231	0.0205	0.0218	0.022	0.0206
0.0	0.0	0.0	-907.2513	-911.7162	NaN	NaN	0.5012	0.8918	0.0231	0.0206	0.0219	0.022	0.0207
0.0	0.0	0.0	778.7487	-1015.7162	NaN	NaN	1.3	0.8919	0.0231	0.0205	0.0218	0.0221	0.0206
0.0	0.0	0.0	-1486.2513	866.2838	NaN	NaN	-0.3	0.8915	0.0232	0.0206	0.0219	0.0222	0.0207
0.0	0.0	0.0	-1100.2513	-1522.7162	NaN	NaN	0.5805	0.8916	0.0231	0.0206	0.0218	0.0222	0.0206
0.0	0.0	0.0	689.7487	335.2838	NaN	NaN	0.3271	0.8916	0.0231	0.0205	0.0219	0.0223	0.0207
0.0	0.0	0.0	-2015.2513	-2552.7162	NaN	NaN	0.5588	0.8917	0.023	0.0205	0.0219	0.0223	0.0207
0.0	0.0	0.0	-611.2513	3288.2838	NaN	NaN	1.2283	0.8919	0.0229	0.0203	0.0219	0.0224	0.0206
0.0	0.0	0.0	-67.2513	-2008.7162	NaN	NaN	0.9676	0.8922	0.0227	0.0203	0.0219	0.0223	0.0207
0.0	0.0	0.0	-698.2513	-2805.7162	NaN	NaN	0.8007	0.892	0.0228	0.0204	0.022	0.0223	0.0206
0.0	0.0	0.0	-1357.2513	36.2838	NaN	NaN	-0.0275	0.8925	0.0226	0.0203	0.0219	0.0222	0.0205
0.0	0.0	0.0	-1915.2513	-2012.7162	NaN	NaN	0.5124	0.8925	0.0225	0.0203	0.022	0.0221	0.0206
0.0	0.0	0.0	-1876.2513	-1700.7162	NaN	NaN	0.4755	0.8928	0.0223	0.0203	0.022	0.022	0.0206
0.0	0.0	0.0	-233.2513	-2054.7162	NaN	NaN	0.8981	0.8933	0.0221	0.0201	0.022	0.0219	0.0206
0.0	0.0	0.0	1.7487	-3421.7162	NaN	NaN	1.0005	0.8932	0.022	0.0201	0.0219	0.022	0.0207
0.0	0.0	0.0	-2061.2513	1683.2838	NaN	NaN	-0.3	0.8933	0.0219	0.0199	0.0219	0.0222	0.0207
0.0	0.0	0.0	-505.2513	822.2838	NaN	NaN	1.3	0.8931	0.022	0.0199	0.0219	0.0224	0.0208
0.0	0.0	0.0	-892.2513	-2388.7162	NaN	NaN	0.7281	0.8931	0.022	0.0199	0.0219	0.0224	0.0209
0.0	0.0	0.0	1677.7487	-1952.7162	NaN	NaN	1.3	0.8935	0.0219	0.0197	0.0218	0.0223	0.0208
0.0	0.0	0.0	-417.2513	-87.7162	NaN	NaN	0.1737	0.8936	0.0219	0.0197	0.0218	0.0224	0.0207
0.0	0.0	0.0	-1207.2513	289.2838	NaN	NaN	-0.3	0.8933	0.022	0.0197	0.0218	0.0225	0.0206
0.0	0.0	0.0	-3938.2513	1311.2838	NaN	NaN	-0.3	0.8935	0.0221	0.0197	0.0218	0.0224	0.0205
0.0	0.0	0.0	-2320.2513	-1773.7162	NaN	NaN	0.4333	0.8939	0.0221	0.0197	0.0217	0.0223	0.0203
0.0	0.0	0.0	192.7487	-1819.7162	NaN	NaN	1.1185	0.8953	0.0217	0.0193	0.0215	0.0221	0.02
0.0	0.0	0.0	-842.2513	238.2838	NaN	NaN	-0.3	0.8952	0.0217	0.0192	0.0215	0.0223	0.02
0.0	0.0	0.0	-962.2513	1442.2838	NaN	NaN	1.3	0.8954	0.0216	0.0192	0.0215	0.0224	0.0199
0.0	0.0	0.0	1698.7487	1932.2838	NaN	NaN	0.5322	0.8949	0.0217	0.0193	0.0216	0.0226	0.0199
0.0	0.0	0.0	2335.7487	-780.7162	NaN	NaN	-0.3	0.8947	0.0218	0.0193	0.0216	0.0227	0.0199
0.0	0.0	0.0	-298.2513	140.2838	NaN	NaN	-0.3	0.8951	0.0217	0.0193	0.0215	0.0226	0.0198
0.0	0.0	0.0	1609.7487	504.2838	NaN	NaN	0.2385	0.8942	0.0218	0.0195	0.0217	0.0229	0.0199
0.0	0.0	0.0	-865.2513	-411.7162	NaN	NaN	0.3224	0.894	0.0216	0.0197	0.0218	0.023	0.0199
0.0	0.0	0.0	227.7487	1051.2838	NaN	NaN	0.8219	0.8905	0.0223	0.0201	0.023	0.0229	0.0211
0.0	0.0	0.0	-24.2513	-1687.7162	NaN	NaN	0.9858	0.8781	0.0265	0.0208	0.0272	0.0222	0.0253
0.0	0.0	0.0	-1226.2513	-1941.7162	NaN	NaN	0.6129	0.8712	0.0288	0.021	0.0295	0.0218	0.0276
0.0	0.0	0.0	-1214.2513	-599.7162	NaN	NaN	0.3306	0.8709	0.029	0.0209	0.0298	0.0215	0.0279
0.0	0.0	0.0	-524.2513	240.2838	NaN	NaN	-0.3	0.87	0.0294	0.021	0.0298	0.0214	0.0284
0.0	0.0	0.0	-1788.2513	-520.7162	NaN	NaN	0.2255	0.8706	0.0292	0.021	0.0297	0.0214	0.0281
0.0	0.0	0.0	-1384.2513	-639.7162	NaN	NaN	0.3161	0.8712	0.0292	0.021	0.0295	0.0213	0.0279
0.0	0.0	0.0	-2456.2513	1350.2838	NaN	NaN	-0.3	0.8712	0.0292	0.021	0.0294	0.0212	0.0279
0.0	0.0	0.0	-316.2513	-1675.7162	NaN	NaN	0.8412	0.8719	0.029	0.0209	0.0291	0.0211	0.0279
0.0	0.0	0.0	168.7487	2285.2838	NaN	NaN	0.9312	0.8717	0.0291	0.021	0.0291	0.0208	0.0282
0.0	0.0	0.0	3078.7487	-2547.7162	NaN	NaN	-0.3	0.8704	0.0296	0.0213	0.0293	0.0209	0.0285
0.0	0.0	0.0	-1376.2513	-966.7162	NaN	NaN	0.4126	0.8707	0.0297	0.0213	0.0293	0.021	0.0279
0.0	0.0	0.0	-1211.2513	-215.7162	NaN	NaN	0.1512	0.8713	0.0298	0.0213	0.0291	0.0208	0.0278
0.0	0.0	0.0	-172.2513	-1692.7162	NaN	NaN	0.9076	0.8708	0.03	0.0214	0.0292	0.0209	0.0277
0.0	0.0	0.0	-1989.2513	-918.7162	NaN	NaN	0.3159	0.8717	0.03	0.0214	0.0289	0.0206	0.0275
0.0	0.0	0.0	-1256.2513	1004.2838	NaN	NaN	-0.3	0.8701	0.0307	0.0218	0.029	0.0203	0.028
0.0	0.0	0.0	-954.2513	-2784.7162	NaN	NaN	0.7448	0.8703	0.0307	0.0218	0.0291	0.0203	0.0277
0.0	0.0	0.0	1359.7487	-362.7162	NaN	NaN	-0.3	0.8669	0.032	0.0225	0.0297	0.0204	0.0285
0.0	0.0	0.0	-1845.2513	-1429.7162	NaN	NaN	0.4366	0.8673	0.032	0.0221	0.0299	0.0207	0.028
0.0	0.0	0.0	-764.2513	-2544.7162	NaN	NaN	0.769	0.8663	0.0325	0.0222	0.0302	0.0209	0.0279
0.0	0.0	0.0	-3023.2513	-2462.7162	NaN	NaN	0.4489	0.8672	0.0323	0.022	0.0299	0.0207	0.0278
0.0	0.0	0.0	-882.2513	-1551.7162	NaN	NaN	0.6375	0.8642	0.0337	0.0225	0.0301	0.0208	0.0286
0.0	0.0	0.0	-2048.2513	202.2838	NaN	NaN	-0.1096	0.8632	0.0346	0.0227	0.0298	0.0208	0.029
0.0	0.0	0.0	-1958.2513	-21.7162	NaN	NaN	0.011	0.8587	0.0367	0.0236	0.03	0.021	0.03
0.0	0.0	0.0	-1625.2513	311.2838	NaN	NaN	-0.2369	0.8595	0.0369	0.0236	0.0294	0.021	0.0296
0.0	0.0	0.0	37.7487	796.2838	NaN	NaN	0.9547	0.852	0.0402	0.0252	0.03	0.0215	0.031
0.0	0.0	0.0	-1703.2513	-1145.7162	NaN	NaN	0.4022	0.858	0.0379	0.0242	0.0293	0.0209	0.0297
0.0	0.0	0.0	1049.7487	-1487.7162	NaN	NaN	1.3	0.8569	0.038	0.0245	0.0298	0.021	0.0299
0.0	0.0	0.0	-140.2513	-3160.7162	NaN	NaN	0.9575	0.8604	0.0364	0.0238	0.0295	0.0209	0.0291
0.0	0.0	0.0	-2861.2513	1345.2838	NaN	NaN	-0.3	0.8547	0.0384	0.0249	0.0304	0.0214	0.0304
0.0	0.0	0.0	-2396.2513	5.2838	NaN	NaN	-0.0022	0.8587	0.0369	0.0241	0.0299	0.0212	0.0293
0.0	0.0	0.0	-1460.2513	-835.7162	NaN	NaN	0.364	0.8532	0.0391	0.0251	0.0306	0.0217	0.0304
0.0	0.0	0.0	-2586.2513	-1672.7162	NaN	NaN	0.3928	0.8559	0.0383	0.0246	0.0301	0.0215	0.0296
0.0	0.0	0.0	-590.2513	-1833.7162	NaN	NaN	0.7565	0.8552	0.0389	0.0249	0.0298	0.0216	0.0296
0.0	0.0	0.0	-1347.2513	-431.7162	NaN	NaN	0.2427	0.8489	0.0417	0.0262	0.0303	0.0222	0.0307
0.0	0.0	0.0	-2787.2513	-1957.7162	NaN	NaN	0.4126	0.8511	0.041	0.0257	0.03	0.0222	0.03
0.0	0.0	0.0	-2346.2513	1199.2838	NaN	NaN	-0.3	0.8472	0.0431	0.0266	0.0301	0.0226	0.0303
0.0	0.0	0.0	-1025.2513	-2246.7162	NaN	NaN	0.6867	0.8435	0.0446	0.0272	0.0307	0.0229	0.0312
0.0	0.0	0.0	-1206.2513	-5297.7162	NaN	NaN	0.8145	0.8537	0.0407	0.0252	0.0294	0.022	0.0291
0.0	0.0	0.0	-409.2513	68.2838	NaN	NaN	-0.2003	0.8387	0.0475	0.0279	0.0309	0.0238	0.0313
0.0	0.0	0.0	-2450.2513	-1854.7162	NaN	NaN	0.4308	0.8412	0.047	0.0274	0.0303	0.0234	0.0307
0.0	0.0	0.0	-2503.2513	-497.7162	NaN	NaN	0.1659	0.8362	0.0496	0.0283	0.0307	0.0241	0.0312
0.0	0.0	0.0	-808.2513	-1145.7162	NaN	NaN	0.5864	0.8291	0.0528	0.0293	0.0318	0.0246	0.0323
0.0	0.0	0.0	-2842.2513	-3997.7162	NaN	NaN	0.5845	0.8413	0.0476	0.027	0.0305	0.0236	0.03
0.0	0.0	0.0	-1648.2513	-1665.7162	NaN	NaN	0.5026	0.8274	0.0545	0.0291	0.0319	0.0251	0.032
0.0	0.0	0.0	-696.2513	-3306.7162	NaN	NaN	0.8261	0.8246	0.0564	0.029	0.0325	0.0258	0.0318
0.0	0.0	0.0	-888.2513	706.2838	NaN	NaN	-0.3	0.809	0.0647	0.0305	0.0348	0.0266	0.0345
0.0	0.0	0.0	-4011.2513	-2981.7162	NaN	NaN	0.4264	0.8195	0.06	0.0294	0.0331	0.0257	0.0324
0.0	0.0	0.0	-569.2513	-4235.7162	NaN	NaN	0.8815	0.8223	0.0585	0.0292	0.0327	0.0257	0.0317
0.0	0.0	0.0	-1348.2513	-1929.7162	NaN	NaN	0.5887	0.8168	0.0617	0.0292	0.0335	0.0262	0.0326
0.0	0.0	0.0	-2417.2513	-336.7162	NaN	NaN	0.1223	0.8119	0.0652	0.0289	0.0343	0.0262	0.0336
0.0	0.0	0.0	-2525.2513	-1018.7162	NaN	NaN	0.2875	0.8149	0.0638	0.028	0.034	0.0262	0.0331
0.0	0.0	0.0	-2004.2513	1685.2838	NaN	NaN	-0.3	0.7958	0.0737	0.0285	0.0374	0.0269	0.0378
0.0	0.0	0.0	-1592.2513	-985.7162	NaN	NaN	0.3824	0.804	0.0707	0.0277	0.0358	0.0262	0.0357
0.0	0.0	0.0	-1668.2513	1331.2838	NaN	NaN	-0.3	0.7969	0.0736	0.0279	0.0373	0.0268	0.0374
0.0	0.0	0.0	-1963.2513	-967.7162	NaN	NaN	0.3302	0.8009	0.0722	0.0274	0.0364	0.0265	0.0365
0.0	0.0	0.0	-1854.2513	-2136.7162	NaN	NaN	0.5354	0.7986	0.0728	0.0274	0.037	0.0271	0.0371
0.0	0.0	0.0	-1394.2513	438.2838	NaN	NaN	-0.3	0.7881	0.0781	0.0275	0.0387	0.0275	0.0401
0.0	0.0	0.0	-1660.2513	-644.7162	NaN	NaN	0.2797	0.8003	0.0726	0.0269	0.0366	0.0269	0.0367
0.0	0.0	0.0	-1001.2513	-3947.7162	NaN	NaN	0.7977	0.8074	0.0676	0.0265	0.0362	0.0277	0.0346
0.0	0.0	0.0	-3832.2513	828.2838	NaN	NaN	-0.2757	0.8017	0.0704	0.0264	0.0373	0.0283	0.036
0.0	0.0	0.0	-3088.2513	-2313.7162	NaN	NaN	0.4283	0.8087	0.0674	0.0256	0.0358	0.0279	0.0345
0.0	0.0	0.0	-2681.2513	268.2838	NaN	NaN	-0.1112	0.7909	0.0756	0.026	0.0389	0.0294	0.0392
0.0	0.0	0.0	-2369.2513	-3054.7162	NaN	NaN	0.5632	0.7974	0.0738	0.0253	0.0373	0.0286	0.0376
0.0	0.0	0.0	-1303.2513	-879.7162	NaN	NaN	0.403	0.7843	0.08	0.0258	0.0399	0.0299	0.0402
0.0	0.0	0.0	-2125.2513	56.2838	NaN	NaN	-0.0272	0.787	0.0802	0.0252	0.0395	0.0292	0.0389
0.0	0.0	0.0	-4114.2513	-2057.7162	NaN	NaN	0.3334	0.7914	0.0788	0.0245	0.0395	0.0287	0.037
0.0	0.0	0.0	-2849.2513	-3085.7162	NaN	NaN	0.5199	0.7903	0.08	0.0237	0.0407	0.0285	0.0367
0.0	0.0	0.0	-1005.2513	-1243.7162	NaN	NaN	0.553	0.7754	0.0884	0.0234	0.0444	0.0287	0.0398
0.0	0.0	0.0	-2168.2513	-2405.7162	NaN	NaN	0.526	0.7743	0.0901	0.0227	0.0447	0.0281	0.0401
0.0	0.0	0.0	-1743.2513	-380.7162	NaN	NaN	0.1792	0.7552	0.1003	0.0228	0.0489	0.0287	0.044
0.0	0.0	0.0	-1391.2513	-1571.7162	NaN	NaN	0.5305	0.7571	0.1009	0.0227	0.0479	0.028	0.0433
0.0	0.0	0.0	-1916.2513	-595.7162	NaN	NaN	0.2372	0.7591	0.1006	0.023	0.047	0.0276	0.0428
0.0	0.0	0.0	-2385.2513	-2761.7162	NaN	NaN	0.5366	0.7675	0.0968	0.0229	0.0451	0.027	0.0406
0.0	0.0	0.0	-1682.2513	-1062.7162	NaN	NaN	0.3872	0.7575	0.1028	0.0232	0.0473	0.0274	0.0418
0.0	0.0	0.0	-941.2513	-719.7162	NaN	NaN	0.4333	0.7481	0.1098	0.0234	0.0488	0.0273	0.0427
0.0	0.0	0.0	-2163.2513	-1246.7162	NaN	NaN	0.3656	0.7431	0.1137	0.0235	0.0497	0.027	0.043
0.0	0.0	0.0	893.7487	-1738.7162	NaN	NaN	1.3	0.7293	0.1229	0.0236	0.0527	0.0273	0.0442
0.0	0.0	0.0	400.7487	1373.2838	NaN	NaN	0.7741	0.6998	0.1424	0.0246	0.0579	0.0279	0.0473
0.0	0.0	0.0	-2310.2513	1552.2838	NaN	NaN	-0.3	0.7062	0.14	0.0245	0.0554	0.0266	0.0474
0.0	0.0	0.0	-2348.2513	-1371.7162	NaN	NaN	0.3687	0.7288	0.1273	0.0236	0.0511	0.0252	0.044
0.0	0.0	0.0	-1235.2513	629.2838	NaN	NaN	-0.3	0.7187	0.1344	0.0245	0.052	0.0253	0.0451
0.0	0.0	0.0	-2848.2513	-2457.7162	NaN	NaN	0.4632	0.7346	0.1264	0.0241	0.0488	0.0241	0.042
0.0	0.0	0.0	-420.2513	-595.7162	NaN	NaN	0.5864	0.7187	0.1365	0.0248	0.0515	0.0247	0.0438
0.0	0.0	0.0	-1608.2513	-2039.7162	NaN	NaN	0.5591	0.7231	0.1351	0.0246	0.0504	0.0243	0.0425
0.0	0.0	0.0	-1883.2513	-983.7162	NaN	NaN	0.3431	0.7065	0.1456	0.025	0.0536	0.0249	0.0443
0.0	0.0	0.0	-2719.2513	1054.2838	NaN	NaN	-0.3	0.6925	0.1558	0.0252	0.0559	0.025	0.0456
0.0	0.0	0.0	-2189.2513	1668.2838	NaN	NaN	-0.3	0.6735	0.1685	0.0259	0.0592	0.0254	0.0474
0.0	0.0	0.0	-2503.2513	-268.7162	NaN	NaN	0.0969	0.6925	0.1563	0.0253	0.0555	0.0243	0.0462
0.0	0.0	0.0	-3426.2513	1513.2838	NaN	NaN	-0.3	0.6935	0.1551	0.0258	0.0552	0.0244	0.0461
0.0	0.0	0.0	-2473.2513	-1626.7162	NaN	NaN	0.3968	0.7224	0.1365	0.0257	0.0495	0.0233	0.0425
0.0	0.0	0.0	-654.2513	-2625.7162	NaN	NaN	0.8005	0.7396	0.1239	0.0258	0.0471	0.0229	0.0407
0.0	0.0	0.0	-218.2513	-5003.7162	NaN	NaN	0.9582	0.7509	0.1166	0.025	0.0461	0.0228	0.0386
0.0	0.0	0.0	-1700.2513	-1920.7162	NaN	NaN	0.5304	0.7335	0.1277	0.0252	0.0492	0.0235	0.0409
0.0	0.0	0.0	-3183.2513	-2171.7162	NaN	NaN	0.4056	0.7172	0.1396	0.0251	0.0522	0.0241	0.0418
0.0	0.0	0.0	-2711.2513	1969.2838	NaN	NaN	-0.3	0.694	0.1549	0.0257	0.0563	0.0249	0.0442
0.0	0.0	0.0	-1650.2513	-2844.7162	NaN	NaN	0.6329	0.7141	0.1424	0.025	0.0527	0.024	0.0418
0.0	0.0	0.0	-1945.2513	421.2838	NaN	NaN	-0.2764	0.7026	0.1493	0.0256	0.0549	0.0247	0.0429
0.0	0.0	0.0	-1290.2513	-3158.7162	NaN	NaN	0.71	0.727	0.1343	0.025	0.05	0.0236	0.0402
0.0	0.0	0.0	-1959.2513	-1273.7162	NaN	NaN	0.394	0.7196	0.1381	0.0252	0.0517	0.0241	0.0413
0.0	0.0	0.0	-1598.2513	-2471.7162	NaN	NaN	0.6073	0.7264	0.1343	0.025	0.0502	0.0238	0.0404
0.0	0.0	0.0	-909.2513	-3123.7162	NaN	NaN	0.7745	0.731	0.1305	0.0246	0.0498	0.0239	0.0402
0.0	0.0	0.0	-2956.2513	-1523.7162	NaN	NaN	0.3401	0.726	0.134	0.0245	0.0506	0.0241	0.0408
0.0	0.0	0.0	-2525.2513	-2908.7162	NaN	NaN	0.5353	0.7243	0.1349	0.0243	0.0511	0.0242	0.0412
0.0	0.0	0.0	-1701.2513	-631.7162	NaN	NaN	0.2708	0.7147	0.1413	0.0244	0.0528	0.0245	0.0423
0.0	0.0	0.0	-1771.2513	291.2838	NaN	NaN	-0.1968	0.7013	0.1505	0.0247	0.0553	0.0251	0.0431
0.0	0.0	0.0	-1031.2513	-575.7162	NaN	NaN	0.3583	0.7008	0.1508	0.025	0.0551	0.0252	0.0431
0.0	0.0	0.0	-1813.2513	-1993.7162	NaN	NaN	0.5237	0.7193	0.1384	0.0248	0.0517	0.0245	0.0412
0.0	0.0	0.0	-1844.2513	-2686.7162	NaN	NaN	0.593	0.7262	0.1328	0.0248	0.0508	0.0244	0.041
0.0	0.0	0.0	-1920.2513	-4201.7162	NaN	NaN	0.6863	0.7399	0.1233	0.0239	0.0492	0.0242	0.0395
0.0	0.0	0.0	-2073.2513	-2693.7162	NaN	NaN	0.5651	0.7303	0.1287	0.0238	0.0512	0.0248	0.0412
0.0	0.0	0.0	-3016.2513	-1619.7162	NaN	NaN	0.3494	0.7371	0.1245	0.0232	0.0501	0.0245	0.0406
0.0	0.0	0.0	-53.2513	-4491.7162	NaN	NaN	0.9883	0.7412	0.1212	0.0229	0.0497	0.0245	0.0404
0.0	0.0	0.0	-2261.2513	-3067.7162	NaN	NaN	0.5757	0.7403	0.1219	0.0225	0.0502	0.0247	0.0404
0.0	0.0	0.0	-2294.2513	474.2838	NaN	NaN	-0.2606	0.7201	0.1354	0.0228	0.0535	0.0255	0.0427
0.0	0.0	0.0	94.7487	-1732.7162	NaN	NaN	1.0578	0.7062	0.1449	0.0232	0.0556	0.0259	0.0441
0.0	0.0	0.0	-1887.2513	0.2838	NaN	NaN	-0.0002	0.6991	0.1493	0.0234	0.0568	0.0262	0.0453
0.0	0.0	0.0	-993.2513	-2147.7162	NaN	NaN	0.6838	0.7021	0.1474	0.0234	0.056	0.026	0.0451
0.0	0.0	0.0	-1033.2513	-866.7162	NaN	NaN	0.4562	0.6949	0.1515	0.0236	0.0573	0.0264	0.0464
0.0	0.0	0.0	-2687.2513	110.2838	NaN	NaN	-0.0428	0.7011	0.1474	0.0234	0.0559	0.026	0.0462
0.0	0.0	0.0	-2538.2513	-369.7162	NaN	NaN	0.1271	0.7077	0.1427	0.0232	0.0545	0.0256	0.0463
0.0	0.0	0.0	-2343.2513	-2446.7162	NaN	NaN	0.5108	0.7249	0.1315	0.0228	0.0513	0.0247	0.0449
0.0	0.0	0.0	-3258.2513	-2587.7162	NaN	NaN	0.4426	0.732	0.1265	0.0224	0.0506	0.0246	0.044
0.0	0.0	0.0	-2836.2513	93.2838	NaN	NaN	-0.034	0.7226	0.1327	0.0228	0.0521	0.0248	0.045
0.0	0.0	0.0	-2339.2513	-2040.7162	NaN	NaN	0.4659	0.7233	0.1324	0.0227	0.0521	0.0247	0.0447
0.0	0.0	0.0	-3525.2513	198.2838	NaN	NaN	-0.0596	0.7014	0.1466	0.0233	0.0561	0.0258	0.0469
0.0	0.0	0.0	572.7487	-1011.7162	NaN	NaN	1.3	0.6895	0.1541	0.0237	0.058	0.0265	0.0483
0.0	0.0	0.0	-2602.2513	-1163.7162	NaN	NaN	0.309	0.6986	0.1475	0.0234	0.0565	0.0261	0.0479
0.0	0.0	0.0	-1737.2513	-1416.7162	NaN	NaN	0.4492	0.6949	0.1491	0.0235	0.0576	0.0266	0.0484
0.0	0.0	0.0	-1623.2513	-1951.7162	NaN	NaN	0.5459	0.7063	0.1415	0.0231	0.0556	0.026	0.0474
0.0	0.0	0.0	-1844.2513	-1965.7162	NaN	NaN	0.5159	0.7056	0.1415	0.023	0.0561	0.0263	0.0476
0.0	0.0	0.0	-1927.2513	-2525.7162	NaN	NaN	0.5672	0.7063	0.1412	0.0228	0.0559	0.026	0.0478
0.0	0.0	0.0	-2137.2513	-744.7162	NaN	NaN	0.2584	0.7015	0.1446	0.0229	0.0569	0.0262	0.0479
0.0	0.0	0.0	-760.2513	86.2838	NaN	NaN	-0.128	0.6693	0.1655	0.0239	0.0632	0.028	0.0501
0.0	0.0	0.0	-1987.2513	442.2838	NaN	NaN	-0.2863	0.674	0.1628	0.0236	0.0621	0.0273	0.0502
0.0	0.0	0.0	-1218.2513	-1951.7162	NaN	NaN	0.6157	0.682	0.157	0.0234	0.0607	0.0272	0.0497
0.0	0.0	0.0	-3409.2513	383.2838	NaN	NaN	-0.1267	0.6869	0.1537	0.0233	0.0599	0.0269	0.0493
0.0	0.0	0.0	-633.2513	-1992.7162	NaN	NaN	0.7589	0.6877	0.1532	0.0232	0.0599	0.0269	0.0491
0.0	0.0	0.0	-2144.2513	1194.2838	NaN	NaN	-0.3	0.6732	0.1629	0.0237	0.0627	0.0273	0.0501
0.0	0.0	0.0	-1519.2513	-691.7162	NaN	NaN	0.3129	0.6631	0.1698	0.0239	0.0648	0.0276	0.0506
0.0	0.0	0.0	-1695.2513	-2411.7162	NaN	NaN	0.5872	0.6644	0.1697	0.0238	0.0642	0.0272	0.0508
0.0	0.0	0.0	-1710.2513	603.2838	NaN	NaN	-0.3	0.6461	0.1812	0.0245	0.0688	0.0283	0.0511
0.0	0.0	0.0	-2062.2513	-834.7162	NaN	NaN	0.2881	0.6784	0.1604	0.0233	0.0619	0.0266	0.0493
0.0	0.0	0.0	-2643.2513	-3418.7162	NaN	NaN	0.564	0.7121	0.1384	0.0222	0.0557	0.0252	0.0465
0.0	0.0	0.0	-2392.2513	-2132.7162	NaN	NaN	0.4713	0.6969	0.148	0.0227	0.059	0.0259	0.0476
0.0	0.0	0.0	-3040.2513	-667.7162	NaN	NaN	0.1801	0.6766	0.1631	0.0232	0.0625	0.0262	0.0484
0.0	0.0	0.0	-882.2513	2088.2838	NaN	NaN	1.3	0.6296	0.1938	0.0249	0.0728	0.0282	0.0507
0.0	0.0	0.0	-615.2513	1444.2838	NaN	NaN	1.3	0.6353	0.1898	0.0247	0.0722	0.0278	0.0503
0.0	0.0	0.0	-1105.2513	-1971.7162	NaN	NaN	0.6408	0.6592	0.1743	0.0239	0.067	0.0269	0.0487
0.0	0.0	0.0	-1402.2513	-581.7162	NaN	NaN	0.2932	0.6667	0.1688	0.0239	0.0655	0.0267	0.0484
0.0	0.0	0.0	-1403.2513	-1309.7162	NaN	NaN	0.4828	0.6709	0.1664	0.0239	0.0642	0.0263	0.0483
0.0	0.0	0.0	-3328.2513	958.2838	NaN	NaN	-0.3	0.6644	0.171	0.0243	0.0653	0.0263	0.0487
0.0	0.0	0.0	-1341.2513	578.2838	NaN	NaN	-0.3	0.6729	0.1658	0.0241	0.0635	0.0256	0.0482
0.0	0.0	0.0	-1520.2513	424.2838	NaN	NaN	-0.3	0.6795	0.1616	0.0241	0.0619	0.0252	0.0476
0.0	0.0	0.0	-2991.2513	-2051.7162	NaN	NaN	0.4068	0.6874	0.1569	0.0239	0.06	0.0246	0.0471
0.0	0.0	0.0	-2570.2513	-87.7162	NaN	NaN	0.033	0.6919	0.1543	0.0239	0.0588	0.0243	0.0468
0.0	0.0	0.0	-1983.2513	-20.7162	NaN	NaN	0.0103	0.683	0.1606	0.0243	0.0601	0.0244	0.0476
0.0	0.0	0.0	-2602.2513	105.2838	NaN	NaN	-0.0422	0.6792	0.1638	0.0247	0.0604	0.0242	0.0477
0.0	0.0	0.0	-1832.2513	-165.7162	NaN	NaN	0.0829	0.6795	0.1643	0.0247	0.06	0.0241	0.0474
0.0	0.0	0.0	-2970.2513	2214.2838	NaN	NaN	-0.3	0.675	0.167	0.025	0.061	0.0244	0.0477
0.0	0.0	0.0	-1306.2513	-3156.7162	NaN	NaN	0.7073	0.6993	0.1508	0.0243	0.0559	0.0235	0.0461
0.0	0.0	0.0	-3412.2513	99.2838	NaN	NaN	-0.03	0.6926	0.1546	0.0245	0.0573	0.0237	0.0472
0.0	0.0	0.0	-533.2513	1136.2838	NaN	NaN	1.3	0.6767	0.165	0.0251	0.0608	0.0243	0.048
0.0	0.0	0.0	-2217.2513	-1865.7162	NaN	NaN	0.457	0.7001	0.1499	0.0242	0.0562	0.0232	0.0464
0.0	0.0	0.0	-3919.2513	-723.7162	NaN	NaN	0.1559	0.6946	0.1527	0.0243	0.0577	0.0236	0.0472
0.0	0.0	0.0	-3301.2513	-957.7162	NaN	NaN	0.2249	0.7037	0.1479	0.024	0.0555	0.023	0.0459
0.0	0.0	0.0	-2526.2513	241.2838	NaN	NaN	-0.1056	0.6918	0.1562	0.0243	0.0577	0.0231	0.0469
0.0	0.0	0.0	-855.2513	151.2838	NaN	NaN	-0.2149	0.6737	0.1683	0.025	0.0616	0.0236	0.0478
0.0	0.0	0.0	-3181.2513	-1413.7162	NaN	NaN	0.3077	0.691	0.1573	0.0245	0.0581	0.023	0.0461
0.0	0.0	0.0	-2316.2513	-417.7162	NaN	NaN	0.1528	0.6933	0.1545	0.0246	0.058	0.0234	0.0463
0.0	0.0	0.0	-1968.2513	-1237.7162	NaN	NaN	0.3861	0.7134	0.141	0.024	0.0545	0.0227	0.0444
0.0	0.0	0.0	-1224.2513	-2215.7162	NaN	NaN	0.6441	0.7078	0.1433	0.0242	0.0558	0.0232	0.0456
0.0	0.0	0.0	-823.2513	-1559.7162	NaN	NaN	0.6545	0.707	0.144	0.0242	0.0558	0.023	0.046
0.0	0.0	0.0	-2615.2513	-743.7162	NaN	NaN	0.2214	0.6893	0.1548	0.0249	0.0588	0.0238	0.0484
0.0	0.0	0.0	-2312.2513	-2953.7162	NaN	NaN	0.5609	0.6858	0.1578	0.025	0.0589	0.0236	0.0489
0.0	0.0	0.0	-1182.2513	991.2838	NaN	NaN	-0.3	0.6705	0.1667	0.0257	0.0623	0.0245	0.0504
0.0	0.0	0.0	-2806.2513	-2276.7162	NaN	NaN	0.4479	0.7163	0.1368	0.0245	0.0534	0.0229	0.0461
0.0	0.0	0.0	-1365.2513	-4670.7162	NaN	NaN	0.7738	0.7338	0.1231	0.0245	0.0509	0.0229	0.0449
0.0	0.0	0.0	-2266.2513	-3937.7162	NaN	NaN	0.6347	0.7349	0.1232	0.0238	0.0512	0.0229	0.044
0.0	0.0	0.0	-521.2513	2622.2838	NaN	NaN	1.2481	0.6706	0.1652	0.0262	0.0617	0.0252	0.0511
0.0	0.0	0.0	-786.2513	-852.7162	NaN	NaN	0.5203	0.6843	0.1576	0.0257	0.0583	0.024	0.0501
0.0	0.0	0.0	-1754.2513	-99.7162	NaN	NaN	0.0538	0.6724	0.1628	0.0262	0.061	0.0251	0.0525
0.0	0.0	0.0	-1516.2513	-2606.7162	NaN	NaN	0.6322	0.7027	0.144	0.0253	0.0549	0.0237	0.0494
0.0	0.0	0.0	-1203.2513	298.2838	NaN	NaN	-0.3	0.6898	0.1503	0.0259	0.0575	0.0246	0.0519
0.0	0.0	0.0	-3104.2513	-1501.7162	NaN	NaN	0.326	0.7181	0.1334	0.025	0.0522	0.0232	0.0482
0.0	0.0	0.0	-2558.2513	-2160.7162	NaN	NaN	0.4579	0.7245	0.1275	0.0249	0.0519	0.0234	0.0478
0.0	0.0	0.0	-2260.2513	-2831.7162	NaN	NaN	0.5561	0.7348	0.1216	0.0245	0.0502	0.0231	0.0459
0.0	0.0	0.0	-3194.2513	-905.7162	NaN	NaN	0.2209	0.7281	0.1255	0.0243	0.0517	0.0233	0.0471
0.0	0.0	0.0	-554.2513	-1902.7162	NaN	NaN	0.7744	0.7165	0.1334	0.0243	0.0538	0.0236	0.0484
0.0	0.0	0.0	-3189.2513	1754.2838	NaN	NaN	-0.3	0.6915	0.1497	0.0252	0.058	0.0242	0.0514
0.0	0.0	0.0	-3453.2513	-1168.7162	NaN	NaN	0.2529	0.6976	0.1466	0.0248	0.0566	0.0237	0.0507
0.0	0.0	0.0	-540.2513	-150.7162	NaN	NaN	0.2181	0.6795	0.1584	0.0252	0.0601	0.0243	0.0525
0.0	0.0	0.0	-1951.2513	-319.7162	NaN	NaN	0.1408	0.6822	0.1571	0.0251	0.06	0.0241	0.0515
0.0	0.0	0.0	-4380.2513	-959.7162	NaN	NaN	0.1797	0.7152	0.1361	0.0241	0.054	0.023	0.0476
0.0	0.0	0.0	-2932.2513	-2342.7162	NaN	NaN	0.4441	0.7268	0.1277	0.024	0.0523	0.023	0.0462
0.0	0.0	0.0	-2590.2513	-3766.7162	NaN	NaN	0.5925	0.7432	0.1171	0.0233	0.05	0.0226	0.0438
0.0	0.0	0.0	-2439.2513	-1786.7162	NaN	NaN	0.4228	0.7195	0.133	0.0235	0.0545	0.0234	0.0462
0.0	0.0	0.0	-1500.2513	-2317.7162	NaN	NaN	0.6071	0.6858	0.1571	0.0244	0.0602	0.024	0.0485
0.0	0.0	0.0	-808.2513	-904.7162	NaN	NaN	0.5282	0.659	0.1756	0.0253	0.0657	0.0247	0.0497
0.0	0.0	0.0	-2144.2513	-1735.7162	NaN	NaN	0.4474	0.6668	0.1716	0.0249	0.0635	0.0242	0.049
0.0	0.0	0.0	-2090.2513	-811.7162	NaN	NaN	0.2797	0.6586	0.1776	0.0253	0.0651	0.0245	0.0489
0.0	0.0	0.0	-3100.2513	864.2838	NaN	NaN	-0.3	0.6655	0.1747	0.0252	0.063	0.0239	0.0476
0.0	0.0	0.0	-3253.2513	983.2838	NaN	NaN	-0.3	0.6657	0.1752	0.0254	0.0627	0.0235	0.0474
0.0	0.0	0.0	-1037.2513	-3551.7162	NaN	NaN	0.774	0.6737	0.1703	0.0253	0.0606	0.023	0.0469
0.0	0.0	0.0	-1857.2513	-1834.7162	NaN	NaN	0.4969	0.6533	0.1848	0.0262	0.0638	0.0236	0.0483
0.0	0.0	0.0	-958.2513	3105.2838	NaN	NaN	1.3	0.6334	0.1988	0.0274	0.0677	0.0244	0.0484
0.0	0.0	0.0	-2071.2513	-1385.7162	NaN	NaN	0.4008	0.6594	0.1821	0.0264	0.0616	0.0231	0.0474
0.0	0.0	0.0	-2982.2513	-608.7162	NaN	NaN	0.1695	0.6498	0.1882	0.027	0.0634	0.0237	0.0479
0.0	0.0	0.0	-4306.2513	-1359.7162	NaN	NaN	0.24	0.6708	0.1762	0.0263	0.0583	0.0224	0.046
0.0	0.0	0.0	-675.2513	-259.7162	NaN	NaN	0.2778	0.6296	0.2042	0.0275	0.0664	0.0239	0.0484
0.0	0.0	0.0	-727.2513	-438.7162	NaN	NaN	0.3763	0.6413	0.1974	0.0272	0.064	0.0234	0.0468
0.0	0.0	0.0	-3148.2513	926.2838	NaN	NaN	-0.3	0.6547	0.1868	0.027	0.0618	0.0235	0.0462
0.0	0.0	0.0	-1113.2513	-2680.7162	NaN	NaN	0.7066	0.6797	0.1696	0.0263	0.057	0.0226	0.0449
0.0	0.0	0.0	-1607.2513	-1114.7162	NaN	NaN	0.4095	0.6626	0.1809	0.0263	0.0604	0.0233	0.0465
0.0	0.0	0.0	-730.2513	-1002.7162	NaN	NaN	0.5786	0.6437	0.1945	0.027	0.064	0.0235	0.0474
0.0	0.0	0.0	200.7487	2275.2838	NaN	NaN	0.9189	0.6225	0.2074	0.0279	0.0694	0.0243	0.0485
0.0	0.0	0.0	-1589.2513	-379.7162	NaN	NaN	0.1929	0.6441	0.1935	0.0271	0.0646	0.0236	0.0472
0.0	0.0	0.0	-883.2513	-872.7162	NaN	NaN	0.497	0.65	0.189	0.0269	0.0637	0.0236	0.0467
0.0	0.0	0.0	-1749.2513	-2087.7162	NaN	NaN	0.5441	0.6758	0.1718	0.0262	0.0583	0.0226	0.0452
0.0	0.0	0.0	-1849.2513	-1723.7162	NaN	NaN	0.4824	0.6747	0.1717	0.0263	0.0589	0.0228	0.0456
0.0	0.0	0.0	-1118.2513	-2286.7162	NaN	NaN	0.6716	0.6786	0.169	0.0263	0.0584	0.0227	0.0451
0.0	0.0	0.0	-2017.2513	-3191.7162	NaN	NaN	0.6127	0.683	0.1659	0.0261	0.0575	0.0227	0.0448
0.0	0.0	0.0	-651.2513	-2203.7162	NaN	NaN	0.7719	0.6706	0.1745	0.0263	0.0602	0.0232	0.0453
0.0	0.0	0.0	-2849.2513	-1472.7162	NaN	NaN	0.3408	0.6822	0.1669	0.0258	0.058	0.0228	0.0444
0.0	0.0	0.0	-2878.2513	-3995.7162	NaN	NaN	0.5813	0.6765	0.1712	0.0256	0.0589	0.0229	0.0449
0.0	0.0	0.0	-1361.2513	428.2838	NaN	NaN	-0.3	0.6467	0.1914	0.0264	0.0657	0.024	0.0457
0.0	0.0	0.0	-1051.2513	-2388.7162	NaN	NaN	0.6944	0.647	0.1925	0.0263	0.0654	0.0239	0.0449
0.0	0.0	0.0	-1565.2513	-198.7162	NaN	NaN	0.1127	0.6405	0.1969	0.0267	0.067	0.0242	0.0447
0.0	0.0	0.0	-2607.2513	-3093.7162	NaN	NaN	0.5427	0.6532	0.1907	0.0264	0.063	0.0234	0.0433
0.0	0.0	0.0	-2117.2513	-1919.7162	NaN	NaN	0.4755	0.6276	0.2105	0.0282	0.0643	0.0232	0.0462
0.0	0.0	0.0	903.7487	-891.7162	NaN	NaN	-0.3	0.5453	0.276	0.0341	0.067	0.0227	0.0549
0.0	0.0	0.0	-734.2513	-2085.7162	NaN	NaN	0.7396	0.4629	0.346	0.0391	0.0701	0.022	0.0598
0.0	0.0	0.0	-855.2513	942.2838	NaN	NaN	1.3	0.4368	0.3691	0.0397	0.0726	0.0221	0.0597
0.0	0.0	0.0	-537.2513	-2639.7162	NaN	NaN	0.8309	0.4836	0.3324	0.0373	0.0659	0.0206	0.0603
0.0	0.0	0.0	-1600.2513	-2024.7162	NaN	NaN	0.5585	0.4941	0.3246	0.0373	0.0644	0.0206	0.059
0.0	0.0	0.0	-1731.2513	-2821.7162	NaN	NaN	0.6198	0.5049	0.3178	0.0371	0.0617	0.02	0.0586
0.0	0.0	0.0	-1627.2513	408.2838	NaN	NaN	-0.3	0.4642	0.3493	0.0393	0.0675	0.0208	0.059
0.0	0.0	0.0	-387.2513	-1904.7162	NaN	NaN	0.831	0.4558	0.357	0.0395	0.0678	0.0203	0.0596
0.0	0.0	0.0	-649.2513	420.2838	NaN	NaN	-0.3	0.4332	0.374	0.0403	0.071	0.0209	0.0606
0.0	0.0	0.0	-416.2513	-2905.7162	NaN	NaN	0.8747	0.4626	0.3512	0.0389	0.0661	0.0202	0.0611
0.0	0.0	0.0	-1537.2513	-2444.7162	NaN	NaN	0.6139	0.4687	0.3455	0.0389	0.0652	0.0204	0.0613
0.0	0.0	0.0	-3476.2513	-448.7162	NaN	NaN	0.1143	0.4808	0.3361	0.0386	0.0631	0.0201	0.0613
0.0	0.0	0.0	-2004.2513	-967.7162	NaN	NaN	0.3256	0.4702	0.3438	0.0391	0.0647	0.0206	0.0616
0.0	0.0	0.0	-2505.2513	-1592.7162	NaN	NaN	0.3887	0.4984	0.3213	0.038	0.0604	0.0198	0.062
0.0	0.0	0.0	-2531.2513	415.2838	NaN	NaN	-0.1963	0.4768	0.338	0.0392	0.0632	0.0205	0.0623
0.0	0.0	0.0	-1604.2513	-1349.7162	NaN	NaN	0.4569	0.4754	0.3397	0.0393	0.0625	0.0203	0.0628
0.0	0.0	0.0	-951.2513	1163.2838	NaN	NaN	1.3	0.4463	0.3619	0.0402	0.0665	0.0211	0.0639
0.0	0.0	0.0	-1735.2513	855.2838	NaN	NaN	-0.3	0.4672	0.343	0.0392	0.0638	0.021	0.0659
0.0	0.0	0.0	-2079.2513	-3779.7162	NaN	NaN	0.6451	0.5156	0.3019	0.038	0.0575	0.0202	0.0667
0.0	0.0	0.0	-2172.2513	-3230.7162	NaN	NaN	0.598	0.5235	0.2932	0.0384	0.057	0.0205	0.0675
0.0	0.0	0.0	-1769.2513	-35.7162	NaN	NaN	0.0198	0.509	0.3042	0.0391	0.0591	0.0211	0.0675
0.0	0.0	0.0	-3873.2513	-1481.7162	NaN	NaN	0.2767	0.5356	0.2826	0.0376	0.0556	0.0203	0.0682
0.0	0.0	0.0	-3205.2513	-1418.7162	NaN	NaN	0.3068	0.514	0.2997	0.0382	0.0591	0.0211	0.0679
0.0	0.0	0.0	-2397.2513	-447.7162	NaN	NaN	0.1574	0.4924	0.3178	0.0386	0.0624	0.0218	0.067
0.0	0.0	0.0	-3717.2513	-1690.7162	NaN	NaN	0.3126	0.4957	0.3153	0.0376	0.0621	0.0216	0.0677
0.0	0.0	0.0	-2965.2513	911.2838	NaN	NaN	-0.3	0.4778	0.3294	0.0381	0.0657	0.0223	0.0668
0.0	0.0	0.0	-1793.2513	-3714.7162	NaN	NaN	0.6744	0.5246	0.2909	0.0363	0.0591	0.0209	0.0682
0.0	0.0	0.0	-3253.2513	-1665.7162	NaN	NaN	0.3386	0.4908	0.3196	0.0376	0.0643	0.022	0.0658
0.0	0.0	0.0	-1896.2513	-792.7162	NaN	NaN	0.2948	0.4688	0.3398	0.0375	0.0668	0.0221	0.065
0.0	0.0	0.0	-1812.2513	-480.7162	NaN	NaN	0.2096	0.442	0.3638	0.0377	0.0708	0.0224	0.0633
0.0	0.0	0.0	-1781.2513	-702.7162	NaN	NaN	0.2829	0.4459	0.3606	0.0368	0.0707	0.0222	0.0638
0.0	0.0	0.0	258.7487	-3369.7162	NaN	NaN	1.0832	0.4634	0.3463	0.0363	0.0682	0.022	0.0637
0.0	0.0	0.0	-459.2513	-3314.7162	NaN	NaN	0.8783	0.4575	0.3518	0.0367	0.0691	0.0224	0.0625
0.0	0.0	0.0	-3733.2513	-2541.7162	NaN	NaN	0.4051	0.4457	0.3629	0.037	0.0703	0.0222	0.0618
0.0	0.0	0.0	-437.2513	-868.7162	NaN	NaN	0.6652	0.402	0.3991	0.039	0.0772	0.0228	0.06
0.0	0.0	0.0	-3155.2513	716.2838	NaN	NaN	-0.2937	0.3942	0.4042	0.0388	0.0793	0.0226	0.0609
0.0	0.0	0.0	-1823.2513	-2833.7162	NaN	NaN	0.6085	0.432	0.3734	0.037	0.073	0.0216	0.063
0.0	0.0	0.0	-821.2513	-1750.7162	NaN	NaN	0.6807	0.4259	0.3789	0.0381	0.0736	0.0222	0.0613
0.0	0.0	0.0	-2359.2513	-2607.7162	NaN	NaN	0.525	0.4338	0.3744	0.038	0.0708	0.0215	0.0616
0.0	0.0	0.0	-1646.2513	-1101.7162	NaN	NaN	0.4009	0.4093	0.398	0.0391	0.0731	0.0212	0.0592
0.0	0.0	0.0	-1862.2513	-136.7162	NaN	NaN	0.0684	0.3714	0.4303	0.0405	0.0781	0.0216	0.058
0.0	0.0	0.0	-904.2513	-1572.7162	NaN	NaN	0.6349	0.3491	0.4485	0.0411	0.0812	0.0217	0.0583
0.0	0.0	0.0	-533.2513	720.2838	NaN	NaN	1.3	0.3453	0.4515	0.0408	0.0818	0.0216	0.059
0.0	0.0	0.0	-2280.2513	107.2838	NaN	NaN	-0.0494	0.3513	0.4463	0.0407	0.0807	0.0214	0.0596
0.0	0.0	0.0	-932.2513	-2346.7162	NaN	NaN	0.7157	0.3803	0.4225	0.0397	0.0758	0.0206	0.0611
0.0	0.0	0.0	-3314.2513	-1165.7162	NaN	NaN	0.2602	0.3844	0.42	0.0401	0.0746	0.0205	0.0605
0.0	0.0	0.0	-492.2513	-1602.7162	NaN	NaN	0.765	0.3763	0.4263	0.0407	0.0755	0.0207	0.0605
0.0	0.0	0.0	-259.2513	-3347.7162	NaN	NaN	0.9281	0.3937	0.4132	0.0397	0.0725	0.0201	0.0608
0.0	0.0	0.0	-2831.2513	-2247.7162	NaN	NaN	0.4426	0.3663	0.435	0.0412	0.0775	0.021	0.059
0.0	0.0	0.0	-3612.2513	185.2838	NaN	NaN	-0.0541	0.3716	0.4301	0.0409	0.0772	0.0208	0.0594
0.0	0.0	0.0	-1431.2513	-1478.7162	NaN	NaN	0.5082	0.3318	0.4639	0.0424	0.0836	0.0217	0.0567
0.0	0.0	0.0	-1329.2513	1902.2838	NaN	NaN	1.3	0.3199	0.4703	0.043	0.0866	0.0219	0.0584
0.0	0.0	0.0	-391.2513	338.2838	NaN	NaN	-0.3	0.3077	0.4818	0.0433	0.0881	0.0221	0.057
0.0	0.0	0.0	-4106.2513	2517.2838	NaN	NaN	-0.3	0.3206	0.4684	0.0429	0.0866	0.0217	0.0598
0.0	0.0	0.0	-897.2513	1314.2838	NaN	NaN	1.3	0.3303	0.4619	0.0424	0.085	0.0215	0.0588
0.0	0.0	0.0	-1936.2513	-3262.7162	NaN	NaN	0.6276	0.4009	0.4027	0.0395	0.075	0.0195	0.0624
0.0	0.0	0.0	-1303.2513	-1607.7162	NaN	NaN	0.5523	0.3807	0.4203	0.0416	0.079	0.0208	0.0576
0.0	0.0	0.0	-4495.2513	-4753.7162	NaN	NaN	0.514	0.4354	0.3749	0.0395	0.0708	0.0189	0.0605
0.0	0.0	0.0	-3709.2513	919.2838	NaN	NaN	-0.3	0.3381	0.4556	0.0437	0.0868	0.0219	0.054
0.0	0.0	0.0	-2535.2513	-1696.7162	NaN	NaN	0.4009	0.3765	0.4211	0.041	0.0814	0.0205	0.0595
0.0	0.0	0.0	-3213.2513	-1156.7162	NaN	NaN	0.2647	0.3323	0.4619	0.0425	0.088	0.0221	0.0532
0.0	0.0	0.0	-1459.2513	-3360.7162	NaN	NaN	0.6972	0.3567	0.4377	0.0413	0.0853	0.0214	0.0576
0.0	0.0	0.0	-2056.2513	-2396.7162	NaN	NaN	0.5382	0.3216	0.4706	0.0426	0.0902	0.0227	0.0524
0.0	0.0	0.0	-2467.2513	-1376.7162	NaN	NaN	0.3581	0.3355	0.4551	0.042	0.0891	0.0224	0.056
0.0	0.0	0.0	-2001.2513	-1789.7162	NaN	NaN	0.4721	0.3093	0.4803	0.043	0.0926	0.0232	0.0517
0.0	0.0	0.0	-2547.2513	-2958.7162	NaN	NaN	0.5374	0.3223	0.4669	0.0423	0.0914	0.0228	0.0543
0.0	0.0	0.0	-1446.2513	-958.7162	NaN	NaN	0.3986	0.2938	0.493	0.0435	0.0956	0.0236	0.0504
0.0	0.0	0.0	-1654.2513	-2683.7162	NaN	NaN	0.6187	0.306	0.4807	0.0427	0.0943	0.0232	0.0531
0.0	0.0	0.0	-2194.2513	389.2838	NaN	NaN	-0.2157	0.2822	0.5021	0.0437	0.0979	0.024	0.0501
0.0	0.0	0.0	-1611.2513	-801.7162	NaN	NaN	0.3323	0.2927	0.4914	0.043	0.0964	0.0237	0.0528
0.0	0.0	0.0	-1708.2513	-493.7162	NaN	NaN	0.2242	0.284	0.5004	0.0432	0.0972	0.024	0.0513
0.0	0.0	0.0	-1943.2513	-1515.7162	NaN	NaN	0.4382	0.2982	0.4875	0.0426	0.0947	0.0235	0.0535
0.0	0.0	0.0	-2159.2513	370.2838	NaN	NaN	-0.207	0.2933	0.4924	0.043	0.0954	0.0236	0.0523
0.0	0.0	0.0	-1129.2513	126.2838	NaN	NaN	-0.1259	0.3175	0.471	0.0418	0.0918	0.0229	0.0549
0.0	0.0	0.0	-4274.2513	663.2838	NaN	NaN	-0.1837	0.3306	0.4619	0.0414	0.0895	0.0223	0.0542
0.0	0.0	0.0	-1520.2513	-2358.7162	NaN	NaN	0.6081	0.3291	0.4618	0.0417	0.0901	0.0225	0.0549
0.0	0.0	0.0	-2265.2513	-1160.7162	NaN	NaN	0.3388	0.3164	0.4736	0.0419	0.0916	0.0228	0.0536
0.0	0.0	0.0	-528.2513	-2071.7162	NaN	NaN	0.7968	0.3082	0.4788	0.042	0.0934	0.0232	0.0544
0.0	0.0	0.0	-2235.2513	-2313.7162	NaN	NaN	0.5086	0.3211	0.4703	0.0408	0.0904	0.0226	0.0549
0.0	0.0	0.0	-2372.2513	-2771.7162	NaN	NaN	0.5388	0.3188	0.4725	0.041	0.0907	0.0228	0.0542
0.0	0.0	0.0	-2136.2513	-869.7162	NaN	NaN	0.2893	0.3151	0.4743	0.0414	0.0916	0.023	0.0546
0.0	0.0	0.0	-3552.2513	-1258.7162	NaN	NaN	0.2616	0.3277	0.466	0.0404	0.0886	0.0225	0.0548
0.0	0.0	0.0	-3458.2513	-3408.7162	NaN	NaN	0.4964	0.314	0.4779	0.0414	0.0904	0.0227	0.0537
0.0	0.0	0.0	1238.7487	-846.7162	NaN	NaN	-0.3	0.2808	0.5035	0.0432	0.0966	0.0239	0.052
0.0	0.0	0.0	-953.2513	-1273.7162	NaN	NaN	0.572	0.2793	0.5054	0.043	0.0963	0.0236	0.0523
0.0	0.0	0.0	-828.2513	596.2838	NaN	NaN	-0.3	0.2646	0.5171	0.0437	0.0995	0.024	0.0511
0.0	0.0	0.0	-2074.2513	-2036.7162	NaN	NaN	0.4954	0.2834	0.5023	0.0429	0.0954	0.0231	0.0529
0.0	0.0	0.0	-3196.2513	-1099.7162	NaN	NaN	0.256	0.2734	0.5109	0.0439	0.0968	0.0233	0.0518
0.0	0.0	0.0	-2308.2513	552.2838	NaN	NaN	-0.3	0.2749	0.5082	0.044	0.0966	0.0232	0.053
0.0	0.0	0.0	-2108.2513	-1232.7162	NaN	NaN	0.369	0.2835	0.5017	0.0438	0.0946	0.023	0.0534
0.0	0.0	0.0	-1319.2513	-1431.7162	NaN	NaN	0.5204	0.2837	0.5003	0.044	0.0952	0.0233	0.0535
0.0	0.0	0.0	-2646.2513	-2614.7162	NaN	NaN	0.497	0.2966	0.49	0.0436	0.0927	0.023	0.0541
0.0	0.0	0.0	-1349.2513	-3121.7162	NaN	NaN	0.6982	0.2976	0.4892	0.0438	0.0924	0.023	0.054
0.0	0.0	0.0	-1786.2513	-1891.7162	NaN	NaN	0.5143	0.2962	0.4902	0.044	0.0924	0.0229	0.0542
0.0	0.0	0.0	-1470.2513	-2499.7162	NaN	NaN	0.6297	0.2942	0.493	0.0441	0.0921	0.0227	0.0539
0.0	0.0	0.0	-3768.2513	-881.7162	NaN	NaN	0.1896	0.2753	0.5085	0.0449	0.0954	0.0233	0.0526
0.0	0.0	0.0	-2952.2513	1613.2838	NaN	NaN	-0.3	0.2582	0.5218	0.0454	0.0991	0.0242	0.0513
0.0	0.0	0.0	-1377.2513	-467.7162	NaN	NaN	0.2535	0.28	0.5041	0.0442	0.0947	0.0235	0.0537
0.0	0.0	0.0	-498.2513	-3692.7162	NaN	NaN	0.8811	0.278	0.507	0.0448	0.0941	0.0234	0.0528
0.0	0.0	0.0	-2200.2513	-1166.7162	NaN	NaN	0.3465	0.2793	0.5051	0.0453	0.0937	0.0235	0.0532
0.0	0.0	0.0	-937.2513	-1682.7162	NaN	NaN	0.6423	0.2641	0.5191	0.046	0.0952	0.0235	0.0521
0.0	0.0	0.0	-1249.2513	4587.2838	NaN	NaN	1.3	0.2486	0.5301	0.0463	0.0989	0.0241	0.052
0.0	0.0	0.0	-1525.2513	-3923.7162	NaN	NaN	0.7201	0.2917	0.4943	0.0443	0.0906	0.0225	0.0565
0.0	0.0	0.0	-2061.2513	745.2838	NaN	NaN	-0.3	0.2902	0.4956	0.045	0.0911	0.0228	0.0553
0.0	0.0	0.0	-347.2513	-1369.7162	NaN	NaN	0.7978	0.3323	0.4596	0.0434	0.0842	0.0216	0.0588
0.0	0.0	0.0	-3470.2513	-2691.7162	NaN	NaN	0.4368	0.351	0.4454	0.0431	0.0806	0.0209	0.059
0.0	0.0	0.0	-2958.2513	-3414.7162	NaN	NaN	0.5358	0.3361	0.4577	0.0444	0.0826	0.0213	0.058
0.0	0.0	0.0	-1381.2513	247.2838	NaN	NaN	-0.2181	0.299	0.4886	0.0461	0.088	0.0224	0.056
0.0	0.0	0.0	1357.7487	-414.7162	NaN	NaN	-0.3	0.271	0.5114	0.0467	0.0931	0.0231	0.0547
0.0	0.0	0.0	-1548.2513	1360.2838	NaN	NaN	-0.3	0.2771	0.5049	0.046	0.0927	0.0229	0.0563
0.0	0.0	0.0	-2724.2513	-466.7162	NaN	NaN	0.1463	0.3104	0.4773	0.0447	0.087	0.0219	0.0588
0.0	0.0	0.0	-2920.2513	-375.7162	NaN	NaN	0.114	0.3237	0.4651	0.0448	0.0851	0.0215	0.0598
0.0	0.0	0.0	-3987.2513	-4198.7162	NaN	NaN	0.5129	0.3487	0.4456	0.0438	0.08	0.0203	0.0615
0.0	0.0	0.0	-885.2513	-1684.7162	NaN	NaN	0.6555	0.3067	0.4808	0.046	0.0871	0.0217	0.0577
0.0	0.0	0.0	-2552.2513	-909.7162	NaN	NaN	0.2628	0.3224	0.4668	0.0449	0.0847	0.0213	0.06
0.0	0.0	0.0	-1928.2513	-2961.7162	NaN	NaN	0.6057	0.3066	0.4814	0.0453	0.0874	0.0219	0.0574
0.0	0.0	0.0	-3569.2513	-1534.7162	NaN	NaN	0.3007	0.3184	0.469	0.045	0.0864	0.0216	0.0596
0.0	0.0	0.0	-2281.2513	-127.7162	NaN	NaN	0.053	0.2944	0.4895	0.0461	0.0909	0.0226	0.0565
0.0	0.0	0.0	-3771.2513	-1902.7162	NaN	NaN	0.3353	0.3311	0.4573	0.0439	0.0848	0.0212	0.0617
0.0	0.0	0.0	-1291.2513	-2800.7162	NaN	NaN	0.6844	0.2792	0.5034	0.0465	0.093	0.0227	0.0551
0.0	0.0	0.0	-1991.2513	1095.2838	NaN	NaN	-0.3	0.292	0.4887	0.0451	0.0922	0.0225	0.0594
0.0	0.0	0.0	-3684.2513	644.2838	NaN	NaN	-0.2119	0.2801	0.5029	0.0453	0.0931	0.0227	0.0558
0.0	0.0	0.0	-2348.2513	785.2838	NaN	NaN	-0.3	0.2999	0.4821	0.0445	0.0914	0.0222	0.0598
0.0	0.0	0.0	-4404.2513	-1079.7162	NaN	NaN	0.1969	0.3027	0.4842	0.0445	0.0893	0.0219	0.0574
0.0	0.0	0.0	-2670.2513	-818.7162	NaN	NaN	0.2347	0.3024	0.4811	0.0449	0.0908	0.0221	0.0587
0.0	0.0	0.0	-4308.2513	105.2838	NaN	NaN	-0.025	0.3088	0.4789	0.044	0.0885	0.0217	0.0581
0.0	0.0	0.0	-2188.2513	-2808.7162	NaN	NaN	0.5621	0.3066	0.4802	0.0441	0.0891	0.0218	0.0583
0.0	0.0	0.0	-2128.2513	-1032.7162	NaN	NaN	0.3267	0.2949	0.4912	0.0442	0.0907	0.0221	0.0568
0.0	0.0	0.0	-2025.2513	-710.7162	NaN	NaN	0.2598	0.2886	0.4949	0.044	0.093	0.0226	0.0569
0.0	0.0	0.0	-1815.2513	-2197.7162	NaN	NaN	0.5477	0.3017	0.4847	0.0429	0.0904	0.0223	0.058
0.0	0.0	0.0	-2397.2513	-1926.7162	NaN	NaN	0.4456	0.3086	0.479	0.0428	0.0892	0.0223	0.0582
0.0	0.0	0.0	-2217.2513	-3570.7162	NaN	NaN	0.6169	0.3129	0.4761	0.0427	0.0879	0.0221	0.0583
0.0	0.0	0.0	-1485.2513	23.2838	NaN	NaN	-0.0159	0.2814	0.5019	0.0444	0.0942	0.0231	0.055
0.0	0.0	0.0	-4068.2513	-333.7162	NaN	NaN	0.0758	0.2769	0.5049	0.0443	0.0954	0.023	0.0554
0.0	0.0	0.0	-1663.2513	10.2838	NaN	NaN	-0.0062	0.2564	0.5219	0.0452	0.0997	0.0235	0.0532
0.0	0.0	0.0	-1249.2513	71.2838	NaN	NaN	-0.0605	0.2661	0.5133	0.0443	0.0983	0.0233	0.0548
0.0	0.0	0.0	-1284.2513	-1313.7162	NaN	NaN	0.5057	0.2721	0.5088	0.0439	0.0972	0.0233	0.0547
0.0	0.0	0.0	-3300.2513	-2028.7162	NaN	NaN	0.3807	0.3077	0.4803	0.0421	0.0896	0.0222	0.0582
0.0	0.0	0.0	-3323.2513	-2902.7162	NaN	NaN	0.4662	0.299	0.4903	0.0428	0.0898	0.0224	0.0558
0.0	0.0	0.0	-1052.2513	-1316.7162	NaN	NaN	0.5558	0.2814	0.5031	0.0436	0.094	0.023	0.0549
0.0	0.0	0.0	-1502.2513	-89.7162	NaN	NaN	0.0564	0.2743	0.5086	0.0438	0.0959	0.0233	0.054
0.0	0.0	0.0	-2660.2513	670.2838	NaN	NaN	-0.3	0.2773	0.5044	0.0436	0.0965	0.0236	0.0546
0.0	0.0	0.0	-644.2513	-2334.7162	NaN	NaN	0.7837	0.2903	0.4948	0.0431	0.0937	0.0231	0.0551
0.0	0.0	0.0	-1861.2513	-2953.7162	NaN	NaN	0.6134	0.3004	0.4864	0.0429	0.0916	0.0226	0.0561
0.0	0.0	0.0	-3087.2513	-81.7162	NaN	NaN	0.0258	0.2822	0.5012	0.044	0.095	0.0232	0.0543
0.0	0.0	0.0	-3156.2513	-1206.7162	NaN	NaN	0.2766	0.2892	0.4958	0.0433	0.0935	0.0228	0.0554
0.0	0.0	0.0	-1098.2513	-1395.7162	NaN	NaN	0.5596	0.2751	0.5077	0.0441	0.0963	0.0233	0.0535
0.0	0.0	0.0	-2257.2513	-1010.7162	NaN	NaN	0.3093	0.2878	0.4964	0.0434	0.0945	0.0231	0.0549
0.0	0.0	0.0	-2723.2513	-2966.7162	NaN	NaN	0.5214	0.2897	0.4967	0.0433	0.0934	0.0231	0.0538
0.0	0.0	0.0	-2961.2513	-650.7162	NaN	NaN	0.1802	0.2742	0.5075	0.0444	0.0974	0.0237	0.0527
0.0	0.0	0.0	-2059.2513	-361.7162	NaN	NaN	0.1494	0.2718	0.5098	0.0442	0.0979	0.0238	0.0525
0.0	0.0	0.0	-2068.2513	-1759.7162	NaN	NaN	0.4597	0.2715	0.5098	0.044	0.0982	0.0238	0.0527
0.0	0.0	0.0	-2599.2513	1290.2838	NaN	NaN	-0.3	0.2676	0.512	0.0442	0.0998	0.0243	0.0521
0.0	0.0	0.0	-2408.2513	-2469.7162	NaN	NaN	0.5063	0.2906	0.4943	0.0432	0.0947	0.0235	0.0539
0.0	0.0	0.0	-1839.2513	-1279.7162	NaN	NaN	0.4103	0.2823	0.5007	0.0438	0.0966	0.0239	0.0527
0.0	0.0	0.0	-1893.2513	-3065.7162	NaN	NaN	0.6182	0.2878	0.4961	0.0438	0.0955	0.0237	0.053
0.0	0.0	0.0	-3132.2513	-1845.7162	NaN	NaN	0.3708	0.2786	0.5033	0.0444	0.0974	0.0241	0.0522
0.0	0.0	0.0	-158.2513	-1553.7162	NaN	NaN	0.9076	0.2622	0.5157	0.045	0.1013	0.0247	0.0511
0.0	0.0	0.0	-2340.2513	-970.7162	NaN	NaN	0.2932	0.2636	0.5151	0.0446	0.1008	0.0246	0.0514
0.0	0.0	0.0	-2155.2513	-1267.7162	NaN	NaN	0.3704	0.2548	0.5216	0.0449	0.103	0.0249	0.0508
0.0	0.0	0.0	-2976.2513	96.2838	NaN	NaN	-0.0334	0.2621	0.5158	0.0446	0.1014	0.0245	0.0517
0.0	0.0	0.0	-1950.2513	-1603.7162	NaN	NaN	0.4512	0.2654	0.5126	0.0445	0.101	0.0244	0.0521
0.0	0.0	0.0	-2713.2513	122.2838	NaN	NaN	-0.0472	0.275	0.5036	0.0442	0.0996	0.0243	0.0532
0.0	0.0	0.0	-3355.2513	-1060.7162	NaN	NaN	0.2402	0.2928	0.4902	0.0434	0.0955	0.0238	0.0544
0.0	0.0	0.0	-3490.2513	-398.7162	NaN	NaN	0.1025	0.2896	0.4917	0.0438	0.0965	0.0241	0.0542
0.0	0.0	0.0	-2191.2513	-2936.7162	NaN	NaN	0.5727	0.3006	0.4836	0.043	0.094	0.0237	0.0551
0.0	0.0	0.0	-3337.2513	-1663.7162	NaN	NaN	0.3327	0.2951	0.4877	0.0434	0.0952	0.0239	0.0547
0.0	0.0	0.0	-2569.2513	-1332.7162	NaN	NaN	0.3415	0.2878	0.4931	0.0434	0.0972	0.0243	0.0542
0.0	0.0	0.0	-2334.2513	-2149.7162	NaN	NaN	0.4794	0.2952	0.4874	0.0427	0.0957	0.024	0.0549
0.0	0.0	0.0	-3639.2513	-42.7162	NaN	NaN	0.0116	0.2816	0.4982	0.0433	0.0987	0.0245	0.0537
0.0	0.0	0.0	-2374.2513	-144.7162	NaN	NaN	0.0575	0.2747	0.5031	0.0432	0.1006	0.0247	0.0537
0.0	0.0	0.0	-3100.2513	-1514.7162	NaN	NaN	0.3282	0.2769	0.5031	0.0428	0.0992	0.0243	0.0538
0.0	0.0	0.0	-451.2513	1136.2838	NaN	NaN	1.3	0.2542	0.5195	0.0437	0.1052	0.0252	0.0522
0.0	0.0	0.0	-2108.2513	-2444.7162	NaN	NaN	0.537	0.2801	0.5012	0.0421	0.0987	0.0239	0.054
0.0	0.0	0.0	-2465.2513	-1962.7162	NaN	NaN	0.4433	0.2651	0.5139	0.043	0.1019	0.0243	0.0518
0.0	0.0	0.0	-4238.2513	-103.7162	NaN	NaN	0.0239	0.2646	0.5142	0.043	0.102	0.0241	0.0521
0.0	0.0	0.0	-1491.2513	-1700.7162	NaN	NaN	0.5328	0.2637	0.5158	0.0427	0.1021	0.024	0.0517
0.0	0.0	0.0	-2876.2513	-45.7162	NaN	NaN	0.0156	0.2585	0.5193	0.0429	0.1036	0.0242	0.0516
0.0	0.0	0.0	-1515.2513	-733.7162	NaN	NaN	0.3262	0.2572	0.52	0.0427	0.1042	0.0244	0.0514
0.0	0.0	0.0	-2091.2513	-2824.7162	NaN	NaN	0.5746	0.2604	0.5175	0.0425	0.1036	0.0244	0.0517
0.0	0.0	0.0	-2246.2513	-1006.7162	NaN	NaN	0.3095	0.2536	0.5227	0.0426	0.1054	0.0247	0.051
0.0	0.0	0.0	-845.2513	-3532.7162	NaN	NaN	0.8069	0.2661	0.5144	0.0419	0.1015	0.0238	0.0523
0.0	0.0	0.0	-2768.2513	-1350.7162	NaN	NaN	0.3279	0.2455	0.5305	0.0432	0.106	0.0245	0.0503
0.0	0.0	0.0	-3025.2513	-1424.7162	NaN	NaN	0.3202	0.243	0.5335	0.0431	0.1057	0.0243	0.0505
0.0	0.0	0.0	-2374.2513	560.2838	NaN	NaN	-0.3	0.2363	0.5389	0.0433	0.1072	0.0244	0.0501
0.0	0.0	0.0	-2254.2513	-2164.7162	NaN	NaN	0.4899	0.2367	0.5389	0.0432	0.1067	0.0243	0.0502
0.0	0.0	0.0	-2507.2513	-2729.7162	NaN	NaN	0.5212	0.2385	0.5376	0.0433	0.1058	0.0241	0.0507
0.0	0.0	0.0	-1313.2513	192.2838	NaN	NaN	-0.1715	0.2267	0.5471	0.0438	0.1079	0.0245	0.05
0.0	0.0	0.0	-297.2513	531.2838	NaN	NaN	1.3	0.2243	0.549	0.0441	0.1081	0.0245	0.05
0.0	0.0	0.0	-2750.2513	-1986.7162	NaN	NaN	0.4194	0.2361	0.5401	0.0436	0.1045	0.024	0.0516
0.0	0.0	0.0	-1879.2513	1794.2838	NaN	NaN	-0.3	0.2253	0.5483	0.0448	0.1068	0.0243	0.0505
0.0	0.0	0.0	-1850.2513	-488.7162	NaN	NaN	0.2089	0.2388	0.5371	0.0444	0.1031	0.0239	0.0526
0.0	0.0	0.0	-2572.2513	-776.7162	NaN	NaN	0.2319	0.2422	0.5341	0.0448	0.1022	0.0237	0.053
0.0	0.0	0.0	-2771.2513	-882.7162	NaN	NaN	0.2416	0.2516	0.5263	0.0448	0.0998	0.0235	0.0541
0.0	0.0	0.0	-2199.2513	-2958.7162	NaN	NaN	0.5736	0.2556	0.5237	0.0452	0.0982	0.0232	0.0541
0.0	0.0	0.0	-2507.2513	-1189.7162	NaN	NaN	0.3218	0.2422	0.5357	0.0459	0.1003	0.0234	0.0525
0.0	0.0	0.0	-866.2513	671.2838	NaN	NaN	-0.3	0.2327	0.5438	0.0463	0.1022	0.0235	0.0516
0.0	0.0	0.0	-1198.2513	331.2838	NaN	NaN	-0.3	0.23	0.5461	0.0463	0.1029	0.0235	0.0513
0.0	0.0	0.0	-2621.2513	67.2838	NaN	NaN	-0.0263	0.2301	0.5458	0.0463	0.103	0.0234	0.0513
0.0	0.0	0.0	-3118.2513	-736.7162	NaN	NaN	0.1911	0.2404	0.5365	0.0462	0.101	0.0232	0.0527
0.0	0.0	0.0	-3016.2513	416.2838	NaN	NaN	-0.1601	0.2395	0.5367	0.0468	0.1014	0.0233	0.0523
0.0	0.0	0.0	-3184.2513	883.2838	NaN	NaN	-0.3	0.249	0.528	0.0467	0.0996	0.023	0.0537
0.0	0.0	0.0	-1914.2513	-1662.7162	NaN	NaN	0.4648	0.2536	0.5242	0.0468	0.0984	0.0228	0.0541
0.0	0.0	0.0	-2433.2513	1289.2838	NaN	NaN	-0.3	0.2457	0.5304	0.0471	0.1005	0.0232	0.053
0.0	0.0	0.0	-3385.2513	-1574.7162	NaN	NaN	0.3175	0.2655	0.5137	0.0461	0.0966	0.0227	0.0555
0.0	0.0	0.0	-1669.2513	567.2838	NaN	NaN	-0.3	0.262	0.5164	0.0466	0.0978	0.0231	0.0542
0.0	0.0	0.0	-3962.2513	-1002.7162	NaN	NaN	0.202	0.2873	0.4951	0.0459	0.0929	0.0223	0.0567
0.0	0.0	0.0	-3124.2513	-1272.7162	NaN	NaN	0.2895	0.2751	0.506	0.0469	0.0948	0.0227	0.0545
0.0	0.0	0.0	-3448.2513	-693.7162	NaN	NaN	0.1675	0.269	0.5102	0.0475	0.096	0.0228	0.0545
0.0	0.0	0.0	-2535.2513	-1060.7162	NaN	NaN	0.295	0.256	0.5211	0.0478	0.0986	0.0232	0.0533
0.0	0.0	0.0	-1933.2513	1270.2838	NaN	NaN	-0.3	0.2548	0.5211	0.0475	0.0995	0.0234	0.0537
0.0	0.0	0.0	-2039.2513	-822.7162	NaN	NaN	0.2875	0.2616	0.5149	0.0474	0.0984	0.0234	0.0543
0.0	0.0	0.0	-3019.2513	-1616.7162	NaN	NaN	0.3487	0.285	0.4953	0.0461	0.0941	0.0229	0.0566
0.0	0.0	0.0	-1327.2513	-4989.7162	NaN	NaN	0.7899	0.2932	0.49	0.0462	0.0918	0.0225	0.0563
0.0	0.0	0.0	-2522.2513	-3459.7162	NaN	NaN	0.5784	0.2858	0.4951	0.0471	0.0935	0.0229	0.0557
0.0	0.0	0.0	-3454.2513	-2785.7162	NaN	NaN	0.4464	0.2745	0.506	0.0474	0.0948	0.023	0.0542
0.0	0.0	0.0	-1756.2513	1641.2838	NaN	NaN	-0.3	0.2454	0.5282	0.0485	0.1016	0.024	0.0522
0.0	0.0	0.0	-2019.2513	-388.7162	NaN	NaN	0.1614	0.2451	0.5295	0.0476	0.1014	0.0239	0.0526
0.0	0.0	0.0	-3168.2513	-1508.7162	NaN	NaN	0.3226	0.2464	0.5279	0.0474	0.1012	0.0238	0.0534
0.0	0.0	0.0	-274.2513	132.2838	NaN	NaN	-0.3	0.2446	0.5287	0.0473	0.1019	0.024	0.0535
0.0	0.0	0.0	-2314.2513	-1131.7162	NaN	NaN	0.3284	0.2587	0.5162	0.0468	0.0992	0.0236	0.0555
0.0	0.0	0.0	-3167.2513	217.2838	NaN	NaN	-0.0737	0.2687	0.5076	0.0467	0.0972	0.0232	0.0565
0.0	0.0	0.0	-3712.2513	694.2838	NaN	NaN	-0.2301	0.2763	0.5011	0.0467	0.0959	0.0231	0.057
0.0	0.0	0.0	-2320.2513	-2539.7162	NaN	NaN	0.5226	0.2794	0.4987	0.0466	0.0955	0.0229	0.0569
0.0	0.0	0.0	-2765.2513	397.2838	NaN	NaN	-0.1678	0.2747	0.5018	0.0468	0.0971	0.023	0.0566
0.0	0.0	0.0	-781.2513	-1196.7162	NaN	NaN	0.605	0.2777	0.4991	0.0463	0.0969	0.023	0.0571
0.0	0.0	0.0	-3186.2513	-549.7162	NaN	NaN	0.1471	0.2849	0.493	0.0459	0.0957	0.0227	0.0578
0.0	0.0	0.0	-3468.2513	-613.7162	NaN	NaN	0.1503	0.2939	0.4856	0.0453	0.0938	0.0224	0.059
0.0	0.0	0.0	-3176.2513	458.2838	NaN	NaN	-0.1686	0.2983	0.4823	0.045	0.0928	0.0223	0.0593
0.0	0.0	0.0	-3710.2513	-2949.7162	NaN	NaN	0.4429	0.319	0.4667	0.0438	0.088	0.0215	0.061
0.0	0.0	0.0	-1335.2513	-3257.7162	NaN	NaN	0.7093	0.3012	0.4816	0.0451	0.0913	0.0222	0.0587
0.0	0.0	0.0	-1263.2513	-1777.7162	NaN	NaN	0.5846	0.2955	0.4854	0.0451	0.0931	0.0226	0.0583
0.0	0.0	0.0	-2655.2513	-1496.7162	NaN	NaN	0.3605	0.2853	0.4941	0.0454	0.0954	0.0229	0.0569
0.0	0.0	0.0	-3857.2513	-1516.7162	NaN	NaN	0.2822	0.281	0.4986	0.0453	0.0958	0.0228	0.0564
0.0	0.0	0.0	-2881.2513	-1236.7162	NaN	NaN	0.3003	0.2604	0.5162	0.0463	0.0995	0.0232	0.0544
0.0	0.0	0.0	-1985.2513	486.2838	NaN	NaN	-0.3	0.2524	0.5222	0.0464	0.1013	0.0233	0.0544
0.0	0.0	0.0	-2557.2513	1080.2838	NaN	NaN	-0.3	0.2602	0.5167	0.0455	0.0993	0.023	0.0553
0.0	0.0	0.0	-3083.2513	-2511.7162	NaN	NaN	0.4489	0.2727	0.5069	0.0452	0.0962	0.0225	0.0564
0.0	0.0	0.0	-1115.2513	-2097.7162	NaN	NaN	0.6529	0.2701	0.5096	0.0455	0.0964	0.0228	0.0557
0.0	0.0	0.0	-2103.2513	-1249.7162	NaN	NaN	0.3727	0.2765	0.5046	0.0452	0.0947	0.0224	0.0567
0.0	0.0	0.0	-779.2513	-828.7162	NaN	NaN	0.5154	0.2647	0.5142	0.0457	0.097	0.0229	0.0554
0.0	0.0	0.0	-2959.2513	-920.7162	NaN	NaN	0.2373	0.266	0.5127	0.0456	0.0968	0.023	0.0559
0.0	0.0	0.0	-2814.2513	1138.2838	NaN	NaN	-0.3	0.258	0.5189	0.046	0.0987	0.0234	0.055
0.0	0.0	0.0	-1471.2513	-700.7162	NaN	NaN	0.3226	0.2701	0.5079	0.0454	0.0965	0.0229	0.0571
0.0	0.0	0.0	-3127.2513	-2297.7162	NaN	NaN	0.4235	0.2767	0.5037	0.0456	0.0945	0.0224	0.0571
0.0	0.0	0.0	-2007.2513	-828.7162	NaN	NaN	0.2922	0.272	0.5062	0.0463	0.0954	0.0227	0.0574
0.0	0.0	0.0	-2723.2513	2248.2838	NaN	NaN	-0.3	0.2754	0.5025	0.0463	0.095	0.0228	0.058
0.0	0.0	0.0	-3941.2513	-2612.7162	NaN	NaN	0.3986	0.312	0.473	0.0442	0.0873	0.0215	0.062
0.0	0.0	0.0	-1746.2513	-3810.7162	NaN	NaN	0.6858	0.308	0.4779	0.0451	0.087	0.0215	0.0604
0.0	0.0	0.0	-2037.2513	-2253.7162	NaN	NaN	0.5252	0.3051	0.4791	0.0455	0.088	0.0218	0.0605
0.0	0.0	0.0	-2044.2513	-1382.7162	NaN	NaN	0.4035	0.282	0.4989	0.0465	0.0922	0.0224	0.058
0.0	0.0	0.0	-3386.2513	2776.2838	NaN	NaN	-0.3	0.2725	0.5054	0.0464	0.0948	0.0228	0.0582
0.0	0.0	0.0	-2249.2513	-801.7162	NaN	NaN	0.2628	0.2755	0.5035	0.0462	0.0939	0.0227	0.0582
0.0	0.0	0.0	-3926.2513	135.2838	NaN	NaN	-0.0357	0.2858	0.4934	0.0457	0.0928	0.0226	0.0598
0.0	0.0	0.0	-2472.2513	-1252.7162	NaN	NaN	0.3363	0.2998	0.4826	0.045	0.0899	0.0221	0.0605
0.0	0.0	0.0	-2158.2513	-694.7162	NaN	NaN	0.2435	0.3067	0.4761	0.0451	0.0891	0.022	0.0611
0.0	0.0	0.0	-5036.2513	-1186.7162	NaN	NaN	0.1907	0.314	0.4709	0.045	0.0875	0.0217	0.0609
0.0	0.0	0.0	-4390.2513	944.2838	NaN	NaN	-0.274	0.3053	0.4783	0.0454	0.0895	0.022	0.0595
0.0	0.0	0.0	-1635.2513	-687.7162	NaN	NaN	0.2961	0.2974	0.4847	0.0456	0.0916	0.0222	0.0585
0.0	0.0	0.0	-2960.2513	-116.7162	NaN	NaN	0.0379	0.2951	0.4857	0.0454	0.0929	0.0224	0.0584
0.0	0.0	0.0	-1388.2513	-2526.7162	NaN	NaN	0.6454	0.3011	0.4815	0.0445	0.0918	0.0223	0.0588
0.0	0.0	0.0	-991.2513	872.2838	NaN	NaN	-0.3	0.2904	0.4883	0.0453	0.0949	0.0231	0.0579
0.0	0.0	0.0	-580.2513	-2444.7162	NaN	NaN	0.8082	0.3242	0.4602	0.043	0.0882	0.0223	0.0622
0.0	0.0	0.0	-2159.2513	-1774.7162	NaN	NaN	0.4511	0.3198	0.4647	0.0438	0.0883	0.0226	0.0609
0.0	0.0	0.0	-1141.2513	-985.7162	NaN	NaN	0.4634	0.3207	0.4616	0.0439	0.089	0.0229	0.0619
0.0	0.0	0.0	-3932.2513	-1154.7162	NaN	NaN	0.227	0.3316	0.452	0.0432	0.0872	0.0229	0.0631
0.0	0.0	0.0	-3821.2513	-1378.7162	NaN	NaN	0.2651	0.348	0.4357	0.043	0.0851	0.0229	0.0653
0.0	0.0	0.0	-2139.2513	-3817.7162	NaN	NaN	0.6409	0.3728	0.4152	0.042	0.0804	0.0225	0.067
0.0	0.0	0.0	-3258.2513	-2466.7162	NaN	NaN	0.4309	0.367	0.4219	0.043	0.0808	0.0225	0.0649
0.0	0.0	0.0	-2915.2513	-1966.7162	NaN	NaN	0.4029	0.3539	0.4348	0.0437	0.0825	0.0221	0.063
0.0	0.0	0.0	-3720.2513	-2054.7162	NaN	NaN	0.3558	0.3294	0.4577	0.0443	0.0862	0.0224	0.0601
0.0	0.0	0.0	-2225.2513	85.2838	NaN	NaN	-0.0399	0.2866	0.4912	0.0461	0.0951	0.0239	0.0571
0.0	0.0	0.0	-622.2513	-333.7162	NaN	NaN	0.3491	0.2972	0.4813	0.0445	0.0935	0.0238	0.0597
0.0	0.0	0.0	-2141.2513	-461.7162	NaN	NaN	0.1774	0.3079	0.4726	0.044	0.0913	0.0237	0.0605
0.0	0.0	0.0	-1968.2513	-606.7162	NaN	NaN	0.2356	0.3264	0.4557	0.0435	0.088	0.0236	0.0627
0.0	0.0	0.0	-3252.2513	-2330.7162	NaN	NaN	0.4175	0.3656	0.4243	0.0416	0.0798	0.0224	0.0663
0.0	0.0	0.0	-2028.2513	147.2838	NaN	NaN	-0.0783	0.3264	0.4576	0.0442	0.0868	0.0236	0.0613
0.0	0.0	0.0	-2217.2513	-1476.7162	NaN	NaN	0.3998	0.3439	0.4422	0.0427	0.0838	0.0228	0.0646
0.0	0.0	0.0	-3120.2513	-1041.7162	NaN	NaN	0.2503	0.3235	0.4599	0.0437	0.0883	0.0236	0.0611
0.0	0.0	0.0	-2798.2513	1018.2838	NaN	NaN	-0.3	0.3374	0.4455	0.0425	0.0871	0.0236	0.0639
0.0	0.0	0.0	-2535.2513	-2394.7162	NaN	NaN	0.4857	0.3759	0.4139	0.04	0.0802	0.0228	0.0672
0.0	0.0	0.0	-3106.2513	-834.7162	NaN	NaN	0.2118	0.3651	0.4226	0.0411	0.0825	0.0236	0.0651
0.0	0.0	0.0	-3640.2513	-1381.7162	NaN	NaN	0.2751	0.3703	0.4187	0.0406	0.0814	0.0232	0.0658
0.0	0.0	0.0	-992.2513	-1270.7162	NaN	NaN	0.5615	0.3524	0.4338	0.0414	0.0851	0.0238	0.0636
0.0	0.0	0.0	-1381.2513	-2064.7162	NaN	NaN	0.5992	0.3554	0.432	0.0413	0.0844	0.0233	0.0636
0.0	0.0	0.0	-2531.2513	-1857.7162	NaN	NaN	0.4233	0.3576	0.432	0.0414	0.0837	0.0225	0.0626
0.0	0.0	0.0	-1562.2513	-1953.7162	NaN	NaN	0.5557	0.3439	0.4453	0.0423	0.0861	0.0223	0.0602
0.0	0.0	0.0	-1460.2513	-2888.7162	NaN	NaN	0.6642	0.3277	0.4591	0.0428	0.0891	0.0225	0.0588
0.0	0.0	0.0	-3301.2513	-2376.7162	NaN	NaN	0.4186	0.3274	0.4599	0.0422	0.0889	0.0223	0.0592
0.0	0.0	0.0	-2822.2513	-945.7162	NaN	NaN	0.251	0.3195	0.4674	0.0424	0.0899	0.0226	0.0581
0.0	0.0	0.0	-2857.2513	-1635.7162	NaN	NaN	0.3641	0.3242	0.4645	0.0419	0.0886	0.0223	0.0584
0.0	0.0	0.0	-3884.2513	-831.7162	NaN	NaN	0.1764	0.3087	0.4784	0.0425	0.0912	0.0228	0.0563
0.0	0.0	0.0	-3402.2513	-728.7162	NaN	NaN	0.1764	0.3009	0.4846	0.0427	0.0927	0.0229	0.0562
0.0	0.0	0.0	-3140.2513	-213.7162	NaN	NaN	0.0637	0.2851	0.4981	0.0432	0.0956	0.0233	0.0547
0.0	0.0	0.0	-1064.2513	-4010.7162	NaN	NaN	0.7903	0.2856	0.4978	0.043	0.0951	0.023	0.0555
0.0	0.0	0.0	-1081.2513	83.2838	NaN	NaN	-0.0835	0.2647	0.5125	0.0444	0.1001	0.024	0.0543
0.0	0.0	0.0	-3498.2513	-143.7162	NaN	NaN	0.0395	0.2839	0.4981	0.043	0.0954	0.0233	0.0562
0.0	0.0	0.0	-2336.2513	-1775.7162	NaN	NaN	0.4318	0.2776	0.5055	0.0434	0.0958	0.0233	0.0544
0.0	0.0	0.0	-1837.2513	-2437.7162	NaN	NaN	0.5702	0.2714	0.5092	0.0439	0.0972	0.0234	0.0548
0.0	0.0	0.0	-1840.2513	428.2838	NaN	NaN	-0.3	0.2576	0.52	0.0447	0.1	0.0239	0.0537
0.0	0.0	0.0	-2208.2513	-109.7162	NaN	NaN	0.0473	0.2605	0.5181	0.0443	0.099	0.0237	0.0545
0.0	0.0	0.0	-154.2513	105.2838	NaN	NaN	-0.3	0.2529	0.5234	0.045	0.1009	0.0239	0.0541
0.0	0.0	0.0	-2980.2513	308.2838	NaN	NaN	-0.1154	0.2651	0.5137	0.0444	0.0979	0.0234	0.0555
0.0	0.0	0.0	-4326.2513	2011.2838	NaN	NaN	-0.3	0.2563	0.5211	0.0449	0.0994	0.0235	0.0548
0.0	0.0	0.0	-2482.2513	435.2838	NaN	NaN	-0.2126	0.2682	0.511	0.0441	0.0971	0.0231	0.0565
0.0	0.0	0.0	-1088.2513	-2121.7162	NaN	NaN	0.661	0.2862	0.4958	0.0435	0.0938	0.0227	0.0579
0.0	0.0	0.0	-3813.2513	1533.2838	NaN	NaN	-0.3	0.314	0.4724	0.0426	0.089	0.0221	0.0598
0.0	0.0	0.0	-4212.2513	-3163.7162	NaN	NaN	0.4289	0.3314	0.4601	0.0422	0.085	0.0216	0.0596
0.0	0.0	0.0	-3902.2513	244.2838	NaN	NaN	-0.0668	0.2927	0.4911	0.0444	0.0926	0.0229	0.0564
0.0	0.0	0.0	-2699.2513	1264.2838	NaN	NaN	-0.3	0.2952	0.4889	0.0433	0.0921	0.0227	0.0579
0.0	0.0	0.0	-1000.2513	-3246.7162	NaN	NaN	0.7645	0.2859	0.4983	0.0436	0.0931	0.0226	0.0564
0.0	0.0	0.0	-48.2513	1080.2838	NaN	NaN	1.0468	0.2719	0.5066	0.0445	0.0975	0.0235	0.0561
0.0	0.0	0.0	-3265.2513	-1324.7162	NaN	NaN	0.2886	0.3065	0.4798	0.0425	0.0901	0.0222	0.0588
0.0	0.0	0.0	-3220.2513	683.2838	NaN	NaN	-0.2693	0.298	0.4874	0.0434	0.092	0.0226	0.0566
0.0	0.0	0.0	-3268.2513	-4430.7162	NaN	NaN	0.5755	0.3292	0.4626	0.0422	0.0854	0.0213	0.0594
0.0	0.0	0.0	-176.2513	246.2838	NaN	NaN	1.3	0.2664	0.5146	0.0461	0.0969	0.0232	0.0528
0.0	0.0	0.0	-2136.2513	1647.2838	NaN	NaN	-0.3	0.282	0.4991	0.0445	0.0949	0.0228	0.0567
0.0	0.0	0.0	-2537.2513	-3287.7162	NaN	NaN	0.5644	0.2841	0.5006	0.0444	0.0934	0.0226	0.055
0.0	0.0	0.0	-1720.2513	367.2838	NaN	NaN	-0.2715	0.2818	0.4983	0.045	0.0958	0.0232	0.0559
0.0	0.0	0.0	-2660.2513	-3056.7162	NaN	NaN	0.5347	0.3077	0.4794	0.0435	0.0897	0.0222	0.0575
0.0	0.0	0.0	-596.2513	-1097.7162	NaN	NaN	0.648	0.2903	0.4927	0.0447	0.0935	0.023	0.0559
0.0	0.0	0.0	-563.2513	-3942.7162	NaN	NaN	0.875	0.2964	0.4873	0.0443	0.0923	0.0227	0.0571
0.0	0.0	0.0	-2486.2513	-1019.7162	NaN	NaN	0.2909	0.2923	0.4899	0.0447	0.0936	0.0232	0.0564
0.0	0.0	0.0	-2789.2513	-1421.7162	NaN	NaN	0.3376	0.3086	0.4767	0.0438	0.0903	0.0225	0.058
0.0	0.0	0.0	-2992.2513	-1211.7162	NaN	NaN	0.2882	0.3071	0.4784	0.0441	0.0905	0.0227	0.0572
0.0	0.0	0.0	-1930.2513	-1991.7162	NaN	NaN	0.5078	0.3155	0.4714	0.0439	0.0886	0.0223	0.0583
0.0	0.0	0.0	-3141.2513	1886.2838	NaN	NaN	-0.3	0.2945	0.4882	0.0451	0.0928	0.0231	0.0563
0.0	0.0	0.0	-2143.2513	-3382.7162	NaN	NaN	0.6121	0.3204	0.4675	0.0436	0.0872	0.022	0.0594
0.0	0.0	0.0	-1014.2513	581.2838	NaN	NaN	-0.3	0.2788	0.5012	0.0462	0.0952	0.0234	0.0552
0.0	0.0	0.0	-1840.2513	-927.7162	NaN	NaN	0.3352	0.3128	0.4701	0.0442	0.0898	0.0224	0.0607
0.0	0.0	0.0	-2811.2513	-363.7162	NaN	NaN	0.1146	0.3157	0.47	0.0443	0.0886	0.0225	0.059
0.0	0.0	0.0	-2947.2513	-2937.7162	NaN	NaN	0.4992	0.3489	0.4408	0.0428	0.0829	0.0216	0.0629
0.0	0.0	0.0	-2729.2513	-2961.7162	NaN	NaN	0.5204	0.3331	0.4564	0.044	0.0848	0.0221	0.0596
0.0	0.0	0.0	-1422.2513	375.2838	NaN	NaN	-0.3	0.327	0.4591	0.0441	0.0868	0.0223	0.0607
0.0	0.0	0.0	-4316.2513	845.2838	NaN	NaN	-0.2435	0.3224	0.4646	0.0438	0.0875	0.0223	0.0593
0.0	0.0	0.0	-3100.2513	-3467.7162	NaN	NaN	0.528	0.3355	0.4534	0.0428	0.0857	0.0219	0.0607
0.0	0.0	0.0	-2735.2513	-508.7162	NaN	NaN	0.1568	0.3112	0.4745	0.044	0.0902	0.0226	0.0575
0.0	0.0	0.0	-1233.2513	-556.7162	NaN	NaN	0.311	0.3313	0.4573	0.0421	0.0872	0.022	0.0602
0.0	0.0	0.0	-3325.2513	-2631.7162	NaN	NaN	0.4418	0.3155	0.4733	0.0427	0.0892	0.0222	0.057
0.0	0.0	0.0	-2350.2513	665.2838	NaN	NaN	-0.3	0.2928	0.4887	0.0438	0.095	0.0231	0.0566
0.0	0.0	0.0	-1977.2513	-945.7162	NaN	NaN	0.3235	0.3005	0.4846	0.0426	0.0927	0.0225	0.0571
0.0	0.0	0.0	523.7487	-1919.7162	NaN	NaN	1.3	0.2952	0.4883	0.0427	0.0947	0.0228	0.0564
0.0	0.0	0.0	-1507.2513	-3347.7162	NaN	NaN	0.6895	0.3213	0.4675	0.0416	0.0895	0.0218	0.0583
0.0	0.0	0.0	-3809.2513	-307.7162	NaN	NaN	0.0747	0.2967	0.4875	0.0433	0.0944	0.0228	0.0554
0.0	0.0	0.0	-2946.2513	126.2838	NaN	NaN	-0.0448	0.3128	0.4736	0.0423	0.0914	0.022	0.0579
0.0	0.0	0.0	-3292.2513	-2129.7162	NaN	NaN	0.3928	0.2987	0.4866	0.0431	0.0932	0.0222	0.0562
0.0	0.0	0.0	-2690.2513	-643.7162	NaN	NaN	0.1931	0.2974	0.4857	0.043	0.0937	0.0223	0.0579
0.0	0.0	0.0	-1604.2513	-1325.7162	NaN	NaN	0.4525	0.303	0.4832	0.0426	0.0914	0.0222	0.0577
0.0	0.0	0.0	-2501.2513	-1735.7162	NaN	NaN	0.4097	0.3251	0.4641	0.042	0.0871	0.0216	0.0601
0.0	0.0	0.0	-3965.2513	-2100.7162	NaN	NaN	0.3463	0.3223	0.4695	0.0424	0.0861	0.0215	0.0582
0.0	0.0	0.0	-3168.2513	-2310.7162	NaN	NaN	0.4217	0.3022	0.4852	0.0437	0.0892	0.0218	0.058
0.0	0.0	0.0	-2773.2513	3419.2838	NaN	NaN	1.3	0.2632	0.5173	0.0452	0.0965	0.023	0.0549
0.0	0.0	0.0	-2552.2513	-2466.7162	NaN	NaN	0.4915	0.2987	0.488	0.0426	0.0891	0.0215	0.0601
0.0	0.0	0.0	-994.2513	76.2838	NaN	NaN	-0.0831	0.2807	0.5048	0.0441	0.0918	0.0222	0.0563
0.0	0.0	0.0	-1501.2513	-1293.7162	NaN	NaN	0.4629	0.3313	0.46	0.0419	0.0832	0.0209	0.0629
0.0	0.0	0.0	-2995.2513	-1132.7162	NaN	NaN	0.2744	0.3099	0.4822	0.0436	0.0851	0.0214	0.0577
0.0	0.0	0.0	-1648.2513	-203.7162	NaN	NaN	0.11	0.3083	0.4793	0.0437	0.0865	0.0215	0.0607
0.0	0.0	0.0	-1467.2513	-1275.7162	NaN	NaN	0.4651	0.2808	0.5052	0.045	0.0905	0.0221	0.0564
0.0	0.0	0.0	-112.2513	690.2838	NaN	NaN	1.1942	0.295	0.4876	0.0442	0.0902	0.022	0.061
0.0	0.0	0.0	-1583.2513	-1768.7162	NaN	NaN	0.5277	0.3015	0.4856	0.0439	0.088	0.0219	0.0592
0.0	0.0	0.0	-2501.2513	-647.7162	NaN	NaN	0.2057	0.3288	0.4584	0.0429	0.0849	0.0215	0.0635
0.0	0.0	0.0	-1253.2513	-1411.7162	NaN	NaN	0.5297	0.3219	0.4665	0.0435	0.0855	0.0218	0.0609
0.0	0.0	0.0	-4549.2513	1862.2838	NaN	NaN	-0.3	0.34	0.4473	0.0424	0.084	0.0214	0.0649
0.0	0.0	0.0	-1775.2513	-1521.7162	NaN	NaN	0.4616	0.3265	0.461	0.0428	0.086	0.022	0.0618
0.0	0.0	0.0	-1555.2513	112.2838	NaN	NaN	-0.0778	0.3499	0.4356	0.0416	0.0847	0.0218	0.0663
0.0	0.0	0.0	-1655.2513	-2494.7162	NaN	NaN	0.6011	0.377	0.4157	0.0401	0.0797	0.0216	0.066
0.0	0.0	0.0	-3849.2513	-1649.7162	NaN	NaN	0.3	0.3946	0.3987	0.0396	0.0776	0.0213	0.0682
0.0	0.0	0.0	-2569.2513	-3051.7162	NaN	NaN	0.5429	0.3607	0.4304	0.0415	0.0825	0.022	0.063
0.0	0.0	0.0	-3133.2513	2383.2838	NaN	NaN	-0.3	0.3395	0.4441	0.042	0.0884	0.0222	0.0638
0.0	0.0	0.0	-2919.2513	-1048.7162	NaN	NaN	0.2643	0.3534	0.4352	0.04	0.0856	0.022	0.0638
0.0	0.0	0.0	-2195.2513	-3869.7162	NaN	NaN	0.638	0.3819	0.4081	0.0391	0.0825	0.0219	0.0665
0.0	0.0	0.0	-3532.2513	-1648.7162	NaN	NaN	0.3182	0.3934	0.4	0.0388	0.0807	0.022	0.0651
0.0	0.0	0.0	-2525.2513	-954.7162	NaN	NaN	0.2743	0.3868	0.4055	0.0393	0.0821	0.0222	0.0641
0.0	0.0	0.0	-3573.2513	-3103.7162	NaN	NaN	0.4648	0.3751	0.4196	0.0397	0.0824	0.0215	0.0616
0.0	0.0	0.0	-2114.2513	-36.7162	NaN	NaN	0.0171	0.2987	0.4844	0.0433	0.0962	0.0228	0.0546
0.0	0.0	0.0	-2723.2513	339.2838	NaN	NaN	-0.1423	0.3025	0.4799	0.0422	0.0957	0.0224	0.0573
0.0	0.0	0.0	-8.2513	-1995.7162	NaN	NaN	0.9959	0.2901	0.4925	0.0422	0.0975	0.0229	0.0547
0.0	0.0	0.0	-2927.2513	-2414.7162	NaN	NaN	0.452	0.3298	0.4584	0.0404	0.09	0.0217	0.0597
0.0	0.0	0.0	-2168.2513	-1027.7162	NaN	NaN	0.3216	0.3098	0.4777	0.0421	0.0927	0.0226	0.0551
0.0	0.0	0.0	-2247.2513	-2409.7162	NaN	NaN	0.5174	0.3344	0.4556	0.0411	0.0883	0.0216	0.0591
0.0	0.0	0.0	-2435.2513	1191.2838	NaN	NaN	-0.3	0.2746	0.5078	0.044	0.0981	0.0234	0.0522
0.0	0.0	0.0	-437.2513	-1132.7162	NaN	NaN	0.7215	0.3	0.4836	0.0423	0.0937	0.0224	0.058
0.0	0.0	0.0	-1037.2513	-996.7162	NaN	NaN	0.49	0.2763	0.5073	0.0435	0.0965	0.023	0.0534
0.0	0.0	0.0	-28.2513	-526.7162	NaN	NaN	0.9491	0.3076	0.4767	0.0423	0.092	0.0223	0.0591
0.0	0.0	0.0	-2242.2513	-1591.7162	NaN	NaN	0.4152	0.3178	0.4724	0.0422	0.0885	0.0219	0.0572
0.0	0.0	0.0	-2256.2513	-3170.7162	NaN	NaN	0.5843	0.3349	0.4548	0.0423	0.0864	0.0214	0.0601
0.0	0.0	0.0	-2411.2513	-914.7162	NaN	NaN	0.275	0.3149	0.4741	0.0435	0.0887	0.0219	0.057
0.0	0.0	0.0	-1201.2513	-2511.7162	NaN	NaN	0.6765	0.3234	0.465	0.0429	0.0875	0.0215	0.0596
0.0	0.0	0.0	-2901.2513	395.2838	NaN	NaN	-0.1577	0.2989	0.4877	0.0441	0.091	0.0222	0.0561
0.0	0.0	0.0	-1065.2513	-577.7162	NaN	NaN	0.3516	0.3121	0.4736	0.0435	0.0895	0.0219	0.0594
0.0	0.0	0.0	-2557.2513	1151.2838	NaN	NaN	-0.3	0.2998	0.4861	0.0442	0.0911	0.0223	0.0564
0.0	0.0	0.0	-2454.2513	-2617.7162	NaN	NaN	0.5161	0.3263	0.4619	0.0428	0.0871	0.0214	0.0605
0.0	0.0	0.0	-1924.2513	-348.7162	NaN	NaN	0.1534	0.3018	0.4843	0.0444	0.0906	0.0221	0.0568
0.0	0.0	0.0	-2951.2513	-61.7162	NaN	NaN	0.0205	0.3271	0.4603	0.043	0.087	0.0213	0.0611
0.0	0.0	0.0	-2615.2513	604.2838	NaN	NaN	-0.3	0.3233	0.4667	0.0432	0.087	0.0215	0.0583
0.0	0.0	0.0	-2761.2513	-289.7162	NaN	NaN	0.095	0.3676	0.4277	0.0414	0.0807	0.0205	0.0621
0.0	0.0	0.0	-3248.2513	-3270.7162	NaN	NaN	0.5017	0.3566	0.4396	0.0424	0.0822	0.021	0.0583
0.0	0.0	0.0	-1960.2513	-2007.7162	NaN	NaN	0.506	0.3731	0.424	0.0416	0.0805	0.0205	0.0604
0.0	0.0	0.0	932.7487	-2836.7162	NaN	NaN	1.3	0.3304	0.4599	0.0436	0.0884	0.022	0.0558
0.0	0.0	0.0	-2501.2513	1100.2838	NaN	NaN	-0.3	0.3524	0.4344	0.042	0.0897	0.0227	0.0589
0.0	0.0	0.0	-2457.2513	-1956.7162	NaN	NaN	0.4433	0.4002	0.3945	0.0399	0.0864	0.0245	0.0545
0.0	0.0	0.0	-1462.2513	1166.2838	NaN	NaN	-0.3	0.4308	0.3583	0.0437	0.088	0.0307	0.0485
0.0	0.0	0.0	-2150.2513	-2253.7162	NaN	NaN	0.5117	0.5194	0.2907	0.0399	0.0737	0.031	0.0452
0.0	0.0	0.0	-2349.2513	-221.7162	NaN	NaN	0.0862	0.5136	0.2922	0.0415	0.0759	0.0333	0.0435
0.0	0.0	0.0	255.7487	-1912.7162	NaN	NaN	1.1543	0.5422	0.2701	0.0395	0.071	0.0324	0.0449
0.0	0.0	0.0	-3609.2513	-4675.7162	NaN	NaN	0.5644	0.5744	0.2485	0.0369	0.0658	0.0316	0.0427
0.0	0.0	0.0	-2160.2513	-1856.7162	NaN	NaN	0.4622	0.5524	0.2633	0.0388	0.0694	0.0332	0.043
0.0	0.0	0.0	-1726.2513	-3064.7162	NaN	NaN	0.6397	0.573	0.2496	0.037	0.0656	0.0319	0.0427
0.0	0.0	0.0	-2048.2513	-3600.7162	NaN	NaN	0.6374	0.5487	0.2679	0.0387	0.0691	0.0333	0.0423
0.0	0.0	0.0	-1651.2513	-134.7162	NaN	NaN	0.0754	0.5109	0.2945	0.0414	0.0748	0.0346	0.0439
0.0	0.0	0.0	-1745.2513	-1250.7162	NaN	NaN	0.4175	0.5377	0.2758	0.0385	0.0699	0.0331	0.0451
0.0	0.0	0.0	-2630.2513	-1123.7162	NaN	NaN	0.2993	0.5436	0.2713	0.0381	0.0691	0.0334	0.0446
0.0	0.0	0.0	-1190.2513	-1484.7162	NaN	NaN	0.555	0.5454	0.2693	0.0382	0.0685	0.0336	0.0451
0.0	0.0	0.0	-2068.2513	-75.7162	NaN	NaN	0.0353	0.5529	0.2638	0.0374	0.0674	0.0336	0.0449
0.0	0.0	0.0	-1591.2513	838.2838	NaN	NaN	-0.3	0.5492	0.265	0.0377	0.0684	0.0342	0.0454
0.0	0.0	0.0	-2167.2513	-3706.7162	NaN	NaN	0.631	0.6078	0.2236	0.0335	0.0599	0.0316	0.0437
0.0	0.0	0.0	-2483.2513	-2538.7162	NaN	NaN	0.5055	0.5911	0.2342	0.0351	0.0637	0.0337	0.0422
0.0	0.0	0.0	-1824.2513	-579.7162	NaN	NaN	0.2411	0.5813	0.2408	0.0356	0.0652	0.0341	0.043
0.0	0.0	0.0	-2229.2513	15.2838	NaN	NaN	-0.0069	0.58	0.2424	0.0352	0.0652	0.0343	0.0429
0.0	0.0	0.0	-2340.2513	-1404.7162	NaN	NaN	0.3751	0.564	0.2533	0.0361	0.0678	0.0355	0.0432
0.0	0.0	0.0	-1738.2513	407.2838	NaN	NaN	-0.3	0.5525	0.2616	0.0368	0.0691	0.0362	0.0439
0.0	0.0	0.0	-3660.2513	-1563.7162	NaN	NaN	0.2993	0.5979	0.229	0.0336	0.0619	0.0342	0.0433
0.0	0.0	0.0	-3030.2513	689.2838	NaN	NaN	-0.2944	0.5873	0.2355	0.0355	0.0642	0.0359	0.0415
0.0	0.0	0.0	-2517.2513	-4288.7162	NaN	NaN	0.6301	0.6485	0.1922	0.0329	0.0548	0.0323	0.0394
0.0	0.0	0.0	-2614.2513	-2176.7162	NaN	NaN	0.4543	0.553	0.2592	0.0393	0.0715	0.0399	0.037
0.0	0.0	0.0	-1962.2513	-2204.7162	NaN	NaN	0.5291	0.5274	0.2801	0.0394	0.0746	0.0406	0.0379
0.0	0.0	0.0	-148.2513	-3720.7162	NaN	NaN	0.9617	0.4511	0.3413	0.042	0.0853	0.0448	0.0356
0.0	0.0	0.0	-183.2513	-258.7162	NaN	NaN	0.5854	0.3989	0.3851	0.0434	0.0906	0.0453	0.0367
0.0	0.0	0.0	-1296.2513	-1387.7162	NaN	NaN	0.517	0.4052	0.3826	0.0428	0.0883	0.0452	0.0359
0.0	0.0	0.0	-596.2513	-2960.7162	NaN	NaN	0.8324	0.4006	0.3854	0.0437	0.0894	0.0464	0.0345
0.0	0.0	0.0	-2021.2513	-2373.7162	NaN	NaN	0.5401	0.3695	0.4109	0.0455	0.0931	0.048	0.0331
0.0	0.0	0.0	-2304.2513	-3167.7162	NaN	NaN	0.5789	0.3553	0.4239	0.0464	0.0944	0.0485	0.0316
0.0	0.0	0.0	-60.2513	-1133.7162	NaN	NaN	0.9495	0.32	0.4569	0.0469	0.097	0.0488	0.0303
0.0	0.0	0.0	-356.2513	-2224.7162	NaN	NaN	0.862	0.2869	0.4891	0.0474	0.0984	0.0483	0.0299
0.0	0.0	0.0	-2468.2513	489.2838	NaN	NaN	-0.2472	0.2603	0.5167	0.048	0.0985	0.047	0.0295
0.0	0.0	0.0	-3989.2513	67.2838	NaN	NaN	-0.0172	0.2426	0.5347	0.0485	0.0988	0.0464	0.029
0.0	0.0	0.0	1261.7487	749.2838	NaN	NaN	0.3726	0.2289	0.546	0.0498	0.0996	0.0462	0.0295
0.0	0.0	0.0	-1348.2513	-2198.7162	NaN	NaN	0.6199	0.2457	0.531	0.0489	0.0972	0.0479	0.0293
0.0	0.0	0.0	-3734.2513	420.2838	NaN	NaN	-0.1268	0.253	0.5226	0.0497	0.0962	0.0488	0.0297
0.0	0.0	0.0	-2126.2513	-1136.7162	NaN	NaN	0.3484	0.2717	0.5047	0.05	0.0951	0.0494	0.0291
0.0	0.0	0.0	-3555.2513	-2510.7162	NaN	NaN	0.4139	0.278	0.4973	0.0503	0.0956	0.0501	0.0288
0.0	0.0	0.0	-3510.2513	1044.2838	NaN	NaN	-0.3	0.2648	0.5115	0.0502	0.0956	0.0491	0.0287
0.0	0.0	0.0	-1954.2513	-436.7162	NaN	NaN	0.1827	0.253	0.5229	0.0499	0.0966	0.0489	0.0288
0.0	0.0	0.0	-2041.2513	2725.2838	NaN	NaN	1.3	0.2392	0.5356	0.0501	0.0972	0.0481	0.0297
0.0	0.0	0.0	-2504.2513	-613.7162	NaN	NaN	0.1968	0.2585	0.5158	0.0498	0.0965	0.0499	0.0295
0.0	0.0	0.0	-1179.2513	-46.7162	NaN	NaN	0.0381	0.2654	0.5058	0.0504	0.0973	0.0511	0.03
0.0	0.0	0.0	-1974.2513	330.2838	NaN	NaN	-0.2009	0.2743	0.4961	0.0506	0.0972	0.0517	0.0302
0.0	0.0	0.0	-1737.2513	-789.7162	NaN	NaN	0.3125	0.2889	0.4799	0.0512	0.0973	0.0526	0.0301
0.0	0.0	0.0	-549.2513	-1574.7162	NaN	NaN	0.7414	0.2998	0.4668	0.0517	0.0981	0.0533	0.0303
0.0	0.0	0.0	-1021.2513	-3245.7162	NaN	NaN	0.7607	0.3037	0.4627	0.0513	0.0988	0.0533	0.0302
0.0	0.0	0.0	-2360.2513	-298.7162	NaN	NaN	0.1123	0.299	0.466	0.0508	0.1003	0.0535	0.0304
0.0	0.0	0.0	-1633.2513	1660.2838	NaN	NaN	1.3	0.2959	0.4682	0.0503	0.1011	0.0536	0.0309
0.0	0.0	0.0	-4934.2513	-1521.7162	NaN	NaN	0.2357	0.3274	0.4386	0.0515	0.0978	0.054	0.0306
0.0	0.0	0.0	-2881.2513	-2259.7162	NaN	NaN	0.4396	0.3488	0.4182	0.0525	0.0959	0.0542	0.0304
0.0	0.0	0.0	-1660.2513	-1103.7162	NaN	NaN	0.3993	0.3516	0.4155	0.0523	0.0962	0.0541	0.0303
0.0	0.0	0.0	-4458.2513	-1820.7162	NaN	NaN	0.29	0.3518	0.4167	0.0514	0.0965	0.0537	0.03
0.0	0.0	0.0	-1692.2513	-845.7162	NaN	NaN	0.3332	0.335	0.4316	0.0499	0.0998	0.0537	0.03
0.0	0.0	0.0	-1728.2513	-295.7162	NaN	NaN	0.1461	0.332	0.4357	0.0488	0.1004	0.0532	0.0299
0.0	0.0	0.0	-2047.2513	-1452.7162	NaN	NaN	0.4151	0.3362	0.4318	0.0485	0.1003	0.0533	0.0299
0.0	0.0	0.0	-4139.2513	-1645.7162	NaN	NaN	0.2845	0.3555	0.4151	0.0491	0.0974	0.0531	0.0298
0.0	0.0	0.0	-135.2513	-2991.7162	NaN	NaN	0.9567	0.3536	0.4159	0.0487	0.0987	0.0534	0.0297
0.0	0.0	0.0	-4033.2513	186.2838	NaN	NaN	-0.0484	0.3515	0.4188	0.048	0.0989	0.0533	0.0294
0.0	0.0	0.0	-3607.2513	-2840.7162	NaN	NaN	0.4406	0.354	0.4177	0.0478	0.0984	0.0529	0.0292
0.0	0.0	0.0	-2587.2513	134.2838	NaN	NaN	-0.0547	0.3376	0.4324	0.0469	0.1015	0.0526	0.0289
0.0	0.0	0.0	-1950.2513	-1454.7162	NaN	NaN	0.4272	0.3426	0.4302	0.0467	0.0997	0.052	0.0288
0.0	0.0	0.0	-2344.2513	-2174.7162	NaN	NaN	0.4812	0.3447	0.428	0.0474	0.0989	0.0519	0.0291
0.0	0.0	0.0	-3786.2513	-1817.7162	NaN	NaN	0.3244	0.3321	0.4388	0.047	0.1012	0.0521	0.0288
0.0	0.0	0.0	-3284.2513	370.2838	NaN	NaN	-0.1271	0.3114	0.4564	0.0464	0.1047	0.0521	0.0289
0.0	0.0	0.0	-1446.2513	1588.2838	NaN	NaN	1.3	0.3108	0.4577	0.0465	0.1038	0.0521	0.029
0.0	0.0	0.0	-3183.2513	-1327.7162	NaN	NaN	0.2943	0.3363	0.4348	0.0484	0.0987	0.0521	0.0296
0.0	0.0	0.0	-2462.2513	-3002.7162	NaN	NaN	0.5494	0.3525	0.4195	0.0501	0.0961	0.052	0.0299
0.0	0.0	0.0	-3270.2513	1496.2838	NaN	NaN	-0.3	0.3372	0.4308	0.0504	0.099	0.0526	0.0299
0.0	0.0	0.0	-2254.2513	-979.7162	NaN	NaN	0.3029	0.3372	0.4316	0.0511	0.0976	0.0525	0.0299
0.0	0.0	0.0	-651.2513	2148.2838	NaN	NaN	1.3	0.3142	0.4515	0.0507	0.1006	0.053	0.0299
0.0	0.0	0.0	-1676.2513	-785.7162	NaN	NaN	0.3191	0.3383	0.4304	0.0524	0.0958	0.0526	0.0305
0.0	0.0	0.0	-1434.2513	1389.2838	NaN	NaN	-0.3	0.3631	0.4055	0.0541	0.0939	0.0513	0.0322
0.0	0.0	0.0	-3475.2513	-2792.7162	NaN	NaN	0.4456	0.4465	0.3354	0.0539	0.0832	0.0479	0.033
0.0	0.0	0.0	-1823.2513	-2595.7162	NaN	NaN	0.5874	0.4611	0.3158	0.0555	0.0843	0.0496	0.0336
0.0	0.0	0.0	-3213.2513	-230.7162	NaN	NaN	0.067	0.4734	0.3033	0.0562	0.0827	0.0511	0.0334
0.0	0.0	0.0	-1618.2513	899.2838	NaN	NaN	-0.3	0.4509	0.3162	0.058	0.0869	0.0537	0.0343
0.0	0.0	0.0	-767.2513	1174.2838	NaN	NaN	1.3	0.4739	0.2983	0.0586	0.0813	0.0532	0.0346
0.0	0.0	0.0	-2500.2513	-1817.7162	NaN	NaN	0.421	0.5114	0.2677	0.0594	0.0746	0.0524	0.0345
0.0	0.0	0.0	-886.2513	-2357.7162	NaN	NaN	0.7268	0.5726	0.2214	0.058	0.0651	0.0495	0.0335
0.0	0.0	0.0	-2699.2513	-863.7162	NaN	NaN	0.2424	0.5939	0.201	0.0581	0.0638	0.0505	0.0327
0.0	0.0	0.0	-2489.2513	-1417.7162	NaN	NaN	0.3629	0.613	0.1857	0.0576	0.0615	0.0504	0.0319
0.0	0.0	0.0	-2966.2513	-1088.7162	NaN	NaN	0.2685	0.6631	0.1526	0.0525	0.0544	0.0463	0.0311
0.0	0.0	0.0	-2431.2513	-1358.7162	NaN	NaN	0.3585	0.6332	0.166	0.0566	0.0611	0.0523	0.0308
0.0	0.0	0.0	-2312.2513	-1662.7162	NaN	NaN	0.4183	0.7076	0.124	0.0464	0.0481	0.0428	0.031
0.0	0.0	0.0	-2977.2513	-3002.7162	NaN	NaN	0.5021	0.6797	0.1351	0.0507	0.0557	0.0491	0.0298
0.0	0.0	0.0	-1045.2513	1219.2838	NaN	NaN	1.3	0.7154	0.1158	0.0451	0.0488	0.0439	0.0311
0.0	0.0	0.0	-4365.2513	-3209.7162	NaN	NaN	0.4237	0.7456	0.0993	0.0409	0.0446	0.0402	0.0294
0.0	0.0	0.0	-3248.2513	-1237.7162	NaN	NaN	0.2759	0.7398	0.0999	0.042	0.0465	0.042	0.0299
0.0	0.0	0.0	-3927.2513	-1515.7162	NaN	NaN	0.2785	0.803	0.0651	0.0405	0.0314	0.0298	0.0301
0.0	0.0	0.0	-1869.2513	139.2838	NaN	NaN	-0.0805	0.7471	0.0895	0.0483	0.0423	0.0412	0.0317
0.0	0.0	0.0	-1915.2513	-16.7162	NaN	NaN	0.0087	0.7962	0.0675	0.0401	0.0324	0.0324	0.0315
0.0	0.0	0.0	-4247.2513	-3425.7162	NaN	NaN	0.4465	0.7967	0.0654	0.0419	0.0322	0.0323	0.0313
0.0	0.0	0.0	-1193.2513	-972.7162	NaN	NaN	0.4491	0.7785	0.0733	0.0434	0.036	0.0367	0.0321
0.0	0.0	0.0	-1569.2513	-2030.7162	NaN	NaN	0.5641	0.7962	0.0651	0.0412	0.0325	0.0334	0.0316
0.0	0.0	0.0	-2763.2513	-127.7162	NaN	NaN	0.0442	0.7942	0.065	0.0421	0.0329	0.0339	0.0319
0.0	0.0	0.0	-2987.2513	-2133.7162	NaN	NaN	0.4167	0.81	0.058	0.0399	0.0297	0.0308	0.0316
0.0	0.0	0.0	-4485.2513	-1434.7162	NaN	NaN	0.2424	0.8115	0.0572	0.0399	0.0294	0.0305	0.0314
0.0	0.0	0.0	-4744.2513	-970.7162	NaN	NaN	0.1699	0.8139	0.0563	0.0396	0.0289	0.0299	0.0314
0.0	0.0	0.0	-2948.2513	-1709.7162	NaN	NaN	0.3671	0.8104	0.0579	0.0402	0.0297	0.0305	0.0313
0.0	0.0	0.0	-3494.2513	-275.7162	NaN	NaN	0.0731	0.8054	0.0605	0.041	0.0307	0.0311	0.0314
0.0	0.0	0.0	-3356.2513	-1088.7162	NaN	NaN	0.2449	0.8026	0.0615	0.0418	0.0313	0.0313	0.0315
0.0	0.0	0.0	-1564.2513	-274.7162	NaN	NaN	0.1494	0.7992	0.0629	0.0425	0.0321	0.0316	0.0318
0.0	0.0	0.0	-2597.2513	-1861.7162	NaN	NaN	0.4175	0.8117	0.0573	0.0405	0.0297	0.029	0.0317
0.0	0.0	0.0	-3000.2513	1330.2838	NaN	NaN	-0.3	0.8204	0.0532	0.0388	0.0283	0.0273	0.0319
0.0	0.0	0.0	-3024.2513	-2518.7162	NaN	NaN	0.4544	0.8424	0.0437	0.0346	0.0243	0.0233	0.0317
0.0	0.0	0.0	-3303.2513	174.2838	NaN	NaN	-0.0557	0.85	0.04	0.0326	0.0234	0.0222	0.0318
0.0	0.0	0.0	-3001.2513	372.2838	NaN	NaN	-0.1416	0.8581	0.0367	0.0309	0.0223	0.0209	0.0311
0.0	0.0	0.0	-2133.2513	616.2838	NaN	NaN	-0.3	0.86	0.0357	0.031	0.0222	0.0203	0.0308
0.0	0.0	0.0	-2439.2513	-583.7162	NaN	NaN	0.1931	0.8623	0.0345	0.0311	0.0219	0.0198	0.0303
0.0	0.0	0.0	-551.2513	-1248.7162	NaN	NaN	0.6937	0.8636	0.034	0.0316	0.0217	0.0194	0.0297
0.0	0.0	0.0	-2676.2513	-2592.7162	NaN	NaN	0.4921	0.864	0.0336	0.032	0.0216	0.0193	0.0295
0.0	0.0	0.0	-2162.2513	-876.7162	NaN	NaN	0.2885	0.8636	0.0336	0.0323	0.0218	0.0193	0.0294
0.0	0.0	0.0	-3726.2513	-3087.7162	NaN	NaN	0.4531	0.8626	0.0339	0.0321	0.022	0.0196	0.0297
0.0	0.0	0.0	-4374.2513	-930.7162	NaN	NaN	0.1754	0.8612	0.034	0.0322	0.0224	0.02	0.0302
0.0	0.0	0.0	-3685.2513	-3757.7162	NaN	NaN	0.5049	0.8605	0.0341	0.0322	0.0224	0.0203	0.0306
0.0	0.0	0.0	-2856.2513	-668.7162	NaN	NaN	0.1897	0.8592	0.0338	0.0326	0.0227	0.0206	0.031
0.0	0.0	0.0	-4196.2513	1703.2838	NaN	NaN	-0.3	0.8587	0.0337	0.0326	0.0228	0.0208	0.0314
0.0	0.0	0.0	-3016.2513	-638.7162	NaN	NaN	0.1748	0.8586	0.0334	0.0327	0.0228	0.0209	0.0317
0.0	0.0	0.0	-2811.2513	291.2838	NaN	NaN	-0.1156	0.8586	0.033	0.0326	0.0226	0.021	0.0321
0.0	0.0	0.0	-1562.2513	-2150.7162	NaN	NaN	0.5792	0.8592	0.0326	0.0325	0.0224	0.0211	0.0323
0.0	0.0	0.0	-3072.2513	2361.2838	NaN	NaN	-0.3	0.8588	0.0323	0.0322	0.0224	0.0213	0.033
0.0	0.0	0.0	-3288.2513	-3131.7162	NaN	NaN	0.4878	0.8654	0.0299	0.0301	0.0222	0.0212	0.0313
0.0	0.0	0.0	-439.2513	-3257.7162	NaN	NaN	0.8812	0.8806	0.0246	0.025	0.0222	0.0215	0.0261
0.0	0.0	0.0	-3150.2513	-2111.7162	NaN	NaN	0.4013	0.8881	0.0215	0.022	0.0225	0.023	0.023
0.0	0.0	0.0	-2157.2513	-641.7162	NaN	NaN	0.2293	0.8863	0.0217	0.0218	0.0228	0.0243	0.023
0.0	0.0	0.0	-3066.2513	709.2838	NaN	NaN	-0.3	0.8867	0.0215	0.0216	0.0228	0.0245	0.023
0.0	0.0	0.0	-2238.2513	-1326.7162	NaN	NaN	0.3722	0.8863	0.0213	0.0215	0.0231	0.0247	0.0231
0.0	0.0	0.0	-3529.2513	-790.7162	NaN	NaN	0.183	0.8869	0.0211	0.0213	0.0232	0.0245	0.023
0.0	0.0	0.0	-3014.2513	-959.7162	NaN	NaN	0.2415	0.8859	0.0215	0.0221	0.0232	0.0244	0.0229
0.0	0.0	0.0	-3216.2513	-979.7162	NaN	NaN	0.2335	0.8875	0.0215	0.0223	0.0227	0.0236	0.0225
0.0	0.0	0.0	-2616.2513	-555.7162	NaN	NaN	0.1752	0.8884	0.0214	0.0224	0.0225	0.0231	0.0222
0.0	0.0	0.0	-2026.2513	-1219.7162	NaN	NaN	0.3758	0.8893	0.0213	0.0223	0.0224	0.0228	0.0219
0.0	0.0	0.0	-2606.2513	-517.7162	NaN	NaN	0.1657	0.8899	0.0214	0.0223	0.0224	0.0224	0.0215
0.0	0.0	0.0	-3009.2513	420.2838	NaN	NaN	-0.1623	0.8915	0.0211	0.0223	0.0221	0.0219	0.0211
0.0	0.0	0.0	-3713.2513	-1459.7162	NaN	NaN	0.2822	0.8922	0.0213	0.0222	0.0221	0.0214	0.0208
0.0	0.0	0.0	-2773.2513	-4545.7162	NaN	NaN	0.6211	0.8932	0.0213	0.022	0.0221	0.021	0.0203
0.0	0.0	0.0	-2873.2513	-908.7162	NaN	NaN	0.2403	0.8936	0.0214	0.0218	0.0222	0.0209	0.0201
0.0	0.0	0.0	-3663.2513	-1816.7162	NaN	NaN	0.3315	0.8941	0.0215	0.0213	0.0223	0.0208	0.02
0.0	0.0	0.0	-1512.2513	-1454.7162	NaN	NaN	0.4903	0.8932	0.0217	0.0211	0.0229	0.0211	0.02
0.0	0.0	0.0	-3800.2513	1472.2838	NaN	NaN	-0.3	0.8937	0.0213	0.0205	0.0234	0.021	0.02
0.0	0.0	0.0	-4168.2513	-2451.7162	NaN	NaN	0.3704	0.8921	0.0216	0.0206	0.024	0.0215	0.0202
0.0	0.0	0.0	-2085.2513	-1511.7162	NaN	NaN	0.4203	0.8922	0.0219	0.0207	0.0238	0.0214	0.02
0.0	0.0	0.0	-3206.2513	268.2838	NaN	NaN	-0.0913	0.8817	0.024	0.0225	0.0261	0.0234	0.0223
0.0	0.0	0.0	-1494.2513	203.2838	NaN	NaN	-0.1575	0.9071	0.0179	0.0184	0.0209	0.0192	0.0165
