# Supplementary material for: DeepFRET, a software for rapid and automated single-molecule FRET data classification using deep learning
Source: eLife. 2020 Nov 3;9:e60404. doi: 10.7554/eLife.60404 (PMC7609065; doi:10.7554/eLife.60404)
Supplement: Figure 4—source data 1. [file elife-60404-fig4-data1.zip › Figure 4-source data 1/Fig_S4a/Traces/traces_all_n294/Traces_Fig2d_4mMAc_mov2_combined_tif_pair28.txt]

Exported by DeepFRET
Date: 2020-08-26, 18:13
Video filename: None
FRET pair #28
Bleaches at 127
D-Dexc-bg	A-Dexc-bg	A-Aexc-bg	D-Dexc-rw	A-Dexc-rw	A-Aexc-rw	S	E	p_bleached	p_aggregated	p_noisy	p_scrambled	p_static	p_dynamic
0.0	0.0	0.0	45906.2644	8630.1887	NaN	NaN	0.1582	0.0606	0.204	0.0428	0.0669	0.5742	0.0515
0.0	0.0	0.0	48882.2644	11975.1887	NaN	NaN	0.1968	0.0564	0.2148	0.0408	0.0645	0.5755	0.048
0.0	0.0	0.0	39570.2644	9139.1887	NaN	NaN	0.1876	0.0595	0.2535	0.0391	0.0595	0.5447	0.0437
0.0	0.0	0.0	43786.2644	8783.1887	NaN	NaN	0.1671	0.0596	0.2655	0.0395	0.06	0.5327	0.0427
0.0	0.0	0.0	42893.2644	5250.1887	NaN	NaN	0.1091	0.0599	0.261	0.0383	0.0599	0.538	0.0428
0.0	0.0	0.0	44563.2644	9372.1887	NaN	NaN	0.1738	0.0604	0.2551	0.0379	0.0604	0.5438	0.0424
0.0	0.0	0.0	42393.2644	6921.1887	NaN	NaN	0.1403	0.0625	0.2612	0.0378	0.0596	0.5382	0.0408
0.0	0.0	0.0	49240.2644	8093.1887	NaN	NaN	0.1412	0.0631	0.2628	0.0372	0.0606	0.5354	0.0409
0.0	0.0	0.0	46620.2644	8413.1887	NaN	NaN	0.1529	0.0653	0.2606	0.0372	0.0605	0.5365	0.0398
0.0	0.0	0.0	43135.2644	9904.1887	NaN	NaN	0.1867	0.0661	0.2508	0.0362	0.0605	0.5477	0.0387
0.0	0.0	0.0	53485.2644	12232.1887	NaN	NaN	0.1861	0.0664	0.2454	0.0361	0.0611	0.553	0.038
0.0	0.0	0.0	51257.2644	10653.1887	NaN	NaN	0.1721	0.0657	0.2326	0.0351	0.0612	0.5685	0.0368
0.0	0.0	0.0	48209.2644	9686.1887	NaN	NaN	0.1673	0.0656	0.2247	0.0342	0.0614	0.5779	0.0361
0.0	0.0	0.0	40961.2644	10039.1887	NaN	NaN	0.1968	0.0635	0.2143	0.0336	0.0619	0.5914	0.0353
0.0	0.0	0.0	38272.2644	9449.1887	NaN	NaN	0.198	0.0637	0.2131	0.033	0.0617	0.5936	0.0349
0.0	0.0	0.0	43090.2644	12109.1887	NaN	NaN	0.2194	0.0644	0.2142	0.0331	0.0623	0.5914	0.0347
0.0	0.0	0.0	45558.2644	9307.1887	NaN	NaN	0.1696	0.0669	0.2175	0.0339	0.0611	0.5865	0.0339
0.0	0.0	0.0	47902.2644	9392.1887	NaN	NaN	0.1639	0.0684	0.2179	0.0338	0.0611	0.5844	0.0345
0.0	0.0	0.0	46273.2644	11746.1887	NaN	NaN	0.2025	0.0687	0.2139	0.0335	0.0611	0.5879	0.0349
0.0	0.0	0.0	44839.2644	15695.1887	NaN	NaN	0.2593	0.0699	0.2141	0.0338	0.061	0.5858	0.0354
0.0	0.0	0.0	46887.2644	9399.1887	NaN	NaN	0.167	0.0713	0.2128	0.0338	0.0612	0.5853	0.0356
0.0	0.0	0.0	47716.2644	6282.1887	NaN	NaN	0.1163	0.0727	0.2104	0.0339	0.061	0.5861	0.0359
0.0	0.0	0.0	46328.2644	10754.1887	NaN	NaN	0.1884	0.0741	0.2091	0.034	0.0611	0.585	0.0367
0.0	0.0	0.0	43460.2644	6790.1887	NaN	NaN	0.1351	0.0754	0.2067	0.0342	0.061	0.5853	0.0374
0.0	0.0	0.0	42106.2644	11740.1887	NaN	NaN	0.218	0.077	0.2054	0.0345	0.0608	0.5839	0.0384
0.0	0.0	0.0	39211.2644	7937.1887	NaN	NaN	0.1683	0.0776	0.2046	0.0348	0.0607	0.5831	0.0392
0.0	0.0	0.0	43880.2644	9567.1887	NaN	NaN	0.179	0.0784	0.204	0.035	0.0605	0.5822	0.0399
0.0	0.0	0.0	44626.2644	5633.1887	NaN	NaN	0.1121	0.0785	0.2036	0.0351	0.0606	0.5811	0.0411
0.0	0.0	0.0	48439.2644	5079.1887	NaN	NaN	0.0949	0.0772	0.2016	0.0354	0.0602	0.5832	0.0424
0.0	0.0	0.0	47944.2644	11017.1887	NaN	NaN	0.1869	0.0771	0.2038	0.0357	0.0597	0.58	0.0436
0.0	0.0	0.0	48424.2644	10054.1887	NaN	NaN	0.1719	0.0762	0.2055	0.0363	0.0592	0.578	0.0449
0.0	0.0	0.0	47817.2644	9180.1887	NaN	NaN	0.1611	0.0764	0.2086	0.0368	0.0596	0.5726	0.046
0.0	0.0	0.0	46164.2644	7097.1887	NaN	NaN	0.1333	0.0765	0.2077	0.0372	0.0603	0.5706	0.0477
0.0	0.0	0.0	43237.2644	8337.1887	NaN	NaN	0.1617	0.0774	0.218	0.0375	0.0592	0.561	0.0469
0.0	0.0	0.0	44326.2644	9695.1887	NaN	NaN	0.1795	0.0764	0.221	0.0376	0.0595	0.5588	0.0466
0.0	0.0	0.0	42150.2644	12392.1887	NaN	NaN	0.2272	0.0736	0.2168	0.0376	0.0595	0.567	0.0455
0.0	0.0	0.0	47978.2644	13797.1887	NaN	NaN	0.2233	0.0721	0.2169	0.0378	0.0599	0.5687	0.0446
0.0	0.0	0.0	47935.2644	9546.1887	NaN	NaN	0.1661	0.0711	0.2162	0.0379	0.0606	0.5708	0.0433
0.0	0.0	0.0	46058.2644	10145.1887	NaN	NaN	0.1805	0.0715	0.215	0.0374	0.0609	0.573	0.0422
0.0	0.0	0.0	45781.2644	6142.1887	NaN	NaN	0.1183	0.0699	0.2111	0.037	0.0611	0.5792	0.0416
0.0	0.0	0.0	45847.2644	9216.1887	NaN	NaN	0.1674	0.0683	0.2087	0.0368	0.0611	0.5839	0.0411
0.0	0.0	0.0	45881.2644	11229.1887	NaN	NaN	0.1966	0.0667	0.207	0.0369	0.0621	0.5866	0.0406
0.0	0.0	0.0	48245.2644	11659.1887	NaN	NaN	0.1946	0.0661	0.2087	0.0374	0.0628	0.5848	0.0401
0.0	0.0	0.0	46703.2644	10854.1887	NaN	NaN	0.1886	0.0668	0.2131	0.0379	0.0627	0.5799	0.0396
0.0	0.0	0.0	43977.2644	7656.1887	NaN	NaN	0.1483	0.0662	0.2122	0.0378	0.0629	0.5818	0.039
0.0	0.0	0.0	43409.2644	11660.1887	NaN	NaN	0.2117	0.0666	0.2149	0.0382	0.0632	0.5782	0.0388
0.0	0.0	0.0	44510.2644	11255.1887	NaN	NaN	0.2018	0.0667	0.2138	0.0382	0.0634	0.5793	0.0386
0.0	0.0	0.0	50285.2644	11937.1887	NaN	NaN	0.1918	0.0685	0.2169	0.0382	0.0636	0.5743	0.0384
0.0	0.0	0.0	41436.2644	6537.1887	NaN	NaN	0.1363	0.0728	0.2227	0.0381	0.0626	0.5659	0.038
0.0	0.0	0.0	41176.2644	8028.1887	NaN	NaN	0.1632	0.076	0.225	0.0375	0.0621	0.5613	0.038
0.0	0.0	0.0	44760.2644	7774.1887	NaN	NaN	0.148	0.0792	0.2313	0.0377	0.0625	0.5511	0.0382
0.0	0.0	0.0	43315.2644	10916.1887	NaN	NaN	0.2013	0.0802	0.2285	0.0372	0.0625	0.5535	0.0381
0.0	0.0	0.0	49599.2644	9736.1887	NaN	NaN	0.1641	0.0827	0.2359	0.0375	0.0636	0.5417	0.0386
0.0	0.0	0.0	46990.2644	8683.1887	NaN	NaN	0.156	0.0835	0.2373	0.0374	0.0639	0.5394	0.0385
0.0	0.0	0.0	45155.2644	13733.1887	NaN	NaN	0.2332	0.0859	0.2415	0.0371	0.0643	0.5326	0.0385
0.0	0.0	0.0	47620.2644	4927.1887	NaN	NaN	0.0938	0.0876	0.2461	0.0374	0.0649	0.5256	0.0384
0.0	0.0	0.0	42541.2644	8788.1887	NaN	NaN	0.1712	0.0896	0.2501	0.037	0.0649	0.5202	0.0382
0.0	0.0	0.0	50932.2644	8640.1887	NaN	NaN	0.145	0.0908	0.2607	0.0377	0.0666	0.5054	0.0388
0.0	0.0	0.0	44918.2644	8795.1887	NaN	NaN	0.1637	0.0919	0.2683	0.0379	0.0672	0.496	0.0388
0.0	0.0	0.0	40553.2644	10042.1887	NaN	NaN	0.1985	0.0935	0.2795	0.038	0.0681	0.4818	0.0391
0.0	0.0	0.0	45206.2644	9304.1887	NaN	NaN	0.1707	0.0927	0.2838	0.0382	0.069	0.4772	0.0391
0.0	0.0	0.0	42238.2644	11360.1887	NaN	NaN	0.2119	0.0952	0.2988	0.0382	0.07	0.4587	0.0391
0.0	0.0	0.0	46076.2644	6124.1887	NaN	NaN	0.1173	0.0958	0.3063	0.0384	0.0706	0.4501	0.0388
0.0	0.0	0.0	43419.2644	7897.1887	NaN	NaN	0.1539	0.0947	0.3069	0.0379	0.0712	0.4507	0.0385
0.0	0.0	0.0	39335.2644	8399.1887	NaN	NaN	0.176	0.0949	0.3166	0.0378	0.0716	0.4406	0.0384
0.0	0.0	0.0	43645.2644	12408.1887	NaN	NaN	0.2214	0.0946	0.319	0.0372	0.0718	0.4394	0.0381
0.0	0.0	0.0	45728.2644	8444.1887	NaN	NaN	0.1559	0.0951	0.3258	0.0368	0.072	0.4327	0.0377
0.0	0.0	0.0	41495.2644	7203.1887	NaN	NaN	0.1479	0.0946	0.3273	0.0365	0.0722	0.4323	0.0371
0.0	0.0	0.0	37432.2644	8712.1887	NaN	NaN	0.1888	0.0937	0.3295	0.0359	0.0719	0.4325	0.0365
0.0	0.0	0.0	44350.2644	7692.1887	NaN	NaN	0.1478	0.0907	0.3219	0.0352	0.0721	0.4441	0.0361
0.0	0.0	0.0	45365.2644	9484.1887	NaN	NaN	0.1729	0.0895	0.3183	0.0347	0.0723	0.4494	0.0358
0.0	0.0	0.0	42894.2644	8891.1887	NaN	NaN	0.1717	0.0877	0.3105	0.0343	0.0722	0.46	0.0353
0.0	0.0	0.0	45760.2644	9902.1887	NaN	NaN	0.1779	0.0855	0.3052	0.0341	0.0725	0.4675	0.0353
0.0	0.0	0.0	41377.2644	7628.1887	NaN	NaN	0.1557	0.0826	0.2948	0.0337	0.072	0.4817	0.0351
0.0	0.0	0.0	42299.2644	7576.1887	NaN	NaN	0.1519	0.077	0.277	0.0331	0.0721	0.5051	0.0356
0.0	0.0	0.0	43111.2644	7682.1887	NaN	NaN	0.1512	0.0729	0.262	0.0331	0.0722	0.5234	0.0364
0.0	0.0	0.0	38218.2644	10088.1887	NaN	NaN	0.2088	0.0704	0.2503	0.033	0.0719	0.5375	0.0369
0.0	0.0	0.0	43004.2644	8555.1887	NaN	NaN	0.1659	0.0696	0.2452	0.0334	0.0718	0.5423	0.0377
0.0	0.0	0.0	34546.2644	5492.1887	NaN	NaN	0.1372	0.0689	0.2381	0.0336	0.0712	0.5499	0.0383
0.0	0.0	0.0	39602.2644	11716.1887	NaN	NaN	0.2283	0.0683	0.2345	0.0339	0.0707	0.5534	0.0392
0.0	0.0	0.0	37735.2644	8442.1887	NaN	NaN	0.1828	0.0675	0.2295	0.0343	0.0709	0.5576	0.0403
0.0	0.0	0.0	43293.2644	11977.1887	NaN	NaN	0.2167	0.0674	0.2284	0.0343	0.0698	0.5598	0.0403
0.0	0.0	0.0	44729.2644	4511.1887	NaN	NaN	0.0916	0.0675	0.2305	0.0353	0.0712	0.5541	0.0413
0.0	0.0	0.0	45489.2644	7541.1887	NaN	NaN	0.1422	0.0685	0.2308	0.0351	0.0695	0.5551	0.041
0.0	0.0	0.0	41810.2644	6725.1887	NaN	NaN	0.1386	0.0682	0.2333	0.0359	0.0705	0.5502	0.0419
0.0	0.0	0.0	36684.2644	7609.1887	NaN	NaN	0.1718	0.0681	0.2316	0.0362	0.0704	0.5514	0.0424
0.0	0.0	0.0	42926.2644	9077.1887	NaN	NaN	0.1745	0.0678	0.2357	0.0373	0.0723	0.5431	0.0438
0.0	0.0	0.0	48156.2644	12125.1887	NaN	NaN	0.2011	0.068	0.2352	0.0379	0.0731	0.5415	0.0442
0.0	0.0	0.0	43997.2644	7638.1887	NaN	NaN	0.1479	0.0686	0.2421	0.0388	0.0741	0.5324	0.0441
0.0	0.0	0.0	44023.2644	9319.1887	NaN	NaN	0.1747	0.0687	0.2424	0.0397	0.0752	0.5305	0.0435
0.0	0.0	0.0	42190.2644	9458.1887	NaN	NaN	0.1831	0.0685	0.246	0.041	0.0774	0.5239	0.0431
0.0	0.0	0.0	46346.2644	10264.1887	NaN	NaN	0.1813	0.0678	0.2477	0.0423	0.0802	0.5194	0.0428
0.0	0.0	0.0	35903.2644	6087.1887	NaN	NaN	0.145	0.0677	0.2502	0.0429	0.082	0.5153	0.042
0.0	0.0	0.0	38853.2644	7075.1887	NaN	NaN	0.154	0.067	0.2528	0.0432	0.0823	0.5136	0.041
0.0	0.0	0.0	35802.2644	9221.1887	NaN	NaN	0.2048	0.0668	0.2584	0.0435	0.0838	0.5068	0.0406
0.0	0.0	0.0	34821.2644	9742.1887	NaN	NaN	0.2186	0.0662	0.2585	0.0422	0.0814	0.5132	0.0384
0.0	0.0	0.0	41127.2644	9768.1887	NaN	NaN	0.1919	0.0661	0.2576	0.0416	0.0799	0.5173	0.0375
0.0	0.0	0.0	41260.2644	6582.1887	NaN	NaN	0.1376	0.0655	0.2562	0.0404	0.077	0.5246	0.0363
0.0	0.0	0.0	36100.2644	9027.1887	NaN	NaN	0.2	0.0657	0.2521	0.0392	0.0754	0.5323	0.0354
0.0	0.0	0.0	41048.2644	7124.1887	NaN	NaN	0.1479	0.0647	0.2428	0.038	0.0743	0.5454	0.0348
0.0	0.0	0.0	42016.2644	7891.1887	NaN	NaN	0.1581	0.0653	0.2406	0.0376	0.0742	0.5474	0.0349
0.0	0.0	0.0	39742.2644	3175.1887	NaN	NaN	0.074	0.0677	0.2382	0.0371	0.0733	0.5489	0.0348
0.0	0.0	0.0	40917.2644	7231.1887	NaN	NaN	0.1502	0.0683	0.2375	0.0372	0.0732	0.5484	0.0352
0.0	0.0	0.0	39733.2644	6797.1887	NaN	NaN	0.1461	0.0697	0.2382	0.0374	0.0732	0.5464	0.0352
0.0	0.0	0.0	35278.2644	2782.1887	NaN	NaN	0.0731	0.0705	0.2371	0.0374	0.0728	0.5469	0.0352
0.0	0.0	0.0	45007.2644	8269.1887	NaN	NaN	0.1552	0.0682	0.2357	0.038	0.0742	0.5481	0.0358
0.0	0.0	0.0	37820.2644	7575.1887	NaN	NaN	0.1669	0.066	0.2364	0.0389	0.0759	0.5464	0.0363
0.0	0.0	0.0	39167.2644	7350.1887	NaN	NaN	0.158	0.0642	0.2355	0.0389	0.0763	0.549	0.0362
0.0	0.0	0.0	42761.2644	8349.1887	NaN	NaN	0.1634	0.0618	0.2363	0.0399	0.0781	0.5472	0.0366
0.0	0.0	0.0	40166.2644	8530.1887	NaN	NaN	0.1752	0.0612	0.2391	0.0405	0.0785	0.5441	0.0365
0.0	0.0	0.0	41901.2644	11169.1887	NaN	NaN	0.2105	0.0609	0.2411	0.0407	0.0787	0.5422	0.0364
0.0	0.0	0.0	39461.2644	8675.1887	NaN	NaN	0.1802	0.0602	0.2428	0.041	0.0787	0.541	0.0363
0.0	0.0	0.0	38901.2644	7802.1887	NaN	NaN	0.1671	0.0602	0.2458	0.0409	0.0783	0.5385	0.0362
0.0	0.0	0.0	35782.2644	7342.1887	NaN	NaN	0.1703	0.0593	0.2438	0.0405	0.0783	0.5421	0.0361
0.0	0.0	0.0	41430.2644	7935.1887	NaN	NaN	0.1607	0.0586	0.247	0.0409	0.0789	0.5384	0.0363
0.0	0.0	0.0	36867.2644	10720.1887	NaN	NaN	0.2253	0.059	0.2463	0.0411	0.0799	0.5372	0.0364
0.0	0.0	0.0	37076.2644	6097.1887	NaN	NaN	0.1412	0.0612	0.2493	0.041	0.0794	0.5327	0.0364
0.0	0.0	0.0	43726.2644	9332.1887	NaN	NaN	0.1759	0.0626	0.2497	0.0412	0.0797	0.5299	0.0369
0.0	0.0	0.0	40828.2644	7279.1887	NaN	NaN	0.1513	0.0632	0.2476	0.041	0.0801	0.5304	0.0377
0.0	0.0	0.0	41653.2644	11440.1887	NaN	NaN	0.2155	0.0647	0.2439	0.0409	0.0805	0.5313	0.0387
0.0	0.0	0.0	36963.2644	6156.1887	NaN	NaN	0.1428	0.0664	0.237	0.041	0.0809	0.5343	0.0403
0.0	0.0	0.0	42251.2644	3338.1887	NaN	NaN	0.0732	0.0665	0.2263	0.041	0.0815	0.5426	0.0422
0.0	0.0	0.0	36273.2644	9725.1887	NaN	NaN	0.2114	0.0664	0.2143	0.0417	0.0818	0.5517	0.044
0.0	0.0	0.0	39251.2644	7210.1887	NaN	NaN	0.1552	0.0609	0.1972	0.0414	0.0822	0.5721	0.0463
0.0	0.0	0.0	39493.2644	5731.1887	NaN	NaN	0.1267	0.0581	0.1882	0.0413	0.0838	0.5786	0.05
0.0	0.0	0.0	40418.2644	4773.1887	NaN	NaN	0.1056	0.0578	0.1904	0.0429	0.0825	0.5742	0.0522
0.0	0.0	0.0	38633.2644	8356.1887	NaN	NaN	0.1778	0.0694	0.177	0.044	0.0899	0.5656	0.0541
0.0	0.0	0.0	8861.2644	3927.1887	NaN	NaN	0.3071	0.7663	0.0942	0.0188	0.0247	0.073	0.023
0.0	0.0	0.0	243.2644	3948.1887	NaN	NaN	0.942	0.8732	0.0367	0.0178	0.0222	0.0295	0.0206
0.0	0.0	0.0	5037.2644	572.1887	NaN	NaN	0.102	0.8869	0.0312	0.0176	0.0211	0.0243	0.0189
0.0	0.0	0.0	2742.2644	3323.1887	NaN	NaN	0.5479	0.8897	0.0285	0.0185	0.0218	0.0228	0.0187
0.0	0.0	0.0	562.2644	2138.1887	NaN	NaN	0.7918	0.8942	0.0259	0.019	0.0214	0.0211	0.0184
0.0	0.0	0.0	5220.2644	-1130.8113	NaN	NaN	-0.2765	0.8971	0.0237	0.0192	0.021	0.0205	0.0185
0.0	0.0	0.0	2744.2644	-526.8113	NaN	NaN	-0.2376	0.8977	0.0231	0.0195	0.0209	0.0203	0.0186
0.0	0.0	0.0	-233.7356	1295.1887	NaN	NaN	1.2202	0.8978	0.0229	0.0198	0.0206	0.0201	0.0189
0.0	0.0	0.0	3582.2644	3744.1887	NaN	NaN	0.5111	0.898	0.0224	0.0199	0.0206	0.0199	0.0192
0.0	0.0	0.0	3864.2644	5890.1887	NaN	NaN	0.6038	0.8981	0.0223	0.0199	0.0206	0.0199	0.0192
0.0	0.0	0.0	4239.2644	5628.1887	NaN	NaN	0.5704	0.8967	0.0229	0.0203	0.0207	0.0202	0.0192
0.0	0.0	0.0	3203.2644	3988.1887	NaN	NaN	0.5546	0.8975	0.0228	0.0204	0.0204	0.0201	0.0188
0.0	0.0	0.0	3012.2644	3827.1887	NaN	NaN	0.5596	0.8973	0.023	0.0204	0.0202	0.0203	0.0188
0.0	0.0	0.0	1962.2644	2978.1887	NaN	NaN	0.6028	0.8969	0.0232	0.0206	0.0201	0.0204	0.0188
0.0	0.0	0.0	2055.2644	3900.1887	NaN	NaN	0.6549	0.8961	0.0236	0.0208	0.0201	0.0207	0.0186
0.0	0.0	0.0	2294.2644	3926.1887	NaN	NaN	0.6312	0.8955	0.0239	0.021	0.0203	0.0209	0.0185
0.0	0.0	0.0	1743.2644	3352.1887	NaN	NaN	0.6579	0.8975	0.0233	0.0204	0.0202	0.0204	0.0182
0.0	0.0	0.0	3066.2644	1425.1887	NaN	NaN	0.3173	0.8996	0.0227	0.0197	0.0201	0.0197	0.0181
0.0	0.0	0.0	925.2644	4344.1887	NaN	NaN	0.8244	0.8999	0.0228	0.0195	0.0201	0.0195	0.0181
0.0	0.0	0.0	579.2644	945.1887	NaN	NaN	0.62	0.8996	0.0231	0.0196	0.0201	0.0195	0.0181
0.0	0.0	0.0	736.2644	-569.8113	NaN	NaN	-0.3	0.8992	0.0233	0.0196	0.0202	0.0195	0.0182
0.0	0.0	0.0	1912.2644	2820.1887	NaN	NaN	0.5959	0.8985	0.0234	0.0197	0.0203	0.0198	0.0183
0.0	0.0	0.0	1170.2644	-585.8113	NaN	NaN	-0.3	0.8983	0.0237	0.0197	0.0202	0.0198	0.0184
0.0	0.0	0.0	1255.2644	4309.1887	NaN	NaN	0.7744	0.8968	0.0242	0.0201	0.0202	0.0202	0.0185
0.0	0.0	0.0	682.2644	1754.1887	NaN	NaN	0.72	0.8953	0.0249	0.0206	0.0201	0.0206	0.0186
0.0	0.0	0.0	-282.7356	1019.1887	NaN	NaN	1.3	0.8934	0.0255	0.0211	0.0203	0.0209	0.0188
0.0	0.0	0.0	808.2644	666.1887	NaN	NaN	0.4518	0.8923	0.0257	0.0214	0.0206	0.0209	0.0191
0.0	0.0	0.0	747.2644	-709.8113	NaN	NaN	-0.3	0.8923	0.0256	0.0212	0.0208	0.0207	0.0195
0.0	0.0	0.0	1653.2644	4000.1887	NaN	NaN	0.7076	0.8902	0.026	0.0215	0.0213	0.0208	0.0202
0.0	0.0	0.0	-74.7356	1200.1887	NaN	NaN	1.0664	0.8909	0.0256	0.0211	0.0214	0.0206	0.0204
0.0	0.0	0.0	284.2644	3726.1887	NaN	NaN	0.9291	0.8898	0.0259	0.0212	0.0217	0.0206	0.0209
0.0	0.0	0.0	2204.2644	561.1887	NaN	NaN	0.2029	0.8893	0.0262	0.0211	0.0218	0.0206	0.021
0.0	0.0	0.0	3456.2644	975.1887	NaN	NaN	0.2201	0.8883	0.0265	0.0212	0.0221	0.0205	0.0214
0.0	0.0	0.0	-597.7356	3574.1887	NaN	NaN	1.2008	0.8886	0.0267	0.0211	0.022	0.0202	0.0215
0.0	0.0	0.0	805.2644	-341.8113	NaN	NaN	-0.3	0.8908	0.0263	0.0205	0.0215	0.0197	0.0212
0.0	0.0	0.0	-449.7356	326.1887	NaN	NaN	-0.3	0.8921	0.0258	0.0203	0.0213	0.0194	0.0211
0.0	0.0	0.0	7.2644	3915.1887	NaN	NaN	0.9981	0.8909	0.0261	0.0205	0.0217	0.019	0.0218
0.0	0.0	0.0	231.2644	2578.1887	NaN	NaN	0.9177	0.8905	0.0264	0.0206	0.0217	0.0188	0.022
0.0	0.0	0.0	1344.2644	3907.1887	NaN	NaN	0.744	0.8894	0.0266	0.021	0.0218	0.0189	0.0223
0.0	0.0	0.0	85.2644	864.1887	NaN	NaN	0.9102	0.8909	0.0261	0.0208	0.0215	0.019	0.0218
0.0	0.0	0.0	-632.7356	-857.8113	NaN	NaN	0.5755	0.8923	0.0256	0.0206	0.0213	0.019	0.0212
0.0	0.0	0.0	1705.2644	2288.1887	NaN	NaN	0.573	0.891	0.0258	0.021	0.0217	0.0193	0.0213
0.0	0.0	0.0	256.2644	555.1887	NaN	NaN	0.6842	0.8915	0.0257	0.0208	0.0217	0.0194	0.0209
0.0	0.0	0.0	398.2644	1690.1887	NaN	NaN	0.8093	0.8897	0.0261	0.0212	0.0221	0.0198	0.0211
0.0	0.0	0.0	-1890.7356	4004.1887	NaN	NaN	1.3	0.8899	0.026	0.0211	0.0223	0.0199	0.0208
0.0	0.0	0.0	1931.2644	5440.1887	NaN	NaN	0.738	0.8879	0.0265	0.0214	0.0229	0.0202	0.0211
0.0	0.0	0.0	-2049.7356	658.1887	NaN	NaN	-0.3	0.8897	0.0259	0.021	0.0225	0.0202	0.0207
0.0	0.0	0.0	859.2644	339.1887	NaN	NaN	0.283	0.8889	0.0259	0.0211	0.0228	0.0204	0.0209
0.0	0.0	0.0	1404.2644	3510.1887	NaN	NaN	0.7143	0.8876	0.0262	0.0213	0.0231	0.0204	0.0213
0.0	0.0	0.0	-145.7356	2336.1887	NaN	NaN	1.0665	0.8872	0.0264	0.0212	0.0232	0.0205	0.0216
0.0	0.0	0.0	1398.2644	143.1887	NaN	NaN	0.0929	0.8887	0.0259	0.021	0.0228	0.0204	0.0213
0.0	0.0	0.0	130.2644	1425.1887	NaN	NaN	0.9163	0.8884	0.026	0.021	0.0228	0.0204	0.0214
0.0	0.0	0.0	621.2644	1311.1887	NaN	NaN	0.6785	0.8882	0.026	0.0211	0.0227	0.0204	0.0217
0.0	0.0	0.0	1203.2644	1748.1887	NaN	NaN	0.5923	0.8882	0.026	0.0211	0.0225	0.0203	0.0219
0.0	0.0	0.0	788.2644	1700.1887	NaN	NaN	0.6832	0.887	0.0263	0.0212	0.0227	0.0204	0.0224
0.0	0.0	0.0	3284.2644	1024.1887	NaN	NaN	0.2377	0.8871	0.0261	0.0212	0.0227	0.0203	0.0226
0.0	0.0	0.0	573.2644	4362.1887	NaN	NaN	0.8838	0.885	0.0268	0.0214	0.0231	0.0204	0.0233
0.0	0.0	0.0	-1586.7356	841.1887	NaN	NaN	-0.3	0.8879	0.026	0.021	0.0223	0.0201	0.0226
0.0	0.0	0.0	1716.2644	2401.1887	NaN	NaN	0.5832	0.8883	0.026	0.0211	0.022	0.0199	0.0227
0.0	0.0	0.0	1842.2644	5055.1887	NaN	NaN	0.7329	0.8893	0.0258	0.021	0.0217	0.0194	0.0228
0.0	0.0	0.0	1815.2644	4425.1887	NaN	NaN	0.7091	0.8871	0.0268	0.0214	0.0219	0.0192	0.0235
0.0	0.0	0.0	-612.7356	3976.1887	NaN	NaN	1.1822	0.8886	0.0263	0.0213	0.0215	0.0192	0.0231
0.0	0.0	0.0	3117.2644	2045.1887	NaN	NaN	0.3962	0.8885	0.0263	0.0213	0.0215	0.0193	0.0231
0.0	0.0	0.0	287.2644	2717.1887	NaN	NaN	0.9044	0.8921	0.025	0.0208	0.0208	0.0193	0.022
0.0	0.0	0.0	-500.7356	2551.1887	NaN	NaN	1.2442	0.8921	0.0249	0.0208	0.0208	0.0193	0.022
0.0	0.0	0.0	-884.7356	1537.1887	NaN	NaN	1.3	0.8948	0.0239	0.0204	0.0204	0.0193	0.0212
0.0	0.0	0.0	109.2644	1626.1887	NaN	NaN	0.937	0.894	0.024	0.0207	0.0206	0.0193	0.0215
0.0	0.0	0.0	1045.2644	-121.8113	NaN	NaN	-0.1319	0.894	0.024	0.0206	0.0206	0.0193	0.0215
0.0	0.0	0.0	1039.2644	1559.1887	NaN	NaN	0.6	0.8961	0.0232	0.0205	0.0201	0.0189	0.0212
0.0	0.0	0.0	2446.2644	4494.1887	NaN	NaN	0.6475	0.8915	0.0246	0.0213	0.0211	0.0191	0.0225
0.0	0.0	0.0	390.2644	374.1887	NaN	NaN	0.4895	0.8954	0.0233	0.0206	0.0202	0.0188	0.0217
0.0	0.0	0.0	1615.2644	4190.1887	NaN	NaN	0.7218	0.8921	0.0245	0.0212	0.021	0.0187	0.0225
0.0	0.0	0.0	623.2644	2938.1887	NaN	NaN	0.825	0.8934	0.024	0.0208	0.0207	0.0189	0.0221
0.0	0.0	0.0	1443.2644	2618.1887	NaN	NaN	0.6446	0.894	0.0238	0.0208	0.0206	0.0189	0.0219
0.0	0.0	0.0	-105.7356	3529.1887	NaN	NaN	1.0309	0.893	0.0242	0.0209	0.0209	0.0191	0.022
0.0	0.0	0.0	1141.2644	958.1887	NaN	NaN	0.4564	0.896	0.0233	0.0203	0.0202	0.0191	0.0211
0.0	0.0	0.0	418.2644	1613.1887	NaN	NaN	0.7941	0.8962	0.0232	0.0204	0.0201	0.0191	0.021
0.0	0.0	0.0	880.2644	-578.8113	NaN	NaN	-0.3	0.8971	0.0229	0.0204	0.0201	0.0188	0.0208
0.0	0.0	0.0	1790.2644	3811.1887	NaN	NaN	0.6804	0.8956	0.0235	0.0208	0.0204	0.0186	0.0212
0.0	0.0	0.0	502.2644	2423.1887	NaN	NaN	0.8283	0.897	0.0232	0.0205	0.02	0.0185	0.0209
0.0	0.0	0.0	1594.2644	-2921.8113	NaN	NaN	1.3	0.8979	0.0229	0.0204	0.0197	0.0185	0.0206
0.0	0.0	0.0	618.2644	343.1887	NaN	NaN	0.3569	0.8993	0.0224	0.0203	0.0194	0.0182	0.0205
0.0	0.0	0.0	239.2644	5325.1887	NaN	NaN	0.957	0.8972	0.0232	0.0208	0.0198	0.0178	0.0213
0.0	0.0	0.0	1952.2644	2166.1887	NaN	NaN	0.526	0.8966	0.0235	0.0208	0.0198	0.0178	0.0216
0.0	0.0	0.0	-340.7356	1344.1887	NaN	NaN	1.3	0.8978	0.0231	0.0206	0.0195	0.0178	0.0213
0.0	0.0	0.0	-41.7356	3605.1887	NaN	NaN	1.0117	0.8972	0.0233	0.0206	0.0195	0.018	0.0214
0.0	0.0	0.0	1498.2644	980.1887	NaN	NaN	0.3955	0.899	0.0227	0.0203	0.0191	0.0179	0.0211
0.0	0.0	0.0	1848.2644	2271.1887	NaN	NaN	0.5513	0.8971	0.0232	0.0208	0.0195	0.0177	0.0217
0.0	0.0	0.0	-697.7356	3213.1887	NaN	NaN	1.2774	0.8975	0.0232	0.0207	0.0194	0.0176	0.0216
0.0	0.0	0.0	3447.2644	935.1887	NaN	NaN	0.2134	0.8976	0.0231	0.0208	0.0195	0.0175	0.0215
0.0	0.0	0.0	1251.2644	4369.1887	NaN	NaN	0.7774	0.8975	0.0232	0.0208	0.0195	0.0177	0.0214
0.0	0.0	0.0	726.2644	1768.1887	NaN	NaN	0.7088	0.899	0.0228	0.0205	0.0192	0.0177	0.0209
0.0	0.0	0.0	45.2644	4489.1887	NaN	NaN	0.99	0.8994	0.0226	0.0204	0.0191	0.0177	0.0207
0.0	0.0	0.0	995.2644	2138.1887	NaN	NaN	0.6824	0.8995	0.0226	0.0203	0.0192	0.0177	0.0207
0.0	0.0	0.0	1172.2644	1846.1887	NaN	NaN	0.6116	0.8999	0.0224	0.0203	0.0193	0.0176	0.0205
0.0	0.0	0.0	2396.2644	3800.1887	NaN	NaN	0.6133	0.8984	0.0229	0.0206	0.0198	0.0174	0.0209
0.0	0.0	0.0	1241.2644	2755.1887	NaN	NaN	0.6894	0.8978	0.0233	0.0206	0.02	0.0175	0.0208
0.0	0.0	0.0	278.2644	3129.1887	NaN	NaN	0.9183	0.8986	0.0232	0.0202	0.0199	0.0177	0.0205
0.0	0.0	0.0	-603.7356	1112.1887	NaN	NaN	1.3	0.8999	0.0228	0.0198	0.0197	0.0178	0.0201
0.0	0.0	0.0	1465.2644	941.1887	NaN	NaN	0.3911	0.8997	0.0228	0.02	0.0198	0.0177	0.02
0.0	0.0	0.0	315.2644	4742.1887	NaN	NaN	0.9377	0.899	0.0231	0.0201	0.0201	0.0176	0.0202
0.0	0.0	0.0	-322.7356	3494.1887	NaN	NaN	1.1018	0.8992	0.0231	0.0199	0.0201	0.0177	0.02
0.0	0.0	0.0	2177.2644	-259.8113	NaN	NaN	-0.1355	0.9003	0.0227	0.0195	0.0199	0.0179	0.0197
0.0	0.0	0.0	1467.2644	1889.1887	NaN	NaN	0.5629	0.9001	0.0227	0.0194	0.02	0.018	0.0197
0.0	0.0	0.0	-969.7356	2565.1887	NaN	NaN	1.3	0.9006	0.0226	0.0193	0.0199	0.018	0.0196
0.0	0.0	0.0	368.2644	4104.1887	NaN	NaN	0.9177	0.8997	0.0228	0.0195	0.0201	0.018	0.0198
0.0	0.0	0.0	-973.7356	1448.1887	NaN	NaN	1.3	0.9007	0.0226	0.0192	0.0199	0.018	0.0196
0.0	0.0	0.0	228.2644	3126.1887	NaN	NaN	0.932	0.8999	0.0227	0.0195	0.0201	0.018	0.0198
0.0	0.0	0.0	948.2644	1391.1887	NaN	NaN	0.5947	0.9004	0.0226	0.0194	0.0199	0.018	0.0197
0.0	0.0	0.0	393.2644	2989.1887	NaN	NaN	0.8837	0.9003	0.0226	0.0194	0.0199	0.018	0.0197
0.0	0.0	0.0	-420.7356	3441.1887	NaN	NaN	1.1393	0.9007	0.0226	0.0192	0.0197	0.0182	0.0196
0.0	0.0	0.0	-986.7356	71.1887	NaN	NaN	-0.0778	0.9013	0.0224	0.0191	0.0196	0.0183	0.0194
0.0	0.0	0.0	323.2644	3864.1887	NaN	NaN	0.9228	0.9009	0.0224	0.0193	0.0197	0.0182	0.0195
0.0	0.0	0.0	287.2644	2751.1887	NaN	NaN	0.9055	0.9014	0.0223	0.0193	0.0196	0.0181	0.0193
0.0	0.0	0.0	135.2644	1124.1887	NaN	NaN	0.8926	0.9015	0.0223	0.0193	0.0195	0.0181	0.0192
0.0	0.0	0.0	-215.7356	2725.1887	NaN	NaN	1.086	0.9023	0.0221	0.0192	0.0194	0.0181	0.019
0.0	0.0	0.0	3228.2644	3897.1887	NaN	NaN	0.5469	0.9013	0.0222	0.0196	0.0196	0.018	0.0193
0.0	0.0	0.0	217.2644	4140.1887	NaN	NaN	0.9501	0.902	0.0221	0.0195	0.0194	0.0177	0.0192
0.0	0.0	0.0	1288.2644	4983.1887	NaN	NaN	0.7946	0.9012	0.0222	0.0198	0.0196	0.0178	0.0194
0.0	0.0	0.0	134.2644	4749.1887	NaN	NaN	0.9725	0.9015	0.0223	0.0195	0.0195	0.018	0.0192
0.0	0.0	0.0	1827.2644	960.1887	NaN	NaN	0.3445	0.9011	0.0224	0.0194	0.0196	0.0183	0.0191
0.0	0.0	0.0	-2006.7356	3295.1887	NaN	NaN	1.3	0.9016	0.0225	0.0191	0.0196	0.0185	0.0187
0.0	0.0	0.0	776.2644	1778.1887	NaN	NaN	0.6961	0.9015	0.0224	0.0191	0.0196	0.0187	0.0187
0.0	0.0	0.0	-1388.7356	-1176.8113	NaN	NaN	0.4587	0.9017	0.0223	0.0191	0.0195	0.0188	0.0186
0.0	0.0	0.0	599.2644	539.1887	NaN	NaN	0.4736	0.9017	0.022	0.0193	0.0196	0.0186	0.0187
0.0	0.0	0.0	2537.2644	4480.1887	NaN	NaN	0.6384	0.9006	0.0223	0.0197	0.0199	0.0184	0.0191
0.0	0.0	0.0	87.2644	1442.1887	NaN	NaN	0.9429	0.9013	0.0222	0.0195	0.0197	0.0183	0.0189
0.0	0.0	0.0	1352.2644	1778.1887	NaN	NaN	0.568	0.9011	0.0224	0.0195	0.0197	0.0184	0.0188
0.0	0.0	0.0	-1869.7356	3449.1887	NaN	NaN	1.3	0.9021	0.0223	0.0193	0.0194	0.0184	0.0186
0.0	0.0	0.0	805.2644	-672.8113	NaN	NaN	-0.3	0.9021	0.0221	0.0193	0.0194	0.0184	0.0186
0.0	0.0	0.0	1281.2644	3191.1887	NaN	NaN	0.7135	0.9017	0.0221	0.0195	0.0195	0.0184	0.0187
0.0	0.0	0.0	-628.7356	535.1887	NaN	NaN	-0.3	0.9017	0.0221	0.0196	0.0196	0.0183	0.0187
0.0	0.0	0.0	-1810.7356	4753.1887	NaN	NaN	1.3	0.9011	0.0222	0.0198	0.0197	0.0182	0.0189
0.0	0.0	0.0	892.2644	-752.8113	NaN	NaN	-0.3	0.9016	0.0221	0.0197	0.0197	0.0182	0.0187
0.0	0.0	0.0	717.2644	442.1887	NaN	NaN	0.3814	0.901	0.0222	0.0199	0.0198	0.0183	0.0189
0.0	0.0	0.0	-1791.7356	-709.8113	NaN	NaN	0.2837	0.9017	0.022	0.0197	0.0196	0.0181	0.0189
0.0	0.0	0.0	-578.7356	2593.1887	NaN	NaN	1.2873	0.9015	0.0219	0.0201	0.0197	0.0178	0.019
0.0	0.0	0.0	684.2644	3528.1887	NaN	NaN	0.8376	0.9016	0.0219	0.0201	0.0196	0.0176	0.0191
0.0	0.0	0.0	2577.2644	1526.1887	NaN	NaN	0.3719	0.9014	0.022	0.0202	0.0196	0.0175	0.0193
0.0	0.0	0.0	455.2644	3861.1887	NaN	NaN	0.8945	0.9016	0.0221	0.0201	0.0195	0.0175	0.0193
0.0	0.0	0.0	1607.2644	2826.1887	NaN	NaN	0.6375	0.9009	0.0222	0.0202	0.0195	0.0175	0.0195
0.0	0.0	0.0	757.2644	2781.1887	NaN	NaN	0.786	0.9012	0.0222	0.0201	0.0194	0.0176	0.0195
0.0	0.0	0.0	942.2644	4545.1887	NaN	NaN	0.8283	0.9004	0.0223	0.0202	0.0195	0.0178	0.0197
0.0	0.0	0.0	-1275.7356	2887.1887	NaN	NaN	1.3	0.9007	0.0222	0.0201	0.0195	0.0178	0.0196
0.0	0.0	0.0	-638.7356	7377.1887	NaN	NaN	1.0948	0.8995	0.0225	0.0204	0.0197	0.0179	0.02
0.0	0.0	0.0	-643.7356	3609.1887	NaN	NaN	1.2171	0.9002	0.0223	0.0201	0.0196	0.018	0.0198
0.0	0.0	0.0	-93.7356	4576.1887	NaN	NaN	1.0209	0.8996	0.0224	0.0202	0.0197	0.0181	0.02
0.0	0.0	0.0	657.2644	1323.1887	NaN	NaN	0.6681	0.9001	0.0222	0.0201	0.0196	0.0181	0.0199
0.0	0.0	0.0	-202.7356	4346.1887	NaN	NaN	1.0489	0.8995	0.0222	0.0203	0.0197	0.0182	0.0201
0.0	0.0	0.0	1449.2644	3188.1887	NaN	NaN	0.6875	0.8994	0.0222	0.0202	0.0197	0.0184	0.0201
0.0	0.0	0.0	-692.7356	2543.1887	NaN	NaN	1.3	0.8994	0.0221	0.0201	0.0197	0.0186	0.02
0.0	0.0	0.0	-428.7356	1985.1887	NaN	NaN	1.2755	0.9	0.0219	0.0199	0.0197	0.0186	0.0199
0.0	0.0	0.0	2912.2644	2909.1887	NaN	NaN	0.4997	0.8995	0.0221	0.0202	0.0197	0.0185	0.0201
0.0	0.0	0.0	-417.7356	1005.1887	NaN	NaN	1.3	0.9003	0.0219	0.0199	0.0196	0.0183	0.0199
0.0	0.0	0.0	4597.2644	1487.1887	NaN	NaN	0.2444	0.8994	0.0221	0.0203	0.0197	0.0183	0.0202
0.0	0.0	0.0	408.2644	4335.1887	NaN	NaN	0.9139	0.8997	0.0221	0.0201	0.0196	0.0183	0.0201
0.0	0.0	0.0	1934.2644	3236.1887	NaN	NaN	0.6259	0.8992	0.0223	0.0202	0.0197	0.0184	0.0202
0.0	0.0	0.0	-72.7356	5166.1887	NaN	NaN	1.0143	0.8997	0.0222	0.0199	0.0197	0.0186	0.0199
0.0	0.0	0.0	-740.7356	632.1887	NaN	NaN	-0.3	0.8995	0.0222	0.0198	0.0198	0.019	0.0198
0.0	0.0	0.0	-714.7356	-1118.8113	NaN	NaN	0.6102	0.8998	0.0219	0.0198	0.0197	0.019	0.0197
0.0	0.0	0.0	831.2644	2950.1887	NaN	NaN	0.7802	0.9001	0.0218	0.02	0.0197	0.0188	0.0197
0.0	0.0	0.0	1315.2644	1889.1887	NaN	NaN	0.5896	0.9007	0.0217	0.02	0.0195	0.0186	0.0196
0.0	0.0	0.0	161.2644	3033.1887	NaN	NaN	0.9495	0.9011	0.0215	0.0199	0.0194	0.0185	0.0195
0.0	0.0	0.0	-1696.7356	2458.1887	NaN	NaN	1.3	0.9013	0.0214	0.02	0.0193	0.0184	0.0195
0.0	0.0	0.0	2193.2644	2759.1887	NaN	NaN	0.5571	0.9013	0.0214	0.0202	0.0193	0.0182	0.0196
0.0	0.0	0.0	948.2644	5279.1887	NaN	NaN	0.8477	0.9017	0.0214	0.02	0.0192	0.0181	0.0195
0.0	0.0	0.0	238.2644	2336.1887	NaN	NaN	0.9075	0.9015	0.0215	0.0199	0.0193	0.0184	0.0194
0.0	0.0	0.0	180.2644	-150.8113	NaN	NaN	-0.3	0.9017	0.0215	0.0198	0.0193	0.0185	0.0193
0.0	0.0	0.0	-565.7356	3262.1887	NaN	NaN	1.2098	0.9015	0.0214	0.0199	0.0194	0.0185	0.0193
0.0	0.0	0.0	397.2644	5389.1887	NaN	NaN	0.9313	0.9014	0.0215	0.0199	0.0194	0.0185	0.0194
0.0	0.0	0.0	1432.2644	349.1887	NaN	NaN	0.196	0.9013	0.0215	0.0199	0.0195	0.0185	0.0193
0.0	0.0	0.0	92.2644	4434.1887	NaN	NaN	0.9796	0.9011	0.0216	0.02	0.0196	0.0184	0.0194
0.0	0.0	0.0	214.2644	2520.1887	NaN	NaN	0.9216	0.9012	0.0216	0.0198	0.0196	0.0185	0.0193
0.0	0.0	0.0	-1593.7356	11.1887	NaN	NaN	-0.0071	0.9007	0.0216	0.0199	0.0198	0.0186	0.0194
0.0	0.0	0.0	662.2644	2557.1887	NaN	NaN	0.7943	0.9007	0.0216	0.02	0.0198	0.0184	0.0195
0.0	0.0	0.0	145.2644	3805.1887	NaN	NaN	0.9632	0.9007	0.0217	0.02	0.0197	0.0183	0.0195
0.0	0.0	0.0	890.2644	1473.1887	NaN	NaN	0.6233	0.9006	0.0217	0.0199	0.0198	0.0184	0.0195
0.0	0.0	0.0	-1085.7356	1846.1887	NaN	NaN	1.3	0.9006	0.0218	0.0198	0.0198	0.0184	0.0195
0.0	0.0	0.0	-700.7356	2198.1887	NaN	NaN	1.3	0.9007	0.0218	0.0198	0.0198	0.0183	0.0196
0.0	0.0	0.0	89.2644	5319.1887	NaN	NaN	0.9835	0.9004	0.0219	0.0198	0.0199	0.0184	0.0196
0.0	0.0	0.0	687.2644	-935.8113	NaN	NaN	1.3	0.9001	0.022	0.0197	0.02	0.0185	0.0197
0.0	0.0	0.0	158.2644	624.1887	NaN	NaN	0.7977	0.8998	0.0221	0.0198	0.0201	0.0186	0.0197
0.0	0.0	0.0	2373.2644	2801.1887	NaN	NaN	0.5413	0.8998	0.0221	0.0198	0.0201	0.0185	0.0197
0.0	0.0	0.0	1181.2644	4674.1887	NaN	NaN	0.7983	0.8993	0.0223	0.0198	0.0202	0.0186	0.0198
0.0	0.0	0.0	-1187.7356	1178.1887	NaN	NaN	-0.3	0.899	0.0223	0.0197	0.0204	0.0188	0.0198
0.0	0.0	0.0	793.2644	3694.1887	NaN	NaN	0.8232	0.8987	0.0224	0.0198	0.0204	0.0187	0.0199
0.0	0.0	0.0	-654.7356	3541.1887	NaN	NaN	1.2268	0.8988	0.0224	0.0198	0.0205	0.0187	0.0198
0.0	0.0	0.0	1832.2644	1127.1887	NaN	NaN	0.3809	0.8986	0.0224	0.0199	0.0206	0.0187	0.0199
0.0	0.0	0.0	1764.2644	1039.1887	NaN	NaN	0.3707	0.8983	0.0224	0.0198	0.0208	0.0188	0.0198
0.0	0.0	0.0	-291.7356	2889.1887	NaN	NaN	1.1123	0.8979	0.0225	0.0199	0.021	0.0189	0.0199
0.0	0.0	0.0	-2120.7356	-1005.8113	NaN	NaN	0.3217	0.8974	0.0224	0.0199	0.0212	0.0191	0.0199
0.0	0.0	0.0	719.2644	1883.1887	NaN	NaN	0.7236	0.8976	0.0224	0.0199	0.0211	0.0192	0.0199
0.0	0.0	0.0	182.2644	-581.8113	NaN	NaN	1.3	0.8977	0.0224	0.0199	0.021	0.0192	0.0198
0.0	0.0	0.0	-508.7356	778.1887	NaN	NaN	1.3	0.8978	0.0224	0.0199	0.0209	0.0192	0.0198
0.0	0.0	0.0	-81.7356	413.1887	NaN	NaN	1.2466	0.8979	0.0224	0.0199	0.0208	0.0193	0.0198
0.0	0.0	0.0	627.2644	1535.1887	NaN	NaN	0.7099	0.898	0.0224	0.02	0.0206	0.0193	0.0198
0.0	0.0	0.0	-1045.7356	2617.1887	NaN	NaN	1.3	0.898	0.0224	0.0199	0.0206	0.0193	0.0198
0.0	0.0	0.0	578.2644	-840.8113	NaN	NaN	1.3	0.8979	0.0224	0.0199	0.0206	0.0194	0.0198
0.0	0.0	0.0	388.2644	3751.1887	NaN	NaN	0.9062	0.8977	0.0224	0.02	0.0205	0.0194	0.0199
0.0	0.0	0.0	-996.7356	1316.1887	NaN	NaN	1.3	0.8977	0.0225	0.02	0.0205	0.0194	0.0199
0.0	0.0	0.0	105.2644	3847.1887	NaN	NaN	0.9734	0.8977	0.0224	0.02	0.0205	0.0194	0.0199
0.0	0.0	0.0	-1648.7356	2596.1887	NaN	NaN	1.3	0.8973	0.0225	0.0199	0.0208	0.0196	0.0199
0.0	0.0	0.0	-646.7356	197.1887	NaN	NaN	-0.3	0.8973	0.0225	0.02	0.0207	0.0196	0.0199
0.0	0.0	0.0	-206.7356	5157.1887	NaN	NaN	1.0418	0.8973	0.0225	0.0201	0.0206	0.0195	0.02
0.0	0.0	0.0	597.2644	2384.1887	NaN	NaN	0.7997	0.8976	0.0225	0.02	0.0205	0.0194	0.02
0.0	0.0	0.0	222.2644	2437.1887	NaN	NaN	0.9164	0.8975	0.0225	0.02	0.0205	0.0194	0.02
0.0	0.0	0.0	749.2644	1267.1887	NaN	NaN	0.6284	0.8975	0.0226	0.02	0.0206	0.0194	0.02
0.0	0.0	0.0	-931.7356	3189.1887	NaN	NaN	1.3	0.8976	0.0225	0.02	0.0206	0.0194	0.0199
0.0	0.0	0.0	31.2644	1656.1887	NaN	NaN	0.9815	0.8975	0.0225	0.0199	0.0207	0.0194	0.0199
0.0	0.0	0.0	-788.7356	-1134.8113	NaN	NaN	0.59	0.8975	0.0225	0.0199	0.0208	0.0195	0.0199
0.0	0.0	0.0	-75.7356	3155.1887	NaN	NaN	1.0246	0.8976	0.0224	0.0199	0.0207	0.0194	0.0199
0.0	0.0	0.0	-558.7356	3205.1887	NaN	NaN	1.2111	0.8979	0.0224	0.0199	0.0205	0.0194	0.0199
0.0	0.0	0.0	1062.2644	483.1887	NaN	NaN	0.3127	0.8978	0.0224	0.0199	0.0205	0.0194	0.02
0.0	0.0	0.0	-1300.7356	3851.1887	NaN	NaN	1.3	0.8979	0.0224	0.02	0.0204	0.0194	0.02
0.0	0.0	0.0	109.2644	1109.1887	NaN	NaN	0.9103	0.898	0.0224	0.0199	0.0204	0.0193	0.0199
0.0	0.0	0.0	-41.7356	1261.1887	NaN	NaN	1.0342	0.8979	0.0224	0.0199	0.0204	0.0194	0.02
0.0	0.0	0.0	-495.7356	2370.1887	NaN	NaN	1.2645	0.8978	0.0224	0.02	0.0204	0.0194	0.02
0.0	0.0	0.0	456.2644	2057.1887	NaN	NaN	0.8185	0.898	0.0224	0.0199	0.0204	0.0193	0.0199
0.0	0.0	0.0	96.2644	665.1887	NaN	NaN	0.8736	0.898	0.0224	0.0199	0.0205	0.0194	0.0199
0.0	0.0	0.0	1382.2644	810.1887	NaN	NaN	0.3695	0.8978	0.0224	0.0199	0.0205	0.0194	0.02
0.0	0.0	0.0	2096.2644	1780.1887	NaN	NaN	0.4592	0.8978	0.0225	0.0199	0.0204	0.0194	0.02
0.0	0.0	0.0	272.2644	1735.1887	NaN	NaN	0.8644	0.8979	0.0225	0.0198	0.0204	0.0194	0.02
0.0	0.0	0.0	-2229.7356	3583.1887	NaN	NaN	1.3	0.8978	0.0225	0.0198	0.0205	0.0194	0.02
0.0	0.0	0.0	-793.7356	-105.8113	NaN	NaN	0.1176	0.8976	0.0226	0.0198	0.0205	0.0195	0.02
0.0	0.0	0.0	443.2644	3495.1887	NaN	NaN	0.8875	0.8975	0.0227	0.0199	0.0205	0.0194	0.0201
0.0	0.0	0.0	2138.2644	2162.1887	NaN	NaN	0.5028	0.8979	0.0226	0.0198	0.0204	0.0193	0.02
0.0	0.0	0.0	1186.2644	-27.8113	NaN	NaN	-0.024	0.8978	0.0226	0.0198	0.0205	0.0193	0.0199
0.0	0.0	0.0	1315.2644	-461.8113	NaN	NaN	-0.3	0.8975	0.0227	0.0199	0.0206	0.0194	0.0199
0.0	0.0	0.0	-1454.7356	4180.1887	NaN	NaN	1.3	0.8977	0.0226	0.0199	0.0205	0.0193	0.0199
0.0	0.0	0.0	-1836.7356	2415.1887	NaN	NaN	1.3	0.8978	0.0226	0.0198	0.0205	0.0194	0.0199
0.0	0.0	0.0	-412.7356	-656.8113	NaN	NaN	0.6141	0.8976	0.0226	0.0198	0.0206	0.0195	0.0198
0.0	0.0	0.0	-1310.7356	3380.1887	NaN	NaN	1.3	0.8975	0.0225	0.0199	0.0207	0.0195	0.0198
0.0	0.0	0.0	873.2644	1822.1887	NaN	NaN	0.676	0.8976	0.0225	0.02	0.0207	0.0195	0.0198
0.0	0.0	0.0	-1560.7356	2599.1887	NaN	NaN	1.3	0.8976	0.0225	0.0199	0.0207	0.0196	0.0197
0.0	0.0	0.0	316.2644	-1542.8113	NaN	NaN	1.2578	0.8974	0.0225	0.02	0.0208	0.0196	0.0197
0.0	0.0	0.0	2768.2644	1097.1887	NaN	NaN	0.2838	0.8977	0.0224	0.0201	0.0207	0.0195	0.0196
0.0	0.0	0.0	-630.7356	1698.1887	NaN	NaN	1.3	0.8982	0.0223	0.0201	0.0206	0.0193	0.0195
0.0	0.0	0.0	-508.7356	924.1887	NaN	NaN	1.3	0.8982	0.0223	0.0201	0.0206	0.0193	0.0195
0.0	0.0	0.0	2602.2644	1705.1887	NaN	NaN	0.3959	0.898	0.0224	0.02	0.0206	0.0194	0.0195
0.0	0.0	0.0	-342.7356	2170.1887	NaN	NaN	1.1875	0.8974	0.0226	0.0201	0.0207	0.0196	0.0196
0.0	0.0	0.0	-1817.7356	-169.8113	NaN	NaN	0.0854	0.897	0.0226	0.0201	0.0208	0.0198	0.0197
0.0	0.0	0.0	-849.7356	808.1887	NaN	NaN	-0.3	0.8969	0.0226	0.0201	0.0209	0.0198	0.0197
0.0	0.0	0.0	-601.7356	212.1887	NaN	NaN	-0.3	0.897	0.0225	0.0201	0.0208	0.0198	0.0196
0.0	0.0	0.0	-58.7356	1661.1887	NaN	NaN	1.0367	0.897	0.0226	0.0202	0.0208	0.0198	0.0197
0.0	0.0	0.0	-2001.7356	1340.1887	NaN	NaN	-0.3	0.8972	0.0226	0.0201	0.0207	0.0198	0.0196
0.0	0.0	0.0	-688.7356	4593.1887	NaN	NaN	1.1764	0.8974	0.0226	0.0201	0.0206	0.0196	0.0196
0.0	0.0	0.0	461.2644	-2073.8113	NaN	NaN	1.286	0.8977	0.0225	0.02	0.0205	0.0196	0.0196
0.0	0.0	0.0	647.2644	1952.1887	NaN	NaN	0.751	0.8978	0.0225	0.0202	0.0205	0.0194	0.0196
0.0	0.0	0.0	1308.2644	2536.1887	NaN	NaN	0.6597	0.8981	0.0226	0.0201	0.0203	0.0193	0.0196
0.0	0.0	0.0	1117.2644	4047.1887	NaN	NaN	0.7837	0.898	0.0227	0.0201	0.0203	0.0193	0.0196
0.0	0.0	0.0	-280.7356	822.1887	NaN	NaN	1.3	0.898	0.0227	0.0199	0.0203	0.0195	0.0195
0.0	0.0	0.0	-1372.7356	2469.1887	NaN	NaN	1.3	0.8976	0.0228	0.0199	0.0205	0.0197	0.0196
0.0	0.0	0.0	-401.7356	4375.1887	NaN	NaN	1.1011	0.8974	0.0229	0.02	0.0205	0.0197	0.0197
0.0	0.0	0.0	950.2644	1687.1887	NaN	NaN	0.6397	0.8973	0.0229	0.02	0.0205	0.0196	0.0197
0.0	0.0	0.0	1512.2644	4876.1887	NaN	NaN	0.7633	0.8973	0.023	0.02	0.0205	0.0196	0.0196
0.0	0.0	0.0	-252.7356	941.1887	NaN	NaN	1.3	0.8975	0.0229	0.0199	0.0205	0.0196	0.0196
0.0	0.0	0.0	832.2644	2090.1887	NaN	NaN	0.7152	0.897	0.023	0.02	0.0206	0.0197	0.0197
0.0	0.0	0.0	-1082.7356	3787.1887	NaN	NaN	1.3	0.8968	0.023	0.0201	0.0206	0.0197	0.0198
0.0	0.0	0.0	-841.7356	3974.1887	NaN	NaN	1.2687	0.8968	0.023	0.0201	0.0206	0.0197	0.0198
0.0	0.0	0.0	1086.2644	624.1887	NaN	NaN	0.3649	0.8966	0.023	0.0201	0.0207	0.0199	0.0197
0.0	0.0	0.0	704.2644	-29.8113	NaN	NaN	-0.0442	0.8965	0.0229	0.0202	0.0208	0.0199	0.0197
0.0	0.0	0.0	-421.7356	-879.8113	NaN	NaN	0.676	0.896	0.0228	0.0203	0.021	0.0201	0.0198
0.0	0.0	0.0	-2475.7356	-303.8113	NaN	NaN	0.1093	0.8958	0.0227	0.0203	0.0212	0.0202	0.0198
0.0	0.0	0.0	962.2644	-318.8113	NaN	NaN	-0.3	0.8963	0.0226	0.0202	0.021	0.0201	0.0197
0.0	0.0	0.0	-1012.7356	1525.1887	NaN	NaN	1.3	0.8973	0.0224	0.0201	0.0208	0.0197	0.0196
0.0	0.0	0.0	1985.2644	2467.1887	NaN	NaN	0.5541	0.8974	0.0224	0.0203	0.0208	0.0196	0.0196
0.0	0.0	0.0	243.2644	-65.8113	NaN	NaN	-0.3	0.8975	0.0225	0.0201	0.0206	0.0196	0.0196
0.0	0.0	0.0	-1273.7356	933.1887	NaN	NaN	-0.3	0.8967	0.0227	0.0203	0.0208	0.0198	0.0197
0.0	0.0	0.0	-1058.7356	2915.1887	NaN	NaN	1.3	0.8964	0.0227	0.0203	0.0209	0.0199	0.0198
0.0	0.0	0.0	-603.7356	-2622.8113	NaN	NaN	0.8129	0.8958	0.0227	0.0204	0.0211	0.0201	0.0199
0.0	0.0	0.0	-388.7356	834.1887	NaN	NaN	1.3	0.8963	0.0226	0.0203	0.021	0.0199	0.0199
0.0	0.0	0.0	554.2644	4281.1887	NaN	NaN	0.8854	0.8968	0.0226	0.0203	0.0208	0.0197	0.0198
0.0	0.0	0.0	-1177.7356	1335.1887	NaN	NaN	1.3	0.8968	0.0227	0.0203	0.0207	0.0197	0.0198
0.0	0.0	0.0	-246.7356	2558.1887	NaN	NaN	1.1067	0.8966	0.0228	0.0203	0.0207	0.0197	0.0199
0.0	0.0	0.0	-1111.7356	495.1887	NaN	NaN	-0.3	0.8968	0.0228	0.0203	0.0206	0.0197	0.0198
0.0	0.0	0.0	2343.2644	3029.1887	NaN	NaN	0.5638	0.8969	0.0228	0.0203	0.0205	0.0196	0.0199
0.0	0.0	0.0	591.2644	-812.8113	NaN	NaN	1.3	0.8972	0.0227	0.0202	0.0204	0.0195	0.0198
0.0	0.0	0.0	536.2644	3243.1887	NaN	NaN	0.8581	0.897	0.0229	0.0203	0.0204	0.0196	0.0199
0.0	0.0	0.0	783.2644	2091.1887	NaN	NaN	0.7275	0.8972	0.0228	0.0202	0.0204	0.0196	0.0198
0.0	0.0	0.0	2042.2644	2459.1887	NaN	NaN	0.5463	0.8973	0.0229	0.0202	0.0203	0.0195	0.0199
0.0	0.0	0.0	277.2644	2209.1887	NaN	NaN	0.8885	0.8974	0.0229	0.0201	0.0202	0.0196	0.0198
0.0	0.0	0.0	-790.7356	4044.1887	NaN	NaN	1.243	0.8971	0.023	0.0202	0.0203	0.0196	0.0199
0.0	0.0	0.0	501.2644	2671.1887	NaN	NaN	0.842	0.8969	0.023	0.0202	0.0203	0.0196	0.02
0.0	0.0	0.0	1001.2644	2356.1887	NaN	NaN	0.7018	0.8971	0.0229	0.0201	0.0203	0.0196	0.02
0.0	0.0	0.0	-1534.7356	1789.1887	NaN	NaN	1.3	0.8972	0.0228	0.02	0.0204	0.0197	0.0199
0.0	0.0	0.0	1280.2644	-1929.8113	NaN	NaN	1.3	0.897	0.0227	0.0201	0.0205	0.0198	0.02
0.0	0.0	0.0	452.2644	1325.1887	NaN	NaN	0.7456	0.8971	0.0227	0.0201	0.0204	0.0197	0.02
0.0	0.0	0.0	664.2644	3507.1887	NaN	NaN	0.8408	0.8974	0.0227	0.0201	0.0202	0.0196	0.02
0.0	0.0	0.0	-888.7356	1817.1887	NaN	NaN	1.3	0.898	0.0226	0.02	0.0201	0.0194	0.0199
0.0	0.0	0.0	1192.2644	866.1887	NaN	NaN	0.4208	0.8977	0.0227	0.02	0.0201	0.0195	0.02
0.0	0.0	0.0	-608.7356	2175.1887	NaN	NaN	1.3	0.8979	0.0226	0.02	0.0201	0.0194	0.02
0.0	0.0	0.0	-705.7356	4826.1887	NaN	NaN	1.1713	0.8972	0.0228	0.0201	0.0202	0.0195	0.0201
0.0	0.0	0.0	-3372.7356	4820.1887	NaN	NaN	1.3	0.8976	0.0227	0.02	0.0202	0.0195	0.0201
0.0	0.0	0.0	556.2644	2503.1887	NaN	NaN	0.8182	0.8973	0.0227	0.02	0.0204	0.0196	0.02
0.0	0.0	0.0	-1563.7356	-651.8113	NaN	NaN	0.2942	0.8971	0.0225	0.02	0.0206	0.0197	0.0201
0.0	0.0	0.0	-600.7356	1442.1887	NaN	NaN	1.3	0.8975	0.0224	0.0201	0.0205	0.0195	0.02
0.0	0.0	0.0	-331.7356	1822.1887	NaN	NaN	1.2226	0.898	0.0224	0.02	0.0204	0.0194	0.0199
0.0	0.0	0.0	1398.2644	2885.1887	NaN	NaN	0.6736	0.8981	0.0224	0.0201	0.0204	0.0192	0.0199
0.0	0.0	0.0	3073.2644	170.1887	NaN	NaN	0.0525	0.8985	0.0223	0.02	0.0203	0.0192	0.0198
0.0	0.0	0.0	-255.7356	463.1887	NaN	NaN	1.3	0.8981	0.0223	0.0201	0.0204	0.0193	0.0198
0.0	0.0	0.0	-603.7356	2178.1887	NaN	NaN	1.3	0.8984	0.0223	0.0201	0.0203	0.0192	0.0197
0.0	0.0	0.0	-1096.7356	319.1887	NaN	NaN	-0.3	0.8981	0.0224	0.02	0.0204	0.0193	0.0198
0.0	0.0	0.0	1057.2644	2936.1887	NaN	NaN	0.7353	0.8982	0.0223	0.0201	0.0205	0.0192	0.0197
0.0	0.0	0.0	466.2644	1475.1887	NaN	NaN	0.7598	0.8984	0.0223	0.02	0.0205	0.0192	0.0196
0.0	0.0	0.0	-2315.7356	-1135.8113	NaN	NaN	0.3291	0.8982	0.0223	0.02	0.0206	0.0193	0.0196
0.0	0.0	0.0	-106.7356	3617.1887	NaN	NaN	1.0304	0.8988	0.0222	0.0201	0.0205	0.019	0.0195
0.0	0.0	0.0	520.2644	1548.1887	NaN	NaN	0.7485	0.8992	0.0222	0.02	0.0203	0.0189	0.0195
0.0	0.0	0.0	1539.2644	3353.1887	NaN	NaN	0.6854	0.8986	0.0223	0.0201	0.0204	0.019	0.0196
0.0	0.0	0.0	-1155.7356	2499.1887	NaN	NaN	1.3	0.8984	0.0224	0.02	0.0204	0.0192	0.0196
0.0	0.0	0.0	298.2644	-1379.8113	NaN	NaN	1.2758	0.8976	0.0225	0.0201	0.0208	0.0195	0.0197
0.0	0.0	0.0	-2566.7356	1142.1887	NaN	NaN	-0.3	0.8975	0.0224	0.0201	0.0208	0.0195	0.0197
0.0	0.0	0.0	1045.2644	321.1887	NaN	NaN	0.2351	0.8978	0.0223	0.0201	0.0206	0.0195	0.0197
0.0	0.0	0.0	849.2644	3119.1887	NaN	NaN	0.786	0.8981	0.0224	0.0201	0.0205	0.0193	0.0197
0.0	0.0	0.0	839.2644	3523.1887	NaN	NaN	0.8076	0.8982	0.0224	0.0201	0.0204	0.0192	0.0196
0.0	0.0	0.0	-1537.7356	3394.1887	NaN	NaN	1.3	0.8981	0.0225	0.02	0.0204	0.0193	0.0197
0.0	0.0	0.0	-1417.7356	4144.1887	NaN	NaN	1.3	0.8975	0.0226	0.02	0.0206	0.0195	0.0197
0.0	0.0	0.0	-2302.7356	3887.1887	NaN	NaN	1.3	0.8975	0.0226	0.02	0.0206	0.0195	0.0198
0.0	0.0	0.0	-1068.7356	-24.8113	NaN	NaN	0.0227	0.8971	0.0226	0.0201	0.0208	0.0197	0.0198
0.0	0.0	0.0	2016.2644	2298.1887	NaN	NaN	0.5327	0.8971	0.0226	0.0202	0.0207	0.0196	0.0198
0.0	0.0	0.0	132.2644	2788.1887	NaN	NaN	0.9547	0.8973	0.0226	0.0201	0.0206	0.0195	0.0198
0.0	0.0	0.0	1362.2644	2033.1887	NaN	NaN	0.5988	0.8972	0.0226	0.0201	0.0207	0.0196	0.0199
0.0	0.0	0.0	-1404.7356	2864.1887	NaN	NaN	1.3	0.8969	0.0226	0.0201	0.0208	0.0197	0.0199
0.0	0.0	0.0	-904.7356	971.1887	NaN	NaN	1.3	0.8968	0.0226	0.0201	0.0207	0.0197	0.02
0.0	0.0	0.0	593.2644	-326.8113	NaN	NaN	-0.3	0.8969	0.0226	0.0201	0.0207	0.0197	0.02
0.0	0.0	0.0	1712.2644	5122.1887	NaN	NaN	0.7495	0.8969	0.0228	0.0202	0.0206	0.0195	0.02
0.0	0.0	0.0	-250.7356	493.1887	NaN	NaN	1.3	0.8974	0.0226	0.02	0.0205	0.0195	0.0199
0.0	0.0	0.0	-772.7356	1335.1887	NaN	NaN	1.3	0.8966	0.0227	0.0202	0.0208	0.0197	0.0201
0.0	0.0	0.0	-436.7356	1764.1887	NaN	NaN	1.3	0.8966	0.0227	0.0202	0.0208	0.0197	0.0201
0.0	0.0	0.0	1596.2644	359.1887	NaN	NaN	0.1837	0.8966	0.0226	0.0202	0.0209	0.0197	0.0201
0.0	0.0	0.0	-1239.7356	51.1887	NaN	NaN	-0.0431	0.8963	0.0226	0.0202	0.021	0.0198	0.02
0.0	0.0	0.0	1161.2644	-1305.8113	NaN	NaN	1.3	0.8963	0.0226	0.0202	0.0211	0.0198	0.02
0.0	0.0	0.0	140.2644	956.1887	NaN	NaN	0.8721	0.8961	0.0227	0.0202	0.0211	0.0199	0.02
0.0	0.0	0.0	-789.7356	2615.1887	NaN	NaN	1.3	0.8961	0.0226	0.0203	0.021	0.0199	0.0201
0.0	0.0	0.0	201.2644	591.1887	NaN	NaN	0.746	0.8963	0.0225	0.0202	0.021	0.0199	0.02
0.0	0.0	0.0	764.2644	23.1887	NaN	NaN	0.0294	0.8961	0.0225	0.0203	0.021	0.0199	0.0201
0.0	0.0	0.0	756.2644	1272.1887	NaN	NaN	0.6272	0.8965	0.0225	0.0203	0.0209	0.0198	0.0201
0.0	0.0	0.0	-69.7356	1811.1887	NaN	NaN	1.04	0.8965	0.0225	0.0203	0.0208	0.0197	0.0201
0.0	0.0	0.0	-155.7356	989.1887	NaN	NaN	1.1869	0.8963	0.0225	0.0203	0.0209	0.0199	0.0201
0.0	0.0	0.0	-1967.7356	1421.1887	NaN	NaN	-0.3	0.8961	0.0225	0.0203	0.021	0.02	0.0201
0.0	0.0	0.0	-334.7356	-890.8113	NaN	NaN	0.7269	0.8959	0.0225	0.0204	0.021	0.02	0.0202
0.0	0.0	0.0	-350.7356	3991.1887	NaN	NaN	1.0963	0.8964	0.0225	0.0203	0.0208	0.0199	0.0201
0.0	0.0	0.0	-1572.7356	872.1887	NaN	NaN	-0.3	0.8965	0.0225	0.0203	0.0208	0.0199	0.0201
0.0	0.0	0.0	-676.7356	-714.8113	NaN	NaN	0.5137	0.8965	0.0224	0.0203	0.0208	0.0199	0.0201
0.0	0.0	0.0	-661.7356	2735.1887	NaN	NaN	1.3	0.8969	0.0224	0.0202	0.0206	0.0198	0.0201
0.0	0.0	0.0	480.2644	1410.1887	NaN	NaN	0.746	0.8973	0.0224	0.0202	0.0204	0.0197	0.02
0.0	0.0	0.0	-1352.7356	2127.1887	NaN	NaN	1.3	0.8975	0.0223	0.0201	0.0203	0.0197	0.02
0.0	0.0	0.0	335.2644	1410.1887	NaN	NaN	0.8079	0.8975	0.0224	0.0201	0.0203	0.0197	0.02
0.0	0.0	0.0	3022.2644	1523.1887	NaN	NaN	0.3351	0.8975	0.0224	0.0201	0.0203	0.0197	0.02
0.0	0.0	0.0	-696.7356	2615.1887	NaN	NaN	1.3	0.8975	0.0225	0.0201	0.0202	0.0196	0.02
0.0	0.0	0.0	769.2644	2468.1887	NaN	NaN	0.7624	0.8976	0.0225	0.0201	0.0202	0.0196	0.02
0.0	0.0	0.0	9.2644	2439.1887	NaN	NaN	0.9962	0.8976	0.0225	0.0201	0.0202	0.0196	0.02
0.0	0.0	0.0	-388.7356	689.1887	NaN	NaN	1.3	0.8977	0.0225	0.0201	0.0202	0.0196	0.02
0.0	0.0	0.0	1443.2644	4501.1887	NaN	NaN	0.7572	0.8974	0.0226	0.0201	0.0202	0.0196	0.0201
0.0	0.0	0.0	-1714.7356	4236.1887	NaN	NaN	1.3	0.8977	0.0226	0.02	0.0201	0.0195	0.0201
0.0	0.0	0.0	457.2644	1820.1887	NaN	NaN	0.7992	0.8976	0.0226	0.02	0.0202	0.0196	0.0201
0.0	0.0	0.0	187.2644	1858.1887	NaN	NaN	0.9084	0.8976	0.0225	0.02	0.0202	0.0197	0.02
0.0	0.0	0.0	2195.2644	2185.1887	NaN	NaN	0.4988	0.8973	0.0226	0.0201	0.0202	0.0197	0.0201
0.0	0.0	0.0	-507.7356	1120.1887	NaN	NaN	1.3	0.8975	0.0225	0.0199	0.0203	0.0197	0.0201
0.0	0.0	0.0	-485.7356	4072.1887	NaN	NaN	1.1354	0.8974	0.0226	0.02	0.0203	0.0197	0.0201
0.0	0.0	0.0	-1655.7356	815.1887	NaN	NaN	-0.3	0.8977	0.0225	0.0199	0.0202	0.0197	0.02
0.0	0.0	0.0	-737.7356	3988.1887	NaN	NaN	1.227	0.8977	0.0225	0.02	0.0201	0.0195	0.0202
0.0	0.0	0.0	-353.7356	4066.1887	NaN	NaN	1.0953	0.8979	0.0224	0.02	0.02	0.0194	0.0201
0.0	0.0	0.0	259.2644	4884.1887	NaN	NaN	0.9496	0.8977	0.0225	0.02	0.0201	0.0194	0.0202
0.0	0.0	0.0	-1697.7356	1887.1887	NaN	NaN	1.3	0.8977	0.0225	0.0199	0.0203	0.0195	0.0201
0.0	0.0	0.0	87.2644	575.1887	NaN	NaN	0.8683	0.8971	0.0224	0.02	0.0206	0.0198	0.0201
0.0	0.0	0.0	44.2644	-343.8113	NaN	NaN	1.1478	0.8966	0.0223	0.0202	0.0208	0.0199	0.0202
0.0	0.0	0.0	-916.7356	-1428.8113	NaN	NaN	0.6092	0.8969	0.0221	0.0202	0.0208	0.0199	0.0201
0.0	0.0	0.0	808.2644	432.1887	NaN	NaN	0.3484	0.8975	0.0221	0.0201	0.0206	0.0198	0.02
0.0	0.0	0.0	-857.7356	3427.1887	NaN	NaN	1.3	0.8978	0.0222	0.0201	0.0204	0.0195	0.0199
0.0	0.0	0.0	253.2644	337.1887	NaN	NaN	0.5711	0.8981	0.0223	0.02	0.0203	0.0195	0.0199
0.0	0.0	0.0	-1001.7356	1945.1887	NaN	NaN	1.3	0.8979	0.0224	0.02	0.0204	0.0195	0.0199
0.0	0.0	0.0	697.2644	3355.1887	NaN	NaN	0.8279	0.8976	0.0225	0.02	0.0204	0.0195	0.0199
0.0	0.0	0.0	-2243.7356	3315.1887	NaN	NaN	1.3	0.8976	0.0226	0.02	0.0204	0.0195	0.02
0.0	0.0	0.0	-1295.7356	2923.1887	NaN	NaN	1.3	0.897	0.0226	0.0201	0.0206	0.0197	0.02
0.0	0.0	0.0	662.2644	692.1887	NaN	NaN	0.511	0.8966	0.0226	0.0201	0.0208	0.0198	0.0201
0.0	0.0	0.0	623.2644	-474.8113	NaN	NaN	-0.3	0.8961	0.0227	0.0202	0.021	0.02	0.0201
0.0	0.0	0.0	-171.7356	-107.8113	NaN	NaN	0.3857	0.8959	0.0227	0.0202	0.021	0.0201	0.0202
0.0	0.0	0.0	63.2644	3295.1887	NaN	NaN	0.9812	0.8962	0.0227	0.0202	0.0209	0.0199	0.0201
0.0	0.0	0.0	173.2644	3335.1887	NaN	NaN	0.9506	0.8964	0.0228	0.0202	0.0208	0.0198	0.0201
0.0	0.0	0.0	429.2644	3956.1887	NaN	NaN	0.9021	0.8966	0.0228	0.0201	0.0207	0.0198	0.02
0.0	0.0	0.0	-46.7356	508.1887	NaN	NaN	1.1013	0.8965	0.0227	0.0201	0.0208	0.0199	0.02
0.0	0.0	0.0	-413.7356	1989.1887	NaN	NaN	1.2626	0.8962	0.0227	0.0202	0.0209	0.02	0.02
0.0	0.0	0.0	-73.7356	1547.1887	NaN	NaN	1.05	0.8962	0.0227	0.0202	0.0209	0.02	0.02
0.0	0.0	0.0	340.2644	2278.1887	NaN	NaN	0.8701	0.8964	0.0227	0.0202	0.0209	0.02	0.0199
0.0	0.0	0.0	-303.7356	-917.8113	NaN	NaN	0.7514	0.8958	0.0227	0.0203	0.0211	0.0202	0.02
0.0	0.0	0.0	1008.2644	1195.1887	NaN	NaN	0.5424	0.8962	0.0227	0.0202	0.021	0.0201	0.0199
0.0	0.0	0.0	1025.2644	-107.8113	NaN	NaN	-0.1175	0.896	0.0227	0.0202	0.021	0.0202	0.0199
0.0	0.0	0.0	159.2644	774.1887	NaN	NaN	0.8294	0.8961	0.0226	0.0202	0.021	0.0202	0.0199
0.0	0.0	0.0	1328.2644	2353.1887	NaN	NaN	0.6392	0.8965	0.0226	0.0202	0.0209	0.02	0.0198
0.0	0.0	0.0	296.2644	-890.8113	NaN	NaN	1.3	0.896	0.0227	0.0202	0.021	0.0202	0.0199
0.0	0.0	0.0	949.2644	5323.1887	NaN	NaN	0.8487	0.896	0.0227	0.0203	0.021	0.0201	0.0199
0.0	0.0	0.0	2043.2644	-554.8113	NaN	NaN	-0.3	0.8956	0.0227	0.0203	0.0211	0.0202	0.02
0.0	0.0	0.0	-2138.7356	2554.1887	NaN	NaN	1.3	0.8951	0.0228	0.0204	0.0214	0.0203	0.02
0.0	0.0	0.0	-1596.7356	2203.1887	NaN	NaN	1.3	0.8951	0.0227	0.0204	0.0215	0.0204	0.02
0.0	0.0	0.0	-1639.7356	-1379.8113	NaN	NaN	0.457	0.8951	0.0226	0.0203	0.0216	0.0204	0.02
0.0	0.0	0.0	-1114.7356	1224.1887	NaN	NaN	1.3	0.8952	0.0226	0.0203	0.0216	0.0204	0.0199
0.0	0.0	0.0	-1866.7356	2538.1887	NaN	NaN	1.3	0.8959	0.0225	0.0202	0.0214	0.0202	0.0198
0.0	0.0	0.0	439.2644	-1924.8113	NaN	NaN	1.2957	0.8959	0.0225	0.0202	0.0214	0.0202	0.0198
0.0	0.0	0.0	998.2644	731.1887	NaN	NaN	0.4228	0.8963	0.0224	0.0202	0.0212	0.0202	0.0198
0.0	0.0	0.0	-1321.7356	2447.1887	NaN	NaN	1.3	0.8965	0.0224	0.0202	0.021	0.0201	0.0198
0.0	0.0	0.0	-134.7356	1817.1887	NaN	NaN	1.0801	0.8964	0.0225	0.0202	0.021	0.0201	0.0198
0.0	0.0	0.0	607.2644	3489.1887	NaN	NaN	0.8518	0.8963	0.0226	0.0202	0.021	0.0201	0.0199
0.0	0.0	0.0	655.2644	-3.8113	NaN	NaN	-0.0059	0.8961	0.0226	0.0202	0.021	0.0201	0.0199
0.0	0.0	0.0	-807.7356	2284.1887	NaN	NaN	1.3	0.8959	0.0227	0.0203	0.021	0.0202	0.0199
0.0	0.0	0.0	-452.7356	4509.1887	NaN	NaN	1.1116	0.8958	0.0229	0.0203	0.0209	0.0202	0.02
0.0	0.0	0.0	-206.7356	1427.1887	NaN	NaN	1.1694	0.8953	0.023	0.0203	0.021	0.0202	0.02
0.0	0.0	0.0	1682.2644	2812.1887	NaN	NaN	0.6257	0.8948	0.0232	0.0204	0.0211	0.0203	0.0201
0.0	0.0	0.0	-936.7356	2006.1887	NaN	NaN	1.3	0.8946	0.0232	0.0205	0.0212	0.0204	0.0202
0.0	0.0	0.0	-1432.7356	-729.8113	NaN	NaN	0.3375	0.8942	0.0232	0.0205	0.0214	0.0205	0.0202
0.0	0.0	0.0	76.2644	829.1887	NaN	NaN	0.9158	0.8937	0.0232	0.0206	0.0215	0.0207	0.0203
0.0	0.0	0.0	262.2644	1436.1887	NaN	NaN	0.8456	0.8936	0.0233	0.0206	0.0215	0.0207	0.0203
0.0	0.0	0.0	1402.2644	-2473.8113	NaN	NaN	1.3	0.8935	0.0232	0.0206	0.0215	0.0208	0.0203
0.0	0.0	0.0	-1118.7356	-352.8113	NaN	NaN	0.2398	0.8939	0.0233	0.0206	0.0213	0.0207	0.0203
0.0	0.0	0.0	262.2644	353.1887	NaN	NaN	0.5739	0.8944	0.0233	0.0205	0.021	0.0205	0.0202
0.0	0.0	0.0	-372.7356	2489.1887	NaN	NaN	1.1761	0.8945	0.0235	0.0205	0.0209	0.0205	0.0202
0.0	0.0	0.0	-421.7356	2573.1887	NaN	NaN	1.196	0.8945	0.0235	0.0205	0.0209	0.0204	0.0202
0.0	0.0	0.0	-420.7356	806.1887	NaN	NaN	1.3	0.8947	0.0234	0.0204	0.0209	0.0204	0.0202
0.0	0.0	0.0	-1330.7356	-883.8113	NaN	NaN	0.3991	0.8944	0.0234	0.0205	0.021	0.0205	0.0202
0.0	0.0	0.0	-167.7356	-19.8113	NaN	NaN	0.1056	0.8949	0.0232	0.0205	0.0209	0.0204	0.0201
0.0	0.0	0.0	-131.7356	2084.1887	NaN	NaN	1.0675	0.895	0.0232	0.0205	0.0208	0.0203	0.0202
0.0	0.0	0.0	-23.7356	1291.1887	NaN	NaN	1.0187	0.8951	0.0231	0.0205	0.0208	0.0203	0.0201
0.0	0.0	0.0	-1495.7356	3727.1887	NaN	NaN	1.3	0.8954	0.023	0.0206	0.0207	0.0202	0.0201
0.0	0.0	0.0	-2149.7356	1084.1887	NaN	NaN	-0.3	0.8957	0.0229	0.0206	0.0206	0.02	0.0201
0.0	0.0	0.0	-414.7356	3794.1887	NaN	NaN	1.1227	0.8962	0.0228	0.0206	0.0205	0.0199	0.0201
0.0	0.0	0.0	-1038.7356	1709.1887	NaN	NaN	1.3	0.8962	0.0228	0.0205	0.0204	0.0199	0.0202
0.0	0.0	0.0	1394.2644	3255.1887	NaN	NaN	0.7001	0.8965	0.0228	0.0205	0.0202	0.0197	0.0202
0.0	0.0	0.0	-2166.7356	3591.1887	NaN	NaN	1.3	0.8965	0.0229	0.0204	0.0202	0.0197	0.0202
0.0	0.0	0.0	217.2644	703.1887	NaN	NaN	0.764	0.8968	0.0229	0.0203	0.0201	0.0197	0.0203
0.0	0.0	0.0	-669.7356	773.1887	NaN	NaN	1.3	0.8971	0.0228	0.0202	0.0199	0.0197	0.0202
0.0	0.0	0.0	-769.7356	3950.1887	NaN	NaN	1.242	0.8969	0.0229	0.0204	0.0198	0.0196	0.0205
0.0	0.0	0.0	-332.7356	4280.1887	NaN	NaN	1.0843	0.8972	0.023	0.0202	0.0197	0.0195	0.0204
0.0	0.0	0.0	-1722.7356	-426.8113	NaN	NaN	0.1986	0.8974	0.0229	0.0201	0.0198	0.0196	0.0202
0.0	0.0	0.0	-203.7356	-318.8113	NaN	NaN	0.6101	0.8977	0.0228	0.0201	0.0196	0.0195	0.0202
0.0	0.0	0.0	252.2644	1010.1887	NaN	NaN	0.8002	0.8982	0.0227	0.0202	0.0195	0.0192	0.0202
0.0	0.0	0.0	-1418.7356	1920.1887	NaN	NaN	1.3	0.8991	0.0223	0.0202	0.0194	0.0188	0.0201
0.0	0.0	0.0	477.2644	8172.1887	NaN	NaN	0.9448	0.8984	0.0225	0.0206	0.0197	0.0186	0.0203
0.0	0.0	0.0	-374.7356	-117.8113	NaN	NaN	0.2392	0.8996	0.0225	0.0202	0.0194	0.0185	0.0199
0.0	0.0	0.0	-1028.7356	5524.1887	NaN	NaN	1.2288	0.8982	0.0228	0.0206	0.0198	0.0185	0.0201
0.0	0.0	0.0	-378.7356	1031.1887	NaN	NaN	1.3	0.8991	0.0227	0.0202	0.0196	0.0186	0.0197
0.0	0.0	0.0	106.2644	2506.1887	NaN	NaN	0.9593	0.8983	0.0228	0.0204	0.0199	0.0188	0.0198
0.0	0.0	0.0	-1506.7356	1076.1887	NaN	NaN	-0.3	0.8983	0.0227	0.0203	0.02	0.019	0.0198
0.0	0.0	0.0	-220.7356	1412.1887	NaN	NaN	1.1853	0.8982	0.0225	0.0205	0.0202	0.0189	0.0198
0.0	0.0	0.0	-34.7356	1254.1887	NaN	NaN	1.0285	0.8989	0.0222	0.0205	0.0203	0.0186	0.0196
0.0	0.0	0.0	-451.7356	1748.1887	NaN	NaN	1.3	0.8991	0.0219	0.0207	0.0205	0.0183	0.0195
0.0	0.0	0.0	-1111.7356	1974.1887	NaN	NaN	1.3	0.8991	0.0218	0.0209	0.0206	0.018	0.0195
0.0	0.0	0.0	1166.2644	3940.1887	NaN	NaN	0.7716	0.8964	0.0225	0.0218	0.0213	0.0179	0.0201
0.0	0.0	0.0	130.2644	2448.1887	NaN	NaN	0.9495	0.8983	0.0223	0.0212	0.0208	0.0177	0.0196
0.0	0.0	0.0	-23.7356	569.1887	NaN	NaN	1.0435	0.8988	0.022	0.0211	0.0208	0.0178	0.0195
0.0	0.0	0.0	-712.7356	-453.8113	NaN	NaN	0.389	0.8995	0.0216	0.021	0.0207	0.0177	0.0194
0.0	0.0	0.0	-1290.7356	2652.1887	NaN	NaN	1.3	0.8989	0.0216	0.0215	0.021	0.0174	0.0196
0.0	0.0	0.0	-669.7356	1941.1887	NaN	NaN	1.3	0.8995	0.0215	0.0214	0.021	0.0172	0.0194
0.0	0.0	0.0	-587.7356	350.1887	NaN	NaN	-0.3	0.8996	0.0214	0.0215	0.0211	0.0171	0.0193
0.0	0.0	0.0	1808.2644	555.1887	NaN	NaN	0.2349	0.9004	0.0212	0.0212	0.0211	0.0169	0.0192
0.0	0.0	0.0	402.2644	4015.1887	NaN	NaN	0.9089	0.8972	0.0218	0.0221	0.0219	0.0171	0.0199
0.0	0.0	0.0	2976.2644	538.1887	NaN	NaN	0.1531	0.8993	0.0214	0.0216	0.0214	0.0168	0.0195
0.0	0.0	0.0	11943.2644	4762.1887	NaN	NaN	0.2851	0.8912	0.0233	0.0236	0.0235	0.0174	0.021
0.0	0.0	0.0	11260.2644	3451.1887	NaN	NaN	0.2346	0.8969	0.0224	0.0218	0.0221	0.0171	0.0197
0.0	0.0	0.0	15250.2644	4670.1887	NaN	NaN	0.2344	0.8931	0.0233	0.0224	0.023	0.0179	0.0204
0.0	0.0	0.0	4566.2644	1708.1887	NaN	NaN	0.2722	0.8986	0.0222	0.0206	0.0216	0.0177	0.0193
0.0	0.0	0.0	7232.2644	7349.1887	NaN	NaN	0.504	0.8915	0.0238	0.022	0.0235	0.0186	0.0206
0.0	0.0	0.0	7609.2644	4788.1887	NaN	NaN	0.3862	0.8919	0.0242	0.0215	0.0234	0.0186	0.0205
0.0	0.0	0.0	6003.2644	5168.1887	NaN	NaN	0.4626	0.8884	0.0253	0.0218	0.0242	0.0191	0.0212
0.0	0.0	0.0	2449.2644	2751.1887	NaN	NaN	0.529	0.8923	0.0245	0.0207	0.0229	0.0191	0.0204
0.0	0.0	0.0	762.2644	-333.8113	NaN	NaN	-0.3	0.8956	0.0234	0.0201	0.0217	0.0194	0.0199
0.0	0.0	0.0	-589.7356	-613.8113	NaN	NaN	0.51	0.897	0.0229	0.0198	0.0212	0.0194	0.0197
0.0	0.0	0.0	-388.7356	2209.1887	NaN	NaN	1.2135	0.897	0.0227	0.0198	0.0213	0.0195	0.0197
0.0	0.0	0.0	277.2644	-38.8113	NaN	NaN	-0.1628	0.8977	0.0224	0.0197	0.0212	0.0193	0.0195
0.0	0.0	0.0	269.2644	2447.1887	NaN	NaN	0.9009	0.898	0.0222	0.0199	0.0212	0.0192	0.0194
0.0	0.0	0.0	-403.7356	-374.8113	NaN	NaN	0.4814	0.8992	0.0219	0.0196	0.0209	0.0191	0.0192
0.0	0.0	0.0	637.2644	-414.8113	NaN	NaN	-0.3	0.8995	0.0218	0.0196	0.0207	0.0192	0.0192
0.0	0.0	0.0	314.2644	1761.1887	NaN	NaN	0.8486	0.8998	0.0217	0.0195	0.0206	0.0192	0.0192
0.0	0.0	0.0	-1256.7356	3823.1887	NaN	NaN	1.3	0.8998	0.0218	0.0194	0.0206	0.0193	0.0192
0.0	0.0	0.0	-1052.7356	1142.1887	NaN	NaN	1.3	0.8997	0.0218	0.0194	0.0206	0.0194	0.0192
0.0	0.0	0.0	-1360.7356	3027.1887	NaN	NaN	1.3	0.8996	0.0218	0.0194	0.0207	0.0194	0.0191
0.0	0.0	0.0	-437.7356	-168.8113	NaN	NaN	0.2783	0.8998	0.0218	0.0193	0.0207	0.0194	0.019
0.0	0.0	0.0	-250.7356	1306.1887	NaN	NaN	1.2376	0.8992	0.0219	0.0195	0.0208	0.0195	0.0191
0.0	0.0	0.0	-447.7356	-73.8113	NaN	NaN	0.1415	0.8989	0.022	0.0196	0.0208	0.0196	0.0192
0.0	0.0	0.0	-237.7356	2582.1887	NaN	NaN	1.1014	0.8984	0.0221	0.0197	0.0209	0.0197	0.0193
0.0	0.0	0.0	-2021.7356	3270.1887	NaN	NaN	1.3	0.8981	0.0222	0.0197	0.0209	0.0197	0.0194
0.0	0.0	0.0	-466.7356	157.1887	NaN	NaN	-0.3	0.8978	0.0222	0.0198	0.021	0.0197	0.0195
0.0	0.0	0.0	-2243.7356	1350.1887	NaN	NaN	-0.3	0.8976	0.0223	0.0198	0.021	0.0197	0.0196
0.0	0.0	0.0	1516.2644	1697.1887	NaN	NaN	0.5282	0.8973	0.0224	0.0198	0.021	0.0198	0.0197
0.0	0.0	0.0	2881.2644	-2667.8113	NaN	NaN	-0.3	0.8974	0.0224	0.0198	0.0209	0.0198	0.0198
0.0	0.0	0.0	1007.2644	955.1887	NaN	NaN	0.4867	0.8969	0.0225	0.0199	0.0209	0.0199	0.02
0.0	0.0	0.0	-722.7356	630.1887	NaN	NaN	-0.3	0.897	0.0225	0.0199	0.0208	0.0198	0.02
0.0	0.0	0.0	-66.7356	2730.1887	NaN	NaN	1.0251	0.8964	0.0227	0.02	0.0209	0.0199	0.0202
0.0	0.0	0.0	-828.7356	4487.1887	NaN	NaN	1.2265	0.8959	0.0228	0.02	0.021	0.02	0.0203
0.0	0.0	0.0	-1784.7356	-131.8113	NaN	NaN	0.0688	0.8956	0.0228	0.02	0.0211	0.0202	0.0204
0.0	0.0	0.0	78.2644	783.1887	NaN	NaN	0.9091	0.8953	0.0228	0.0201	0.0212	0.0202	0.0205
0.0	0.0	0.0	1310.2644	2558.1887	NaN	NaN	0.6613	0.8952	0.0228	0.0201	0.0212	0.0202	0.0205
0.0	0.0	0.0	-270.7356	2020.1887	NaN	NaN	1.1548	0.8952	0.0228	0.0202	0.0212	0.0202	0.0205
0.0	0.0	0.0	-588.7356	2398.1887	NaN	NaN	1.3	0.8951	0.0228	0.0202	0.0212	0.0202	0.0205
0.0	0.0	0.0	-755.7356	2974.1887	NaN	NaN	1.3	0.8951	0.0229	0.0202	0.0213	0.0201	0.0205
0.0	0.0	0.0	-893.7356	551.1887	NaN	NaN	-0.3	0.8951	0.0229	0.0201	0.0213	0.0201	0.0205
0.0	0.0	0.0	363.2644	1540.1887	NaN	NaN	0.8092	0.895	0.0229	0.0202	0.0213	0.0201	0.0205
0.0	0.0	0.0	-1968.7356	3465.1887	NaN	NaN	1.3	0.8953	0.0229	0.0201	0.0213	0.02	0.0204
0.0	0.0	0.0	-2224.7356	3242.1887	NaN	NaN	1.3	0.8954	0.0228	0.0201	0.0213	0.02	0.0204
0.0	0.0	0.0	-1436.7356	1058.1887	NaN	NaN	-0.3	0.8957	0.0227	0.0201	0.0213	0.0199	0.0204
0.0	0.0	0.0	226.2644	3420.1887	NaN	NaN	0.9379	0.896	0.0227	0.02	0.0212	0.0198	0.0203
0.0	0.0	0.0	-1601.7356	1118.1887	NaN	NaN	-0.3	0.896	0.0226	0.02	0.0213	0.0198	0.0203
0.0	0.0	0.0	-2440.7356	2864.1887	NaN	NaN	1.3	0.896	0.0226	0.02	0.0213	0.0198	0.0203
0.0	0.0	0.0	-799.7356	-890.8113	NaN	NaN	0.5269	0.8962	0.0226	0.02	0.0212	0.0198	0.0203
0.0	0.0	0.0	-449.7356	3415.1887	NaN	NaN	1.1517	0.8965	0.0225	0.02	0.0211	0.0197	0.0202
0.0	0.0	0.0	-459.7356	3030.1887	NaN	NaN	1.1789	0.8967	0.0225	0.0199	0.021	0.0197	0.0202
0.0	0.0	0.0	-185.7356	5.1887	NaN	NaN	-0.0287	0.8967	0.0225	0.0199	0.021	0.0197	0.0202
0.0	0.0	0.0	-1526.7356	3358.1887	NaN	NaN	1.3	0.8968	0.0225	0.0199	0.0209	0.0197	0.0201
0.0	0.0	0.0	350.2644	2096.1887	NaN	NaN	0.8568	0.8972	0.0224	0.0199	0.0208	0.0196	0.0201
0.0	0.0	0.0	189.2644	2921.1887	NaN	NaN	0.9392	0.8974	0.0224	0.0198	0.0207	0.0196	0.0201
0.0	0.0	0.0	264.2644	4588.1887	NaN	NaN	0.9455	0.8975	0.0224	0.0198	0.0206	0.0196	0.0201
0.0	0.0	0.0	812.2644	2525.1887	NaN	NaN	0.7566	0.8976	0.0224	0.0198	0.0207	0.0195	0.0201
0.0	0.0	0.0	-1524.7356	3710.1887	NaN	NaN	1.3	0.8975	0.0223	0.0198	0.0208	0.0196	0.0201
0.0	0.0	0.0	-1561.7356	-1905.8113	NaN	NaN	0.5496	0.8969	0.0223	0.02	0.021	0.0196	0.0202
0.0	0.0	0.0	-329.7356	3140.1887	NaN	NaN	1.1173	0.8973	0.0222	0.0199	0.021	0.0196	0.02
0.0	0.0	0.0	-1042.7356	2427.1887	NaN	NaN	1.3	0.8976	0.0221	0.0197	0.0209	0.0196	0.02
0.0	0.0	0.0	-2280.7356	2420.1887	NaN	NaN	1.3	0.8976	0.0221	0.0197	0.021	0.0196	0.02
0.0	0.0	0.0	-865.7356	5021.1887	NaN	NaN	1.2083	0.8977	0.0221	0.0197	0.021	0.0196	0.0199
0.0	0.0	0.0	-1443.7356	822.1887	NaN	NaN	-0.3	0.8975	0.022	0.0198	0.0212	0.0196	0.0199
0.0	0.0	0.0	-1189.7356	2088.1887	NaN	NaN	1.3	0.8975	0.022	0.0198	0.0213	0.0197	0.0198
0.0	0.0	0.0	-425.7356	1683.1887	NaN	NaN	1.3	0.8976	0.022	0.0197	0.0212	0.0197	0.0197
0.0	0.0	0.0	-555.7356	1079.1887	NaN	NaN	1.3	0.8978	0.0219	0.0197	0.0212	0.0197	0.0196
0.0	0.0	0.0	-292.7356	-799.8113	NaN	NaN	0.7321	0.8979	0.0218	0.0198	0.0212	0.0197	0.0196
0.0	0.0	0.0	-345.7356	45.1887	NaN	NaN	-0.1504	0.8982	0.0218	0.0197	0.0211	0.0197	0.0195
0.0	0.0	0.0	-1650.7356	586.1887	NaN	NaN	-0.3	0.8981	0.0218	0.0197	0.0211	0.0198	0.0195
0.0	0.0	0.0	-2219.7356	523.1887	NaN	NaN	-0.3	0.898	0.0218	0.0198	0.0211	0.0198	0.0195
0.0	0.0	0.0	-1275.7356	474.1887	NaN	NaN	-0.3	0.8977	0.0219	0.0198	0.0211	0.0199	0.0196
0.0	0.0	0.0	-1107.7356	-1984.8113	NaN	NaN	0.6418	0.8975	0.022	0.0198	0.0211	0.0199	0.0196
0.0	0.0	0.0	-1249.7356	1448.1887	NaN	NaN	1.3	0.8977	0.022	0.0198	0.021	0.0199	0.0196
0.0	0.0	0.0	-1602.7356	2801.1887	NaN	NaN	1.3	0.8978	0.022	0.0197	0.0209	0.02	0.0196
0.0	0.0	0.0	192.2644	46.1887	NaN	NaN	0.1937	0.8976	0.0221	0.0197	0.021	0.02	0.0196
0.0	0.0	0.0	874.2644	2097.1887	NaN	NaN	0.7058	0.8975	0.0221	0.0197	0.021	0.02	0.0197
0.0	0.0	0.0	203.2644	1580.1887	NaN	NaN	0.886	0.8974	0.0221	0.0198	0.021	0.02	0.0197
0.0	0.0	0.0	-990.7356	2677.1887	NaN	NaN	1.3	0.8973	0.0222	0.0198	0.021	0.02	0.0197
0.0	0.0	0.0	-1619.7356	2484.1887	NaN	NaN	1.3	0.897	0.0222	0.0199	0.0211	0.0201	0.0198
0.0	0.0	0.0	-2238.7356	929.1887	NaN	NaN	-0.3	0.8964	0.0224	0.02	0.0212	0.0201	0.0199
0.0	0.0	0.0	-508.7356	-1232.8113	NaN	NaN	0.7079	0.8963	0.0224	0.0201	0.0212	0.0201	0.02
0.0	0.0	0.0	-1608.7356	757.1887	NaN	NaN	-0.3	0.8964	0.0223	0.02	0.0212	0.0201	0.0199
0.0	0.0	0.0	-2165.7356	933.1887	NaN	NaN	-0.3	0.8966	0.0223	0.02	0.0211	0.0201	0.0199
0.0	0.0	0.0	-201.7356	298.1887	NaN	NaN	1.3	0.897	0.0222	0.0199	0.0211	0.02	0.0199
0.0	0.0	0.0	-2108.7356	3336.1887	NaN	NaN	1.3	0.8971	0.0222	0.0198	0.021	0.0201	0.0198
0.0	0.0	0.0	-1618.7356	2988.1887	NaN	NaN	1.3	0.8971	0.0222	0.0198	0.021	0.0201	0.0198
0.0	0.0	0.0	-2058.7356	1196.1887	NaN	NaN	-0.3	0.8969	0.0222	0.0199	0.021	0.0201	0.0199
0.0	0.0	0.0	-720.7356	340.1887	NaN	NaN	-0.3	0.8968	0.0223	0.0199	0.021	0.0201	0.02
0.0	0.0	0.0	-1908.7356	2432.1887	NaN	NaN	1.3	0.8968	0.0222	0.0198	0.021	0.0201	0.02
0.0	0.0	0.0	-799.7356	2574.1887	NaN	NaN	1.3	0.8969	0.0222	0.0198	0.021	0.0202	0.0199
0.0	0.0	0.0	-1707.7356	2221.1887	NaN	NaN	1.3	0.897	0.0222	0.0198	0.021	0.0201	0.0199
0.0	0.0	0.0	-755.7356	1090.1887	NaN	NaN	1.3	0.897	0.0222	0.0198	0.021	0.0201	0.0199
0.0	0.0	0.0	-1510.7356	1133.1887	NaN	NaN	-0.3	0.8969	0.0221	0.0199	0.0211	0.0201	0.02
0.0	0.0	0.0	-1913.7356	1018.1887	NaN	NaN	-0.3	0.8968	0.0221	0.0199	0.0211	0.0201	0.02
0.0	0.0	0.0	-2035.7356	1228.1887	NaN	NaN	-0.3	0.8972	0.022	0.0198	0.021	0.02	0.02
0.0	0.0	0.0	-2156.7356	2151.1887	NaN	NaN	-0.3	0.8973	0.022	0.0198	0.021	0.02	0.0199
0.0	0.0	0.0	-1010.7356	3524.1887	NaN	NaN	1.3	0.8978	0.0219	0.0197	0.0209	0.02	0.0198
0.0	0.0	0.0	-815.7356	414.1887	NaN	NaN	-0.3	0.8978	0.0219	0.0197	0.0209	0.0199	0.0198
0.0	0.0	0.0	609.2644	2452.1887	NaN	NaN	0.801	0.8981	0.0218	0.0196	0.0208	0.0199	0.0198
0.0	0.0	0.0	-259.7356	1620.1887	NaN	NaN	1.1909	0.898	0.0218	0.0196	0.0208	0.0199	0.0198
0.0	0.0	0.0	-61.7356	2022.1887	NaN	NaN	1.0315	0.8981	0.0218	0.0196	0.0208	0.0199	0.0198
0.0	0.0	0.0	-933.7356	215.1887	NaN	NaN	-0.2995	0.8974	0.0219	0.0198	0.021	0.0199	0.02
0.0	0.0	0.0	762.2644	1731.1887	NaN	NaN	0.6943	0.8976	0.0219	0.0198	0.0209	0.0199	0.02
0.0	0.0	0.0	-1500.7356	-1264.8113	NaN	NaN	0.4573	0.897	0.022	0.0199	0.021	0.0199	0.0202
0.0	0.0	0.0	-215.7356	1070.1887	NaN	NaN	1.2525	0.8979	0.0218	0.0196	0.0209	0.0199	0.0199
0.0	0.0	0.0	308.2644	5703.1887	NaN	NaN	0.9487	0.898	0.0218	0.0196	0.0208	0.0199	0.0198
0.0	0.0	0.0	-2039.7356	15.1887	NaN	NaN	-0.0075	0.8976	0.0218	0.0197	0.021	0.0199	0.02
0.0	0.0	0.0	-1732.7356	181.1887	NaN	NaN	-0.1168	0.8976	0.0218	0.0198	0.021	0.0198	0.02
0.0	0.0	0.0	-1044.7356	2949.1887	NaN	NaN	1.3	0.8975	0.0218	0.0199	0.0211	0.0198	0.02
0.0	0.0	0.0	-1800.7356	1717.1887	NaN	NaN	-0.3	0.8976	0.0218	0.0198	0.0211	0.0197	0.02
0.0	0.0	0.0	-2608.7356	-415.8113	NaN	NaN	0.1375	0.8973	0.0219	0.0199	0.0211	0.0198	0.0201
0.0	0.0	0.0	-1980.7356	2031.1887	NaN	NaN	1.3	0.8978	0.0218	0.0198	0.021	0.0197	0.0199
0.0	0.0	0.0	-1801.7356	3330.1887	NaN	NaN	1.3	0.8979	0.0217	0.0197	0.021	0.0197	0.0199
0.0	0.0	0.0	-1224.7356	-1388.8113	NaN	NaN	0.5314	0.8976	0.0218	0.0199	0.0211	0.0197	0.0201
0.0	0.0	0.0	-2867.7356	1015.1887	NaN	NaN	-0.3	0.8977	0.0218	0.0199	0.021	0.0197	0.02
0.0	0.0	0.0	-422.7356	3618.1887	NaN	NaN	1.1323	0.8979	0.0217	0.0198	0.021	0.0197	0.0199
0.0	0.0	0.0	-1951.7356	-1076.8113	NaN	NaN	0.3556	0.8973	0.0219	0.02	0.0211	0.0197	0.02
0.0	0.0	0.0	-56.7356	1433.1887	NaN	NaN	1.0412	0.8974	0.0218	0.02	0.0211	0.0197	0.02
0.0	0.0	0.0	-2071.7356	412.1887	NaN	NaN	-0.2484	0.8972	0.0219	0.02	0.0211	0.0198	0.02
0.0	0.0	0.0	-966.7356	1335.1887	NaN	NaN	1.3	0.8974	0.0218	0.02	0.021	0.0198	0.02
0.0	0.0	0.0	-2938.7356	2456.1887	NaN	NaN	-0.3	0.8972	0.0219	0.02	0.0211	0.0198	0.0201
0.0	0.0	0.0	-1906.7356	249.1887	NaN	NaN	-0.1503	0.8972	0.0219	0.02	0.0211	0.0198	0.02
0.0	0.0	0.0	-3119.7356	3585.1887	NaN	NaN	1.3	0.897	0.0219	0.02	0.0211	0.0198	0.0201
0.0	0.0	0.0	-1780.7356	18.1887	NaN	NaN	-0.0103	0.8968	0.022	0.0201	0.0212	0.0198	0.0201
0.0	0.0	0.0	-1561.7356	2730.1887	NaN	NaN	1.3	0.897	0.0219	0.0201	0.0211	0.0198	0.0201
0.0	0.0	0.0	-813.7356	-2003.8113	NaN	NaN	0.7112	0.8963	0.0221	0.0202	0.0212	0.0199	0.0202
0.0	0.0	0.0	-1846.7356	3191.1887	NaN	NaN	1.3	0.8971	0.0219	0.0201	0.0211	0.0197	0.0201
0.0	0.0	0.0	503.2644	-592.8113	NaN	NaN	1.3	0.8967	0.022	0.0202	0.0211	0.0198	0.0202
0.0	0.0	0.0	-443.7356	2138.1887	NaN	NaN	1.2619	0.8976	0.0218	0.02	0.021	0.0197	0.02
0.0	0.0	0.0	-1395.7356	4684.1887	NaN	NaN	1.3	0.8977	0.0218	0.0199	0.0209	0.0198	0.0199
0.0	0.0	0.0	-286.7356	511.1887	NaN	NaN	1.3	0.8972	0.0219	0.02	0.021	0.0198	0.0201
0.0	0.0	0.0	-78.7356	1546.1887	NaN	NaN	1.0537	0.8967	0.022	0.0201	0.0211	0.0199	0.0202
0.0	0.0	0.0	-2274.7356	1709.1887	NaN	NaN	-0.3	0.8966	0.0221	0.0201	0.0211	0.0199	0.0202
0.0	0.0	0.0	-1098.7356	747.1887	NaN	NaN	-0.3	0.8965	0.0221	0.0201	0.0212	0.0199	0.0202
0.0	0.0	0.0	-2561.7356	4580.1887	NaN	NaN	1.3	0.8968	0.022	0.02	0.0211	0.0199	0.0201
0.0	0.0	0.0	-312.7356	-1828.8113	NaN	NaN	0.854	0.8966	0.0221	0.02	0.0212	0.02	0.0201
0.0	0.0	0.0	255.2644	4124.1887	NaN	NaN	0.9417	0.8973	0.0219	0.0199	0.0211	0.0199	0.02
0.0	0.0	0.0	-1491.7356	1333.1887	NaN	NaN	-0.3	0.8971	0.0219	0.02	0.0211	0.0199	0.02
0.0	0.0	0.0	86.2644	-587.8113	NaN	NaN	1.172	0.8972	0.0219	0.02	0.0211	0.0198	0.02
0.0	0.0	0.0	-1644.7356	1319.1887	NaN	NaN	-0.3	0.8973	0.0219	0.02	0.0211	0.0198	0.0199
0.0	0.0	0.0	-3266.7356	2320.1887	NaN	NaN	-0.3	0.8977	0.0218	0.0199	0.0211	0.0198	0.0199
0.0	0.0	0.0	255.2644	175.1887	NaN	NaN	0.407	0.8975	0.0218	0.0199	0.0211	0.0198	0.0199
0.0	0.0	0.0	-1828.7356	82.1887	NaN	NaN	-0.0471	0.8976	0.0218	0.0199	0.0211	0.0198	0.0199
0.0	0.0	0.0	-1669.7356	547.1887	NaN	NaN	-0.3	0.8976	0.0218	0.0199	0.0211	0.0197	0.0199
0.0	0.0	0.0	-531.7356	-1055.8113	NaN	NaN	0.6651	0.8978	0.0218	0.0198	0.021	0.0197	0.0198
0.0	0.0	0.0	-487.7356	1955.1887	NaN	NaN	1.3	0.8981	0.0217	0.0197	0.021	0.0197	0.0198
0.0	0.0	0.0	-660.7356	593.1887	NaN	NaN	-0.3	0.898	0.0217	0.0198	0.021	0.0197	0.0198
0.0	0.0	0.0	-1761.7356	2406.1887	NaN	NaN	1.3	0.8981	0.0217	0.0197	0.021	0.0197	0.0198
0.0	0.0	0.0	-1926.7356	1999.1887	NaN	NaN	1.3	0.8977	0.0218	0.0199	0.0211	0.0197	0.0198
0.0	0.0	0.0	-1738.7356	3610.1887	NaN	NaN	1.3	0.8979	0.0218	0.0198	0.021	0.0197	0.0198
0.0	0.0	0.0	-2128.7356	989.1887	NaN	NaN	-0.3	0.8974	0.0219	0.0199	0.0211	0.0197	0.0199
0.0	0.0	0.0	-1944.7356	2488.1887	NaN	NaN	1.3	0.8976	0.0219	0.0199	0.0211	0.0197	0.0198
0.0	0.0	0.0	-1281.7356	4595.1887	NaN	NaN	1.3	0.8979	0.0218	0.0198	0.021	0.0197	0.0198
0.0	0.0	0.0	791.2644	1794.1887	NaN	NaN	0.694	0.8979	0.0218	0.0198	0.021	0.0197	0.0198
0.0	0.0	0.0	-2428.7356	977.1887	NaN	NaN	-0.3	0.8975	0.0219	0.0199	0.0211	0.0198	0.0198
0.0	0.0	0.0	-1526.7356	2007.1887	NaN	NaN	1.3	0.8975	0.0219	0.0199	0.0211	0.0197	0.0198
0.0	0.0	0.0	-1412.7356	-291.8113	NaN	NaN	0.1712	0.8969	0.0221	0.0201	0.0212	0.0198	0.02
0.0	0.0	0.0	-560.7356	3313.1887	NaN	NaN	1.2037	0.8972	0.022	0.02	0.0211	0.0198	0.0199
0.0	0.0	0.0	-1888.7356	1227.1887	NaN	NaN	-0.3	0.8973	0.022	0.02	0.0211	0.0198	0.0199
0.0	0.0	0.0	-1583.7356	1198.1887	NaN	NaN	-0.3	0.8976	0.0219	0.0199	0.021	0.0198	0.0198
0.0	0.0	0.0	280.2644	2664.1887	NaN	NaN	0.9048	0.8977	0.0218	0.0198	0.021	0.0198	0.0198
0.0	0.0	0.0	-2353.7356	964.1887	NaN	NaN	-0.3	0.897	0.022	0.02	0.0211	0.02	0.0199
0.0	0.0	0.0	-155.7356	536.1887	NaN	NaN	1.3	0.8968	0.0221	0.02	0.0211	0.02	0.0199
0.0	0.0	0.0	-1878.7356	2255.1887	NaN	NaN	1.3	0.8966	0.0222	0.0201	0.0212	0.02	0.02
0.0	0.0	0.0	-2023.7356	-257.8113	NaN	NaN	0.113	0.8966	0.0222	0.0201	0.0211	0.02	0.02
0.0	0.0	0.0	-1883.7356	622.1887	NaN	NaN	-0.3	0.8966	0.0221	0.02	0.0212	0.02	0.02
0.0	0.0	0.0	-1314.7356	1974.1887	NaN	NaN	1.3	0.8967	0.0221	0.02	0.0211	0.0201	0.02
0.0	0.0	0.0	696.2644	1335.1887	NaN	NaN	0.6573	0.8967	0.0221	0.0201	0.0211	0.02	0.02
0.0	0.0	0.0	-1756.7356	-577.8113	NaN	NaN	0.2475	0.8963	0.0222	0.0202	0.0211	0.0201	0.0201
0.0	0.0	0.0	-1382.7356	-25.8113	NaN	NaN	0.0183	0.8967	0.0221	0.02	0.0211	0.02	0.02
0.0	0.0	0.0	-1102.7356	3288.1887	NaN	NaN	1.3	0.897	0.022	0.0199	0.021	0.0201	0.0199
0.0	0.0	0.0	1038.2644	3010.1887	NaN	NaN	0.7435	0.8971	0.022	0.0198	0.021	0.0202	0.0199
0.0	0.0	0.0	560.2644	3317.1887	NaN	NaN	0.8555	0.8966	0.0221	0.02	0.0211	0.0202	0.0199
0.0	0.0	0.0	-2204.7356	-3468.8113	NaN	NaN	0.6114	0.8955	0.0224	0.0203	0.0213	0.0203	0.0202
0.0	0.0	0.0	-2496.7356	123.1887	NaN	NaN	-0.0519	0.896	0.0223	0.0202	0.0212	0.0202	0.0201
0.0	0.0	0.0	-1063.7356	622.1887	NaN	NaN	-0.3	0.8959	0.0223	0.0202	0.0212	0.0202	0.0202
0.0	0.0	0.0	-1365.7356	1595.1887	NaN	NaN	1.3	0.8962	0.0222	0.0201	0.0212	0.0202	0.0201
0.0	0.0	0.0	-784.7356	2729.1887	NaN	NaN	1.3	0.8964	0.0222	0.0201	0.0211	0.0202	0.02
0.0	0.0	0.0	-1299.7356	804.1887	NaN	NaN	-0.3	0.8962	0.0222	0.0201	0.0212	0.0203	0.0201
0.0	0.0	0.0	-771.7356	1534.1887	NaN	NaN	1.3	0.8965	0.0222	0.02	0.021	0.0202	0.02
0.0	0.0	0.0	-1870.7356	-231.8113	NaN	NaN	0.1103	0.8963	0.0222	0.02	0.0211	0.0203	0.0201
0.0	0.0	0.0	-703.7356	1799.1887	NaN	NaN	1.3	0.8965	0.0222	0.02	0.021	0.0203	0.02
0.0	0.0	0.0	-1292.7356	1539.1887	NaN	NaN	1.3	0.8967	0.0222	0.0199	0.021	0.0202	0.02
0.0	0.0	0.0	-1374.7356	1549.1887	NaN	NaN	1.3	0.8966	0.0222	0.02	0.021	0.0202	0.0201
0.0	0.0	0.0	-2027.7356	284.1887	NaN	NaN	-0.163	0.8965	0.0222	0.02	0.021	0.0201	0.0201
0.0	0.0	0.0	-1166.7356	2987.1887	NaN	NaN	1.3	0.897	0.0221	0.0199	0.0209	0.0202	0.02
0.0	0.0	0.0	-383.7356	2035.1887	NaN	NaN	1.2324	0.8967	0.0222	0.0199	0.0209	0.0203	0.02
0.0	0.0	0.0	-1319.7356	3635.1887	NaN	NaN	1.3	0.8972	0.0221	0.0197	0.0208	0.0203	0.0198
0.0	0.0	0.0	-1921.7356	2766.1887	NaN	NaN	1.3	0.8969	0.0222	0.0198	0.0209	0.0203	0.0199
0.0	0.0	0.0	-2285.7356	868.1887	NaN	NaN	-0.3	0.8968	0.0222	0.0198	0.0209	0.0202	0.02
0.0	0.0	0.0	-1268.7356	5646.1887	NaN	NaN	1.2898	0.8969	0.0222	0.0198	0.0209	0.0203	0.0199
0.0	0.0	0.0	-1651.7356	733.1887	NaN	NaN	-0.3	0.8963	0.0223	0.0199	0.0211	0.0203	0.0201
0.0	0.0	0.0	-1365.7356	2005.1887	NaN	NaN	1.3	0.8963	0.0222	0.02	0.0211	0.0202	0.0201
0.0	0.0	0.0	53.2644	173.1887	NaN	NaN	0.7648	0.8959	0.0223	0.0202	0.0212	0.0202	0.0202
0.0	0.0	0.0	-1035.7356	-1543.8113	NaN	NaN	0.5985	0.8965	0.0221	0.02	0.0211	0.0202	0.0201
0.0	0.0	0.0	-1027.7356	3016.1887	NaN	NaN	1.3	0.897	0.022	0.0198	0.021	0.0202	0.0199
0.0	0.0	0.0	-301.7356	2004.1887	NaN	NaN	1.1772	0.8971	0.022	0.0198	0.021	0.0202	0.0199
0.0	0.0	0.0	-1465.7356	2969.1887	NaN	NaN	1.3	0.8973	0.022	0.0197	0.021	0.0202	0.0198
0.0	0.0	0.0	64.2644	-463.8113	NaN	NaN	1.1608	0.8969	0.022	0.0199	0.0211	0.0201	0.02
0.0	0.0	0.0	-3610.7356	2307.1887	NaN	NaN	-0.3	0.8968	0.022	0.02	0.0212	0.0201	0.02
0.0	0.0	0.0	-411.7356	726.1887	NaN	NaN	1.3	0.897	0.022	0.0199	0.0212	0.02	0.02
0.0	0.0	0.0	-2281.7356	-1408.8113	NaN	NaN	0.3817	0.8968	0.0219	0.02	0.0212	0.02	0.02
0.0	0.0	0.0	-712.7356	4103.1887	NaN	NaN	1.2102	0.8976	0.0219	0.0198	0.0211	0.0199	0.0198
0.0	0.0	0.0	58.2644	-878.8113	NaN	NaN	1.071	0.8975	0.0219	0.0198	0.0211	0.0199	0.0199
0.0	0.0	0.0	393.2644	1423.1887	NaN	NaN	0.7835	0.8976	0.0219	0.0198	0.021	0.02	0.0198
0.0	0.0	0.0	-1903.7356	4743.1887	NaN	NaN	1.3	0.8979	0.0219	0.0197	0.0209	0.0199	0.0197
0.0	0.0	0.0	-1167.7356	2253.1887	NaN	NaN	1.3	0.8976	0.0219	0.0197	0.021	0.0199	0.0198
0.0	0.0	0.0	-852.7356	2714.1887	NaN	NaN	1.3	0.8973	0.022	0.0198	0.0211	0.0199	0.0199
0.0	0.0	0.0	-935.7356	3929.1887	NaN	NaN	1.3	0.8974	0.022	0.0198	0.021	0.0199	0.0199
0.0	0.0	0.0	-2419.7356	2417.1887	NaN	NaN	-0.3	0.8968	0.0222	0.0199	0.0212	0.0199	0.02
0.0	0.0	0.0	-1304.7356	2835.1887	NaN	NaN	1.3	0.8971	0.0221	0.0198	0.0211	0.0199	0.0199
0.0	0.0	0.0	1868.2644	2081.1887	NaN	NaN	0.527	0.8971	0.0221	0.0198	0.0211	0.02	0.0199
0.0	0.0	0.0	119.2644	1446.1887	NaN	NaN	0.9238	0.8969	0.0221	0.0198	0.0212	0.0201	0.0199
0.0	0.0	0.0	-2112.7356	5452.1887	NaN	NaN	1.3	0.8973	0.022	0.0197	0.0211	0.02	0.0198
0.0	0.0	0.0	-1530.7356	-576.8113	NaN	NaN	0.2737	0.8961	0.0222	0.0201	0.0214	0.02	0.0202
0.0	0.0	0.0	-1770.7356	915.1887	NaN	NaN	-0.3	0.8961	0.0221	0.0202	0.0214	0.02	0.0202
0.0	0.0	0.0	-3255.7356	188.1887	NaN	NaN	-0.0613	0.8957	0.0222	0.0203	0.0215	0.02	0.0203
0.0	0.0	0.0	-1626.7356	814.1887	NaN	NaN	-0.3	0.8965	0.022	0.0202	0.0213	0.0199	0.0201
0.0	0.0	0.0	-317.7356	5465.1887	NaN	NaN	1.0617	0.8973	0.0219	0.0199	0.0212	0.0199	0.0199
0.0	0.0	0.0	-1776.7356	-741.8113	NaN	NaN	0.2945	0.897	0.0219	0.02	0.0212	0.0199	0.0199
0.0	0.0	0.0	-351.7356	893.1887	NaN	NaN	1.3	0.8969	0.022	0.02	0.0213	0.0199	0.0199
0.0	0.0	0.0	-1777.7356	-281.8113	NaN	NaN	0.1368	0.8964	0.0221	0.0202	0.0214	0.02	0.02
0.0	0.0	0.0	-678.7356	1511.1887	NaN	NaN	1.3	0.8964	0.0221	0.0202	0.0213	0.02	0.02
0.0	0.0	0.0	-1241.7356	-202.8113	NaN	NaN	0.1404	0.8956	0.0223	0.0203	0.0215	0.0201	0.0202
0.0	0.0	0.0	-2069.7356	1059.1887	NaN	NaN	-0.3	0.896	0.0222	0.0202	0.0214	0.0201	0.0201
0.0	0.0	0.0	-2192.7356	1397.1887	NaN	NaN	-0.3	0.896	0.0223	0.0201	0.0214	0.0202	0.0201
0.0	0.0	0.0	-176.7356	2017.1887	NaN	NaN	1.096	0.8959	0.0223	0.0201	0.0214	0.0203	0.0201
0.0	0.0	0.0	-1605.7356	3184.1887	NaN	NaN	1.3	0.8957	0.0223	0.0201	0.0214	0.0203	0.0201
0.0	0.0	0.0	-2420.7356	-178.8113	NaN	NaN	0.0688	0.8952	0.0224	0.0203	0.0215	0.0204	0.0202
0.0	0.0	0.0	-1468.7356	2326.1887	NaN	NaN	1.3	0.8953	0.0224	0.0202	0.0215	0.0204	0.0201
0.0	0.0	0.0	-1104.7356	2291.1887	NaN	NaN	1.3	0.8953	0.0224	0.0202	0.0215	0.0204	0.0201
0.0	0.0	0.0	-2450.7356	-986.8113	NaN	NaN	0.2871	0.8949	0.0225	0.0203	0.0216	0.0205	0.0202
0.0	0.0	0.0	-835.7356	2726.1887	NaN	NaN	1.3	0.8957	0.0223	0.0202	0.0214	0.0204	0.02
0.0	0.0	0.0	-2095.7356	-437.8113	NaN	NaN	0.1728	0.8956	0.0223	0.0202	0.0214	0.0203	0.0201
0.0	0.0	0.0	-1686.7356	21.1887	NaN	NaN	-0.0127	0.8958	0.0223	0.0201	0.0214	0.0203	0.02
0.0	0.0	0.0	-2131.7356	839.1887	NaN	NaN	-0.3	0.8962	0.0222	0.02	0.0213	0.0204	0.0199
0.0	0.0	0.0	-954.7356	2993.1887	NaN	NaN	1.3	0.8962	0.0223	0.02	0.0212	0.0205	0.0198
0.0	0.0	0.0	-2278.7356	3217.1887	NaN	NaN	1.3	0.8959	0.0223	0.02	0.0213	0.0205	0.02
0.0	0.0	0.0	-2062.7356	455.1887	NaN	NaN	-0.2832	0.8958	0.0224	0.02	0.0213	0.0205	0.02
0.0	0.0	0.0	-1817.7356	-390.8113	NaN	NaN	0.177	0.8954	0.0224	0.0201	0.0214	0.0207	0.0201
0.0	0.0	0.0	-1749.7356	4771.1887	NaN	NaN	1.3	0.8958	0.0223	0.02	0.0212	0.0208	0.0199
0.0	0.0	0.0	-886.7356	4340.1887	NaN	NaN	1.2568	0.8956	0.0224	0.02	0.0212	0.0209	0.02
0.0	0.0	0.0	-233.7356	217.1887	NaN	NaN	-0.3	0.8955	0.0224	0.0199	0.0212	0.0209	0.02
0.0	0.0	0.0	-2645.7356	5085.1887	NaN	NaN	1.3	0.8954	0.0224	0.0199	0.0212	0.021	0.02
0.0	0.0	0.0	-2211.7356	-376.8113	NaN	NaN	0.1456	0.8951	0.0225	0.0199	0.0214	0.021	0.0201
0.0	0.0	0.0	-155.7356	676.1887	NaN	NaN	1.2992	0.895	0.0224	0.02	0.0215	0.021	0.0201
0.0	0.0	0.0	-1607.7356	183.1887	NaN	NaN	-0.1286	0.895	0.0224	0.02	0.0215	0.021	0.0201
0.0	0.0	0.0	-1056.7356	1277.1887	NaN	NaN	1.3	0.8954	0.0223	0.02	0.0214	0.0209	0.02
0.0	0.0	0.0	-1833.7356	872.1887	NaN	NaN	-0.3	0.8956	0.0222	0.02	0.0212	0.021	0.02
0.0	0.0	0.0	-627.7356	2529.1887	NaN	NaN	1.3	0.8961	0.022	0.02	0.021	0.0209	0.02
0.0	0.0	0.0	1808.2644	1296.1887	NaN	NaN	0.4175	0.8964	0.022	0.02	0.0209	0.0208	0.0199
0.0	0.0	0.0	-2451.7356	3128.1887	NaN	NaN	1.3	0.8964	0.022	0.02	0.0209	0.0207	0.0199
0.0	0.0	0.0	-839.7356	961.1887	NaN	NaN	1.3	0.8964	0.022	0.02	0.0209	0.0207	0.02
0.0	0.0	0.0	1390.2644	1492.1887	NaN	NaN	0.5177	0.8966	0.022	0.02	0.0208	0.0206	0.0199
0.0	0.0	0.0	-1266.7356	1119.1887	NaN	NaN	-0.3	0.8965	0.022	0.0201	0.0208	0.0206	0.0199
0.0	0.0	0.0	2113.2644	2963.1887	NaN	NaN	0.5837	0.8966	0.0221	0.0201	0.0208	0.0205	0.0199
0.0	0.0	0.0	1896.2644	2545.1887	NaN	NaN	0.5731	0.8966	0.0222	0.0201	0.0208	0.0204	0.0199
0.0	0.0	0.0	-122.7356	2475.1887	NaN	NaN	1.0522	0.8964	0.0222	0.0202	0.0208	0.0204	0.02
0.0	0.0	0.0	1639.2644	-136.8113	NaN	NaN	-0.0911	0.8966	0.0222	0.0201	0.0208	0.0203	0.02
0.0	0.0	0.0	670.2644	1077.1887	NaN	NaN	0.6164	0.8966	0.0222	0.0201	0.0208	0.0202	0.02
0.0	0.0	0.0	3392.2644	2782.1887	NaN	NaN	0.4506	0.8967	0.0223	0.0201	0.0208	0.0201	0.02
0.0	0.0	0.0	2988.2644	502.1887	NaN	NaN	0.1439	0.8969	0.0222	0.02	0.0209	0.0201	0.0199
0.0	0.0	0.0	-2019.7356	1313.1887	NaN	NaN	-0.3	0.8968	0.0223	0.02	0.0209	0.0201	0.0199
0.0	0.0	0.0	2647.2644	1137.1887	NaN	NaN	0.3005	0.8974	0.0222	0.0199	0.0208	0.0199	0.0198
0.0	0.0	0.0	1938.2644	133.1887	NaN	NaN	0.0643	0.8978	0.0221	0.0199	0.0206	0.0199	0.0198
0.0	0.0	0.0	3598.2644	2103.1887	NaN	NaN	0.3689	0.8976	0.0222	0.02	0.0206	0.0199	0.0198
0.0	0.0	0.0	-204.7356	7033.1887	NaN	NaN	1.03	0.898	0.0223	0.0198	0.0204	0.0197	0.0197
0.0	0.0	0.0	-1911.7356	6830.1887	NaN	NaN	1.3	0.8985	0.0222	0.0197	0.0203	0.0197	0.0195
0.0	0.0	0.0	2083.2644	3118.1887	NaN	NaN	0.5995	0.8987	0.0221	0.0196	0.0204	0.0197	0.0195
0.0	0.0	0.0	-94.7356	613.1887	NaN	NaN	1.1827	0.8985	0.0221	0.0196	0.0205	0.0198	0.0195
0.0	0.0	0.0	4267.2644	2575.1887	NaN	NaN	0.3764	0.8986	0.0221	0.0197	0.0204	0.0198	0.0194
0.0	0.0	0.0	5820.2644	5866.1887	NaN	NaN	0.502	0.8984	0.0223	0.0197	0.0204	0.0198	0.0194
0.0	0.0	0.0	3157.2644	939.1887	NaN	NaN	0.2293	0.8989	0.0222	0.0196	0.0203	0.0197	0.0193
0.0	0.0	0.0	14.2644	5006.1887	NaN	NaN	0.9972	0.8989	0.0222	0.0196	0.0203	0.0198	0.0192
0.0	0.0	0.0	746.2644	1900.1887	NaN	NaN	0.718	0.899	0.0222	0.0196	0.0202	0.0198	0.0192
0.0	0.0	0.0	1474.2644	4483.1887	NaN	NaN	0.7525	0.8987	0.0223	0.0197	0.0202	0.0199	0.0193
0.0	0.0	0.0	-1346.7356	4048.1887	NaN	NaN	1.3	0.8987	0.0223	0.0197	0.0202	0.0199	0.0193
0.0	0.0	0.0	330.2644	4482.1887	NaN	NaN	0.9314	0.8985	0.0223	0.0198	0.0202	0.0199	0.0193
0.0	0.0	0.0	237.2644	564.1887	NaN	NaN	0.704	0.8985	0.0221	0.0197	0.0204	0.02	0.0192
0.0	0.0	0.0	-86.7356	-419.8113	NaN	NaN	0.8288	0.8979	0.022	0.0199	0.0207	0.0201	0.0194
0.0	0.0	0.0	-1565.7356	-207.8113	NaN	NaN	0.1172	0.8975	0.0221	0.02	0.0209	0.02	0.0194
0.0	0.0	0.0	-3896.7356	30.1887	NaN	NaN	-0.0078	0.898	0.0221	0.0199	0.0208	0.0199	0.0193
0.0	0.0	0.0	-1460.7356	3453.1887	NaN	NaN	1.3	0.8981	0.0221	0.0199	0.0208	0.02	0.0192
0.0	0.0	0.0	-1157.7356	2322.1887	NaN	NaN	1.3	0.8979	0.0222	0.0199	0.0207	0.0201	0.0192
0.0	0.0	0.0	-319.7356	3393.1887	NaN	NaN	1.104	0.898	0.0222	0.0199	0.0206	0.0202	0.0192
0.0	0.0	0.0	-1447.7356	4816.1887	NaN	NaN	1.3	0.8976	0.0223	0.02	0.0206	0.0202	0.0192
0.0	0.0	0.0	-782.7356	1299.1887	NaN	NaN	1.3	0.8968	0.0224	0.0202	0.021	0.0202	0.0195
0.0	0.0	0.0	-1180.7356	1978.1887	NaN	NaN	1.3	0.8969	0.0225	0.0201	0.021	0.0201	0.0195
0.0	0.0	0.0	-2064.7356	-1947.8113	NaN	NaN	0.4854	0.8964	0.0227	0.0202	0.0211	0.0201	0.0195
0.0	0.0	0.0	-2071.7356	3734.1887	NaN	NaN	1.3	0.8964	0.0226	0.0201	0.0212	0.0202	0.0196
0.0	0.0	0.0	-3005.7356	1508.1887	NaN	NaN	-0.3	0.8959	0.0228	0.0202	0.0213	0.0203	0.0197
0.0	0.0	0.0	-1418.7356	74.1887	NaN	NaN	-0.0552	0.8956	0.0228	0.0202	0.0214	0.0203	0.0197
0.0	0.0	0.0	-1165.7356	3656.1887	NaN	NaN	1.3	0.8955	0.0228	0.0202	0.0214	0.0204	0.0197
0.0	0.0	0.0	-3009.7356	1391.1887	NaN	NaN	-0.3	0.8956	0.0227	0.0202	0.0214	0.0204	0.0197
0.0	0.0	0.0	-1667.7356	206.1887	NaN	NaN	-0.1411	0.8955	0.0227	0.0203	0.0214	0.0204	0.0198
0.0	0.0	0.0	-2699.7356	2728.1887	NaN	NaN	1.3	0.8955	0.0226	0.0203	0.0214	0.0204	0.0198
0.0	0.0	0.0	-2243.7356	1915.1887	NaN	NaN	-0.3	0.8955	0.0225	0.0203	0.0214	0.0204	0.0199
0.0	0.0	0.0	-2159.7356	-704.8113	NaN	NaN	0.246	0.8953	0.0226	0.0203	0.0214	0.0204	0.02
0.0	0.0	0.0	-1909.7356	2047.1887	NaN	NaN	1.3	0.8952	0.0226	0.0204	0.0214	0.0204	0.02
0.0	0.0	0.0	-2554.7356	-998.8113	NaN	NaN	0.2811	0.8949	0.0226	0.0205	0.0215	0.0204	0.0202
0.0	0.0	0.0	-2826.7356	1494.1887	NaN	NaN	-0.3	0.8946	0.0225	0.0205	0.0215	0.0206	0.0203
0.0	0.0	0.0	-2211.7356	5389.1887	NaN	NaN	1.3	0.8948	0.0225	0.0203	0.0214	0.0207	0.0202
0.0	0.0	0.0	-1123.7356	505.1887	NaN	NaN	-0.3	0.8946	0.0225	0.0204	0.0214	0.0208	0.0203
0.0	0.0	0.0	-1130.7356	2955.1887	NaN	NaN	1.3	0.8945	0.0225	0.0204	0.0214	0.0208	0.0204
0.0	0.0	0.0	-830.7356	1962.1887	NaN	NaN	1.3	0.8943	0.0226	0.0204	0.0214	0.0209	0.0204
0.0	0.0	0.0	-751.7356	2720.1887	NaN	NaN	1.3	0.8943	0.0226	0.0203	0.0213	0.0209	0.0204
0.0	0.0	0.0	-817.7356	2297.1887	NaN	NaN	1.3	0.8943	0.0227	0.0203	0.0213	0.021	0.0205
0.0	0.0	0.0	-861.7356	2583.1887	NaN	NaN	1.3	0.8943	0.0227	0.0203	0.0213	0.021	0.0204
0.0	0.0	0.0	-2833.7356	1720.1887	NaN	NaN	-0.3	0.8941	0.0227	0.0204	0.0213	0.021	0.0205
0.0	0.0	0.0	-2165.7356	1987.1887	NaN	NaN	-0.3	0.8944	0.0226	0.0205	0.0212	0.0208	0.0205
0.0	0.0	0.0	-2168.7356	3036.1887	NaN	NaN	1.3	0.8945	0.0226	0.0205	0.0212	0.0207	0.0205
0.0	0.0	0.0	-2182.7356	-252.8113	NaN	NaN	0.1038	0.8949	0.0225	0.0205	0.0212	0.0205	0.0204
0.0	0.0	0.0	-1993.7356	2448.1887	NaN	NaN	1.3	0.8956	0.0223	0.0203	0.0211	0.0204	0.0203
0.0	0.0	0.0	-1565.7356	3455.1887	NaN	NaN	1.3	0.896	0.0222	0.0202	0.0211	0.0203	0.0202
0.0	0.0	0.0	-1871.7356	2346.1887	NaN	NaN	1.3	0.8961	0.0221	0.0203	0.0211	0.0202	0.0202
0.0	0.0	0.0	-1287.7356	-298.8113	NaN	NaN	0.1883	0.896	0.0221	0.0204	0.0212	0.0201	0.0202
0.0	0.0	0.0	-2368.7356	1630.1887	NaN	NaN	-0.3	0.8963	0.022	0.0204	0.0211	0.02	0.0201
0.0	0.0	0.0	-2929.7356	1981.1887	NaN	NaN	-0.3	0.8963	0.022	0.0203	0.0212	0.02	0.0201
0.0	0.0	0.0	-3491.7356	158.1887	NaN	NaN	-0.0475	0.8964	0.0219	0.0203	0.0213	0.0201	0.0201
0.0	0.0	0.0	-2981.7356	4065.1887	NaN	NaN	1.3	0.8968	0.0217	0.0202	0.0212	0.02	0.02
0.0	0.0	0.0	-2688.7356	-11.8113	NaN	NaN	0.0044	0.8965	0.0218	0.0204	0.0213	0.02	0.02
0.0	0.0	0.0	-1943.7356	-1953.8113	NaN	NaN	0.5013	0.8966	0.0217	0.0204	0.0213	0.0199	0.02
0.0	0.0	0.0	-2943.7356	2888.1887	NaN	NaN	-0.3	0.8968	0.0217	0.0203	0.0212	0.0199	0.02
0.0	0.0	0.0	-2775.7356	644.1887	NaN	NaN	-0.3	0.8971	0.0216	0.0203	0.0212	0.0199	0.02
0.0	0.0	0.0	-819.7356	4721.1887	NaN	NaN	1.2101	0.8977	0.0214	0.0201	0.0211	0.0198	0.0199
0.0	0.0	0.0	-1656.7356	-815.8113	NaN	NaN	0.3299	0.8974	0.0215	0.0202	0.0211	0.0199	0.02
0.0	0.0	0.0	-724.7356	2705.1887	NaN	NaN	1.3	0.8977	0.0214	0.0201	0.0211	0.0198	0.0199
0.0	0.0	0.0	-2002.7356	1121.1887	NaN	NaN	-0.3	0.897	0.0216	0.0203	0.0212	0.0199	0.0201
0.0	0.0	0.0	-2444.7356	2771.1887	NaN	NaN	1.3	0.8972	0.0215	0.0202	0.0211	0.0199	0.0201
0.0	0.0	0.0	-1780.7356	1565.1887	NaN	NaN	-0.3	0.8968	0.0216	0.0203	0.0212	0.02	0.0202
0.0	0.0	0.0	-2655.7356	3250.1887	NaN	NaN	1.3	0.8973	0.0215	0.0202	0.0211	0.0199	0.0201
0.0	0.0	0.0	-1100.7356	2614.1887	NaN	NaN	1.3	0.8969	0.0216	0.0202	0.0211	0.02	0.0201
0.0	0.0	0.0	-136.7356	1309.1887	NaN	NaN	1.1166	0.8971	0.0216	0.0202	0.0211	0.02	0.0201
0.0	0.0	0.0	-2723.7356	1782.1887	NaN	NaN	-0.3	0.8966	0.0217	0.0202	0.0211	0.0201	0.0202
0.0	0.0	0.0	-1419.7356	2310.1887	NaN	NaN	1.3	0.8968	0.0217	0.0202	0.0211	0.0201	0.0202
0.0	0.0	0.0	-1599.7356	3396.1887	NaN	NaN	1.3	0.897	0.0217	0.0201	0.021	0.0201	0.0202
0.0	0.0	0.0	-2554.7356	3623.1887	NaN	NaN	1.3	0.8968	0.0217	0.0201	0.0211	0.0201	0.0202
0.0	0.0	0.0	-1821.7356	1847.1887	NaN	NaN	1.3	0.8965	0.0218	0.0202	0.0212	0.0201	0.0202
0.0	0.0	0.0	-3115.7356	2548.1887	NaN	NaN	-0.3	0.8966	0.0218	0.0203	0.0211	0.02	0.0202
0.0	0.0	0.0	-2630.7356	-1083.8113	NaN	NaN	0.2918	0.8967	0.0218	0.0202	0.0211	0.02	0.0202
0.0	0.0	0.0	-2388.7356	4345.1887	NaN	NaN	1.3	0.8973	0.0217	0.0201	0.021	0.0199	0.02
0.0	0.0	0.0	-1869.7356	1189.1887	NaN	NaN	-0.3	0.8973	0.0216	0.0201	0.0211	0.0199	0.02
0.0	0.0	0.0	-3193.7356	1776.1887	NaN	NaN	-0.3	0.8975	0.0216	0.02	0.021	0.0199	0.02
0.0	0.0	0.0	-1882.7356	398.1887	NaN	NaN	-0.2682	0.897	0.0217	0.0202	0.0211	0.0199	0.02
0.0	0.0	0.0	-2326.7356	3238.1887	NaN	NaN	1.3	0.8974	0.0216	0.0201	0.0211	0.0198	0.0199
0.0	0.0	0.0	-2807.7356	-696.8113	NaN	NaN	0.1988	0.8969	0.0217	0.0202	0.0212	0.0199	0.0201
0.0	0.0	0.0	-2310.7356	-34.8113	NaN	NaN	0.0148	0.8971	0.0217	0.0202	0.0211	0.0198	0.02
0.0	0.0	0.0	-2324.7356	2714.1887	NaN	NaN	1.3	0.8972	0.0217	0.0201	0.0211	0.0199	0.02
0.0	0.0	0.0	-1026.7356	2268.1887	NaN	NaN	1.3	0.8972	0.0216	0.0201	0.0211	0.0199	0.0201
0.0	0.0	0.0	-1874.7356	5555.1887	NaN	NaN	1.3	0.8976	0.0215	0.0199	0.021	0.02	0.02
0.0	0.0	0.0	-1682.7356	5039.1887	NaN	NaN	1.3	0.8974	0.0216	0.02	0.021	0.02	0.02
0.0	0.0	0.0	-2236.7356	-737.8113	NaN	NaN	0.248	0.8965	0.0218	0.0203	0.0212	0.02	0.0202
0.0	0.0	0.0	-1890.7356	3141.1887	NaN	NaN	1.3	0.8967	0.0218	0.0202	0.0212	0.02	0.0201
0.0	0.0	0.0	-1443.7356	-112.8113	NaN	NaN	0.0725	0.8965	0.0219	0.0203	0.0212	0.02	0.0201
0.0	0.0	0.0	-4818.7356	2293.1887	NaN	NaN	-0.3	0.8966	0.0219	0.0204	0.0212	0.0199	0.02
0.0	0.0	0.0	-2900.7356	-423.8113	NaN	NaN	0.1275	0.8966	0.022	0.0204	0.0212	0.0198	0.02
0.0	0.0	0.0	-4310.7356	-632.8113	NaN	NaN	0.128	0.8969	0.0219	0.0203	0.0211	0.0198	0.02
0.0	0.0	0.0	-588.7356	1334.1887	NaN	NaN	1.3	0.8972	0.0218	0.0202	0.021	0.0198	0.0199
0.0	0.0	0.0	-2526.7356	3092.1887	NaN	NaN	1.3	0.8975	0.0217	0.0201	0.021	0.0199	0.0199
0.0	0.0	0.0	-2675.7356	1308.1887	NaN	NaN	-0.3	0.897	0.0218	0.0202	0.0211	0.0199	0.0199
0.0	0.0	0.0	-1946.7356	-872.8113	NaN	NaN	0.3096	0.897	0.0219	0.0202	0.021	0.0199	0.02
0.0	0.0	0.0	-2549.7356	4081.1887	NaN	NaN	1.3	0.897	0.0219	0.0202	0.021	0.02	0.02
0.0	0.0	0.0	-4053.7356	28.1887	NaN	NaN	-0.007	0.8965	0.022	0.0203	0.0211	0.02	0.0201
0.0	0.0	0.0	339.2644	2174.1887	NaN	NaN	0.865	0.8966	0.022	0.0203	0.021	0.02	0.0201
0.0	0.0	0.0	-2471.7356	-244.8113	NaN	NaN	0.0901	0.8962	0.0221	0.0203	0.0211	0.0201	0.0202
0.0	0.0	0.0	-1845.7356	-378.8113	NaN	NaN	0.1703	0.8963	0.022	0.0203	0.0211	0.0201	0.0202
0.0	0.0	0.0	-2976.7356	2284.1887	NaN	NaN	-0.3	0.8962	0.022	0.0204	0.0211	0.0201	0.0202
0.0	0.0	0.0	-4412.7356	-492.8113	NaN	NaN	0.1005	0.8959	0.0221	0.0205	0.0212	0.0201	0.0203
0.0	0.0	0.0	-2520.7356	1264.1887	NaN	NaN	-0.3	0.8959	0.0221	0.0205	0.0211	0.0201	0.0203
0.0	0.0	0.0	-3658.7356	1078.1887	NaN	NaN	-0.3	0.8961	0.022	0.0205	0.0211	0.02	0.0203
0.0	0.0	0.0	-2511.7356	-1186.8113	NaN	NaN	0.3209	0.8964	0.0219	0.0205	0.021	0.0199	0.0203
0.0	0.0	0.0	-202.7356	672.1887	NaN	NaN	1.3	0.8968	0.0218	0.0204	0.021	0.0199	0.0202
0.0	0.0	0.0	-1081.7356	2021.1887	NaN	NaN	1.3	0.8972	0.0216	0.0202	0.0209	0.0199	0.0201
0.0	0.0	0.0	-1579.7356	1411.1887	NaN	NaN	-0.3	0.8966	0.0217	0.0204	0.021	0.02	0.0203
0.0	0.0	0.0	-3009.7356	-96.8113	NaN	NaN	0.0312	0.8962	0.0219	0.0204	0.021	0.0201	0.0203
0.0	0.0	0.0	-2744.7356	43.1887	NaN	NaN	-0.016	0.8959	0.022	0.0205	0.0211	0.0201	0.0204
0.0	0.0	0.0	-2541.7356	1237.1887	NaN	NaN	-0.3	0.8957	0.022	0.0205	0.0211	0.0202	0.0205
0.0	0.0	0.0	-3436.7356	2378.1887	NaN	NaN	-0.3	0.8959	0.0219	0.0204	0.0211	0.0202	0.0205
0.0	0.0	0.0	-1178.7356	1105.1887	NaN	NaN	-0.3	0.8962	0.0218	0.0203	0.021	0.0202	0.0204
0.0	0.0	0.0	-647.7356	3718.1887	NaN	NaN	1.211	0.8964	0.0218	0.0202	0.021	0.0201	0.0204
0.0	0.0	0.0	-2401.7356	1248.1887	NaN	NaN	-0.3	0.8959	0.0219	0.0204	0.0211	0.0201	0.0205
0.0	0.0	0.0	-2061.7356	-1616.8113	NaN	NaN	0.4395	0.8959	0.0219	0.0205	0.0211	0.0201	0.0205
0.0	0.0	0.0	-4683.7356	2074.1887	NaN	NaN	-0.3	0.896	0.0218	0.0204	0.0211	0.0201	0.0205
0.0	0.0	0.0	-2226.7356	2146.1887	NaN	NaN	-0.3	0.8963	0.0217	0.0204	0.0211	0.0201	0.0204
0.0	0.0	0.0	-1588.7356	-108.8113	NaN	NaN	0.0641	0.8962	0.0217	0.0204	0.0212	0.0201	0.0204
0.0	0.0	0.0	-1989.7356	-1145.8113	NaN	NaN	0.3654	0.8963	0.0217	0.0204	0.0212	0.0201	0.0204
0.0	0.0	0.0	-3225.7356	331.1887	NaN	NaN	-0.1144	0.8966	0.0216	0.0203	0.0211	0.02	0.0204
0.0	0.0	0.0	-2063.7356	2129.1887	NaN	NaN	1.3	0.8968	0.0215	0.0202	0.0211	0.0201	0.0203
0.0	0.0	0.0	-3411.7356	1977.1887	NaN	NaN	-0.3	0.8972	0.0214	0.02	0.0211	0.02	0.0203
0.0	0.0	0.0	-2770.7356	2004.1887	NaN	NaN	-0.3	0.8971	0.0214	0.0201	0.0211	0.0201	0.0203
0.0	0.0	0.0	-1738.7356	-639.8113	NaN	NaN	0.269	0.8967	0.0215	0.0202	0.0212	0.0201	0.0203
0.0	0.0	0.0	-2003.7356	2957.1887	NaN	NaN	1.3	0.8968	0.0215	0.0201	0.0212	0.0201	0.0203
0.0	0.0	0.0	-2163.7356	337.1887	NaN	NaN	-0.1846	0.8963	0.0216	0.0202	0.0213	0.0202	0.0204
0.0	0.0	0.0	-2308.7356	1744.1887	NaN	NaN	-0.3	0.8965	0.0216	0.0202	0.0212	0.0202	0.0203
0.0	0.0	0.0	-574.7356	1546.1887	NaN	NaN	1.3	0.8967	0.0215	0.0201	0.0212	0.0202	0.0203
0.0	0.0	0.0	-1683.7356	782.1887	NaN	NaN	-0.3	0.897	0.0214	0.02	0.0212	0.0202	0.0202
0.0	0.0	0.0	-2087.7356	1575.1887	NaN	NaN	-0.3	0.8966	0.0215	0.0201	0.0213	0.0202	0.0203
0.0	0.0	0.0	-1241.7356	565.1887	NaN	NaN	-0.3	0.8966	0.0215	0.0201	0.0213	0.0202	0.0203
0.0	0.0	0.0	-3096.7356	2445.1887	NaN	NaN	-0.3	0.8968	0.0215	0.02	0.0213	0.0202	0.0202
0.0	0.0	0.0	-2852.7356	2399.1887	NaN	NaN	-0.3	0.8967	0.0215	0.0201	0.0213	0.0202	0.0203
0.0	0.0	0.0	-1375.7356	395.1887	NaN	NaN	-0.3	0.897	0.0214	0.02	0.0213	0.0201	0.0202
0.0	0.0	0.0	-345.7356	-301.8113	NaN	NaN	0.4661	0.8971	0.0214	0.02	0.0213	0.0201	0.0202
0.0	0.0	0.0	-1950.7356	2935.1887	NaN	NaN	1.3	0.8973	0.0214	0.02	0.0212	0.02	0.0201
0.0	0.0	0.0	-210.7356	1225.1887	NaN	NaN	1.2077	0.8974	0.0214	0.02	0.0212	0.02	0.0201
0.0	0.0	0.0	-1710.7356	-479.8113	NaN	NaN	0.219	0.8972	0.0215	0.02	0.0212	0.02	0.0201
0.0	0.0	0.0	-1104.7356	1836.1887	NaN	NaN	1.3	0.8972	0.0216	0.02	0.0212	0.02	0.0201
0.0	0.0	0.0	-207.7356	3279.1887	NaN	NaN	1.0676	0.8973	0.0216	0.0199	0.0212	0.02	0.02
0.0	0.0	0.0	653.2644	-2572.8113	NaN	NaN	1.3	0.8967	0.0218	0.02	0.0213	0.0201	0.0202
0.0	0.0	0.0	970.2644	3814.1887	NaN	NaN	0.7972	0.897	0.0218	0.0199	0.0212	0.0201	0.0201
0.0	0.0	0.0	-2103.7356	201.1887	NaN	NaN	-0.1057	0.8966	0.0219	0.02	0.0213	0.0201	0.0201
0.0	0.0	0.0	-1293.7356	2698.1887	NaN	NaN	1.3	0.8967	0.0219	0.02	0.0213	0.0201	0.0201
0.0	0.0	0.0	-2784.7356	2160.1887	NaN	NaN	-0.3	0.8964	0.022	0.02	0.0214	0.0201	0.0201
0.0	0.0	0.0	-1161.7356	-717.8113	NaN	NaN	0.3819	0.8962	0.0221	0.0201	0.0214	0.0201	0.0201
0.0	0.0	0.0	-3343.7356	-123.8113	NaN	NaN	0.0357	0.8961	0.0221	0.0202	0.0214	0.0201	0.0202
0.0	0.0	0.0	-2581.7356	2311.1887	NaN	NaN	-0.3	0.8967	0.0219	0.02	0.0213	0.02	0.02
0.0	0.0	0.0	-1764.7356	-817.8113	NaN	NaN	0.3167	0.8964	0.022	0.0201	0.0214	0.0201	0.0201
0.0	0.0	0.0	-2748.7356	2359.1887	NaN	NaN	-0.3	0.897	0.0218	0.02	0.0213	0.02	0.02
0.0	0.0	0.0	-1086.7356	427.1887	NaN	NaN	-0.3	0.8969	0.0218	0.02	0.0213	0.02	0.02
0.0	0.0	0.0	-1807.7356	-312.8113	NaN	NaN	0.1475	0.897	0.0218	0.0201	0.0213	0.0199	0.0199
0.0	0.0	0.0	-1815.7356	2549.1887	NaN	NaN	1.3	0.8972	0.0217	0.02	0.0212	0.0199	0.0199
0.0	0.0	0.0	-1213.7356	-2314.8113	NaN	NaN	0.656	0.8968	0.0219	0.0201	0.0213	0.02	0.0199
0.0	0.0	0.0	-2974.7356	2929.1887	NaN	NaN	-0.3	0.897	0.0219	0.0201	0.0212	0.02	0.0199
0.0	0.0	0.0	-525.7356	2129.1887	NaN	NaN	1.3	0.8968	0.022	0.0201	0.0212	0.02	0.0199
0.0	0.0	0.0	-2446.7356	-641.8113	NaN	NaN	0.2078	0.8964	0.0221	0.0202	0.0212	0.0201	0.0201
0.0	0.0	0.0	-1458.7356	1801.1887	NaN	NaN	1.3	0.8964	0.0221	0.0201	0.0212	0.0201	0.02
0.0	0.0	0.0	-1482.7356	2216.1887	NaN	NaN	1.3	0.8965	0.0221	0.0201	0.0212	0.0201	0.02
0.0	0.0	0.0	-1755.7356	385.1887	NaN	NaN	-0.281	0.8961	0.0222	0.0202	0.0212	0.0202	0.0201
0.0	0.0	0.0	-263.7356	-1236.8113	NaN	NaN	0.8242	0.8961	0.0223	0.0202	0.0212	0.0202	0.0201
0.0	0.0	0.0	-800.7356	-825.8113	NaN	NaN	0.5077	0.8959	0.0224	0.0203	0.0212	0.0202	0.0201
0.0	0.0	0.0	-2791.7356	1.1887	NaN	NaN	-0.0004	0.8958	0.0224	0.0203	0.0212	0.0202	0.0201
0.0	0.0	0.0	-1743.7356	777.1887	NaN	NaN	-0.3	0.8961	0.0223	0.0202	0.0212	0.0202	0.0201
0.0	0.0	0.0	-2459.7356	606.1887	NaN	NaN	-0.3	0.8963	0.0222	0.0201	0.0211	0.0202	0.0201
0.0	0.0	0.0	-1102.7356	2534.1887	NaN	NaN	1.3	0.8968	0.022	0.02	0.021	0.0201	0.02
0.0	0.0	0.0	-947.7356	1497.1887	NaN	NaN	1.3	0.8967	0.022	0.02	0.0211	0.0201	0.02
0.0	0.0	0.0	-2919.7356	288.1887	NaN	NaN	-0.1095	0.8965	0.0221	0.0201	0.0211	0.0202	0.02
0.0	0.0	0.0	-3342.7356	1289.1887	NaN	NaN	-0.3	0.8963	0.0221	0.0202	0.0212	0.0201	0.02
0.0	0.0	0.0	-3185.7356	1028.1887	NaN	NaN	-0.3	0.8962	0.0222	0.0203	0.0212	0.0201	0.0201
0.0	0.0	0.0	-2832.7356	-175.8113	NaN	NaN	0.0584	0.8962	0.0222	0.0203	0.0212	0.0201	0.0201
0.0	0.0	0.0	-2832.7356	1047.1887	NaN	NaN	-0.3	0.8966	0.0221	0.0202	0.0211	0.0201	0.02
0.0	0.0	0.0	-2751.7356	2129.1887	NaN	NaN	-0.3	0.8967	0.022	0.0201	0.0211	0.0201	0.02
0.0	0.0	0.0	-607.7356	2073.1887	NaN	NaN	1.3	0.8969	0.0219	0.02	0.021	0.0201	0.02
0.0	0.0	0.0	-155.7356	1451.1887	NaN	NaN	1.1202	0.8968	0.0219	0.02	0.0211	0.0201	0.02
0.0	0.0	0.0	-1366.7356	218.1887	NaN	NaN	-0.19	0.8965	0.022	0.0201	0.0211	0.0202	0.0201
0.0	0.0	0.0	-3387.7356	1914.1887	NaN	NaN	-0.3	0.8965	0.022	0.0201	0.0211	0.0201	0.0201
0.0	0.0	0.0	-3061.7356	1382.1887	NaN	NaN	-0.3	0.8963	0.022	0.0202	0.0212	0.0202	0.0202
0.0	0.0	0.0	-2714.7356	-722.8113	NaN	NaN	0.2103	0.8962	0.022	0.0202	0.0212	0.0202	0.0202
0.0	0.0	0.0	-1875.7356	1562.1887	NaN	NaN	-0.3	0.8964	0.022	0.0202	0.0212	0.0201	0.0201
0.0	0.0	0.0	-2716.7356	-1721.8113	NaN	NaN	0.3879	0.8964	0.0219	0.0202	0.0212	0.0201	0.0202
0.0	0.0	0.0	-702.7356	1978.1887	NaN	NaN	1.3	0.897	0.0217	0.0201	0.0211	0.0201	0.0201
0.0	0.0	0.0	-2533.7356	972.1887	NaN	NaN	-0.3	0.8969	0.0216	0.0201	0.0211	0.0201	0.0201
0.0	0.0	0.0	-3142.7356	2718.1887	NaN	NaN	-0.3	0.897	0.0216	0.0201	0.0211	0.0201	0.0202
0.0	0.0	0.0	-2676.7356	1634.1887	NaN	NaN	-0.3	0.8968	0.0216	0.0202	0.0211	0.0201	0.0202
0.0	0.0	0.0	-3588.7356	2730.1887	NaN	NaN	-0.3	0.8969	0.0216	0.0202	0.0211	0.0201	0.0202
0.0	0.0	0.0	-2998.7356	1745.1887	NaN	NaN	-0.3	0.8968	0.0217	0.0202	0.0211	0.02	0.0202
0.0	0.0	0.0	-2864.7356	367.1887	NaN	NaN	-0.147	0.8967	0.0217	0.0202	0.0211	0.02	0.0202
0.0	0.0	0.0	-1266.7356	920.1887	NaN	NaN	-0.3	0.8967	0.0217	0.0202	0.0211	0.0201	0.0202
0.0	0.0	0.0	-2728.7356	2479.1887	NaN	NaN	-0.3	0.8968	0.0217	0.0201	0.0211	0.0201	0.0201
0.0	0.0	0.0	-3245.7356	3045.1887	NaN	NaN	-0.3	0.8968	0.0217	0.0201	0.0211	0.0201	0.0202
0.0	0.0	0.0	-2996.7356	-328.8113	NaN	NaN	0.0989	0.8965	0.0217	0.0202	0.0212	0.0202	0.0202
0.0	0.0	0.0	146.2644	176.1887	NaN	NaN	0.5464	0.8967	0.0216	0.0202	0.0212	0.0202	0.0201
0.0	0.0	0.0	-1839.7356	-272.8113	NaN	NaN	0.1291	0.8962	0.0218	0.0203	0.0213	0.0202	0.0202
0.0	0.0	0.0	-3008.7356	-380.8113	NaN	NaN	0.1123	0.8963	0.0217	0.0204	0.0212	0.0202	0.0201
0.0	0.0	0.0	-2315.7356	-123.8113	NaN	NaN	0.0508	0.8963	0.0218	0.0204	0.0213	0.0202	0.0201
0.0	0.0	0.0	-3659.7356	-690.8113	NaN	NaN	0.1588	0.8964	0.0217	0.0204	0.0212	0.0202	0.0201
0.0	0.0	0.0	-2630.7356	808.1887	NaN	NaN	-0.3	0.8965	0.0216	0.0203	0.0212	0.0202	0.0202
0.0	0.0	0.0	-928.7356	229.1887	NaN	NaN	-0.3	0.8965	0.0215	0.0203	0.0212	0.0202	0.0202
0.0	0.0	0.0	-3284.7356	3606.1887	NaN	NaN	1.3	0.8964	0.0215	0.0204	0.0213	0.0203	0.0202
0.0	0.0	0.0	-4014.7356	2431.1887	NaN	NaN	-0.3	0.8964	0.0215	0.0204	0.0212	0.0202	0.0203
0.0	0.0	0.0	-2350.7356	-898.8113	NaN	NaN	0.2766	0.8966	0.0214	0.0204	0.0212	0.0201	0.0202
0.0	0.0	0.0	-1736.7356	2490.1887	NaN	NaN	1.3	0.8969	0.0213	0.0204	0.0212	0.02	0.0202
0.0	0.0	0.0	-1950.7356	661.1887	NaN	NaN	-0.3	0.8969	0.0213	0.0204	0.0212	0.02	0.0202
0.0	0.0	0.0	-3079.7356	2962.1887	NaN	NaN	-0.3	0.8968	0.0214	0.0204	0.0212	0.02	0.0201
0.0	0.0	0.0	-1765.7356	1312.1887	NaN	NaN	-0.3	0.8963	0.0216	0.0205	0.0213	0.0201	0.0202
0.0	0.0	0.0	-4314.7356	-126.8113	NaN	NaN	0.0286	0.8961	0.0217	0.0206	0.0213	0.0201	0.0202
0.0	0.0	0.0	-1282.7356	176.1887	NaN	NaN	-0.1592	0.8962	0.0217	0.0205	0.0213	0.0201	0.0202
0.0	0.0	0.0	-2135.7356	1909.1887	NaN	NaN	-0.3	0.8962	0.0217	0.0205	0.0213	0.0202	0.0201
0.0	0.0	0.0	-2699.7356	1644.1887	NaN	NaN	-0.3	0.8962	0.0217	0.0204	0.0213	0.0203	0.0201
0.0	0.0	0.0	-2991.7356	418.1887	NaN	NaN	-0.1625	0.8963	0.0217	0.0204	0.0213	0.0202	0.0201
0.0	0.0	0.0	-475.7356	1457.1887	NaN	NaN	1.3	0.8964	0.0216	0.0204	0.0213	0.0202	0.0201
0.0	0.0	0.0	-4810.7356	2057.1887	NaN	NaN	-0.3	0.8965	0.0215	0.0204	0.0213	0.0201	0.0202
0.0	0.0	0.0	-3147.7356	740.1887	NaN	NaN	-0.3	0.8966	0.0215	0.0204	0.0213	0.0201	0.0201
0.0	0.0	0.0	-3087.7356	4112.1887	NaN	NaN	1.3	0.8968	0.0214	0.0204	0.0213	0.02	0.02
0.0	0.0	0.0	-495.7356	-328.8113	NaN	NaN	0.3988	0.8966	0.0215	0.0205	0.0214	0.02	0.02
0.0	0.0	0.0	-2854.7356	-3009.8113	NaN	NaN	0.5132	0.8963	0.0216	0.0207	0.0214	0.0199	0.0201
0.0	0.0	0.0	-3327.7356	154.1887	NaN	NaN	-0.0486	0.8967	0.0215	0.0206	0.0213	0.0198	0.02
0.0	0.0	0.0	-2162.7356	1572.1887	NaN	NaN	-0.3	0.8972	0.0214	0.0204	0.0212	0.0198	0.02
0.0	0.0	0.0	-3260.7356	1387.1887	NaN	NaN	-0.3	0.8972	0.0213	0.0204	0.0212	0.0199	0.02
0.0	0.0	0.0	-3690.7356	2316.1887	NaN	NaN	-0.3	0.8973	0.0214	0.0204	0.0212	0.0198	0.0199
0.0	0.0	0.0	-1327.7356	578.1887	NaN	NaN	-0.3	0.8969	0.0215	0.0205	0.0212	0.0199	0.02
0.0	0.0	0.0	-1777.7356	-546.8113	NaN	NaN	0.2352	0.8967	0.0216	0.0205	0.0212	0.0199	0.0201
0.0	0.0	0.0	-1885.7356	4347.1887	NaN	NaN	1.3	0.8968	0.0216	0.0204	0.0212	0.02	0.0201
0.0	0.0	0.0	-609.7356	130.1887	NaN	NaN	-0.2715	0.8965	0.0217	0.0204	0.0213	0.02	0.0201
0.0	0.0	0.0	-2449.7356	3128.1887	NaN	NaN	1.3	0.8965	0.0217	0.0204	0.0213	0.0201	0.0201
0.0	0.0	0.0	-1976.7356	3122.1887	NaN	NaN	1.3	0.8966	0.0217	0.0204	0.0213	0.0201	0.02
0.0	0.0	0.0	-2035.7356	-19.8113	NaN	NaN	0.0096	0.8965	0.0217	0.0205	0.0213	0.02	0.0201
0.0	0.0	0.0	-3448.7356	373.1887	NaN	NaN	-0.1213	0.8962	0.0218	0.0206	0.0214	0.0199	0.0201
0.0	0.0	0.0	-3401.7356	-704.8113	NaN	NaN	0.1716	0.8963	0.0217	0.0206	0.0214	0.0199	0.0201
0.0	0.0	0.0	-4240.7356	1538.1887	NaN	NaN	-0.3	0.8966	0.0216	0.0206	0.0214	0.0198	0.02
0.0	0.0	0.0	-4032.7356	2207.1887	NaN	NaN	-0.3	0.8968	0.0216	0.0206	0.0214	0.0197	0.02
0.0	0.0	0.0	-842.7356	-1269.8113	NaN	NaN	0.6011	0.8971	0.0215	0.0206	0.0213	0.0196	0.02
0.0	0.0	0.0	-3132.7356	-1295.8113	NaN	NaN	0.2926	0.8971	0.0215	0.0206	0.0212	0.0196	0.02
0.0	0.0	0.0	-2467.7356	454.1887	NaN	NaN	-0.2256	0.8976	0.0213	0.0204	0.0211	0.0196	0.0199
0.0	0.0	0.0	-2027.7356	3843.1887	NaN	NaN	1.3	0.8977	0.0213	0.0203	0.0211	0.0197	0.0199
0.0	0.0	0.0	-2119.7356	2740.1887	NaN	NaN	1.3	0.8972	0.0214	0.0204	0.0211	0.0198	0.02
0.0	0.0	0.0	-3217.7356	698.1887	NaN	NaN	-0.2771	0.8967	0.0216	0.0205	0.0212	0.0198	0.0202
0.0	0.0	0.0	-2612.7356	2429.1887	NaN	NaN	-0.3	0.8965	0.0217	0.0205	0.0212	0.0198	0.0202
0.0	0.0	0.0	-1658.7356	2595.1887	NaN	NaN	1.3	0.8964	0.0217	0.0205	0.0213	0.0199	0.0202
0.0	0.0	0.0	-2495.7356	3477.1887	NaN	NaN	1.3	0.8962	0.0218	0.0206	0.0213	0.0199	0.0202
0.0	0.0	0.0	-2317.7356	-755.8113	NaN	NaN	0.2459	0.8957	0.022	0.0208	0.0214	0.02	0.0202
0.0	0.0	0.0	-3433.7356	1844.1887	NaN	NaN	-0.3	0.896	0.0219	0.0207	0.0213	0.0199	0.0201
0.0	0.0	0.0	-3263.7356	-889.8113	NaN	NaN	0.2142	0.896	0.0219	0.0207	0.0214	0.0199	0.0202
0.0	0.0	0.0	-2366.7356	2225.1887	NaN	NaN	-0.3	0.8963	0.0218	0.0207	0.0213	0.0198	0.0201
0.0	0.0	0.0	-3377.7356	1128.1887	NaN	NaN	-0.3	0.8962	0.0218	0.0207	0.0214	0.0198	0.0201
0.0	0.0	0.0	-4574.7356	744.1887	NaN	NaN	-0.1943	0.8964	0.0217	0.0207	0.0214	0.0198	0.02
0.0	0.0	0.0	-2459.7356	626.1887	NaN	NaN	-0.3	0.8965	0.0217	0.0208	0.0214	0.0197	0.02
0.0	0.0	0.0	-2760.7356	-461.8113	NaN	NaN	0.1433	0.8965	0.0216	0.0208	0.0213	0.0197	0.02
0.0	0.0	0.0	-3252.7356	-1998.8113	NaN	NaN	0.3806	0.8965	0.0216	0.0208	0.0213	0.0197	0.0201
0.0	0.0	0.0	-2197.7356	1624.1887	NaN	NaN	-0.3	0.8972	0.0214	0.0206	0.0212	0.0197	0.0199
0.0	0.0	0.0	-1694.7356	2965.1887	NaN	NaN	1.3	0.8971	0.0214	0.0206	0.0212	0.0198	0.0199
0.0	0.0	0.0	-3770.7356	272.1887	NaN	NaN	-0.0778	0.8965	0.0216	0.0207	0.0213	0.0199	0.0201
0.0	0.0	0.0	-2087.7356	-1195.8113	NaN	NaN	0.3642	0.8962	0.0217	0.0208	0.0213	0.0199	0.0201
0.0	0.0	0.0	-2463.7356	2852.1887	NaN	NaN	1.3	0.896	0.0218	0.0208	0.0213	0.0199	0.0201
0.0	0.0	0.0	-3142.7356	2090.1887	NaN	NaN	-0.3	0.8959	0.0218	0.0208	0.0214	0.0199	0.0202
0.0	0.0	0.0	-1909.7356	1102.1887	NaN	NaN	-0.3	0.896	0.0218	0.0208	0.0214	0.0199	0.0202
0.0	0.0	0.0	-1819.7356	278.1887	NaN	NaN	-0.1805	0.8959	0.0219	0.0208	0.0214	0.0199	0.0201
0.0	0.0	0.0	-2557.7356	1013.1887	NaN	NaN	-0.3	0.8961	0.0219	0.0208	0.0213	0.0199	0.0201
0.0	0.0	0.0	-3244.7356	2387.1887	NaN	NaN	-0.3	0.8961	0.0218	0.0207	0.0213	0.0199	0.0201
0.0	0.0	0.0	-2437.7356	1820.1887	NaN	NaN	-0.3	0.8962	0.0218	0.0207	0.0214	0.0199	0.0201
0.0	0.0	0.0	-1420.7356	4117.1887	NaN	NaN	1.3	0.8965	0.0217	0.0207	0.0213	0.0198	0.02
0.0	0.0	0.0	-3350.7356	-2162.8113	NaN	NaN	0.3923	0.8962	0.0218	0.0208	0.0214	0.0197	0.0201
0.0	0.0	0.0	-995.7356	-373.8113	NaN	NaN	0.2729	0.8968	0.0216	0.0207	0.0213	0.0196	0.0199
0.0	0.0	0.0	-2571.7356	1708.1887	NaN	NaN	-0.3	0.8968	0.0216	0.0207	0.0213	0.0196	0.0199
0.0	0.0	0.0	-2676.7356	422.1887	NaN	NaN	-0.1873	0.8969	0.0216	0.0207	0.0213	0.0196	0.0199
0.0	0.0	0.0	-2979.7356	1486.1887	NaN	NaN	-0.3	0.8969	0.0217	0.0207	0.0212	0.0196	0.0199
0.0	0.0	0.0	-2520.7356	-412.8113	NaN	NaN	0.1407	0.8969	0.0218	0.0206	0.0212	0.0196	0.0198
0.0	0.0	0.0	-1013.7356	1916.1887	NaN	NaN	1.3	0.897	0.0218	0.0206	0.0212	0.0196	0.0198
0.0	0.0	0.0	-2198.7356	1650.1887	NaN	NaN	-0.3	0.8968	0.0218	0.0206	0.0213	0.0197	0.0198
0.0	0.0	0.0	-1388.7356	1491.1887	NaN	NaN	1.3	0.8967	0.0219	0.0207	0.0213	0.0197	0.0198
0.0	0.0	0.0	-2333.7356	2220.1887	NaN	NaN	-0.3	0.8964	0.022	0.0207	0.0213	0.0197	0.0199
0.0	0.0	0.0	-1792.7356	-343.8113	NaN	NaN	0.1609	0.8963	0.022	0.0208	0.0213	0.0197	0.0199
0.0	0.0	0.0	-4001.7356	859.1887	NaN	NaN	-0.2734	0.8964	0.022	0.0207	0.0213	0.0196	0.0199
0.0	0.0	0.0	-3129.7356	3351.1887	NaN	NaN	1.3	0.8969	0.0219	0.0205	0.0213	0.0197	0.0198
0.0	0.0	0.0	-1284.7356	2216.1887	NaN	NaN	1.3	0.8969	0.0218	0.0205	0.0213	0.0197	0.0198
0.0	0.0	0.0	-3529.7356	123.1887	NaN	NaN	-0.0362	0.8965	0.0219	0.0206	0.0214	0.0197	0.0199
0.0	0.0	0.0	-1989.7356	-200.8113	NaN	NaN	0.0917	0.8962	0.0221	0.0208	0.0214	0.0196	0.0199
0.0	0.0	0.0	-3299.7356	-788.8113	NaN	NaN	0.1929	0.8959	0.0221	0.0209	0.0215	0.0196	0.02
0.0	0.0	0.0	-3145.7356	-28.8113	NaN	NaN	0.0091	0.8962	0.0221	0.0208	0.0214	0.0195	0.02
0.0	0.0	0.0	-2057.7356	2265.1887	NaN	NaN	1.3	0.8966	0.022	0.0206	0.0213	0.0196	0.0199
0.0	0.0	0.0	-1405.7356	3187.1887	NaN	NaN	1.3	0.8967	0.0219	0.0205	0.0213	0.0197	0.0199
0.0	0.0	0.0	-2080.7356	3622.1887	NaN	NaN	1.3	0.8963	0.0221	0.0205	0.0213	0.0198	0.02
0.0	0.0	0.0	-2265.7356	3287.1887	NaN	NaN	1.3	0.8959	0.0222	0.0206	0.0214	0.0199	0.02
0.0	0.0	0.0	-3085.7356	3209.1887	NaN	NaN	1.3	0.8952	0.0224	0.0207	0.0215	0.02	0.0202
0.0	0.0	0.0	-3075.7356	1866.1887	NaN	NaN	-0.3	0.895	0.0224	0.0208	0.0216	0.02	0.0203
0.0	0.0	0.0	-1224.7356	1348.1887	NaN	NaN	1.3	0.8948	0.0224	0.0208	0.0217	0.02	0.0203
0.0	0.0	0.0	-3271.7356	961.1887	NaN	NaN	-0.3	0.8942	0.0226	0.021	0.0218	0.02	0.0204
0.0	0.0	0.0	-2858.7356	2202.1887	NaN	NaN	-0.3	0.8942	0.0226	0.021	0.0218	0.02	0.0204
0.0	0.0	0.0	-4026.7356	-798.8113	NaN	NaN	0.1655	0.8939	0.0227	0.0211	0.0218	0.02	0.0205
0.0	0.0	0.0	-3484.7356	863.1887	NaN	NaN	-0.3	0.8945	0.0225	0.0209	0.0217	0.02	0.0205
0.0	0.0	0.0	-3953.7356	3825.1887	NaN	NaN	-0.3	0.8951	0.0223	0.0207	0.0216	0.02	0.0204
0.0	0.0	0.0	-1823.7356	3014.1887	NaN	NaN	1.3	0.8951	0.0222	0.0207	0.0216	0.0201	0.0203
0.0	0.0	0.0	-2696.7356	3674.1887	NaN	NaN	1.3	0.8947	0.0223	0.0208	0.0217	0.0202	0.0204
0.0	0.0	0.0	-3229.7356	1691.1887	NaN	NaN	-0.3	0.894	0.0224	0.021	0.0217	0.0201	0.0206
0.0	0.0	0.0	-2098.7356	-2032.8113	NaN	NaN	0.492	0.8937	0.0225	0.0211	0.0217	0.0201	0.0207
0.0	0.0	0.0	-3714.7356	2802.1887	NaN	NaN	-0.3	0.894	0.0225	0.021	0.0217	0.0202	0.0207
0.0	0.0	0.0	-426.7356	2244.1887	NaN	NaN	1.2348	0.8941	0.0224	0.0208	0.0216	0.0203	0.0207
0.0	0.0	0.0	-1907.7356	2283.1887	NaN	NaN	1.3	0.8939	0.0225	0.0208	0.0217	0.0205	0.0207
0.0	0.0	0.0	-594.7356	3963.1887	NaN	NaN	1.1766	0.8937	0.0226	0.0208	0.0217	0.0205	0.0207
0.0	0.0	0.0	-4070.7356	2665.1887	NaN	NaN	-0.3	0.893	0.0228	0.021	0.0218	0.0206	0.0209
0.0	0.0	0.0	-2965.7356	1454.1887	NaN	NaN	-0.3	0.8926	0.023	0.0211	0.0218	0.0207	0.0209
0.0	0.0	0.0	-1470.7356	-118.8113	NaN	NaN	0.0747	0.8923	0.023	0.0212	0.0219	0.0207	0.021
0.0	0.0	0.0	-3960.7356	3280.1887	NaN	NaN	-0.3	0.8924	0.023	0.0212	0.0218	0.0208	0.0209
0.0	0.0	0.0	20.2644	-1046.8113	NaN	NaN	1.0197	0.8924	0.023	0.0211	0.0218	0.0208	0.0209
0.0	0.0	0.0	-2987.7356	735.1887	NaN	NaN	-0.3	0.8924	0.0229	0.0211	0.0218	0.0209	0.0209
0.0	0.0	0.0	-3017.7356	1297.1887	NaN	NaN	-0.3	0.8925	0.0229	0.021	0.0218	0.021	0.0209
0.0	0.0	0.0	-2362.7356	576.1887	NaN	NaN	-0.3	0.8925	0.0228	0.0209	0.0218	0.0211	0.0209
0.0	0.0	0.0	-2807.7356	3099.1887	NaN	NaN	1.3	0.8925	0.0228	0.0208	0.0218	0.0212	0.0209
0.0	0.0	0.0	-3302.7356	4126.1887	NaN	NaN	1.3	0.8927	0.0227	0.0207	0.0219	0.0212	0.0208
0.0	0.0	0.0	-3395.7356	585.1887	NaN	NaN	-0.2082	0.8921	0.0229	0.021	0.022	0.0212	0.0208
0.0	0.0	0.0	-4148.7356	-368.8113	NaN	NaN	0.0816	0.8922	0.0228	0.021	0.022	0.0211	0.0208
0.0	0.0	0.0	-1298.7356	-136.8113	NaN	NaN	0.0953	0.8923	0.0227	0.0211	0.022	0.0211	0.0208
0.0	0.0	0.0	-3645.7356	2133.1887	NaN	NaN	-0.3	0.8923	0.0227	0.0211	0.0221	0.0211	0.0208
0.0	0.0	0.0	-2599.7356	881.1887	NaN	NaN	-0.3	0.8923	0.0226	0.021	0.0222	0.0212	0.0207
0.0	0.0	0.0	-2252.7356	1233.1887	NaN	NaN	-0.3	0.8927	0.0226	0.0208	0.0222	0.0212	0.0206
0.0	0.0	0.0	-2609.7356	1107.1887	NaN	NaN	-0.3	0.8926	0.0226	0.0207	0.0222	0.0213	0.0206
0.0	0.0	0.0	-2120.7356	2698.1887	NaN	NaN	1.3	0.8927	0.0226	0.0206	0.0222	0.0214	0.0205
0.0	0.0	0.0	-2438.7356	614.1887	NaN	NaN	-0.3	0.8925	0.0226	0.0207	0.0223	0.0214	0.0206
0.0	0.0	0.0	-1594.7356	226.1887	NaN	NaN	-0.1653	0.8922	0.0227	0.0207	0.0222	0.0215	0.0207
0.0	0.0	0.0	-3007.7356	2948.1887	NaN	NaN	-0.3	0.8926	0.0228	0.0204	0.0222	0.0215	0.0206
0.0	0.0	0.0	-1348.7356	1239.1887	NaN	NaN	-0.3	0.8927	0.0229	0.0202	0.0222	0.0215	0.0204
0.0	0.0	0.0	-1504.7356	3329.1887	NaN	NaN	1.3	0.8926	0.0231	0.0201	0.0222	0.0216	0.0204
0.0	0.0	0.0	902.2644	1787.1887	NaN	NaN	0.6645	0.8925	0.0232	0.0201	0.0222	0.0217	0.0204
0.0	0.0	0.0	-2211.7356	129.1887	NaN	NaN	-0.062	0.8924	0.0232	0.0201	0.0222	0.0218	0.0204
0.0	0.0	0.0	-3017.7356	3902.1887	NaN	NaN	1.3	0.8922	0.0232	0.0201	0.0222	0.0218	0.0204
0.0	0.0	0.0	-1671.7356	1066.1887	NaN	NaN	-0.3	0.8924	0.0232	0.0201	0.0221	0.0219	0.0204
0.0	0.0	0.0	-37.7356	1744.1887	NaN	NaN	1.0221	0.8925	0.0232	0.02	0.0221	0.0219	0.0204
0.0	0.0	0.0	-2042.7356	1285.1887	NaN	NaN	-0.3	0.8926	0.0231	0.0201	0.022	0.0218	0.0204
0.0	0.0	0.0	-3913.7356	740.1887	NaN	NaN	-0.2332	0.8927	0.0231	0.0202	0.0219	0.0217	0.0205
0.0	0.0	0.0	-1105.7356	-798.8113	NaN	NaN	0.4194	0.893	0.023	0.0202	0.0218	0.0216	0.0204
0.0	0.0	0.0	-3547.7356	3721.1887	NaN	NaN	1.3	0.8934	0.023	0.0201	0.0217	0.0215	0.0203
0.0	0.0	0.0	-2855.7356	798.1887	NaN	NaN	-0.3	0.8938	0.0229	0.0199	0.0216	0.0215	0.0202
0.0	0.0	0.0	-725.7356	1749.1887	NaN	NaN	1.3	0.894	0.023	0.0199	0.0216	0.0215	0.0201
0.0	0.0	0.0	-2104.7356	4252.1887	NaN	NaN	1.3	0.8946	0.0229	0.0197	0.0215	0.0213	0.02
0.0	0.0	0.0	-2358.7356	421.1887	NaN	NaN	-0.2174	0.8939	0.023	0.0198	0.0217	0.0215	0.0202
0.0	0.0	0.0	-1475.7356	1893.1887	NaN	NaN	1.3	0.8931	0.023	0.0199	0.0219	0.0217	0.0204
0.0	0.0	0.0	-1983.7356	1783.1887	NaN	NaN	-0.3	0.8935	0.0229	0.0198	0.0218	0.0217	0.0203
0.0	0.0	0.0	-3599.7356	938.1887	NaN	NaN	-0.3	0.894	0.0227	0.0197	0.0217	0.0216	0.0202
0.0	0.0	0.0	-3351.7356	1190.1887	NaN	NaN	-0.3	0.8947	0.0225	0.0196	0.0217	0.0215	0.02
0.0	0.0	0.0	-2747.7356	452.1887	NaN	NaN	-0.197	0.8949	0.0224	0.0196	0.0216	0.0216	0.0199
0.0	0.0	0.0	-1409.7356	3860.1887	NaN	NaN	1.3	0.8948	0.0224	0.0196	0.0217	0.0216	0.0199
0.0	0.0	0.0	-3207.7356	1274.1887	NaN	NaN	-0.3	0.8954	0.0223	0.0195	0.0216	0.0214	0.0198
0.0	0.0	0.0	-1676.7356	950.1887	NaN	NaN	-0.3	0.8956	0.0224	0.0196	0.0215	0.0212	0.0197
0.0	0.0	0.0	-1396.7356	1686.1887	NaN	NaN	1.3	0.896	0.0223	0.0196	0.0215	0.0211	0.0195
0.0	0.0	0.0	-1537.7356	-47.8113	NaN	NaN	0.0302	0.8962	0.0223	0.0197	0.0214	0.0211	0.0194
0.0	0.0	0.0	-2255.7356	1862.1887	NaN	NaN	-0.3	0.8964	0.0222	0.0198	0.0214	0.021	0.0192
0.0	0.0	0.0	-4023.7356	720.1887	NaN	NaN	-0.218	0.8951	0.0224	0.0201	0.0217	0.0214	0.0194
0.0	0.0	0.0	-3716.7356	-584.8113	NaN	NaN	0.136	0.8955	0.0222	0.02	0.0217	0.0213	0.0193
0.0	0.0	0.0	-4824.7356	1368.1887	NaN	NaN	-0.3	0.8835	0.0247	0.0217	0.0241	0.024	0.022
0.0	0.0	0.0	-2003.7356	216.1887	NaN	NaN	-0.1209	0.9009	0.0205	0.0184	0.0214	0.0212	0.0175
