# Supplementary material for: DeepFRET, a software for rapid and automated single-molecule FRET data classification using deep learning
Source: eLife. 2020 Nov 3;9:e60404. doi: 10.7554/eLife.60404 (PMC7609065; doi:10.7554/eLife.60404)
Supplement: Figure 4—source data 1. [file elife-60404-fig4-data1.zip › Figure 4-source data 1/Fig_S4a/Traces/traces_all_n294/Traces_Fig2d_4mMAc_mov2_combined_tif_pair14.txt]

Exported by DeepFRET
Date: 2020-08-26, 18:13
Video filename: None
FRET pair #14
Bleaches at 131
D-Dexc-bg	A-Dexc-bg	A-Aexc-bg	D-Dexc-rw	A-Dexc-rw	A-Aexc-rw	S	E	p_bleached	p_aggregated	p_noisy	p_scrambled	p_static	p_dynamic
0.0	0.0	0.0	17981.4266	10935.5206	NaN	NaN	0.3782	0.1618	0.1653	0.0754	0.5186	0.053	0.026
0.0	0.0	0.0	21751.4266	12633.5206	NaN	NaN	0.3674	0.1325	0.191	0.0795	0.5155	0.0548	0.0266
0.0	0.0	0.0	21972.4266	8961.5206	NaN	NaN	0.2897	0.134	0.238	0.0806	0.4637	0.0578	0.0259
0.0	0.0	0.0	18058.4266	11201.5206	NaN	NaN	0.3828	0.1279	0.2439	0.0841	0.4584	0.0587	0.027
0.0	0.0	0.0	20928.4266	12172.5206	NaN	NaN	0.3677	0.1281	0.2598	0.085	0.4409	0.059	0.0271
0.0	0.0	0.0	25677.4266	12052.5206	NaN	NaN	0.3194	0.1287	0.2658	0.0874	0.4295	0.0612	0.0274
0.0	0.0	0.0	25652.4266	10979.5206	NaN	NaN	0.2997	0.1321	0.2762	0.0874	0.4146	0.0627	0.027
0.0	0.0	0.0	21271.4266	11349.5206	NaN	NaN	0.3479	0.1393	0.2845	0.0861	0.3999	0.0633	0.0269
0.0	0.0	0.0	19497.4266	9350.5206	NaN	NaN	0.3241	0.1419	0.2873	0.0855	0.3947	0.0634	0.0272
0.0	0.0	0.0	21747.4266	12738.5206	NaN	NaN	0.3694	0.1421	0.2774	0.0856	0.4033	0.0638	0.0278
0.0	0.0	0.0	19539.4266	9596.5206	NaN	NaN	0.3294	0.1437	0.271	0.0852	0.4078	0.0642	0.028
0.0	0.0	0.0	18283.4266	9216.5206	NaN	NaN	0.3351	0.1422	0.2622	0.0851	0.4185	0.0633	0.0287
0.0	0.0	0.0	16588.4266	11125.5206	NaN	NaN	0.4014	0.1424	0.2567	0.0858	0.4236	0.0626	0.029
0.0	0.0	0.0	19201.4266	8746.5206	NaN	NaN	0.313	0.1387	0.2498	0.0849	0.4371	0.0597	0.0298
0.0	0.0	0.0	17231.4266	8026.5206	NaN	NaN	0.3178	0.1409	0.247	0.0855	0.4368	0.0603	0.0296
0.0	0.0	0.0	20092.4266	10532.5206	NaN	NaN	0.3439	0.1391	0.2522	0.0833	0.4368	0.0585	0.03
0.0	0.0	0.0	18118.4266	11729.5206	NaN	NaN	0.393	0.1386	0.2568	0.0786	0.4414	0.0539	0.0308
0.0	0.0	0.0	17218.4266	10703.5206	NaN	NaN	0.3833	0.1395	0.2536	0.0808	0.4409	0.0551	0.0302
0.0	0.0	0.0	18397.4266	10235.5206	NaN	NaN	0.3575	0.1382	0.2426	0.0839	0.4494	0.0557	0.0303
0.0	0.0	0.0	16982.4266	10515.5206	NaN	NaN	0.3824	0.1412	0.242	0.0836	0.4467	0.057	0.0296
0.0	0.0	0.0	15180.4266	12838.5206	NaN	NaN	0.4582	0.1425	0.2355	0.0833	0.4522	0.0569	0.0296
0.0	0.0	0.0	14788.4266	10062.5206	NaN	NaN	0.4049	0.1476	0.2324	0.0822	0.4515	0.0573	0.029
0.0	0.0	0.0	17165.4266	7760.5206	NaN	NaN	0.3113	0.1498	0.2267	0.0819	0.4554	0.0573	0.029
0.0	0.0	0.0	16325.4266	4320.5206	NaN	NaN	0.2093	0.1524	0.2233	0.08	0.4591	0.0563	0.029
0.0	0.0	0.0	20886.4266	7098.5206	NaN	NaN	0.2537	0.1551	0.2185	0.0798	0.4618	0.0562	0.0286
0.0	0.0	0.0	17447.4266	6411.5206	NaN	NaN	0.2687	0.1557	0.2107	0.0783	0.4714	0.0551	0.0288
0.0	0.0	0.0	16232.4266	8289.5206	NaN	NaN	0.338	0.161	0.2075	0.0777	0.4704	0.0552	0.0282
0.0	0.0	0.0	17474.4266	7446.5206	NaN	NaN	0.2988	0.1617	0.2043	0.0773	0.4741	0.0547	0.028
0.0	0.0	0.0	14328.4266	9387.5206	NaN	NaN	0.3958	0.1645	0.2025	0.0754	0.4762	0.0538	0.0276
0.0	0.0	0.0	16089.4266	11377.5206	NaN	NaN	0.4142	0.1691	0.2046	0.0745	0.4706	0.0541	0.0272
0.0	0.0	0.0	16774.4266	6450.5206	NaN	NaN	0.2777	0.1715	0.2047	0.0728	0.4705	0.0535	0.027
0.0	0.0	0.0	20292.4266	9011.5206	NaN	NaN	0.3075	0.1744	0.2051	0.0708	0.4707	0.0522	0.0268
0.0	0.0	0.0	16139.4266	11558.5206	NaN	NaN	0.4173	0.1702	0.1996	0.0705	0.4804	0.0524	0.0269
0.0	0.0	0.0	17084.4266	9694.5206	NaN	NaN	0.362	0.1694	0.2011	0.0698	0.4805	0.052	0.0271
0.0	0.0	0.0	15149.4266	7471.5206	NaN	NaN	0.3303	0.1596	0.1879	0.072	0.5013	0.0508	0.0284
0.0	0.0	0.0	14718.4266	11007.5206	NaN	NaN	0.4279	0.156	0.1878	0.0701	0.5071	0.0504	0.0286
0.0	0.0	0.0	15638.4266	9526.5206	NaN	NaN	0.3786	0.1482	0.1824	0.0702	0.5202	0.0495	0.0294
0.0	0.0	0.0	18750.4266	5683.5206	NaN	NaN	0.2326	0.1423	0.1771	0.0695	0.5323	0.0491	0.0296
0.0	0.0	0.0	14383.4266	9762.5206	NaN	NaN	0.4043	0.1353	0.1671	0.0707	0.5481	0.0487	0.0301
0.0	0.0	0.0	16380.4266	10674.5206	NaN	NaN	0.3945	0.1326	0.1649	0.0696	0.5546	0.0485	0.0298
0.0	0.0	0.0	17862.4266	10909.5206	NaN	NaN	0.3792	0.1258	0.155	0.0709	0.5708	0.0474	0.0301
0.0	0.0	0.0	14947.4266	11350.5206	NaN	NaN	0.4316	0.1246	0.1528	0.0686	0.5775	0.047	0.0294
0.0	0.0	0.0	13994.4266	4948.5206	NaN	NaN	0.2612	0.1247	0.1499	0.0684	0.5809	0.047	0.0292
0.0	0.0	0.0	15754.4266	8408.5206	NaN	NaN	0.348	0.1242	0.1511	0.0667	0.5825	0.0466	0.0289
0.0	0.0	0.0	17487.4266	11422.5206	NaN	NaN	0.3951	0.1241	0.1506	0.066	0.5837	0.0468	0.0288
0.0	0.0	0.0	18719.4266	10846.5206	NaN	NaN	0.3669	0.1265	0.1524	0.0654	0.5797	0.0474	0.0286
0.0	0.0	0.0	17012.4266	5368.5206	NaN	NaN	0.2399	0.1275	0.1543	0.0646	0.5774	0.0474	0.0288
0.0	0.0	0.0	17628.4266	8561.5206	NaN	NaN	0.3269	0.1326	0.1605	0.0642	0.5655	0.049	0.0282
0.0	0.0	0.0	20028.4266	4560.5206	NaN	NaN	0.1855	0.1337	0.1663	0.0641	0.5585	0.049	0.0285
0.0	0.0	0.0	16780.4266	10058.5206	NaN	NaN	0.3748	0.1345	0.1679	0.0645	0.5547	0.0499	0.0285
0.0	0.0	0.0	14345.4266	11541.5206	NaN	NaN	0.4458	0.1369	0.1726	0.0652	0.5458	0.0509	0.0286
0.0	0.0	0.0	14532.4266	8739.5206	NaN	NaN	0.3755	0.1378	0.1787	0.0651	0.5384	0.0511	0.0289
0.0	0.0	0.0	16434.4266	8729.5206	NaN	NaN	0.3469	0.1408	0.1896	0.0646	0.5245	0.0516	0.0289
0.0	0.0	0.0	16401.4266	8965.5206	NaN	NaN	0.3534	0.1389	0.1912	0.0666	0.5216	0.0522	0.0295
0.0	0.0	0.0	14830.4266	9801.5206	NaN	NaN	0.3979	0.1398	0.2037	0.0661	0.5077	0.0531	0.0295
0.0	0.0	0.0	16051.4266	14430.5206	NaN	NaN	0.4734	0.1366	0.2006	0.0691	0.5095	0.0538	0.0304
0.0	0.0	0.0	15458.4266	9508.5206	NaN	NaN	0.3808	0.137	0.2098	0.0697	0.4984	0.0545	0.0306
0.0	0.0	0.0	18659.4266	9129.5206	NaN	NaN	0.3285	0.1368	0.214	0.0708	0.4924	0.0551	0.0309
0.0	0.0	0.0	17354.4266	12476.5206	NaN	NaN	0.4182	0.1359	0.221	0.0713	0.485	0.0557	0.0311
0.0	0.0	0.0	18537.4266	6222.5206	NaN	NaN	0.2513	0.1363	0.2318	0.0711	0.4731	0.0567	0.0309
0.0	0.0	0.0	15028.4266	9187.5206	NaN	NaN	0.3794	0.1335	0.233	0.0726	0.4727	0.0565	0.0317
0.0	0.0	0.0	15179.4266	8160.5206	NaN	NaN	0.3496	0.1353	0.2421	0.0722	0.4615	0.0575	0.0315
0.0	0.0	0.0	15259.4266	11833.5206	NaN	NaN	0.4368	0.1324	0.2446	0.0735	0.4599	0.0575	0.0321
0.0	0.0	0.0	18145.4266	3984.5206	NaN	NaN	0.1801	0.1342	0.2587	0.0721	0.4446	0.0586	0.0316
0.0	0.0	0.0	18915.4266	8798.5206	NaN	NaN	0.3175	0.1294	0.2581	0.0735	0.4486	0.058	0.0324
0.0	0.0	0.0	14491.4266	8615.5206	NaN	NaN	0.3729	0.1318	0.2794	0.0701	0.4287	0.0588	0.0312
0.0	0.0	0.0	16600.4266	9728.5206	NaN	NaN	0.3695	0.1288	0.2865	0.0699	0.4247	0.0582	0.0318
0.0	0.0	0.0	14289.4266	7872.5206	NaN	NaN	0.3552	0.1311	0.301	0.0672	0.411	0.0583	0.0315
0.0	0.0	0.0	15565.4266	7597.5206	NaN	NaN	0.328	0.1316	0.3136	0.0657	0.3995	0.0579	0.0317
0.0	0.0	0.0	14209.4266	7486.5206	NaN	NaN	0.3451	0.1324	0.3299	0.0637	0.385	0.0573	0.0318
0.0	0.0	0.0	16481.4266	8382.5206	NaN	NaN	0.3371	0.1308	0.3464	0.0619	0.3725	0.0562	0.0322
0.0	0.0	0.0	17677.4266	8401.5206	NaN	NaN	0.3222	0.1282	0.3551	0.06	0.3689	0.055	0.0328
0.0	0.0	0.0	17390.4266	10900.5206	NaN	NaN	0.3853	0.1252	0.3757	0.0577	0.3547	0.054	0.0327
0.0	0.0	0.0	19155.4266	9179.5206	NaN	NaN	0.324	0.124	0.3892	0.0553	0.3466	0.0516	0.0333
0.0	0.0	0.0	14626.4266	8169.5206	NaN	NaN	0.3584	0.1231	0.3971	0.0536	0.3422	0.0503	0.0337
0.0	0.0	0.0	16383.4266	12411.5206	NaN	NaN	0.431	0.1231	0.4046	0.0527	0.3365	0.0494	0.0338
0.0	0.0	0.0	17047.4266	10874.5206	NaN	NaN	0.3895	0.1217	0.4098	0.0525	0.3334	0.0486	0.034
0.0	0.0	0.0	14852.4266	7827.5206	NaN	NaN	0.3451	0.1219	0.4154	0.0519	0.3295	0.0476	0.0337
0.0	0.0	0.0	13570.4266	11101.5206	NaN	NaN	0.45	0.12	0.4175	0.0525	0.3298	0.0468	0.0334
0.0	0.0	0.0	16728.4266	9626.5206	NaN	NaN	0.3653	0.1181	0.4242	0.0522	0.3277	0.0451	0.0328
0.0	0.0	0.0	16164.4266	9681.5206	NaN	NaN	0.3746	0.1165	0.4256	0.052	0.3293	0.0444	0.0323
0.0	0.0	0.0	19364.4266	8787.5206	NaN	NaN	0.3121	0.1149	0.4307	0.0518	0.3279	0.0432	0.0315
0.0	0.0	0.0	17202.4266	9207.5206	NaN	NaN	0.3486	0.1129	0.4325	0.0517	0.3298	0.0422	0.031
0.0	0.0	0.0	15356.4266	10017.5206	NaN	NaN	0.3948	0.1117	0.4416	0.0503	0.3256	0.0409	0.0299
0.0	0.0	0.0	14866.4266	8868.5206	NaN	NaN	0.3736	0.1101	0.439	0.0507	0.3303	0.0403	0.0296
0.0	0.0	0.0	15726.4266	8299.5206	NaN	NaN	0.3454	0.1107	0.4436	0.0496	0.328	0.0394	0.0287
0.0	0.0	0.0	15749.4266	9775.5206	NaN	NaN	0.383	0.1104	0.4434	0.0496	0.3292	0.0389	0.0285
0.0	0.0	0.0	14254.4266	6045.5206	NaN	NaN	0.2978	0.1109	0.4447	0.0494	0.329	0.0379	0.0281
0.0	0.0	0.0	17895.4266	10279.5206	NaN	NaN	0.3648	0.1085	0.4414	0.0504	0.3345	0.0374	0.0278
0.0	0.0	0.0	14019.4266	11588.5206	NaN	NaN	0.4525	0.1074	0.432	0.0514	0.3443	0.0372	0.0277
0.0	0.0	0.0	16357.4266	9969.5206	NaN	NaN	0.3787	0.1065	0.4231	0.0516	0.3541	0.0374	0.0273
0.0	0.0	0.0	16867.4266	12472.5206	NaN	NaN	0.4251	0.1073	0.4108	0.0513	0.3652	0.0381	0.0273
0.0	0.0	0.0	15546.4266	8698.5206	NaN	NaN	0.3588	0.1122	0.4053	0.049	0.3677	0.0386	0.0271
0.0	0.0	0.0	15768.4266	9595.5206	NaN	NaN	0.3783	0.1197	0.3917	0.0471	0.3743	0.0395	0.0277
0.0	0.0	0.0	14725.4266	9758.5206	NaN	NaN	0.3986	0.1263	0.3743	0.046	0.3848	0.0403	0.0284
0.0	0.0	0.0	14043.4266	8417.5206	NaN	NaN	0.3748	0.1329	0.3566	0.045	0.3948	0.0413	0.0293
0.0	0.0	0.0	12941.4266	8233.5206	NaN	NaN	0.3888	0.1381	0.337	0.0457	0.4067	0.0415	0.031
0.0	0.0	0.0	15532.4266	8733.5206	NaN	NaN	0.3599	0.1401	0.3224	0.0465	0.417	0.0416	0.0324
0.0	0.0	0.0	15309.4266	11513.5206	NaN	NaN	0.4292	0.1431	0.3083	0.0476	0.4252	0.0417	0.0341
0.0	0.0	0.0	16116.4266	8876.5206	NaN	NaN	0.3552	0.1495	0.2986	0.0481	0.4267	0.0419	0.0351
0.0	0.0	0.0	16344.4266	10615.5206	NaN	NaN	0.3938	0.1574	0.2872	0.049	0.4278	0.0424	0.0363
0.0	0.0	0.0	19957.4266	6035.5206	NaN	NaN	0.2322	0.1649	0.2791	0.0496	0.4267	0.0427	0.037
0.0	0.0	0.0	18561.4266	8159.5206	NaN	NaN	0.3054	0.1727	0.2678	0.0498	0.4287	0.0437	0.0373
0.0	0.0	0.0	17056.4266	10296.5206	NaN	NaN	0.3764	0.1794	0.2561	0.0497	0.4326	0.0449	0.0373
0.0	0.0	0.0	12542.4266	5188.5206	NaN	NaN	0.2926	0.1864	0.242	0.0494	0.4384	0.0463	0.0374
0.0	0.0	0.0	11248.4266	6714.5206	NaN	NaN	0.3738	0.1917	0.2223	0.0492	0.4532	0.0464	0.0372
0.0	0.0	0.0	16254.4266	6333.5206	NaN	NaN	0.2804	0.1829	0.2072	0.0494	0.4775	0.0456	0.0373
0.0	0.0	0.0	16490.4266	8092.5206	NaN	NaN	0.3292	0.1764	0.1994	0.0491	0.4935	0.0448	0.0369
0.0	0.0	0.0	17355.4266	6366.5206	NaN	NaN	0.2684	0.1721	0.1963	0.049	0.5022	0.0442	0.0362
0.0	0.0	0.0	15415.4266	8545.5206	NaN	NaN	0.3566	0.1671	0.1982	0.0493	0.5058	0.0436	0.0359
0.0	0.0	0.0	15752.4266	8059.5206	NaN	NaN	0.3385	0.1656	0.2066	0.0484	0.5014	0.043	0.035
0.0	0.0	0.0	18903.4266	11994.5206	NaN	NaN	0.3882	0.1608	0.2182	0.0485	0.4947	0.0432	0.0347
0.0	0.0	0.0	15941.4266	6979.5206	NaN	NaN	0.3045	0.1611	0.2359	0.0484	0.4771	0.0435	0.0341
0.0	0.0	0.0	16489.4266	7366.5206	NaN	NaN	0.3088	0.1657	0.2608	0.048	0.4472	0.0448	0.0334
0.0	0.0	0.0	16070.4266	7433.5206	NaN	NaN	0.3163	0.174	0.2857	0.0479	0.4147	0.0446	0.0331
0.0	0.0	0.0	17279.4266	7647.5206	NaN	NaN	0.3068	0.1771	0.3066	0.0481	0.3911	0.0438	0.0333
0.0	0.0	0.0	13249.4266	9663.5206	NaN	NaN	0.4217	0.1872	0.3223	0.0488	0.3659	0.0427	0.0331
0.0	0.0	0.0	18019.4266	6851.5206	NaN	NaN	0.2755	0.1824	0.3361	0.0503	0.3551	0.0424	0.0336
0.0	0.0	0.0	14962.4266	8021.5206	NaN	NaN	0.349	0.1941	0.3554	0.0501	0.3262	0.0407	0.0334
0.0	0.0	0.0	14724.4266	9322.5206	NaN	NaN	0.3877	0.1992	0.3669	0.0511	0.3093	0.0406	0.0329
0.0	0.0	0.0	14319.4266	8605.5206	NaN	NaN	0.3754	0.1898	0.3764	0.0529	0.3054	0.042	0.0335
0.0	0.0	0.0	14742.4266	7606.5206	NaN	NaN	0.3404	0.1834	0.3913	0.0532	0.2964	0.0428	0.0329
0.0	0.0	0.0	16373.4266	8770.5206	NaN	NaN	0.3488	0.1732	0.3936	0.0549	0.2987	0.0454	0.0343
0.0	0.0	0.0	13198.4266	8442.5206	NaN	NaN	0.3901	0.1829	0.4056	0.0536	0.2771	0.046	0.0348
0.0	0.0	0.0	17258.4266	10246.5206	NaN	NaN	0.3725	0.195	0.3999	0.0542	0.2665	0.048	0.0364
0.0	0.0	0.0	15549.4266	4997.5206	NaN	NaN	0.2432	0.21	0.4028	0.0527	0.2497	0.0482	0.0367
0.0	0.0	0.0	15709.4266	9112.5206	NaN	NaN	0.3671	0.2113	0.4056	0.0532	0.2436	0.0495	0.0368
0.0	0.0	0.0	17925.4266	8754.5206	NaN	NaN	0.3281	0.2032	0.4147	0.0541	0.2367	0.0531	0.0382
0.0	0.0	0.0	17064.4266	7648.5206	NaN	NaN	0.3095	0.2253	0.4265	0.0519	0.2046	0.0533	0.0384
0.0	0.0	0.0	9292.4266	8069.5206	NaN	NaN	0.4648	0.294	0.3914	0.0507	0.1704	0.0531	0.0404
0.0	0.0	0.0	12943.4266	7348.5206	NaN	NaN	0.3621	0.4553	0.3028	0.0456	0.1114	0.0445	0.0404
0.0	0.0	0.0	-533.5734	74.5206	NaN	NaN	-0.1623	0.6846	0.1442	0.0355	0.0618	0.0356	0.0383
0.0	0.0	0.0	-38.5734	2249.5206	NaN	NaN	1.0174	0.7747	0.0825	0.0349	0.0386	0.0308	0.0385
0.0	0.0	0.0	1804.4266	2443.5206	NaN	NaN	0.5752	0.7846	0.0743	0.035	0.0357	0.0324	0.038
0.0	0.0	0.0	971.4266	4662.5206	NaN	NaN	0.8276	0.7952	0.0685	0.0343	0.0334	0.0318	0.0366
0.0	0.0	0.0	92.4266	343.5206	NaN	NaN	0.788	0.8062	0.0624	0.0333	0.0307	0.031	0.0363
0.0	0.0	0.0	-416.5734	526.5206	NaN	NaN	1.3	0.8164	0.0563	0.0325	0.0296	0.03	0.035
0.0	0.0	0.0	1492.4266	1238.5206	NaN	NaN	0.4535	0.8267	0.0516	0.0311	0.0283	0.0287	0.0336
0.0	0.0	0.0	298.4266	1452.5206	NaN	NaN	0.8296	0.8355	0.0485	0.0291	0.0266	0.0276	0.0327
0.0	0.0	0.0	-816.5734	2054.5206	NaN	NaN	1.3	0.8396	0.0471	0.0281	0.0261	0.0271	0.032
0.0	0.0	0.0	203.4266	3836.5206	NaN	NaN	0.9496	0.8394	0.0469	0.0283	0.0264	0.0274	0.0317
0.0	0.0	0.0	11.4266	129.5206	NaN	NaN	0.9189	0.836	0.0482	0.0289	0.0268	0.0281	0.032
0.0	0.0	0.0	2655.4266	3271.5206	NaN	NaN	0.552	0.8362	0.0481	0.0298	0.0268	0.0278	0.0313
0.0	0.0	0.0	-955.5734	2700.5206	NaN	NaN	1.3	0.8352	0.0485	0.0305	0.027	0.0275	0.0313
0.0	0.0	0.0	95.4266	794.5206	NaN	NaN	0.8928	0.834	0.0489	0.031	0.0275	0.0272	0.0314
0.0	0.0	0.0	1444.4266	2245.5206	NaN	NaN	0.6086	0.8365	0.0478	0.0314	0.0278	0.0258	0.0308
0.0	0.0	0.0	916.4266	2422.5206	NaN	NaN	0.7255	0.8284	0.0498	0.0339	0.0307	0.0252	0.032
0.0	0.0	0.0	2299.4266	3248.5206	NaN	NaN	0.5855	0.8089	0.0431	0.0456	0.0429	0.023	0.0365
0.0	0.0	0.0	22732.4266	4934.5206	NaN	NaN	0.1784	0.3293	0.0441	0.2461	0.2244	0.0474	0.1087
0.0	0.0	0.0	22794.4266	6981.5206	NaN	NaN	0.2345	0.1529	0.0358	0.3444	0.276	0.0469	0.144
0.0	0.0	0.0	25647.4266	3234.5206	NaN	NaN	0.112	0.0878	0.0291	0.4187	0.2709	0.0415	0.1521
0.0	0.0	0.0	21239.4266	4894.5206	NaN	NaN	0.1873	0.0681	0.0263	0.4432	0.2668	0.0389	0.1566
0.0	0.0	0.0	21916.4266	9856.5206	NaN	NaN	0.3102	0.0645	0.0274	0.4592	0.2595	0.0392	0.1502
0.0	0.0	0.0	25170.4266	4824.5206	NaN	NaN	0.1608	0.0701	0.0282	0.4383	0.2731	0.0407	0.1496
0.0	0.0	0.0	20222.4266	2642.5206	NaN	NaN	0.1156	0.085	0.0306	0.4196	0.2831	0.0417	0.14
0.0	0.0	0.0	26259.4266	5824.5206	NaN	NaN	0.1815	0.1015	0.0329	0.3803	0.3082	0.042	0.1352
0.0	0.0	0.0	24889.4266	6824.5206	NaN	NaN	0.2152	0.1094	0.034	0.3402	0.3418	0.0421	0.1324
0.0	0.0	0.0	22874.4266	6181.5206	NaN	NaN	0.2127	0.1201	0.0357	0.3117	0.3618	0.0408	0.13
0.0	0.0	0.0	22587.4266	4121.5206	NaN	NaN	0.1543	0.1179	0.0376	0.2838	0.3929	0.0402	0.1275
0.0	0.0	0.0	20579.4266	4900.5206	NaN	NaN	0.1923	0.1231	0.0395	0.2667	0.4078	0.0395	0.1234
0.0	0.0	0.0	23230.4266	4147.5206	NaN	NaN	0.1515	0.1172	0.0408	0.2585	0.4239	0.0397	0.1199
0.0	0.0	0.0	24377.4266	3595.5206	NaN	NaN	0.1285	0.1157	0.0421	0.2486	0.4405	0.0389	0.1143
0.0	0.0	0.0	20371.4266	4052.5206	NaN	NaN	0.1659	0.1151	0.0437	0.241	0.4535	0.038	0.1088
0.0	0.0	0.0	23840.4266	6991.5206	NaN	NaN	0.2268	0.1142	0.0459	0.2395	0.4594	0.0374	0.1037
0.0	0.0	0.0	17235.4266	3518.5206	NaN	NaN	0.1695	0.1151	0.0468	0.2473	0.4523	0.0374	0.1011
0.0	0.0	0.0	22324.4266	2560.5206	NaN	NaN	0.1029	0.1129	0.047	0.2667	0.4344	0.0381	0.1009
0.0	0.0	0.0	22400.4266	4077.5206	NaN	NaN	0.154	0.1106	0.0464	0.2845	0.4168	0.0391	0.1025
0.0	0.0	0.0	24448.4266	2740.5206	NaN	NaN	0.1008	0.1053	0.045	0.3118	0.3934	0.0406	0.1039
0.0	0.0	0.0	20657.4266	9763.5206	NaN	NaN	0.3209	0.0973	0.0443	0.3383	0.3734	0.0419	0.1048
0.0	0.0	0.0	20772.4266	3870.5206	NaN	NaN	0.1571	0.0931	0.0435	0.3587	0.3565	0.0427	0.1054
0.0	0.0	0.0	20844.4266	4425.5206	NaN	NaN	0.1751	0.0907	0.0426	0.3698	0.3456	0.0433	0.1079
0.0	0.0	0.0	18232.4266	7072.5206	NaN	NaN	0.2795	0.089	0.042	0.3772	0.339	0.0436	0.1092
0.0	0.0	0.0	17390.4266	7095.5206	NaN	NaN	0.2898	0.0888	0.0417	0.3786	0.3366	0.0437	0.1105
0.0	0.0	0.0	21719.4266	4111.5206	NaN	NaN	0.1592	0.0893	0.0413	0.3796	0.335	0.0438	0.111
0.0	0.0	0.0	19039.4266	4920.5206	NaN	NaN	0.2054	0.0902	0.0417	0.3759	0.3368	0.0438	0.1116
0.0	0.0	0.0	25197.4266	7592.5206	NaN	NaN	0.2316	0.0921	0.0416	0.3758	0.3341	0.0449	0.1115
0.0	0.0	0.0	23197.4266	8126.5206	NaN	NaN	0.2594	0.0922	0.0422	0.378	0.3313	0.0463	0.1101
0.0	0.0	0.0	18636.4266	4504.5206	NaN	NaN	0.1947	0.0909	0.042	0.3854	0.3252	0.0481	0.1086
0.0	0.0	0.0	17270.4266	4775.5206	NaN	NaN	0.2166	0.0879	0.0422	0.3959	0.3174	0.0504	0.1061
0.0	0.0	0.0	19282.4266	4081.5206	NaN	NaN	0.1747	0.0832	0.0421	0.407	0.3103	0.0532	0.1042
0.0	0.0	0.0	23160.4266	2999.5206	NaN	NaN	0.1147	0.0808	0.042	0.4089	0.3091	0.0558	0.1033
0.0	0.0	0.0	21999.4266	5122.5206	NaN	NaN	0.1889	0.0802	0.0417	0.4107	0.3072	0.0582	0.102
0.0	0.0	0.0	23922.4266	4229.5206	NaN	NaN	0.1502	0.0791	0.0428	0.4073	0.3094	0.0596	0.1017
0.0	0.0	0.0	19836.4266	8348.5206	NaN	NaN	0.2962	0.0777	0.0427	0.4112	0.308	0.0606	0.0997
0.0	0.0	0.0	22089.4266	6002.5206	NaN	NaN	0.2137	0.0737	0.0433	0.4192	0.3049	0.0609	0.098
0.0	0.0	0.0	23180.4266	5915.5206	NaN	NaN	0.2033	0.0702	0.0435	0.4284	0.3011	0.0608	0.0959
0.0	0.0	0.0	20189.4266	6761.5206	NaN	NaN	0.2509	0.0669	0.0434	0.4386	0.2964	0.0604	0.0944
0.0	0.0	0.0	22977.4266	7077.5206	NaN	NaN	0.2355	0.0646	0.044	0.4385	0.2983	0.0607	0.0939
0.0	0.0	0.0	17489.4266	6159.5206	NaN	NaN	0.2605	0.0629	0.0435	0.4419	0.2976	0.061	0.0931
0.0	0.0	0.0	20988.4266	5424.5206	NaN	NaN	0.2054	0.0608	0.0435	0.4446	0.2976	0.0603	0.0932
0.0	0.0	0.0	19380.4266	6667.5206	NaN	NaN	0.256	0.0601	0.0433	0.4443	0.2985	0.0608	0.093
0.0	0.0	0.0	18969.4266	5133.5206	NaN	NaN	0.213	0.0586	0.0431	0.4491	0.2963	0.0602	0.0927
0.0	0.0	0.0	22585.4266	7451.5206	NaN	NaN	0.2481	0.0579	0.0433	0.4472	0.2985	0.0601	0.093
0.0	0.0	0.0	20164.4266	8195.5206	NaN	NaN	0.289	0.0569	0.0433	0.4516	0.2963	0.0598	0.0922
0.0	0.0	0.0	16632.4266	7946.5206	NaN	NaN	0.3233	0.0553	0.0429	0.4554	0.2958	0.0587	0.092
0.0	0.0	0.0	20120.4266	3310.5206	NaN	NaN	0.1413	0.0533	0.0424	0.4665	0.29	0.0569	0.091
0.0	0.0	0.0	20963.4266	4724.5206	NaN	NaN	0.1839	0.0516	0.0418	0.4798	0.282	0.0551	0.0897
0.0	0.0	0.0	18700.4266	7748.5206	NaN	NaN	0.293	0.0505	0.0414	0.4837	0.2805	0.0542	0.0896
0.0	0.0	0.0	20024.4266	6879.5206	NaN	NaN	0.2557	0.0507	0.0413	0.4847	0.2796	0.0543	0.0895
0.0	0.0	0.0	22638.4266	9158.5206	NaN	NaN	0.288	0.0505	0.0414	0.4877	0.2774	0.0539	0.0893
0.0	0.0	0.0	19114.4266	5042.5206	NaN	NaN	0.2087	0.0507	0.0409	0.4887	0.2773	0.0533	0.0891
0.0	0.0	0.0	16305.4266	5772.5206	NaN	NaN	0.2615	0.0495	0.0402	0.4983	0.2713	0.0521	0.0886
0.0	0.0	0.0	20653.4266	3870.5206	NaN	NaN	0.1578	0.049	0.0399	0.5044	0.2667	0.0513	0.0886
0.0	0.0	0.0	18231.4266	6828.5206	NaN	NaN	0.2725	0.0481	0.0392	0.5156	0.259	0.0503	0.0878
0.0	0.0	0.0	22265.4266	6098.5206	NaN	NaN	0.215	0.0468	0.0391	0.5248	0.2524	0.0493	0.0876
0.0	0.0	0.0	18858.4266	9076.5206	NaN	NaN	0.3249	0.0459	0.0391	0.5373	0.2412	0.0489	0.0876
0.0	0.0	0.0	16535.4266	5264.5206	NaN	NaN	0.2415	0.0469	0.0395	0.5372	0.2399	0.0486	0.088
0.0	0.0	0.0	18126.4266	8037.5206	NaN	NaN	0.3072	0.0477	0.0402	0.5377	0.2369	0.049	0.0885
0.0	0.0	0.0	19715.4266	4265.5206	NaN	NaN	0.1779	0.0493	0.0409	0.5352	0.2364	0.0494	0.0888
0.0	0.0	0.0	19301.4266	7360.5206	NaN	NaN	0.2761	0.0514	0.0422	0.5246	0.2413	0.0501	0.0903
0.0	0.0	0.0	15165.4266	6736.5206	NaN	NaN	0.3076	0.0545	0.0426	0.511	0.25	0.0508	0.0911
0.0	0.0	0.0	15450.4266	7081.5206	NaN	NaN	0.3143	0.0557	0.0432	0.4999	0.2577	0.0507	0.0928
0.0	0.0	0.0	19690.4266	6280.5206	NaN	NaN	0.2418	0.0559	0.0432	0.4984	0.2587	0.0505	0.0933
0.0	0.0	0.0	15882.4266	6190.5206	NaN	NaN	0.2805	0.0544	0.0427	0.504	0.2566	0.0493	0.093
0.0	0.0	0.0	17871.4266	6460.5206	NaN	NaN	0.2655	0.0531	0.0423	0.507	0.2567	0.0484	0.0924
0.0	0.0	0.0	11970.4266	7085.5206	NaN	NaN	0.3718	0.0517	0.0422	0.5131	0.2527	0.0478	0.0926
0.0	0.0	0.0	18678.4266	9952.5206	NaN	NaN	0.3476	0.0503	0.0414	0.5208	0.2493	0.0467	0.0915
0.0	0.0	0.0	19277.4266	4409.5206	NaN	NaN	0.1862	0.05	0.0408	0.521	0.2507	0.0465	0.0911
0.0	0.0	0.0	18679.4266	2768.5206	NaN	NaN	0.1291	0.0482	0.0395	0.5316	0.2453	0.0457	0.0898
0.0	0.0	0.0	17559.4266	9616.5206	NaN	NaN	0.3539	0.0471	0.0386	0.5394	0.2406	0.0451	0.0892
0.0	0.0	0.0	19486.4266	3419.5206	NaN	NaN	0.1493	0.0464	0.0378	0.5462	0.2367	0.0445	0.0884
0.0	0.0	0.0	24741.4266	7901.5206	NaN	NaN	0.2421	0.0462	0.0371	0.55	0.2344	0.0442	0.0881
0.0	0.0	0.0	26914.4266	7673.5206	NaN	NaN	0.2219	0.0471	0.0369	0.5478	0.2357	0.0443	0.0882
0.0	0.0	0.0	23963.4266	4556.5206	NaN	NaN	0.1598	0.0491	0.0369	0.5376	0.2435	0.0441	0.0887
0.0	0.0	0.0	16904.4266	3682.5206	NaN	NaN	0.1789	0.0504	0.0365	0.533	0.2477	0.0444	0.088
0.0	0.0	0.0	20699.4266	4434.5206	NaN	NaN	0.1764	0.0493	0.0367	0.5346	0.2473	0.0445	0.0876
0.0	0.0	0.0	19888.4266	7497.5206	NaN	NaN	0.2738	0.0486	0.0366	0.5392	0.2446	0.0447	0.0863
0.0	0.0	0.0	18149.4266	10007.5206	NaN	NaN	0.3554	0.0485	0.0367	0.5385	0.2455	0.045	0.0859
0.0	0.0	0.0	18851.4266	4972.5206	NaN	NaN	0.2087	0.0497	0.037	0.531	0.2509	0.0451	0.0863
0.0	0.0	0.0	19055.4266	5622.5206	NaN	NaN	0.2278	0.0492	0.0368	0.5355	0.2475	0.0454	0.0856
0.0	0.0	0.0	21955.4266	4412.5206	NaN	NaN	0.1673	0.0483	0.0367	0.5405	0.2439	0.0455	0.0851
0.0	0.0	0.0	20350.4266	5506.5206	NaN	NaN	0.213	0.0475	0.0367	0.5446	0.2407	0.0465	0.084
0.0	0.0	0.0	17817.4266	4426.5206	NaN	NaN	0.199	0.0486	0.037	0.5392	0.2441	0.0472	0.084
0.0	0.0	0.0	19816.4266	9390.5206	NaN	NaN	0.3215	0.0492	0.0374	0.5378	0.2437	0.0478	0.0841
0.0	0.0	0.0	21208.4266	4873.5206	NaN	NaN	0.1869	0.0514	0.0376	0.5292	0.2482	0.0486	0.085
0.0	0.0	0.0	19830.4266	6275.5206	NaN	NaN	0.2404	0.0512	0.0377	0.5282	0.248	0.0488	0.086
0.0	0.0	0.0	19808.4266	9596.5206	NaN	NaN	0.3264	0.0499	0.0379	0.5316	0.2449	0.0489	0.0868
0.0	0.0	0.0	17909.4266	2439.5206	NaN	NaN	0.1199	0.0501	0.0375	0.5299	0.2465	0.0483	0.0877
0.0	0.0	0.0	20523.4266	10583.5206	NaN	NaN	0.3402	0.048	0.0372	0.5347	0.2446	0.0472	0.0883
0.0	0.0	0.0	18007.4266	3718.5206	NaN	NaN	0.1712	0.0476	0.0358	0.5367	0.2458	0.046	0.0882
0.0	0.0	0.0	21861.4266	4254.5206	NaN	NaN	0.1629	0.0456	0.0344	0.5416	0.2465	0.0444	0.0875
0.0	0.0	0.0	17278.4266	9543.5206	NaN	NaN	0.3558	0.0446	0.0334	0.5375	0.2539	0.0441	0.0865
0.0	0.0	0.0	13644.4266	3655.5206	NaN	NaN	0.2113	0.0437	0.0348	0.5395	0.2525	0.0446	0.0849
0.0	0.0	0.0	19336.4266	8078.5206	NaN	NaN	0.2947	0.0432	0.0398	0.5626	0.2221	0.049	0.0832
0.0	0.0	0.0	18990.4266	5841.5206	NaN	NaN	0.2352	0.0575	0.044	0.5737	0.184	0.0542	0.0866
0.0	0.0	0.0	4672.4266	3710.5206	NaN	NaN	0.4426	0.4961	0.0489	0.2628	0.08	0.0443	0.0679
0.0	0.0	0.0	-1867.5734	2244.5206	NaN	NaN	1.3	0.9136	0.0196	0.0249	0.0133	0.0108	0.0177
0.0	0.0	0.0	-653.5734	3245.5206	NaN	NaN	1.2522	0.8839	0.0246	0.0252	0.0228	0.0203	0.0231
0.0	0.0	0.0	796.4266	579.5206	NaN	NaN	0.4212	0.893	0.0234	0.021	0.0218	0.0209	0.0199
0.0	0.0	0.0	-344.5734	2273.5206	NaN	NaN	1.1786	0.8899	0.0235	0.0214	0.0228	0.0219	0.0206
0.0	0.0	0.0	497.4266	580.5206	NaN	NaN	0.5385	0.8902	0.0229	0.0213	0.0229	0.022	0.0206
0.0	0.0	0.0	56.4266	770.5206	NaN	NaN	0.9318	0.8891	0.0228	0.0217	0.023	0.0224	0.021
0.0	0.0	0.0	-652.5734	3335.5206	NaN	NaN	1.2432	0.889	0.0228	0.0219	0.0228	0.0224	0.0211
0.0	0.0	0.0	-1194.5734	1719.5206	NaN	NaN	1.3	0.8886	0.0229	0.0221	0.0227	0.0224	0.0213
0.0	0.0	0.0	339.4266	2165.5206	NaN	NaN	0.8645	0.8885	0.0226	0.0222	0.0227	0.0225	0.0214
0.0	0.0	0.0	-684.5734	989.5206	NaN	NaN	1.3	0.8885	0.0227	0.0221	0.0228	0.0226	0.0213
0.0	0.0	0.0	-599.5734	245.5206	NaN	NaN	-0.3	0.888	0.023	0.0221	0.0228	0.0227	0.0214
0.0	0.0	0.0	422.4266	3230.5206	NaN	NaN	0.8844	0.8879	0.0231	0.022	0.0229	0.0229	0.0212
0.0	0.0	0.0	-18.5734	2740.5206	NaN	NaN	1.0068	0.888	0.0231	0.0219	0.0231	0.023	0.021
0.0	0.0	0.0	-1080.5734	1706.5206	NaN	NaN	1.3	0.8883	0.0232	0.0218	0.023	0.0228	0.0209
0.0	0.0	0.0	463.4266	1468.5206	NaN	NaN	0.7601	0.8885	0.0234	0.0218	0.023	0.0227	0.0207
0.0	0.0	0.0	800.4266	-963.4794	NaN	NaN	1.3	0.8893	0.0234	0.0216	0.0228	0.0225	0.0204
0.0	0.0	0.0	-606.5734	888.5206	NaN	NaN	1.3	0.8897	0.0234	0.0216	0.0227	0.0224	0.0202
0.0	0.0	0.0	1696.4266	1454.5206	NaN	NaN	0.4616	0.89	0.0233	0.0216	0.0227	0.0223	0.0201
0.0	0.0	0.0	-1894.5734	2194.5206	NaN	NaN	1.3	0.8912	0.0232	0.0214	0.0226	0.0219	0.0199
0.0	0.0	0.0	1686.4266	-257.4794	NaN	NaN	-0.1802	0.8912	0.0232	0.0214	0.0226	0.0217	0.0198
0.0	0.0	0.0	-110.5734	4029.5206	NaN	NaN	1.0282	0.8917	0.0233	0.0211	0.0229	0.0213	0.0196
0.0	0.0	0.0	208.4266	2342.5206	NaN	NaN	0.9183	0.8915	0.0237	0.0208	0.0234	0.021	0.0195
0.0	0.0	0.0	106.4266	1667.5206	NaN	NaN	0.94	0.8921	0.0238	0.0204	0.0234	0.0208	0.0194
0.0	0.0	0.0	-877.5734	419.5206	NaN	NaN	-0.3	0.8914	0.0241	0.0203	0.0236	0.0209	0.0196
0.0	0.0	0.0	-1310.5734	1278.5206	NaN	NaN	-0.3	0.8909	0.0242	0.0202	0.0239	0.0209	0.0198
0.0	0.0	0.0	-23.5734	4715.5206	NaN	NaN	1.005	0.8903	0.0243	0.0201	0.0245	0.0208	0.02
0.0	0.0	0.0	-303.5734	3929.5206	NaN	NaN	1.0837	0.8911	0.024	0.0199	0.0243	0.0205	0.0201
0.0	0.0	0.0	471.4266	2500.5206	NaN	NaN	0.8414	0.8919	0.0238	0.0199	0.0238	0.0204	0.0203
0.0	0.0	0.0	-574.5734	-1272.4794	NaN	NaN	0.6889	0.8915	0.0239	0.0201	0.0236	0.0205	0.0205
0.0	0.0	0.0	-702.5734	3071.5206	NaN	NaN	1.2966	0.8909	0.0242	0.0203	0.024	0.0203	0.0205
0.0	0.0	0.0	-662.5734	3916.5206	NaN	NaN	1.2036	0.8913	0.0244	0.0203	0.0239	0.0198	0.0203
0.0	0.0	0.0	-1184.5734	1999.5206	NaN	NaN	1.3	0.8916	0.0243	0.0203	0.0239	0.0197	0.0203
0.0	0.0	0.0	2637.4266	536.5206	NaN	NaN	0.169	0.8914	0.0241	0.0205	0.024	0.0198	0.0203
0.0	0.0	0.0	60.4266	103.5206	NaN	NaN	0.6314	0.8923	0.0236	0.0205	0.0236	0.0198	0.0201
0.0	0.0	0.0	1275.4266	1246.5206	NaN	NaN	0.4943	0.891	0.0237	0.0209	0.0238	0.0203	0.0203
0.0	0.0	0.0	-276.5734	1836.5206	NaN	NaN	1.1773	0.8906	0.0236	0.021	0.0239	0.0207	0.0202
0.0	0.0	0.0	1107.4266	2486.5206	NaN	NaN	0.6919	0.889	0.0239	0.0215	0.0242	0.0212	0.0202
0.0	0.0	0.0	436.4266	3075.5206	NaN	NaN	0.8757	0.8892	0.0239	0.0215	0.0241	0.0213	0.02
0.0	0.0	0.0	512.4266	2119.5206	NaN	NaN	0.8053	0.8893	0.0238	0.0214	0.0241	0.0215	0.0199
0.0	0.0	0.0	1094.4266	339.5206	NaN	NaN	0.2368	0.8892	0.0237	0.0215	0.0241	0.0217	0.0198
0.0	0.0	0.0	-1496.5734	1298.5206	NaN	NaN	-0.3	0.8896	0.0237	0.0213	0.024	0.0217	0.0197
0.0	0.0	0.0	179.4266	1670.5206	NaN	NaN	0.903	0.8891	0.0238	0.0215	0.024	0.0219	0.0198
0.0	0.0	0.0	-285.5734	989.5206	NaN	NaN	1.3	0.889	0.0238	0.0215	0.0238	0.022	0.0198
0.0	0.0	0.0	-934.5734	524.5206	NaN	NaN	-0.3	0.889	0.0239	0.0216	0.0237	0.022	0.0198
0.0	0.0	0.0	20.4266	-560.4794	NaN	NaN	1.0378	0.8898	0.0238	0.0214	0.0233	0.0218	0.0199
0.0	0.0	0.0	-432.5734	3196.5206	NaN	NaN	1.1565	0.8888	0.0243	0.0213	0.0234	0.0222	0.0199
0.0	0.0	0.0	-2409.5734	2102.5206	NaN	NaN	-0.3	0.8889	0.0245	0.0209	0.0232	0.0224	0.0201
0.0	0.0	0.0	-445.5734	5098.5206	NaN	NaN	1.0958	0.8883	0.0247	0.0209	0.0229	0.0222	0.021
0.0	0.0	0.0	838.4266	2600.5206	NaN	NaN	0.7562	0.8879	0.025	0.0209	0.0227	0.022	0.0215
0.0	0.0	0.0	130.4266	1693.5206	NaN	NaN	0.9285	0.8873	0.0254	0.0209	0.0228	0.0221	0.0215
0.0	0.0	0.0	605.4266	2669.5206	NaN	NaN	0.8151	0.8885	0.0251	0.0205	0.0224	0.0219	0.0215
0.0	0.0	0.0	9773.4266	3487.5206	NaN	NaN	0.263	0.8874	0.0254	0.0208	0.0225	0.0216	0.0224
0.0	0.0	0.0	8816.4266	2776.5206	NaN	NaN	0.2395	0.8835	0.027	0.021	0.0236	0.0218	0.023
0.0	0.0	0.0	7271.4266	6148.5206	NaN	NaN	0.4582	0.8919	0.0249	0.0194	0.022	0.0203	0.0215
0.0	0.0	0.0	28984.4266	3318.5206	NaN	NaN	0.1027	0.8807	0.0293	0.0205	0.0252	0.0204	0.0239
0.0	0.0	0.0	-1276.5734	2575.5206	NaN	NaN	1.3	0.8818	0.0269	0.0207	0.0256	0.022	0.023
0.0	0.0	0.0	-506.5734	3038.5206	NaN	NaN	1.2001	0.8859	0.0257	0.0203	0.0241	0.0221	0.0219
0.0	0.0	0.0	-568.5734	3558.5206	NaN	NaN	1.1902	0.8906	0.0243	0.02	0.0228	0.0214	0.0209
0.0	0.0	0.0	1393.4266	1879.5206	NaN	NaN	0.5743	0.8887	0.0244	0.0204	0.0229	0.0218	0.0217
0.0	0.0	0.0	118.4266	483.5206	NaN	NaN	0.8033	0.8925	0.0235	0.0198	0.0223	0.0209	0.0209
0.0	0.0	0.0	736.4266	3488.5206	NaN	NaN	0.8257	0.8878	0.0245	0.0205	0.0241	0.0216	0.0216
0.0	0.0	0.0	-1141.5734	1427.5206	NaN	NaN	1.3	0.8868	0.0252	0.0205	0.0245	0.0213	0.0217
0.0	0.0	0.0	-635.5734	3762.5206	NaN	NaN	1.2033	0.8883	0.0251	0.0202	0.0237	0.021	0.0217
0.0	0.0	0.0	1277.4266	1506.5206	NaN	NaN	0.5411	0.8896	0.0247	0.0201	0.0233	0.0207	0.0215
0.0	0.0	0.0	1783.4266	3765.5206	NaN	NaN	0.6786	0.8883	0.0252	0.0203	0.0236	0.0208	0.0219
0.0	0.0	0.0	1500.4266	2011.5206	NaN	NaN	0.5728	0.8902	0.0248	0.0199	0.023	0.0207	0.0214
0.0	0.0	0.0	-1646.5734	1779.5206	NaN	NaN	1.3	0.8922	0.0242	0.0196	0.0223	0.0207	0.021
0.0	0.0	0.0	-530.5734	3043.5206	NaN	NaN	1.2111	0.8926	0.0241	0.0196	0.0221	0.0206	0.0209
0.0	0.0	0.0	1027.4266	598.5206	NaN	NaN	0.3681	0.8927	0.0241	0.0196	0.022	0.0207	0.021
0.0	0.0	0.0	-178.5734	2360.5206	NaN	NaN	1.0818	0.8906	0.0246	0.0195	0.0229	0.0212	0.0211
0.0	0.0	0.0	-6.5734	1645.5206	NaN	NaN	1.004	0.889	0.025	0.0196	0.0239	0.0212	0.0213
0.0	0.0	0.0	45.4266	3569.5206	NaN	NaN	0.9874	0.8884	0.0252	0.0197	0.0242	0.0211	0.0214
0.0	0.0	0.0	-164.5734	2686.5206	NaN	NaN	1.0653	0.8907	0.0244	0.0197	0.023	0.0211	0.0211
0.0	0.0	0.0	-265.5734	-1589.4794	NaN	NaN	0.8568	0.8932	0.0237	0.0198	0.0217	0.0207	0.0209
0.0	0.0	0.0	-629.5734	1437.5206	NaN	NaN	1.3	0.8926	0.0238	0.02	0.0219	0.0208	0.0209
0.0	0.0	0.0	-1302.5734	377.5206	NaN	NaN	-0.3	0.893	0.0237	0.0199	0.0219	0.0207	0.0208
0.0	0.0	0.0	-821.5734	269.5206	NaN	NaN	-0.3	0.8932	0.0237	0.0198	0.0219	0.0207	0.0207
0.0	0.0	0.0	8.4266	-1137.4794	NaN	NaN	1.0075	0.8934	0.0237	0.0196	0.0221	0.0208	0.0205
0.0	0.0	0.0	-202.5734	2070.5206	NaN	NaN	1.1084	0.8929	0.0238	0.0196	0.0223	0.021	0.0204
0.0	0.0	0.0	-1496.5734	-751.4794	NaN	NaN	0.3343	0.8939	0.0237	0.0193	0.0221	0.0208	0.0202
0.0	0.0	0.0	-624.5734	-1580.4794	NaN	NaN	0.7168	0.8924	0.0242	0.0193	0.0228	0.0212	0.0202
0.0	0.0	0.0	764.4266	3819.5206	NaN	NaN	0.8332	0.8906	0.0246	0.0193	0.0237	0.0211	0.0207
0.0	0.0	0.0	474.4266	2807.5206	NaN	NaN	0.8554	0.8909	0.0249	0.0193	0.0236	0.0207	0.0207
0.0	0.0	0.0	543.4266	-657.4794	NaN	NaN	1.3	0.8923	0.0246	0.0192	0.0229	0.0207	0.0205
0.0	0.0	0.0	838.4266	1688.5206	NaN	NaN	0.6682	0.8921	0.0246	0.0193	0.0229	0.0207	0.0205
0.0	0.0	0.0	-297.5734	2279.5206	NaN	NaN	1.1501	0.8933	0.0243	0.0192	0.0225	0.0205	0.0202
0.0	0.0	0.0	-1217.5734	895.5206	NaN	NaN	-0.3	0.8925	0.0243	0.0194	0.0224	0.0207	0.0205
0.0	0.0	0.0	-281.5734	377.5206	NaN	NaN	1.3	0.8924	0.0243	0.0195	0.0225	0.0208	0.0206
0.0	0.0	0.0	1439.4266	3041.5206	NaN	NaN	0.6788	0.8917	0.0246	0.0196	0.0226	0.0207	0.0208
0.0	0.0	0.0	-2461.5734	1648.5206	NaN	NaN	-0.3	0.8932	0.0243	0.0195	0.022	0.0203	0.0206
0.0	0.0	0.0	-146.5734	2658.5206	NaN	NaN	1.0584	0.8936	0.0243	0.0197	0.0218	0.02	0.0206
0.0	0.0	0.0	-266.5734	3632.5206	NaN	NaN	1.0792	0.8948	0.0242	0.0197	0.0213	0.0196	0.0204
0.0	0.0	0.0	-563.5734	-20.4794	NaN	NaN	0.0351	0.8958	0.0241	0.0197	0.0209	0.0195	0.02
0.0	0.0	0.0	1518.4266	-1922.4794	NaN	NaN	1.3	0.8965	0.024	0.0197	0.0207	0.0194	0.0198
0.0	0.0	0.0	1372.4266	1449.5206	NaN	NaN	0.5137	0.8958	0.0241	0.0198	0.0208	0.0195	0.0199
0.0	0.0	0.0	-753.5734	-361.4794	NaN	NaN	0.3242	0.896	0.0241	0.0198	0.0208	0.0197	0.0196
0.0	0.0	0.0	-579.5734	-607.4794	NaN	NaN	0.5118	0.8961	0.0239	0.0198	0.0208	0.0198	0.0196
0.0	0.0	0.0	555.4266	1781.5206	NaN	NaN	0.7623	0.896	0.024	0.0198	0.0208	0.0198	0.0196
0.0	0.0	0.0	425.4266	1386.5206	NaN	NaN	0.7652	0.8964	0.0239	0.0197	0.0206	0.0198	0.0197
0.0	0.0	0.0	1762.4266	807.5206	NaN	NaN	0.3142	0.896	0.0239	0.0197	0.0206	0.0198	0.0199
0.0	0.0	0.0	848.4266	2063.5206	NaN	NaN	0.7086	0.8961	0.0239	0.0197	0.0206	0.0197	0.0199
0.0	0.0	0.0	339.4266	3597.5206	NaN	NaN	0.9138	0.8961	0.024	0.0197	0.0205	0.0197	0.0199
0.0	0.0	0.0	110.4266	161.5206	NaN	NaN	0.5939	0.8963	0.0239	0.0198	0.0203	0.0199	0.0197
0.0	0.0	0.0	-1546.5734	320.5206	NaN	NaN	-0.2614	0.8958	0.0238	0.0202	0.0204	0.02	0.0198
0.0	0.0	0.0	-1950.5734	2598.5206	NaN	NaN	1.3	0.8961	0.0236	0.0203	0.0204	0.0199	0.0198
0.0	0.0	0.0	-1779.5734	2970.5206	NaN	NaN	1.3	0.8964	0.0233	0.0203	0.0204	0.0198	0.0198
0.0	0.0	0.0	-168.5734	-2662.4794	NaN	NaN	0.9405	0.8966	0.0229	0.0204	0.0204	0.0199	0.0198
0.0	0.0	0.0	972.4266	1062.5206	NaN	NaN	0.5221	0.8977	0.0225	0.0204	0.0201	0.0196	0.0197
0.0	0.0	0.0	-1907.5734	-368.4794	NaN	NaN	0.1619	0.8981	0.0224	0.0204	0.0199	0.0195	0.0198
0.0	0.0	0.0	-341.5734	2556.5206	NaN	NaN	1.1542	0.8988	0.0222	0.0203	0.0195	0.0192	0.02
0.0	0.0	0.0	1063.4266	2670.5206	NaN	NaN	0.7152	0.8991	0.0222	0.0202	0.0194	0.019	0.02
0.0	0.0	0.0	-119.5734	2266.5206	NaN	NaN	1.0557	0.8992	0.0222	0.0202	0.0194	0.0189	0.02
0.0	0.0	0.0	874.4266	1286.5206	NaN	NaN	0.5954	0.8988	0.0222	0.0203	0.0196	0.0191	0.02
0.0	0.0	0.0	657.4266	2263.5206	NaN	NaN	0.7749	0.8988	0.0221	0.0203	0.0197	0.0191	0.02
0.0	0.0	0.0	355.4266	92.5206	NaN	NaN	0.2065	0.8983	0.0222	0.0202	0.02	0.0192	0.02
0.0	0.0	0.0	1186.4266	-504.4794	NaN	NaN	-0.3	0.898	0.0222	0.0202	0.0203	0.0192	0.0201
0.0	0.0	0.0	354.4266	1581.5206	NaN	NaN	0.8169	0.8983	0.0222	0.0202	0.0202	0.019	0.0201
0.0	0.0	0.0	-447.5734	304.5206	NaN	NaN	-0.3	0.898	0.0223	0.0202	0.0203	0.019	0.0201
0.0	0.0	0.0	-1547.5734	1974.5206	NaN	NaN	1.3	0.898	0.0223	0.0201	0.0204	0.019	0.0201
0.0	0.0	0.0	782.4266	1690.5206	NaN	NaN	0.6836	0.898	0.0224	0.0202	0.0204	0.019	0.0201
0.0	0.0	0.0	-1172.5734	1265.5206	NaN	NaN	1.3	0.8979	0.0224	0.0201	0.0205	0.0191	0.02
0.0	0.0	0.0	-867.5734	2328.5206	NaN	NaN	1.3	0.8981	0.0224	0.0201	0.0204	0.019	0.02
0.0	0.0	0.0	-1016.5734	945.5206	NaN	NaN	-0.3	0.8985	0.0223	0.02	0.0203	0.019	0.0199
0.0	0.0	0.0	1170.4266	131.5206	NaN	NaN	0.101	0.8985	0.0223	0.0201	0.0201	0.019	0.02
0.0	0.0	0.0	2129.4266	1588.5206	NaN	NaN	0.4273	0.8977	0.0227	0.0203	0.0202	0.019	0.0202
0.0	0.0	0.0	-859.5734	941.5206	NaN	NaN	1.3	0.8983	0.0226	0.02	0.02	0.0191	0.02
0.0	0.0	0.0	982.4266	2605.5206	NaN	NaN	0.7262	0.8964	0.0231	0.0203	0.0204	0.0195	0.0203
0.0	0.0	0.0	-1036.5734	3128.5206	NaN	NaN	1.3	0.8968	0.0231	0.0201	0.0203	0.0196	0.0201
0.0	0.0	0.0	-478.5734	-88.4794	NaN	NaN	0.156	0.8972	0.0228	0.0201	0.0202	0.0198	0.0198
0.0	0.0	0.0	372.4266	1107.5206	NaN	NaN	0.7484	0.8973	0.0228	0.0201	0.0202	0.0199	0.0198
0.0	0.0	0.0	148.4266	-1573.4794	NaN	NaN	1.1042	0.8976	0.0227	0.0201	0.02	0.0198	0.0197
0.0	0.0	0.0	1919.4266	2513.5206	NaN	NaN	0.567	0.8955	0.0235	0.0205	0.0204	0.0199	0.0202
0.0	0.0	0.0	654.4266	4525.5206	NaN	NaN	0.8737	0.8966	0.0234	0.0203	0.0202	0.0195	0.0201
0.0	0.0	0.0	-598.5734	1165.5206	NaN	NaN	1.3	0.8973	0.0232	0.0201	0.0199	0.0195	0.0201
0.0	0.0	0.0	-485.5734	3975.5206	NaN	NaN	1.1391	0.8972	0.0231	0.0202	0.0199	0.0194	0.0202
0.0	0.0	0.0	902.4266	1604.5206	NaN	NaN	0.64	0.8975	0.0231	0.0202	0.0197	0.0192	0.0203
0.0	0.0	0.0	-180.5734	1470.5206	NaN	NaN	1.14	0.8984	0.0229	0.02	0.0195	0.0192	0.0201
0.0	0.0	0.0	98.4266	-103.4794	NaN	NaN	1.3	0.899	0.0227	0.0198	0.0194	0.0194	0.0197
0.0	0.0	0.0	82.4266	443.5206	NaN	NaN	0.8433	0.899	0.0228	0.0197	0.0194	0.0195	0.0195
0.0	0.0	0.0	-82.5734	1395.5206	NaN	NaN	1.0629	0.8995	0.0227	0.0197	0.0193	0.0193	0.0196
0.0	0.0	0.0	-439.5734	2143.5206	NaN	NaN	1.258	0.9004	0.0224	0.0196	0.0192	0.0189	0.0195
0.0	0.0	0.0	-208.5734	3191.5206	NaN	NaN	1.0699	0.9009	0.0222	0.0199	0.0191	0.0184	0.0195
0.0	0.0	0.0	-619.5734	3661.5206	NaN	NaN	1.2037	0.8993	0.0227	0.0205	0.0194	0.0179	0.0202
0.0	0.0	0.0	1102.4266	1929.5206	NaN	NaN	0.6364	0.8999	0.0227	0.0203	0.0192	0.018	0.0198
0.0	0.0	0.0	1474.4266	4469.5206	NaN	NaN	0.7519	0.899	0.023	0.0203	0.0194	0.0185	0.0198
0.0	0.0	0.0	-1238.5734	-880.4794	NaN	NaN	0.4155	0.9006	0.0229	0.0192	0.0192	0.019	0.019
0.0	0.0	0.0	-646.5734	2104.5206	NaN	NaN	1.3	0.8998	0.023	0.0195	0.0195	0.0192	0.019
0.0	0.0	0.0	-1423.5734	3156.5206	NaN	NaN	1.3	0.9009	0.0226	0.0195	0.0195	0.0188	0.0188
0.0	0.0	0.0	1094.4266	755.5206	NaN	NaN	0.4084	0.9002	0.0226	0.0199	0.0197	0.0185	0.0191
0.0	0.0	0.0	856.4266	938.5206	NaN	NaN	0.5229	0.9008	0.0224	0.0197	0.0197	0.0183	0.019
0.0	0.0	0.0	59.4266	1339.5206	NaN	NaN	0.9575	0.8987	0.023	0.0205	0.0201	0.0182	0.0195
0.0	0.0	0.0	-203.5734	522.5206	NaN	NaN	1.3	0.9011	0.0226	0.0196	0.0196	0.0182	0.0189
0.0	0.0	0.0	-1095.5734	831.5206	NaN	NaN	-0.3	0.901	0.0226	0.0196	0.0197	0.0184	0.0188
0.0	0.0	0.0	707.4266	-1725.4794	NaN	NaN	1.3	0.9017	0.0224	0.0195	0.0196	0.0182	0.0186
0.0	0.0	0.0	-500.5734	198.5206	NaN	NaN	-0.3	0.9027	0.0219	0.0196	0.0195	0.0178	0.0185
0.0	0.0	0.0	2169.4266	-1377.4794	NaN	NaN	-0.3	0.9019	0.022	0.0203	0.0197	0.0173	0.0189
0.0	0.0	0.0	1847.4266	1402.5206	NaN	NaN	0.4316	0.9004	0.0224	0.0208	0.0199	0.0172	0.0194
0.0	0.0	0.0	1184.4266	203.5206	NaN	NaN	0.1466	0.9014	0.0223	0.0203	0.0196	0.0172	0.0192
0.0	0.0	0.0	-370.5734	4712.5206	NaN	NaN	1.0853	0.9	0.0227	0.0205	0.0199	0.0174	0.0196
0.0	0.0	0.0	-2878.5734	540.5206	NaN	NaN	-0.2312	0.9019	0.0223	0.0196	0.0195	0.0176	0.0191
0.0	0.0	0.0	235.4266	1958.5206	NaN	NaN	0.8927	0.9004	0.0225	0.0201	0.0198	0.0176	0.0195
0.0	0.0	0.0	-321.5734	2922.5206	NaN	NaN	1.1236	0.9012	0.0223	0.0198	0.0197	0.0178	0.0193
0.0	0.0	0.0	700.4266	-305.4794	NaN	NaN	-0.3	0.9012	0.0222	0.0198	0.0198	0.0178	0.0193
0.0	0.0	0.0	1173.4266	2666.5206	NaN	NaN	0.6944	0.9007	0.0222	0.0202	0.0198	0.0176	0.0196
0.0	0.0	0.0	-597.5734	2039.5206	NaN	NaN	1.3	0.9016	0.0219	0.0198	0.0196	0.0176	0.0194
0.0	0.0	0.0	1274.4266	2626.5206	NaN	NaN	0.6733	0.9005	0.022	0.0203	0.0197	0.0177	0.0198
0.0	0.0	0.0	-908.5734	-624.4794	NaN	NaN	0.4073	0.9008	0.0219	0.0202	0.0196	0.0177	0.0198
0.0	0.0	0.0	-358.5734	2639.5206	NaN	NaN	1.1572	0.8999	0.0221	0.0204	0.0198	0.0178	0.02
0.0	0.0	0.0	2713.4266	574.5206	NaN	NaN	0.1747	0.9	0.0221	0.0199	0.0197	0.0184	0.0199
0.0	0.0	0.0	216.4266	-531.4794	NaN	NaN	1.3	0.8993	0.0221	0.02	0.0198	0.0188	0.0199
0.0	0.0	0.0	622.4266	340.5206	NaN	NaN	0.3536	0.9	0.0219	0.0199	0.0197	0.0186	0.0198
0.0	0.0	0.0	-438.5734	6913.5206	NaN	NaN	1.0677	0.8989	0.0222	0.0205	0.0199	0.0184	0.0202
0.0	0.0	0.0	22.4266	-538.4794	NaN	NaN	1.0435	0.9009	0.0219	0.0198	0.0195	0.0183	0.0197
0.0	0.0	0.0	2162.4266	3722.5206	NaN	NaN	0.6325	0.8988	0.0224	0.0206	0.0199	0.0181	0.0202
0.0	0.0	0.0	-1009.5734	1551.5206	NaN	NaN	1.3	0.9007	0.0222	0.0198	0.0196	0.0181	0.0196
0.0	0.0	0.0	1432.4266	2131.5206	NaN	NaN	0.5981	0.8992	0.0225	0.0202	0.0199	0.0183	0.0199
0.0	0.0	0.0	714.4266	60.5206	NaN	NaN	0.0781	0.8998	0.0224	0.0198	0.0198	0.0186	0.0196
0.0	0.0	0.0	963.4266	1284.5206	NaN	NaN	0.5714	0.8993	0.0225	0.0199	0.02	0.0188	0.0196
0.0	0.0	0.0	-439.5734	-588.4794	NaN	NaN	0.5724	0.9003	0.0222	0.0196	0.0198	0.0189	0.0192
0.0	0.0	0.0	-663.5734	755.5206	NaN	NaN	1.3	0.9005	0.0221	0.0197	0.0197	0.0189	0.0192
0.0	0.0	0.0	273.4266	-1116.4794	NaN	NaN	1.3	0.9012	0.022	0.0194	0.0195	0.0189	0.019
0.0	0.0	0.0	861.4266	2638.5206	NaN	NaN	0.7539	0.9016	0.0216	0.0195	0.0195	0.0186	0.0191
0.0	0.0	0.0	339.4266	1186.5206	NaN	NaN	0.7776	0.9029	0.0213	0.0193	0.0192	0.0183	0.0189
0.0	0.0	0.0	-844.5734	3298.5206	NaN	NaN	1.3	0.9021	0.0213	0.0197	0.0194	0.0182	0.0193
0.0	0.0	0.0	1482.4266	2965.5206	NaN	NaN	0.6667	0.9021	0.0215	0.0196	0.0192	0.0184	0.0193
0.0	0.0	0.0	-1505.5734	1933.5206	NaN	NaN	1.3	0.9033	0.0212	0.0191	0.0189	0.0186	0.0189
0.0	0.0	0.0	-4.5734	2302.5206	NaN	NaN	1.002	0.9024	0.0214	0.0194	0.0191	0.0188	0.019
0.0	0.0	0.0	-1232.5734	1290.5206	NaN	NaN	1.3	0.9037	0.0212	0.019	0.0189	0.0185	0.0187
0.0	0.0	0.0	2038.4266	3341.5206	NaN	NaN	0.6211	0.9027	0.0213	0.0197	0.0192	0.0182	0.0189
0.0	0.0	0.0	-1378.5734	1462.5206	NaN	NaN	1.3	0.9039	0.0212	0.019	0.019	0.0183	0.0186
0.0	0.0	0.0	-1565.5734	994.5206	NaN	NaN	-0.3	0.9033	0.0213	0.0191	0.0192	0.0185	0.0186
0.0	0.0	0.0	-1536.5734	3161.5206	NaN	NaN	1.3	0.9036	0.0213	0.0191	0.0192	0.0182	0.0185
0.0	0.0	0.0	941.4266	1379.5206	NaN	NaN	0.5944	0.9033	0.0214	0.0193	0.0192	0.0182	0.0186
0.0	0.0	0.0	349.4266	972.5206	NaN	NaN	0.7357	0.9039	0.0214	0.019	0.0192	0.0181	0.0184
0.0	0.0	0.0	106.4266	3760.5206	NaN	NaN	0.9725	0.9031	0.0214	0.0196	0.0193	0.0179	0.0186
0.0	0.0	0.0	3.4266	739.5206	NaN	NaN	0.9954	0.904	0.0214	0.0192	0.0192	0.0178	0.0184
0.0	0.0	0.0	193.4266	4885.5206	NaN	NaN	0.9619	0.9028	0.0215	0.0197	0.0194	0.0178	0.0188
0.0	0.0	0.0	63.4266	1323.5206	NaN	NaN	0.9543	0.9033	0.0217	0.0193	0.0193	0.0179	0.0186
0.0	0.0	0.0	-51.5734	1214.5206	NaN	NaN	1.0443	0.9026	0.0218	0.0193	0.0194	0.0181	0.0187
0.0	0.0	0.0	-1502.5734	2428.5206	NaN	NaN	1.3	0.9023	0.022	0.0193	0.0195	0.0182	0.0188
0.0	0.0	0.0	215.4266	3656.5206	NaN	NaN	0.9444	0.901	0.0222	0.0195	0.0198	0.0185	0.019
0.0	0.0	0.0	-788.5734	828.5206	NaN	NaN	1.3	0.9002	0.0225	0.0195	0.02	0.0189	0.019
0.0	0.0	0.0	-624.5734	4538.5206	NaN	NaN	1.1596	0.8993	0.0223	0.0199	0.0202	0.019	0.0192
0.0	0.0	0.0	-264.5734	-2782.4794	NaN	NaN	0.9132	0.8983	0.0221	0.0201	0.0207	0.0194	0.0195
0.0	0.0	0.0	477.4266	-1065.4794	NaN	NaN	1.3	0.8993	0.0218	0.0201	0.0205	0.019	0.0193
0.0	0.0	0.0	1077.4266	1283.5206	NaN	NaN	0.5436	0.9008	0.0215	0.02	0.0202	0.0185	0.019
0.0	0.0	0.0	-312.5734	1614.5206	NaN	NaN	1.2401	0.9008	0.0215	0.0201	0.0202	0.0184	0.019
0.0	0.0	0.0	-986.5734	781.5206	NaN	NaN	-0.3	0.9005	0.0217	0.02	0.0203	0.0185	0.019
0.0	0.0	0.0	-1007.5734	2827.5206	NaN	NaN	1.3	0.9004	0.0218	0.02	0.0202	0.0186	0.019
0.0	0.0	0.0	453.4266	-110.4794	NaN	NaN	-0.3	0.8996	0.0221	0.02	0.0203	0.0189	0.0191
0.0	0.0	0.0	-474.5734	-973.4794	NaN	NaN	0.6723	0.8992	0.0222	0.02	0.0203	0.019	0.0192
0.0	0.0	0.0	-1130.5734	1547.5206	NaN	NaN	1.3	0.8997	0.0222	0.0199	0.0202	0.019	0.0191
0.0	0.0	0.0	-507.5734	2802.5206	NaN	NaN	1.2212	0.8995	0.0224	0.0198	0.0201	0.0191	0.0192
0.0	0.0	0.0	291.4266	1729.5206	NaN	NaN	0.8558	0.8989	0.0226	0.0197	0.0201	0.0194	0.0193
0.0	0.0	0.0	-1601.5734	1794.5206	NaN	NaN	1.3	0.8984	0.0228	0.0197	0.0201	0.0196	0.0194
0.0	0.0	0.0	-1425.5734	5426.5206	NaN	NaN	1.3	0.8978	0.0229	0.0199	0.0202	0.0197	0.0195
0.0	0.0	0.0	1294.4266	1212.5206	NaN	NaN	0.4837	0.8978	0.0229	0.0199	0.0201	0.0197	0.0196
0.0	0.0	0.0	696.4266	2731.5206	NaN	NaN	0.7968	0.8973	0.0229	0.0201	0.0203	0.0197	0.0198
0.0	0.0	0.0	498.4266	1874.5206	NaN	NaN	0.79	0.8982	0.0229	0.0198	0.0201	0.0194	0.0195
0.0	0.0	0.0	-1206.5734	-335.4794	NaN	NaN	0.2176	0.8984	0.0229	0.0198	0.0202	0.0194	0.0193
0.0	0.0	0.0	1017.4266	844.5206	NaN	NaN	0.4536	0.8979	0.023	0.02	0.0203	0.0194	0.0195
0.0	0.0	0.0	-199.5734	2354.5206	NaN	NaN	1.0926	0.8987	0.0228	0.0199	0.0201	0.019	0.0195
0.0	0.0	0.0	-681.5734	2710.5206	NaN	NaN	1.3	0.8993	0.0227	0.0199	0.0199	0.0188	0.0194
0.0	0.0	0.0	21.4266	970.5206	NaN	NaN	0.9784	0.8996	0.0226	0.0198	0.0199	0.0187	0.0193
0.0	0.0	0.0	340.4266	1542.5206	NaN	NaN	0.8192	0.8998	0.0226	0.0198	0.0199	0.0187	0.0193
0.0	0.0	0.0	-915.5734	2283.5206	NaN	NaN	1.3	0.9003	0.0224	0.0198	0.0197	0.0185	0.0193
0.0	0.0	0.0	57.4266	3003.5206	NaN	NaN	0.9812	0.9011	0.0221	0.0198	0.0196	0.0182	0.0192
0.0	0.0	0.0	302.4266	3113.5206	NaN	NaN	0.9115	0.9014	0.022	0.0199	0.0195	0.018	0.0192
0.0	0.0	0.0	513.4266	1799.5206	NaN	NaN	0.778	0.9017	0.0219	0.0199	0.0194	0.0178	0.0192
0.0	0.0	0.0	881.4266	4549.5206	NaN	NaN	0.8377	0.9009	0.0221	0.0202	0.0197	0.0177	0.0195
0.0	0.0	0.0	1227.4266	2701.5206	NaN	NaN	0.6876	0.9022	0.022	0.0197	0.0194	0.0177	0.0191
0.0	0.0	0.0	2419.4266	1571.5206	NaN	NaN	0.3938	0.9017	0.0221	0.0196	0.0194	0.018	0.0191
0.0	0.0	0.0	-1019.5734	-970.4794	NaN	NaN	0.4877	0.9015	0.0221	0.0195	0.0195	0.0183	0.019
0.0	0.0	0.0	682.4266	1986.5206	NaN	NaN	0.7443	0.9015	0.0218	0.02	0.0195	0.018	0.0192
0.0	0.0	0.0	177.4266	695.5206	NaN	NaN	0.7967	0.9024	0.0216	0.0197	0.0193	0.0179	0.019
0.0	0.0	0.0	-367.5734	1680.5206	NaN	NaN	1.28	0.9025	0.0214	0.0199	0.0194	0.0177	0.019
0.0	0.0	0.0	809.4266	1138.5206	NaN	NaN	0.5845	0.9033	0.0213	0.0198	0.0193	0.0174	0.0188
0.0	0.0	0.0	371.4266	2305.5206	NaN	NaN	0.8612	0.9024	0.0214	0.0203	0.0195	0.0172	0.0191
0.0	0.0	0.0	566.4266	2628.5206	NaN	NaN	0.8227	0.9029	0.0215	0.0201	0.0193	0.0172	0.019
0.0	0.0	0.0	130.4266	-431.4794	NaN	NaN	1.3	0.9042	0.0212	0.0196	0.019	0.0173	0.0187
0.0	0.0	0.0	-453.5734	4232.5206	NaN	NaN	1.12	0.9025	0.0214	0.0202	0.0194	0.0175	0.019
0.0	0.0	0.0	-1395.5734	2632.5206	NaN	NaN	1.3	0.9033	0.0213	0.0198	0.0193	0.0176	0.0187
0.0	0.0	0.0	-824.5734	1347.5206	NaN	NaN	1.3	0.9027	0.0212	0.02	0.0195	0.0179	0.0188
0.0	0.0	0.0	-420.5734	-1513.4794	NaN	NaN	0.7825	0.9029	0.0209	0.0199	0.0196	0.0179	0.0187
0.0	0.0	0.0	-126.5734	1367.5206	NaN	NaN	1.102	0.9036	0.0206	0.0201	0.0196	0.0175	0.0186
0.0	0.0	0.0	-809.5734	2210.5206	NaN	NaN	1.3	0.9038	0.0205	0.0202	0.0196	0.0174	0.0185
0.0	0.0	0.0	-301.5734	1538.5206	NaN	NaN	1.2438	0.9036	0.0206	0.0202	0.0196	0.0175	0.0185
0.0	0.0	0.0	-861.5734	-156.4794	NaN	NaN	0.1537	0.9043	0.0204	0.0199	0.0196	0.0175	0.0183
0.0	0.0	0.0	-1378.5734	2466.5206	NaN	NaN	1.3	0.904	0.0204	0.0203	0.0196	0.0173	0.0184
0.0	0.0	0.0	807.4266	-553.4794	NaN	NaN	-0.3	0.9052	0.0202	0.0201	0.0194	0.017	0.0182
0.0	0.0	0.0	1886.4266	2935.5206	NaN	NaN	0.6088	0.9033	0.0206	0.0207	0.0197	0.0169	0.0187
0.0	0.0	0.0	1190.4266	1522.5206	NaN	NaN	0.5612	0.9047	0.0207	0.0201	0.0194	0.0169	0.0183
0.0	0.0	0.0	-498.5734	2256.5206	NaN	NaN	1.2836	0.9038	0.0209	0.0202	0.0195	0.0171	0.0185
0.0	0.0	0.0	-566.5734	1927.5206	NaN	NaN	1.3	0.9041	0.021	0.0198	0.0194	0.0172	0.0185
0.0	0.0	0.0	-17.5734	3184.5206	NaN	NaN	1.0055	0.9029	0.0213	0.02	0.0195	0.0175	0.0187
0.0	0.0	0.0	-972.5734	-984.4794	NaN	NaN	0.503	0.9028	0.0214	0.0198	0.0195	0.0177	0.0188
0.0	0.0	0.0	295.4266	2515.5206	NaN	NaN	0.8949	0.9016	0.0216	0.0203	0.0197	0.0177	0.0191
0.0	0.0	0.0	-501.5734	658.5206	NaN	NaN	1.3	0.9022	0.0216	0.02	0.0196	0.0177	0.019
0.0	0.0	0.0	1069.4266	2058.5206	NaN	NaN	0.6581	0.9011	0.0218	0.0205	0.0198	0.0176	0.0194
0.0	0.0	0.0	-1677.5734	417.5206	NaN	NaN	-0.3	0.9028	0.0215	0.0199	0.0194	0.0174	0.019
0.0	0.0	0.0	892.4266	2725.5206	NaN	NaN	0.7533	0.902	0.0216	0.0203	0.0195	0.0172	0.0193
0.0	0.0	0.0	490.4266	1401.5206	NaN	NaN	0.7408	0.9023	0.0217	0.0201	0.0194	0.0171	0.0194
0.0	0.0	0.0	-571.5734	663.5206	NaN	NaN	1.3	0.9021	0.0218	0.0201	0.0194	0.0171	0.0195
0.0	0.0	0.0	165.4266	3565.5206	NaN	NaN	0.9557	0.9019	0.022	0.02	0.0193	0.0173	0.0195
0.0	0.0	0.0	1216.4266	744.5206	NaN	NaN	0.3797	0.9021	0.0219	0.0197	0.0192	0.0177	0.0193
0.0	0.0	0.0	634.4266	-1280.4794	NaN	NaN	1.3	0.902	0.0218	0.0198	0.0193	0.0178	0.0193
0.0	0.0	0.0	-43.5734	4206.5206	NaN	NaN	1.0105	0.9014	0.0219	0.0201	0.0194	0.0176	0.0196
0.0	0.0	0.0	1173.4266	1017.5206	NaN	NaN	0.4644	0.9018	0.0219	0.02	0.0193	0.0175	0.0195
0.0	0.0	0.0	645.4266	528.5206	NaN	NaN	0.4502	0.9011	0.022	0.0203	0.0195	0.0174	0.0198
0.0	0.0	0.0	294.4266	2232.5206	NaN	NaN	0.8835	0.9013	0.0221	0.0202	0.0194	0.0172	0.0197
0.0	0.0	0.0	480.4266	1749.5206	NaN	NaN	0.7846	0.9017	0.0221	0.02	0.0193	0.0174	0.0196
0.0	0.0	0.0	-91.5734	1331.5206	NaN	NaN	1.0739	0.9013	0.0221	0.0199	0.0192	0.0178	0.0197
0.0	0.0	0.0	-1129.5734	853.5206	NaN	NaN	-0.3	0.9015	0.0219	0.0198	0.0192	0.018	0.0196
0.0	0.0	0.0	-1215.5734	4446.5206	NaN	NaN	1.3	0.9011	0.0219	0.0201	0.0192	0.018	0.0198
0.0	0.0	0.0	-1931.5734	1632.5206	NaN	NaN	-0.3	0.9011	0.0218	0.02	0.0192	0.0182	0.0197
0.0	0.0	0.0	984.4266	-987.4794	NaN	NaN	1.3	0.9015	0.0215	0.02	0.0192	0.0182	0.0196
0.0	0.0	0.0	771.4266	2889.5206	NaN	NaN	0.7893	0.901	0.0215	0.0205	0.0192	0.0178	0.0199
0.0	0.0	0.0	-1307.5734	708.5206	NaN	NaN	-0.3	0.9023	0.0212	0.0202	0.0189	0.0176	0.0197
0.0	0.0	0.0	1268.4266	3506.5206	NaN	NaN	0.7344	0.9007	0.0216	0.0209	0.0192	0.0173	0.0203
0.0	0.0	0.0	1499.4266	1761.5206	NaN	NaN	0.5402	0.9	0.022	0.021	0.0192	0.0173	0.0205
0.0	0.0	0.0	-377.5734	1268.5206	NaN	NaN	1.3	0.9012	0.0217	0.0204	0.0191	0.0177	0.0199
0.0	0.0	0.0	-649.5734	119.5206	NaN	NaN	-0.2255	0.901	0.0217	0.0201	0.0193	0.0182	0.0196
0.0	0.0	0.0	-351.5734	-1772.4794	NaN	NaN	0.8345	0.901	0.0216	0.02	0.0195	0.0185	0.0195
0.0	0.0	0.0	1071.4266	-1627.4794	NaN	NaN	1.3	0.9014	0.0213	0.02	0.0196	0.0183	0.0194
0.0	0.0	0.0	80.4266	1397.5206	NaN	NaN	0.9456	0.9024	0.021	0.0201	0.0195	0.0178	0.0192
0.0	0.0	0.0	-965.5734	37.5206	NaN	NaN	-0.0404	0.9036	0.0207	0.0201	0.0192	0.0174	0.0189
0.0	0.0	0.0	-1515.5734	2818.5206	NaN	NaN	1.3	0.9025	0.0209	0.0207	0.0194	0.0171	0.0194
0.0	0.0	0.0	1047.4266	1758.5206	NaN	NaN	0.6267	0.9011	0.0216	0.021	0.0195	0.017	0.0198
0.0	0.0	0.0	1292.4266	1270.5206	NaN	NaN	0.4957	0.9023	0.0214	0.0206	0.0192	0.0169	0.0196
0.0	0.0	0.0	795.4266	2123.5206	NaN	NaN	0.7275	0.9007	0.022	0.021	0.0194	0.017	0.0199
0.0	0.0	0.0	-334.5734	2323.5206	NaN	NaN	1.1682	0.9024	0.0217	0.0202	0.0192	0.0171	0.0194
0.0	0.0	0.0	-1015.5734	3078.5206	NaN	NaN	1.3	0.9025	0.0217	0.02	0.0192	0.0173	0.0192
0.0	0.0	0.0	669.4266	877.5206	NaN	NaN	0.5673	0.9022	0.0217	0.02	0.0193	0.0175	0.0192
0.0	0.0	0.0	-82.5734	566.5206	NaN	NaN	1.1706	0.9025	0.0216	0.02	0.0193	0.0176	0.0191
0.0	0.0	0.0	1321.4266	-294.4794	NaN	NaN	-0.2868	0.902	0.0216	0.0201	0.0194	0.0177	0.0192
0.0	0.0	0.0	-1122.5734	-95.4794	NaN	NaN	0.0784	0.9019	0.0215	0.0202	0.0194	0.0177	0.0192
0.0	0.0	0.0	276.4266	434.5206	NaN	NaN	0.6112	0.9019	0.0214	0.0205	0.0194	0.0174	0.0194
0.0	0.0	0.0	-3.5734	5227.5206	NaN	NaN	1.0007	0.8989	0.0224	0.0217	0.0198	0.017	0.0202
0.0	0.0	0.0	-1138.5734	2485.5206	NaN	NaN	1.3	0.901	0.022	0.021	0.0194	0.017	0.0196
0.0	0.0	0.0	-998.5734	1256.5206	NaN	NaN	1.3	0.9015	0.0219	0.0209	0.0193	0.0168	0.0196
0.0	0.0	0.0	-425.5734	3144.5206	NaN	NaN	1.1565	0.9006	0.0223	0.0212	0.0193	0.0167	0.0199
0.0	0.0	0.0	1463.4266	675.5206	NaN	NaN	0.3158	0.9022	0.0219	0.0206	0.019	0.0167	0.0195
0.0	0.0	0.0	1258.4266	2287.5206	NaN	NaN	0.6451	0.9026	0.0218	0.0203	0.019	0.0169	0.0194
0.0	0.0	0.0	-1086.5734	935.5206	NaN	NaN	-0.3	0.9029	0.0216	0.02	0.0189	0.0171	0.0193
0.0	0.0	0.0	193.4266	2363.5206	NaN	NaN	0.9244	0.9029	0.0216	0.0201	0.0189	0.0171	0.0194
0.0	0.0	0.0	-313.5734	3824.5206	NaN	NaN	1.0893	0.9017	0.0221	0.0205	0.019	0.0171	0.0197
0.0	0.0	0.0	-743.5734	-209.4794	NaN	NaN	0.2198	0.9034	0.0215	0.0199	0.0188	0.017	0.0192
0.0	0.0	0.0	1945.4266	1978.5206	NaN	NaN	0.5042	0.9031	0.0217	0.0203	0.0188	0.0168	0.0194
0.0	0.0	0.0	1349.4266	2860.5206	NaN	NaN	0.6795	0.9023	0.0219	0.0207	0.019	0.0165	0.0196
0.0	0.0	0.0	1577.4266	3581.5206	NaN	NaN	0.6942	0.9021	0.0221	0.0208	0.019	0.0163	0.0197
0.0	0.0	0.0	1576.4266	3696.5206	NaN	NaN	0.701	0.9017	0.0223	0.0208	0.0191	0.0163	0.0197
0.0	0.0	0.0	-877.5734	1640.5206	NaN	NaN	1.3	0.9043	0.0217	0.0197	0.0188	0.0166	0.0189
0.0	0.0	0.0	1596.4266	570.5206	NaN	NaN	0.2633	0.9041	0.0216	0.0195	0.0189	0.0171	0.0188
0.0	0.0	0.0	-975.5734	1567.5206	NaN	NaN	1.3	0.9039	0.0215	0.0195	0.0191	0.0172	0.0188
0.0	0.0	0.0	126.4266	-185.4794	NaN	NaN	1.3	0.9036	0.0216	0.0195	0.0192	0.0175	0.0186
0.0	0.0	0.0	1413.4266	1.5206	NaN	NaN	0.0011	0.904	0.0214	0.0193	0.0192	0.0177	0.0184
0.0	0.0	0.0	-2039.5734	483.5206	NaN	NaN	-0.3	0.9043	0.0211	0.0195	0.0192	0.0176	0.0183
0.0	0.0	0.0	-405.5734	1480.5206	NaN	NaN	1.3	0.9041	0.021	0.0199	0.0193	0.0172	0.0185
0.0	0.0	0.0	1380.4266	3600.5206	NaN	NaN	0.7229	0.9019	0.0217	0.0206	0.0197	0.0171	0.019
0.0	0.0	0.0	157.4266	990.5206	NaN	NaN	0.8629	0.9038	0.0214	0.0197	0.0193	0.0174	0.0184
0.0	0.0	0.0	848.4266	-1888.4794	NaN	NaN	1.3	0.9042	0.0212	0.0194	0.0192	0.0178	0.0182
0.0	0.0	0.0	-601.5734	1280.5206	NaN	NaN	1.3	0.904	0.021	0.0195	0.0193	0.0179	0.0183
0.0	0.0	0.0	-426.5734	2131.5206	NaN	NaN	1.2502	0.9036	0.021	0.0196	0.0193	0.0182	0.0183
0.0	0.0	0.0	-1068.5734	-42.4794	NaN	NaN	0.0382	0.9032	0.021	0.0195	0.0195	0.0184	0.0184
0.0	0.0	0.0	-2579.5734	734.5206	NaN	NaN	-0.3	0.9039	0.0208	0.0196	0.0194	0.0181	0.0182
0.0	0.0	0.0	-733.5734	1457.5206	NaN	NaN	1.3	0.9043	0.0208	0.0197	0.0193	0.0178	0.0181
0.0	0.0	0.0	1028.4266	3526.5206	NaN	NaN	0.7742	0.9035	0.0211	0.0199	0.0194	0.0178	0.0183
0.0	0.0	0.0	-972.5734	2326.5206	NaN	NaN	1.3	0.9042	0.0211	0.0196	0.0192	0.0178	0.0181
0.0	0.0	0.0	-2707.5734	3670.5206	NaN	NaN	1.3	0.9042	0.0211	0.0195	0.0192	0.0179	0.018
0.0	0.0	0.0	-168.5734	1479.5206	NaN	NaN	1.1286	0.9041	0.0212	0.0194	0.0192	0.018	0.018
0.0	0.0	0.0	1006.4266	139.5206	NaN	NaN	0.1218	0.9036	0.0213	0.0195	0.0192	0.0182	0.0182
0.0	0.0	0.0	467.4266	28.5206	NaN	NaN	0.0575	0.9036	0.0213	0.0196	0.0192	0.0181	0.0182
0.0	0.0	0.0	719.4266	1335.5206	NaN	NaN	0.6499	0.9031	0.0215	0.0197	0.0192	0.0182	0.0183
0.0	0.0	0.0	-1492.5734	4044.5206	NaN	NaN	1.3	0.9029	0.0216	0.0196	0.0193	0.0183	0.0183
0.0	0.0	0.0	261.4266	1137.5206	NaN	NaN	0.8131	0.9029	0.0216	0.0195	0.0193	0.0183	0.0184
0.0	0.0	0.0	-1816.5734	5791.5206	NaN	NaN	1.3	0.9015	0.022	0.0199	0.0196	0.0183	0.0187
0.0	0.0	0.0	-395.5734	3841.5206	NaN	NaN	1.1148	0.9011	0.0223	0.0199	0.0197	0.0181	0.0188
0.0	0.0	0.0	605.4266	3253.5206	NaN	NaN	0.8431	0.9013	0.0224	0.0197	0.0197	0.0183	0.0187
0.0	0.0	0.0	-566.5734	-262.4794	NaN	NaN	0.3166	0.902	0.0223	0.0194	0.0195	0.0185	0.0183
0.0	0.0	0.0	171.4266	759.5206	NaN	NaN	0.8159	0.9019	0.0222	0.0194	0.0194	0.0186	0.0185
0.0	0.0	0.0	73.4266	199.5206	NaN	NaN	0.731	0.9017	0.022	0.0195	0.0195	0.0187	0.0186
0.0	0.0	0.0	651.4266	2345.5206	NaN	NaN	0.7826	0.9012	0.022	0.0198	0.0196	0.0187	0.0187
0.0	0.0	0.0	-2137.5734	876.5206	NaN	NaN	-0.3	0.9017	0.0219	0.0196	0.0195	0.0187	0.0186
0.0	0.0	0.0	-14.5734	2139.5206	NaN	NaN	1.0069	0.9011	0.022	0.0199	0.0197	0.0187	0.0187
0.0	0.0	0.0	483.4266	973.5206	NaN	NaN	0.6682	0.9013	0.0221	0.0196	0.0196	0.0188	0.0186
0.0	0.0	0.0	-413.5734	2006.5206	NaN	NaN	1.2596	0.9013	0.0221	0.0197	0.0195	0.0187	0.0187
0.0	0.0	0.0	-1699.5734	2389.5206	NaN	NaN	1.3	0.9017	0.0221	0.0195	0.0194	0.0188	0.0186
0.0	0.0	0.0	-945.5734	2361.5206	NaN	NaN	1.3	0.9011	0.0221	0.0196	0.0195	0.0189	0.0188
0.0	0.0	0.0	-1230.5734	3540.5206	NaN	NaN	1.3	0.9007	0.0222	0.0198	0.0195	0.0189	0.0189
0.0	0.0	0.0	-475.5734	2482.5206	NaN	NaN	1.237	0.9004	0.0224	0.0198	0.0195	0.019	0.0189
0.0	0.0	0.0	-412.5734	1419.5206	NaN	NaN	1.3	0.9002	0.0223	0.0198	0.0197	0.0192	0.0189
0.0	0.0	0.0	-144.5734	-1353.4794	NaN	NaN	0.9035	0.899	0.0222	0.02	0.0201	0.0195	0.0192
0.0	0.0	0.0	-808.5734	-1238.4794	NaN	NaN	0.605	0.899	0.0222	0.02	0.02	0.0196	0.0191
0.0	0.0	0.0	36.4266	3851.5206	NaN	NaN	0.9906	0.9002	0.0221	0.0199	0.0196	0.0193	0.0189
0.0	0.0	0.0	-970.5734	3409.5206	NaN	NaN	1.3	0.9006	0.0221	0.0198	0.0194	0.0191	0.0189
0.0	0.0	0.0	-505.5734	812.5206	NaN	NaN	1.3	0.9006	0.0222	0.0198	0.0194	0.0192	0.0188
0.0	0.0	0.0	260.4266	3194.5206	NaN	NaN	0.9246	0.9006	0.0223	0.0198	0.0194	0.0191	0.0188
0.0	0.0	0.0	-765.5734	597.5206	NaN	NaN	-0.3	0.9	0.0223	0.0199	0.0196	0.0193	0.0188
0.0	0.0	0.0	-1104.5734	2304.5206	NaN	NaN	1.3	0.8996	0.0223	0.02	0.0197	0.0195	0.019
0.0	0.0	0.0	-1564.5734	248.5206	NaN	NaN	-0.1888	0.8989	0.0222	0.0202	0.0199	0.0197	0.0191
0.0	0.0	0.0	-1042.5734	650.5206	NaN	NaN	-0.3	0.8992	0.0222	0.0201	0.0197	0.0197	0.019
0.0	0.0	0.0	-1125.5734	1908.5206	NaN	NaN	1.3	0.899	0.0222	0.0201	0.0198	0.0198	0.0191
0.0	0.0	0.0	-1851.5734	1081.5206	NaN	NaN	-0.3	0.8987	0.0222	0.0202	0.0198	0.02	0.0192
0.0	0.0	0.0	-1066.5734	789.5206	NaN	NaN	-0.3	0.8983	0.0223	0.0202	0.0198	0.0201	0.0193
0.0	0.0	0.0	-1997.5734	2901.5206	NaN	NaN	1.3	0.8988	0.0222	0.0201	0.0197	0.02	0.0192
0.0	0.0	0.0	-1249.5734	4125.5206	NaN	NaN	1.3	0.8986	0.0223	0.0202	0.0196	0.02	0.0193
0.0	0.0	0.0	-1218.5734	2495.5206	NaN	NaN	1.3	0.8984	0.0223	0.0203	0.0198	0.02	0.0193
0.0	0.0	0.0	-493.5734	1097.5206	NaN	NaN	1.3	0.8963	0.0225	0.0207	0.0204	0.0205	0.0197
0.0	0.0	0.0	-1719.5734	-147.4794	NaN	NaN	0.079	0.8957	0.0226	0.0208	0.0206	0.0206	0.0198
0.0	0.0	0.0	-1376.5734	1308.5206	NaN	NaN	-0.3	0.8968	0.0222	0.0206	0.0203	0.0204	0.0196
0.0	0.0	0.0	-1408.5734	1733.5206	NaN	NaN	1.3	0.8971	0.0222	0.0206	0.0202	0.0204	0.0196
0.0	0.0	0.0	-1148.5734	3038.5206	NaN	NaN	1.3	0.8979	0.0221	0.0205	0.0199	0.0202	0.0195
0.0	0.0	0.0	-395.5734	-1712.4794	NaN	NaN	0.8124	0.897	0.0222	0.0206	0.0202	0.0204	0.0196
0.0	0.0	0.0	-636.5734	1775.5206	NaN	NaN	1.3	0.8974	0.0222	0.0206	0.0201	0.0203	0.0195
0.0	0.0	0.0	-302.5734	900.5206	NaN	NaN	1.3	0.8969	0.0223	0.0206	0.0203	0.0204	0.0196
0.0	0.0	0.0	-1603.5734	-1591.4794	NaN	NaN	0.4981	0.8967	0.0223	0.0206	0.0203	0.0205	0.0196
0.0	0.0	0.0	-75.5734	2241.5206	NaN	NaN	1.0349	0.898	0.0221	0.0205	0.0198	0.0201	0.0195
0.0	0.0	0.0	2085.4266	3581.5206	NaN	NaN	0.632	0.8984	0.0221	0.0205	0.0196	0.0199	0.0195
0.0	0.0	0.0	-1388.5734	-294.4794	NaN	NaN	0.175	0.8981	0.0222	0.0205	0.0197	0.02	0.0195
0.0	0.0	0.0	-1210.5734	1598.5206	NaN	NaN	1.3	0.8983	0.0222	0.0205	0.0196	0.0199	0.0195
0.0	0.0	0.0	502.4266	1982.5206	NaN	NaN	0.7978	0.8986	0.0222	0.0205	0.0194	0.0198	0.0196
0.0	0.0	0.0	-1042.5734	2694.5206	NaN	NaN	1.3	0.8989	0.022	0.0204	0.0193	0.0196	0.0197
0.0	0.0	0.0	241.4266	1485.5206	NaN	NaN	0.8602	0.8985	0.0221	0.0204	0.0194	0.0197	0.0198
0.0	0.0	0.0	-796.5734	3327.5206	NaN	NaN	1.3	0.8986	0.0222	0.0204	0.0195	0.0197	0.0196
0.0	0.0	0.0	-1382.5734	2471.5206	NaN	NaN	1.3	0.8986	0.0223	0.0203	0.0195	0.0197	0.0196
0.0	0.0	0.0	-1688.5734	977.5206	NaN	NaN	-0.3	0.8989	0.0221	0.0202	0.0196	0.0197	0.0194
0.0	0.0	0.0	1349.4266	248.5206	NaN	NaN	0.1555	0.8996	0.0219	0.0202	0.0194	0.0196	0.0193
0.0	0.0	0.0	-139.5734	1728.5206	NaN	NaN	1.0878	0.9002	0.0217	0.0202	0.0192	0.0194	0.0193
0.0	0.0	0.0	-375.5734	1900.5206	NaN	NaN	1.2463	0.9008	0.0216	0.0201	0.0189	0.0192	0.0193
0.0	0.0	0.0	-438.5734	3260.5206	NaN	NaN	1.1554	0.9014	0.0215	0.02	0.0188	0.019	0.0193
0.0	0.0	0.0	-603.5734	1356.5206	NaN	NaN	1.3	0.9017	0.0215	0.0199	0.0188	0.019	0.0191
0.0	0.0	0.0	-308.5734	599.5206	NaN	NaN	1.3	0.9017	0.0214	0.02	0.0188	0.019	0.0191
0.0	0.0	0.0	129.4266	1701.5206	NaN	NaN	0.9293	0.902	0.0213	0.02	0.0187	0.0189	0.0192
0.0	0.0	0.0	-558.5734	4123.5206	NaN	NaN	1.1567	0.9018	0.0213	0.02	0.0186	0.0188	0.0194
0.0	0.0	0.0	489.4266	4679.5206	NaN	NaN	0.9053	0.9018	0.0214	0.02	0.0187	0.0188	0.0193
0.0	0.0	0.0	-1727.5734	2141.5206	NaN	NaN	1.3	0.9019	0.0216	0.0197	0.0188	0.0189	0.0191
0.0	0.0	0.0	-2159.5734	2268.5206	NaN	NaN	1.3	0.9019	0.0216	0.0198	0.0188	0.0189	0.019
0.0	0.0	0.0	-286.5734	2366.5206	NaN	NaN	1.1378	0.902	0.0215	0.0198	0.0188	0.0188	0.019
0.0	0.0	0.0	312.4266	1827.5206	NaN	NaN	0.854	0.9018	0.0215	0.0199	0.0189	0.0188	0.0191
0.0	0.0	0.0	-353.5734	3365.5206	NaN	NaN	1.1174	0.9015	0.0216	0.02	0.019	0.0188	0.0191
0.0	0.0	0.0	-395.5734	2285.5206	NaN	NaN	1.2093	0.9013	0.0217	0.02	0.0192	0.0188	0.019
0.0	0.0	0.0	-128.5734	202.5206	NaN	NaN	1.3	0.9017	0.0216	0.0199	0.0192	0.0189	0.0188
0.0	0.0	0.0	-694.5734	1013.5206	NaN	NaN	1.3	0.9014	0.0215	0.0199	0.0193	0.019	0.0188
0.0	0.0	0.0	-675.5734	-523.4794	NaN	NaN	0.4366	0.9013	0.0215	0.02	0.0193	0.019	0.0188
0.0	0.0	0.0	-1028.5734	915.5206	NaN	NaN	-0.3	0.9018	0.0213	0.0199	0.0192	0.0189	0.0189
0.0	0.0	0.0	-2333.5734	3281.5206	NaN	NaN	1.3	0.9024	0.0211	0.0199	0.0191	0.0187	0.0189
0.0	0.0	0.0	54.4266	2340.5206	NaN	NaN	0.9773	0.9022	0.0212	0.0199	0.0191	0.0187	0.0189
0.0	0.0	0.0	-1013.5734	2313.5206	NaN	NaN	1.3	0.9016	0.0213	0.02	0.0193	0.0189	0.0189
0.0	0.0	0.0	688.4266	250.5206	NaN	NaN	0.2668	0.9011	0.0215	0.0201	0.0194	0.019	0.0189
0.0	0.0	0.0	301.4266	-296.4794	NaN	NaN	-0.3	0.9005	0.0216	0.0202	0.0196	0.0191	0.019
0.0	0.0	0.0	-1155.5734	1095.5206	NaN	NaN	-0.3	0.9003	0.0217	0.0203	0.0196	0.0191	0.0191
0.0	0.0	0.0	-145.5734	1457.5206	NaN	NaN	1.111	0.9002	0.0217	0.0203	0.0196	0.0191	0.0191
0.0	0.0	0.0	-1774.5734	3194.5206	NaN	NaN	1.3	0.8995	0.0219	0.0204	0.0197	0.0193	0.0192
0.0	0.0	0.0	1336.4266	556.5206	NaN	NaN	0.294	0.899	0.022	0.0204	0.0198	0.0195	0.0192
0.0	0.0	0.0	-551.5734	526.5206	NaN	NaN	-0.3	0.8983	0.0221	0.0205	0.0201	0.0196	0.0194
0.0	0.0	0.0	-822.5734	2612.5206	NaN	NaN	1.3	0.8981	0.0221	0.0205	0.0201	0.0197	0.0194
0.0	0.0	0.0	-1539.5734	434.5206	NaN	NaN	-0.3	0.8979	0.0222	0.0206	0.0202	0.0198	0.0195
0.0	0.0	0.0	-677.5734	97.5206	NaN	NaN	-0.1681	0.8977	0.0221	0.0206	0.0202	0.0198	0.0195
0.0	0.0	0.0	1096.4266	2350.5206	NaN	NaN	0.6819	0.898	0.0221	0.0206	0.0201	0.0197	0.0195
0.0	0.0	0.0	-1093.5734	-1329.4794	NaN	NaN	0.5487	0.8969	0.0223	0.0206	0.0206	0.0199	0.0196
0.0	0.0	0.0	-869.5734	87.5206	NaN	NaN	-0.1119	0.8967	0.0224	0.0206	0.0206	0.0201	0.0196
0.0	0.0	0.0	-1874.5734	1486.5206	NaN	NaN	-0.3	0.8971	0.0223	0.0206	0.0204	0.0201	0.0196
0.0	0.0	0.0	889.4266	5275.5206	NaN	NaN	0.8557	0.8975	0.0221	0.0207	0.02	0.02	0.0196
0.0	0.0	0.0	-656.5734	1159.5206	NaN	NaN	1.3	0.8972	0.0222	0.0207	0.0202	0.02	0.0197
0.0	0.0	0.0	-1375.5734	973.5206	NaN	NaN	-0.3	0.8966	0.0223	0.0207	0.0205	0.0202	0.0197
0.0	0.0	0.0	-1184.5734	755.5206	NaN	NaN	-0.3	0.8962	0.0223	0.0207	0.0209	0.0202	0.0197
0.0	0.0	0.0	-2899.5734	1731.5206	NaN	NaN	-0.3	0.8961	0.0224	0.0206	0.021	0.0203	0.0197
0.0	0.0	0.0	-1691.5734	-1935.4794	NaN	NaN	0.5336	0.8959	0.0224	0.0206	0.021	0.0202	0.0198
0.0	0.0	0.0	635.4266	1956.5206	NaN	NaN	0.7548	0.8966	0.0222	0.0206	0.0209	0.0202	0.0195
0.0	0.0	0.0	-935.5734	-537.4794	NaN	NaN	0.3649	0.8968	0.0221	0.0206	0.0208	0.0202	0.0195
0.0	0.0	0.0	2151.4266	-1129.4794	NaN	NaN	-0.3	0.8975	0.0219	0.0206	0.0206	0.02	0.0194
0.0	0.0	0.0	100.4266	-276.4794	NaN	NaN	1.3	0.8973	0.022	0.0206	0.0206	0.0201	0.0195
0.0	0.0	0.0	298.4266	209.5206	NaN	NaN	0.4125	0.8976	0.0219	0.0207	0.0203	0.02	0.0196
0.0	0.0	0.0	-2081.5734	1498.5206	NaN	NaN	-0.3	0.8975	0.0219	0.0206	0.0203	0.0201	0.0197
0.0	0.0	0.0	-377.5734	2950.5206	NaN	NaN	1.1467	0.8976	0.0218	0.0206	0.0203	0.02	0.0196
0.0	0.0	0.0	-1886.5734	1352.5206	NaN	NaN	-0.3	0.897	0.022	0.0205	0.0207	0.0201	0.0197
0.0	0.0	0.0	-1999.5734	-956.4794	NaN	NaN	0.3236	0.8965	0.0222	0.0206	0.0208	0.0202	0.0197
0.0	0.0	0.0	-838.5734	2271.5206	NaN	NaN	1.3	0.8974	0.022	0.0204	0.0206	0.02	0.0195
0.0	0.0	0.0	-731.5734	376.5206	NaN	NaN	-0.3	0.8972	0.022	0.0205	0.0207	0.0201	0.0196
0.0	0.0	0.0	-1492.5734	-122.4794	NaN	NaN	0.0758	0.8979	0.0217	0.0204	0.0205	0.02	0.0195
0.0	0.0	0.0	-491.5734	2486.5206	NaN	NaN	1.2464	0.8982	0.0217	0.0204	0.0202	0.02	0.0195
0.0	0.0	0.0	-593.5734	2246.5206	NaN	NaN	1.3	0.8983	0.0216	0.0203	0.0203	0.0199	0.0195
0.0	0.0	0.0	-387.5734	1457.5206	NaN	NaN	1.3	0.8978	0.0217	0.0203	0.0205	0.0201	0.0196
0.0	0.0	0.0	-904.5734	-1233.4794	NaN	NaN	0.5769	0.8974	0.0218	0.0203	0.0206	0.0201	0.0197
0.0	0.0	0.0	-1922.5734	3197.5206	NaN	NaN	1.3	0.8978	0.0217	0.0203	0.0205	0.0201	0.0196
0.0	0.0	0.0	654.4266	696.5206	NaN	NaN	0.5156	0.8976	0.0218	0.0203	0.0205	0.0201	0.0196
0.0	0.0	0.0	-841.5734	-838.4794	NaN	NaN	0.4991	0.8974	0.0219	0.0203	0.0205	0.0201	0.0197
0.0	0.0	0.0	-901.5734	124.5206	NaN	NaN	-0.1602	0.8978	0.0217	0.0203	0.0204	0.0202	0.0196
0.0	0.0	0.0	-593.5734	2691.5206	NaN	NaN	1.2829	0.8985	0.0215	0.0203	0.0199	0.0201	0.0196
0.0	0.0	0.0	-2187.5734	3167.5206	NaN	NaN	1.3	0.8985	0.0214	0.0203	0.0198	0.0201	0.0197
0.0	0.0	0.0	290.4266	619.5206	NaN	NaN	0.6808	0.8981	0.0216	0.0203	0.0201	0.0202	0.0197
0.0	0.0	0.0	-918.5734	144.5206	NaN	NaN	-0.1867	0.8973	0.0219	0.0203	0.0204	0.0203	0.0197
0.0	0.0	0.0	-1182.5734	382.5206	NaN	NaN	-0.3	0.8973	0.0219	0.0204	0.0204	0.0203	0.0197
0.0	0.0	0.0	-1751.5734	1136.5206	NaN	NaN	-0.3	0.8979	0.0217	0.0203	0.0203	0.0201	0.0197
0.0	0.0	0.0	-124.5734	625.5206	NaN	NaN	1.2487	0.8985	0.0215	0.0203	0.02	0.0201	0.0196
0.0	0.0	0.0	191.4266	1586.5206	NaN	NaN	0.8923	0.899	0.0215	0.0203	0.0196	0.0201	0.0196
0.0	0.0	0.0	1422.4266	3319.5206	NaN	NaN	0.7	0.8988	0.0216	0.0204	0.0194	0.02	0.0197
0.0	0.0	0.0	36.4266	3387.5206	NaN	NaN	0.9894	0.8989	0.0216	0.0204	0.0194	0.02	0.0198
0.0	0.0	0.0	-177.5734	-460.4794	NaN	NaN	0.7217	0.8978	0.0218	0.0205	0.0198	0.0202	0.0198
0.0	0.0	0.0	-1782.5734	589.5206	NaN	NaN	-0.3	0.8977	0.0218	0.0204	0.0199	0.0202	0.0199
0.0	0.0	0.0	-869.5734	739.5206	NaN	NaN	-0.3	0.8978	0.0218	0.0205	0.0199	0.0202	0.0199
0.0	0.0	0.0	1274.4266	1469.5206	NaN	NaN	0.5355	0.8978	0.0218	0.0204	0.0199	0.0202	0.0198
0.0	0.0	0.0	-1160.5734	1124.5206	NaN	NaN	-0.3	0.8974	0.022	0.0204	0.0202	0.0203	0.0197
0.0	0.0	0.0	-2589.5734	-18.4794	NaN	NaN	0.0071	0.8973	0.0221	0.0205	0.0202	0.0202	0.0197
0.0	0.0	0.0	-1356.5734	-807.4794	NaN	NaN	0.3731	0.898	0.0218	0.0204	0.02	0.0201	0.0196
0.0	0.0	0.0	380.4266	3162.5206	NaN	NaN	0.8926	0.8993	0.0214	0.0204	0.0193	0.02	0.0196
0.0	0.0	0.0	-199.5734	2375.5206	NaN	NaN	1.0917	0.8989	0.0214	0.0206	0.0192	0.02	0.0198
0.0	0.0	0.0	-1113.5734	3070.5206	NaN	NaN	1.3	0.8985	0.0215	0.0207	0.0193	0.02	0.0199
0.0	0.0	0.0	-512.5734	2612.5206	NaN	NaN	1.2441	0.8981	0.0217	0.0207	0.0195	0.0201	0.0199
0.0	0.0	0.0	-1866.5734	262.5206	NaN	NaN	-0.1637	0.8974	0.022	0.0206	0.0201	0.0202	0.0198
0.0	0.0	0.0	-1663.5734	311.5206	NaN	NaN	-0.2304	0.8968	0.0221	0.0207	0.0203	0.0202	0.0199
0.0	0.0	0.0	-1900.5734	1007.5206	NaN	NaN	-0.3	0.8971	0.022	0.0207	0.0202	0.0202	0.0198
0.0	0.0	0.0	-1354.5734	3674.5206	NaN	NaN	1.3	0.8982	0.0217	0.0206	0.0197	0.0202	0.0197
0.0	0.0	0.0	-1306.5734	2567.5206	NaN	NaN	1.3	0.8978	0.0217	0.0207	0.0195	0.0203	0.0199
0.0	0.0	0.0	-1022.5734	3326.5206	NaN	NaN	1.3	0.8974	0.0218	0.0208	0.0195	0.0204	0.02
0.0	0.0	0.0	166.4266	2858.5206	NaN	NaN	0.945	0.8972	0.0218	0.0209	0.0196	0.0204	0.0201
0.0	0.0	0.0	-102.5734	2550.5206	NaN	NaN	1.0419	0.897	0.022	0.0208	0.0199	0.0204	0.0199
0.0	0.0	0.0	-3076.5734	50.5206	NaN	NaN	-0.0167	0.8963	0.0223	0.0207	0.0204	0.0205	0.02
0.0	0.0	0.0	-1622.5734	1530.5206	NaN	NaN	-0.3	0.8967	0.0221	0.0206	0.0203	0.0204	0.0199
0.0	0.0	0.0	-827.5734	775.5206	NaN	NaN	-0.3	0.8967	0.0221	0.0206	0.0203	0.0204	0.0199
0.0	0.0	0.0	-759.5734	1055.5206	NaN	NaN	1.3	0.8973	0.0218	0.0206	0.0201	0.0204	0.0198
0.0	0.0	0.0	-33.5734	373.5206	NaN	NaN	1.0988	0.897	0.0219	0.0205	0.0202	0.0204	0.0199
0.0	0.0	0.0	-1777.5734	-1270.4794	NaN	NaN	0.4168	0.8964	0.0221	0.0205	0.0204	0.0205	0.0201
0.0	0.0	0.0	-1122.5734	2298.5206	NaN	NaN	1.3	0.897	0.0218	0.0205	0.0203	0.0205	0.02
0.0	0.0	0.0	-2984.5734	3112.5206	NaN	NaN	1.3	0.8968	0.0218	0.0205	0.0203	0.0204	0.0201
0.0	0.0	0.0	-941.5734	747.5206	NaN	NaN	-0.3	0.8972	0.0218	0.0204	0.0204	0.0203	0.0199
0.0	0.0	0.0	184.4266	-647.4794	NaN	NaN	1.3	0.8969	0.022	0.0204	0.0205	0.0203	0.0199
0.0	0.0	0.0	320.4266	-1112.4794	NaN	NaN	1.3	0.8971	0.0219	0.0204	0.0204	0.0204	0.0199
0.0	0.0	0.0	335.4266	4385.5206	NaN	NaN	0.9289	0.8974	0.0218	0.0204	0.02	0.0203	0.02
0.0	0.0	0.0	-28.5734	172.5206	NaN	NaN	1.1985	0.8969	0.0219	0.0203	0.0203	0.0205	0.0201
0.0	0.0	0.0	-920.5734	1884.5206	NaN	NaN	1.3	0.8966	0.022	0.0203	0.0204	0.0206	0.0201
0.0	0.0	0.0	616.4266	-482.4794	NaN	NaN	-0.3	0.8961	0.0221	0.0203	0.0206	0.0208	0.0202
0.0	0.0	0.0	-1252.5734	1702.5206	NaN	NaN	1.3	0.896	0.0221	0.0202	0.0207	0.0208	0.0202
0.0	0.0	0.0	-716.5734	-30.4794	NaN	NaN	0.0408	0.8955	0.0223	0.0203	0.0209	0.0208	0.0203
0.0	0.0	0.0	-1607.5734	-1047.4794	NaN	NaN	0.3945	0.8953	0.0223	0.0204	0.021	0.0207	0.0203
0.0	0.0	0.0	-25.5734	-970.4794	NaN	NaN	0.9743	0.8959	0.0222	0.0202	0.0208	0.0207	0.0202
0.0	0.0	0.0	-305.5734	3105.5206	NaN	NaN	1.1091	0.8965	0.022	0.0202	0.0204	0.0206	0.0203
0.0	0.0	0.0	-732.5734	3911.5206	NaN	NaN	1.2304	0.8963	0.022	0.0203	0.0203	0.0206	0.0204
0.0	0.0	0.0	-610.5734	1405.5206	NaN	NaN	1.3	0.8958	0.0221	0.0203	0.0204	0.0208	0.0205
0.0	0.0	0.0	-1188.5734	3285.5206	NaN	NaN	1.3	0.8955	0.0222	0.0203	0.0206	0.0209	0.0205
0.0	0.0	0.0	-1345.5734	1900.5206	NaN	NaN	1.3	0.8951	0.0224	0.0202	0.0209	0.021	0.0205
0.0	0.0	0.0	-2672.5734	457.5206	NaN	NaN	-0.2066	0.8946	0.0224	0.0204	0.021	0.021	0.0206
0.0	0.0	0.0	-2191.5734	-482.4794	NaN	NaN	0.1804	0.8947	0.0224	0.0204	0.0211	0.0208	0.0206
0.0	0.0	0.0	-404.5734	2793.5206	NaN	NaN	1.1694	0.8957	0.022	0.0201	0.021	0.0208	0.0204
0.0	0.0	0.0	-574.5734	2616.5206	NaN	NaN	1.2814	0.8955	0.022	0.0201	0.0211	0.0209	0.0204
0.0	0.0	0.0	-2015.5734	-1038.4794	NaN	NaN	0.34	0.8948	0.0222	0.0204	0.0213	0.0208	0.0205
0.0	0.0	0.0	-554.5734	1979.5206	NaN	NaN	1.3	0.8945	0.0223	0.0207	0.0214	0.0207	0.0205
0.0	0.0	0.0	-714.5734	-1581.4794	NaN	NaN	0.6888	0.8942	0.0223	0.0208	0.0215	0.0205	0.0207
0.0	0.0	0.0	-392.5734	-1815.4794	NaN	NaN	0.8222	0.8951	0.0221	0.0205	0.0214	0.0205	0.0205
0.0	0.0	0.0	-1130.5734	1984.5206	NaN	NaN	1.3	0.8959	0.0219	0.0201	0.0212	0.0206	0.0202
0.0	0.0	0.0	-762.5734	2550.5206	NaN	NaN	1.3	0.8964	0.0217	0.0199	0.0212	0.0207	0.0201
0.0	0.0	0.0	-655.5734	1365.5206	NaN	NaN	1.3	0.8956	0.0219	0.0201	0.0213	0.0208	0.0203
0.0	0.0	0.0	-1383.5734	570.5206	NaN	NaN	-0.3	0.8943	0.0223	0.0206	0.0216	0.0207	0.0205
0.0	0.0	0.0	-711.5734	-1694.4794	NaN	NaN	0.7043	0.8944	0.0224	0.0207	0.0216	0.0205	0.0205
0.0	0.0	0.0	-985.5734	-1910.4794	NaN	NaN	0.6597	0.8943	0.0224	0.0207	0.0216	0.0204	0.0206
0.0	0.0	0.0	-1499.5734	515.5206	NaN	NaN	-0.3	0.8949	0.0222	0.0206	0.0216	0.0203	0.0204
0.0	0.0	0.0	701.4266	53.5206	NaN	NaN	0.0709	0.8951	0.0221	0.0205	0.0215	0.0203	0.0204
0.0	0.0	0.0	-294.5734	-1067.4794	NaN	NaN	0.7837	0.8949	0.0222	0.0206	0.0216	0.0203	0.0204
0.0	0.0	0.0	-104.5734	1550.5206	NaN	NaN	1.0723	0.8952	0.0221	0.0206	0.0215	0.0203	0.0203
0.0	0.0	0.0	-128.5734	123.5206	NaN	NaN	-0.3	0.8947	0.0222	0.0206	0.0216	0.0204	0.0204
0.0	0.0	0.0	-1340.5734	254.5206	NaN	NaN	-0.2344	0.8946	0.0222	0.0207	0.0216	0.0206	0.0204
0.0	0.0	0.0	-1109.5734	2185.5206	NaN	NaN	1.3	0.8946	0.0222	0.0206	0.0216	0.0206	0.0204
0.0	0.0	0.0	-823.5734	-760.4794	NaN	NaN	0.4801	0.8937	0.0225	0.0208	0.0217	0.0208	0.0205
0.0	0.0	0.0	257.4266	-1889.4794	NaN	NaN	1.1577	0.8938	0.0225	0.0207	0.0217	0.0208	0.0205
0.0	0.0	0.0	-1677.5734	-41.4794	NaN	NaN	0.0241	0.8937	0.0226	0.0207	0.0218	0.0208	0.0205
0.0	0.0	0.0	-1165.5734	-578.4794	NaN	NaN	0.3317	0.8941	0.0225	0.0207	0.0216	0.0207	0.0204
0.0	0.0	0.0	-64.5734	2198.5206	NaN	NaN	1.0303	0.8947	0.0223	0.0205	0.0216	0.0206	0.0203
0.0	0.0	0.0	-1232.5734	-1383.4794	NaN	NaN	0.5288	0.8944	0.0224	0.0207	0.0216	0.0207	0.0203
0.0	0.0	0.0	-1854.5734	1459.5206	NaN	NaN	-0.3	0.8947	0.0223	0.0207	0.0215	0.0206	0.0202
0.0	0.0	0.0	-203.5734	-1716.4794	NaN	NaN	0.894	0.8941	0.0225	0.0208	0.0216	0.0206	0.0204
0.0	0.0	0.0	-632.5734	-331.4794	NaN	NaN	0.3438	0.8939	0.0226	0.0209	0.0216	0.0206	0.0204
0.0	0.0	0.0	-1007.5734	463.5206	NaN	NaN	-0.3	0.8942	0.0224	0.0208	0.0215	0.0206	0.0204
0.0	0.0	0.0	-1565.5734	1158.5206	NaN	NaN	-0.3	0.8943	0.0224	0.0207	0.0216	0.0207	0.0204
0.0	0.0	0.0	-1255.5734	1325.5206	NaN	NaN	1.3	0.8942	0.0224	0.0207	0.0216	0.0207	0.0203
0.0	0.0	0.0	-1015.5734	-2219.4794	NaN	NaN	0.6861	0.8942	0.0225	0.0208	0.0216	0.0206	0.0203
0.0	0.0	0.0	-2921.5734	-4197.4794	NaN	NaN	0.5896	0.8941	0.0226	0.0208	0.0216	0.0206	0.0204
0.0	0.0	0.0	-1518.5734	-847.4794	NaN	NaN	0.3582	0.8945	0.0225	0.0208	0.0215	0.0204	0.0203
0.0	0.0	0.0	-1919.5734	642.5206	NaN	NaN	-0.3	0.8946	0.0224	0.0207	0.0214	0.0206	0.0204
0.0	0.0	0.0	-1327.5734	-887.4794	NaN	NaN	0.4007	0.8945	0.0223	0.0206	0.0215	0.0207	0.0204
0.0	0.0	0.0	-1576.5734	3364.5206	NaN	NaN	1.3	0.8947	0.0223	0.0205	0.0215	0.0208	0.0203
0.0	0.0	0.0	604.4266	-210.4794	NaN	NaN	-0.3	0.8942	0.0225	0.0207	0.0215	0.0208	0.0204
0.0	0.0	0.0	-1405.5734	-3392.4794	NaN	NaN	0.7071	0.894	0.0224	0.0208	0.0215	0.0208	0.0204
0.0	0.0	0.0	-2220.5734	-676.4794	NaN	NaN	0.2335	0.8938	0.0225	0.0208	0.0216	0.0209	0.0205
0.0	0.0	0.0	-920.5734	20.5206	NaN	NaN	-0.0228	0.894	0.0225	0.0206	0.0215	0.0209	0.0205
0.0	0.0	0.0	-1853.5734	801.5206	NaN	NaN	-0.3	0.8939	0.0224	0.0204	0.0216	0.0212	0.0205
0.0	0.0	0.0	-755.5734	204.5206	NaN	NaN	-0.3	0.8936	0.0225	0.0204	0.0217	0.0213	0.0205
0.0	0.0	0.0	-2372.5734	2981.5206	NaN	NaN	1.3	0.8932	0.0227	0.0205	0.0217	0.0214	0.0204
0.0	0.0	0.0	-2080.5734	-981.4794	NaN	NaN	0.3205	0.8928	0.0228	0.0207	0.0218	0.0213	0.0205
0.0	0.0	0.0	366.4266	-2551.4794	NaN	NaN	1.1677	0.8929	0.0228	0.0208	0.0218	0.0213	0.0204
0.0	0.0	0.0	-190.5734	-1378.4794	NaN	NaN	0.8785	0.8927	0.0228	0.0208	0.0219	0.0213	0.0205
0.0	0.0	0.0	-35.5734	-1680.4794	NaN	NaN	0.9793	0.8931	0.0227	0.0206	0.0217	0.0213	0.0204
0.0	0.0	0.0	-119.5734	1534.5206	NaN	NaN	1.0845	0.8933	0.0227	0.0204	0.0216	0.0215	0.0204
0.0	0.0	0.0	449.4266	2594.5206	NaN	NaN	0.8524	0.8931	0.0229	0.0202	0.0216	0.0218	0.0204
0.0	0.0	0.0	-2271.5734	-427.4794	NaN	NaN	0.1584	0.8927	0.023	0.0204	0.0216	0.0218	0.0205
0.0	0.0	0.0	795.4266	750.5206	NaN	NaN	0.4855	0.8923	0.0231	0.0204	0.0217	0.022	0.0205
0.0	0.0	0.0	557.4266	33.5206	NaN	NaN	0.0567	0.8918	0.0232	0.0206	0.0218	0.0221	0.0206
0.0	0.0	0.0	-34.5734	-2906.4794	NaN	NaN	0.9882	0.891	0.0233	0.021	0.022	0.0219	0.0207
0.0	0.0	0.0	-2933.5734	142.5206	NaN	NaN	-0.0511	0.8916	0.0231	0.0209	0.022	0.0218	0.0205
0.0	0.0	0.0	-45.5734	-1189.4794	NaN	NaN	0.9631	0.8918	0.023	0.0209	0.022	0.0218	0.0205
0.0	0.0	0.0	-1882.5734	1001.5206	NaN	NaN	-0.3	0.8924	0.0229	0.0207	0.0218	0.0217	0.0205
0.0	0.0	0.0	-1447.5734	2098.5206	NaN	NaN	1.3	0.8923	0.023	0.0207	0.0218	0.0217	0.0205
0.0	0.0	0.0	1376.4266	-1735.4794	NaN	NaN	1.3	0.8921	0.023	0.0209	0.0218	0.0217	0.0206
0.0	0.0	0.0	-1162.5734	-859.4794	NaN	NaN	0.4251	0.8918	0.023	0.021	0.0219	0.0217	0.0206
0.0	0.0	0.0	-942.5734	1302.5206	NaN	NaN	1.3	0.892	0.023	0.0209	0.0219	0.0216	0.0206
0.0	0.0	0.0	-34.5734	-1150.4794	NaN	NaN	0.9708	0.892	0.0229	0.021	0.022	0.0216	0.0206
0.0	0.0	0.0	-261.5734	-837.4794	NaN	NaN	0.762	0.8922	0.0228	0.021	0.0219	0.0215	0.0206
0.0	0.0	0.0	-251.5734	-265.4794	NaN	NaN	0.5134	0.8926	0.0227	0.0208	0.0219	0.0215	0.0205
0.0	0.0	0.0	-1141.5734	2027.5206	NaN	NaN	1.3	0.8926	0.0227	0.0209	0.0218	0.0214	0.0206
0.0	0.0	0.0	-1264.5734	-1669.4794	NaN	NaN	0.569	0.8926	0.0226	0.0209	0.0218	0.0215	0.0206
0.0	0.0	0.0	-120.5734	-249.4794	NaN	NaN	0.6742	0.8926	0.0226	0.021	0.0218	0.0214	0.0205
0.0	0.0	0.0	-1347.5734	-2150.4794	NaN	NaN	0.6148	0.8927	0.0226	0.0211	0.0219	0.0213	0.0204
0.0	0.0	0.0	388.4266	218.5206	NaN	NaN	0.36	0.8929	0.0225	0.0211	0.0218	0.0212	0.0205
0.0	0.0	0.0	-746.5734	-3240.4794	NaN	NaN	0.8128	0.8931	0.0225	0.0211	0.0218	0.0212	0.0204
0.0	0.0	0.0	-2754.5734	-1153.4794	NaN	NaN	0.2952	0.893	0.0225	0.0211	0.0217	0.0212	0.0205
0.0	0.0	0.0	-1259.5734	1386.5206	NaN	NaN	1.3	0.8934	0.0224	0.021	0.0216	0.0211	0.0205
0.0	0.0	0.0	-239.5734	-819.4794	NaN	NaN	0.7738	0.893	0.0224	0.021	0.0217	0.0212	0.0207
0.0	0.0	0.0	498.4266	-860.4794	NaN	NaN	1.3	0.8931	0.0224	0.0208	0.0216	0.0213	0.0207
0.0	0.0	0.0	-1787.5734	1029.5206	NaN	NaN	-0.3	0.8932	0.0224	0.0208	0.0216	0.0214	0.0207
0.0	0.0	0.0	766.4266	-873.4794	NaN	NaN	1.3	0.8931	0.0225	0.0207	0.0216	0.0215	0.0206
0.0	0.0	0.0	929.4266	-238.4794	NaN	NaN	-0.3	0.8932	0.0225	0.0206	0.0216	0.0215	0.0207
0.0	0.0	0.0	-2329.5734	-2812.4794	NaN	NaN	0.547	0.8927	0.0226	0.0208	0.0217	0.0216	0.0207
0.0	0.0	0.0	-390.5734	2163.5206	NaN	NaN	1.2203	0.8931	0.0226	0.0206	0.0215	0.0216	0.0206
0.0	0.0	0.0	-1349.5734	-1395.4794	NaN	NaN	0.5084	0.8927	0.0227	0.0206	0.0216	0.0217	0.0207
0.0	0.0	0.0	-743.5734	192.5206	NaN	NaN	-0.3	0.8931	0.0227	0.0205	0.0215	0.0217	0.0205
0.0	0.0	0.0	539.4266	1737.5206	NaN	NaN	0.7631	0.8929	0.0228	0.0205	0.0216	0.0218	0.0205
0.0	0.0	0.0	-1179.5734	-616.4794	NaN	NaN	0.3432	0.8925	0.0229	0.0205	0.0216	0.0218	0.0206
0.0	0.0	0.0	-1594.5734	830.5206	NaN	NaN	-0.3	0.8929	0.0228	0.0204	0.0216	0.0218	0.0206
0.0	0.0	0.0	-1288.5734	1927.5206	NaN	NaN	1.3	0.8932	0.0228	0.0203	0.0216	0.0218	0.0205
0.0	0.0	0.0	-1666.5734	1147.5206	NaN	NaN	-0.3	0.8933	0.0227	0.0202	0.0215	0.0218	0.0205
0.0	0.0	0.0	-522.5734	301.5206	NaN	NaN	-0.3	0.8939	0.0226	0.02	0.0215	0.0217	0.0203
0.0	0.0	0.0	916.4266	1293.5206	NaN	NaN	0.5853	0.8938	0.0227	0.02	0.0215	0.0218	0.0202
0.0	0.0	0.0	-1408.5734	1040.5206	NaN	NaN	-0.3	0.8935	0.0229	0.0201	0.0215	0.0217	0.0203
0.0	0.0	0.0	-1424.5734	-677.4794	NaN	NaN	0.3223	0.8933	0.023	0.0204	0.0215	0.0216	0.0203
0.0	0.0	0.0	-867.5734	-1187.4794	NaN	NaN	0.5778	0.8933	0.023	0.0204	0.0215	0.0215	0.0203
0.0	0.0	0.0	-952.5734	676.5206	NaN	NaN	-0.3	0.8938	0.0229	0.0202	0.0214	0.0214	0.0202
0.0	0.0	0.0	155.4266	-1404.4794	NaN	NaN	1.1244	0.8941	0.0228	0.0201	0.0214	0.0214	0.0202
0.0	0.0	0.0	74.4266	-262.4794	NaN	NaN	1.3	0.8941	0.0228	0.02	0.0214	0.0215	0.0202
0.0	0.0	0.0	107.4266	-866.4794	NaN	NaN	1.1415	0.8934	0.0231	0.0201	0.0214	0.0217	0.0203
0.0	0.0	0.0	-1307.5734	2141.5206	NaN	NaN	1.3	0.8929	0.0232	0.0203	0.0214	0.0218	0.0204
0.0	0.0	0.0	-888.5734	-513.4794	NaN	NaN	0.3662	0.8925	0.0233	0.0203	0.0215	0.0219	0.0205
0.0	0.0	0.0	-2780.5734	471.5206	NaN	NaN	-0.2042	0.8924	0.0234	0.0203	0.0215	0.0219	0.0204
0.0	0.0	0.0	-211.5734	1116.5206	NaN	NaN	1.2338	0.8927	0.0233	0.0202	0.0215	0.0219	0.0204
0.0	0.0	0.0	-706.5734	-613.4794	NaN	NaN	0.4647	0.8927	0.0233	0.0202	0.0216	0.0219	0.0203
0.0	0.0	0.0	-1440.5734	1849.5206	NaN	NaN	1.3	0.8925	0.0233	0.0203	0.0217	0.0219	0.0203
0.0	0.0	0.0	-1998.5734	1795.5206	NaN	NaN	-0.3	0.8926	0.0233	0.0204	0.0217	0.0217	0.0203
0.0	0.0	0.0	-2824.5734	-1132.4794	NaN	NaN	0.2862	0.8923	0.0231	0.0207	0.022	0.0214	0.0205
0.0	0.0	0.0	-1985.5734	-2729.4794	NaN	NaN	0.5789	0.8928	0.0229	0.0208	0.022	0.0211	0.0204
0.0	0.0	0.0	-1101.5734	231.5206	NaN	NaN	-0.2661	0.8933	0.0228	0.0206	0.022	0.0211	0.0203
0.0	0.0	0.0	208.4266	1150.5206	NaN	NaN	0.8466	0.8935	0.0227	0.0206	0.0219	0.021	0.0203
0.0	0.0	0.0	-1968.5734	-1327.4794	NaN	NaN	0.4027	0.8934	0.0226	0.0207	0.0219	0.0211	0.0204
0.0	0.0	0.0	-217.5734	-1737.4794	NaN	NaN	0.8887	0.8933	0.0226	0.0206	0.0219	0.0212	0.0203
0.0	0.0	0.0	-365.5734	918.5206	NaN	NaN	1.3	0.8933	0.0226	0.0206	0.0218	0.0213	0.0204
0.0	0.0	0.0	-400.5734	-1276.4794	NaN	NaN	0.7611	0.8928	0.0226	0.0208	0.0219	0.0213	0.0206
0.0	0.0	0.0	-87.5734	-2247.4794	NaN	NaN	0.9625	0.8927	0.0226	0.0209	0.0219	0.0213	0.0206
0.0	0.0	0.0	-2486.5734	785.5206	NaN	NaN	-0.3	0.8928	0.0227	0.0208	0.0219	0.0213	0.0206
0.0	0.0	0.0	-1324.5734	65.5206	NaN	NaN	-0.052	0.8929	0.0226	0.0207	0.0218	0.0213	0.0206
0.0	0.0	0.0	-190.5734	-2338.4794	NaN	NaN	0.9246	0.8928	0.0226	0.0208	0.0218	0.0214	0.0206
0.0	0.0	0.0	-404.5734	-743.4794	NaN	NaN	0.6476	0.8923	0.0228	0.021	0.022	0.0213	0.0206
0.0	0.0	0.0	-1216.5734	-1932.4794	NaN	NaN	0.6137	0.8922	0.0228	0.0212	0.022	0.0212	0.0207
0.0	0.0	0.0	-857.5734	-1938.4794	NaN	NaN	0.6933	0.8927	0.0227	0.021	0.0218	0.0212	0.0206
0.0	0.0	0.0	-196.5734	-939.4794	NaN	NaN	0.827	0.8927	0.0227	0.0209	0.0218	0.0213	0.0206
0.0	0.0	0.0	-1345.5734	2603.5206	NaN	NaN	1.3	0.8928	0.0228	0.0208	0.0217	0.0214	0.0205
0.0	0.0	0.0	1021.4266	-1521.4794	NaN	NaN	1.3	0.8924	0.0229	0.0209	0.0217	0.0215	0.0206
0.0	0.0	0.0	586.4266	-1301.4794	NaN	NaN	1.3	0.8918	0.0231	0.021	0.0218	0.0216	0.0207
0.0	0.0	0.0	-68.5734	-458.4794	NaN	NaN	0.8699	0.8919	0.0231	0.021	0.0218	0.0215	0.0207
0.0	0.0	0.0	-507.5734	-2895.4794	NaN	NaN	0.8508	0.8921	0.023	0.0211	0.0217	0.0214	0.0207
0.0	0.0	0.0	-1385.5734	-847.4794	NaN	NaN	0.3795	0.8923	0.023	0.0209	0.0217	0.0216	0.0206
0.0	0.0	0.0	266.4266	2290.5206	NaN	NaN	0.8958	0.8922	0.0231	0.0208	0.0217	0.0217	0.0205
0.0	0.0	0.0	-587.5734	-1033.4794	NaN	NaN	0.6375	0.8917	0.0232	0.021	0.0218	0.0217	0.0206
0.0	0.0	0.0	-1826.5734	-977.4794	NaN	NaN	0.3486	0.8917	0.0232	0.0211	0.0218	0.0216	0.0207
0.0	0.0	0.0	-986.5734	-1774.4794	NaN	NaN	0.6427	0.8921	0.0231	0.021	0.0217	0.0215	0.0206
0.0	0.0	0.0	-1568.5734	1427.5206	NaN	NaN	-0.3	0.8924	0.0231	0.0207	0.0216	0.0217	0.0206
0.0	0.0	0.0	478.4266	2680.5206	NaN	NaN	0.8485	0.8921	0.0231	0.0206	0.0216	0.022	0.0206
0.0	0.0	0.0	-188.5734	1451.5206	NaN	NaN	1.1493	0.8914	0.0234	0.0208	0.0217	0.0221	0.0207
0.0	0.0	0.0	-829.5734	-1187.4794	NaN	NaN	0.5887	0.8909	0.0234	0.0211	0.0218	0.0219	0.0208
0.0	0.0	0.0	-1327.5734	-1341.4794	NaN	NaN	0.5026	0.8909	0.0234	0.0212	0.0219	0.0218	0.0208
0.0	0.0	0.0	-184.5734	-1088.4794	NaN	NaN	0.855	0.891	0.0233	0.0212	0.0219	0.0217	0.0208
0.0	0.0	0.0	-625.5734	-1219.4794	NaN	NaN	0.6609	0.8913	0.0232	0.0211	0.0219	0.0217	0.0208
0.0	0.0	0.0	-358.5734	-658.4794	NaN	NaN	0.6474	0.8914	0.0231	0.0211	0.0219	0.0216	0.0208
0.0	0.0	0.0	-265.5734	-1163.4794	NaN	NaN	0.8142	0.892	0.023	0.0211	0.0218	0.0215	0.0208
0.0	0.0	0.0	-64.5734	80.5206	NaN	NaN	1.3	0.892	0.023	0.021	0.0217	0.0215	0.0208
0.0	0.0	0.0	-240.5734	-1622.4794	NaN	NaN	0.8709	0.8919	0.023	0.021	0.0217	0.0216	0.0208
0.0	0.0	0.0	-1162.5734	1139.5206	NaN	NaN	-0.3	0.892	0.023	0.0209	0.0216	0.0217	0.0208
0.0	0.0	0.0	1533.4266	-2158.4794	NaN	NaN	1.3	0.8911	0.0233	0.0212	0.0218	0.0218	0.0209
0.0	0.0	0.0	-1700.5734	-16.4794	NaN	NaN	0.0096	0.8906	0.0233	0.0213	0.0219	0.0218	0.021
0.0	0.0	0.0	-2459.5734	-757.4794	NaN	NaN	0.2355	0.8907	0.0233	0.0215	0.0219	0.0215	0.0211
0.0	0.0	0.0	-1361.5734	-2121.4794	NaN	NaN	0.6091	0.8915	0.0231	0.0213	0.0218	0.0213	0.021
0.0	0.0	0.0	434.4266	132.5206	NaN	NaN	0.2337	0.8922	0.023	0.0209	0.0216	0.0215	0.0209
0.0	0.0	0.0	377.4266	-182.4794	NaN	NaN	-0.3	0.8922	0.023	0.0207	0.0215	0.0217	0.0208
0.0	0.0	0.0	567.4266	1184.5206	NaN	NaN	0.6761	0.8922	0.023	0.0207	0.0215	0.0218	0.0208
0.0	0.0	0.0	-168.5734	-147.4794	NaN	NaN	0.4666	0.8915	0.0233	0.021	0.0216	0.0218	0.021
0.0	0.0	0.0	-2926.5734	-1778.4794	NaN	NaN	0.378	0.8912	0.0233	0.0213	0.0217	0.0215	0.021
0.0	0.0	0.0	-2726.5734	2020.5206	NaN	NaN	-0.3	0.8917	0.0231	0.0211	0.0217	0.0214	0.021
0.0	0.0	0.0	-1557.5734	-1578.4794	NaN	NaN	0.5033	0.8916	0.023	0.0212	0.0217	0.0214	0.021
0.0	0.0	0.0	-843.5734	1823.5206	NaN	NaN	1.3	0.8922	0.0229	0.021	0.0216	0.0214	0.0209
0.0	0.0	0.0	-383.5734	-2309.4794	NaN	NaN	0.8576	0.8921	0.0229	0.0211	0.0216	0.0214	0.021
0.0	0.0	0.0	-1614.5734	498.5206	NaN	NaN	-0.3	0.8926	0.0228	0.0209	0.0215	0.0213	0.0209
0.0	0.0	0.0	-865.5734	-498.4794	NaN	NaN	0.3654	0.8924	0.0228	0.0209	0.0215	0.0214	0.021
0.0	0.0	0.0	-697.5734	-716.4794	NaN	NaN	0.5067	0.8924	0.0228	0.0209	0.0215	0.0215	0.021
0.0	0.0	0.0	-1468.5734	-141.4794	NaN	NaN	0.0879	0.8919	0.0229	0.021	0.0215	0.0216	0.021
0.0	0.0	0.0	-1353.5734	697.5206	NaN	NaN	-0.3	0.8917	0.023	0.0211	0.0215	0.0216	0.0211
0.0	0.0	0.0	-1082.5734	-1230.4794	NaN	NaN	0.532	0.8912	0.0231	0.0213	0.0216	0.0216	0.0213
0.0	0.0	0.0	-1602.5734	-1500.4794	NaN	NaN	0.4835	0.8917	0.0229	0.0211	0.0215	0.0215	0.0212
0.0	0.0	0.0	-478.5734	2200.5206	NaN	NaN	1.2779	0.8925	0.0228	0.0207	0.0214	0.0216	0.0211
0.0	0.0	0.0	-1631.5734	2016.5206	NaN	NaN	1.3	0.8924	0.0227	0.0206	0.0214	0.0217	0.0211
0.0	0.0	0.0	-406.5734	56.5206	NaN	NaN	-0.1615	0.892	0.0228	0.0206	0.0215	0.0218	0.0212
0.0	0.0	0.0	-2144.5734	297.5206	NaN	NaN	-0.1611	0.8912	0.0231	0.0209	0.0216	0.0219	0.0213
0.0	0.0	0.0	-2442.5734	-122.4794	NaN	NaN	0.0477	0.8916	0.023	0.0209	0.0216	0.0217	0.0212
0.0	0.0	0.0	-1364.5734	-518.4794	NaN	NaN	0.2753	0.8918	0.0229	0.0209	0.0216	0.0216	0.0213
0.0	0.0	0.0	-2095.5734	-162.4794	NaN	NaN	0.072	0.8922	0.0227	0.0208	0.0216	0.0215	0.0212
0.0	0.0	0.0	-672.5734	-132.4794	NaN	NaN	0.1646	0.8927	0.0225	0.0206	0.0216	0.0215	0.0211
0.0	0.0	0.0	-976.5734	-908.4794	NaN	NaN	0.4819	0.8928	0.0225	0.0207	0.0216	0.0214	0.0211
0.0	0.0	0.0	-1299.5734	566.5206	NaN	NaN	-0.3	0.8926	0.0225	0.0207	0.0216	0.0214	0.0211
0.0	0.0	0.0	-686.5734	-253.4794	NaN	NaN	0.2696	0.8926	0.0225	0.0207	0.0216	0.0214	0.0212
0.0	0.0	0.0	-1402.5734	-370.4794	NaN	NaN	0.209	0.8925	0.0224	0.0208	0.0216	0.0214	0.0213
0.0	0.0	0.0	-1565.5734	-161.4794	NaN	NaN	0.0935	0.8927	0.0224	0.0206	0.0217	0.0215	0.0212
0.0	0.0	0.0	-389.5734	1483.5206	NaN	NaN	1.3	0.8926	0.0224	0.0205	0.0217	0.0216	0.0212
0.0	0.0	0.0	-1894.5734	-346.4794	NaN	NaN	0.1546	0.892	0.0225	0.0207	0.0217	0.0217	0.0214
0.0	0.0	0.0	488.4266	1199.5206	NaN	NaN	0.7106	0.8917	0.0226	0.0208	0.0218	0.0217	0.0214
0.0	0.0	0.0	-2858.5734	-1446.4794	NaN	NaN	0.336	0.8912	0.0227	0.021	0.0219	0.0217	0.0215
0.0	0.0	0.0	-1979.5734	998.5206	NaN	NaN	-0.3	0.892	0.0224	0.0208	0.0218	0.0217	0.0214
0.0	0.0	0.0	-52.5734	1581.5206	NaN	NaN	1.0344	0.8918	0.0224	0.0207	0.0219	0.0218	0.0214
0.0	0.0	0.0	-1149.5734	-2887.4794	NaN	NaN	0.7152	0.8912	0.0225	0.021	0.022	0.0219	0.0214
0.0	0.0	0.0	-1110.5734	-1581.4794	NaN	NaN	0.5875	0.8911	0.0226	0.0211	0.0221	0.0218	0.0214
0.0	0.0	0.0	-1027.5734	-2305.4794	NaN	NaN	0.6917	0.8907	0.0226	0.0214	0.0222	0.0216	0.0215
0.0	0.0	0.0	-824.5734	-2259.4794	NaN	NaN	0.7326	0.8914	0.0223	0.0212	0.0221	0.0215	0.0215
0.0	0.0	0.0	-2039.5734	-2396.4794	NaN	NaN	0.5402	0.8918	0.0221	0.021	0.022	0.0216	0.0215
0.0	0.0	0.0	-1763.5734	1184.5206	NaN	NaN	-0.3	0.8927	0.022	0.0206	0.0218	0.0217	0.0212
0.0	0.0	0.0	1800.4266	1392.5206	NaN	NaN	0.4361	0.893	0.022	0.0203	0.0217	0.0218	0.0212
0.0	0.0	0.0	-819.5734	-1785.4794	NaN	NaN	0.6854	0.8916	0.0223	0.0207	0.0219	0.022	0.0214
0.0	0.0	0.0	-1679.5734	-1363.4794	NaN	NaN	0.4481	0.8913	0.0225	0.0208	0.0219	0.022	0.0214
0.0	0.0	0.0	-2328.5734	311.5206	NaN	NaN	-0.1544	0.8917	0.0224	0.0207	0.0218	0.022	0.0214
0.0	0.0	0.0	317.4266	1665.5206	NaN	NaN	0.8399	0.8921	0.0223	0.0204	0.0218	0.0221	0.0214
0.0	0.0	0.0	-555.5734	598.5206	NaN	NaN	1.3	0.8924	0.0222	0.0202	0.0217	0.0222	0.0213
0.0	0.0	0.0	270.4266	-439.4794	NaN	NaN	1.3	0.8916	0.0225	0.0204	0.0219	0.0224	0.0213
0.0	0.0	0.0	-2179.5734	454.5206	NaN	NaN	-0.2635	0.8916	0.0226	0.0205	0.0219	0.0222	0.0211
0.0	0.0	0.0	-230.5734	-520.4794	NaN	NaN	0.693	0.892	0.0226	0.0206	0.0218	0.022	0.021
0.0	0.0	0.0	-3201.5734	-2164.4794	NaN	NaN	0.4034	0.8925	0.0224	0.0207	0.0217	0.0217	0.021
0.0	0.0	0.0	-1319.5734	-326.4794	NaN	NaN	0.1983	0.8928	0.0223	0.0204	0.0218	0.0217	0.021
0.0	0.0	0.0	-1846.5734	565.5206	NaN	NaN	-0.3	0.893	0.0222	0.0203	0.0217	0.0218	0.021
0.0	0.0	0.0	822.4266	-503.4794	NaN	NaN	-0.3	0.8937	0.022	0.02	0.0216	0.0218	0.0209
0.0	0.0	0.0	348.4266	2044.5206	NaN	NaN	0.8544	0.8938	0.0222	0.0199	0.0217	0.0218	0.0207
0.0	0.0	0.0	-752.5734	-1006.4794	NaN	NaN	0.5722	0.8927	0.0225	0.0203	0.0217	0.0219	0.0208
0.0	0.0	0.0	-1995.5734	-41.4794	NaN	NaN	0.0204	0.8935	0.0224	0.0202	0.0215	0.0217	0.0207
0.0	0.0	0.0	264.4266	-2719.4794	NaN	NaN	1.1077	0.8932	0.0225	0.0203	0.0216	0.0217	0.0207
0.0	0.0	0.0	-51.5734	436.5206	NaN	NaN	1.134	0.8937	0.0225	0.0202	0.0215	0.0216	0.0206
0.0	0.0	0.0	-435.5734	-1138.4794	NaN	NaN	0.7233	0.8936	0.0225	0.0202	0.0215	0.0216	0.0206
0.0	0.0	0.0	1654.4266	-1285.4794	NaN	NaN	-0.3	0.8935	0.0227	0.0202	0.0215	0.0216	0.0205
0.0	0.0	0.0	-2176.5734	531.5206	NaN	NaN	-0.3	0.8931	0.0229	0.0203	0.0215	0.0217	0.0206
0.0	0.0	0.0	884.4266	-1599.4794	NaN	NaN	1.3	0.8932	0.0229	0.0202	0.0215	0.0217	0.0204
0.0	0.0	0.0	202.4266	2496.5206	NaN	NaN	0.925	0.8934	0.0228	0.0201	0.0216	0.0218	0.0203
0.0	0.0	0.0	1159.4266	1713.5206	NaN	NaN	0.5964	0.893	0.0229	0.0201	0.0217	0.022	0.0203
0.0	0.0	0.0	-1436.5734	-158.4794	NaN	NaN	0.0994	0.8922	0.0232	0.0203	0.0217	0.0221	0.0204
0.0	0.0	0.0	742.4266	-1261.4794	NaN	NaN	1.3	0.8917	0.0233	0.0205	0.0218	0.0223	0.0205
0.0	0.0	0.0	-70.5734	1937.5206	NaN	NaN	1.0378	0.8919	0.0233	0.0204	0.0218	0.0222	0.0205
0.0	0.0	0.0	-1551.5734	722.5206	NaN	NaN	-0.3	0.8918	0.0232	0.0205	0.0218	0.0223	0.0205
0.0	0.0	0.0	-2073.5734	750.5206	NaN	NaN	-0.3	0.8926	0.0231	0.0202	0.0216	0.0221	0.0204
0.0	0.0	0.0	-2823.5734	227.5206	NaN	NaN	-0.0876	0.8925	0.0231	0.0202	0.0217	0.0221	0.0204
0.0	0.0	0.0	405.4266	1165.5206	NaN	NaN	0.7419	0.8928	0.0229	0.0202	0.0217	0.0221	0.0203
0.0	0.0	0.0	518.4266	824.5206	NaN	NaN	0.614	0.8921	0.0231	0.0204	0.0218	0.0223	0.0203
0.0	0.0	0.0	-2313.5734	-567.4794	NaN	NaN	0.197	0.8916	0.0235	0.0207	0.0219	0.0221	0.0203
0.0	0.0	0.0	-257.5734	-1989.4794	NaN	NaN	0.8854	0.8909	0.0237	0.021	0.022	0.022	0.0205
0.0	0.0	0.0	-1905.5734	-1912.4794	NaN	NaN	0.5009	0.8906	0.0236	0.0212	0.0221	0.0218	0.0206
0.0	0.0	0.0	-1620.5734	-2187.4794	NaN	NaN	0.5744	0.8916	0.0233	0.021	0.0219	0.0216	0.0205
0.0	0.0	0.0	328.4266	687.5206	NaN	NaN	0.6767	0.8924	0.0231	0.0208	0.0218	0.0216	0.0204
0.0	0.0	0.0	-2151.5734	-514.4794	NaN	NaN	0.193	0.8921	0.0231	0.0207	0.0219	0.0217	0.0205
0.0	0.0	0.0	-2374.5734	-720.4794	NaN	NaN	0.2328	0.8922	0.0231	0.0207	0.0218	0.0216	0.0205
0.0	0.0	0.0	-372.5734	-392.4794	NaN	NaN	0.513	0.8923	0.0231	0.0207	0.0218	0.0216	0.0205
0.0	0.0	0.0	-1145.5734	-555.4794	NaN	NaN	0.3266	0.8924	0.0231	0.0206	0.0218	0.0216	0.0205
0.0	0.0	0.0	-404.5734	-1237.4794	NaN	NaN	0.7536	0.8927	0.0231	0.0205	0.0217	0.0216	0.0204
0.0	0.0	0.0	107.4266	2450.5206	NaN	NaN	0.958	0.8923	0.0231	0.0204	0.0218	0.0219	0.0204
0.0	0.0	0.0	74.4266	-168.4794	NaN	NaN	1.3	0.892	0.0233	0.0204	0.0218	0.022	0.0204
0.0	0.0	0.0	489.4266	-328.4794	NaN	NaN	-0.3	0.8921	0.0233	0.0205	0.0218	0.022	0.0204
0.0	0.0	0.0	-1210.5734	496.5206	NaN	NaN	-0.3	0.8919	0.0234	0.0206	0.0219	0.022	0.0203
0.0	0.0	0.0	-1273.5734	-1014.4794	NaN	NaN	0.4434	0.8918	0.0234	0.0206	0.0219	0.0219	0.0203
0.0	0.0	0.0	-2492.5734	-770.4794	NaN	NaN	0.2361	0.8918	0.0233	0.0208	0.022	0.0217	0.0204
0.0	0.0	0.0	-1097.5734	-2826.4794	NaN	NaN	0.7203	0.8918	0.0232	0.0209	0.0221	0.0216	0.0203
0.0	0.0	0.0	680.4266	-2335.4794	NaN	NaN	1.3	0.8918	0.0232	0.0208	0.0222	0.0216	0.0203
0.0	0.0	0.0	-2160.5734	-897.4794	NaN	NaN	0.2935	0.8916	0.0232	0.021	0.0222	0.0216	0.0204
0.0	0.0	0.0	-1341.5734	-206.4794	NaN	NaN	0.1334	0.8921	0.0231	0.0208	0.022	0.0216	0.0203
0.0	0.0	0.0	929.4266	-2304.4794	NaN	NaN	1.3	0.8926	0.023	0.0207	0.0219	0.0215	0.0203
0.0	0.0	0.0	-1656.5734	-420.4794	NaN	NaN	0.2024	0.8931	0.0228	0.0205	0.0218	0.0216	0.0202
0.0	0.0	0.0	-744.5734	2836.5206	NaN	NaN	1.3	0.8926	0.023	0.0205	0.0219	0.0218	0.0203
0.0	0.0	0.0	-1318.5734	1744.5206	NaN	NaN	1.3	0.8917	0.0232	0.0207	0.022	0.022	0.0205
0.0	0.0	0.0	-699.5734	-680.4794	NaN	NaN	0.4931	0.8912	0.0234	0.0208	0.0221	0.0219	0.0206
0.0	0.0	0.0	1071.4266	-418.4794	NaN	NaN	-0.3	0.8914	0.0234	0.0207	0.0221	0.0218	0.0205
0.0	0.0	0.0	-1611.5734	171.5206	NaN	NaN	-0.1191	0.8914	0.0233	0.0207	0.0222	0.0219	0.0205
0.0	0.0	0.0	-264.5734	249.5206	NaN	NaN	-0.3	0.8911	0.0233	0.0207	0.0223	0.022	0.0206
0.0	0.0	0.0	-1381.5734	-271.4794	NaN	NaN	0.1642	0.8899	0.0235	0.0211	0.0227	0.022	0.0208
0.0	0.0	0.0	275.4266	-1673.4794	NaN	NaN	1.197	0.8898	0.0234	0.0213	0.0227	0.0218	0.0209
0.0	0.0	0.0	-1957.5734	-3195.4794	NaN	NaN	0.6201	0.8899	0.0234	0.0214	0.0227	0.0217	0.021
0.0	0.0	0.0	-1140.5734	-2473.4794	NaN	NaN	0.6844	0.891	0.0231	0.0213	0.0224	0.0214	0.0207
0.0	0.0	0.0	-754.5734	2439.5206	NaN	NaN	1.3	0.8912	0.0229	0.0211	0.0224	0.0215	0.0208
0.0	0.0	0.0	-1082.5734	-157.4794	NaN	NaN	0.127	0.8911	0.0229	0.0211	0.0224	0.0216	0.0209
0.0	0.0	0.0	123.4266	-404.4794	NaN	NaN	1.3	0.8911	0.0229	0.0212	0.0224	0.0215	0.0209
0.0	0.0	0.0	-3262.5734	-238.4794	NaN	NaN	0.0681	0.8908	0.023	0.0214	0.0225	0.0214	0.0209
0.0	0.0	0.0	-2120.5734	997.5206	NaN	NaN	-0.3	0.8909	0.0231	0.0214	0.0224	0.0213	0.0209
0.0	0.0	0.0	-3270.5734	-3441.4794	NaN	NaN	0.5127	0.8911	0.023	0.0214	0.0223	0.0213	0.0209
0.0	0.0	0.0	1133.4266	80.5206	NaN	NaN	0.0663	0.8913	0.023	0.0214	0.0223	0.0213	0.0207
0.0	0.0	0.0	787.4266	-1708.4794	NaN	NaN	1.3	0.8914	0.023	0.0215	0.0223	0.0213	0.0206
0.0	0.0	0.0	-1984.5734	-1101.4794	NaN	NaN	0.3569	0.8917	0.0228	0.0215	0.0222	0.0212	0.0205
0.0	0.0	0.0	-623.5734	-1180.4794	NaN	NaN	0.6543	0.8918	0.0228	0.0215	0.0222	0.0212	0.0205
0.0	0.0	0.0	-1192.5734	-255.4794	NaN	NaN	0.1764	0.8921	0.0226	0.0215	0.0222	0.0211	0.0205
0.0	0.0	0.0	-2924.5734	-2121.4794	NaN	NaN	0.4204	0.8923	0.0224	0.0215	0.0222	0.021	0.0206
0.0	0.0	0.0	-982.5734	-2058.4794	NaN	NaN	0.6769	0.8926	0.0223	0.0214	0.0222	0.0209	0.0206
0.0	0.0	0.0	-1862.5734	-1157.4794	NaN	NaN	0.3833	0.8928	0.0222	0.0213	0.0221	0.0209	0.0207
0.0	0.0	0.0	-1730.5734	-2751.4794	NaN	NaN	0.6139	0.8929	0.0221	0.0212	0.0221	0.0209	0.0208
0.0	0.0	0.0	-207.5734	-1030.4794	NaN	NaN	0.8323	0.8928	0.0219	0.0211	0.0221	0.0211	0.0209
0.0	0.0	0.0	-972.5734	-1142.4794	NaN	NaN	0.5402	0.8924	0.022	0.0211	0.0222	0.0213	0.0211
0.0	0.0	0.0	-1667.5734	-1160.4794	NaN	NaN	0.4103	0.8924	0.0219	0.0211	0.0222	0.0213	0.0211
0.0	0.0	0.0	-572.5734	-426.4794	NaN	NaN	0.4269	0.8921	0.022	0.0211	0.0223	0.0214	0.0212
0.0	0.0	0.0	-2623.5734	-1682.4794	NaN	NaN	0.3907	0.8918	0.0221	0.0212	0.0223	0.0214	0.0212
0.0	0.0	0.0	-1728.5734	-666.4794	NaN	NaN	0.2783	0.8916	0.0221	0.0212	0.0224	0.0214	0.0212
0.0	0.0	0.0	-136.5734	-1230.4794	NaN	NaN	0.9001	0.8915	0.0222	0.0212	0.0224	0.0215	0.0213
0.0	0.0	0.0	-637.5734	-500.4794	NaN	NaN	0.4398	0.8913	0.0222	0.0212	0.0224	0.0216	0.0213
0.0	0.0	0.0	-1562.5734	-240.4794	NaN	NaN	0.1334	0.8914	0.0222	0.021	0.0224	0.0217	0.0214
0.0	0.0	0.0	-2040.5734	-550.4794	NaN	NaN	0.2125	0.8913	0.0223	0.0209	0.0224	0.0218	0.0213
0.0	0.0	0.0	-960.5734	3598.5206	NaN	NaN	1.3	0.8915	0.0223	0.0208	0.0223	0.0219	0.0213
0.0	0.0	0.0	410.4266	-315.4794	NaN	NaN	-0.3	0.8912	0.0224	0.0209	0.0223	0.0219	0.0213
0.0	0.0	0.0	-898.5734	-1243.4794	NaN	NaN	0.5805	0.8911	0.0225	0.021	0.0223	0.0219	0.0212
0.0	0.0	0.0	-1624.5734	800.5206	NaN	NaN	-0.3	0.8913	0.0226	0.0209	0.0222	0.0219	0.0211
0.0	0.0	0.0	139.4266	-455.4794	NaN	NaN	1.3	0.8914	0.0226	0.0208	0.0221	0.022	0.0211
0.0	0.0	0.0	-568.5734	-795.4794	NaN	NaN	0.5832	0.8912	0.0227	0.0209	0.0221	0.022	0.0211
0.0	0.0	0.0	-1777.5734	757.5206	NaN	NaN	-0.3	0.8911	0.0228	0.021	0.0221	0.022	0.021
0.0	0.0	0.0	-1161.5734	-1950.4794	NaN	NaN	0.6268	0.8909	0.0229	0.0212	0.0221	0.0218	0.0211
0.0	0.0	0.0	-1945.5734	-1256.4794	NaN	NaN	0.3924	0.8911	0.0228	0.0212	0.0221	0.0217	0.0211
0.0	0.0	0.0	-722.5734	-1164.4794	NaN	NaN	0.6171	0.8913	0.0228	0.0211	0.0221	0.0217	0.021
0.0	0.0	0.0	-1397.5734	919.5206	NaN	NaN	-0.3	0.8916	0.0227	0.0209	0.022	0.0217	0.021
0.0	0.0	0.0	-1151.5734	26.5206	NaN	NaN	-0.0236	0.8919	0.0226	0.0207	0.022	0.0218	0.0211
0.0	0.0	0.0	-1116.5734	524.5206	NaN	NaN	-0.3	0.8919	0.0226	0.0206	0.022	0.0218	0.0211
0.0	0.0	0.0	-1411.5734	1049.5206	NaN	NaN	-0.3	0.8918	0.0226	0.0206	0.022	0.022	0.0211
0.0	0.0	0.0	-963.5734	2968.5206	NaN	NaN	1.3	0.8917	0.0227	0.0205	0.022	0.022	0.021
0.0	0.0	0.0	454.4266	475.5206	NaN	NaN	0.5113	0.8918	0.0228	0.0205	0.022	0.022	0.0209
0.0	0.0	0.0	-79.5734	85.5206	NaN	NaN	1.3	0.8917	0.0229	0.0206	0.0221	0.0219	0.0208
0.0	0.0	0.0	-1792.5734	-1096.4794	NaN	NaN	0.3795	0.8918	0.0228	0.0208	0.0222	0.0217	0.0207
0.0	0.0	0.0	-505.5734	-1834.4794	NaN	NaN	0.7839	0.8919	0.0226	0.021	0.0224	0.0214	0.0207
0.0	0.0	0.0	660.4266	-2432.4794	NaN	NaN	1.3	0.8923	0.0224	0.021	0.0224	0.0212	0.0207
0.0	0.0	0.0	-1674.5734	-3954.4794	NaN	NaN	0.7025	0.8928	0.0223	0.021	0.0223	0.021	0.0206
0.0	0.0	0.0	-2768.5734	-2048.4794	NaN	NaN	0.4253	0.8928	0.0222	0.0211	0.0223	0.021	0.0207
0.0	0.0	0.0	-1626.5734	834.5206	NaN	NaN	-0.3	0.8927	0.0221	0.0209	0.0223	0.0211	0.0208
0.0	0.0	0.0	-277.5734	684.5206	NaN	NaN	1.3	0.8929	0.0221	0.0208	0.0222	0.0212	0.0208
0.0	0.0	0.0	-134.5734	-183.4794	NaN	NaN	0.5769	0.8926	0.0222	0.0209	0.0221	0.0213	0.0208
0.0	0.0	0.0	-555.5734	-1034.4794	NaN	NaN	0.6506	0.8924	0.0224	0.021	0.022	0.0213	0.0208
0.0	0.0	0.0	-301.5734	-1458.4794	NaN	NaN	0.8287	0.8922	0.0225	0.0211	0.022	0.0213	0.0209
0.0	0.0	0.0	931.4266	377.5206	NaN	NaN	0.2884	0.8924	0.0225	0.021	0.0219	0.0213	0.0209
0.0	0.0	0.0	-343.5734	-2937.4794	NaN	NaN	0.8953	0.8921	0.0226	0.0211	0.022	0.0214	0.0209
0.0	0.0	0.0	-611.5734	1007.5206	NaN	NaN	1.3	0.8921	0.0227	0.0211	0.022	0.0213	0.0208
0.0	0.0	0.0	-644.5734	-1938.4794	NaN	NaN	0.7505	0.8917	0.0227	0.0213	0.0221	0.0212	0.0209
0.0	0.0	0.0	-152.5734	-2961.4794	NaN	NaN	0.951	0.8916	0.0227	0.0215	0.0221	0.0211	0.021
0.0	0.0	0.0	-237.5734	-2826.4794	NaN	NaN	0.9225	0.8918	0.0227	0.0215	0.022	0.021	0.021
0.0	0.0	0.0	712.4266	-4.4794	NaN	NaN	-0.0063	0.8923	0.0227	0.0213	0.0218	0.021	0.0209
0.0	0.0	0.0	470.4266	-15.4794	NaN	NaN	-0.034	0.8924	0.0227	0.0211	0.0216	0.0211	0.0209
0.0	0.0	0.0	64.4266	2008.5206	NaN	NaN	0.9689	0.8928	0.0228	0.0209	0.0215	0.0213	0.0208
0.0	0.0	0.0	2011.4266	640.5206	NaN	NaN	0.2415	0.8925	0.023	0.0209	0.0215	0.0213	0.0208
0.0	0.0	0.0	578.4266	-2003.4794	NaN	NaN	1.3	0.8917	0.0231	0.0213	0.0216	0.0213	0.021
0.0	0.0	0.0	-937.5734	-395.4794	NaN	NaN	0.2967	0.8916	0.0231	0.0214	0.0217	0.0211	0.0211
0.0	0.0	0.0	-744.5734	-5245.4794	NaN	NaN	0.8757	0.8916	0.023	0.0215	0.0218	0.021	0.0212
0.0	0.0	0.0	-1417.5734	-286.4794	NaN	NaN	0.1681	0.8926	0.0228	0.0212	0.0216	0.0209	0.0209
0.0	0.0	0.0	-512.5734	-482.4794	NaN	NaN	0.4849	0.8926	0.0228	0.021	0.0216	0.021	0.0209
0.0	0.0	0.0	-340.5734	705.5206	NaN	NaN	1.3	0.8926	0.0228	0.021	0.0216	0.0211	0.0209
0.0	0.0	0.0	-2655.5734	48.5206	NaN	NaN	-0.0186	0.8924	0.0229	0.021	0.0216	0.0212	0.0209
0.0	0.0	0.0	-1104.5734	1788.5206	NaN	NaN	1.3	0.8926	0.0229	0.021	0.0216	0.0211	0.0208
0.0	0.0	0.0	-2214.5734	243.5206	NaN	NaN	-0.1235	0.892	0.023	0.0212	0.0217	0.0211	0.021
0.0	0.0	0.0	-824.5734	-54.4794	NaN	NaN	0.062	0.8928	0.0228	0.021	0.0215	0.021	0.0209
0.0	0.0	0.0	-184.5734	-355.4794	NaN	NaN	0.6582	0.8925	0.0229	0.021	0.0216	0.0211	0.0209
0.0	0.0	0.0	9.4266	2586.5206	NaN	NaN	0.9964	0.8937	0.0227	0.0205	0.0214	0.021	0.0207
0.0	0.0	0.0	-433.5734	697.5206	NaN	NaN	1.3	0.8928	0.0228	0.0207	0.0216	0.0212	0.0209
0.0	0.0	0.0	-1614.5734	-1830.4794	NaN	NaN	0.5313	0.8919	0.0229	0.021	0.0219	0.0211	0.0211
0.0	0.0	0.0	-1548.5734	1278.5206	NaN	NaN	-0.3	0.8921	0.0229	0.0211	0.0219	0.021	0.021
0.0	0.0	0.0	-652.5734	-2581.4794	NaN	NaN	0.7982	0.8922	0.0228	0.0212	0.0219	0.0208	0.0211
0.0	0.0	0.0	-2474.5734	-734.4794	NaN	NaN	0.2289	0.8928	0.0227	0.0211	0.0218	0.0206	0.021
0.0	0.0	0.0	-1223.5734	-1013.4794	NaN	NaN	0.453	0.8932	0.0226	0.021	0.0217	0.0206	0.0209
0.0	0.0	0.0	-336.5734	-542.4794	NaN	NaN	0.6171	0.8937	0.0225	0.0208	0.0215	0.0207	0.0208
0.0	0.0	0.0	66.4266	2443.5206	NaN	NaN	0.9735	0.8935	0.0226	0.0208	0.0215	0.0209	0.0207
0.0	0.0	0.0	-1574.5734	408.5206	NaN	NaN	-0.3	0.8929	0.0228	0.021	0.0215	0.0209	0.0209
0.0	0.0	0.0	482.4266	-1642.4794	NaN	NaN	1.3	0.8919	0.023	0.0213	0.0217	0.0209	0.0212
0.0	0.0	0.0	-1179.5734	-1350.4794	NaN	NaN	0.5338	0.8919	0.023	0.0212	0.0217	0.0209	0.0212
0.0	0.0	0.0	-1554.5734	-12.4794	NaN	NaN	0.008	0.8919	0.023	0.0211	0.0217	0.021	0.0212
0.0	0.0	0.0	269.4266	801.5206	NaN	NaN	0.7484	0.8919	0.0231	0.021	0.0217	0.0212	0.0212
0.0	0.0	0.0	25.4266	1335.5206	NaN	NaN	0.9813	0.8918	0.0231	0.0209	0.0217	0.0213	0.0213
0.0	0.0	0.0	-1484.5734	-530.4794	NaN	NaN	0.2633	0.8914	0.0232	0.0211	0.0217	0.0212	0.0213
0.0	0.0	0.0	-2436.5734	-1239.4794	NaN	NaN	0.3372	0.8917	0.0231	0.0211	0.0217	0.0212	0.0212
0.0	0.0	0.0	-12.5734	3058.5206	NaN	NaN	1.0041	0.8918	0.0231	0.0211	0.0217	0.0212	0.0211
0.0	0.0	0.0	-2459.5734	-934.4794	NaN	NaN	0.2753	0.891	0.0232	0.0214	0.0219	0.0211	0.0213
0.0	0.0	0.0	488.4266	-868.4794	NaN	NaN	1.3	0.8915	0.023	0.0215	0.0219	0.0209	0.0212
0.0	0.0	0.0	-2225.5734	-854.4794	NaN	NaN	0.2774	0.8914	0.023	0.0215	0.022	0.0209	0.0212
0.0	0.0	0.0	-1756.5734	-731.4794	NaN	NaN	0.294	0.8918	0.0228	0.0214	0.0219	0.0208	0.0212
0.0	0.0	0.0	-892.5734	18.5206	NaN	NaN	-0.0212	0.892	0.0227	0.0213	0.0219	0.0209	0.0212
0.0	0.0	0.0	-785.5734	-1476.4794	NaN	NaN	0.6527	0.8917	0.0227	0.0214	0.022	0.021	0.0212
0.0	0.0	0.0	-1832.5734	871.5206	NaN	NaN	-0.3	0.8918	0.0227	0.0214	0.0219	0.0209	0.0212
0.0	0.0	0.0	-3028.5734	-745.4794	NaN	NaN	0.1975	0.8916	0.0227	0.0215	0.0219	0.0209	0.0214
0.0	0.0	0.0	-452.5734	440.5206	NaN	NaN	-0.3	0.8919	0.0227	0.0215	0.0218	0.0208	0.0213
0.0	0.0	0.0	-1228.5734	1695.5206	NaN	NaN	1.3	0.8918	0.0227	0.0215	0.0219	0.0209	0.0213
0.0	0.0	0.0	-1829.5734	952.5206	NaN	NaN	-0.3	0.8917	0.0227	0.0216	0.0219	0.0209	0.0212
0.0	0.0	0.0	-330.5734	2117.5206	NaN	NaN	1.185	0.8915	0.0228	0.0216	0.0219	0.021	0.0212
0.0	0.0	0.0	-391.5734	-988.4794	NaN	NaN	0.7163	0.8913	0.0228	0.0218	0.022	0.0208	0.0213
0.0	0.0	0.0	-252.5734	-2406.4794	NaN	NaN	0.905	0.8913	0.0229	0.0218	0.022	0.0207	0.0213
0.0	0.0	0.0	-939.5734	-235.4794	NaN	NaN	0.2004	0.8914	0.0228	0.0217	0.0221	0.0207	0.0212
0.0	0.0	0.0	-1781.5734	1448.5206	NaN	NaN	-0.3	0.8913	0.0228	0.0216	0.0222	0.0209	0.0213
0.0	0.0	0.0	-1667.5734	-506.4794	NaN	NaN	0.233	0.8913	0.0228	0.0217	0.0222	0.0208	0.0212
0.0	0.0	0.0	-1393.5734	351.5206	NaN	NaN	-0.3	0.8919	0.0226	0.0216	0.0221	0.0206	0.0211
0.0	0.0	0.0	-309.5734	-3024.4794	NaN	NaN	0.9071	0.892	0.0226	0.0216	0.0221	0.0205	0.0211
0.0	0.0	0.0	496.4266	448.5206	NaN	NaN	0.4747	0.8929	0.0224	0.0215	0.0219	0.0203	0.021
0.0	0.0	0.0	-457.5734	-177.4794	NaN	NaN	0.2795	0.8932	0.0223	0.0214	0.0219	0.0203	0.0209
0.0	0.0	0.0	37.4266	916.5206	NaN	NaN	0.9608	0.8937	0.0222	0.0213	0.0218	0.0202	0.0208
0.0	0.0	0.0	-1135.5734	-707.4794	NaN	NaN	0.3839	0.8936	0.0222	0.0214	0.0219	0.0202	0.0207
0.0	0.0	0.0	-138.5734	-1249.4794	NaN	NaN	0.9002	0.8939	0.0222	0.0213	0.0218	0.0201	0.0207
0.0	0.0	0.0	-460.5734	-4132.4794	NaN	NaN	0.8997	0.8932	0.0225	0.0214	0.0219	0.0202	0.0208
0.0	0.0	0.0	-250.5734	-630.4794	NaN	NaN	0.7156	0.8936	0.0224	0.0214	0.0218	0.0201	0.0207
0.0	0.0	0.0	-1639.5734	-681.4794	NaN	NaN	0.2936	0.8935	0.0225	0.0215	0.0218	0.0201	0.0207
0.0	0.0	0.0	-2280.5734	396.5206	NaN	NaN	-0.2105	0.8941	0.0224	0.0214	0.0216	0.0199	0.0206
0.0	0.0	0.0	518.4266	-1147.4794	NaN	NaN	1.3	0.894	0.0225	0.0215	0.0216	0.0199	0.0206
0.0	0.0	0.0	-755.5734	-2300.4794	NaN	NaN	0.7528	0.8939	0.0226	0.0216	0.0216	0.0198	0.0206
0.0	0.0	0.0	146.4266	-1084.4794	NaN	NaN	1.1561	0.8941	0.0225	0.0216	0.0215	0.0198	0.0206
0.0	0.0	0.0	-1514.5734	1061.5206	NaN	NaN	-0.3	0.8947	0.0223	0.0214	0.0214	0.0198	0.0204
0.0	0.0	0.0	-210.5734	414.5206	NaN	NaN	1.3	0.8941	0.0224	0.0215	0.0215	0.0199	0.0206
0.0	0.0	0.0	-1974.5734	-903.4794	NaN	NaN	0.3139	0.8937	0.0225	0.0217	0.0216	0.0198	0.0207
0.0	0.0	0.0	-292.5734	-2598.4794	NaN	NaN	0.8988	0.8934	0.0227	0.0218	0.0216	0.0198	0.0207
0.0	0.0	0.0	-2186.5734	553.5206	NaN	NaN	-0.3	0.8932	0.0227	0.0219	0.0216	0.0198	0.0208
0.0	0.0	0.0	-2166.5734	-878.4794	NaN	NaN	0.2885	0.8934	0.0226	0.0219	0.0215	0.0197	0.0209
0.0	0.0	0.0	-1171.5734	-1765.4794	NaN	NaN	0.6011	0.8935	0.0225	0.0218	0.0215	0.0198	0.0209
0.0	0.0	0.0	-1705.5734	692.5206	NaN	NaN	-0.3	0.8935	0.0226	0.0217	0.0215	0.0199	0.0208
0.0	0.0	0.0	-662.5734	4425.5206	NaN	NaN	1.1761	0.8934	0.0226	0.0217	0.0215	0.02	0.0209
0.0	0.0	0.0	321.4266	436.5206	NaN	NaN	0.5759	0.8927	0.0227	0.0219	0.0215	0.02	0.0211
0.0	0.0	0.0	-3052.5734	-1185.4794	NaN	NaN	0.2797	0.8924	0.0228	0.0221	0.0216	0.02	0.0212
0.0	0.0	0.0	-1026.5734	1659.5206	NaN	NaN	1.3	0.8927	0.0227	0.022	0.0215	0.0199	0.0211
0.0	0.0	0.0	-594.5734	-664.4794	NaN	NaN	0.5278	0.8922	0.0228	0.0221	0.0216	0.02	0.0213
0.0	0.0	0.0	318.4266	232.5206	NaN	NaN	0.422	0.8919	0.0228	0.0222	0.0217	0.02	0.0214
0.0	0.0	0.0	-2218.5734	-1125.4794	NaN	NaN	0.3366	0.8915	0.0229	0.0223	0.0218	0.02	0.0215
0.0	0.0	0.0	-868.5734	877.5206	NaN	NaN	1.3	0.8916	0.0229	0.0223	0.0217	0.02	0.0215
0.0	0.0	0.0	-1747.5734	-1472.4794	NaN	NaN	0.4573	0.8918	0.0228	0.0222	0.0216	0.0201	0.0215
0.0	0.0	0.0	876.4266	1841.5206	NaN	NaN	0.6775	0.8924	0.0227	0.0219	0.0216	0.0202	0.0213
0.0	0.0	0.0	-1003.5734	2107.5206	NaN	NaN	1.3	0.8918	0.0228	0.0221	0.0217	0.0202	0.0214
0.0	0.0	0.0	-143.5734	-901.4794	NaN	NaN	0.8626	0.8919	0.0228	0.0222	0.0216	0.02	0.0214
0.0	0.0	0.0	-2322.5734	-1973.4794	NaN	NaN	0.4594	0.892	0.0227	0.0222	0.0216	0.02	0.0214
0.0	0.0	0.0	-705.5734	-794.4794	NaN	NaN	0.5296	0.892	0.0227	0.0221	0.0216	0.0201	0.0214
0.0	0.0	0.0	-2864.5734	3576.5206	NaN	NaN	1.3	0.892	0.0227	0.022	0.0216	0.0203	0.0215
0.0	0.0	0.0	-630.5734	148.5206	NaN	NaN	-0.3	0.8917	0.0227	0.022	0.0217	0.0205	0.0215
0.0	0.0	0.0	-1115.5734	820.5206	NaN	NaN	-0.3	0.8916	0.0228	0.022	0.0217	0.0205	0.0215
0.0	0.0	0.0	-1291.5734	-2159.4794	NaN	NaN	0.6257	0.8917	0.0228	0.0221	0.0217	0.0203	0.0214
0.0	0.0	0.0	-247.5734	-877.4794	NaN	NaN	0.7799	0.892	0.0227	0.0221	0.0217	0.0202	0.0214
0.0	0.0	0.0	-1516.5734	-707.4794	NaN	NaN	0.3181	0.8919	0.0227	0.0221	0.0217	0.0203	0.0213
0.0	0.0	0.0	-1747.5734	205.5206	NaN	NaN	-0.1333	0.892	0.0226	0.022	0.0218	0.0203	0.0213
0.0	0.0	0.0	-1453.5734	1113.5206	NaN	NaN	-0.3	0.8917	0.0226	0.022	0.0219	0.0205	0.0213
0.0	0.0	0.0	-2815.5734	716.5206	NaN	NaN	-0.3	0.8916	0.0227	0.022	0.0219	0.0204	0.0214
0.0	0.0	0.0	-2880.5734	-2925.4794	NaN	NaN	0.5039	0.8914	0.0227	0.0221	0.022	0.0205	0.0213
0.0	0.0	0.0	-52.5734	1745.5206	NaN	NaN	1.0311	0.8917	0.0227	0.0218	0.0219	0.0207	0.0213
0.0	0.0	0.0	-1305.5734	2248.5206	NaN	NaN	1.3	0.8913	0.0227	0.0217	0.0221	0.0209	0.0213
0.0	0.0	0.0	-1389.5734	-1144.4794	NaN	NaN	0.4516	0.8914	0.0227	0.0216	0.0222	0.0209	0.0211
0.0	0.0	0.0	-115.5734	546.5206	NaN	NaN	1.2682	0.8915	0.0227	0.0216	0.0223	0.0209	0.0209
0.0	0.0	0.0	-632.5734	-1703.4794	NaN	NaN	0.7292	0.8917	0.0227	0.0216	0.0223	0.0209	0.0208
0.0	0.0	0.0	-1654.5734	-2148.4794	NaN	NaN	0.5649	0.8921	0.0227	0.0216	0.0222	0.0208	0.0207
0.0	0.0	0.0	-1792.5734	-510.4794	NaN	NaN	0.2217	0.8922	0.0227	0.0215	0.0223	0.0208	0.0206
0.0	0.0	0.0	-1567.5734	250.5206	NaN	NaN	-0.1902	0.8924	0.0226	0.0214	0.0223	0.0208	0.0205
0.0	0.0	0.0	-188.5734	-473.4794	NaN	NaN	0.7152	0.8926	0.0225	0.0212	0.0223	0.0209	0.0205
0.0	0.0	0.0	-3029.5734	311.5206	NaN	NaN	-0.1146	0.8926	0.0225	0.021	0.0224	0.021	0.0204
0.0	0.0	0.0	-303.5734	-58.4794	NaN	NaN	0.1615	0.8924	0.0226	0.0209	0.0226	0.0212	0.0204
0.0	0.0	0.0	-1331.5734	-864.4794	NaN	NaN	0.3937	0.8922	0.0226	0.0209	0.0227	0.0212	0.0204
0.0	0.0	0.0	-2260.5734	182.5206	NaN	NaN	-0.0878	0.8917	0.0226	0.0209	0.0229	0.0214	0.0205
0.0	0.0	0.0	-2653.5734	-109.4794	NaN	NaN	0.0396	0.8914	0.0226	0.0209	0.023	0.0215	0.0206
0.0	0.0	0.0	-1465.5734	-423.4794	NaN	NaN	0.2242	0.8911	0.0226	0.0209	0.0231	0.0216	0.0207
0.0	0.0	0.0	-1277.5734	-258.4794	NaN	NaN	0.1683	0.8914	0.0225	0.0209	0.0231	0.0215	0.0207
0.0	0.0	0.0	-1164.5734	1085.5206	NaN	NaN	-0.3	0.8916	0.0225	0.0208	0.023	0.0215	0.0206
0.0	0.0	0.0	709.4266	-2308.4794	NaN	NaN	1.3	0.8912	0.0225	0.0209	0.0231	0.0215	0.0207
0.0	0.0	0.0	154.4266	953.5206	NaN	NaN	0.8606	0.8919	0.0224	0.0209	0.0229	0.0214	0.0205
0.0	0.0	0.0	-719.5734	-1532.4794	NaN	NaN	0.6805	0.8915	0.0224	0.0211	0.0229	0.0214	0.0207
0.0	0.0	0.0	-1424.5734	520.5206	NaN	NaN	-0.3	0.8919	0.0224	0.0211	0.0228	0.0213	0.0206
0.0	0.0	0.0	-212.5734	1721.5206	NaN	NaN	1.1409	0.8921	0.0224	0.0211	0.0227	0.0212	0.0205
0.0	0.0	0.0	854.4266	-190.4794	NaN	NaN	-0.2869	0.8922	0.0224	0.0211	0.0226	0.0212	0.0205
0.0	0.0	0.0	935.4266	389.5206	NaN	NaN	0.294	0.8924	0.0224	0.021	0.0224	0.0212	0.0206
0.0	0.0	0.0	-527.5734	-2514.4794	NaN	NaN	0.8266	0.892	0.0224	0.0212	0.0225	0.0212	0.0207
0.0	0.0	0.0	1251.4266	-1985.4794	NaN	NaN	1.3	0.8918	0.0225	0.0214	0.0224	0.0212	0.0208
0.0	0.0	0.0	-2066.5734	285.5206	NaN	NaN	-0.1603	0.892	0.0223	0.0214	0.0223	0.0211	0.0208
0.0	0.0	0.0	-1509.5734	-3000.4794	NaN	NaN	0.6653	0.8916	0.0224	0.0216	0.0223	0.0211	0.0209
0.0	0.0	0.0	-1283.5734	-1768.4794	NaN	NaN	0.5794	0.8923	0.0223	0.0215	0.0221	0.0209	0.0209
0.0	0.0	0.0	1021.4266	-1267.4794	NaN	NaN	1.3	0.8921	0.0224	0.0215	0.0221	0.021	0.021
0.0	0.0	0.0	-1404.5734	-670.4794	NaN	NaN	0.3231	0.8935	0.0219	0.021	0.0219	0.021	0.0207
0.0	0.0	0.0	434.4266	1589.5206	NaN	NaN	0.7854	0.8925	0.0223	0.021	0.022	0.0213	0.0208
0.0	0.0	0.0	-1004.5734	419.5206	NaN	NaN	-0.3	0.8933	0.0221	0.021	0.0218	0.0211	0.0208
0.0	0.0	0.0	-1929.5734	2290.5206	NaN	NaN	1.3	0.8938	0.022	0.0208	0.0218	0.021	0.0206
0.0	0.0	0.0	-1103.5734	-3104.4794	NaN	NaN	0.7377	0.8938	0.0217	0.021	0.0219	0.0209	0.0207
0.0	0.0	0.0	-1181.5734	1857.5206	NaN	NaN	1.3	0.895	0.0216	0.0206	0.0218	0.0208	0.0203
0.0	0.0	0.0	874.4266	-1915.4794	NaN	NaN	1.3	0.895	0.0214	0.0206	0.0219	0.0208	0.0203
0.0	0.0	0.0	-1067.5734	-48.4794	NaN	NaN	0.0434	0.8948	0.0213	0.0207	0.022	0.0209	0.0202
0.0	0.0	0.0	-824.5734	-658.4794	NaN	NaN	0.444	0.8949	0.0212	0.0208	0.0221	0.0208	0.0202
0.0	0.0	0.0	602.4266	-3345.4794	NaN	NaN	1.2196	0.8951	0.0211	0.0207	0.0222	0.0207	0.0201
0.0	0.0	0.0	-1714.5734	-229.4794	NaN	NaN	0.118	0.8953	0.0211	0.0207	0.0222	0.0207	0.02
0.0	0.0	0.0	-1095.5734	55.5206	NaN	NaN	-0.0534	0.8959	0.0211	0.0205	0.0222	0.0206	0.0197
0.0	0.0	0.0	-1410.5734	-372.4794	NaN	NaN	0.2089	0.8959	0.0211	0.0205	0.0221	0.0206	0.0196
0.0	0.0	0.0	1334.4266	-193.4794	NaN	NaN	-0.1696	0.8955	0.0214	0.0205	0.0223	0.0207	0.0196
0.0	0.0	0.0	-610.5734	-827.4794	NaN	NaN	0.5754	0.8959	0.0215	0.0204	0.0222	0.0206	0.0194
0.0	0.0	0.0	443.4266	796.5206	NaN	NaN	0.6424	0.8832	0.0243	0.0222	0.0247	0.0232	0.0223
0.0	0.0	0.0	-831.5734	2604.5206	NaN	NaN	1.3	0.8988	0.0206	0.019	0.0225	0.0209	0.0182
