# Supplementary material for: DeepFRET, a software for rapid and automated single-molecule FRET data classification using deep learning
Source: eLife. 2020 Nov 3;9:e60404. doi: 10.7554/eLife.60404 (PMC7609065; doi:10.7554/eLife.60404)
Supplement: Figure 4—source data 1. [file elife-60404-fig4-data1.zip › Figure 4-source data 1/Fig_S4a/Traces/traces_all_n294/Traces_Fig2d_4mMAc_mov1_combined_tif_pair72.txt]

Exported by DeepFRET
Date: 2020-08-26, 18:13
Video filename: None
FRET pair #72
Bleaches at 29
D-Dexc-bg	A-Dexc-bg	A-Aexc-bg	D-Dexc-rw	A-Dexc-rw	A-Aexc-rw	S	E	p_bleached	p_aggregated	p_noisy	p_scrambled	p_static	p_dynamic
0.0	0.0	0.0	14314.8207	8035.5052	NaN	NaN	0.3595	0.3774	0.0352	0.0397	0.485	0.0386	0.0242
0.0	0.0	0.0	19869.8207	10059.5052	NaN	NaN	0.3361	0.3989	0.0279	0.0321	0.484	0.0387	0.0184
0.0	0.0	0.0	23240.8207	6475.5052	NaN	NaN	0.2179	0.4296	0.0276	0.0298	0.457	0.0367	0.0193
0.0	0.0	0.0	18752.8207	6436.5052	NaN	NaN	0.2555	0.4755	0.0261	0.0287	0.4164	0.0354	0.0178
0.0	0.0	0.0	28759.8207	10385.5052	NaN	NaN	0.2653	0.3987	0.0263	0.0317	0.4878	0.035	0.0204
0.0	0.0	0.0	18962.8207	8754.5052	NaN	NaN	0.3158	0.3688	0.0257	0.0339	0.5164	0.0356	0.0196
0.0	0.0	0.0	18028.8207	7047.5052	NaN	NaN	0.281	0.356	0.0278	0.0328	0.5288	0.0341	0.0205
0.0	0.0	0.0	25084.8207	5710.5052	NaN	NaN	0.1854	0.3389	0.0272	0.0359	0.5432	0.0355	0.0192
0.0	0.0	0.0	7852.8207	6099.5052	NaN	NaN	0.4372	0.3574	0.0297	0.0334	0.5237	0.0362	0.0197
0.0	0.0	0.0	6082.8207	5485.5052	NaN	NaN	0.4742	0.4201	0.03	0.0325	0.4615	0.0383	0.0175
0.0	0.0	0.0	20530.8207	8487.5052	NaN	NaN	0.2925	0.3773	0.0328	0.0332	0.5005	0.0371	0.0192
0.0	0.0	0.0	30352.8207	9107.5052	NaN	NaN	0.2308	0.3571	0.0297	0.035	0.5213	0.0377	0.0191
0.0	0.0	0.0	21880.8207	6702.5052	NaN	NaN	0.2345	0.3659	0.0327	0.0325	0.5119	0.0373	0.0198
0.0	0.0	0.0	42260.8207	10037.5052	NaN	NaN	0.1919	0.3394	0.0308	0.0358	0.5365	0.0379	0.0195
0.0	0.0	0.0	45915.8207	8454.5052	NaN	NaN	0.1555	0.3005	0.0316	0.0351	0.5755	0.0355	0.0218
0.0	0.0	0.0	42586.8207	9579.5052	NaN	NaN	0.1836	0.3316	0.0291	0.0348	0.5479	0.0363	0.0203
0.0	0.0	0.0	30921.8207	10203.5052	NaN	NaN	0.2481	0.3221	0.0299	0.0336	0.5568	0.035	0.0227
0.0	0.0	0.0	29827.8207	8615.5052	NaN	NaN	0.2241	0.341	0.0283	0.0346	0.5391	0.0357	0.0213
0.0	0.0	0.0	12493.8207	1708.5052	NaN	NaN	0.1203	0.3408	0.0289	0.0329	0.5396	0.0344	0.0235
0.0	0.0	0.0	34608.8207	9790.5052	NaN	NaN	0.2205	0.3476	0.0273	0.0355	0.5307	0.0367	0.0222
0.0	0.0	0.0	28265.8207	8578.5052	NaN	NaN	0.2328	0.3226	0.0295	0.035	0.5532	0.0351	0.0247
0.0	0.0	0.0	36290.8207	8074.5052	NaN	NaN	0.182	0.3737	0.0281	0.0337	0.5056	0.0367	0.0222
0.0	0.0	0.0	27791.8207	7668.5052	NaN	NaN	0.2163	0.3621	0.0283	0.0337	0.5167	0.035	0.0243
0.0	0.0	0.0	37530.8207	9879.5052	NaN	NaN	0.2084	0.384	0.0281	0.0329	0.4969	0.0358	0.0224
0.0	0.0	0.0	26443.8207	8099.5052	NaN	NaN	0.2345	0.3623	0.0271	0.0336	0.5181	0.0345	0.0244
0.0	0.0	0.0	34446.8207	11625.5052	NaN	NaN	0.2523	0.3567	0.0268	0.0351	0.5216	0.0358	0.0242
0.0	0.0	0.0	29187.8207	7741.5052	NaN	NaN	0.2096	0.3537	0.0273	0.035	0.5228	0.0358	0.0254
0.0	0.0	0.0	26092.8207	7828.5052	NaN	NaN	0.2308	0.3686	0.0271	0.0359	0.5048	0.0378	0.0257
0.0	0.0	0.0	27222.8207	6847.5052	NaN	NaN	0.201	0.4151	0.0277	0.0349	0.4566	0.0395	0.0263
0.0	0.0	0.0	4834.8207	3777.5052	NaN	NaN	0.4386	0.6024	0.0291	0.0256	0.2815	0.0404	0.021
0.0	0.0	0.0	7964.8207	3519.5052	NaN	NaN	0.3065	0.6832	0.0281	0.0253	0.2071	0.0376	0.0188
0.0	0.0	0.0	6375.8207	7026.5052	NaN	NaN	0.5243	0.7281	0.0277	0.0257	0.1688	0.0318	0.0178
0.0	0.0	0.0	5655.8207	8286.5052	NaN	NaN	0.5943	0.7126	0.0248	0.0285	0.1858	0.0297	0.0186
0.0	0.0	0.0	6103.8207	6522.5052	NaN	NaN	0.5166	0.6515	0.0278	0.0297	0.2402	0.0306	0.0202
0.0	0.0	0.0	4839.8207	3603.5052	NaN	NaN	0.4268	0.622	0.0259	0.0294	0.2711	0.0311	0.0206
0.0	0.0	0.0	17120.8207	7397.5052	NaN	NaN	0.3017	0.531	0.0267	0.0319	0.3546	0.033	0.0229
0.0	0.0	0.0	10375.8207	3439.5052	NaN	NaN	0.249	0.5889	0.0281	0.0279	0.3019	0.0318	0.0215
0.0	0.0	0.0	27642.8207	7275.5052	NaN	NaN	0.2084	0.5442	0.0248	0.0323	0.344	0.0314	0.0233
0.0	0.0	0.0	27010.8207	11215.5052	NaN	NaN	0.2934	0.5028	0.0263	0.0317	0.3821	0.0314	0.0257
0.0	0.0	0.0	41806.8207	6664.5052	NaN	NaN	0.1375	0.5203	0.0251	0.0312	0.3678	0.0319	0.0237
0.0	0.0	0.0	28943.8207	12825.5052	NaN	NaN	0.3071	0.4625	0.0252	0.0327	0.422	0.0313	0.0263
0.0	0.0	0.0	23919.8207	5707.5052	NaN	NaN	0.1926	0.4626	0.0242	0.0319	0.4246	0.0317	0.025
0.0	0.0	0.0	10944.8207	7396.5052	NaN	NaN	0.4033	0.4442	0.0248	0.032	0.4411	0.0316	0.0262
0.0	0.0	0.0	9594.8207	5185.5052	NaN	NaN	0.3508	0.4872	0.0246	0.0312	0.4011	0.0313	0.0246
0.0	0.0	0.0	11279.8207	6633.5052	NaN	NaN	0.3703	0.5232	0.0254	0.031	0.3644	0.0309	0.0249
0.0	0.0	0.0	10062.8207	6382.5052	NaN	NaN	0.3881	0.5924	0.0253	0.0299	0.3017	0.0282	0.0225
0.0	0.0	0.0	12080.8207	6085.5052	NaN	NaN	0.335	0.5364	0.0249	0.0329	0.3531	0.0279	0.0249
0.0	0.0	0.0	14250.8207	5606.5052	NaN	NaN	0.2823	0.4866	0.0246	0.0324	0.4027	0.0284	0.0254
0.0	0.0	0.0	11211.8207	3476.5052	NaN	NaN	0.2367	0.4467	0.0246	0.0324	0.4419	0.0286	0.0258
0.0	0.0	0.0	13530.8207	5535.5052	NaN	NaN	0.2903	0.4163	0.0245	0.0328	0.4714	0.0289	0.0262
0.0	0.0	0.0	12579.8207	5877.5052	NaN	NaN	0.3184	0.4155	0.0248	0.0325	0.4721	0.0286	0.0264
0.0	0.0	0.0	21777.8207	9497.5052	NaN	NaN	0.3037	0.4077	0.0243	0.0333	0.4788	0.0292	0.0266
0.0	0.0	0.0	17500.8207	7079.5052	NaN	NaN	0.288	0.4327	0.0253	0.0334	0.4521	0.0294	0.0272
0.0	0.0	0.0	11333.8207	3897.5052	NaN	NaN	0.2559	0.4824	0.0249	0.0344	0.4039	0.0282	0.0261
0.0	0.0	0.0	13100.8207	4952.5052	NaN	NaN	0.2743	0.4669	0.0248	0.0341	0.418	0.0288	0.0273
0.0	0.0	0.0	16062.8207	2192.5052	NaN	NaN	0.1201	0.4773	0.0242	0.0332	0.4096	0.0294	0.0262
0.0	0.0	0.0	17966.8207	5661.5052	NaN	NaN	0.2396	0.4651	0.0248	0.0333	0.4192	0.0305	0.0271
0.0	0.0	0.0	15352.8207	2521.5052	NaN	NaN	0.1411	0.4976	0.0244	0.0324	0.3887	0.0312	0.0256
0.0	0.0	0.0	7087.8207	5756.5052	NaN	NaN	0.4482	0.4861	0.0253	0.0327	0.3964	0.0328	0.0266
0.0	0.0	0.0	18767.8207	9640.5052	NaN	NaN	0.3394	0.5287	0.0258	0.0316	0.3542	0.0347	0.025
0.0	0.0	0.0	16718.8207	5270.5052	NaN	NaN	0.2397	0.5859	0.0275	0.0312	0.2957	0.0356	0.0242
0.0	0.0	0.0	13523.8207	2497.5052	NaN	NaN	0.1559	0.6927	0.0262	0.0283	0.1979	0.0341	0.0208
0.0	0.0	0.0	5500.8207	3404.5052	NaN	NaN	0.3823	0.7271	0.025	0.0295	0.1637	0.0333	0.0215
0.0	0.0	0.0	2866.8207	2498.5052	NaN	NaN	0.4657	0.7686	0.0238	0.0267	0.1286	0.0329	0.0195
0.0	0.0	0.0	6465.8207	4032.5052	NaN	NaN	0.3841	0.7714	0.0242	0.028	0.1229	0.0331	0.0204
0.0	0.0	0.0	9367.8207	3575.5052	NaN	NaN	0.2762	0.7771	0.0237	0.0269	0.1196	0.0327	0.0199
0.0	0.0	0.0	18116.8207	8955.5052	NaN	NaN	0.3308	0.7383	0.0261	0.0289	0.1493	0.0353	0.0221
0.0	0.0	0.0	15468.8207	4621.5052	NaN	NaN	0.23	0.7743	0.0253	0.0247	0.1224	0.0342	0.019
0.0	0.0	0.0	14079.8207	7341.5052	NaN	NaN	0.3427	0.7953	0.0245	0.0248	0.1036	0.0329	0.0189
0.0	0.0	0.0	17612.8207	2538.5052	NaN	NaN	0.126	0.8252	0.0229	0.0234	0.0804	0.0304	0.0178
0.0	0.0	0.0	11957.8207	5932.5052	NaN	NaN	0.3316	0.8452	0.022	0.0229	0.0641	0.0287	0.0171
0.0	0.0	0.0	7427.8207	2855.5052	NaN	NaN	0.2777	0.8588	0.0218	0.0226	0.0523	0.0274	0.0171
0.0	0.0	0.0	1591.8207	3350.5052	NaN	NaN	0.6779	0.8634	0.0219	0.0228	0.0467	0.0272	0.0179
0.0	0.0	0.0	1321.8207	1624.5052	NaN	NaN	0.5514	0.8635	0.0224	0.0233	0.0442	0.0277	0.0189
0.0	0.0	0.0	2308.8207	1081.5052	NaN	NaN	0.319	0.8637	0.0224	0.0236	0.043	0.0278	0.0195
0.0	0.0	0.0	5118.8207	2212.5052	NaN	NaN	0.3018	0.8625	0.0224	0.0237	0.0441	0.0279	0.0194
0.0	0.0	0.0	438.8207	3648.5052	NaN	NaN	0.8926	0.863	0.022	0.0236	0.0445	0.0279	0.019
0.0	0.0	0.0	1975.8207	5812.5052	NaN	NaN	0.7463	0.8639	0.0219	0.0235	0.044	0.028	0.0188
0.0	0.0	0.0	3791.8207	1590.5052	NaN	NaN	0.2955	0.8674	0.0216	0.0231	0.0416	0.0277	0.0186
0.0	0.0	0.0	1943.8207	2498.5052	NaN	NaN	0.5624	0.8691	0.0215	0.023	0.0399	0.0277	0.0188
0.0	0.0	0.0	2763.8207	3750.5052	NaN	NaN	0.5757	0.8698	0.0214	0.0229	0.0394	0.0276	0.0189
0.0	0.0	0.0	1712.8207	5223.5052	NaN	NaN	0.7531	0.8707	0.0213	0.0227	0.0387	0.0276	0.019
0.0	0.0	0.0	1665.8207	2054.5052	NaN	NaN	0.5522	0.8713	0.0219	0.0226	0.0373	0.0276	0.0193
0.0	0.0	0.0	2918.8207	3677.5052	NaN	NaN	0.5575	0.8713	0.0221	0.0226	0.0369	0.0277	0.0194
0.0	0.0	0.0	1990.8207	1922.5052	NaN	NaN	0.4913	0.8717	0.0221	0.0227	0.0365	0.0278	0.0193
0.0	0.0	0.0	2259.8207	1240.5052	NaN	NaN	0.3544	0.8716	0.0223	0.0228	0.0359	0.0281	0.0192
0.0	0.0	0.0	1197.8207	3041.5052	NaN	NaN	0.7175	0.8718	0.0226	0.0228	0.0356	0.0282	0.0189
0.0	0.0	0.0	975.8207	-2424.4948	NaN	NaN	1.3	0.8701	0.0233	0.0233	0.0352	0.0288	0.0193
0.0	0.0	0.0	1124.8207	-731.4948	NaN	NaN	-0.3	0.8689	0.0235	0.0235	0.036	0.0289	0.0192
0.0	0.0	0.0	1985.8207	1821.5052	NaN	NaN	0.4784	0.8688	0.0231	0.0233	0.038	0.0284	0.0184
0.0	0.0	0.0	1469.8207	647.5052	NaN	NaN	0.3058	0.8674	0.0226	0.0229	0.0419	0.0278	0.0175
0.0	0.0	0.0	695.8207	2173.5052	NaN	NaN	0.7575	0.8538	0.0225	0.0232	0.0545	0.0283	0.0177
0.0	0.0	0.0	11704.8207	4844.5052	NaN	NaN	0.2927	0.7854	0.0268	0.0278	0.1047	0.0348	0.0204
0.0	0.0	0.0	17903.8207	4454.5052	NaN	NaN	0.1992	0.7238	0.0329	0.0261	0.1578	0.0408	0.0186
0.0	0.0	0.0	18471.8207	5740.5052	NaN	NaN	0.2371	0.6557	0.036	0.0279	0.2185	0.0424	0.0195
0.0	0.0	0.0	19258.8207	1860.5052	NaN	NaN	0.0881	0.588	0.0374	0.0292	0.2823	0.043	0.0201
0.0	0.0	0.0	19916.8207	6353.5052	NaN	NaN	0.2419	0.5164	0.0381	0.03	0.3513	0.0433	0.0209
0.0	0.0	0.0	22683.8207	4779.5052	NaN	NaN	0.174	0.4764	0.0367	0.0303	0.3935	0.042	0.0211
0.0	0.0	0.0	21431.8207	8394.5052	NaN	NaN	0.2814	0.4462	0.0349	0.0304	0.4243	0.0422	0.022
0.0	0.0	0.0	21263.8207	6206.5052	NaN	NaN	0.2259	0.4663	0.0337	0.0289	0.4081	0.0413	0.0218
0.0	0.0	0.0	20916.8207	5447.5052	NaN	NaN	0.2066	0.4485	0.0325	0.0296	0.4257	0.0411	0.0226
0.0	0.0	0.0	20038.8207	3880.5052	NaN	NaN	0.1622	0.4449	0.0319	0.0291	0.431	0.0406	0.0224
0.0	0.0	0.0	21698.8207	8202.5052	NaN	NaN	0.2743	0.4184	0.0315	0.0301	0.4568	0.0403	0.0229
0.0	0.0	0.0	22137.8207	5827.5052	NaN	NaN	0.2084	0.4161	0.0315	0.0302	0.4595	0.0401	0.0226
0.0	0.0	0.0	17597.8207	5053.5052	NaN	NaN	0.2231	0.4109	0.0315	0.031	0.4641	0.0396	0.0229
0.0	0.0	0.0	16154.8207	6979.5052	NaN	NaN	0.3017	0.4146	0.032	0.0313	0.4594	0.0397	0.0229
0.0	0.0	0.0	15031.8207	5241.5052	NaN	NaN	0.2585	0.4306	0.0329	0.0314	0.4414	0.0408	0.023
0.0	0.0	0.0	16242.8207	3947.5052	NaN	NaN	0.1955	0.4642	0.0338	0.0304	0.4085	0.0406	0.0224
0.0	0.0	0.0	15323.8207	3688.5052	NaN	NaN	0.194	0.4605	0.0341	0.0309	0.412	0.0401	0.0224
0.0	0.0	0.0	14330.8207	6283.5052	NaN	NaN	0.3048	0.4613	0.035	0.0304	0.4105	0.0408	0.022
0.0	0.0	0.0	12215.8207	4277.5052	NaN	NaN	0.2593	0.4842	0.0359	0.0296	0.3878	0.041	0.0215
0.0	0.0	0.0	12419.8207	4865.5052	NaN	NaN	0.2815	0.5086	0.0363	0.0289	0.3647	0.0405	0.0209
0.0	0.0	0.0	15958.8207	5587.5052	NaN	NaN	0.2593	0.5251	0.037	0.0285	0.3486	0.04	0.0209
0.0	0.0	0.0	21480.8207	4926.5052	NaN	NaN	0.1866	0.5484	0.0373	0.0275	0.3278	0.039	0.02
0.0	0.0	0.0	22375.8207	5967.5052	NaN	NaN	0.2105	0.5193	0.0371	0.0291	0.3555	0.0386	0.0205
0.0	0.0	0.0	16700.8207	4734.5052	NaN	NaN	0.2209	0.5003	0.0368	0.0291	0.3758	0.0375	0.0204
0.0	0.0	0.0	17263.8207	5334.5052	NaN	NaN	0.2361	0.4771	0.0365	0.0287	0.4007	0.0367	0.0202
0.0	0.0	0.0	23991.8207	5036.5052	NaN	NaN	0.1735	0.4362	0.0353	0.0295	0.4416	0.0365	0.0209
0.0	0.0	0.0	14574.8207	3054.5052	NaN	NaN	0.1733	0.4311	0.0348	0.029	0.4474	0.0368	0.0208
0.0	0.0	0.0	17262.8207	2726.5052	NaN	NaN	0.1364	0.4294	0.0344	0.0287	0.4493	0.0371	0.0211
0.0	0.0	0.0	14796.8207	4159.5052	NaN	NaN	0.2194	0.413	0.0339	0.0286	0.4647	0.0379	0.0218
0.0	0.0	0.0	20931.8207	7965.5052	NaN	NaN	0.2756	0.3978	0.0338	0.0283	0.4785	0.0392	0.0224
0.0	0.0	0.0	23298.8207	6794.5052	NaN	NaN	0.2258	0.3851	0.0338	0.0277	0.4903	0.0402	0.0229
0.0	0.0	0.0	24410.8207	6812.5052	NaN	NaN	0.2182	0.3754	0.0342	0.0272	0.4984	0.0414	0.0235
0.0	0.0	0.0	24820.8207	3961.5052	NaN	NaN	0.1376	0.3692	0.0348	0.0268	0.5024	0.0431	0.0237
0.0	0.0	0.0	23050.8207	4495.5052	NaN	NaN	0.1632	0.3697	0.0359	0.0265	0.499	0.0453	0.0236
0.0	0.0	0.0	26400.8207	5654.5052	NaN	NaN	0.1764	0.3627	0.0363	0.0266	0.5039	0.0467	0.0238
0.0	0.0	0.0	22421.8207	4078.5052	NaN	NaN	0.1539	0.3636	0.0371	0.0268	0.5	0.0483	0.0242
0.0	0.0	0.0	21592.8207	7201.5052	NaN	NaN	0.2501	0.368	0.0378	0.0274	0.4933	0.0494	0.0242
0.0	0.0	0.0	24576.8207	7149.5052	NaN	NaN	0.2253	0.3562	0.0374	0.0283	0.5036	0.0498	0.0247
0.0	0.0	0.0	21735.8207	3626.5052	NaN	NaN	0.143	0.3633	0.0376	0.0298	0.4925	0.0514	0.0253
0.0	0.0	0.0	21710.8207	5807.5052	NaN	NaN	0.211	0.3767	0.0374	0.0316	0.4753	0.0532	0.0259
0.0	0.0	0.0	23787.8207	2027.5052	NaN	NaN	0.0785	0.3924	0.0374	0.0327	0.4553	0.0557	0.0265
0.0	0.0	0.0	20212.8207	7037.5052	NaN	NaN	0.2583	0.4108	0.0369	0.0343	0.4324	0.0585	0.027
0.0	0.0	0.0	25367.8207	4936.5052	NaN	NaN	0.1629	0.4294	0.0363	0.0351	0.4105	0.0609	0.0277
0.0	0.0	0.0	31616.8207	7810.5052	NaN	NaN	0.1981	0.4457	0.0356	0.0356	0.3929	0.0625	0.0278
0.0	0.0	0.0	34899.8207	8252.5052	NaN	NaN	0.1912	0.4472	0.0375	0.0361	0.3862	0.0647	0.0283
0.0	0.0	0.0	34912.8207	5145.5052	NaN	NaN	0.1285	0.4842	0.0371	0.0364	0.347	0.0668	0.0285
0.0	0.0	0.0	23677.8207	6417.5052	NaN	NaN	0.2132	0.4732	0.0373	0.0375	0.3563	0.066	0.0296
0.0	0.0	0.0	26849.8207	4708.5052	NaN	NaN	0.1492	0.4369	0.0378	0.0397	0.3902	0.0636	0.0319
0.0	0.0	0.0	30863.8207	5636.5052	NaN	NaN	0.1544	0.3867	0.0371	0.0412	0.4426	0.059	0.0334
0.0	0.0	0.0	41018.8207	4160.5052	NaN	NaN	0.0921	0.3407	0.0386	0.0435	0.4833	0.0581	0.0358
0.0	0.0	0.0	7976.8207	5172.5052	NaN	NaN	0.3934	0.5372	0.0413	0.0388	0.2831	0.0631	0.0365
0.0	0.0	0.0	2272.8207	2330.5052	NaN	NaN	0.5063	0.8374	0.0257	0.0229	0.0618	0.0342	0.0181
0.0	0.0	0.0	3015.8207	2879.5052	NaN	NaN	0.4884	0.8614	0.0255	0.0241	0.0394	0.0313	0.0184
0.0	0.0	0.0	3120.8207	4419.5052	NaN	NaN	0.5861	0.8605	0.0259	0.0261	0.0371	0.0306	0.0199
0.0	0.0	0.0	2224.8207	3242.5052	NaN	NaN	0.5931	0.8591	0.0258	0.0265	0.0372	0.0313	0.0201
0.0	0.0	0.0	970.8207	2354.5052	NaN	NaN	0.7081	0.8543	0.0262	0.0265	0.0404	0.0323	0.0203
0.0	0.0	0.0	798.8207	3251.5052	NaN	NaN	0.8028	0.8489	0.0266	0.0267	0.0442	0.0333	0.0204
0.0	0.0	0.0	2546.8207	2735.5052	NaN	NaN	0.5179	0.8538	0.0264	0.0262	0.0414	0.0326	0.0196
0.0	0.0	0.0	2341.8207	236.5052	NaN	NaN	0.0917	0.8492	0.0268	0.0272	0.0428	0.0334	0.0207
0.0	0.0	0.0	954.8207	3540.5052	NaN	NaN	0.7876	0.8424	0.0271	0.0274	0.0473	0.0342	0.0216
0.0	0.0	0.0	1454.8207	6466.5052	NaN	NaN	0.8163	0.8254	0.0295	0.028	0.0565	0.0369	0.0237
0.0	0.0	0.0	558.8207	4255.5052	NaN	NaN	0.8839	0.828	0.0292	0.0266	0.0564	0.0367	0.0231
0.0	0.0	0.0	3066.8207	4913.5052	NaN	NaN	0.6157	0.8234	0.0305	0.0263	0.0586	0.0367	0.0245
0.0	0.0	0.0	2114.8207	234.5052	NaN	NaN	0.0998	0.8505	0.0276	0.0223	0.0456	0.0316	0.0224
0.0	0.0	0.0	3371.8207	3005.5052	NaN	NaN	0.4713	0.8474	0.0296	0.0204	0.0461	0.0309	0.0256
0.0	0.0	0.0	259.8207	176.5052	NaN	NaN	0.4045	0.8638	0.0278	0.0181	0.0385	0.0281	0.0236
0.0	0.0	0.0	1342.8207	3172.5052	NaN	NaN	0.7026	0.8577	0.0287	0.0185	0.0409	0.029	0.0251
0.0	0.0	0.0	2414.8207	1731.5052	NaN	NaN	0.4176	0.8702	0.0266	0.018	0.0353	0.027	0.0229
0.0	0.0	0.0	2643.8207	377.5052	NaN	NaN	0.1249	0.871	0.026	0.0186	0.0345	0.0269	0.0229
0.0	0.0	0.0	1627.8207	8.5052	NaN	NaN	0.0052	0.8733	0.0255	0.0187	0.0336	0.0265	0.0225
0.0	0.0	0.0	3038.8207	1949.5052	NaN	NaN	0.3908	0.8706	0.0261	0.019	0.0345	0.0269	0.023
0.0	0.0	0.0	991.8207	-234.4948	NaN	NaN	-0.3	0.8725	0.026	0.0191	0.0332	0.0265	0.0226
0.0	0.0	0.0	819.8207	1107.5052	NaN	NaN	0.5746	0.8705	0.0263	0.0192	0.0341	0.027	0.0229
0.0	0.0	0.0	1089.8207	1523.5052	NaN	NaN	0.583	0.8688	0.0265	0.019	0.0352	0.0274	0.0231
0.0	0.0	0.0	-38.1793	6781.5052	NaN	NaN	1.0057	0.8665	0.0271	0.0191	0.0361	0.0278	0.0235
0.0	0.0	0.0	2027.8207	409.5052	NaN	NaN	0.168	0.8724	0.0262	0.0191	0.0332	0.0267	0.0225
0.0	0.0	0.0	1490.8207	785.5052	NaN	NaN	0.3451	0.872	0.0258	0.0198	0.0328	0.0267	0.0228
0.0	0.0	0.0	1710.8207	885.5052	NaN	NaN	0.3411	0.8716	0.0257	0.02	0.0329	0.0268	0.023
0.0	0.0	0.0	1287.8207	943.5052	NaN	NaN	0.4228	0.8731	0.0254	0.0201	0.0318	0.0266	0.0229
0.0	0.0	0.0	82.8207	2213.5052	NaN	NaN	0.9639	0.874	0.0253	0.0203	0.031	0.0265	0.0227
0.0	0.0	0.0	-120.1793	1026.5052	NaN	NaN	1.1326	0.8743	0.0252	0.0204	0.0308	0.0266	0.0227
0.0	0.0	0.0	530.8207	3539.5052	NaN	NaN	0.8696	0.8725	0.0253	0.0203	0.0317	0.0271	0.0231
0.0	0.0	0.0	1278.8207	3625.5052	NaN	NaN	0.7392	0.872	0.0256	0.02	0.0318	0.0274	0.0232
0.0	0.0	0.0	2511.8207	1026.5052	NaN	NaN	0.2901	0.8718	0.0259	0.0201	0.0314	0.0276	0.0232
0.0	0.0	0.0	-979.1793	981.5052	NaN	NaN	1.3	0.8708	0.0262	0.0201	0.0316	0.0279	0.0234
0.0	0.0	0.0	369.8207	5110.5052	NaN	NaN	0.9325	0.8686	0.0267	0.0203	0.0322	0.0285	0.0239
0.0	0.0	0.0	4606.8207	5027.5052	NaN	NaN	0.5218	0.8682	0.0269	0.0202	0.0321	0.0287	0.0239
0.0	0.0	0.0	3412.8207	3663.5052	NaN	NaN	0.5177	0.8675	0.027	0.0202	0.0322	0.029	0.0241
0.0	0.0	0.0	3161.8207	4272.5052	NaN	NaN	0.5747	0.8666	0.027	0.0202	0.0326	0.0292	0.0245
0.0	0.0	0.0	1009.8207	6123.5052	NaN	NaN	0.8584	0.8661	0.0272	0.0202	0.0327	0.0292	0.0246
0.0	0.0	0.0	2530.8207	1834.5052	NaN	NaN	0.4202	0.8677	0.0272	0.0202	0.0318	0.0288	0.0242
0.0	0.0	0.0	1810.8207	898.5052	NaN	NaN	0.3316	0.8686	0.0272	0.0202	0.0314	0.0285	0.024
0.0	0.0	0.0	-743.1793	3360.5052	NaN	NaN	1.2839	0.8674	0.0271	0.0202	0.0319	0.0288	0.0245
0.0	0.0	0.0	542.8207	2438.5052	NaN	NaN	0.8179	0.8642	0.0275	0.0203	0.033	0.0297	0.0253
0.0	0.0	0.0	661.8207	2559.5052	NaN	NaN	0.7946	0.8622	0.0275	0.0198	0.0341	0.0306	0.0259
0.0	0.0	0.0	3269.8207	4660.5052	NaN	NaN	0.5877	0.8516	0.0289	0.0202	0.0384	0.0329	0.028
0.0	0.0	0.0	-104.1793	4337.5052	NaN	NaN	1.0246	0.8551	0.0284	0.0193	0.0374	0.0325	0.0273
0.0	0.0	0.0	2911.8207	2890.5052	NaN	NaN	0.4982	0.8484	0.03	0.0198	0.0395	0.0337	0.0286
0.0	0.0	0.0	-139.1793	909.5052	NaN	NaN	1.1807	0.8568	0.0286	0.0191	0.0362	0.0323	0.027
0.0	0.0	0.0	147.8207	4717.5052	NaN	NaN	0.9696	0.8461	0.0302	0.0198	0.0403	0.0346	0.029
0.0	0.0	0.0	873.8207	2554.5052	NaN	NaN	0.7451	0.8519	0.0297	0.019	0.0379	0.0335	0.0278
0.0	0.0	0.0	721.8207	3960.5052	NaN	NaN	0.8458	0.8497	0.0298	0.0191	0.0386	0.0347	0.0281
0.0	0.0	0.0	3446.8207	3211.5052	NaN	NaN	0.4823	0.8445	0.031	0.019	0.0408	0.0358	0.0288
0.0	0.0	0.0	-207.1793	3004.5052	NaN	NaN	1.0741	0.8457	0.0304	0.0184	0.0412	0.0362	0.0283
0.0	0.0	0.0	1530.8207	5813.5052	NaN	NaN	0.7916	0.8392	0.0324	0.0185	0.0437	0.0371	0.0291
0.0	0.0	0.0	-274.1793	1089.5052	NaN	NaN	1.3	0.8518	0.0305	0.0178	0.0385	0.0346	0.0268
0.0	0.0	0.0	260.8207	177.5052	NaN	NaN	0.405	0.8497	0.0307	0.0185	0.0387	0.035	0.0273
0.0	0.0	0.0	228.8207	4781.5052	NaN	NaN	0.9543	0.8504	0.0301	0.0181	0.039	0.0351	0.0272
0.0	0.0	0.0	-1283.1793	5206.5052	NaN	NaN	1.3	0.8425	0.0315	0.0181	0.0425	0.0368	0.0287
0.0	0.0	0.0	1320.8207	1357.5052	NaN	NaN	0.5068	0.8403	0.0317	0.0175	0.0441	0.0375	0.0288
0.0	0.0	0.0	1645.8207	5477.5052	NaN	NaN	0.769	0.8313	0.0337	0.0175	0.0484	0.0391	0.03
0.0	0.0	0.0	3571.8207	2963.5052	NaN	NaN	0.4535	0.8308	0.0341	0.0171	0.0488	0.0393	0.0299
0.0	0.0	0.0	1441.8207	2948.5052	NaN	NaN	0.6716	0.8279	0.0353	0.0171	0.05	0.0394	0.0303
0.0	0.0	0.0	723.8207	2344.5052	NaN	NaN	0.7641	0.8304	0.0349	0.0169	0.049	0.0391	0.0297
0.0	0.0	0.0	1844.8207	4091.5052	NaN	NaN	0.6892	0.8299	0.036	0.017	0.0484	0.0388	0.0298
0.0	0.0	0.0	3001.8207	-1733.4948	NaN	NaN	-0.3	0.8387	0.0342	0.0168	0.0441	0.0377	0.0284
0.0	0.0	0.0	2140.8207	3597.5052	NaN	NaN	0.6269	0.8339	0.0351	0.0172	0.047	0.0382	0.0287
0.0	0.0	0.0	615.8207	4998.5052	NaN	NaN	0.8903	0.8292	0.0369	0.0173	0.0491	0.0383	0.0291
0.0	0.0	0.0	1296.8207	-487.4948	NaN	NaN	-0.3	0.8373	0.0354	0.017	0.045	0.0374	0.0278
0.0	0.0	0.0	3093.8207	1490.5052	NaN	NaN	0.3251	0.8361	0.0357	0.0172	0.0454	0.0377	0.0279
0.0	0.0	0.0	1041.8207	2805.5052	NaN	NaN	0.7292	0.8318	0.0362	0.0172	0.0487	0.0382	0.0278
0.0	0.0	0.0	3505.8207	4346.5052	NaN	NaN	0.5535	0.8204	0.0394	0.0174	0.0542	0.0397	0.029
0.0	0.0	0.0	147.8207	5047.5052	NaN	NaN	0.9715	0.8228	0.0394	0.017	0.0526	0.0399	0.0283
0.0	0.0	0.0	3556.8207	-709.4948	NaN	NaN	-0.2492	0.8283	0.0389	0.0171	0.0484	0.0394	0.0279
0.0	0.0	0.0	1119.8207	997.5052	NaN	NaN	0.4711	0.8409	0.0357	0.0168	0.0428	0.0373	0.0265
0.0	0.0	0.0	110.8207	1622.5052	NaN	NaN	0.9361	0.8405	0.0356	0.0172	0.0427	0.0372	0.0267
0.0	0.0	0.0	-13.1793	2722.5052	NaN	NaN	1.0049	0.8438	0.0354	0.0172	0.0407	0.0364	0.0266
0.0	0.0	0.0	-149.1793	680.5052	NaN	NaN	1.2808	0.8521	0.0331	0.0172	0.0371	0.0349	0.0256
0.0	0.0	0.0	2003.8207	2403.5052	NaN	NaN	0.5453	0.8498	0.034	0.0176	0.0375	0.0351	0.026
0.0	0.0	0.0	-1620.1793	2875.5052	NaN	NaN	1.3	0.8534	0.0331	0.0175	0.0361	0.0345	0.0255
0.0	0.0	0.0	-175.1793	4210.5052	NaN	NaN	1.0434	0.8508	0.034	0.0179	0.0369	0.0344	0.026
0.0	0.0	0.0	-313.1793	5520.5052	NaN	NaN	1.0601	0.8562	0.0327	0.0179	0.0347	0.0329	0.0256
0.0	0.0	0.0	372.8207	213.5052	NaN	NaN	0.3641	0.8632	0.0311	0.0181	0.0321	0.0308	0.0247
0.0	0.0	0.0	-137.1793	4263.5052	NaN	NaN	1.0332	0.864	0.0308	0.0184	0.0318	0.0302	0.0248
0.0	0.0	0.0	-250.1793	3977.5052	NaN	NaN	1.0671	0.8644	0.0306	0.0185	0.0316	0.0299	0.025
0.0	0.0	0.0	-20.1793	4892.5052	NaN	NaN	1.0041	0.8665	0.0305	0.0185	0.0306	0.0293	0.0247
0.0	0.0	0.0	706.8207	1901.5052	NaN	NaN	0.729	0.8723	0.0293	0.0183	0.0286	0.028	0.0236
0.0	0.0	0.0	440.8207	3207.5052	NaN	NaN	0.8792	0.8737	0.0289	0.0185	0.028	0.0275	0.0234
0.0	0.0	0.0	-226.1793	2155.5052	NaN	NaN	1.1172	0.8755	0.0283	0.0187	0.027	0.0271	0.0234
0.0	0.0	0.0	-1015.1793	499.5052	NaN	NaN	-0.3	0.8778	0.0277	0.019	0.0258	0.0265	0.0232
0.0	0.0	0.0	739.8207	1083.5052	NaN	NaN	0.5942	0.8787	0.0275	0.0192	0.0254	0.0261	0.0232
0.0	0.0	0.0	1127.8207	-1067.4948	NaN	NaN	-0.3	0.8797	0.0272	0.0192	0.025	0.0257	0.0231
0.0	0.0	0.0	542.8207	979.5052	NaN	NaN	0.6434	0.8784	0.0274	0.0193	0.0254	0.026	0.0235
0.0	0.0	0.0	786.8207	264.5052	NaN	NaN	0.2516	0.8771	0.0277	0.0194	0.0257	0.0264	0.0237
0.0	0.0	0.0	-925.1793	1771.5052	NaN	NaN	1.3	0.8759	0.0281	0.0196	0.0258	0.0266	0.024
0.0	0.0	0.0	868.8207	1170.5052	NaN	NaN	0.574	0.8755	0.0282	0.0197	0.0257	0.0266	0.0243
0.0	0.0	0.0	-179.1793	1704.5052	NaN	NaN	1.1175	0.8757	0.0281	0.0198	0.0255	0.0264	0.0244
0.0	0.0	0.0	-495.1793	742.5052	NaN	NaN	1.3	0.8758	0.0282	0.0201	0.0251	0.0262	0.0246
0.0	0.0	0.0	-388.1793	227.5052	NaN	NaN	-0.3	0.8765	0.028	0.0201	0.0249	0.026	0.0245
0.0	0.0	0.0	-168.1793	146.5052	NaN	NaN	-0.3	0.8758	0.0282	0.0202	0.0249	0.0262	0.0247
0.0	0.0	0.0	-1346.1793	-446.4948	NaN	NaN	0.2491	0.8763	0.0281	0.0201	0.0247	0.0261	0.0246
0.0	0.0	0.0	2175.8207	920.5052	NaN	NaN	0.2973	0.8755	0.0284	0.02	0.0249	0.0264	0.0248
0.0	0.0	0.0	-1742.1793	1121.5052	NaN	NaN	-0.3	0.8771	0.0281	0.0197	0.0245	0.0261	0.0246
0.0	0.0	0.0	677.8207	1804.5052	NaN	NaN	0.7269	0.8771	0.028	0.0197	0.0244	0.0261	0.0247
0.0	0.0	0.0	1575.8207	549.5052	NaN	NaN	0.2586	0.878	0.0277	0.0196	0.024	0.026	0.0247
0.0	0.0	0.0	1017.8207	1676.5052	NaN	NaN	0.6222	0.8779	0.0276	0.0196	0.0239	0.0262	0.0248
0.0	0.0	0.0	601.8207	1521.5052	NaN	NaN	0.7166	0.879	0.0274	0.0196	0.0235	0.026	0.0246
0.0	0.0	0.0	-117.1793	2442.5052	NaN	NaN	1.0504	0.8798	0.0272	0.0196	0.0232	0.0259	0.0244
0.0	0.0	0.0	-289.1793	-309.4948	NaN	NaN	0.517	0.8811	0.0267	0.0197	0.0228	0.0256	0.0241
0.0	0.0	0.0	-1032.1793	1951.5052	NaN	NaN	1.3	0.8812	0.0264	0.0199	0.0227	0.0257	0.0241
0.0	0.0	0.0	-742.1793	1202.5052	NaN	NaN	1.3	0.882	0.0263	0.0199	0.0225	0.0255	0.0239
0.0	0.0	0.0	-302.1793	2112.5052	NaN	NaN	1.1669	0.8827	0.0261	0.0199	0.0224	0.0253	0.0236
0.0	0.0	0.0	817.8207	715.5052	NaN	NaN	0.4666	0.8837	0.0261	0.0199	0.0222	0.0249	0.0232
0.0	0.0	0.0	-257.1793	1926.5052	NaN	NaN	1.1541	0.8832	0.0263	0.02	0.0226	0.025	0.023
0.0	0.0	0.0	-504.1793	2275.5052	NaN	NaN	1.2846	0.8828	0.0264	0.02	0.0231	0.025	0.0228
0.0	0.0	0.0	713.8207	1382.5052	NaN	NaN	0.6595	0.8823	0.0266	0.0199	0.0235	0.025	0.0228
0.0	0.0	0.0	-423.1793	2304.5052	NaN	NaN	1.2249	0.8815	0.0268	0.0199	0.0238	0.025	0.0229
0.0	0.0	0.0	1154.8207	1805.5052	NaN	NaN	0.6099	0.8808	0.0269	0.02	0.0241	0.025	0.0231
0.0	0.0	0.0	-1534.1793	-597.4948	NaN	NaN	0.2803	0.8805	0.0269	0.0201	0.0243	0.0249	0.0234
0.0	0.0	0.0	-2399.1793	1077.5052	NaN	NaN	-0.3	0.8805	0.0268	0.02	0.0245	0.0247	0.0234
0.0	0.0	0.0	349.8207	620.5052	NaN	NaN	0.6395	0.8808	0.0266	0.02	0.0246	0.0247	0.0233
0.0	0.0	0.0	393.8207	659.5052	NaN	NaN	0.6261	0.8807	0.0264	0.0199	0.0247	0.025	0.0232
0.0	0.0	0.0	1202.8207	2046.5052	NaN	NaN	0.6298	0.8807	0.0264	0.0199	0.0248	0.0251	0.0231
0.0	0.0	0.0	231.8207	988.5052	NaN	NaN	0.81	0.8806	0.0265	0.02	0.0248	0.025	0.0231
0.0	0.0	0.0	-1090.1793	-470.4948	NaN	NaN	0.3015	0.8802	0.0266	0.0201	0.0248	0.025	0.0232
0.0	0.0	0.0	371.8207	2064.5052	NaN	NaN	0.8474	0.8799	0.0266	0.0202	0.0248	0.0252	0.0234
0.0	0.0	0.0	422.8207	66.5052	NaN	NaN	0.1359	0.8797	0.0267	0.0201	0.0247	0.0253	0.0233
0.0	0.0	0.0	-119.1793	2124.5052	NaN	NaN	1.0594	0.8798	0.0268	0.0199	0.0248	0.0256	0.0231
0.0	0.0	0.0	-1668.1793	1911.5052	NaN	NaN	1.3	0.8796	0.027	0.0197	0.0247	0.0259	0.023
0.0	0.0	0.0	2310.8207	3013.5052	NaN	NaN	0.566	0.8784	0.0273	0.0196	0.0249	0.0266	0.0231
0.0	0.0	0.0	153.8207	64.5052	NaN	NaN	0.2955	0.8779	0.0277	0.0195	0.0247	0.0269	0.0233
0.0	0.0	0.0	-1709.1793	1350.5052	NaN	NaN	-0.3	0.8759	0.0281	0.0196	0.0251	0.0277	0.0236
0.0	0.0	0.0	2289.8207	3397.5052	NaN	NaN	0.5974	0.8721	0.0284	0.0199	0.0262	0.0295	0.0239
0.0	0.0	0.0	588.8207	3281.5052	NaN	NaN	0.8479	0.8704	0.0286	0.0197	0.0266	0.0305	0.0241
0.0	0.0	0.0	1220.8207	1826.5052	NaN	NaN	0.5994	0.8709	0.0285	0.0196	0.0262	0.0304	0.0243
0.0	0.0	0.0	868.8207	2597.5052	NaN	NaN	0.7494	0.8709	0.0286	0.0198	0.0261	0.0304	0.0243
0.0	0.0	0.0	34.8207	1907.5052	NaN	NaN	0.9821	0.8704	0.0287	0.0199	0.0261	0.0305	0.0244
0.0	0.0	0.0	1288.8207	2873.5052	NaN	NaN	0.6904	0.8721	0.0285	0.0197	0.0257	0.0298	0.0243
0.0	0.0	0.0	453.8207	261.5052	NaN	NaN	0.3656	0.8741	0.0284	0.0198	0.025	0.0286	0.0241
0.0	0.0	0.0	451.8207	1984.5052	NaN	NaN	0.8145	0.8747	0.0286	0.0199	0.0249	0.028	0.024
0.0	0.0	0.0	232.8207	1869.5052	NaN	NaN	0.8893	0.8762	0.0284	0.0199	0.0246	0.0272	0.0237
0.0	0.0	0.0	34.8207	2584.5052	NaN	NaN	0.9867	0.8775	0.0283	0.0199	0.0244	0.0265	0.0235
0.0	0.0	0.0	-220.1793	273.5052	NaN	NaN	1.3	0.8788	0.0281	0.0198	0.0243	0.0258	0.0232
0.0	0.0	0.0	268.8207	869.5052	NaN	NaN	0.7638	0.8792	0.028	0.0199	0.0245	0.0255	0.023
0.0	0.0	0.0	1416.8207	2987.5052	NaN	NaN	0.6783	0.8795	0.0277	0.02	0.0247	0.0254	0.0228
0.0	0.0	0.0	247.8207	2349.5052	NaN	NaN	0.9046	0.8801	0.0273	0.0201	0.0245	0.0251	0.0229
0.0	0.0	0.0	-255.1793	-2189.4948	NaN	NaN	0.8956	0.8806	0.027	0.0204	0.0245	0.0245	0.023
0.0	0.0	0.0	-137.1793	804.5052	NaN	NaN	1.2056	0.8815	0.0266	0.0203	0.0247	0.0241	0.0228
0.0	0.0	0.0	259.8207	104.5052	NaN	NaN	0.2868	0.8821	0.0264	0.0202	0.0247	0.0241	0.0225
0.0	0.0	0.0	-254.1793	132.5052	NaN	NaN	-0.3	0.8826	0.0263	0.0201	0.0247	0.024	0.0223
0.0	0.0	0.0	1354.8207	329.5052	NaN	NaN	0.1956	0.8828	0.0263	0.0201	0.0247	0.0239	0.0222
0.0	0.0	0.0	-385.1793	167.5052	NaN	NaN	-0.3	0.8831	0.0263	0.0201	0.0245	0.0238	0.0221
0.0	0.0	0.0	-1299.1793	-677.4948	NaN	NaN	0.3427	0.8832	0.0264	0.0201	0.0245	0.0238	0.0221
0.0	0.0	0.0	-1281.1793	3484.5052	NaN	NaN	1.3	0.8825	0.0264	0.0201	0.0247	0.0241	0.0222
0.0	0.0	0.0	420.8207	944.5052	NaN	NaN	0.6918	0.8822	0.0266	0.0201	0.0247	0.0241	0.0222
0.0	0.0	0.0	997.8207	-423.4948	NaN	NaN	-0.3	0.882	0.0267	0.0202	0.0247	0.0242	0.0223
0.0	0.0	0.0	-40.1793	-56.4948	NaN	NaN	0.5844	0.8815	0.0269	0.0203	0.0248	0.0243	0.0223
0.0	0.0	0.0	460.8207	-1017.4948	NaN	NaN	1.3	0.8811	0.027	0.0203	0.0247	0.0244	0.0225
0.0	0.0	0.0	-29.1793	-698.4948	NaN	NaN	0.9599	0.8808	0.0272	0.0203	0.0246	0.0245	0.0226
0.0	0.0	0.0	1217.8207	-778.4948	NaN	NaN	-0.3	0.8801	0.0272	0.0204	0.0248	0.0247	0.0228
0.0	0.0	0.0	687.8207	-315.4948	NaN	NaN	-0.3	0.8797	0.0274	0.0203	0.0248	0.025	0.0228
0.0	0.0	0.0	-678.1793	1096.5052	NaN	NaN	1.3	0.8793	0.0275	0.0203	0.0247	0.0252	0.023
0.0	0.0	0.0	-622.1793	552.5052	NaN	NaN	-0.3	0.8794	0.0276	0.0203	0.0246	0.0251	0.023
0.0	0.0	0.0	614.8207	-3106.4948	NaN	NaN	1.2468	0.8796	0.0276	0.0203	0.0244	0.025	0.023
0.0	0.0	0.0	956.8207	2953.5052	NaN	NaN	0.7553	0.8796	0.0275	0.0202	0.0246	0.0252	0.0229
0.0	0.0	0.0	715.8207	-317.4948	NaN	NaN	-0.3	0.8796	0.0276	0.0202	0.0245	0.0252	0.023
0.0	0.0	0.0	693.8207	-1104.4948	NaN	NaN	1.3	0.8794	0.0275	0.0202	0.0246	0.0253	0.023
0.0	0.0	0.0	852.8207	1464.5052	NaN	NaN	0.632	0.8792	0.0275	0.0202	0.0247	0.0254	0.023
0.0	0.0	0.0	547.8207	322.5052	NaN	NaN	0.3706	0.8792	0.0276	0.0202	0.0247	0.0254	0.023
0.0	0.0	0.0	892.8207	-1979.4948	NaN	NaN	1.3	0.8794	0.0275	0.0203	0.0245	0.0252	0.0231
0.0	0.0	0.0	-870.1793	-446.4948	NaN	NaN	0.3391	0.8796	0.0274	0.0203	0.0246	0.0251	0.023
0.0	0.0	0.0	-955.1793	-1161.4948	NaN	NaN	0.5487	0.8798	0.0273	0.0203	0.0245	0.0251	0.023
0.0	0.0	0.0	2053.8207	322.5052	NaN	NaN	0.1357	0.8795	0.0273	0.0202	0.0247	0.0253	0.023
0.0	0.0	0.0	-271.1793	1878.5052	NaN	NaN	1.1687	0.8791	0.0274	0.0202	0.0248	0.0255	0.023
0.0	0.0	0.0	1448.8207	-994.4948	NaN	NaN	-0.3	0.8788	0.0275	0.0202	0.0248	0.0255	0.0231
0.0	0.0	0.0	-656.1793	-522.4948	NaN	NaN	0.4433	0.879	0.0274	0.0204	0.0247	0.0253	0.0233
0.0	0.0	0.0	932.8207	-353.4948	NaN	NaN	-0.3	0.8791	0.0273	0.0204	0.0247	0.0253	0.0233
0.0	0.0	0.0	-129.1793	-2524.4948	NaN	NaN	0.9513	0.8796	0.0272	0.0203	0.0246	0.0252	0.0232
0.0	0.0	0.0	242.8207	969.5052	NaN	NaN	0.7997	0.8792	0.0271	0.0202	0.0248	0.0255	0.0231
0.0	0.0	0.0	-1023.1793	2264.5052	NaN	NaN	1.3	0.8792	0.027	0.0201	0.0249	0.0257	0.0231
0.0	0.0	0.0	67.8207	-1782.4948	NaN	NaN	1.0396	0.8793	0.0271	0.0201	0.0248	0.0257	0.0231
0.0	0.0	0.0	-1748.1793	619.5052	NaN	NaN	-0.3	0.8797	0.0271	0.02	0.0246	0.0254	0.0232
0.0	0.0	0.0	-2025.1793	2178.5052	NaN	NaN	1.3	0.8797	0.0271	0.0201	0.0246	0.0254	0.0232
0.0	0.0	0.0	-1344.1793	-622.4948	NaN	NaN	0.3165	0.88	0.027	0.0201	0.0245	0.0252	0.0232
0.0	0.0	0.0	-1104.1793	1254.5052	NaN	NaN	1.3	0.8801	0.0268	0.0201	0.0245	0.0253	0.0232
0.0	0.0	0.0	2194.8207	373.5052	NaN	NaN	0.1454	0.8804	0.0266	0.0201	0.0245	0.0253	0.0231
0.0	0.0	0.0	5837.8207	-431.4948	NaN	NaN	-0.0798	0.8803	0.0266	0.0201	0.0246	0.0255	0.023
0.0	0.0	0.0	2470.8207	2906.5052	NaN	NaN	0.5405	0.88	0.0266	0.0201	0.0247	0.0256	0.0229
0.0	0.0	0.0	-1067.1793	3554.5052	NaN	NaN	1.3	0.88	0.0267	0.02	0.0247	0.0256	0.0229
0.0	0.0	0.0	1499.8207	184.5052	NaN	NaN	0.1095	0.88	0.0268	0.0201	0.0245	0.0255	0.0231
0.0	0.0	0.0	-1864.1793	1743.5052	NaN	NaN	-0.3	0.8803	0.0268	0.0201	0.0244	0.0253	0.0231
0.0	0.0	0.0	899.8207	3278.5052	NaN	NaN	0.7846	0.8798	0.0269	0.0202	0.0245	0.0254	0.0232
0.0	0.0	0.0	-2351.1793	545.5052	NaN	NaN	-0.3	0.8804	0.0269	0.0202	0.0242	0.025	0.0232
0.0	0.0	0.0	-1732.1793	3185.5052	NaN	NaN	1.3	0.88	0.0269	0.0203	0.0244	0.0252	0.0232
0.0	0.0	0.0	-654.1793	-1310.4948	NaN	NaN	0.667	0.8806	0.0268	0.0203	0.0241	0.0249	0.0233
0.0	0.0	0.0	-733.1793	1586.5052	NaN	NaN	1.3	0.8807	0.0266	0.0203	0.0242	0.025	0.0232
0.0	0.0	0.0	-721.1793	-199.4948	NaN	NaN	0.2167	0.8812	0.0265	0.0202	0.024	0.0248	0.0232
0.0	0.0	0.0	-630.1793	-151.4948	NaN	NaN	0.1938	0.8817	0.0265	0.0202	0.0238	0.0245	0.0233
0.0	0.0	0.0	-1088.1793	-861.4948	NaN	NaN	0.4419	0.882	0.0265	0.0202	0.0237	0.0244	0.0233
0.0	0.0	0.0	1207.8207	1838.5052	NaN	NaN	0.6035	0.8824	0.0262	0.0201	0.0237	0.0244	0.023
0.0	0.0	0.0	-510.1793	2640.5052	NaN	NaN	1.2395	0.8823	0.0263	0.0201	0.0238	0.0245	0.023
0.0	0.0	0.0	3172.8207	1070.5052	NaN	NaN	0.2523	0.8822	0.0264	0.0201	0.0238	0.0246	0.0229
0.0	0.0	0.0	1070.8207	-78.4948	NaN	NaN	-0.0791	0.8824	0.0264	0.0201	0.0237	0.0245	0.0229
0.0	0.0	0.0	1017.8207	-384.4948	NaN	NaN	-0.3	0.8825	0.0264	0.0201	0.0237	0.0244	0.0229
0.0	0.0	0.0	-1267.1793	2097.5052	NaN	NaN	1.3	0.8828	0.0264	0.0201	0.0237	0.0243	0.0229
0.0	0.0	0.0	-1941.1793	921.5052	NaN	NaN	-0.3	0.8827	0.0265	0.0201	0.0237	0.0243	0.0229
0.0	0.0	0.0	392.8207	1197.5052	NaN	NaN	0.753	0.8826	0.0265	0.0201	0.0237	0.0242	0.0229
0.0	0.0	0.0	-544.1793	2047.5052	NaN	NaN	1.3	0.8826	0.0265	0.0201	0.0237	0.0241	0.023
0.0	0.0	0.0	-1293.1793	219.5052	NaN	NaN	-0.2044	0.8828	0.0265	0.0201	0.0237	0.0239	0.023
0.0	0.0	0.0	530.8207	343.5052	NaN	NaN	0.3929	0.8831	0.0264	0.0201	0.0237	0.0238	0.0229
0.0	0.0	0.0	-961.1793	1926.5052	NaN	NaN	1.3	0.8833	0.0263	0.02	0.0237	0.024	0.0228
0.0	0.0	0.0	-44.1793	3638.5052	NaN	NaN	1.0123	0.8835	0.0262	0.0199	0.0238	0.0241	0.0226
0.0	0.0	0.0	-1800.1793	4362.5052	NaN	NaN	1.3	0.8836	0.0261	0.0198	0.0238	0.0241	0.0226
0.0	0.0	0.0	-2377.1793	2784.5052	NaN	NaN	1.3	0.8839	0.0261	0.0198	0.0238	0.024	0.0225
0.0	0.0	0.0	-118.1793	2768.5052	NaN	NaN	1.0446	0.8843	0.0261	0.0197	0.0237	0.0236	0.0225
0.0	0.0	0.0	-983.1793	772.5052	NaN	NaN	-0.3	0.8843	0.0261	0.0198	0.0239	0.0233	0.0226
0.0	0.0	0.0	-457.1793	717.5052	NaN	NaN	1.3	0.8846	0.026	0.0198	0.024	0.0231	0.0225
0.0	0.0	0.0	-1407.1793	-248.4948	NaN	NaN	0.1501	0.8844	0.026	0.0199	0.0241	0.023	0.0226
0.0	0.0	0.0	-695.1793	-380.4948	NaN	NaN	0.3537	0.8851	0.0258	0.0198	0.0241	0.0229	0.0224
0.0	0.0	0.0	-597.1793	1037.5052	NaN	NaN	1.3	0.8854	0.0257	0.0198	0.024	0.0228	0.0223
0.0	0.0	0.0	-2009.1793	-897.4948	NaN	NaN	0.3088	0.8854	0.0257	0.0198	0.024	0.0229	0.0222
0.0	0.0	0.0	593.8207	6815.5052	NaN	NaN	0.9199	0.8859	0.0255	0.0197	0.0239	0.0231	0.0219
0.0	0.0	0.0	349.8207	-766.4948	NaN	NaN	1.3	0.8857	0.0256	0.0198	0.0238	0.0231	0.0221
0.0	0.0	0.0	870.8207	2478.5052	NaN	NaN	0.74	0.8859	0.0255	0.0197	0.0238	0.0231	0.022
0.0	0.0	0.0	2792.8207	1557.5052	NaN	NaN	0.358	0.8856	0.0256	0.0198	0.0238	0.0232	0.022
0.0	0.0	0.0	1001.8207	1485.5052	NaN	NaN	0.5972	0.8855	0.0256	0.0198	0.0238	0.0232	0.0221
0.0	0.0	0.0	827.8207	2490.5052	NaN	NaN	0.7505	0.8852	0.0257	0.0198	0.0239	0.0231	0.0222
0.0	0.0	0.0	-1107.1793	1270.5052	NaN	NaN	1.3	0.885	0.0258	0.0199	0.0239	0.023	0.0223
0.0	0.0	0.0	-1099.1793	2535.5052	NaN	NaN	1.3	0.8847	0.0259	0.0199	0.024	0.0232	0.0223
0.0	0.0	0.0	-1076.1793	3605.5052	NaN	NaN	1.3	0.885	0.0258	0.0198	0.024	0.0231	0.0223
0.0	0.0	0.0	-413.1793	1287.5052	NaN	NaN	1.3	0.8846	0.0259	0.0199	0.024	0.0231	0.0225
0.0	0.0	0.0	-131.1793	1941.5052	NaN	NaN	1.0725	0.8847	0.0259	0.02	0.0241	0.0229	0.0225
0.0	0.0	0.0	-1783.1793	2189.5052	NaN	NaN	1.3	0.8846	0.0259	0.02	0.0242	0.0228	0.0225
0.0	0.0	0.0	-702.1793	3064.5052	NaN	NaN	1.2972	0.8848	0.0258	0.0201	0.0242	0.0226	0.0225
0.0	0.0	0.0	-686.1793	303.5052	NaN	NaN	-0.3	0.8851	0.0257	0.0201	0.0241	0.0225	0.0225
0.0	0.0	0.0	-1893.1793	40.5052	NaN	NaN	-0.0219	0.8851	0.0257	0.0201	0.0241	0.0225	0.0224
0.0	0.0	0.0	-306.1793	885.5052	NaN	NaN	1.3	0.8857	0.0256	0.02	0.0239	0.0224	0.0223
0.0	0.0	0.0	-665.1793	1663.5052	NaN	NaN	1.3	0.886	0.0255	0.02	0.0239	0.0224	0.0222
0.0	0.0	0.0	-879.1793	-28.4948	NaN	NaN	0.0314	0.886	0.0256	0.02	0.0239	0.0224	0.0222
0.0	0.0	0.0	-1854.1793	2900.5052	NaN	NaN	1.3	0.8864	0.0255	0.0199	0.0238	0.0224	0.0221
0.0	0.0	0.0	-1399.1793	2100.5052	NaN	NaN	1.3	0.8863	0.0255	0.0199	0.0238	0.0224	0.0221
0.0	0.0	0.0	1043.8207	-244.4948	NaN	NaN	-0.3	0.8862	0.0256	0.02	0.0238	0.0224	0.0221
0.0	0.0	0.0	301.8207	-79.4948	NaN	NaN	-0.3	0.8856	0.0258	0.0201	0.0239	0.0224	0.0222
0.0	0.0	0.0	-1597.1793	-1621.4948	NaN	NaN	0.5038	0.8851	0.026	0.0202	0.0239	0.0225	0.0223
0.0	0.0	0.0	-1856.1793	1485.5052	NaN	NaN	-0.3	0.8853	0.026	0.0201	0.0239	0.0225	0.0223
0.0	0.0	0.0	-1282.1793	945.5052	NaN	NaN	-0.3	0.8849	0.0261	0.0202	0.0239	0.0226	0.0223
0.0	0.0	0.0	-1413.1793	1834.5052	NaN	NaN	1.3	0.8852	0.026	0.0201	0.0238	0.0227	0.0223
0.0	0.0	0.0	-201.1793	902.5052	NaN	NaN	1.2869	0.8849	0.0261	0.0201	0.0239	0.0228	0.0223
0.0	0.0	0.0	-2544.1793	2554.5052	NaN	NaN	1.3	0.8847	0.0261	0.0201	0.0239	0.0228	0.0223
0.0	0.0	0.0	-941.1793	1212.5052	NaN	NaN	1.3	0.8844	0.0262	0.0202	0.024	0.0228	0.0223
0.0	0.0	0.0	-2047.1793	-1614.4948	NaN	NaN	0.4409	0.8841	0.0263	0.0203	0.0241	0.0229	0.0224
0.0	0.0	0.0	-2972.1793	915.5052	NaN	NaN	-0.3	0.8843	0.0263	0.0203	0.024	0.0228	0.0223
0.0	0.0	0.0	-1520.1793	952.5052	NaN	NaN	-0.3	0.8845	0.0262	0.0203	0.0239	0.0228	0.0223
0.0	0.0	0.0	-2173.1793	-1857.4948	NaN	NaN	0.4608	0.8845	0.0262	0.0203	0.0239	0.0228	0.0223
0.0	0.0	0.0	646.8207	-1577.4948	NaN	NaN	1.3	0.8849	0.0261	0.0202	0.0238	0.0227	0.0222
0.0	0.0	0.0	-1577.1793	522.5052	NaN	NaN	-0.3	0.885	0.0261	0.0202	0.0238	0.0227	0.0223
0.0	0.0	0.0	-618.1793	-1302.4948	NaN	NaN	0.6781	0.8849	0.0261	0.0202	0.0237	0.0227	0.0223
0.0	0.0	0.0	251.8207	-18.4948	NaN	NaN	-0.0793	0.8851	0.026	0.0201	0.0237	0.0227	0.0223
0.0	0.0	0.0	-1870.1793	2199.5052	NaN	NaN	1.3	0.8846	0.0261	0.0202	0.0238	0.0229	0.0224
0.0	0.0	0.0	-1109.1793	-1212.4948	NaN	NaN	0.5223	0.8845	0.0262	0.0202	0.0237	0.0229	0.0225
0.0	0.0	0.0	-1430.1793	-524.4948	NaN	NaN	0.2683	0.8842	0.0262	0.0203	0.0238	0.023	0.0226
0.0	0.0	0.0	692.8207	554.5052	NaN	NaN	0.4446	0.8845	0.0261	0.0202	0.0237	0.023	0.0225
0.0	0.0	0.0	-700.1793	2870.5052	NaN	NaN	1.3	0.8846	0.026	0.0201	0.0237	0.023	0.0225
0.0	0.0	0.0	-786.1793	345.5052	NaN	NaN	-0.3	0.884	0.0261	0.0202	0.0238	0.0232	0.0226
0.0	0.0	0.0	-1930.1793	3624.5052	NaN	NaN	1.3	0.8843	0.0261	0.0201	0.0238	0.0231	0.0226
0.0	0.0	0.0	-1016.1793	380.5052	NaN	NaN	-0.3	0.8836	0.0262	0.0203	0.0239	0.0232	0.0228
0.0	0.0	0.0	-2716.1793	258.5052	NaN	NaN	-0.1052	0.8837	0.0261	0.0203	0.0239	0.0231	0.0228
0.0	0.0	0.0	445.8207	721.5052	NaN	NaN	0.6181	0.8842	0.026	0.0202	0.0238	0.0231	0.0227
0.0	0.0	0.0	84.8207	1304.5052	NaN	NaN	0.9389	0.8846	0.0259	0.0201	0.0238	0.023	0.0226
0.0	0.0	0.0	-1265.1793	2777.5052	NaN	NaN	1.3	0.8854	0.0258	0.0198	0.0236	0.023	0.0224
0.0	0.0	0.0	-92.1793	2119.5052	NaN	NaN	1.0455	0.8856	0.0258	0.0198	0.0236	0.023	0.0223
0.0	0.0	0.0	-2674.1793	698.5052	NaN	NaN	-0.3	0.885	0.0259	0.0199	0.0237	0.023	0.0225
0.0	0.0	0.0	-256.1793	819.5052	NaN	NaN	1.3	0.8853	0.0258	0.0199	0.0237	0.0229	0.0225
0.0	0.0	0.0	-325.1793	-728.4948	NaN	NaN	0.6914	0.8848	0.0258	0.02	0.0238	0.0229	0.0227
0.0	0.0	0.0	-2112.1793	-146.4948	NaN	NaN	0.0649	0.8854	0.0257	0.0198	0.0236	0.0229	0.0225
0.0	0.0	0.0	-764.1793	2247.5052	NaN	NaN	1.3	0.8862	0.0256	0.0196	0.0235	0.0228	0.0223
0.0	0.0	0.0	482.8207	1014.5052	NaN	NaN	0.6775	0.8866	0.0256	0.0195	0.0233	0.0228	0.0222
0.0	0.0	0.0	283.8207	2062.5052	NaN	NaN	0.879	0.887	0.0255	0.0194	0.0232	0.0227	0.0221
0.0	0.0	0.0	-450.1793	1365.5052	NaN	NaN	1.3	0.8868	0.0255	0.0194	0.0233	0.0228	0.0222
0.0	0.0	0.0	-1908.1793	1967.5052	NaN	NaN	1.3	0.8868	0.0255	0.0194	0.0233	0.0228	0.0222
0.0	0.0	0.0	-66.1793	1501.5052	NaN	NaN	1.0461	0.8867	0.0255	0.0194	0.0233	0.0228	0.0223
0.0	0.0	0.0	-25.1793	2333.5052	NaN	NaN	1.0109	0.8868	0.0255	0.0194	0.0234	0.0227	0.0222
0.0	0.0	0.0	-908.1793	3246.5052	NaN	NaN	1.3	0.8871	0.0254	0.0193	0.0234	0.0227	0.0221
0.0	0.0	0.0	-1302.1793	1480.5052	NaN	NaN	1.3	0.887	0.0254	0.0194	0.0234	0.0227	0.0222
0.0	0.0	0.0	-2057.1793	1448.5052	NaN	NaN	-0.3	0.8865	0.0254	0.0196	0.0236	0.0227	0.0223
0.0	0.0	0.0	-1359.1793	1281.5052	NaN	NaN	-0.3	0.8866	0.0253	0.0196	0.0236	0.0226	0.0223
0.0	0.0	0.0	-1311.1793	676.5052	NaN	NaN	-0.3	0.8866	0.0253	0.0196	0.0237	0.0226	0.0223
0.0	0.0	0.0	-2146.1793	754.5052	NaN	NaN	-0.3	0.8874	0.0251	0.0195	0.0235	0.0225	0.022
0.0	0.0	0.0	-676.1793	1599.5052	NaN	NaN	1.3	0.8876	0.0251	0.0194	0.0235	0.0225	0.022
0.0	0.0	0.0	428.8207	-650.4948	NaN	NaN	1.3	0.887	0.0252	0.0196	0.0236	0.0226	0.0221
0.0	0.0	0.0	-970.1793	1775.5052	NaN	NaN	1.3	0.8873	0.0252	0.0195	0.0235	0.0226	0.022
0.0	0.0	0.0	-278.1793	-740.4948	NaN	NaN	0.7269	0.8867	0.0253	0.0196	0.0236	0.0226	0.0221
0.0	0.0	0.0	-1343.1793	1373.5052	NaN	NaN	1.3	0.8874	0.0252	0.0195	0.0235	0.0226	0.0219
0.0	0.0	0.0	-1406.1793	267.5052	NaN	NaN	-0.2349	0.8873	0.0252	0.0195	0.0234	0.0227	0.0219
0.0	0.0	0.0	1358.8207	3260.5052	NaN	NaN	0.7058	0.8876	0.0252	0.0194	0.0234	0.023	0.0215
0.0	0.0	0.0	-739.1793	7462.5052	NaN	NaN	1.1099	0.8873	0.0252	0.0194	0.0235	0.0231	0.0215
0.0	0.0	0.0	-1298.1793	1572.5052	NaN	NaN	1.3	0.887	0.0254	0.0195	0.0235	0.0229	0.0217
0.0	0.0	0.0	-1142.1793	172.5052	NaN	NaN	-0.1779	0.8866	0.0255	0.0196	0.0236	0.0228	0.0219
0.0	0.0	0.0	-1129.1793	1276.5052	NaN	NaN	1.3	0.8867	0.0255	0.0195	0.0236	0.0229	0.0218
0.0	0.0	0.0	596.8207	2185.5052	NaN	NaN	0.7855	0.8869	0.0254	0.0195	0.0236	0.0228	0.0218
0.0	0.0	0.0	-422.1793	628.5052	NaN	NaN	1.3	0.8868	0.0255	0.0196	0.0236	0.0227	0.0219
0.0	0.0	0.0	-387.1793	-844.4948	NaN	NaN	0.6856	0.8872	0.0254	0.0196	0.0235	0.0226	0.0217
0.0	0.0	0.0	33.8207	3716.5052	NaN	NaN	0.991	0.8877	0.0253	0.0194	0.0234	0.0227	0.0214
0.0	0.0	0.0	230.8207	851.5052	NaN	NaN	0.7867	0.8881	0.0253	0.0194	0.0233	0.0226	0.0213
0.0	0.0	0.0	3609.8207	1080.5052	NaN	NaN	0.2304	0.8883	0.0252	0.0194	0.0233	0.0227	0.0212
0.0	0.0	0.0	1166.8207	1772.5052	NaN	NaN	0.603	0.8883	0.0251	0.0194	0.0232	0.0229	0.0211
0.0	0.0	0.0	-210.1793	5471.5052	NaN	NaN	1.0399	0.8881	0.0251	0.0194	0.0232	0.023	0.0211
0.0	0.0	0.0	-1065.1793	2033.5052	NaN	NaN	1.3	0.8886	0.0251	0.0193	0.0231	0.0227	0.0211
0.0	0.0	0.0	966.8207	1539.5052	NaN	NaN	0.6142	0.8885	0.0252	0.0194	0.0232	0.0225	0.0212
0.0	0.0	0.0	-599.1793	1238.5052	NaN	NaN	1.3	0.8881	0.0253	0.0195	0.0233	0.0224	0.0214
0.0	0.0	0.0	-812.1793	2107.5052	NaN	NaN	1.3	0.8884	0.0252	0.0195	0.0233	0.0223	0.0213
0.0	0.0	0.0	-104.1793	-69.4948	NaN	NaN	0.4001	0.8885	0.0252	0.0195	0.0232	0.0224	0.0213
0.0	0.0	0.0	-871.1793	1925.5052	NaN	NaN	1.3	0.8888	0.025	0.0193	0.0232	0.0225	0.021
0.0	0.0	0.0	-835.1793	2804.5052	NaN	NaN	1.3	0.889	0.0249	0.0193	0.0232	0.0226	0.021
0.0	0.0	0.0	-1536.1793	3377.5052	NaN	NaN	1.3	0.8891	0.0248	0.0193	0.0232	0.0226	0.021
0.0	0.0	0.0	501.8207	1597.5052	NaN	NaN	0.761	0.8889	0.025	0.0193	0.0232	0.0224	0.0211
0.0	0.0	0.0	-1954.1793	1160.5052	NaN	NaN	-0.3	0.8888	0.025	0.0195	0.0232	0.0221	0.0214
0.0	0.0	0.0	-1219.1793	1667.5052	NaN	NaN	1.3	0.8889	0.025	0.0195	0.0232	0.0219	0.0214
0.0	0.0	0.0	-230.1793	620.5052	NaN	NaN	1.3	0.8891	0.025	0.0195	0.0232	0.0219	0.0214
0.0	0.0	0.0	-1289.1793	1277.5052	NaN	NaN	-0.3	0.889	0.025	0.0194	0.0232	0.0221	0.0213
0.0	0.0	0.0	652.8207	1794.5052	NaN	NaN	0.7333	0.8889	0.025	0.0194	0.0232	0.0222	0.0212
0.0	0.0	0.0	947.8207	2502.5052	NaN	NaN	0.7253	0.8887	0.0251	0.0194	0.0232	0.0224	0.0212
0.0	0.0	0.0	-1140.1793	636.5052	NaN	NaN	-0.3	0.8881	0.0253	0.0196	0.0232	0.0224	0.0214
0.0	0.0	0.0	-1182.1793	3015.5052	NaN	NaN	1.3	0.8874	0.0255	0.0197	0.0234	0.0225	0.0216
0.0	0.0	0.0	-1484.1793	2332.5052	NaN	NaN	1.3	0.8867	0.0256	0.0198	0.0235	0.0226	0.0217
0.0	0.0	0.0	1154.8207	1789.5052	NaN	NaN	0.6078	0.8863	0.0257	0.0199	0.0236	0.0226	0.0218
0.0	0.0	0.0	550.8207	-1036.4948	NaN	NaN	1.3	0.8861	0.0258	0.0199	0.0237	0.0226	0.0219
0.0	0.0	0.0	1113.8207	-262.4948	NaN	NaN	-0.3	0.8859	0.0259	0.0199	0.0237	0.0227	0.0219
0.0	0.0	0.0	-1604.1793	-1240.4948	NaN	NaN	0.4361	0.8858	0.0259	0.02	0.0237	0.0228	0.0219
0.0	0.0	0.0	-443.1793	3017.5052	NaN	NaN	1.1722	0.8859	0.0258	0.02	0.0237	0.0228	0.0218
0.0	0.0	0.0	-1572.1793	1560.5052	NaN	NaN	-0.3	0.8859	0.0258	0.0199	0.0237	0.0228	0.0218
0.0	0.0	0.0	-137.1793	-1776.4948	NaN	NaN	0.9283	0.8858	0.0257	0.02	0.0237	0.0228	0.0219
0.0	0.0	0.0	824.8207	-1055.4948	NaN	NaN	1.3	0.8858	0.0258	0.02	0.0237	0.0228	0.0219
0.0	0.0	0.0	-1558.1793	-1184.4948	NaN	NaN	0.4319	0.8857	0.0258	0.02	0.0238	0.0228	0.022
0.0	0.0	0.0	190.8207	-256.4948	NaN	NaN	1.3	0.8856	0.0258	0.02	0.0238	0.0228	0.022
0.0	0.0	0.0	-1415.1793	3.5052	NaN	NaN	-0.0025	0.8855	0.0258	0.02	0.0238	0.0228	0.0221
0.0	0.0	0.0	-2569.1793	136.5052	NaN	NaN	-0.0561	0.8857	0.0258	0.02	0.0238	0.0227	0.022
0.0	0.0	0.0	-1305.1793	2141.5052	NaN	NaN	1.3	0.8857	0.0258	0.02	0.0237	0.0227	0.0221
0.0	0.0	0.0	-1201.1793	-1533.4948	NaN	NaN	0.5608	0.8856	0.0258	0.02	0.0237	0.0227	0.0221
0.0	0.0	0.0	-1646.1793	2958.5052	NaN	NaN	1.3	0.8855	0.0258	0.0201	0.0237	0.0228	0.0221
0.0	0.0	0.0	949.8207	1812.5052	NaN	NaN	0.6562	0.8856	0.0258	0.02	0.0236	0.0229	0.0221
0.0	0.0	0.0	-291.1793	4868.5052	NaN	NaN	1.0636	0.8859	0.0257	0.0199	0.0236	0.023	0.0219
0.0	0.0	0.0	-264.1793	1361.5052	NaN	NaN	1.2407	0.8855	0.0258	0.02	0.0236	0.0231	0.022
0.0	0.0	0.0	34.8207	5035.5052	NaN	NaN	0.9931	0.8856	0.0258	0.0199	0.0236	0.0232	0.0219
0.0	0.0	0.0	574.8207	2792.5052	NaN	NaN	0.8293	0.8851	0.0259	0.02	0.0237	0.0232	0.0221
0.0	0.0	0.0	367.8207	2336.5052	NaN	NaN	0.864	0.8849	0.0259	0.0201	0.0237	0.0231	0.0223
0.0	0.0	0.0	-2325.1793	1674.5052	NaN	NaN	-0.3	0.8847	0.026	0.0201	0.0237	0.0231	0.0224
0.0	0.0	0.0	-642.1793	2079.5052	NaN	NaN	1.3	0.8851	0.0259	0.02	0.0237	0.0232	0.0222
0.0	0.0	0.0	-585.1793	1858.5052	NaN	NaN	1.3	0.8851	0.0258	0.0199	0.0237	0.0232	0.0222
0.0	0.0	0.0	1467.8207	1949.5052	NaN	NaN	0.5705	0.8854	0.0257	0.0199	0.0237	0.0232	0.0221
0.0	0.0	0.0	-1118.1793	-2322.4948	NaN	NaN	0.675	0.885	0.0259	0.02	0.0238	0.0231	0.0223
0.0	0.0	0.0	-143.1793	2672.5052	NaN	NaN	1.0566	0.8852	0.0258	0.0199	0.0238	0.0231	0.0222
0.0	0.0	0.0	-853.1793	-1095.4948	NaN	NaN	0.5622	0.885	0.0259	0.02	0.0238	0.023	0.0224
0.0	0.0	0.0	-294.1793	-825.4948	NaN	NaN	0.7373	0.8853	0.0258	0.02	0.0237	0.0229	0.0224
0.0	0.0	0.0	465.8207	-997.4948	NaN	NaN	1.3	0.8854	0.0258	0.0199	0.0236	0.0229	0.0223
0.0	0.0	0.0	-1155.1793	3438.5052	NaN	NaN	1.3	0.8859	0.0256	0.0198	0.0235	0.0231	0.0221
0.0	0.0	0.0	-557.1793	1757.5052	NaN	NaN	1.3	0.8858	0.0256	0.0198	0.0235	0.0232	0.0221
0.0	0.0	0.0	143.8207	4422.5052	NaN	NaN	0.9685	0.886	0.0256	0.0197	0.0234	0.0232	0.0221
0.0	0.0	0.0	-228.1793	24.5052	NaN	NaN	-0.1203	0.8854	0.0258	0.0198	0.0235	0.0232	0.0222
0.0	0.0	0.0	-1054.1793	211.5052	NaN	NaN	-0.251	0.8852	0.0259	0.0199	0.0236	0.023	0.0224
0.0	0.0	0.0	-433.1793	1216.5052	NaN	NaN	1.3	0.8848	0.026	0.02	0.0237	0.023	0.0225
0.0	0.0	0.0	358.8207	-786.4948	NaN	NaN	1.3	0.885	0.0259	0.02	0.0237	0.023	0.0224
0.0	0.0	0.0	-342.1793	-666.4948	NaN	NaN	0.6608	0.8851	0.0259	0.02	0.0236	0.0231	0.0223
0.0	0.0	0.0	-94.1793	4664.5052	NaN	NaN	1.0206	0.8855	0.0257	0.0198	0.0236	0.0233	0.022
0.0	0.0	0.0	-269.1793	3803.5052	NaN	NaN	1.0762	0.8852	0.0259	0.0199	0.0235	0.0234	0.0221
0.0	0.0	0.0	53.8207	-1590.4948	NaN	NaN	1.035	0.8845	0.0261	0.0201	0.0237	0.0233	0.0224
0.0	0.0	0.0	-838.1793	1958.5052	NaN	NaN	1.3	0.8846	0.0261	0.02	0.0237	0.0232	0.0224
0.0	0.0	0.0	-2169.1793	-491.4948	NaN	NaN	0.1847	0.8843	0.0261	0.0201	0.0237	0.0233	0.0225
0.0	0.0	0.0	-465.1793	-599.4948	NaN	NaN	0.5631	0.8846	0.0261	0.02	0.0236	0.0233	0.0224
0.0	0.0	0.0	1528.8207	116.5052	NaN	NaN	0.0708	0.8843	0.0262	0.02	0.0236	0.0235	0.0224
0.0	0.0	0.0	362.8207	765.5052	NaN	NaN	0.6784	0.884	0.0263	0.0201	0.0236	0.0236	0.0224
0.0	0.0	0.0	-901.1793	2328.5052	NaN	NaN	1.3	0.8839	0.0263	0.0201	0.0235	0.0237	0.0225
0.0	0.0	0.0	-2300.1793	-122.4948	NaN	NaN	0.0506	0.8839	0.0263	0.0201	0.0235	0.0237	0.0225
0.0	0.0	0.0	-786.1793	636.5052	NaN	NaN	-0.3	0.8837	0.0263	0.0201	0.0235	0.0239	0.0225
0.0	0.0	0.0	-427.1793	3795.5052	NaN	NaN	1.1268	0.8838	0.0262	0.02	0.0236	0.0239	0.0224
0.0	0.0	0.0	294.8207	2615.5052	NaN	NaN	0.8987	0.8837	0.0263	0.02	0.0236	0.0239	0.0225
0.0	0.0	0.0	2.8207	-1486.4948	NaN	NaN	1.0019	0.8833	0.0265	0.0201	0.0236	0.0238	0.0227
0.0	0.0	0.0	-1823.1793	-168.4948	NaN	NaN	0.0846	0.8833	0.0265	0.0201	0.0237	0.0237	0.0227
0.0	0.0	0.0	-408.1793	889.5052	NaN	NaN	1.3	0.8833	0.0264	0.0201	0.0236	0.0238	0.0227
0.0	0.0	0.0	-367.1793	1395.5052	NaN	NaN	1.3	0.8839	0.0262	0.02	0.0235	0.0238	0.0225
0.0	0.0	0.0	857.8207	1839.5052	NaN	NaN	0.682	0.884	0.0262	0.0199	0.0235	0.0239	0.0224
0.0	0.0	0.0	434.8207	-101.4948	NaN	NaN	-0.3	0.8838	0.0263	0.0199	0.0235	0.024	0.0225
0.0	0.0	0.0	738.8207	1879.5052	NaN	NaN	0.7178	0.8836	0.0263	0.0199	0.0236	0.0241	0.0225
0.0	0.0	0.0	220.8207	2042.5052	NaN	NaN	0.9024	0.8833	0.0263	0.0199	0.0237	0.0242	0.0226
0.0	0.0	0.0	-772.1793	4139.5052	NaN	NaN	1.2293	0.8829	0.0263	0.02	0.0238	0.0244	0.0226
0.0	0.0	0.0	-557.1793	3280.5052	NaN	NaN	1.2046	0.8828	0.0264	0.0199	0.0238	0.0244	0.0227
0.0	0.0	0.0	-539.1793	1523.5052	NaN	NaN	1.3	0.8827	0.0264	0.02	0.0237	0.0244	0.0228
0.0	0.0	0.0	-1270.1793	2464.5052	NaN	NaN	1.3	0.8827	0.0264	0.02	0.0238	0.0243	0.0229
0.0	0.0	0.0	-303.1793	2404.5052	NaN	NaN	1.1443	0.883	0.0262	0.0199	0.0237	0.0243	0.0229
0.0	0.0	0.0	-891.1793	151.5052	NaN	NaN	-0.2048	0.883	0.0261	0.02	0.0237	0.0242	0.0229
0.0	0.0	0.0	103.8207	2355.5052	NaN	NaN	0.9578	0.8833	0.026	0.0199	0.0238	0.0243	0.0227
0.0	0.0	0.0	228.8207	1509.5052	NaN	NaN	0.8684	0.8836	0.0259	0.0199	0.0238	0.0242	0.0227
0.0	0.0	0.0	-1263.1793	1388.5052	NaN	NaN	1.3	0.8841	0.0258	0.0198	0.0236	0.0241	0.0226
0.0	0.0	0.0	-1291.1793	1461.5052	NaN	NaN	1.3	0.8844	0.0257	0.0198	0.0235	0.0239	0.0226
0.0	0.0	0.0	1170.8207	-210.4948	NaN	NaN	-0.2192	0.8846	0.0256	0.0198	0.0235	0.0239	0.0226
0.0	0.0	0.0	-1774.1793	3092.5052	NaN	NaN	1.3	0.885	0.0255	0.0197	0.0235	0.0238	0.0224
0.0	0.0	0.0	858.8207	1339.5052	NaN	NaN	0.6093	0.8852	0.0256	0.0197	0.0234	0.0237	0.0224
0.0	0.0	0.0	-412.1793	599.5052	NaN	NaN	1.3	0.885	0.0257	0.0198	0.0233	0.0237	0.0225
0.0	0.0	0.0	600.8207	187.5052	NaN	NaN	0.2379	0.885	0.0257	0.0198	0.0234	0.0237	0.0225
0.0	0.0	0.0	-1109.1793	1730.5052	NaN	NaN	1.3	0.8853	0.0255	0.0197	0.0234	0.0237	0.0224
0.0	0.0	0.0	2601.8207	2059.5052	NaN	NaN	0.4418	0.8851	0.0256	0.0197	0.0235	0.0238	0.0223
0.0	0.0	0.0	-111.1793	424.5052	NaN	NaN	1.3	0.8847	0.0256	0.0197	0.0236	0.0239	0.0224
0.0	0.0	0.0	1115.8207	2337.5052	NaN	NaN	0.6769	0.8844	0.0257	0.0198	0.0237	0.0239	0.0225
0.0	0.0	0.0	492.8207	2917.5052	NaN	NaN	0.8555	0.884	0.0258	0.0199	0.0237	0.0239	0.0226
0.0	0.0	0.0	351.8207	2254.5052	NaN	NaN	0.865	0.8842	0.0258	0.0199	0.0237	0.0238	0.0227
0.0	0.0	0.0	-816.1793	178.5052	NaN	NaN	-0.2799	0.8843	0.0258	0.0199	0.0237	0.0237	0.0227
0.0	0.0	0.0	-2105.1793	2207.5052	NaN	NaN	1.3	0.8841	0.0257	0.0199	0.0239	0.0239	0.0226
0.0	0.0	0.0	355.8207	4096.5052	NaN	NaN	0.9201	0.8841	0.0257	0.0198	0.0239	0.0239	0.0225
0.0	0.0	0.0	353.8207	-1136.4948	NaN	NaN	1.3	0.8842	0.0258	0.0198	0.0238	0.0236	0.0227
0.0	0.0	0.0	-2502.1793	2247.5052	NaN	NaN	-0.3	0.8841	0.0259	0.0199	0.0239	0.0234	0.0228
0.0	0.0	0.0	-979.1793	480.5052	NaN	NaN	-0.3	0.8839	0.0259	0.0199	0.0239	0.0234	0.0229
0.0	0.0	0.0	-1733.1793	2936.5052	NaN	NaN	1.3	0.884	0.0257	0.0199	0.0239	0.0236	0.0228
0.0	0.0	0.0	1405.8207	2807.5052	NaN	NaN	0.6663	0.8841	0.0257	0.0198	0.0239	0.0238	0.0227
0.0	0.0	0.0	197.8207	-851.4948	NaN	NaN	1.3	0.8838	0.0259	0.0199	0.0239	0.0237	0.0228
0.0	0.0	0.0	684.8207	1276.5052	NaN	NaN	0.6508	0.8835	0.0259	0.0199	0.024	0.0239	0.0228
0.0	0.0	0.0	1840.8207	3021.5052	NaN	NaN	0.6214	0.8832	0.026	0.0199	0.0241	0.0241	0.0228
0.0	0.0	0.0	-949.1793	4641.5052	NaN	NaN	1.2571	0.8825	0.0261	0.0199	0.0243	0.0243	0.0229
0.0	0.0	0.0	-485.1793	2660.5052	NaN	NaN	1.223	0.8822	0.0261	0.0199	0.0243	0.0244	0.023
0.0	0.0	0.0	-257.1793	2143.5052	NaN	NaN	1.1363	0.8817	0.0264	0.02	0.0245	0.0243	0.0232
0.0	0.0	0.0	977.8207	-157.4948	NaN	NaN	-0.192	0.8811	0.0265	0.0203	0.0246	0.0241	0.0234
0.0	0.0	0.0	-937.1793	-167.4948	NaN	NaN	0.1516	0.8808	0.0265	0.0205	0.0248	0.024	0.0234
0.0	0.0	0.0	-1040.1793	-1406.4948	NaN	NaN	0.5749	0.8812	0.0264	0.0205	0.0248	0.0239	0.0233
0.0	0.0	0.0	-577.1793	3358.5052	NaN	NaN	1.2075	0.8821	0.0262	0.0202	0.0246	0.0239	0.023
0.0	0.0	0.0	-681.1793	-31.4948	NaN	NaN	0.0442	0.8819	0.0262	0.0202	0.0246	0.024	0.0231
0.0	0.0	0.0	-0.1793	2138.5052	NaN	NaN	1.0001	0.8821	0.0262	0.0202	0.0246	0.0239	0.023
0.0	0.0	0.0	-679.1793	-728.4948	NaN	NaN	0.5175	0.8815	0.0263	0.0205	0.0247	0.0238	0.0232
0.0	0.0	0.0	-617.1793	-372.4948	NaN	NaN	0.3764	0.882	0.0263	0.0204	0.0246	0.0237	0.023
0.0	0.0	0.0	-1897.1793	-433.4948	NaN	NaN	0.186	0.8821	0.0263	0.0204	0.0245	0.0236	0.023
0.0	0.0	0.0	-894.1793	-1730.4948	NaN	NaN	0.6593	0.8824	0.0261	0.0204	0.0245	0.0236	0.023
0.0	0.0	0.0	952.8207	3199.5052	NaN	NaN	0.7705	0.8823	0.0262	0.0203	0.0245	0.0237	0.023
0.0	0.0	0.0	1226.8207	-311.4948	NaN	NaN	-0.3	0.8824	0.0262	0.0203	0.0244	0.0238	0.023
0.0	0.0	0.0	-193.1793	1932.5052	NaN	NaN	1.1111	0.8821	0.0262	0.0203	0.0244	0.0238	0.023
0.0	0.0	0.0	83.8207	-665.4948	NaN	NaN	1.1441	0.8819	0.0263	0.0204	0.0244	0.0239	0.0231
0.0	0.0	0.0	1634.8207	2744.5052	NaN	NaN	0.6267	0.882	0.0262	0.0203	0.0244	0.024	0.0231
0.0	0.0	0.0	1266.8207	1322.5052	NaN	NaN	0.5108	0.8816	0.0263	0.0204	0.0245	0.0241	0.0232
0.0	0.0	0.0	270.8207	974.5052	NaN	NaN	0.7825	0.8813	0.0264	0.0205	0.0246	0.024	0.0233
0.0	0.0	0.0	-2841.1793	209.5052	NaN	NaN	-0.0796	0.8815	0.0265	0.0205	0.0245	0.0239	0.0232
0.0	0.0	0.0	-598.1793	-680.4948	NaN	NaN	0.5322	0.8817	0.0265	0.0205	0.0244	0.0238	0.0232
0.0	0.0	0.0	-315.1793	1403.5052	NaN	NaN	1.2896	0.882	0.0264	0.0205	0.0243	0.0237	0.0231
0.0	0.0	0.0	617.8207	-74.4948	NaN	NaN	-0.1371	0.8824	0.0263	0.0204	0.0242	0.0237	0.0231
0.0	0.0	0.0	-45.1793	-282.4948	NaN	NaN	0.8621	0.8825	0.0263	0.0203	0.0242	0.0237	0.0231
0.0	0.0	0.0	1030.8207	578.5052	NaN	NaN	0.3595	0.8825	0.0263	0.0203	0.0241	0.0237	0.0231
0.0	0.0	0.0	82.8207	-2169.4948	NaN	NaN	1.0397	0.8825	0.0263	0.0204	0.0241	0.0236	0.0231
0.0	0.0	0.0	76.8207	-1029.4948	NaN	NaN	1.0806	0.8825	0.0264	0.0204	0.024	0.0236	0.0231
0.0	0.0	0.0	-1395.1793	-2175.4948	NaN	NaN	0.6093	0.8824	0.0265	0.0204	0.024	0.0235	0.0232
0.0	0.0	0.0	-90.1793	-1048.4948	NaN	NaN	0.9208	0.8826	0.0264	0.0204	0.0239	0.0235	0.0232
0.0	0.0	0.0	1207.8207	1747.5052	NaN	NaN	0.5913	0.8828	0.0263	0.0203	0.0239	0.0237	0.0231
0.0	0.0	0.0	-678.1793	3245.5052	NaN	NaN	1.2642	0.8826	0.0263	0.0203	0.0239	0.0239	0.023
0.0	0.0	0.0	-437.1793	517.5052	NaN	NaN	1.3	0.882	0.0265	0.0204	0.024	0.0239	0.0232
0.0	0.0	0.0	-933.1793	-273.4948	NaN	NaN	0.2267	0.8818	0.0266	0.0205	0.024	0.024	0.0232
0.0	0.0	0.0	-1621.1793	1187.5052	NaN	NaN	-0.3	0.8818	0.0265	0.0204	0.024	0.0239	0.0232
0.0	0.0	0.0	-954.1793	715.5052	NaN	NaN	-0.3	0.8819	0.0265	0.0204	0.0241	0.0239	0.0232
0.0	0.0	0.0	-2944.1793	787.5052	NaN	NaN	-0.3	0.8821	0.0265	0.0204	0.0241	0.0238	0.0231
0.0	0.0	0.0	-1720.1793	-1130.4948	NaN	NaN	0.3966	0.8822	0.0265	0.0205	0.0241	0.0237	0.023
0.0	0.0	0.0	-1712.1793	-233.4948	NaN	NaN	0.12	0.8825	0.0265	0.0204	0.024	0.0237	0.0229
0.0	0.0	0.0	541.8207	-1324.4948	NaN	NaN	1.3	0.8827	0.0264	0.0204	0.0239	0.0236	0.0229
0.0	0.0	0.0	-1389.1793	-3045.4948	NaN	NaN	0.6867	0.8829	0.0263	0.0204	0.0238	0.0236	0.0229
0.0	0.0	0.0	-1046.1793	279.5052	NaN	NaN	-0.3	0.8832	0.0261	0.0203	0.0238	0.0237	0.0229
0.0	0.0	0.0	136.8207	1709.5052	NaN	NaN	0.9259	0.8831	0.026	0.0202	0.0239	0.0239	0.0229
0.0	0.0	0.0	-1115.1793	1930.5052	NaN	NaN	1.3	0.8829	0.0261	0.0202	0.0239	0.0239	0.023
0.0	0.0	0.0	476.8207	-1180.4948	NaN	NaN	1.3	0.8823	0.0262	0.0204	0.024	0.0239	0.0232
0.0	0.0	0.0	-2568.1793	-1785.4948	NaN	NaN	0.4101	0.882	0.0263	0.0205	0.0241	0.0239	0.0232
0.0	0.0	0.0	-1950.1793	-1829.4948	NaN	NaN	0.484	0.882	0.0263	0.0205	0.0242	0.0239	0.0233
0.0	0.0	0.0	-918.1793	-1789.4948	NaN	NaN	0.6609	0.8824	0.0261	0.0203	0.0241	0.0239	0.0232
0.0	0.0	0.0	1647.8207	67.5052	NaN	NaN	0.0394	0.8826	0.0261	0.0202	0.024	0.024	0.0231
0.0	0.0	0.0	-1685.1793	42.5052	NaN	NaN	-0.0259	0.8827	0.0261	0.0201	0.0239	0.024	0.0231
0.0	0.0	0.0	-327.1793	966.5052	NaN	NaN	1.3	0.8827	0.0262	0.02	0.0239	0.0242	0.0231
0.0	0.0	0.0	-81.1793	1152.5052	NaN	NaN	1.0758	0.8825	0.0263	0.0199	0.0238	0.0243	0.0232
0.0	0.0	0.0	-951.1793	3368.5052	NaN	NaN	1.3	0.8825	0.0263	0.0198	0.0238	0.0243	0.0232
0.0	0.0	0.0	-447.1793	2316.5052	NaN	NaN	1.2392	0.8822	0.0264	0.0199	0.0239	0.0244	0.0233
0.0	0.0	0.0	-502.1793	1826.5052	NaN	NaN	1.3	0.8821	0.0264	0.0199	0.0238	0.0244	0.0233
0.0	0.0	0.0	-81.1793	3235.5052	NaN	NaN	1.0257	0.8821	0.0265	0.0199	0.0238	0.0244	0.0233
0.0	0.0	0.0	-685.1793	1636.5052	NaN	NaN	1.3	0.8822	0.0265	0.0199	0.0238	0.0244	0.0233
0.0	0.0	0.0	-728.1793	2726.5052	NaN	NaN	1.3	0.882	0.0265	0.02	0.0238	0.0244	0.0233
0.0	0.0	0.0	-1975.1793	1512.5052	NaN	NaN	-0.3	0.8821	0.0265	0.02	0.0237	0.0244	0.0232
0.0	0.0	0.0	-307.1793	920.5052	NaN	NaN	1.3	0.8824	0.0265	0.0199	0.0237	0.0243	0.0232
0.0	0.0	0.0	-1909.1793	2268.5052	NaN	NaN	1.3	0.8826	0.0264	0.0199	0.0237	0.0242	0.0231
0.0	0.0	0.0	-1956.1793	2076.5052	NaN	NaN	1.3	0.8826	0.0265	0.02	0.0237	0.0241	0.0231
0.0	0.0	0.0	-1065.1793	-188.4948	NaN	NaN	0.1504	0.8827	0.0264	0.0201	0.0237	0.024	0.0231
0.0	0.0	0.0	-295.1793	470.5052	NaN	NaN	1.3	0.8828	0.0264	0.0202	0.0237	0.0239	0.0231
0.0	0.0	0.0	-317.1793	805.5052	NaN	NaN	1.3	0.8828	0.0264	0.0203	0.0237	0.0238	0.0231
0.0	0.0	0.0	-2493.1793	-1828.4948	NaN	NaN	0.4231	0.8829	0.0264	0.0203	0.0236	0.0238	0.0231
0.0	0.0	0.0	-340.1793	-1140.4948	NaN	NaN	0.7703	0.8834	0.0263	0.0201	0.0235	0.0238	0.0229
0.0	0.0	0.0	442.8207	2295.5052	NaN	NaN	0.8383	0.8837	0.0262	0.0199	0.0235	0.0239	0.0228
0.0	0.0	0.0	-1661.1793	-209.4948	NaN	NaN	0.112	0.8834	0.0263	0.02	0.0235	0.024	0.0229
0.0	0.0	0.0	357.8207	-2898.4948	NaN	NaN	1.1408	0.8828	0.0264	0.0201	0.0236	0.024	0.023
0.0	0.0	0.0	-688.1793	514.5052	NaN	NaN	-0.3	0.8826	0.0265	0.0202	0.0237	0.0241	0.023
0.0	0.0	0.0	-2561.1793	268.5052	NaN	NaN	-0.1171	0.8824	0.0265	0.0202	0.0237	0.0241	0.0231
0.0	0.0	0.0	-1329.1793	-2304.4948	NaN	NaN	0.6342	0.8822	0.0265	0.0203	0.0238	0.0241	0.0231
0.0	0.0	0.0	-1431.1793	899.5052	NaN	NaN	-0.3	0.8825	0.0265	0.0201	0.0237	0.0242	0.023
0.0	0.0	0.0	-498.1793	1464.5052	NaN	NaN	1.3	0.8823	0.0266	0.0201	0.0237	0.0243	0.023
0.0	0.0	0.0	-1208.1793	-1078.4948	NaN	NaN	0.4716	0.8821	0.0266	0.0201	0.0237	0.0243	0.0231
0.0	0.0	0.0	-1883.1793	2324.5052	NaN	NaN	1.3	0.8822	0.0267	0.02	0.0237	0.0244	0.023
0.0	0.0	0.0	-733.1793	-626.4948	NaN	NaN	0.4608	0.8822	0.0267	0.02	0.0237	0.0244	0.023
0.0	0.0	0.0	-272.1793	154.5052	NaN	NaN	-0.3	0.8826	0.0266	0.0198	0.0237	0.0244	0.0229
0.0	0.0	0.0	-1196.1793	-317.4948	NaN	NaN	0.2098	0.8828	0.0266	0.0197	0.0237	0.0243	0.0229
0.0	0.0	0.0	-1299.1793	-884.4948	NaN	NaN	0.405	0.8829	0.0266	0.0197	0.0237	0.0243	0.0228
0.0	0.0	0.0	28.8207	-180.4948	NaN	NaN	1.19	0.8833	0.0266	0.0195	0.0237	0.0243	0.0227
0.0	0.0	0.0	1397.8207	775.5052	NaN	NaN	0.3568	0.8832	0.0266	0.0195	0.0237	0.0244	0.0227
0.0	0.0	0.0	-60.1793	112.5052	NaN	NaN	1.3	0.883	0.0267	0.0195	0.0238	0.0244	0.0227
0.0	0.0	0.0	465.8207	-893.4948	NaN	NaN	1.3	0.8829	0.0267	0.0195	0.0238	0.0244	0.0228
0.0	0.0	0.0	-394.1793	-181.4948	NaN	NaN	0.3153	0.8826	0.0267	0.0195	0.0238	0.0245	0.0228
0.0	0.0	0.0	-1823.1793	3796.5052	NaN	NaN	1.3	0.8826	0.0267	0.0194	0.0239	0.0246	0.0228
0.0	0.0	0.0	-1838.1793	2806.5052	NaN	NaN	1.3	0.8824	0.0268	0.0195	0.0239	0.0246	0.0229
0.0	0.0	0.0	-1121.1793	1575.5052	NaN	NaN	1.3	0.8822	0.0268	0.0195	0.024	0.0247	0.0229
0.0	0.0	0.0	-182.1793	4108.5052	NaN	NaN	1.0464	0.8819	0.0268	0.0195	0.024	0.0247	0.023
0.0	0.0	0.0	-2150.1793	1439.5052	NaN	NaN	-0.3	0.8817	0.0269	0.0196	0.024	0.0248	0.0231
0.0	0.0	0.0	822.8207	4295.5052	NaN	NaN	0.8392	0.8818	0.0268	0.0195	0.0241	0.0248	0.023
0.0	0.0	0.0	-1338.1793	1792.5052	NaN	NaN	1.3	0.8813	0.0269	0.0197	0.0241	0.0249	0.0232
0.0	0.0	0.0	-1659.1793	2336.5052	NaN	NaN	1.3	0.8813	0.0268	0.0198	0.0241	0.0248	0.0232
0.0	0.0	0.0	-713.1793	-84.4948	NaN	NaN	0.1059	0.8813	0.0268	0.0199	0.0241	0.0247	0.0232
0.0	0.0	0.0	-625.1793	-1019.4948	NaN	NaN	0.6199	0.8814	0.0267	0.0199	0.0241	0.0246	0.0232
0.0	0.0	0.0	-835.1793	1863.5052	NaN	NaN	1.3	0.8815	0.0266	0.02	0.0242	0.0245	0.0232
0.0	0.0	0.0	-891.1793	-486.4948	NaN	NaN	0.3531	0.8815	0.0266	0.02	0.0242	0.0244	0.0233
0.0	0.0	0.0	-1416.1793	688.5052	NaN	NaN	-0.3	0.8814	0.0265	0.0201	0.0243	0.0244	0.0233
0.0	0.0	0.0	-995.1793	-480.4948	NaN	NaN	0.3256	0.8814	0.0265	0.0202	0.0243	0.0242	0.0234
0.0	0.0	0.0	-1450.1793	-1419.4948	NaN	NaN	0.4947	0.881	0.0265	0.0204	0.0245	0.0241	0.0235
0.0	0.0	0.0	-456.1793	-998.4948	NaN	NaN	0.6864	0.8815	0.0264	0.0203	0.0244	0.024	0.0234
0.0	0.0	0.0	-1.1793	1983.5052	NaN	NaN	1.0006	0.882	0.0263	0.0202	0.0243	0.024	0.0232
0.0	0.0	0.0	-1970.1793	-69.4948	NaN	NaN	0.0341	0.882	0.0263	0.0201	0.0243	0.024	0.0232
0.0	0.0	0.0	1248.8207	1683.5052	NaN	NaN	0.5741	0.882	0.0263	0.0201	0.0243	0.024	0.0232
0.0	0.0	0.0	-613.1793	-1085.4948	NaN	NaN	0.639	0.881	0.0265	0.0205	0.0246	0.024	0.0235
0.0	0.0	0.0	-411.1793	-1435.4948	NaN	NaN	0.7773	0.8813	0.0265	0.0204	0.0245	0.0239	0.0234
0.0	0.0	0.0	-1374.1793	-2665.4948	NaN	NaN	0.6598	0.8811	0.0266	0.0205	0.0245	0.0239	0.0234
0.0	0.0	0.0	-998.1793	-1276.4948	NaN	NaN	0.5612	0.8815	0.0265	0.0204	0.0245	0.0238	0.0233
0.0	0.0	0.0	-190.1793	-1985.4948	NaN	NaN	0.9126	0.8817	0.0264	0.0204	0.0244	0.0238	0.0232
0.0	0.0	0.0	-952.1793	-1522.4948	NaN	NaN	0.6152	0.8818	0.0263	0.0204	0.0244	0.0239	0.0232
0.0	0.0	0.0	-1015.1793	885.5052	NaN	NaN	-0.3	0.8817	0.0265	0.0204	0.0244	0.0239	0.0232
0.0	0.0	0.0	-1447.1793	-876.4948	NaN	NaN	0.3772	0.8815	0.0265	0.0205	0.0244	0.0239	0.0232
0.0	0.0	0.0	-3150.1793	-2078.4948	NaN	NaN	0.3975	0.8813	0.0266	0.0205	0.0244	0.0239	0.0233
0.0	0.0	0.0	-1588.1793	-1023.4948	NaN	NaN	0.3919	0.8813	0.0266	0.0205	0.0243	0.0239	0.0233
0.0	0.0	0.0	-281.1793	1164.5052	NaN	NaN	1.3	0.8814	0.0266	0.0205	0.0243	0.024	0.0233
0.0	0.0	0.0	430.8207	-2326.4948	NaN	NaN	1.2273	0.8813	0.0266	0.0205	0.0243	0.024	0.0234
0.0	0.0	0.0	-1285.1793	-614.4948	NaN	NaN	0.3235	0.8811	0.0266	0.0205	0.0243	0.024	0.0234
0.0	0.0	0.0	-568.1793	-357.4948	NaN	NaN	0.3862	0.8812	0.0266	0.0205	0.0243	0.024	0.0234
0.0	0.0	0.0	-977.1793	-2524.4948	NaN	NaN	0.7209	0.8811	0.0265	0.0205	0.0243	0.024	0.0235
0.0	0.0	0.0	-2341.1793	1633.5052	NaN	NaN	-0.3	0.8811	0.0265	0.0205	0.0243	0.0241	0.0235
0.0	0.0	0.0	-814.1793	1806.5052	NaN	NaN	1.3	0.8811	0.0266	0.0204	0.0243	0.0241	0.0235
0.0	0.0	0.0	-1128.1793	-2072.4948	NaN	NaN	0.6475	0.8809	0.0266	0.0205	0.0243	0.0241	0.0236
0.0	0.0	0.0	-901.1793	178.5052	NaN	NaN	-0.247	0.8812	0.0266	0.0204	0.0242	0.0241	0.0235
0.0	0.0	0.0	13.8207	-1811.4948	NaN	NaN	1.0077	0.8816	0.0265	0.0203	0.0241	0.0241	0.0234
0.0	0.0	0.0	276.8207	571.5052	NaN	NaN	0.6737	0.8816	0.0266	0.0202	0.024	0.0242	0.0234
0.0	0.0	0.0	-125.1793	887.5052	NaN	NaN	1.1642	0.8815	0.0266	0.0202	0.024	0.0242	0.0234
0.0	0.0	0.0	-1491.1793	-94.4948	NaN	NaN	0.0596	0.8816	0.0266	0.0202	0.024	0.0241	0.0234
0.0	0.0	0.0	-1616.1793	-863.4948	NaN	NaN	0.3482	0.8816	0.0266	0.0203	0.024	0.0241	0.0234
0.0	0.0	0.0	-1826.1793	1138.5052	NaN	NaN	-0.3	0.8821	0.0265	0.02	0.0239	0.0241	0.0233
0.0	0.0	0.0	1693.8207	-951.4948	NaN	NaN	-0.3	0.8818	0.0266	0.0201	0.024	0.0241	0.0234
0.0	0.0	0.0	-431.1793	-638.4948	NaN	NaN	0.5969	0.8815	0.0266	0.0202	0.0241	0.0242	0.0234
0.0	0.0	0.0	-977.1793	-290.4948	NaN	NaN	0.2292	0.8815	0.0267	0.0202	0.0241	0.0241	0.0234
0.0	0.0	0.0	-2299.1793	-661.4948	NaN	NaN	0.2234	0.8814	0.0266	0.0203	0.0242	0.024	0.0235
0.0	0.0	0.0	-1618.1793	-524.4948	NaN	NaN	0.2448	0.8817	0.0266	0.0202	0.0241	0.024	0.0234
0.0	0.0	0.0	-700.1793	-68.4948	NaN	NaN	0.0891	0.8821	0.0265	0.0201	0.0241	0.0239	0.0233
0.0	0.0	0.0	-1832.1793	-1898.4948	NaN	NaN	0.5089	0.8821	0.0265	0.0201	0.0241	0.0239	0.0233
0.0	0.0	0.0	-935.1793	2814.5052	NaN	NaN	1.3	0.8823	0.0265	0.02	0.024	0.0239	0.0233
0.0	0.0	0.0	-2226.1793	-2536.4948	NaN	NaN	0.5326	0.8817	0.0266	0.0203	0.0242	0.0238	0.0235
0.0	0.0	0.0	-295.1793	-1747.4948	NaN	NaN	0.8555	0.8825	0.0264	0.02	0.024	0.0238	0.0232
0.0	0.0	0.0	-153.1793	1357.5052	NaN	NaN	1.1272	0.8831	0.0263	0.0198	0.0239	0.0238	0.023
0.0	0.0	0.0	-72.1793	881.5052	NaN	NaN	1.0892	0.8829	0.0265	0.0198	0.0239	0.0239	0.0231
0.0	0.0	0.0	-1082.1793	-1199.4948	NaN	NaN	0.5257	0.8823	0.0266	0.02	0.024	0.0239	0.0232
0.0	0.0	0.0	-1225.1793	-784.4948	NaN	NaN	0.3904	0.8819	0.0267	0.0201	0.0242	0.0238	0.0233
0.0	0.0	0.0	-2069.1793	-644.4948	NaN	NaN	0.2375	0.882	0.0267	0.0202	0.0242	0.0237	0.0233
0.0	0.0	0.0	-5.1793	2874.5052	NaN	NaN	1.0018	0.8829	0.0265	0.0199	0.024	0.0237	0.023
0.0	0.0	0.0	-2842.1793	287.5052	NaN	NaN	-0.1125	0.8828	0.0265	0.0199	0.024	0.0237	0.023
0.0	0.0	0.0	-1849.1793	3561.5052	NaN	NaN	1.3	0.883	0.0265	0.0198	0.024	0.0238	0.0229
0.0	0.0	0.0	372.8207	2802.5052	NaN	NaN	0.8826	0.8821	0.0267	0.0199	0.0242	0.0239	0.0231
0.0	0.0	0.0	-1467.1793	-1624.4948	NaN	NaN	0.5254	0.8811	0.0268	0.0204	0.0245	0.0238	0.0234
0.0	0.0	0.0	-1354.1793	-2356.4948	NaN	NaN	0.6351	0.8812	0.0267	0.0204	0.0246	0.0237	0.0233
0.0	0.0	0.0	-2496.1793	-2367.4948	NaN	NaN	0.4868	0.8819	0.0266	0.0204	0.0245	0.0235	0.0231
0.0	0.0	0.0	-215.1793	979.5052	NaN	NaN	1.2815	0.8823	0.0265	0.0203	0.0244	0.0235	0.023
0.0	0.0	0.0	-3032.1793	2062.5052	NaN	NaN	-0.3	0.8826	0.0263	0.0202	0.0244	0.0235	0.0229
0.0	0.0	0.0	318.8207	375.5052	NaN	NaN	0.5408	0.8826	0.0264	0.0202	0.0244	0.0236	0.0229
0.0	0.0	0.0	-538.1793	-2779.4948	NaN	NaN	0.8378	0.8822	0.0265	0.0203	0.0244	0.0236	0.023
0.0	0.0	0.0	-2197.1793	332.5052	NaN	NaN	-0.1783	0.8822	0.0265	0.0203	0.0244	0.0236	0.023
0.0	0.0	0.0	140.8207	-2762.4948	NaN	NaN	1.0537	0.8821	0.0265	0.0204	0.0244	0.0235	0.023
0.0	0.0	0.0	-2027.1793	196.5052	NaN	NaN	-0.1073	0.8823	0.0264	0.0203	0.0244	0.0235	0.023
0.0	0.0	0.0	426.8207	247.5052	NaN	NaN	0.367	0.8824	0.0265	0.0203	0.0244	0.0235	0.0229
0.0	0.0	0.0	-1468.1793	-3505.4948	NaN	NaN	0.7048	0.8825	0.0265	0.0203	0.0244	0.0235	0.0229
0.0	0.0	0.0	-2021.1793	1307.5052	NaN	NaN	-0.3	0.8824	0.0265	0.0203	0.0244	0.0236	0.0228
0.0	0.0	0.0	-587.1793	-638.4948	NaN	NaN	0.5209	0.8823	0.0265	0.0204	0.0244	0.0235	0.0229
0.0	0.0	0.0	-1313.1793	-838.4948	NaN	NaN	0.3897	0.882	0.0266	0.0205	0.0244	0.0236	0.0229
0.0	0.0	0.0	-798.1793	-2758.4948	NaN	NaN	0.7756	0.8823	0.0265	0.0205	0.0244	0.0235	0.0228
0.0	0.0	0.0	-1847.1793	374.5052	NaN	NaN	-0.2543	0.8825	0.0265	0.0204	0.0243	0.0235	0.0228
0.0	0.0	0.0	-2.1793	-1747.4948	NaN	NaN	0.9988	0.8824	0.0265	0.0203	0.0244	0.0236	0.0228
0.0	0.0	0.0	-1622.1793	-171.4948	NaN	NaN	0.0956	0.8822	0.0266	0.0204	0.0244	0.0236	0.0227
0.0	0.0	0.0	-1070.1793	-1331.4948	NaN	NaN	0.5544	0.8819	0.0267	0.0205	0.0244	0.0237	0.0228
0.0	0.0	0.0	-2102.1793	-654.4948	NaN	NaN	0.2374	0.8819	0.0267	0.0206	0.0243	0.0236	0.0229
0.0	0.0	0.0	-1164.1793	-3747.4948	NaN	NaN	0.763	0.8819	0.0266	0.0206	0.0243	0.0236	0.0229
0.0	0.0	0.0	-1921.1793	-130.4948	NaN	NaN	0.0636	0.8823	0.0265	0.0204	0.0243	0.0237	0.0229
0.0	0.0	0.0	-1238.1793	1446.5052	NaN	NaN	1.3	0.8825	0.0264	0.0202	0.0243	0.0238	0.0228
0.0	0.0	0.0	909.8207	413.5052	NaN	NaN	0.3125	0.8822	0.0265	0.0202	0.0243	0.0238	0.0229
0.0	0.0	0.0	-2796.1793	-1494.4948	NaN	NaN	0.3483	0.8812	0.0267	0.0205	0.0245	0.0238	0.0231
0.0	0.0	0.0	-2518.1793	-2578.4948	NaN	NaN	0.5059	0.8813	0.0267	0.0206	0.0245	0.0237	0.0231
0.0	0.0	0.0	-1902.1793	-3597.4948	NaN	NaN	0.6541	0.8814	0.0267	0.0206	0.0245	0.0237	0.0232
0.0	0.0	0.0	-1279.1793	1289.5052	NaN	NaN	1.3	0.8824	0.0265	0.0203	0.0242	0.0237	0.0229
0.0	0.0	0.0	-163.1793	-548.4948	NaN	NaN	0.7707	0.8824	0.0265	0.0202	0.0242	0.0239	0.0229
0.0	0.0	0.0	17.8207	-97.4948	NaN	NaN	1.2237	0.8828	0.0265	0.02	0.024	0.0239	0.0228
0.0	0.0	0.0	1114.8207	-108.4948	NaN	NaN	-0.1078	0.8828	0.0265	0.0199	0.024	0.024	0.0227
0.0	0.0	0.0	-848.1793	1455.5052	NaN	NaN	1.3	0.8826	0.0266	0.0199	0.024	0.0241	0.0228
0.0	0.0	0.0	-565.1793	-508.4948	NaN	NaN	0.4736	0.8824	0.0267	0.0199	0.0241	0.0241	0.0228
0.0	0.0	0.0	-313.1793	247.5052	NaN	NaN	-0.3	0.8825	0.0267	0.0199	0.024	0.0241	0.0228
0.0	0.0	0.0	-617.1793	-1060.4948	NaN	NaN	0.6321	0.8826	0.0267	0.0198	0.024	0.0241	0.0228
0.0	0.0	0.0	374.8207	369.5052	NaN	NaN	0.4964	0.8829	0.0267	0.0198	0.024	0.024	0.0227
0.0	0.0	0.0	-706.1793	-1209.4948	NaN	NaN	0.6314	0.8828	0.0267	0.0198	0.0239	0.024	0.0227
0.0	0.0	0.0	-779.1793	1791.5052	NaN	NaN	1.3	0.8833	0.0266	0.0196	0.0239	0.024	0.0225
0.0	0.0	0.0	-1343.1793	343.5052	NaN	NaN	-0.3	0.8831	0.0267	0.0196	0.024	0.024	0.0226
0.0	0.0	0.0	325.8207	-144.4948	NaN	NaN	-0.3	0.8837	0.0267	0.0194	0.0239	0.0239	0.0224
0.0	0.0	0.0	868.8207	-2705.4948	NaN	NaN	1.3	0.8836	0.0266	0.0195	0.0239	0.0239	0.0225
0.0	0.0	0.0	763.8207	-1871.4948	NaN	NaN	1.3	0.8833	0.0267	0.0196	0.0239	0.0239	0.0226
0.0	0.0	0.0	-1793.1793	307.5052	NaN	NaN	-0.207	0.8832	0.0267	0.0196	0.0239	0.0239	0.0226
0.0	0.0	0.0	-479.1793	153.5052	NaN	NaN	-0.3	0.8834	0.0267	0.0196	0.0239	0.0239	0.0226
0.0	0.0	0.0	-901.1793	-1321.4948	NaN	NaN	0.5946	0.8837	0.0266	0.0195	0.0238	0.0238	0.0226
0.0	0.0	0.0	699.8207	1330.5052	NaN	NaN	0.6553	0.8843	0.0265	0.0193	0.0238	0.0237	0.0224
0.0	0.0	0.0	-1830.1793	-1070.4948	NaN	NaN	0.3691	0.8838	0.0266	0.0194	0.0238	0.0238	0.0225
0.0	0.0	0.0	1436.8207	2117.5052	NaN	NaN	0.5958	0.8838	0.0267	0.0194	0.0239	0.0238	0.0225
0.0	0.0	0.0	-334.1793	811.5052	NaN	NaN	1.3	0.8834	0.0268	0.0194	0.0239	0.0239	0.0226
0.0	0.0	0.0	299.8207	904.5052	NaN	NaN	0.751	0.8834	0.0268	0.0194	0.0239	0.0239	0.0226
0.0	0.0	0.0	-493.1793	398.5052	NaN	NaN	-0.3	0.8833	0.0269	0.0194	0.0239	0.0239	0.0226
0.0	0.0	0.0	-1572.1793	801.5052	NaN	NaN	-0.3	0.8832	0.0269	0.0194	0.024	0.024	0.0226
0.0	0.0	0.0	1065.8207	-614.4948	NaN	NaN	-0.3	0.8829	0.027	0.0195	0.024	0.024	0.0226
0.0	0.0	0.0	-979.1793	529.5052	NaN	NaN	-0.3	0.8829	0.0269	0.0196	0.0239	0.024	0.0227
0.0	0.0	0.0	-992.1793	-1233.4948	NaN	NaN	0.5542	0.8829	0.0269	0.0196	0.0239	0.024	0.0227
0.0	0.0	0.0	-1375.1793	-1970.4948	NaN	NaN	0.589	0.8835	0.0267	0.0195	0.0238	0.0239	0.0226
0.0	0.0	0.0	-103.1793	542.5052	NaN	NaN	1.2349	0.8837	0.0267	0.0194	0.0238	0.0239	0.0225
0.0	0.0	0.0	-507.1793	887.5052	NaN	NaN	1.3	0.8838	0.0267	0.0193	0.0239	0.0239	0.0224
0.0	0.0	0.0	-1087.1793	662.5052	NaN	NaN	-0.3	0.8836	0.0268	0.0194	0.0239	0.0239	0.0225
0.0	0.0	0.0	-2144.1793	-1747.4948	NaN	NaN	0.449	0.8837	0.0268	0.0194	0.0238	0.0238	0.0225
0.0	0.0	0.0	694.8207	1055.5052	NaN	NaN	0.603	0.8842	0.0267	0.0192	0.0238	0.0237	0.0224
0.0	0.0	0.0	-1259.1793	161.5052	NaN	NaN	-0.1471	0.8841	0.0267	0.0192	0.0238	0.0238	0.0224
0.0	0.0	0.0	-837.1793	-225.4948	NaN	NaN	0.2122	0.8837	0.0268	0.0193	0.0239	0.0238	0.0224
0.0	0.0	0.0	2678.8207	-597.4948	NaN	NaN	-0.2871	0.8834	0.0269	0.0194	0.0239	0.0239	0.0225
0.0	0.0	0.0	-288.1793	-1805.4948	NaN	NaN	0.8624	0.883	0.027	0.0196	0.0239	0.0239	0.0226
0.0	0.0	0.0	-2635.1793	-1751.4948	NaN	NaN	0.3993	0.883	0.0269	0.0197	0.0239	0.0239	0.0227
0.0	0.0	0.0	-1179.1793	387.5052	NaN	NaN	-0.3	0.8837	0.0267	0.0194	0.0239	0.0238	0.0225
0.0	0.0	0.0	4520.8207	199.5052	NaN	NaN	0.0423	0.8835	0.0268	0.0193	0.0239	0.0239	0.0225
0.0	0.0	0.0	988.8207	431.5052	NaN	NaN	0.3038	0.8835	0.0268	0.0193	0.0239	0.0239	0.0225
0.0	0.0	0.0	-1155.1793	317.5052	NaN	NaN	-0.3	0.8829	0.027	0.0195	0.024	0.024	0.0226
0.0	0.0	0.0	-1875.1793	-2361.4948	NaN	NaN	0.5574	0.8831	0.0269	0.0195	0.024	0.0239	0.0227
0.0	0.0	0.0	395.8207	1545.5052	NaN	NaN	0.7961	0.8832	0.0268	0.0195	0.0239	0.0239	0.0227
0.0	0.0	0.0	1268.8207	-938.4948	NaN	NaN	-0.3	0.8833	0.0268	0.0195	0.0239	0.0239	0.0227
0.0	0.0	0.0	136.8207	-220.4948	NaN	NaN	1.3	0.8833	0.0267	0.0194	0.0239	0.024	0.0226
0.0	0.0	0.0	-1051.1793	1338.5052	NaN	NaN	1.3	0.8831	0.0268	0.0194	0.024	0.0241	0.0227
0.0	0.0	0.0	-452.1793	1320.5052	NaN	NaN	1.3	0.8831	0.0267	0.0195	0.024	0.024	0.0227
0.0	0.0	0.0	-642.1793	-793.4948	NaN	NaN	0.5527	0.883	0.0267	0.0196	0.0239	0.024	0.0228
0.0	0.0	0.0	1204.8207	-1969.4948	NaN	NaN	1.3	0.883	0.0266	0.0196	0.024	0.024	0.0229
0.0	0.0	0.0	1256.8207	1767.5052	NaN	NaN	0.5844	0.883	0.0265	0.0196	0.024	0.024	0.0229
0.0	0.0	0.0	945.8207	-480.4948	NaN	NaN	-0.3	0.8831	0.0265	0.0196	0.024	0.024	0.0229
0.0	0.0	0.0	301.8207	-233.4948	NaN	NaN	-0.3	0.8832	0.0264	0.0196	0.024	0.024	0.0228
0.0	0.0	0.0	1556.8207	936.5052	NaN	NaN	0.3756	0.8831	0.0264	0.0195	0.0241	0.0241	0.0228
0.0	0.0	0.0	2320.8207	36.5052	NaN	NaN	0.0155	0.8832	0.0264	0.0195	0.0241	0.0241	0.0228
0.0	0.0	0.0	1180.8207	420.5052	NaN	NaN	0.2626	0.8831	0.0264	0.0195	0.0241	0.0241	0.0228
0.0	0.0	0.0	-2101.1793	-827.4948	NaN	NaN	0.2825	0.8829	0.0264	0.0196	0.0241	0.0241	0.0228
0.0	0.0	0.0	-385.1793	464.5052	NaN	NaN	1.3	0.8825	0.0264	0.0197	0.0242	0.0242	0.0229
0.0	0.0	0.0	-1072.1793	-59.4948	NaN	NaN	0.0526	0.8823	0.0264	0.0199	0.0242	0.0242	0.0231
0.0	0.0	0.0	-97.1793	-456.4948	NaN	NaN	0.8245	0.8819	0.0263	0.02	0.0243	0.0243	0.0231
0.0	0.0	0.0	450.8207	-2170.4948	NaN	NaN	1.2622	0.8817	0.0263	0.02	0.0244	0.0243	0.0232
0.0	0.0	0.0	375.8207	-1388.4948	NaN	NaN	1.3	0.8815	0.0264	0.02	0.0244	0.0244	0.0232
0.0	0.0	0.0	59.8207	-962.4948	NaN	NaN	1.0663	0.8815	0.0264	0.02	0.0244	0.0244	0.0233
0.0	0.0	0.0	-155.1793	-368.4948	NaN	NaN	0.7037	0.8812	0.0264	0.02	0.0245	0.0245	0.0233
0.0	0.0	0.0	-1971.1793	598.5052	NaN	NaN	-0.3	0.8807	0.0265	0.0201	0.0246	0.0246	0.0234
0.0	0.0	0.0	61.8207	-111.4948	NaN	NaN	1.3	0.8807	0.0265	0.0201	0.0246	0.0246	0.0234
0.0	0.0	0.0	599.8207	-1002.4948	NaN	NaN	1.3	0.8805	0.0266	0.0202	0.0246	0.0246	0.0235
0.0	0.0	0.0	-222.1793	-944.4948	NaN	NaN	0.8096	0.8803	0.0267	0.0202	0.0247	0.0247	0.0235
0.0	0.0	0.0	499.8207	1773.5052	NaN	NaN	0.7801	0.8799	0.0268	0.0202	0.0247	0.0248	0.0236
0.0	0.0	0.0	378.8207	-656.4948	NaN	NaN	1.3	0.8797	0.0269	0.0202	0.0247	0.0249	0.0236
0.0	0.0	0.0	-507.1793	-171.4948	NaN	NaN	0.2527	0.8797	0.0269	0.0202	0.0247	0.0248	0.0236
0.0	0.0	0.0	-1529.1793	-590.4948	NaN	NaN	0.2786	0.8801	0.0269	0.0202	0.0246	0.0247	0.0234
0.0	0.0	0.0	143.8207	484.5052	NaN	NaN	0.7711	0.8799	0.0269	0.0202	0.0246	0.0248	0.0234
0.0	0.0	0.0	1501.8207	1815.5052	NaN	NaN	0.5473	0.8798	0.027	0.0202	0.0247	0.025	0.0234
0.0	0.0	0.0	416.8207	1205.5052	NaN	NaN	0.7431	0.8798	0.0271	0.0202	0.0247	0.0249	0.0233
0.0	0.0	0.0	-426.1793	-604.4948	NaN	NaN	0.5865	0.8799	0.0271	0.0202	0.0247	0.0247	0.0233
0.0	0.0	0.0	-645.1793	-1303.4948	NaN	NaN	0.6689	0.8799	0.027	0.0203	0.0248	0.0246	0.0234
0.0	0.0	0.0	-1594.1793	-290.4948	NaN	NaN	0.1541	0.8803	0.0268	0.0203	0.0248	0.0245	0.0233
0.0	0.0	0.0	-1537.1793	1126.5052	NaN	NaN	-0.3	0.881	0.0267	0.0201	0.0247	0.0244	0.0232
0.0	0.0	0.0	-2122.1793	784.5052	NaN	NaN	-0.3	0.8809	0.0266	0.0202	0.0248	0.0243	0.0232
0.0	0.0	0.0	-3414.1793	-1773.4948	NaN	NaN	0.3419	0.8807	0.0266	0.0204	0.0249	0.0241	0.0233
0.0	0.0	0.0	-733.1793	-626.4948	NaN	NaN	0.4608	0.8811	0.0265	0.0203	0.0249	0.024	0.0232
0.0	0.0	0.0	-2431.1793	-2864.4948	NaN	NaN	0.5409	0.8813	0.0265	0.0204	0.0248	0.0239	0.0232
0.0	0.0	0.0	-1392.1793	-883.4948	NaN	NaN	0.3882	0.8815	0.0264	0.0204	0.0247	0.0238	0.0232
0.0	0.0	0.0	-203.1793	-4064.4948	NaN	NaN	0.9524	0.8817	0.0263	0.0204	0.0246	0.0237	0.0232
0.0	0.0	0.0	1272.8207	-1612.4948	NaN	NaN	1.3	0.882	0.0262	0.0202	0.0246	0.0239	0.023
0.0	0.0	0.0	458.8207	2015.5052	NaN	NaN	0.8146	0.8822	0.0263	0.02	0.0244	0.0241	0.023
0.0	0.0	0.0	-1641.1793	17.5052	NaN	NaN	-0.0108	0.8817	0.0265	0.0201	0.0244	0.0242	0.0231
0.0	0.0	0.0	-260.1793	-1085.4948	NaN	NaN	0.8067	0.8815	0.0266	0.0201	0.0244	0.0242	0.0232
0.0	0.0	0.0	-271.1793	-2548.4948	NaN	NaN	0.9038	0.8818	0.0265	0.02	0.0244	0.0241	0.0232
0.0	0.0	0.0	1346.8207	-591.4948	NaN	NaN	-0.3	0.8819	0.0266	0.0199	0.0243	0.0241	0.0231
0.0	0.0	0.0	185.8207	-1662.4948	NaN	NaN	1.1258	0.8822	0.0266	0.0199	0.0242	0.024	0.0231
0.0	0.0	0.0	-1435.1793	-1388.4948	NaN	NaN	0.4917	0.882	0.0266	0.0199	0.0243	0.0241	0.0231
0.0	0.0	0.0	-123.1793	-22.4948	NaN	NaN	0.1544	0.8823	0.0266	0.0198	0.0242	0.0241	0.023
0.0	0.0	0.0	-1299.1793	486.5052	NaN	NaN	-0.3	0.8822	0.0266	0.0198	0.0241	0.0241	0.0231
0.0	0.0	0.0	-1160.1793	-1592.4948	NaN	NaN	0.5785	0.8824	0.0266	0.0197	0.024	0.0241	0.0231
0.0	0.0	0.0	-1004.1793	685.5052	NaN	NaN	-0.3	0.8823	0.0266	0.0197	0.024	0.0242	0.0231
0.0	0.0	0.0	-2263.1793	2276.5052	NaN	NaN	1.3	0.8822	0.0267	0.0197	0.0241	0.0243	0.0231
0.0	0.0	0.0	1023.8207	1252.5052	NaN	NaN	0.5502	0.882	0.0268	0.0197	0.0241	0.0243	0.0232
0.0	0.0	0.0	-871.1793	-3616.4948	NaN	NaN	0.8059	0.8817	0.0268	0.0198	0.0241	0.0244	0.0232
0.0	0.0	0.0	476.8207	505.5052	NaN	NaN	0.5146	0.8815	0.0268	0.0199	0.0241	0.0244	0.0232
0.0	0.0	0.0	-62.1793	-2679.4948	NaN	NaN	0.9773	0.8818	0.0268	0.0199	0.024	0.0243	0.0232
0.0	0.0	0.0	-590.1793	583.5052	NaN	NaN	-0.3	0.8817	0.0268	0.0198	0.024	0.0245	0.0232
0.0	0.0	0.0	-2523.1793	2919.5052	NaN	NaN	1.3	0.8818	0.0269	0.0197	0.024	0.0244	0.0232
0.0	0.0	0.0	-812.1793	1771.5052	NaN	NaN	1.3	0.8817	0.0269	0.0197	0.024	0.0245	0.0232
0.0	0.0	0.0	151.8207	-652.4948	NaN	NaN	1.3	0.8815	0.027	0.0198	0.024	0.0245	0.0232
0.0	0.0	0.0	-1222.1793	2681.5052	NaN	NaN	1.3	0.8811	0.0271	0.0199	0.0241	0.0247	0.0232
0.0	0.0	0.0	-485.1793	2625.5052	NaN	NaN	1.2267	0.8809	0.0271	0.02	0.0241	0.0247	0.0232
0.0	0.0	0.0	-777.1793	275.5052	NaN	NaN	-0.3	0.881	0.027	0.02	0.0241	0.0246	0.0233
0.0	0.0	0.0	-6.1793	-873.4948	NaN	NaN	0.993	0.8811	0.027	0.02	0.0241	0.0246	0.0232
0.0	0.0	0.0	1792.8207	1693.5052	NaN	NaN	0.4858	0.8811	0.027	0.0199	0.0242	0.0246	0.0232
0.0	0.0	0.0	-649.1793	-1044.4948	NaN	NaN	0.6167	0.8813	0.027	0.0199	0.0242	0.0245	0.0231
0.0	0.0	0.0	623.8207	419.5052	NaN	NaN	0.4021	0.8811	0.027	0.02	0.0243	0.0245	0.0231
0.0	0.0	0.0	-877.1793	-2005.4948	NaN	NaN	0.6957	0.8812	0.027	0.0201	0.0243	0.0243	0.0232
0.0	0.0	0.0	-3231.1793	-2989.4948	NaN	NaN	0.4806	0.8813	0.0268	0.0201	0.0245	0.0241	0.0232
0.0	0.0	0.0	-930.1793	48.5052	NaN	NaN	-0.055	0.8818	0.0267	0.02	0.0244	0.024	0.0231
0.0	0.0	0.0	-1470.1793	604.5052	NaN	NaN	-0.3	0.8817	0.0267	0.02	0.0245	0.024	0.0231
0.0	0.0	0.0	-1464.1793	-1524.4948	NaN	NaN	0.5101	0.8815	0.0267	0.0201	0.0246	0.024	0.0231
0.0	0.0	0.0	-630.1793	432.5052	NaN	NaN	-0.3	0.8818	0.0266	0.0201	0.0246	0.0239	0.0231
0.0	0.0	0.0	-703.1793	-1740.4948	NaN	NaN	0.7122	0.8819	0.0265	0.02	0.0245	0.0239	0.0231
0.0	0.0	0.0	-342.1793	-203.4948	NaN	NaN	0.3729	0.8821	0.0265	0.02	0.0244	0.024	0.023
0.0	0.0	0.0	-2458.1793	1537.5052	NaN	NaN	-0.3	0.882	0.0266	0.0199	0.0245	0.0241	0.023
0.0	0.0	0.0	1108.8207	2635.5052	NaN	NaN	0.7039	0.8817	0.0267	0.0199	0.0245	0.0241	0.023
0.0	0.0	0.0	-1246.1793	-2118.4948	NaN	NaN	0.6296	0.8809	0.0267	0.0203	0.0248	0.0241	0.0233
0.0	0.0	0.0	-1022.1793	-2347.4948	NaN	NaN	0.6967	0.8811	0.0266	0.0202	0.0248	0.024	0.0232
0.0	0.0	0.0	-321.1793	-806.4948	NaN	NaN	0.7152	0.8812	0.0265	0.0203	0.0248	0.0239	0.0232
0.0	0.0	0.0	-271.1793	1030.5052	NaN	NaN	1.3	0.8814	0.0265	0.0202	0.0248	0.0239	0.0232
0.0	0.0	0.0	-1213.1793	871.5052	NaN	NaN	-0.3	0.8812	0.0265	0.0203	0.0248	0.0239	0.0232
0.0	0.0	0.0	-1857.1793	-2341.4948	NaN	NaN	0.5577	0.881	0.0265	0.0204	0.0249	0.0239	0.0233
0.0	0.0	0.0	-354.1793	392.5052	NaN	NaN	1.3	0.8812	0.0266	0.0203	0.0248	0.024	0.0232
0.0	0.0	0.0	1700.8207	-3719.4948	NaN	NaN	1.3	0.8811	0.0265	0.0204	0.0248	0.0239	0.0233
0.0	0.0	0.0	-1131.1793	73.5052	NaN	NaN	-0.0695	0.8808	0.0266	0.0204	0.0248	0.024	0.0233
0.0	0.0	0.0	-111.1793	-2251.4948	NaN	NaN	0.9529	0.8808	0.0266	0.0204	0.0248	0.024	0.0234
0.0	0.0	0.0	-207.1793	-1356.4948	NaN	NaN	0.8675	0.8808	0.0266	0.0205	0.0248	0.024	0.0234
0.0	0.0	0.0	-1192.1793	-2512.4948	NaN	NaN	0.6782	0.8809	0.0265	0.0205	0.0247	0.0239	0.0234
0.0	0.0	0.0	2072.8207	-1250.4948	NaN	NaN	-0.3	0.8812	0.0265	0.0204	0.0246	0.0238	0.0234
0.0	0.0	0.0	-2535.1793	-2230.4948	NaN	NaN	0.468	0.8817	0.0263	0.0204	0.0245	0.0237	0.0233
0.0	0.0	0.0	1901.8207	1645.5052	NaN	NaN	0.4639	0.8823	0.0264	0.02	0.0243	0.0239	0.0231
0.0	0.0	0.0	-1211.1793	832.5052	NaN	NaN	-0.3	0.8822	0.0265	0.02	0.0243	0.0239	0.0231
0.0	0.0	0.0	-949.1793	-1631.4948	NaN	NaN	0.6322	0.8817	0.0265	0.0202	0.0244	0.0239	0.0232
0.0	0.0	0.0	336.8207	-277.4948	NaN	NaN	-0.3	0.8817	0.0264	0.0202	0.0245	0.0239	0.0233
0.0	0.0	0.0	-2046.1793	692.5052	NaN	NaN	-0.3	0.8818	0.0264	0.0202	0.0245	0.0238	0.0233
0.0	0.0	0.0	-1766.1793	-443.4948	NaN	NaN	0.2007	0.8817	0.0263	0.0203	0.0246	0.0237	0.0233
0.0	0.0	0.0	-662.1793	1348.5052	NaN	NaN	1.3	0.882	0.0262	0.0203	0.0246	0.0237	0.0232
0.0	0.0	0.0	-30.1793	-4375.4948	NaN	NaN	0.9931	0.8817	0.0262	0.0204	0.0247	0.0238	0.0232
0.0	0.0	0.0	-692.1793	-376.4948	NaN	NaN	0.3523	0.8822	0.0262	0.0202	0.0246	0.0238	0.0231
0.0	0.0	0.0	85.8207	-1025.4948	NaN	NaN	1.0913	0.8817	0.0263	0.0203	0.0247	0.0238	0.0232
0.0	0.0	0.0	-2823.1793	-2998.4948	NaN	NaN	0.5151	0.8819	0.0262	0.0204	0.0246	0.0237	0.0232
0.0	0.0	0.0	-1161.1793	-2499.4948	NaN	NaN	0.6828	0.8819	0.0262	0.0203	0.0246	0.0237	0.0232
0.0	0.0	0.0	-1296.1793	-596.4948	NaN	NaN	0.3152	0.8823	0.0262	0.0202	0.0245	0.0237	0.0231
0.0	0.0	0.0	-2514.1793	1127.5052	NaN	NaN	-0.3	0.8823	0.0263	0.0201	0.0245	0.0238	0.0231
0.0	0.0	0.0	-917.1793	-1894.4948	NaN	NaN	0.6738	0.8822	0.0263	0.0201	0.0244	0.0238	0.0231
0.0	0.0	0.0	-682.1793	-626.4948	NaN	NaN	0.4787	0.8822	0.0264	0.0201	0.0244	0.0239	0.0231
0.0	0.0	0.0	-964.1793	-1358.4948	NaN	NaN	0.5849	0.8823	0.0264	0.02	0.0243	0.0239	0.0231
0.0	0.0	0.0	-539.1793	1638.5052	NaN	NaN	1.3	0.8827	0.0264	0.0198	0.0242	0.0239	0.0231
0.0	0.0	0.0	40.8207	-1779.4948	NaN	NaN	1.0235	0.8824	0.0265	0.0199	0.0242	0.024	0.0231
0.0	0.0	0.0	-1807.1793	571.5052	NaN	NaN	-0.3	0.8823	0.0265	0.0199	0.0242	0.024	0.0231
0.0	0.0	0.0	-200.1793	-1196.4948	NaN	NaN	0.8567	0.882	0.0266	0.02	0.0243	0.0239	0.0232
0.0	0.0	0.0	-762.1793	-1737.4948	NaN	NaN	0.6951	0.8824	0.0265	0.0199	0.0242	0.0239	0.0231
0.0	0.0	0.0	-831.1793	690.5052	NaN	NaN	-0.3	0.8826	0.0265	0.0198	0.0241	0.0239	0.023
0.0	0.0	0.0	-136.1793	-908.4948	NaN	NaN	0.8696	0.8833	0.0264	0.0196	0.024	0.0238	0.0229
0.0	0.0	0.0	-980.1793	3026.5052	NaN	NaN	1.3	0.8832	0.0266	0.0195	0.024	0.0239	0.0228
0.0	0.0	0.0	-503.1793	-83.4948	NaN	NaN	0.1423	0.8828	0.0267	0.0196	0.0241	0.024	0.0229
0.0	0.0	0.0	-2494.1793	1861.5052	NaN	NaN	-0.3	0.8823	0.0267	0.0198	0.0241	0.024	0.023
0.0	0.0	0.0	-2694.1793	-3424.4948	NaN	NaN	0.5597	0.882	0.0267	0.0201	0.0243	0.0238	0.0231
0.0	0.0	0.0	-2071.1793	-458.4948	NaN	NaN	0.1812	0.8825	0.0266	0.02	0.0242	0.0237	0.023
0.0	0.0	0.0	-932.1793	-2414.4948	NaN	NaN	0.7215	0.8827	0.0266	0.0199	0.0241	0.0238	0.0229
0.0	0.0	0.0	-582.1793	2602.5052	NaN	NaN	1.2882	0.883	0.0266	0.0197	0.024	0.0238	0.0228
0.0	0.0	0.0	-1437.1793	-771.4948	NaN	NaN	0.3493	0.8824	0.0267	0.0199	0.0241	0.0239	0.023
0.0	0.0	0.0	-1927.1793	-821.4948	NaN	NaN	0.2989	0.8824	0.0267	0.0199	0.0241	0.0239	0.023
0.0	0.0	0.0	-1610.1793	-695.4948	NaN	NaN	0.3016	0.8823	0.0267	0.0199	0.0241	0.0239	0.023
0.0	0.0	0.0	-2515.1793	81.5052	NaN	NaN	-0.0335	0.8825	0.0267	0.0198	0.0241	0.0239	0.023
0.0	0.0	0.0	-24.1793	-893.4948	NaN	NaN	0.9737	0.8824	0.0268	0.0198	0.0241	0.0239	0.023
0.0	0.0	0.0	-185.1793	-2296.4948	NaN	NaN	0.9254	0.8824	0.0267	0.0198	0.0241	0.0239	0.0229
0.0	0.0	0.0	49.8207	-279.4948	NaN	NaN	1.2169	0.8825	0.0268	0.0198	0.0241	0.0239	0.0229
0.0	0.0	0.0	-396.1793	-2932.4948	NaN	NaN	0.881	0.8823	0.0268	0.0199	0.0241	0.0239	0.023
0.0	0.0	0.0	-391.1793	-2724.4948	NaN	NaN	0.8744	0.8823	0.0268	0.0199	0.0241	0.0239	0.023
0.0	0.0	0.0	-1016.1793	229.5052	NaN	NaN	-0.2917	0.8827	0.0267	0.0198	0.0241	0.0239	0.0229
0.0	0.0	0.0	585.8207	-19.4948	NaN	NaN	-0.0344	0.8828	0.0268	0.0196	0.024	0.0239	0.0228
0.0	0.0	0.0	-1634.1793	973.5052	NaN	NaN	-0.3	0.8831	0.0267	0.0196	0.024	0.0239	0.0227
0.0	0.0	0.0	482.8207	-1939.4948	NaN	NaN	1.3	0.8831	0.0267	0.0195	0.024	0.0239	0.0227
0.0	0.0	0.0	1155.8207	-998.4948	NaN	NaN	-0.3	0.8834	0.0267	0.0194	0.024	0.0239	0.0226
0.0	0.0	0.0	558.8207	175.5052	NaN	NaN	0.239	0.8833	0.0268	0.0194	0.024	0.0239	0.0226
0.0	0.0	0.0	159.8207	-1322.4948	NaN	NaN	1.1375	0.8832	0.0267	0.0195	0.024	0.0239	0.0227
0.0	0.0	0.0	-1033.1793	-925.4948	NaN	NaN	0.4725	0.8835	0.0267	0.0195	0.0239	0.0238	0.0227
0.0	0.0	0.0	-823.1793	-2282.4948	NaN	NaN	0.7349	0.8836	0.0266	0.0195	0.0239	0.0238	0.0226
0.0	0.0	0.0	-853.1793	2279.5052	NaN	NaN	1.3	0.8841	0.0264	0.0194	0.0238	0.0238	0.0225
0.0	0.0	0.0	1060.8207	-548.4948	NaN	NaN	-0.3	0.884	0.0265	0.0194	0.0239	0.0238	0.0225
0.0	0.0	0.0	-642.1793	-2336.4948	NaN	NaN	0.7844	0.8835	0.0265	0.0195	0.0239	0.0239	0.0226
0.0	0.0	0.0	296.8207	-31.4948	NaN	NaN	-0.1187	0.8835	0.0265	0.0195	0.024	0.0239	0.0226
0.0	0.0	0.0	-176.1793	-1298.4948	NaN	NaN	0.8805	0.8835	0.0265	0.0195	0.024	0.0239	0.0227
0.0	0.0	0.0	957.8207	-218.4948	NaN	NaN	-0.2955	0.8836	0.0264	0.0195	0.024	0.0239	0.0227
0.0	0.0	0.0	-238.1793	2000.5052	NaN	NaN	1.1352	0.8836	0.0264	0.0194	0.024	0.0239	0.0226
0.0	0.0	0.0	437.8207	-617.4948	NaN	NaN	1.3	0.8831	0.0265	0.0196	0.0241	0.0241	0.0227
0.0	0.0	0.0	494.8207	-1363.4948	NaN	NaN	1.3	0.8831	0.0265	0.0196	0.0241	0.0241	0.0227
0.0	0.0	0.0	1549.8207	-2451.4948	NaN	NaN	1.3	0.8829	0.0265	0.0196	0.0241	0.0241	0.0228
0.0	0.0	0.0	1346.8207	-3060.4948	NaN	NaN	1.3	0.8826	0.0265	0.0198	0.0241	0.0241	0.0229
0.0	0.0	0.0	-469.1793	-1780.4948	NaN	NaN	0.7914	0.8834	0.0263	0.0195	0.024	0.024	0.0227
0.0	0.0	0.0	1333.8207	-1499.4948	NaN	NaN	1.3	0.8832	0.0264	0.0195	0.0241	0.0241	0.0227
0.0	0.0	0.0	-1672.1793	1143.5052	NaN	NaN	-0.3	0.883	0.0265	0.0195	0.0241	0.0242	0.0227
0.0	0.0	0.0	-779.1793	-1860.4948	NaN	NaN	0.7048	0.8828	0.0265	0.0196	0.0242	0.0242	0.0228
0.0	0.0	0.0	764.8207	-4149.4948	NaN	NaN	1.226	0.8827	0.0264	0.0197	0.0242	0.0242	0.0229
0.0	0.0	0.0	-1106.1793	3397.5052	NaN	NaN	1.3	0.883	0.0264	0.0195	0.0242	0.0242	0.0228
0.0	0.0	0.0	2105.8207	480.5052	NaN	NaN	0.1858	0.8833	0.0264	0.0194	0.0241	0.0241	0.0227
0.0	0.0	0.0	-925.1793	-1101.4948	NaN	NaN	0.5435	0.8831	0.0263	0.0194	0.0241	0.0242	0.0227
0.0	0.0	0.0	706.8207	3907.5052	NaN	NaN	0.8468	0.883	0.0264	0.0193	0.0242	0.0243	0.0227
0.0	0.0	0.0	-1634.1793	-300.4948	NaN	NaN	0.1553	0.8829	0.0264	0.0195	0.0242	0.0242	0.0228
0.0	0.0	0.0	8.8207	-2413.4948	NaN	NaN	1.0037	0.8825	0.0265	0.0196	0.0243	0.0244	0.0229
0.0	0.0	0.0	-1972.1793	1421.5052	NaN	NaN	-0.3	0.8824	0.0264	0.0196	0.0243	0.0244	0.0229
0.0	0.0	0.0	-161.1793	-3971.4948	NaN	NaN	0.961	0.882	0.0265	0.0198	0.0243	0.0244	0.023
0.0	0.0	0.0	-303.1793	-1603.4948	NaN	NaN	0.841	0.8825	0.0263	0.0197	0.0243	0.0244	0.0229
0.0	0.0	0.0	-456.1793	619.5052	NaN	NaN	1.3	0.882	0.0264	0.0197	0.0244	0.0245	0.0229
0.0	0.0	0.0	-1608.1793	-796.4948	NaN	NaN	0.3312	0.8824	0.0264	0.0197	0.0243	0.0244	0.0229
0.0	0.0	0.0	866.8207	309.5052	NaN	NaN	0.2631	0.8825	0.0264	0.0196	0.0242	0.0244	0.0229
0.0	0.0	0.0	-633.1793	-2587.4948	NaN	NaN	0.8034	0.8824	0.0265	0.0196	0.0242	0.0244	0.0229
0.0	0.0	0.0	-414.1793	3217.5052	NaN	NaN	1.1477	0.8823	0.0266	0.0195	0.0242	0.0245	0.0228
0.0	0.0	0.0	-1222.1793	-582.4948	NaN	NaN	0.3228	0.882	0.0267	0.0196	0.0242	0.0245	0.023
0.0	0.0	0.0	316.8207	-3384.4948	NaN	NaN	1.1033	0.882	0.0267	0.0197	0.0241	0.0245	0.023
0.0	0.0	0.0	884.8207	15.5052	NaN	NaN	0.0172	0.8818	0.0268	0.0197	0.0242	0.0246	0.0229
0.0	0.0	0.0	-399.1793	-1523.4948	NaN	NaN	0.7924	0.8815	0.0269	0.0197	0.0242	0.0247	0.023
0.0	0.0	0.0	-800.1793	1716.5052	NaN	NaN	1.3	0.8812	0.027	0.0197	0.0242	0.0248	0.023
0.0	0.0	0.0	-244.1793	-1188.4948	NaN	NaN	0.8296	0.8811	0.0271	0.0198	0.0242	0.0248	0.023
0.0	0.0	0.0	-1123.1793	1641.5052	NaN	NaN	1.3	0.8808	0.0272	0.0198	0.0242	0.0249	0.0231
0.0	0.0	0.0	-1659.1793	-1618.4948	NaN	NaN	0.4938	0.881	0.0271	0.0198	0.0241	0.0249	0.023
0.0	0.0	0.0	-657.1793	1480.5052	NaN	NaN	1.3	0.8807	0.0272	0.0198	0.0242	0.025	0.023
0.0	0.0	0.0	-1037.1793	-1375.4948	NaN	NaN	0.5701	0.8808	0.0273	0.0199	0.0242	0.0248	0.023
0.0	0.0	0.0	-1869.1793	-1392.4948	NaN	NaN	0.4269	0.8808	0.0273	0.0199	0.0243	0.0247	0.023
0.0	0.0	0.0	-306.1793	-1826.4948	NaN	NaN	0.8564	0.8809	0.0272	0.0199	0.0243	0.0246	0.023
0.0	0.0	0.0	71.8207	299.5052	NaN	NaN	0.8066	0.8815	0.027	0.0198	0.0242	0.0246	0.0229
0.0	0.0	0.0	-683.1793	-42.4948	NaN	NaN	0.0586	0.8817	0.027	0.0198	0.0241	0.0246	0.0229
0.0	0.0	0.0	2741.8207	24.5052	NaN	NaN	0.0089	0.8817	0.0269	0.0197	0.0241	0.0248	0.0229
0.0	0.0	0.0	1418.8207	143.5052	NaN	NaN	0.0919	0.8811	0.0271	0.0198	0.0241	0.025	0.0229
0.0	0.0	0.0	29.8207	260.5052	NaN	NaN	0.8973	0.8811	0.0272	0.0198	0.0241	0.0249	0.023
0.0	0.0	0.0	295.8207	-1975.4948	NaN	NaN	1.1761	0.8808	0.0272	0.0199	0.0242	0.0248	0.023
0.0	0.0	0.0	-1540.1793	-1404.4948	NaN	NaN	0.477	0.8803	0.0273	0.02	0.0244	0.0249	0.0231
0.0	0.0	0.0	-2097.1793	-697.4948	NaN	NaN	0.2496	0.8797	0.0274	0.0202	0.0246	0.0249	0.0233
0.0	0.0	0.0	-796.1793	-1886.4948	NaN	NaN	0.7032	0.8799	0.0273	0.0202	0.0246	0.0247	0.0233
0.0	0.0	0.0	1790.8207	-2999.4948	NaN	NaN	1.3	0.88	0.0272	0.0202	0.0246	0.0247	0.0233
0.0	0.0	0.0	-543.1793	-3347.4948	NaN	NaN	0.8604	0.8804	0.0272	0.0201	0.0245	0.0247	0.0231
0.0	0.0	0.0	-241.1793	1870.5052	NaN	NaN	1.148	0.8804	0.0273	0.02	0.0244	0.0248	0.0231
0.0	0.0	0.0	-451.1793	-1097.4948	NaN	NaN	0.7087	0.8803	0.0273	0.02	0.0244	0.0249	0.0231
0.0	0.0	0.0	-202.1793	-220.4948	NaN	NaN	0.5217	0.88	0.0274	0.0201	0.0244	0.0249	0.0231
0.0	0.0	0.0	-2192.1793	-1735.4948	NaN	NaN	0.4419	0.8796	0.0275	0.0202	0.0245	0.0249	0.0233
0.0	0.0	0.0	-676.1793	-1655.4948	NaN	NaN	0.71	0.8798	0.0274	0.0202	0.0245	0.0248	0.0233
0.0	0.0	0.0	487.8207	-2346.4948	NaN	NaN	1.2625	0.8801	0.0273	0.0202	0.0245	0.0247	0.0233
0.0	0.0	0.0	863.8207	-2881.4948	NaN	NaN	1.3	0.8804	0.0272	0.0201	0.0245	0.0247	0.0232
0.0	0.0	0.0	426.8207	1291.5052	NaN	NaN	0.7516	0.8804	0.0273	0.02	0.0244	0.0247	0.0231
0.0	0.0	0.0	-2755.1793	-487.4948	NaN	NaN	0.1503	0.8806	0.0273	0.02	0.0243	0.0247	0.0231
0.0	0.0	0.0	151.8207	-1242.4948	NaN	NaN	1.1392	0.8804	0.0274	0.02	0.0243	0.0248	0.0231
0.0	0.0	0.0	-20.1793	-1018.4948	NaN	NaN	0.9806	0.8804	0.0274	0.02	0.0243	0.0248	0.0231
0.0	0.0	0.0	58.8207	-696.4948	NaN	NaN	1.0922	0.8801	0.0275	0.02	0.0243	0.025	0.0231
0.0	0.0	0.0	487.8207	135.5052	NaN	NaN	0.2174	0.8802	0.0275	0.02	0.0243	0.025	0.0231
0.0	0.0	0.0	-3262.1793	3047.5052	NaN	NaN	-0.3	0.88	0.0275	0.0201	0.0243	0.0251	0.0231
0.0	0.0	0.0	-784.1793	-2382.4948	NaN	NaN	0.7524	0.8801	0.0275	0.0201	0.0243	0.025	0.0231
0.0	0.0	0.0	-1018.1793	-480.4948	NaN	NaN	0.3206	0.8802	0.0274	0.0201	0.0243	0.025	0.0231
0.0	0.0	0.0	-1629.1793	-1774.4948	NaN	NaN	0.5213	0.8801	0.0275	0.0201	0.0243	0.025	0.0231
0.0	0.0	0.0	-1406.1793	350.5052	NaN	NaN	-0.3	0.8803	0.0274	0.0201	0.0243	0.0249	0.0231
0.0	0.0	0.0	-2822.1793	-1445.4948	NaN	NaN	0.3387	0.88	0.0274	0.0202	0.0244	0.0248	0.0232
0.0	0.0	0.0	-2839.1793	390.5052	NaN	NaN	-0.1595	0.8806	0.0273	0.0201	0.0243	0.0246	0.0231
0.0	0.0	0.0	190.8207	-2258.4948	NaN	NaN	1.0923	0.8809	0.0272	0.02	0.0242	0.0246	0.023
0.0	0.0	0.0	465.8207	1713.5052	NaN	NaN	0.7863	0.8811	0.0272	0.0199	0.0241	0.0247	0.0229
0.0	0.0	0.0	-235.1793	456.5052	NaN	NaN	1.3	0.8806	0.0274	0.02	0.0241	0.0248	0.023
0.0	0.0	0.0	-306.1793	-2741.4948	NaN	NaN	0.8995	0.8801	0.0275	0.0201	0.0242	0.0249	0.0232
0.0	0.0	0.0	675.8207	-1956.4948	NaN	NaN	1.3	0.8799	0.0275	0.0202	0.0243	0.0249	0.0232
0.0	0.0	0.0	-1919.1793	-111.4948	NaN	NaN	0.0549	0.8802	0.0274	0.0202	0.0242	0.0248	0.0232
0.0	0.0	0.0	239.8207	-1464.4948	NaN	NaN	1.1958	0.8803	0.0274	0.0201	0.0242	0.0248	0.0231
0.0	0.0	0.0	-2514.1793	-1514.4948	NaN	NaN	0.3759	0.8806	0.0274	0.0201	0.0241	0.0248	0.023
0.0	0.0	0.0	206.8207	232.5052	NaN	NaN	0.5292	0.8806	0.0274	0.02	0.0241	0.0248	0.023
0.0	0.0	0.0	-1870.1793	-351.4948	NaN	NaN	0.1582	0.8808	0.0274	0.02	0.0241	0.0248	0.023
0.0	0.0	0.0	172.8207	-1585.4948	NaN	NaN	1.1223	0.8807	0.0274	0.02	0.0241	0.0248	0.023
0.0	0.0	0.0	-1303.1793	1486.5052	NaN	NaN	1.3	0.881	0.0274	0.0199	0.024	0.0248	0.0229
0.0	0.0	0.0	-339.1793	-202.4948	NaN	NaN	0.3738	0.8807	0.0275	0.0199	0.0241	0.0249	0.0229
0.0	0.0	0.0	-1245.1793	297.5052	NaN	NaN	-0.3	0.8806	0.0275	0.02	0.0241	0.0249	0.0229
0.0	0.0	0.0	-646.1793	-591.4948	NaN	NaN	0.4779	0.8804	0.0275	0.02	0.0242	0.0249	0.023
0.0	0.0	0.0	1002.8207	-1420.4948	NaN	NaN	1.3	0.8805	0.0274	0.0201	0.0242	0.0248	0.023
0.0	0.0	0.0	-2664.1793	-2621.4948	NaN	NaN	0.496	0.8806	0.0274	0.0201	0.0243	0.0247	0.023
0.0	0.0	0.0	284.8207	-606.4948	NaN	NaN	1.3	0.881	0.0273	0.02	0.0242	0.0247	0.0229
0.0	0.0	0.0	-831.1793	761.5052	NaN	NaN	-0.3	0.8808	0.0274	0.02	0.0242	0.0247	0.0229
0.0	0.0	0.0	-1641.1793	-2000.4948	NaN	NaN	0.5493	0.8803	0.0275	0.0202	0.0243	0.0247	0.023
0.0	0.0	0.0	-1552.1793	-1784.4948	NaN	NaN	0.5348	0.8805	0.0274	0.0202	0.0243	0.0246	0.023
0.0	0.0	0.0	-1196.1793	-2941.4948	NaN	NaN	0.7109	0.8805	0.0274	0.0202	0.0243	0.0246	0.023
0.0	0.0	0.0	-1436.1793	-352.4948	NaN	NaN	0.1971	0.8808	0.0273	0.0201	0.0242	0.0246	0.0229
0.0	0.0	0.0	-289.1793	-1472.4948	NaN	NaN	0.8358	0.8809	0.0273	0.0201	0.0242	0.0246	0.0229
0.0	0.0	0.0	-1097.1793	-61.4948	NaN	NaN	0.0531	0.8809	0.0273	0.0201	0.0242	0.0246	0.0229
0.0	0.0	0.0	-1163.1793	1043.5052	NaN	NaN	-0.3	0.881	0.0273	0.02	0.0241	0.0246	0.0229
0.0	0.0	0.0	-1114.1793	-258.4948	NaN	NaN	0.1883	0.8814	0.0272	0.0199	0.024	0.0246	0.0229
0.0	0.0	0.0	1518.8207	-106.4948	NaN	NaN	-0.0754	0.881	0.0273	0.0199	0.0241	0.0247	0.0229
0.0	0.0	0.0	-961.1793	40.5052	NaN	NaN	-0.044	0.881	0.0274	0.0199	0.0241	0.0247	0.0229
0.0	0.0	0.0	649.8207	-2484.4948	NaN	NaN	1.3	0.8804	0.0275	0.0201	0.0243	0.0248	0.023
0.0	0.0	0.0	-1792.1793	-2014.4948	NaN	NaN	0.5292	0.8804	0.0274	0.0202	0.0243	0.0247	0.023
0.0	0.0	0.0	-1829.1793	-625.4948	NaN	NaN	0.2548	0.8805	0.0274	0.0202	0.0243	0.0246	0.023
0.0	0.0	0.0	-1182.1793	-763.4948	NaN	NaN	0.3924	0.8808	0.0273	0.0201	0.0242	0.0246	0.0229
0.0	0.0	0.0	1100.8207	-1202.4948	NaN	NaN	1.3	0.8808	0.0274	0.02	0.0242	0.0248	0.0228
0.0	0.0	0.0	-1104.1793	-1628.4948	NaN	NaN	0.5959	0.8805	0.0275	0.0201	0.0242	0.0249	0.0229
0.0	0.0	0.0	178.8207	-983.4948	NaN	NaN	1.2222	0.88	0.0276	0.0202	0.0243	0.025	0.0229
0.0	0.0	0.0	-1301.1793	-1116.4948	NaN	NaN	0.4618	0.8797	0.0277	0.0203	0.0243	0.025	0.023
0.0	0.0	0.0	-3405.1793	-1213.4948	NaN	NaN	0.2627	0.8799	0.0276	0.0203	0.0243	0.0248	0.0231
0.0	0.0	0.0	-2305.1793	-693.4948	NaN	NaN	0.2313	0.8803	0.0275	0.0203	0.0243	0.0247	0.023
0.0	0.0	0.0	520.8207	335.5052	NaN	NaN	0.3918	0.8805	0.0274	0.0201	0.0242	0.0248	0.0229
0.0	0.0	0.0	-1472.1793	844.5052	NaN	NaN	-0.3	0.8803	0.0275	0.0202	0.0242	0.0248	0.023
0.0	0.0	0.0	583.8207	511.5052	NaN	NaN	0.467	0.8799	0.0276	0.0202	0.0243	0.0249	0.0231
0.0	0.0	0.0	-944.1793	-32.4948	NaN	NaN	0.0333	0.8798	0.0276	0.0203	0.0243	0.0248	0.0232
0.0	0.0	0.0	-804.1793	-4207.4948	NaN	NaN	0.8395	0.8797	0.0276	0.0204	0.0243	0.0248	0.0232
0.0	0.0	0.0	-1319.1793	970.5052	NaN	NaN	-0.3	0.8803	0.0275	0.0202	0.0242	0.0248	0.023
0.0	0.0	0.0	-658.1793	1238.5052	NaN	NaN	1.3	0.88	0.0275	0.0202	0.0243	0.0249	0.0231
0.0	0.0	0.0	-333.1793	-1967.4948	NaN	NaN	0.8552	0.8795	0.0276	0.0204	0.0244	0.0248	0.0232
0.0	0.0	0.0	-988.1793	-1353.4948	NaN	NaN	0.578	0.8794	0.0275	0.0206	0.0246	0.0247	0.0233
0.0	0.0	0.0	138.8207	-4470.4948	NaN	NaN	1.032	0.8796	0.0274	0.0206	0.0245	0.0245	0.0233
0.0	0.0	0.0	-1031.1793	1310.5052	NaN	NaN	1.3	0.8802	0.0273	0.0205	0.0244	0.0245	0.0232
0.0	0.0	0.0	-1560.1793	-2770.4948	NaN	NaN	0.6397	0.8804	0.0272	0.0204	0.0244	0.0244	0.0232
0.0	0.0	0.0	918.8207	-2064.4948	NaN	NaN	1.3	0.8806	0.0272	0.0204	0.0243	0.0245	0.0231
0.0	0.0	0.0	-1183.1793	-899.4948	NaN	NaN	0.4319	0.8807	0.0272	0.0203	0.0243	0.0245	0.0231
0.0	0.0	0.0	204.8207	398.5052	NaN	NaN	0.6605	0.8805	0.0272	0.0203	0.0243	0.0245	0.0231
0.0	0.0	0.0	-2019.1793	-2205.4948	NaN	NaN	0.5221	0.8802	0.0273	0.0205	0.0243	0.0245	0.0233
0.0	0.0	0.0	-840.1793	367.5052	NaN	NaN	-0.3	0.8804	0.0273	0.0204	0.0243	0.0245	0.0232
0.0	0.0	0.0	963.8207	-2336.4948	NaN	NaN	1.3	0.8806	0.0272	0.0204	0.0242	0.0244	0.0232
0.0	0.0	0.0	194.8207	-493.4948	NaN	NaN	1.3	0.8805	0.0272	0.0203	0.0242	0.0244	0.0233
0.0	0.0	0.0	-2178.1793	-2138.4948	NaN	NaN	0.4954	0.8803	0.0272	0.0204	0.0243	0.0244	0.0233
0.0	0.0	0.0	-800.1793	-1336.4948	NaN	NaN	0.6255	0.8805	0.0272	0.0204	0.0244	0.0243	0.0233
0.0	0.0	0.0	-2005.1793	-1423.4948	NaN	NaN	0.4152	0.8805	0.0271	0.0205	0.0244	0.0243	0.0233
0.0	0.0	0.0	-1112.1793	-118.4948	NaN	NaN	0.0963	0.881	0.027	0.0203	0.0243	0.0242	0.0232
0.0	0.0	0.0	-1847.1793	-1436.4948	NaN	NaN	0.4375	0.8808	0.027	0.0204	0.0243	0.0242	0.0232
0.0	0.0	0.0	-2144.1793	-944.4948	NaN	NaN	0.3058	0.8807	0.027	0.0204	0.0243	0.0242	0.0232
0.0	0.0	0.0	-408.1793	368.5052	NaN	NaN	-0.3	0.8808	0.0271	0.0204	0.0243	0.0242	0.0232
0.0	0.0	0.0	-396.1793	-1097.4948	NaN	NaN	0.7348	0.8809	0.027	0.0204	0.0243	0.0241	0.0233
0.0	0.0	0.0	-805.1793	1485.5052	NaN	NaN	1.3	0.881	0.0271	0.0203	0.0242	0.0241	0.0232
0.0	0.0	0.0	-1491.1793	-2725.4948	NaN	NaN	0.6464	0.881	0.027	0.0203	0.0242	0.0241	0.0232
0.0	0.0	0.0	-755.1793	759.5052	NaN	NaN	1.3	0.8811	0.0271	0.0203	0.0242	0.0242	0.0232
0.0	0.0	0.0	-1404.1793	849.5052	NaN	NaN	-0.3	0.8808	0.0272	0.0203	0.0242	0.0242	0.0233
0.0	0.0	0.0	-69.1793	-1933.4948	NaN	NaN	0.9655	0.8803	0.0273	0.0205	0.0244	0.0241	0.0235
0.0	0.0	0.0	-1680.1793	-3798.4948	NaN	NaN	0.6933	0.8805	0.0272	0.0206	0.0243	0.024	0.0234
0.0	0.0	0.0	-541.1793	429.5052	NaN	NaN	-0.3	0.8813	0.0271	0.0203	0.0241	0.024	0.0232
0.0	0.0	0.0	-541.1793	3216.5052	NaN	NaN	1.2023	0.8814	0.0271	0.0202	0.024	0.0242	0.0231
0.0	0.0	0.0	-84.1793	1670.5052	NaN	NaN	1.0531	0.881	0.0272	0.0202	0.0241	0.0243	0.0232
0.0	0.0	0.0	-1824.1793	-1776.4948	NaN	NaN	0.4934	0.8802	0.0274	0.0205	0.0243	0.0243	0.0233
0.0	0.0	0.0	-2045.1793	-1606.4948	NaN	NaN	0.4399	0.8802	0.0273	0.0206	0.0244	0.0241	0.0234
0.0	0.0	0.0	-367.1793	175.5052	NaN	NaN	-0.3	0.8807	0.0272	0.0205	0.0243	0.024	0.0233
0.0	0.0	0.0	-1710.1793	-638.4948	NaN	NaN	0.2719	0.8808	0.0271	0.0205	0.0243	0.024	0.0234
0.0	0.0	0.0	-1424.1793	539.5052	NaN	NaN	-0.3	0.8808	0.0272	0.0204	0.0243	0.0241	0.0233
0.0	0.0	0.0	-1205.1793	1075.5052	NaN	NaN	-0.3	0.8806	0.0272	0.0204	0.0244	0.0241	0.0233
0.0	0.0	0.0	874.8207	-954.4948	NaN	NaN	1.3	0.8801	0.0273	0.0206	0.0245	0.024	0.0235
0.0	0.0	0.0	-390.1793	-1956.4948	NaN	NaN	0.8337	0.8798	0.0273	0.0208	0.0247	0.0239	0.0236
0.0	0.0	0.0	-2521.1793	-2653.4948	NaN	NaN	0.5128	0.88	0.0272	0.0208	0.0247	0.0238	0.0235
0.0	0.0	0.0	-943.1793	-1100.4948	NaN	NaN	0.5385	0.8807	0.027	0.0206	0.0245	0.0237	0.0234
0.0	0.0	0.0	-565.1793	322.5052	NaN	NaN	-0.3	0.8809	0.0269	0.0206	0.0245	0.0237	0.0234
0.0	0.0	0.0	-1925.1793	-1606.4948	NaN	NaN	0.4549	0.8805	0.027	0.0207	0.0246	0.0237	0.0235
0.0	0.0	0.0	-1049.1793	-632.4948	NaN	NaN	0.3761	0.8806	0.027	0.0207	0.0246	0.0237	0.0235
0.0	0.0	0.0	-1194.1793	-1715.4948	NaN	NaN	0.5896	0.8806	0.027	0.0207	0.0245	0.0237	0.0235
0.0	0.0	0.0	-940.1793	262.5052	NaN	NaN	-0.3	0.8808	0.0269	0.0206	0.0244	0.0237	0.0235
0.0	0.0	0.0	-1136.1793	-1668.4948	NaN	NaN	0.5949	0.8805	0.027	0.0207	0.0245	0.0238	0.0235
0.0	0.0	0.0	-183.1793	-222.4948	NaN	NaN	0.5485	0.8802	0.027	0.0207	0.0246	0.0238	0.0236
0.0	0.0	0.0	563.8207	309.5052	NaN	NaN	0.3544	0.8802	0.027	0.0208	0.0246	0.0238	0.0236
0.0	0.0	0.0	-918.1793	-776.4948	NaN	NaN	0.4582	0.8804	0.0269	0.0207	0.0246	0.0237	0.0237
0.0	0.0	0.0	-1805.1793	-785.4948	NaN	NaN	0.3032	0.8804	0.0269	0.0207	0.0246	0.0237	0.0236
0.0	0.0	0.0	-512.1793	1069.5052	NaN	NaN	1.3	0.8804	0.0269	0.0207	0.0246	0.0238	0.0236
0.0	0.0	0.0	195.8207	-1304.4948	NaN	NaN	1.1766	0.8802	0.0269	0.0208	0.0247	0.0238	0.0236
0.0	0.0	0.0	-2437.1793	-1918.4948	NaN	NaN	0.4405	0.8803	0.0269	0.0208	0.0247	0.0237	0.0235
0.0	0.0	0.0	-465.1793	-3471.4948	NaN	NaN	0.8818	0.8805	0.0269	0.0209	0.0247	0.0236	0.0234
0.0	0.0	0.0	-3298.1793	-2259.4948	NaN	NaN	0.4066	0.8809	0.0267	0.0208	0.0246	0.0235	0.0234
0.0	0.0	0.0	-767.1793	-3420.4948	NaN	NaN	0.8168	0.8811	0.0266	0.0208	0.0246	0.0235	0.0234
0.0	0.0	0.0	-1540.1793	1887.5052	NaN	NaN	1.3	0.8814	0.0264	0.0208	0.0246	0.0235	0.0234
0.0	0.0	0.0	-707.1793	-1008.4948	NaN	NaN	0.5878	0.8811	0.0265	0.0208	0.0246	0.0235	0.0235
0.0	0.0	0.0	-1693.1793	-3369.4948	NaN	NaN	0.6656	0.8811	0.0264	0.0209	0.0246	0.0235	0.0235
0.0	0.0	0.0	-1100.1793	1500.5052	NaN	NaN	1.3	0.8812	0.0264	0.0208	0.0245	0.0235	0.0235
0.0	0.0	0.0	272.8207	-1182.4948	NaN	NaN	1.2999	0.8809	0.0265	0.0208	0.0246	0.0236	0.0236
0.0	0.0	0.0	-1122.1793	160.5052	NaN	NaN	-0.1669	0.8806	0.0266	0.0209	0.0247	0.0237	0.0236
0.0	0.0	0.0	-1237.1793	-1352.4948	NaN	NaN	0.5223	0.8807	0.0266	0.0209	0.0247	0.0237	0.0235
0.0	0.0	0.0	-895.1793	-2580.4948	NaN	NaN	0.7424	0.8806	0.0266	0.0209	0.0247	0.0236	0.0235
0.0	0.0	0.0	-1665.1793	90.5052	NaN	NaN	-0.0575	0.8808	0.0266	0.0209	0.0246	0.0236	0.0235
0.0	0.0	0.0	-1421.1793	-2028.4948	NaN	NaN	0.588	0.8808	0.0265	0.0209	0.0247	0.0237	0.0235
0.0	0.0	0.0	-1659.1793	1288.5052	NaN	NaN	-0.3	0.8806	0.0266	0.0209	0.0247	0.0238	0.0234
0.0	0.0	0.0	-2690.1793	816.5052	NaN	NaN	-0.3	0.8806	0.0266	0.0209	0.0247	0.0237	0.0234
0.0	0.0	0.0	-1991.1793	-3209.4948	NaN	NaN	0.6171	0.8806	0.0267	0.021	0.0248	0.0236	0.0233
0.0	0.0	0.0	-1426.1793	-897.4948	NaN	NaN	0.3862	0.8808	0.0266	0.021	0.0247	0.0235	0.0233
0.0	0.0	0.0	-3430.1793	-3162.4948	NaN	NaN	0.4797	0.8808	0.0267	0.021	0.0247	0.0235	0.0233
0.0	0.0	0.0	-2815.1793	-420.4948	NaN	NaN	0.13	0.881	0.0266	0.021	0.0247	0.0235	0.0233
0.0	0.0	0.0	242.8207	-790.4948	NaN	NaN	1.3	0.8808	0.0266	0.021	0.0247	0.0236	0.0233
0.0	0.0	0.0	-2130.1793	-30.4948	NaN	NaN	0.0141	0.8807	0.0266	0.021	0.0247	0.0237	0.0233
0.0	0.0	0.0	-212.1793	1248.5052	NaN	NaN	1.2047	0.8805	0.0267	0.021	0.0247	0.0237	0.0234
0.0	0.0	0.0	-1135.1793	-1365.4948	NaN	NaN	0.5461	0.8806	0.0267	0.0209	0.0246	0.0238	0.0234
0.0	0.0	0.0	-2159.1793	3524.5052	NaN	NaN	1.3	0.8803	0.0269	0.0209	0.0246	0.0239	0.0234
0.0	0.0	0.0	-2415.1793	-250.4948	NaN	NaN	0.094	0.88	0.0269	0.0211	0.0247	0.0239	0.0234
0.0	0.0	0.0	-926.1793	-709.4948	NaN	NaN	0.4338	0.8797	0.027	0.0211	0.0248	0.0239	0.0234
0.0	0.0	0.0	-2275.1793	-1819.4948	NaN	NaN	0.4444	0.8797	0.0271	0.0212	0.0248	0.0238	0.0234
0.0	0.0	0.0	4.8207	-1530.4948	NaN	NaN	1.0032	0.8796	0.0273	0.0212	0.0247	0.0237	0.0235
0.0	0.0	0.0	-1794.1793	-1780.4948	NaN	NaN	0.4981	0.8794	0.0273	0.0213	0.0247	0.0237	0.0235
0.0	0.0	0.0	-222.1793	182.5052	NaN	NaN	-0.3	0.8793	0.0273	0.0213	0.0247	0.0238	0.0235
0.0	0.0	0.0	795.8207	-29.4948	NaN	NaN	-0.0385	0.8793	0.0274	0.0214	0.0247	0.0237	0.0235
0.0	0.0	0.0	-829.1793	-2749.4948	NaN	NaN	0.7683	0.8793	0.0274	0.0214	0.0247	0.0237	0.0235
0.0	0.0	0.0	121.8207	-1041.4948	NaN	NaN	1.1325	0.8793	0.0274	0.0214	0.0247	0.0236	0.0236
0.0	0.0	0.0	-1395.1793	1155.5052	NaN	NaN	-0.3	0.8793	0.0273	0.0214	0.0247	0.0236	0.0236
0.0	0.0	0.0	-1175.1793	1613.5052	NaN	NaN	1.3	0.8792	0.0274	0.0214	0.0247	0.0236	0.0236
0.0	0.0	0.0	-497.1793	-2605.4948	NaN	NaN	0.8398	0.8792	0.0273	0.0214	0.0247	0.0236	0.0237
0.0	0.0	0.0	-267.1793	-1774.4948	NaN	NaN	0.8691	0.8795	0.0273	0.0214	0.0247	0.0235	0.0236
0.0	0.0	0.0	2667.8207	-2369.4948	NaN	NaN	-0.3	0.8794	0.0272	0.0214	0.0247	0.0235	0.0237
0.0	0.0	0.0	-1673.1793	-697.4948	NaN	NaN	0.2942	0.8796	0.0271	0.0214	0.0248	0.0234	0.0237
0.0	0.0	0.0	-2449.1793	-941.4948	NaN	NaN	0.2777	0.8799	0.0271	0.0214	0.0247	0.0233	0.0237
0.0	0.0	0.0	-1532.1793	-1249.4948	NaN	NaN	0.4492	0.88	0.027	0.0214	0.0247	0.0232	0.0237
0.0	0.0	0.0	377.8207	-736.4948	NaN	NaN	1.3	0.8805	0.0268	0.0214	0.0246	0.0232	0.0237
0.0	0.0	0.0	-773.1793	-1104.4948	NaN	NaN	0.5882	0.8804	0.0268	0.0214	0.0246	0.0232	0.0237
0.0	0.0	0.0	-707.1793	524.5052	NaN	NaN	-0.3	0.8804	0.0268	0.0214	0.0246	0.0232	0.0237
0.0	0.0	0.0	616.8207	-1631.4948	NaN	NaN	1.3	0.8802	0.0268	0.0214	0.0246	0.0232	0.0238
0.0	0.0	0.0	-3019.1793	-3637.4948	NaN	NaN	0.5464	0.8802	0.0268	0.0215	0.0246	0.0231	0.0238
0.0	0.0	0.0	-1566.1793	183.5052	NaN	NaN	-0.1327	0.8804	0.0268	0.0214	0.0245	0.0231	0.0238
0.0	0.0	0.0	433.8207	-5215.4948	NaN	NaN	1.0907	0.8806	0.0266	0.0214	0.0244	0.0231	0.0238
0.0	0.0	0.0	-979.1793	738.5052	NaN	NaN	-0.3	0.8808	0.0265	0.0213	0.0244	0.0232	0.0238
0.0	0.0	0.0	-1362.1793	-320.4948	NaN	NaN	0.1905	0.881	0.0265	0.0213	0.0244	0.0232	0.0238
0.0	0.0	0.0	-2200.1793	230.5052	NaN	NaN	-0.117	0.8808	0.0265	0.0213	0.0244	0.0232	0.0238
0.0	0.0	0.0	-84.1793	-80.4948	NaN	NaN	0.4888	0.8808	0.0265	0.0213	0.0244	0.0233	0.0238
0.0	0.0	0.0	-2486.1793	2019.5052	NaN	NaN	-0.3	0.881	0.0264	0.0212	0.0244	0.0232	0.0237
0.0	0.0	0.0	-1156.1793	-2328.4948	NaN	NaN	0.6682	0.8806	0.0265	0.0213	0.0245	0.0233	0.0237
0.0	0.0	0.0	-1727.1793	-269.4948	NaN	NaN	0.135	0.881	0.0264	0.0212	0.0245	0.0233	0.0236
0.0	0.0	0.0	-935.1793	-3100.4948	NaN	NaN	0.7683	0.8807	0.0265	0.0212	0.0246	0.0234	0.0237
0.0	0.0	0.0	-582.1793	-2544.4948	NaN	NaN	0.8138	0.8809	0.0264	0.0212	0.0245	0.0233	0.0236
0.0	0.0	0.0	-1567.1793	-2007.4948	NaN	NaN	0.5616	0.8809	0.0263	0.0211	0.0246	0.0234	0.0237
0.0	0.0	0.0	-1139.1793	-664.4948	NaN	NaN	0.3684	0.8809	0.0262	0.0211	0.0246	0.0235	0.0237
0.0	0.0	0.0	-2784.1793	2685.5052	NaN	NaN	-0.3	0.8809	0.0261	0.021	0.0247	0.0236	0.0238
0.0	0.0	0.0	-925.1793	-2019.4948	NaN	NaN	0.6858	0.8808	0.0262	0.0209	0.0247	0.0236	0.0238
0.0	0.0	0.0	-1742.1793	-2219.4948	NaN	NaN	0.5602	0.8806	0.0263	0.0209	0.0247	0.0236	0.0238
0.0	0.0	0.0	-2387.1793	-872.4948	NaN	NaN	0.2677	0.8808	0.0263	0.0208	0.0247	0.0236	0.0237
0.0	0.0	0.0	-2711.1793	1495.5052	NaN	NaN	-0.3	0.8808	0.0263	0.0208	0.0247	0.0236	0.0238
0.0	0.0	0.0	-2256.1793	240.5052	NaN	NaN	-0.1193	0.8807	0.0263	0.0208	0.0248	0.0237	0.0237
0.0	0.0	0.0	-71.1793	360.5052	NaN	NaN	1.246	0.881	0.0264	0.0206	0.0247	0.0238	0.0235
0.0	0.0	0.0	-2533.1793	-1993.4948	NaN	NaN	0.4404	0.8808	0.0265	0.0206	0.0248	0.024	0.0234
0.0	0.0	0.0	481.8207	1925.5052	NaN	NaN	0.7999	0.8812	0.0265	0.0204	0.0247	0.0241	0.0231
0.0	0.0	0.0	1697.8207	-900.4948	NaN	NaN	-0.3	0.8805	0.0267	0.0205	0.0249	0.0243	0.0232
0.0	0.0	0.0	-1606.1793	-2500.4948	NaN	NaN	0.6089	0.88	0.0268	0.0205	0.025	0.0244	0.0233
0.0	0.0	0.0	-240.1793	-1096.4948	NaN	NaN	0.8203	0.8796	0.0268	0.0206	0.0251	0.0245	0.0233
0.0	0.0	0.0	-706.1793	-1534.4948	NaN	NaN	0.6848	0.8794	0.0268	0.0206	0.0252	0.0247	0.0233
0.0	0.0	0.0	-1327.1793	-950.4948	NaN	NaN	0.4173	0.8789	0.0269	0.0207	0.0253	0.0248	0.0234
0.0	0.0	0.0	-1280.1793	-2310.4948	NaN	NaN	0.6435	0.878	0.027	0.0209	0.0255	0.025	0.0238
0.0	0.0	0.0	-1430.1793	-1075.4948	NaN	NaN	0.4292	0.8781	0.027	0.0208	0.0254	0.025	0.0237
0.0	0.0	0.0	-289.1793	-4388.4948	NaN	NaN	0.9382	0.8782	0.0269	0.0209	0.0254	0.0249	0.0237
0.0	0.0	0.0	-1523.1793	-383.4948	NaN	NaN	0.2011	0.8786	0.0269	0.0209	0.0252	0.0248	0.0236
0.0	0.0	0.0	-761.1793	-1241.4948	NaN	NaN	0.6199	0.8791	0.0269	0.0209	0.0251	0.0246	0.0234
0.0	0.0	0.0	-1354.1793	-475.4948	NaN	NaN	0.2599	0.8793	0.0268	0.0209	0.025	0.0245	0.0235
0.0	0.0	0.0	-1420.1793	-115.4948	NaN	NaN	0.0752	0.8792	0.0267	0.021	0.0252	0.0243	0.0236
0.0	0.0	0.0	-2085.1793	508.5052	NaN	NaN	-0.3	0.8795	0.0265	0.021	0.0252	0.024	0.0238
0.0	0.0	0.0	-3564.1793	-616.4948	NaN	NaN	0.1475	0.8801	0.0264	0.021	0.0251	0.0237	0.0238
0.0	0.0	0.0	-1976.1793	-2495.4948	NaN	NaN	0.5581	0.8807	0.0262	0.021	0.025	0.0235	0.0237
0.0	0.0	0.0	915.8207	-30.4948	NaN	NaN	-0.0344	0.881	0.026	0.0209	0.0249	0.0235	0.0237
0.0	0.0	0.0	-1214.1793	-335.4948	NaN	NaN	0.2165	0.8805	0.026	0.0211	0.025	0.0236	0.0239
0.0	0.0	0.0	-1476.1793	-1806.4948	NaN	NaN	0.5503	0.8806	0.026	0.0211	0.0248	0.0235	0.024
0.0	0.0	0.0	-1389.1793	308.5052	NaN	NaN	-0.2855	0.8804	0.0261	0.0211	0.0248	0.0235	0.0241
0.0	0.0	0.0	-130.1793	-1582.4948	NaN	NaN	0.924	0.8808	0.0259	0.0211	0.0246	0.0235	0.0241
0.0	0.0	0.0	-268.1793	-1471.4948	NaN	NaN	0.8458	0.8809	0.0257	0.0211	0.0245	0.0235	0.0243
0.0	0.0	0.0	-1963.1793	-3991.4948	NaN	NaN	0.6703	0.8815	0.0254	0.0209	0.0244	0.0236	0.0242
0.0	0.0	0.0	-2320.1793	654.5052	NaN	NaN	-0.3	0.8801	0.026	0.0212	0.0247	0.0238	0.0243
0.0	0.0	0.0	-2223.1793	-1796.4948	NaN	NaN	0.4469	0.8805	0.026	0.0211	0.0245	0.0236	0.0243
0.0	0.0	0.0	-2660.1793	-2746.4948	NaN	NaN	0.508	0.8809	0.0258	0.0211	0.0244	0.0236	0.0242
0.0	0.0	0.0	-2892.1793	-709.4948	NaN	NaN	0.197	0.8813	0.0257	0.021	0.0244	0.0235	0.0241
0.0	0.0	0.0	-1958.1793	-625.4948	NaN	NaN	0.2421	0.8816	0.0257	0.0208	0.0243	0.0236	0.0239
0.0	0.0	0.0	-567.1793	427.5052	NaN	NaN	-0.3	0.8822	0.0256	0.0207	0.0241	0.0238	0.0237
0.0	0.0	0.0	349.8207	1239.5052	NaN	NaN	0.7799	0.8822	0.0256	0.0206	0.0241	0.024	0.0235
0.0	0.0	0.0	-3456.1793	-253.4948	NaN	NaN	0.0683	0.8821	0.0255	0.0207	0.0243	0.024	0.0234
0.0	0.0	0.0	-1229.1793	-832.4948	NaN	NaN	0.4038	0.8824	0.0253	0.0206	0.0245	0.0239	0.0233
0.0	0.0	0.0	-1843.1793	1562.5052	NaN	NaN	-0.3	0.8834	0.0249	0.0204	0.0246	0.0236	0.0232
0.0	0.0	0.0	-1460.1793	1848.5052	NaN	NaN	1.3	0.8841	0.0247	0.0202	0.0245	0.0235	0.023
0.0	0.0	0.0	-1823.1793	-2174.4948	NaN	NaN	0.5439	0.8839	0.0248	0.0203	0.0245	0.0236	0.0229
0.0	0.0	0.0	-2157.1793	-2027.4948	NaN	NaN	0.4845	0.8825	0.025	0.0205	0.0247	0.024	0.0232
0.0	0.0	0.0	-971.1793	-2230.4948	NaN	NaN	0.6967	0.8834	0.025	0.0205	0.0243	0.0239	0.0229
0.0	0.0	0.0	-826.1793	2021.5052	NaN	NaN	1.3	0.8698	0.0281	0.0227	0.0265	0.0269	0.026
0.0	0.0	0.0	-666.1793	-1039.4948	NaN	NaN	0.6094	0.8902	0.0239	0.019	0.0235	0.023	0.0205
