# Supplementary material for: DeepFRET, a software for rapid and automated single-molecule FRET data classification using deep learning
Source: eLife. 2020 Nov 3;9:e60404. doi: 10.7554/eLife.60404 (PMC7609065; doi:10.7554/eLife.60404)
Supplement: Figure 4—source data 1. [file elife-60404-fig4-data1.zip › Figure 4-source data 1/Fig_S4a/Traces/traces_all_n294/Traces_Fig2d_4mMAc_mov1_combined_tif_pair66.txt]

Exported by DeepFRET
Date: 2020-08-26, 18:13
Video filename: None
FRET pair #66
Bleaches at 264
D-Dexc-bg	A-Dexc-bg	A-Aexc-bg	D-Dexc-rw	A-Dexc-rw	A-Aexc-rw	S	E	p_bleached	p_aggregated	p_noisy	p_scrambled	p_static	p_dynamic
0.0	0.0	0.0	26207.7692	9748.7367	NaN	NaN	0.2711	0.015	0.8909	0.023	0.0262	0.0249	0.02
0.0	0.0	0.0	25354.7692	6724.7367	NaN	NaN	0.2096	0.016	0.885	0.0224	0.0277	0.028	0.0209
0.0	0.0	0.0	25155.7692	7253.7367	NaN	NaN	0.2238	0.0151	0.8933	0.0202	0.0251	0.0277	0.0186
0.0	0.0	0.0	20261.7692	1718.7367	NaN	NaN	0.0782	0.0147	0.8943	0.0203	0.0253	0.0274	0.018
0.0	0.0	0.0	21095.7692	8681.7367	NaN	NaN	0.2916	0.0143	0.8928	0.0203	0.0258	0.0283	0.0185
0.0	0.0	0.0	18785.7692	5470.7367	NaN	NaN	0.2255	0.0146	0.8899	0.021	0.0265	0.0291	0.0189
0.0	0.0	0.0	24720.7692	5837.7367	NaN	NaN	0.191	0.0146	0.8916	0.0207	0.0259	0.0288	0.0184
0.0	0.0	0.0	25044.7692	3717.7367	NaN	NaN	0.1293	0.0145	0.8904	0.021	0.0267	0.029	0.0186
0.0	0.0	0.0	28652.7692	8828.7367	NaN	NaN	0.2355	0.0141	0.8936	0.0204	0.0258	0.0284	0.0178
0.0	0.0	0.0	26385.7692	7757.7367	NaN	NaN	0.2272	0.0138	0.8934	0.0205	0.0262	0.0284	0.0177
0.0	0.0	0.0	25127.7692	5779.7367	NaN	NaN	0.187	0.0137	0.895	0.0203	0.0258	0.0281	0.0172
0.0	0.0	0.0	24645.7692	6025.7367	NaN	NaN	0.1965	0.0136	0.8949	0.0203	0.026	0.0283	0.0169
0.0	0.0	0.0	23492.7692	6403.7367	NaN	NaN	0.2142	0.0132	0.8968	0.02	0.0257	0.028	0.0163
0.0	0.0	0.0	21306.7692	4806.7367	NaN	NaN	0.1841	0.013	0.897	0.0201	0.0258	0.0281	0.0161
0.0	0.0	0.0	24861.7692	4522.7367	NaN	NaN	0.1539	0.0127	0.8983	0.0198	0.0255	0.0279	0.0157
0.0	0.0	0.0	25204.7692	7560.7367	NaN	NaN	0.2308	0.0126	0.8985	0.0197	0.0257	0.0281	0.0155
0.0	0.0	0.0	24862.7692	7381.7367	NaN	NaN	0.2289	0.0129	0.8964	0.0199	0.0261	0.0291	0.0156
0.0	0.0	0.0	23392.7692	4462.7367	NaN	NaN	0.1602	0.0129	0.8992	0.0196	0.0251	0.028	0.0152
0.0	0.0	0.0	20761.7692	4311.7367	NaN	NaN	0.172	0.0133	0.9009	0.0192	0.0243	0.0273	0.0149
0.0	0.0	0.0	23015.7692	2175.7367	NaN	NaN	0.0864	0.0138	0.9012	0.0192	0.0238	0.0269	0.015
0.0	0.0	0.0	21379.7692	8473.7367	NaN	NaN	0.2838	0.0141	0.9016	0.0191	0.0236	0.0266	0.0151
0.0	0.0	0.0	23888.7692	7041.7367	NaN	NaN	0.2277	0.0144	0.9011	0.0192	0.0235	0.0266	0.0152
0.0	0.0	0.0	25680.7692	6682.7367	NaN	NaN	0.2065	0.0148	0.9002	0.0193	0.0236	0.0267	0.0154
0.0	0.0	0.0	26777.7692	5527.7367	NaN	NaN	0.1711	0.0153	0.8986	0.0196	0.0237	0.027	0.0159
0.0	0.0	0.0	21948.7692	6170.7367	NaN	NaN	0.2194	0.0157	0.8965	0.02	0.0241	0.0274	0.0164
0.0	0.0	0.0	22964.7692	8700.7367	NaN	NaN	0.2748	0.0161	0.8951	0.0204	0.0241	0.0276	0.0168
0.0	0.0	0.0	24529.7692	7514.7367	NaN	NaN	0.2345	0.0161	0.8928	0.021	0.0246	0.0281	0.0175
0.0	0.0	0.0	23781.7692	7115.7367	NaN	NaN	0.2303	0.0162	0.8913	0.0214	0.0248	0.0284	0.0179
0.0	0.0	0.0	24601.7692	6543.7367	NaN	NaN	0.2101	0.0163	0.8911	0.0217	0.0248	0.0281	0.0181
0.0	0.0	0.0	27192.7692	6083.7367	NaN	NaN	0.1828	0.0163	0.8896	0.0223	0.0252	0.028	0.0186
0.0	0.0	0.0	21448.7692	8620.7367	NaN	NaN	0.2867	0.0163	0.8885	0.0228	0.0257	0.0277	0.0189
0.0	0.0	0.0	26950.7692	7985.7367	NaN	NaN	0.2286	0.0165	0.8883	0.0231	0.026	0.0272	0.0189
0.0	0.0	0.0	28219.7692	5394.7367	NaN	NaN	0.1605	0.017	0.8863	0.0237	0.0269	0.0269	0.0193
0.0	0.0	0.0	25144.7692	5923.7367	NaN	NaN	0.1907	0.0169	0.8916	0.0225	0.0258	0.0255	0.0177
0.0	0.0	0.0	24155.7692	4827.7367	NaN	NaN	0.1666	0.0168	0.895	0.0218	0.0253	0.0242	0.0169
0.0	0.0	0.0	28895.7692	4513.7367	NaN	NaN	0.1351	0.0164	0.9003	0.0208	0.0239	0.0228	0.0157
0.0	0.0	0.0	24442.7692	5683.7367	NaN	NaN	0.1887	0.0161	0.9013	0.0206	0.0242	0.0223	0.0155
0.0	0.0	0.0	27763.7692	4463.7367	NaN	NaN	0.1385	0.0159	0.9027	0.0204	0.0241	0.0219	0.0149
0.0	0.0	0.0	20892.7692	6270.7367	NaN	NaN	0.2309	0.0158	0.9025	0.0202	0.0246	0.022	0.0148
0.0	0.0	0.0	28091.7692	6481.7367	NaN	NaN	0.1875	0.0158	0.9029	0.02	0.0248	0.022	0.0145
0.0	0.0	0.0	22156.7692	3768.7367	NaN	NaN	0.1454	0.016	0.9012	0.02	0.0257	0.0224	0.0147
0.0	0.0	0.0	20914.7692	6371.7367	NaN	NaN	0.2335	0.0156	0.9029	0.0197	0.0256	0.0222	0.0141
0.0	0.0	0.0	26015.7692	4088.7367	NaN	NaN	0.1358	0.0158	0.9022	0.0195	0.0259	0.0225	0.0141
0.0	0.0	0.0	22317.7692	4186.7367	NaN	NaN	0.158	0.0156	0.9032	0.0191	0.0259	0.0225	0.0139
0.0	0.0	0.0	26019.7692	8299.7367	NaN	NaN	0.2418	0.0156	0.9043	0.0187	0.0255	0.0223	0.0136
0.0	0.0	0.0	22930.7692	7498.7367	NaN	NaN	0.2464	0.0154	0.9056	0.0182	0.0252	0.0222	0.0134
0.0	0.0	0.0	21926.7692	5664.7367	NaN	NaN	0.2053	0.0152	0.9066	0.0179	0.025	0.0221	0.0132
0.0	0.0	0.0	20790.7692	5004.7367	NaN	NaN	0.194	0.015	0.9069	0.0178	0.0249	0.0222	0.0132
0.0	0.0	0.0	26033.7692	7492.7367	NaN	NaN	0.2235	0.015	0.9088	0.0173	0.0242	0.0218	0.0129
0.0	0.0	0.0	25248.7692	5716.7367	NaN	NaN	0.1846	0.015	0.9071	0.0175	0.0249	0.0223	0.0133
0.0	0.0	0.0	20800.7692	6589.7367	NaN	NaN	0.2406	0.0151	0.9089	0.0171	0.0241	0.0218	0.0129
0.0	0.0	0.0	26191.7692	2667.7367	NaN	NaN	0.0924	0.0152	0.9082	0.0172	0.0243	0.022	0.0131
0.0	0.0	0.0	25839.7692	7089.7367	NaN	NaN	0.2153	0.0152	0.908	0.0172	0.0243	0.0221	0.0132
0.0	0.0	0.0	23692.7692	7099.7367	NaN	NaN	0.2306	0.0153	0.9083	0.017	0.0242	0.022	0.0131
0.0	0.0	0.0	25157.7692	6819.7367	NaN	NaN	0.2133	0.0154	0.9069	0.0171	0.0248	0.0224	0.0134
0.0	0.0	0.0	21047.7692	4126.7367	NaN	NaN	0.1639	0.0158	0.9066	0.017	0.0247	0.0225	0.0133
0.0	0.0	0.0	21722.7692	3154.7367	NaN	NaN	0.1268	0.016	0.9054	0.0171	0.0251	0.0229	0.0134
0.0	0.0	0.0	26993.7692	6282.7367	NaN	NaN	0.1888	0.0163	0.9044	0.0171	0.0255	0.0232	0.0136
0.0	0.0	0.0	24034.7692	7889.7367	NaN	NaN	0.2471	0.0164	0.9021	0.0174	0.0264	0.0237	0.0139
0.0	0.0	0.0	22200.7692	5367.7367	NaN	NaN	0.1947	0.0166	0.9002	0.0177	0.0271	0.0242	0.0142
0.0	0.0	0.0	20932.7692	4933.7367	NaN	NaN	0.1907	0.0168	0.8989	0.0179	0.0275	0.0245	0.0144
0.0	0.0	0.0	18752.7692	7261.7367	NaN	NaN	0.2791	0.0169	0.8982	0.0181	0.0277	0.0247	0.0144
0.0	0.0	0.0	17594.7692	6689.7367	NaN	NaN	0.2755	0.0168	0.897	0.0184	0.0282	0.0249	0.0146
0.0	0.0	0.0	22077.7692	4800.7367	NaN	NaN	0.1786	0.0171	0.8973	0.0185	0.0278	0.0248	0.0145
0.0	0.0	0.0	23508.7692	5534.7367	NaN	NaN	0.1906	0.0174	0.8959	0.0188	0.028	0.0252	0.0147
0.0	0.0	0.0	25365.7692	5940.7367	NaN	NaN	0.1898	0.0178	0.8966	0.0186	0.0274	0.0252	0.0144
0.0	0.0	0.0	19836.7692	6257.7367	NaN	NaN	0.2398	0.0178	0.8961	0.0186	0.0276	0.0253	0.0146
0.0	0.0	0.0	23460.7692	4900.7367	NaN	NaN	0.1728	0.0181	0.8954	0.0187	0.0277	0.0255	0.0146
0.0	0.0	0.0	17198.7692	973.7367	NaN	NaN	0.0536	0.0186	0.893	0.0189	0.0284	0.0261	0.015
0.0	0.0	0.0	19766.7692	4134.7367	NaN	NaN	0.173	0.0189	0.8925	0.0187	0.0286	0.0262	0.015
0.0	0.0	0.0	21291.7692	5088.7367	NaN	NaN	0.1929	0.0192	0.891	0.0188	0.0292	0.0266	0.0152
0.0	0.0	0.0	17573.7692	5304.7367	NaN	NaN	0.2319	0.0195	0.8898	0.0186	0.0297	0.027	0.0154
0.0	0.0	0.0	20821.7692	4347.7367	NaN	NaN	0.1727	0.0202	0.8869	0.0188	0.0305	0.0276	0.0159
0.0	0.0	0.0	20726.7692	7051.7367	NaN	NaN	0.2539	0.021	0.8838	0.0189	0.0313	0.0285	0.0165
0.0	0.0	0.0	18092.7692	6467.7367	NaN	NaN	0.2633	0.0219	0.8792	0.0196	0.0322	0.0296	0.0174
0.0	0.0	0.0	18500.7692	5448.7367	NaN	NaN	0.2275	0.0223	0.8766	0.0204	0.0322	0.0302	0.0183
0.0	0.0	0.0	18794.7692	7410.7367	NaN	NaN	0.2828	0.0236	0.8712	0.0215	0.0328	0.0315	0.0194
0.0	0.0	0.0	24938.7692	2901.7367	NaN	NaN	0.1042	0.0245	0.8682	0.0226	0.0328	0.0318	0.0201
0.0	0.0	0.0	23718.7692	7491.7367	NaN	NaN	0.24	0.025	0.8674	0.0231	0.0325	0.0316	0.0205
0.0	0.0	0.0	21941.7692	5423.7367	NaN	NaN	0.1982	0.025	0.8678	0.0234	0.0321	0.0311	0.0206
0.0	0.0	0.0	22537.7692	5450.7367	NaN	NaN	0.1947	0.0249	0.8683	0.0237	0.0317	0.0307	0.0207
0.0	0.0	0.0	23852.7692	4049.7367	NaN	NaN	0.1451	0.0247	0.8688	0.024	0.0314	0.0304	0.0207
0.0	0.0	0.0	23805.7692	6129.7367	NaN	NaN	0.2048	0.0245	0.869	0.0243	0.0312	0.0303	0.0207
0.0	0.0	0.0	25021.7692	4974.7367	NaN	NaN	0.1658	0.0245	0.868	0.0248	0.0313	0.0306	0.0206
0.0	0.0	0.0	23159.7692	6022.7367	NaN	NaN	0.2064	0.0249	0.8662	0.0253	0.0318	0.0309	0.0209
0.0	0.0	0.0	24390.7692	4121.7367	NaN	NaN	0.1446	0.0253	0.8649	0.0254	0.0323	0.0311	0.021
0.0	0.0	0.0	23979.7692	3049.7367	NaN	NaN	0.1128	0.0256	0.8637	0.0256	0.0328	0.0313	0.021
0.0	0.0	0.0	22282.7692	5065.7367	NaN	NaN	0.1852	0.0261	0.8618	0.0257	0.0335	0.0318	0.0211
0.0	0.0	0.0	19903.7692	5642.7367	NaN	NaN	0.2209	0.0266	0.8594	0.0259	0.0345	0.0323	0.0213
0.0	0.0	0.0	17244.7692	3870.7367	NaN	NaN	0.1833	0.0272	0.8571	0.0259	0.0355	0.033	0.0213
0.0	0.0	0.0	21213.7692	3805.7367	NaN	NaN	0.1521	0.0274	0.8556	0.0259	0.0364	0.0334	0.0213
0.0	0.0	0.0	19534.7692	1455.7367	NaN	NaN	0.0694	0.0274	0.8557	0.0254	0.0368	0.0336	0.021
0.0	0.0	0.0	17597.7692	3528.7367	NaN	NaN	0.167	0.0273	0.8549	0.0252	0.0374	0.0341	0.021
0.0	0.0	0.0	18676.7692	4704.7367	NaN	NaN	0.2012	0.027	0.8563	0.0249	0.0371	0.0339	0.0208
0.0	0.0	0.0	21129.7692	4032.7367	NaN	NaN	0.1603	0.0264	0.8575	0.0248	0.0367	0.0338	0.0207
0.0	0.0	0.0	16773.7692	4835.7367	NaN	NaN	0.2238	0.0258	0.859	0.0247	0.0365	0.0336	0.0204
0.0	0.0	0.0	25193.7692	5494.7367	NaN	NaN	0.179	0.0246	0.8647	0.0244	0.035	0.0314	0.0199
0.0	0.0	0.0	22678.7692	7941.7367	NaN	NaN	0.2594	0.0233	0.869	0.0244	0.0341	0.0295	0.0196
0.0	0.0	0.0	22011.7692	2232.7367	NaN	NaN	0.0921	0.0219	0.8756	0.0241	0.0325	0.0273	0.0187
0.0	0.0	0.0	22830.7692	7579.7367	NaN	NaN	0.2492	0.0209	0.8785	0.0242	0.032	0.026	0.0184
0.0	0.0	0.0	23458.7692	6197.7367	NaN	NaN	0.209	0.0205	0.8796	0.0243	0.032	0.0253	0.0182
0.0	0.0	0.0	20233.7692	4086.7367	NaN	NaN	0.168	0.0201	0.8798	0.025	0.0324	0.0246	0.0181
0.0	0.0	0.0	19574.7692	6995.7367	NaN	NaN	0.2633	0.02	0.88	0.0252	0.0326	0.0242	0.018
0.0	0.0	0.0	21179.7692	3791.7367	NaN	NaN	0.1518	0.0203	0.8788	0.0254	0.0331	0.0243	0.0181
0.0	0.0	0.0	21646.7692	3906.7367	NaN	NaN	0.1529	0.0205	0.8783	0.0255	0.0334	0.0242	0.0181
0.0	0.0	0.0	22664.7692	6262.7367	NaN	NaN	0.2165	0.0209	0.8765	0.0257	0.0341	0.0246	0.0181
0.0	0.0	0.0	23872.7692	6747.7367	NaN	NaN	0.2204	0.0215	0.8744	0.0259	0.0348	0.0252	0.0183
0.0	0.0	0.0	24591.7692	8512.7367	NaN	NaN	0.2571	0.0219	0.8737	0.026	0.0348	0.0255	0.0181
0.0	0.0	0.0	27328.7692	4143.7367	NaN	NaN	0.1317	0.0224	0.8731	0.0263	0.0345	0.0257	0.018
0.0	0.0	0.0	23187.7692	4995.7367	NaN	NaN	0.1773	0.0228	0.872	0.0265	0.0346	0.0262	0.0179
0.0	0.0	0.0	24761.7692	5198.7367	NaN	NaN	0.1735	0.0232	0.8712	0.0266	0.0344	0.0268	0.0177
0.0	0.0	0.0	20661.7692	7138.7367	NaN	NaN	0.2568	0.0236	0.8712	0.0265	0.034	0.0272	0.0176
0.0	0.0	0.0	25665.7692	5454.7367	NaN	NaN	0.1753	0.0241	0.8705	0.0262	0.0337	0.028	0.0175
0.0	0.0	0.0	21669.7692	6136.7367	NaN	NaN	0.2207	0.0248	0.8698	0.0261	0.0332	0.0285	0.0176
0.0	0.0	0.0	20503.7692	4587.7367	NaN	NaN	0.1828	0.0254	0.8694	0.0257	0.0328	0.0291	0.0175
0.0	0.0	0.0	21687.7692	3586.7367	NaN	NaN	0.1419	0.0263	0.8654	0.0261	0.0338	0.0302	0.0182
0.0	0.0	0.0	17828.7692	3931.7367	NaN	NaN	0.1807	0.0267	0.8646	0.0257	0.0335	0.031	0.0185
0.0	0.0	0.0	22569.7692	6656.7367	NaN	NaN	0.2278	0.0267	0.8637	0.0258	0.0336	0.0314	0.0188
0.0	0.0	0.0	20475.7692	3249.7367	NaN	NaN	0.137	0.0269	0.8625	0.0257	0.0337	0.0321	0.0192
0.0	0.0	0.0	21365.7692	4052.7367	NaN	NaN	0.1594	0.0268	0.8625	0.0256	0.0334	0.0323	0.0194
0.0	0.0	0.0	27914.7692	9108.7367	NaN	NaN	0.246	0.0267	0.8617	0.0257	0.0335	0.0326	0.0198
0.0	0.0	0.0	24357.7692	7615.7367	NaN	NaN	0.2382	0.0269	0.8605	0.0255	0.0339	0.0331	0.0201
0.0	0.0	0.0	19992.7692	4343.7367	NaN	NaN	0.1785	0.0266	0.8616	0.0257	0.0331	0.0327	0.0203
0.0	0.0	0.0	24056.7692	4275.7367	NaN	NaN	0.1509	0.0263	0.8622	0.0258	0.0325	0.0326	0.0205
0.0	0.0	0.0	17485.7692	3535.7367	NaN	NaN	0.1682	0.0265	0.862	0.0259	0.0322	0.0326	0.0207
0.0	0.0	0.0	19531.7692	5940.7367	NaN	NaN	0.2332	0.026	0.8636	0.0259	0.0317	0.032	0.0208
0.0	0.0	0.0	26066.7692	5521.7367	NaN	NaN	0.1748	0.026	0.865	0.0256	0.0313	0.0315	0.0206
0.0	0.0	0.0	24369.7692	4952.7367	NaN	NaN	0.1689	0.0265	0.8634	0.0256	0.032	0.032	0.0206
0.0	0.0	0.0	25066.7692	9274.7367	NaN	NaN	0.2701	0.0267	0.8618	0.0255	0.033	0.0323	0.0207
0.0	0.0	0.0	18651.7692	5107.7367	NaN	NaN	0.215	0.0271	0.8598	0.0253	0.0341	0.0329	0.0207
0.0	0.0	0.0	21197.7692	4583.7367	NaN	NaN	0.1778	0.0277	0.8569	0.0254	0.0355	0.0337	0.0208
0.0	0.0	0.0	18333.7692	4270.7367	NaN	NaN	0.1889	0.0281	0.8538	0.0256	0.037	0.0344	0.0212
0.0	0.0	0.0	22299.7692	3116.7367	NaN	NaN	0.1226	0.0294	0.8492	0.0256	0.0387	0.0359	0.0213
0.0	0.0	0.0	17846.7692	3895.7367	NaN	NaN	0.1792	0.0299	0.8449	0.0257	0.0407	0.0371	0.0217
0.0	0.0	0.0	23297.7692	5181.7367	NaN	NaN	0.1819	0.0302	0.8442	0.0256	0.0412	0.0373	0.0215
0.0	0.0	0.0	17868.7692	5736.7367	NaN	NaN	0.243	0.0303	0.841	0.026	0.0427	0.0379	0.0221
0.0	0.0	0.0	18717.7692	4159.7367	NaN	NaN	0.1818	0.0302	0.8432	0.0259	0.0419	0.0372	0.0217
0.0	0.0	0.0	22467.7692	3153.7367	NaN	NaN	0.1231	0.0299	0.8409	0.0262	0.0429	0.0376	0.0225
0.0	0.0	0.0	24198.7692	6995.7367	NaN	NaN	0.2243	0.0298	0.8419	0.0262	0.0425	0.0372	0.0224
0.0	0.0	0.0	24425.7692	4776.7367	NaN	NaN	0.1636	0.0299	0.8396	0.0266	0.0433	0.0376	0.023
0.0	0.0	0.0	19700.7692	3380.7367	NaN	NaN	0.1465	0.0297	0.8393	0.0268	0.0433	0.0375	0.0233
0.0	0.0	0.0	23837.7692	4009.7367	NaN	NaN	0.144	0.0298	0.8382	0.0269	0.0437	0.0378	0.0237
0.0	0.0	0.0	19392.7692	4601.7367	NaN	NaN	0.1918	0.0296	0.8384	0.0269	0.0436	0.0377	0.0238
0.0	0.0	0.0	21892.7692	3815.7367	NaN	NaN	0.1484	0.0294	0.8372	0.027	0.0441	0.0379	0.0244
0.0	0.0	0.0	21557.7692	5623.7367	NaN	NaN	0.2069	0.0291	0.8353	0.0272	0.045	0.0383	0.0252
0.0	0.0	0.0	23084.7692	5435.7367	NaN	NaN	0.1906	0.029	0.8358	0.027	0.0448	0.0383	0.0252
0.0	0.0	0.0	23598.7692	8064.7367	NaN	NaN	0.2547	0.0285	0.8347	0.0271	0.0452	0.0385	0.0259
0.0	0.0	0.0	19244.7692	5123.7367	NaN	NaN	0.2103	0.0277	0.8372	0.0271	0.0445	0.0376	0.026
0.0	0.0	0.0	14619.7692	3040.7367	NaN	NaN	0.1722	0.0268	0.8446	0.0263	0.0418	0.0358	0.0248
0.0	0.0	0.0	23430.7692	2113.7367	NaN	NaN	0.0827	0.0256	0.8533	0.0252	0.0388	0.0337	0.0234
0.0	0.0	0.0	23160.7692	6513.7367	NaN	NaN	0.2195	0.0249	0.8561	0.0249	0.0379	0.0329	0.0233
0.0	0.0	0.0	18538.7692	2909.7367	NaN	NaN	0.1357	0.0245	0.863	0.0239	0.0357	0.0313	0.0216
0.0	0.0	0.0	15991.7692	1660.7367	NaN	NaN	0.0941	0.0241	0.8685	0.0233	0.0339	0.0296	0.0207
0.0	0.0	0.0	19273.7692	3047.7367	NaN	NaN	0.1365	0.024	0.8708	0.0225	0.0332	0.0292	0.0203
0.0	0.0	0.0	13321.7692	1528.7367	NaN	NaN	0.1029	0.0234	0.873	0.0221	0.0331	0.0281	0.0203
0.0	0.0	0.0	19465.7692	4068.7367	NaN	NaN	0.1729	0.0221	0.8725	0.0221	0.0346	0.0279	0.0207
0.0	0.0	0.0	20777.7692	5034.7367	NaN	NaN	0.1951	0.0213	0.8704	0.0224	0.0367	0.0279	0.0213
0.0	0.0	0.0	18113.7692	1172.7367	NaN	NaN	0.0608	0.0211	0.8709	0.0219	0.0371	0.0282	0.0209
0.0	0.0	0.0	19060.7692	3750.7367	NaN	NaN	0.1644	0.0207	0.8674	0.0223	0.0394	0.0285	0.0217
0.0	0.0	0.0	17978.7692	4571.7367	NaN	NaN	0.2027	0.0205	0.8644	0.0221	0.0415	0.0294	0.0221
0.0	0.0	0.0	25091.7692	3886.7367	NaN	NaN	0.1341	0.0204	0.8624	0.022	0.043	0.0299	0.0222
0.0	0.0	0.0	19577.7692	6164.7367	NaN	NaN	0.2395	0.0205	0.859	0.0222	0.045	0.0306	0.0228
0.0	0.0	0.0	17875.7692	2434.7367	NaN	NaN	0.1199	0.0211	0.8549	0.0222	0.0467	0.0321	0.0229
0.0	0.0	0.0	22491.7692	4949.7367	NaN	NaN	0.1804	0.0215	0.8518	0.0223	0.0482	0.0328	0.0233
0.0	0.0	0.0	20181.7692	7035.7367	NaN	NaN	0.2585	0.022	0.8478	0.0226	0.0499	0.0338	0.0239
0.0	0.0	0.0	19118.7692	3424.7367	NaN	NaN	0.1519	0.0228	0.845	0.0229	0.0508	0.0344	0.0241
0.0	0.0	0.0	20760.7692	6917.7367	NaN	NaN	0.2499	0.0233	0.843	0.0231	0.0514	0.0347	0.0245
0.0	0.0	0.0	21371.7692	4908.7367	NaN	NaN	0.1868	0.024	0.8418	0.0232	0.0513	0.0353	0.0244
0.0	0.0	0.0	19313.7692	3589.7367	NaN	NaN	0.1567	0.0241	0.8427	0.0232	0.0507	0.0351	0.0241
0.0	0.0	0.0	20465.7692	5666.7367	NaN	NaN	0.2168	0.0243	0.8427	0.0233	0.0506	0.0351	0.024
0.0	0.0	0.0	23808.7692	5487.7367	NaN	NaN	0.1873	0.0245	0.8432	0.0233	0.0503	0.0349	0.0239
0.0	0.0	0.0	24454.7692	8332.7367	NaN	NaN	0.2541	0.0247	0.8425	0.0233	0.0504	0.0352	0.0239
0.0	0.0	0.0	22093.7692	4814.7367	NaN	NaN	0.1789	0.0249	0.8435	0.0233	0.0498	0.0349	0.0236
0.0	0.0	0.0	18627.7692	3425.7367	NaN	NaN	0.1553	0.0251	0.8441	0.0233	0.0491	0.0351	0.0233
0.0	0.0	0.0	23285.7692	1295.7367	NaN	NaN	0.0527	0.0253	0.8448	0.0232	0.0487	0.0351	0.023
0.0	0.0	0.0	17552.7692	2649.7367	NaN	NaN	0.1312	0.0249	0.8464	0.0231	0.0482	0.0346	0.0229
0.0	0.0	0.0	22046.7692	3199.7367	NaN	NaN	0.1267	0.025	0.8465	0.0231	0.0479	0.0347	0.0228
0.0	0.0	0.0	17790.7692	6209.7367	NaN	NaN	0.2587	0.0246	0.8459	0.0236	0.0485	0.0342	0.0233
0.0	0.0	0.0	17082.7692	7686.7367	NaN	NaN	0.3103	0.0241	0.8468	0.0235	0.0482	0.0341	0.0233
0.0	0.0	0.0	18262.7692	2143.7367	NaN	NaN	0.1051	0.0234	0.8493	0.0234	0.0472	0.0333	0.0233
0.0	0.0	0.0	16077.7692	2004.7367	NaN	NaN	0.1109	0.0228	0.8533	0.0229	0.0456	0.0325	0.0228
0.0	0.0	0.0	19328.7692	4900.7367	NaN	NaN	0.2023	0.0226	0.8522	0.0234	0.0461	0.0323	0.0234
0.0	0.0	0.0	17189.7692	8166.7367	NaN	NaN	0.3221	0.0225	0.8541	0.0232	0.0451	0.032	0.0232
0.0	0.0	0.0	15835.7692	2824.7367	NaN	NaN	0.1514	0.0225	0.8542	0.0235	0.0448	0.0317	0.0232
0.0	0.0	0.0	14728.7692	3880.7367	NaN	NaN	0.2085	0.0223	0.8556	0.0236	0.0442	0.031	0.0234
0.0	0.0	0.0	11291.7692	6222.7367	NaN	NaN	0.3553	0.0229	0.8553	0.0236	0.0435	0.0313	0.0234
0.0	0.0	0.0	17833.7692	4732.7367	NaN	NaN	0.2097	0.0231	0.8558	0.0239	0.0427	0.0308	0.0237
0.0	0.0	0.0	19955.7692	3454.7367	NaN	NaN	0.1476	0.0229	0.8564	0.0243	0.0423	0.03	0.0241
0.0	0.0	0.0	21699.7692	5387.7367	NaN	NaN	0.1989	0.0233	0.8572	0.0243	0.0414	0.0299	0.024
0.0	0.0	0.0	19252.7692	4034.7367	NaN	NaN	0.1733	0.0239	0.8536	0.0249	0.0425	0.0306	0.0245
0.0	0.0	0.0	20542.7692	4376.7367	NaN	NaN	0.1756	0.0241	0.8524	0.0253	0.0428	0.0304	0.025
0.0	0.0	0.0	19874.7692	7150.7367	NaN	NaN	0.2646	0.0242	0.8507	0.0257	0.0435	0.0305	0.0253
0.0	0.0	0.0	20552.7692	6361.7367	NaN	NaN	0.2364	0.0245	0.8504	0.0256	0.0436	0.031	0.0249
0.0	0.0	0.0	18363.7692	2955.7367	NaN	NaN	0.1386	0.0249	0.8507	0.0257	0.0433	0.0309	0.0244
0.0	0.0	0.0	19291.7692	5203.7367	NaN	NaN	0.2124	0.0249	0.8496	0.026	0.0439	0.031	0.0246
0.0	0.0	0.0	16463.7692	6755.7367	NaN	NaN	0.291	0.0252	0.8502	0.0259	0.0436	0.0311	0.024
0.0	0.0	0.0	15754.7692	3486.7367	NaN	NaN	0.1812	0.0256	0.8509	0.0258	0.043	0.0311	0.0235
0.0	0.0	0.0	18796.7692	6594.7367	NaN	NaN	0.2597	0.0258	0.8508	0.026	0.0428	0.0313	0.0234
0.0	0.0	0.0	18388.7692	3513.7367	NaN	NaN	0.1604	0.0262	0.8512	0.0259	0.0422	0.0315	0.023
0.0	0.0	0.0	14495.7692	2114.7367	NaN	NaN	0.1273	0.0263	0.8526	0.0257	0.0412	0.0316	0.0226
0.0	0.0	0.0	22944.7692	4306.7367	NaN	NaN	0.158	0.0264	0.8531	0.0258	0.0407	0.0315	0.0225
0.0	0.0	0.0	19956.7692	5317.7367	NaN	NaN	0.2104	0.0263	0.8524	0.0259	0.0409	0.0319	0.0226
0.0	0.0	0.0	21669.7692	6358.7367	NaN	NaN	0.2269	0.0264	0.8544	0.0256	0.0396	0.032	0.022
0.0	0.0	0.0	16389.7692	4609.7367	NaN	NaN	0.2195	0.0266	0.8511	0.0262	0.0405	0.033	0.0226
0.0	0.0	0.0	19860.7692	2777.7367	NaN	NaN	0.1227	0.0269	0.8511	0.0261	0.04	0.0334	0.0224
0.0	0.0	0.0	15816.7692	5894.7367	NaN	NaN	0.2715	0.0275	0.8476	0.0264	0.0412	0.0345	0.0228
0.0	0.0	0.0	19516.7692	6416.7367	NaN	NaN	0.2474	0.0278	0.8475	0.0261	0.041	0.035	0.0226
0.0	0.0	0.0	24892.7692	6320.7367	NaN	NaN	0.2025	0.0283	0.845	0.026	0.0419	0.036	0.0229
0.0	0.0	0.0	21438.7692	7012.7367	NaN	NaN	0.2465	0.0286	0.8452	0.0258	0.0417	0.0362	0.0226
0.0	0.0	0.0	20139.7692	7009.7367	NaN	NaN	0.2582	0.0288	0.8445	0.0256	0.042	0.0366	0.0226
0.0	0.0	0.0	22373.7692	3087.7367	NaN	NaN	0.1213	0.0288	0.8445	0.0257	0.0421	0.0365	0.0224
0.0	0.0	0.0	18103.7692	8910.7367	NaN	NaN	0.3299	0.0286	0.8457	0.0256	0.0418	0.0361	0.0223
0.0	0.0	0.0	19275.7692	4262.7367	NaN	NaN	0.1811	0.0284	0.8467	0.0255	0.0416	0.0358	0.022
0.0	0.0	0.0	14560.7692	4637.7367	NaN	NaN	0.2416	0.0285	0.8472	0.0256	0.0413	0.0355	0.0218
0.0	0.0	0.0	22001.7692	2890.7367	NaN	NaN	0.1161	0.0286	0.8483	0.0256	0.0408	0.035	0.0216
0.0	0.0	0.0	27328.7692	6144.7367	NaN	NaN	0.1836	0.0287	0.848	0.0258	0.0411	0.0348	0.0217
0.0	0.0	0.0	24657.7692	4845.7367	NaN	NaN	0.1642	0.0286	0.8513	0.0257	0.04	0.0335	0.021
0.0	0.0	0.0	24091.7692	6752.7367	NaN	NaN	0.2189	0.0286	0.8507	0.0258	0.0405	0.0332	0.0211
0.0	0.0	0.0	20642.7692	4019.7367	NaN	NaN	0.163	0.0285	0.8528	0.0257	0.0399	0.0323	0.0208
0.0	0.0	0.0	20395.7692	3911.7367	NaN	NaN	0.1609	0.0286	0.8519	0.0258	0.0408	0.032	0.021
0.0	0.0	0.0	19750.7692	4303.7367	NaN	NaN	0.1789	0.0285	0.8531	0.0256	0.0407	0.0313	0.0207
0.0	0.0	0.0	20336.7692	5917.7367	NaN	NaN	0.2254	0.0283	0.8528	0.0256	0.0413	0.0311	0.0209
0.0	0.0	0.0	17256.7692	3571.7367	NaN	NaN	0.1715	0.0282	0.8533	0.0255	0.0413	0.0309	0.0209
0.0	0.0	0.0	20709.7692	3780.7367	NaN	NaN	0.1544	0.0282	0.8524	0.0255	0.0419	0.0309	0.0211
0.0	0.0	0.0	17393.7692	5317.7367	NaN	NaN	0.2341	0.0283	0.8519	0.0255	0.042	0.0311	0.0213
0.0	0.0	0.0	16893.7692	4608.7367	NaN	NaN	0.2143	0.0287	0.8501	0.0257	0.0422	0.0318	0.0216
0.0	0.0	0.0	14463.7692	4689.7367	NaN	NaN	0.2449	0.0287	0.8475	0.026	0.0429	0.0326	0.0223
0.0	0.0	0.0	17056.7692	3258.7367	NaN	NaN	0.1604	0.0285	0.8469	0.0264	0.0426	0.0329	0.0226
0.0	0.0	0.0	16730.7692	6621.7367	NaN	NaN	0.2836	0.0282	0.8449	0.027	0.043	0.0334	0.0235
0.0	0.0	0.0	16471.7692	4937.7367	NaN	NaN	0.2306	0.0277	0.8476	0.0269	0.0409	0.0336	0.0232
0.0	0.0	0.0	10329.7692	3213.7367	NaN	NaN	0.2373	0.0272	0.8469	0.0271	0.0401	0.0347	0.0239
0.0	0.0	0.0	9845.7692	4404.7367	NaN	NaN	0.3091	0.0274	0.8489	0.0267	0.0385	0.0351	0.0234
0.0	0.0	0.0	9885.7692	2085.7367	NaN	NaN	0.1742	0.0277	0.846	0.0265	0.0393	0.0362	0.0242
0.0	0.0	0.0	12051.7692	597.7367	NaN	NaN	0.0473	0.0281	0.8463	0.0261	0.039	0.0362	0.0243
0.0	0.0	0.0	10085.7692	7038.7367	NaN	NaN	0.411	0.0284	0.844	0.026	0.04	0.0366	0.025
0.0	0.0	0.0	11661.7692	3697.7367	NaN	NaN	0.2407	0.0289	0.8431	0.0257	0.0402	0.0369	0.0252
0.0	0.0	0.0	11132.7692	5923.7367	NaN	NaN	0.3473	0.0294	0.8432	0.0252	0.0399	0.0371	0.0252
0.0	0.0	0.0	12388.7692	4565.7367	NaN	NaN	0.2693	0.0301	0.8423	0.0246	0.04	0.0374	0.0256
0.0	0.0	0.0	14227.7692	6465.7367	NaN	NaN	0.3125	0.0307	0.8425	0.024	0.0397	0.0374	0.0258
0.0	0.0	0.0	8362.7692	2600.7367	NaN	NaN	0.2372	0.0311	0.8436	0.0233	0.0392	0.0371	0.0257
0.0	0.0	0.0	10727.7692	6152.7367	NaN	NaN	0.3645	0.0314	0.8427	0.0231	0.0395	0.037	0.0262
0.0	0.0	0.0	11283.7692	5399.7367	NaN	NaN	0.3237	0.0316	0.8437	0.0227	0.0394	0.0367	0.026
0.0	0.0	0.0	8223.7692	3171.7367	NaN	NaN	0.2783	0.0321	0.8455	0.0224	0.0387	0.0359	0.0253
0.0	0.0	0.0	12370.7692	3452.7367	NaN	NaN	0.2182	0.0319	0.8436	0.0225	0.0397	0.0364	0.0259
0.0	0.0	0.0	10658.7692	3166.7367	NaN	NaN	0.2291	0.0315	0.842	0.0225	0.0406	0.037	0.0265
0.0	0.0	0.0	14208.7692	5970.7367	NaN	NaN	0.2959	0.0312	0.8387	0.0227	0.042	0.0382	0.0273
0.0	0.0	0.0	13667.7692	6704.7367	NaN	NaN	0.3291	0.0319	0.832	0.0234	0.0439	0.0401	0.0288
0.0	0.0	0.0	13871.7692	6681.7367	NaN	NaN	0.3251	0.0333	0.8268	0.0239	0.0446	0.0424	0.0289
0.0	0.0	0.0	13719.7692	4372.7367	NaN	NaN	0.2417	0.036	0.8165	0.0254	0.0463	0.0462	0.0296
0.0	0.0	0.0	11029.7692	5742.7367	NaN	NaN	0.3424	0.0391	0.8102	0.0263	0.046	0.0495	0.0289
0.0	0.0	0.0	14184.7692	1653.7367	NaN	NaN	0.1044	0.0427	0.8035	0.0273	0.0462	0.0525	0.0278
0.0	0.0	0.0	16247.7692	4042.7367	NaN	NaN	0.1992	0.0463	0.7919	0.0289	0.0483	0.0566	0.028
0.0	0.0	0.0	14073.7692	5238.7367	NaN	NaN	0.2713	0.0489	0.7856	0.0295	0.0494	0.0589	0.0276
0.0	0.0	0.0	14978.7692	4658.7367	NaN	NaN	0.2372	0.0511	0.7833	0.0294	0.0495	0.0597	0.027
0.0	0.0	0.0	14994.7692	1622.7367	NaN	NaN	0.0977	0.0521	0.7794	0.0298	0.0508	0.0606	0.0273
0.0	0.0	0.0	17156.7692	2201.7367	NaN	NaN	0.1137	0.0536	0.7774	0.0299	0.0516	0.0606	0.027
0.0	0.0	0.0	18065.7692	5167.7367	NaN	NaN	0.2224	0.0557	0.771	0.0301	0.0542	0.0619	0.0271
0.0	0.0	0.0	25747.7692	4379.7367	NaN	NaN	0.1454	0.0583	0.7679	0.0293	0.0548	0.0632	0.0265
0.0	0.0	0.0	17561.7692	1667.7367	NaN	NaN	0.0867	0.0633	0.7591	0.0292	0.0567	0.0656	0.0261
0.0	0.0	0.0	17523.7692	5719.7367	NaN	NaN	0.2461	0.0637	0.7523	0.0295	0.0588	0.0683	0.0273
0.0	0.0	0.0	17557.7692	4720.7367	NaN	NaN	0.2119	0.0619	0.7453	0.0299	0.0598	0.0732	0.03
0.0	0.0	0.0	18139.7692	6201.7367	NaN	NaN	0.2548	0.0642	0.742	0.0291	0.0555	0.0778	0.0314
0.0	0.0	0.0	13326.7692	1195.7367	NaN	NaN	0.0823	0.1011	0.7073	0.0288	0.0503	0.0824	0.0301
0.0	0.0	0.0	886.7692	4739.7367	NaN	NaN	0.8424	0.4324	0.4136	0.0269	0.0397	0.0514	0.0359
0.0	0.0	0.0	692.7692	-42.2633	NaN	NaN	-0.065	0.7955	0.1	0.0233	0.0249	0.0282	0.0281
0.0	0.0	0.0	2873.7692	530.7367	NaN	NaN	0.1559	0.8463	0.0628	0.0199	0.0244	0.025	0.0216
0.0	0.0	0.0	1104.7692	-667.2633	NaN	NaN	-0.3	0.8642	0.0493	0.0181	0.0248	0.0247	0.0188
0.0	0.0	0.0	675.7692	580.7367	NaN	NaN	0.4622	0.8849	0.0366	0.0183	0.0212	0.0208	0.0182
0.0	0.0	0.0	-401.2308	-141.2633	NaN	NaN	0.2604	0.8853	0.0345	0.02	0.0205	0.0203	0.0194
0.0	0.0	0.0	604.7692	1940.7367	NaN	NaN	0.7624	0.8837	0.0334	0.0215	0.0206	0.0207	0.0202
0.0	0.0	0.0	1742.7692	1815.7367	NaN	NaN	0.5103	0.8885	0.0309	0.0208	0.0196	0.0201	0.02
0.0	0.0	0.0	-345.2308	-203.2633	NaN	NaN	0.3706	0.8884	0.0307	0.0211	0.0195	0.0203	0.0199
0.0	0.0	0.0	-347.2308	1302.7367	NaN	NaN	1.3	0.8851	0.0322	0.0223	0.0195	0.0208	0.0201
0.0	0.0	0.0	838.7692	2580.7367	NaN	NaN	0.7547	0.8803	0.0345	0.0237	0.0197	0.0217	0.0201
0.0	0.0	0.0	821.7692	3249.7367	NaN	NaN	0.7982	0.8762	0.037	0.0246	0.0198	0.0222	0.0202
0.0	0.0	0.0	698.7692	512.7367	NaN	NaN	0.4232	0.8763	0.0378	0.0245	0.0197	0.0221	0.0197
0.0	0.0	0.0	1055.7692	2024.7367	NaN	NaN	0.6573	0.8731	0.0405	0.0248	0.02	0.0219	0.0197
0.0	0.0	0.0	898.7692	1093.7367	NaN	NaN	0.5489	0.8716	0.0417	0.0249	0.0203	0.0218	0.0198
0.0	0.0	0.0	951.7692	117.7367	NaN	NaN	0.1101	0.8757	0.0391	0.0241	0.0199	0.0218	0.0194
0.0	0.0	0.0	482.7692	651.7367	NaN	NaN	0.5745	0.8773	0.0389	0.0235	0.0196	0.0215	0.0191
0.0	0.0	0.0	-439.2308	366.7367	NaN	NaN	-0.3	0.8774	0.0396	0.0233	0.0197	0.0211	0.0189
0.0	0.0	0.0	2496.7692	1768.7367	NaN	NaN	0.4147	0.8737	0.0422	0.0238	0.0201	0.0212	0.019
0.0	0.0	0.0	3071.7692	449.7367	NaN	NaN	0.1277	0.8694	0.0461	0.0236	0.0207	0.0214	0.0188
0.0	0.0	0.0	2747.7692	23.7367	NaN	NaN	0.0086	0.8597	0.0528	0.0232	0.0217	0.0231	0.0196
0.0	0.0	0.0	1363.7692	1714.7367	NaN	NaN	0.557	0.8422	0.0639	0.0232	0.0231	0.0254	0.0223
0.0	0.0	0.0	-82.2308	2228.7367	NaN	NaN	1.0383	0.8198	0.0782	0.0248	0.0246	0.0268	0.0259
0.0	0.0	0.0	-1041.2308	821.7367	NaN	NaN	-0.3	0.8285	0.0741	0.024	0.0237	0.0259	0.0238
0.0	0.0	0.0	1614.7692	2398.7367	NaN	NaN	0.5977	0.8226	0.0778	0.0243	0.024	0.0266	0.0246
0.0	0.0	0.0	865.7692	2434.7367	NaN	NaN	0.7377	0.8189	0.0811	0.0245	0.0237	0.0268	0.0249
0.0	0.0	0.0	2416.7692	1836.7367	NaN	NaN	0.4318	0.8181	0.0819	0.0245	0.0234	0.0271	0.025
0.0	0.0	0.0	2191.7692	2217.7367	NaN	NaN	0.5029	0.8202	0.0808	0.0242	0.023	0.0273	0.0245
0.0	0.0	0.0	-322.2308	2601.7367	NaN	NaN	1.1414	0.8046	0.0906	0.0255	0.0237	0.0286	0.027
0.0	0.0	0.0	-157.2308	2053.7367	NaN	NaN	1.0829	0.8025	0.092	0.0257	0.0237	0.029	0.0272
0.0	0.0	0.0	1715.7692	3181.7367	NaN	NaN	0.6497	0.7996	0.0939	0.0256	0.0241	0.0291	0.0277
0.0	0.0	0.0	2189.7692	1025.7367	NaN	NaN	0.319	0.8069	0.089	0.0249	0.0244	0.0282	0.0265
0.0	0.0	0.0	-472.2308	983.7367	NaN	NaN	1.3	0.8237	0.0786	0.0235	0.0235	0.0268	0.0239
0.0	0.0	0.0	-1717.2308	2161.7367	NaN	NaN	1.3	0.824	0.0788	0.0233	0.0231	0.0268	0.0239
0.0	0.0	0.0	1099.7692	1433.7367	NaN	NaN	0.5659	0.8105	0.0876	0.0244	0.0237	0.0279	0.0259
0.0	0.0	0.0	3448.7692	-1790.2633	NaN	NaN	-0.3	0.8109	0.0881	0.0244	0.0231	0.0279	0.0256
0.0	0.0	0.0	1020.7692	2225.7367	NaN	NaN	0.6856	0.7946	0.0991	0.026	0.0234	0.029	0.028
0.0	0.0	0.0	1909.7692	1817.7367	NaN	NaN	0.4877	0.7651	0.1186	0.0285	0.0242	0.0307	0.0328
0.0	0.0	0.0	-406.2308	2473.7367	NaN	NaN	1.1965	0.7558	0.1249	0.0296	0.0245	0.0309	0.0343
0.0	0.0	0.0	412.7692	3710.7367	NaN	NaN	0.8999	0.7654	0.1188	0.0288	0.0249	0.0295	0.0326
0.0	0.0	0.0	533.7692	1124.7367	NaN	NaN	0.6782	0.8123	0.0885	0.026	0.0232	0.0252	0.0248
0.0	0.0	0.0	1449.7692	-482.2633	NaN	NaN	-0.3	0.8292	0.0769	0.0254	0.0221	0.0234	0.0228
0.0	0.0	0.0	-217.2308	1494.7367	NaN	NaN	1.17	0.8162	0.0843	0.0267	0.0224	0.0246	0.0258
0.0	0.0	0.0	-108.2308	2703.7367	NaN	NaN	1.0417	0.8128	0.086	0.0269	0.0231	0.0243	0.0267
0.0	0.0	0.0	569.7692	-1754.2633	NaN	NaN	1.3	0.8379	0.0698	0.0258	0.0215	0.022	0.023
0.0	0.0	0.0	-600.2308	1415.7367	NaN	NaN	1.3	0.8294	0.0741	0.0264	0.0219	0.0231	0.0251
0.0	0.0	0.0	740.7692	-283.2633	NaN	NaN	-0.3	0.8254	0.0763	0.0264	0.0217	0.0235	0.0268
0.0	0.0	0.0	-207.2308	2937.7367	NaN	NaN	1.0759	0.819	0.0791	0.027	0.0227	0.0234	0.0288
0.0	0.0	0.0	-1228.2308	-816.2633	NaN	NaN	0.3992	0.8401	0.0664	0.0253	0.0218	0.0214	0.025
0.0	0.0	0.0	-470.2308	-807.2633	NaN	NaN	0.6319	0.8475	0.0616	0.0249	0.0206	0.0213	0.0241
0.0	0.0	0.0	703.7692	4778.7367	NaN	NaN	0.8716	0.8077	0.0837	0.0287	0.0228	0.0251	0.032
0.0	0.0	0.0	582.7692	2264.7367	NaN	NaN	0.7953	0.8045	0.0855	0.0292	0.0231	0.0248	0.0329
0.0	0.0	0.0	670.7692	2311.7367	NaN	NaN	0.7751	0.8065	0.0843	0.0293	0.0233	0.0242	0.0324
0.0	0.0	0.0	1838.7692	965.7367	NaN	NaN	0.3444	0.8063	0.0844	0.0299	0.0231	0.0238	0.0325
0.0	0.0	0.0	656.7692	4140.7367	NaN	NaN	0.8631	0.7964	0.09	0.0314	0.0252	0.0238	0.0333
0.0	0.0	0.0	-923.2308	2098.7367	NaN	NaN	1.3	0.8199	0.0761	0.0292	0.0237	0.0219	0.0292
0.0	0.0	0.0	1695.7692	4313.7367	NaN	NaN	0.7178	0.8157	0.0774	0.0296	0.0258	0.0221	0.0294
0.0	0.0	0.0	579.7692	1421.7367	NaN	NaN	0.7103	0.8382	0.0651	0.026	0.0235	0.0209	0.0262
0.0	0.0	0.0	829.7692	2224.7367	NaN	NaN	0.7283	0.8368	0.0653	0.0261	0.0246	0.0216	0.0256
0.0	0.0	0.0	1271.7692	1467.7367	NaN	NaN	0.5358	0.8424	0.0629	0.0249	0.0223	0.0224	0.0251
0.0	0.0	0.0	2415.7692	4089.7367	NaN	NaN	0.6287	0.7999	0.0874	0.0283	0.0255	0.0264	0.0326
0.0	0.0	0.0	1277.7692	2902.7367	NaN	NaN	0.6944	0.822	0.0753	0.0254	0.0249	0.0247	0.0277
0.0	0.0	0.0	-555.2308	335.7367	NaN	NaN	-0.3	0.833	0.0696	0.0231	0.0251	0.0243	0.0249
0.0	0.0	0.0	-200.2308	975.7367	NaN	NaN	1.2582	0.8337	0.0697	0.0225	0.0263	0.0236	0.0243
0.0	0.0	0.0	604.7692	-692.2633	NaN	NaN	1.3	0.8465	0.063	0.0207	0.0256	0.0223	0.0218
0.0	0.0	0.0	97.7692	1555.7367	NaN	NaN	0.9409	0.839	0.068	0.0211	0.027	0.0226	0.0222
0.0	0.0	0.0	159.7692	-596.2633	NaN	NaN	1.3	0.8462	0.0644	0.0201	0.0258	0.0232	0.0204
0.0	0.0	0.0	-508.2308	4671.7367	NaN	NaN	1.1221	0.8154	0.0836	0.0217	0.0283	0.0263	0.0248
0.0	0.0	0.0	-283.2308	5992.7367	NaN	NaN	1.0496	0.7902	0.0997	0.0235	0.0315	0.0266	0.0286
0.0	0.0	0.0	254.7692	1364.7367	NaN	NaN	0.8427	0.8217	0.0801	0.0214	0.0286	0.0244	0.0237
0.0	0.0	0.0	106.7692	4428.7367	NaN	NaN	0.9765	0.8179	0.082	0.022	0.0295	0.0241	0.0245
0.0	0.0	0.0	-869.2308	855.7367	NaN	NaN	-0.3	0.833	0.0731	0.021	0.0275	0.023	0.0223
0.0	0.0	0.0	520.7692	2698.7367	NaN	NaN	0.8382	0.831	0.0746	0.0208	0.0276	0.0236	0.0224
0.0	0.0	0.0	-970.2308	2514.7367	NaN	NaN	1.3	0.8268	0.0771	0.0213	0.0286	0.0231	0.0231
0.0	0.0	0.0	-287.2308	-1947.2633	NaN	NaN	0.8715	0.8453	0.0657	0.0195	0.0265	0.0223	0.0207
0.0	0.0	0.0	858.7692	2564.7367	NaN	NaN	0.7492	0.8269	0.0763	0.0206	0.029	0.0232	0.024
0.0	0.0	0.0	-542.2308	111.7367	NaN	NaN	-0.2596	0.8342	0.0717	0.0204	0.0286	0.0215	0.0236
0.0	0.0	0.0	-1724.2308	-345.2633	NaN	NaN	0.1668	0.8497	0.0617	0.0198	0.0263	0.0206	0.0219
0.0	0.0	0.0	-818.2308	1583.7367	NaN	NaN	1.3	0.8474	0.0627	0.0205	0.0259	0.0208	0.0228
0.0	0.0	0.0	-1022.2308	675.7367	NaN	NaN	-0.3	0.8434	0.0643	0.0215	0.0259	0.0211	0.0239
0.0	0.0	0.0	-438.2308	2239.7367	NaN	NaN	1.2433	0.8476	0.0611	0.0218	0.0241	0.0211	0.0244
0.0	0.0	0.0	-753.2308	1918.7367	NaN	NaN	1.3	0.8406	0.0635	0.0233	0.0247	0.0212	0.0267
0.0	0.0	0.0	-1278.2308	27.7367	NaN	NaN	-0.0222	0.8578	0.054	0.022	0.022	0.02	0.0242
0.0	0.0	0.0	368.7692	2216.7367	NaN	NaN	0.8574	0.8529	0.0551	0.0235	0.0224	0.0203	0.0258
0.0	0.0	0.0	-1270.2308	1167.7367	NaN	NaN	-0.3	0.8601	0.051	0.023	0.0213	0.0201	0.0246
0.0	0.0	0.0	-1293.2308	2722.7367	NaN	NaN	1.3	0.8555	0.0521	0.0239	0.0216	0.0205	0.0263
0.0	0.0	0.0	-958.2308	4930.7367	NaN	NaN	1.2412	0.8544	0.0517	0.0241	0.0222	0.0203	0.0272
0.0	0.0	0.0	-761.2308	2906.7367	NaN	NaN	1.3	0.8641	0.0466	0.0228	0.0217	0.0196	0.0252
0.0	0.0	0.0	-551.2308	-683.2633	NaN	NaN	0.5535	0.8784	0.0376	0.0208	0.0205	0.0197	0.0229
0.0	0.0	0.0	-1455.2308	2246.7367	NaN	NaN	1.3	0.875	0.0363	0.0219	0.0215	0.0213	0.024
0.0	0.0	0.0	-1942.2308	-84.2633	NaN	NaN	0.0416	0.8813	0.034	0.0207	0.0204	0.0212	0.0224
0.0	0.0	0.0	-1314.2308	4221.7367	NaN	NaN	1.3	0.8767	0.0363	0.0221	0.0204	0.021	0.0234
0.0	0.0	0.0	1141.7692	932.7367	NaN	NaN	0.4496	0.8778	0.0356	0.0221	0.0201	0.021	0.0234
0.0	0.0	0.0	351.7692	2969.7367	NaN	NaN	0.8941	0.8768	0.0355	0.0224	0.0202	0.0209	0.0242
0.0	0.0	0.0	1821.7692	174.7367	NaN	NaN	0.0875	0.8799	0.0335	0.0221	0.0199	0.0207	0.0239
0.0	0.0	0.0	411.7692	530.7367	NaN	NaN	0.5631	0.8852	0.031	0.0212	0.0194	0.0205	0.0228
0.0	0.0	0.0	404.7692	2985.7367	NaN	NaN	0.8806	0.8827	0.0316	0.0218	0.0197	0.0206	0.0236
0.0	0.0	0.0	998.7692	-1789.2633	NaN	NaN	1.3	0.8888	0.029	0.0206	0.0191	0.0203	0.0222
0.0	0.0	0.0	1858.7692	2245.7367	NaN	NaN	0.5471	0.8843	0.0307	0.0216	0.0197	0.0202	0.0236
0.0	0.0	0.0	-234.2308	1200.7367	NaN	NaN	1.2423	0.8849	0.0302	0.0212	0.02	0.0202	0.0235
0.0	0.0	0.0	606.7692	-242.2633	NaN	NaN	-0.3	0.885	0.0297	0.0211	0.0204	0.0203	0.0236
0.0	0.0	0.0	553.7692	2125.7367	NaN	NaN	0.7933	0.8847	0.0291	0.0212	0.0208	0.0203	0.0239
0.0	0.0	0.0	1605.7692	1024.7367	NaN	NaN	0.3896	0.8839	0.0292	0.0211	0.0214	0.0201	0.0244
0.0	0.0	0.0	2191.7692	2427.7367	NaN	NaN	0.5255	0.8845	0.0288	0.0208	0.0215	0.0197	0.0246
0.0	0.0	0.0	4887.7692	416.7367	NaN	NaN	0.0786	0.8844	0.0284	0.0207	0.022	0.0195	0.025
0.0	0.0	0.0	1865.7692	3698.7367	NaN	NaN	0.6647	0.8826	0.0289	0.0209	0.0226	0.0197	0.0253
0.0	0.0	0.0	-83.2308	2631.7367	NaN	NaN	1.0327	0.883	0.0284	0.0208	0.0226	0.0207	0.0245
0.0	0.0	0.0	509.7692	265.7367	NaN	NaN	0.3427	0.8846	0.0273	0.0206	0.0224	0.0214	0.0236
0.0	0.0	0.0	-1956.2308	2417.7367	NaN	NaN	1.3	0.8852	0.027	0.0206	0.0224	0.0219	0.0231
0.0	0.0	0.0	-1597.2308	-24.2633	NaN	NaN	0.015	0.8872	0.0263	0.0202	0.0219	0.022	0.0224
0.0	0.0	0.0	-1067.2308	2668.7367	NaN	NaN	1.3	0.887	0.0264	0.0202	0.0219	0.022	0.0225
0.0	0.0	0.0	-1557.2308	1191.7367	NaN	NaN	-0.3	0.8867	0.0265	0.0203	0.0219	0.0222	0.0225
0.0	0.0	0.0	-368.2308	2374.7367	NaN	NaN	1.1835	0.8879	0.0263	0.0201	0.0216	0.0221	0.022
0.0	0.0	0.0	142.7692	506.7367	NaN	NaN	0.7802	0.8894	0.0258	0.02	0.0213	0.022	0.0215
0.0	0.0	0.0	-1319.2308	-1844.2633	NaN	NaN	0.583	0.8916	0.0251	0.0198	0.0208	0.0217	0.021
0.0	0.0	0.0	-61.2308	1266.7367	NaN	NaN	1.0508	0.8917	0.0249	0.02	0.0206	0.0216	0.0212
0.0	0.0	0.0	222.7692	1365.7367	NaN	NaN	0.8598	0.8923	0.0247	0.0201	0.0203	0.0213	0.0213
0.0	0.0	0.0	-1160.2308	3630.7367	NaN	NaN	1.3	0.8926	0.0246	0.0202	0.0203	0.0212	0.0212
0.0	0.0	0.0	-935.2308	1016.7367	NaN	NaN	1.3	0.8935	0.0243	0.02	0.0204	0.0212	0.0207
0.0	0.0	0.0	386.7692	2718.7367	NaN	NaN	0.8755	0.893	0.0245	0.0201	0.0206	0.0212	0.0206
0.0	0.0	0.0	-1732.2308	-47.2633	NaN	NaN	0.0266	0.8939	0.0243	0.0199	0.0206	0.0211	0.0203
0.0	0.0	0.0	441.7692	1170.7367	NaN	NaN	0.726	0.894	0.0242	0.0201	0.0205	0.0209	0.0204
0.0	0.0	0.0	454.7692	429.7367	NaN	NaN	0.4858	0.8938	0.0242	0.0202	0.0204	0.0207	0.0206
0.0	0.0	0.0	-349.2308	3451.7367	NaN	NaN	1.1126	0.8931	0.0244	0.0205	0.0205	0.0206	0.0209
0.0	0.0	0.0	-309.2308	2906.7367	NaN	NaN	1.119	0.8933	0.0244	0.0203	0.0206	0.0208	0.0206
0.0	0.0	0.0	-72.2308	1393.7367	NaN	NaN	1.0547	0.8932	0.0243	0.0202	0.0208	0.0211	0.0205
0.0	0.0	0.0	-1620.2308	3195.7367	NaN	NaN	1.3	0.8934	0.0242	0.0201	0.0208	0.0211	0.0204
0.0	0.0	0.0	-1556.2308	2170.7367	NaN	NaN	1.3	0.8933	0.0242	0.0202	0.0208	0.0211	0.0204
0.0	0.0	0.0	945.7692	1449.7367	NaN	NaN	0.6052	0.893	0.0243	0.0202	0.0208	0.0212	0.0204
0.0	0.0	0.0	1508.7692	1944.7367	NaN	NaN	0.5631	0.8928	0.0243	0.0203	0.0208	0.0213	0.0205
0.0	0.0	0.0	641.7692	3059.7367	NaN	NaN	0.8266	0.8924	0.0245	0.0203	0.0209	0.0215	0.0205
0.0	0.0	0.0	244.7692	1476.7367	NaN	NaN	0.8578	0.8931	0.0242	0.0201	0.0207	0.0215	0.0204
0.0	0.0	0.0	-920.2308	2420.7367	NaN	NaN	1.3	0.8927	0.0242	0.0202	0.0208	0.0216	0.0205
0.0	0.0	0.0	-2492.2308	1854.7367	NaN	NaN	-0.3	0.8933	0.0241	0.0201	0.0207	0.0215	0.0204
0.0	0.0	0.0	1731.7692	-200.2633	NaN	NaN	-0.1308	0.8931	0.0241	0.0201	0.0208	0.0215	0.0204
0.0	0.0	0.0	-1644.2308	2761.7367	NaN	NaN	1.3	0.8928	0.0241	0.0202	0.021	0.0216	0.0203
0.0	0.0	0.0	266.7692	-329.2633	NaN	NaN	1.3	0.8927	0.0241	0.0202	0.0211	0.0216	0.0202
0.0	0.0	0.0	-1121.2308	343.7367	NaN	NaN	-0.3	0.8921	0.024	0.0204	0.0214	0.0217	0.0203
0.0	0.0	0.0	439.7692	-1218.2633	NaN	NaN	1.3	0.8916	0.024	0.0206	0.0216	0.0218	0.0205
0.0	0.0	0.0	-1189.2308	-2117.2633	NaN	NaN	0.6403	0.892	0.0239	0.0205	0.0215	0.0215	0.0205
0.0	0.0	0.0	-553.2308	-1311.2633	NaN	NaN	0.7033	0.8917	0.0239	0.0206	0.0216	0.0217	0.0205
0.0	0.0	0.0	-1355.2308	931.7367	NaN	NaN	-0.3	0.8919	0.0238	0.0205	0.0215	0.0218	0.0204
0.0	0.0	0.0	-1304.2308	-805.2633	NaN	NaN	0.3817	0.8917	0.0238	0.0206	0.0215	0.0219	0.0206
0.0	0.0	0.0	-2167.2308	317.7367	NaN	NaN	-0.1718	0.8924	0.0237	0.0204	0.0212	0.0218	0.0205
0.0	0.0	0.0	502.7692	168.7367	NaN	NaN	0.2513	0.8925	0.0237	0.0203	0.021	0.0219	0.0205
0.0	0.0	0.0	-441.2308	4092.7367	NaN	NaN	1.1208	0.8922	0.0239	0.0204	0.021	0.0219	0.0207
0.0	0.0	0.0	-2992.2308	1183.7367	NaN	NaN	-0.3	0.892	0.024	0.0204	0.021	0.0219	0.0207
0.0	0.0	0.0	-1486.2308	4250.7367	NaN	NaN	1.3	0.8917	0.024	0.0205	0.021	0.0219	0.0208
0.0	0.0	0.0	-957.2308	2236.7367	NaN	NaN	1.3	0.8915	0.0241	0.0205	0.0211	0.022	0.0209
0.0	0.0	0.0	184.7692	3529.7367	NaN	NaN	0.9503	0.8913	0.0242	0.0207	0.0211	0.0219	0.0209
0.0	0.0	0.0	-605.2308	1863.7367	NaN	NaN	1.3	0.8917	0.0241	0.0206	0.0211	0.0219	0.0207
0.0	0.0	0.0	1367.7692	2991.7367	NaN	NaN	0.6863	0.8918	0.024	0.0206	0.0211	0.0218	0.0207
0.0	0.0	0.0	-1135.2308	-615.2633	NaN	NaN	0.3515	0.8915	0.024	0.0206	0.0212	0.0219	0.0208
0.0	0.0	0.0	-271.2308	2995.7367	NaN	NaN	1.0996	0.8924	0.0236	0.0206	0.021	0.0217	0.0207
0.0	0.0	0.0	-1781.2308	2660.7367	NaN	NaN	1.3	0.8925	0.0236	0.0205	0.021	0.0217	0.0207
0.0	0.0	0.0	636.7692	52.7367	NaN	NaN	0.0765	0.8924	0.0235	0.0205	0.0211	0.0219	0.0207
0.0	0.0	0.0	157.7692	-109.2633	NaN	NaN	-0.3	0.8923	0.0235	0.0206	0.021	0.0219	0.0207
0.0	0.0	0.0	301.7692	736.7367	NaN	NaN	0.7094	0.8929	0.0234	0.0206	0.0208	0.0218	0.0206
0.0	0.0	0.0	-1481.2308	1724.7367	NaN	NaN	1.3	0.893	0.0234	0.0206	0.0208	0.0217	0.0205
0.0	0.0	0.0	1181.7692	1429.7367	NaN	NaN	0.5475	0.8931	0.0233	0.0206	0.0207	0.0218	0.0206
0.0	0.0	0.0	1173.7692	776.7367	NaN	NaN	0.3982	0.8927	0.0234	0.0208	0.0206	0.0219	0.0207
0.0	0.0	0.0	1518.7692	5482.7367	NaN	NaN	0.7831	0.8917	0.0235	0.0211	0.0208	0.022	0.021
0.0	0.0	0.0	-2447.2308	2218.7367	NaN	NaN	-0.3	0.8923	0.0234	0.0207	0.0208	0.0219	0.0208
0.0	0.0	0.0	-1126.2308	830.7367	NaN	NaN	-0.3	0.8913	0.0237	0.0208	0.0213	0.022	0.0209
0.0	0.0	0.0	-1234.2308	911.7367	NaN	NaN	-0.3	0.8915	0.0237	0.0207	0.0216	0.0217	0.0208
0.0	0.0	0.0	-518.2308	2264.7367	NaN	NaN	1.2967	0.8922	0.0234	0.0207	0.0217	0.0214	0.0207
0.0	0.0	0.0	-1599.2308	-530.2633	NaN	NaN	0.249	0.8924	0.0232	0.0207	0.0218	0.0212	0.0207
0.0	0.0	0.0	308.7692	633.7367	NaN	NaN	0.6724	0.8937	0.0228	0.0206	0.0216	0.021	0.0203
0.0	0.0	0.0	-151.2308	1427.7367	NaN	NaN	1.1185	0.8945	0.0225	0.0205	0.0214	0.0209	0.0203
0.0	0.0	0.0	-502.2308	1459.7367	NaN	NaN	1.3	0.8952	0.0223	0.0205	0.0212	0.0207	0.0201
0.0	0.0	0.0	-2227.2308	1633.7367	NaN	NaN	-0.3	0.8954	0.0223	0.0205	0.0211	0.0206	0.0201
0.0	0.0	0.0	-756.2308	603.7367	NaN	NaN	-0.3	0.8955	0.0223	0.0205	0.0211	0.0205	0.0201
0.0	0.0	0.0	735.7692	1098.7367	NaN	NaN	0.5989	0.8958	0.0223	0.0204	0.021	0.0204	0.02
0.0	0.0	0.0	-783.2308	365.7367	NaN	NaN	-0.3	0.8957	0.0224	0.0204	0.0211	0.0204	0.02
0.0	0.0	0.0	386.7692	-1033.2633	NaN	NaN	1.3	0.8957	0.0224	0.0204	0.0211	0.0204	0.02
0.0	0.0	0.0	700.7692	2920.7367	NaN	NaN	0.8065	0.8955	0.0224	0.0204	0.0211	0.0205	0.0201
0.0	0.0	0.0	-406.2308	1142.7367	NaN	NaN	1.3	0.8954	0.0225	0.0204	0.021	0.0205	0.0202
0.0	0.0	0.0	-1345.2308	4413.7367	NaN	NaN	1.3	0.8953	0.0227	0.0205	0.0208	0.0205	0.0203
0.0	0.0	0.0	-838.2308	1063.7367	NaN	NaN	1.3	0.8951	0.0228	0.0205	0.0207	0.0205	0.0204
0.0	0.0	0.0	55.7692	5057.7367	NaN	NaN	0.9891	0.895	0.0228	0.0206	0.0206	0.0205	0.0205
0.0	0.0	0.0	-723.2308	3502.7367	NaN	NaN	1.2602	0.8953	0.0229	0.0203	0.0208	0.0204	0.0203
0.0	0.0	0.0	-812.2308	2251.7367	NaN	NaN	1.3	0.8952	0.0229	0.0201	0.0212	0.0204	0.0201
0.0	0.0	0.0	-250.2308	-736.2633	NaN	NaN	0.7463	0.8945	0.0228	0.0202	0.0218	0.0204	0.0203
0.0	0.0	0.0	781.7692	-1101.2633	NaN	NaN	1.3	0.8951	0.0226	0.0201	0.0218	0.0203	0.02
0.0	0.0	0.0	-1719.2308	-99.2633	NaN	NaN	0.0546	0.8948	0.0227	0.0202	0.0219	0.0204	0.0201
0.0	0.0	0.0	-811.2308	-1822.2633	NaN	NaN	0.692	0.8947	0.0227	0.0202	0.0219	0.0206	0.02
0.0	0.0	0.0	465.7692	1370.7367	NaN	NaN	0.7464	0.8947	0.0227	0.0201	0.0218	0.0207	0.02
0.0	0.0	0.0	-264.2308	718.7367	NaN	NaN	1.3	0.8944	0.0228	0.0202	0.0217	0.0208	0.0201
0.0	0.0	0.0	-810.2308	2786.7367	NaN	NaN	1.3	0.895	0.0227	0.0201	0.0214	0.0207	0.0201
0.0	0.0	0.0	847.7692	1219.7367	NaN	NaN	0.59	0.8949	0.0228	0.0201	0.0214	0.0207	0.0201
0.0	0.0	0.0	2760.7692	2545.7367	NaN	NaN	0.4797	0.895	0.0228	0.0201	0.0213	0.0207	0.0201
0.0	0.0	0.0	836.7692	3730.7367	NaN	NaN	0.8168	0.8951	0.0229	0.02	0.0213	0.0207	0.0201
0.0	0.0	0.0	-828.2308	-382.2633	NaN	NaN	0.3158	0.8942	0.023	0.0202	0.0217	0.0207	0.0202
0.0	0.0	0.0	356.7692	3268.7367	NaN	NaN	0.9016	0.8938	0.0231	0.0202	0.0218	0.0209	0.0202
0.0	0.0	0.0	-1812.2308	-3389.2633	NaN	NaN	0.6516	0.8925	0.0234	0.0205	0.022	0.0211	0.0205
0.0	0.0	0.0	744.7692	805.7367	NaN	NaN	0.5197	0.8935	0.0231	0.0202	0.0219	0.021	0.0203
0.0	0.0	0.0	-1129.2308	3132.7367	NaN	NaN	1.3	0.8937	0.023	0.0201	0.0219	0.021	0.0202
0.0	0.0	0.0	-1569.2308	691.7367	NaN	NaN	-0.3	0.8941	0.0229	0.0202	0.0219	0.0208	0.0201
0.0	0.0	0.0	-1162.2308	89.7367	NaN	NaN	-0.0837	0.8942	0.0228	0.0203	0.0219	0.0207	0.0201
0.0	0.0	0.0	577.7692	266.7367	NaN	NaN	0.3158	0.8947	0.0227	0.0202	0.0218	0.0206	0.02
0.0	0.0	0.0	-1720.2308	792.7367	NaN	NaN	-0.3	0.8949	0.0227	0.0202	0.0217	0.0205	0.02
0.0	0.0	0.0	-427.2308	531.7367	NaN	NaN	1.3	0.8952	0.0226	0.0201	0.0217	0.0205	0.0199
0.0	0.0	0.0	-575.2308	-1038.2633	NaN	NaN	0.6435	0.8948	0.0228	0.0201	0.0217	0.0207	0.02
0.0	0.0	0.0	-1217.2308	1816.7367	NaN	NaN	1.3	0.8956	0.0226	0.0199	0.0215	0.0206	0.0198
0.0	0.0	0.0	338.7692	-696.2633	NaN	NaN	1.3	0.8954	0.0226	0.0199	0.0216	0.0206	0.0199
0.0	0.0	0.0	-1405.2308	-306.2633	NaN	NaN	0.1789	0.8948	0.0227	0.0201	0.0217	0.0206	0.0201
0.0	0.0	0.0	-104.2308	1128.7367	NaN	NaN	1.1017	0.8953	0.0226	0.0199	0.0216	0.0205	0.02
0.0	0.0	0.0	-1082.2308	218.7367	NaN	NaN	-0.2533	0.8949	0.0228	0.02	0.0216	0.0206	0.02
0.0	0.0	0.0	-1569.2308	2657.7367	NaN	NaN	1.3	0.8954	0.0227	0.02	0.0215	0.0205	0.0199
0.0	0.0	0.0	184.7692	-348.2633	NaN	NaN	1.3	0.8947	0.0229	0.0202	0.0216	0.0205	0.0201
0.0	0.0	0.0	-479.2308	-1258.2633	NaN	NaN	0.7242	0.8945	0.023	0.0202	0.0215	0.0206	0.0202
0.0	0.0	0.0	-1258.2308	4536.7367	NaN	NaN	1.3	0.8953	0.0228	0.02	0.0213	0.0205	0.0201
0.0	0.0	0.0	2395.7692	3265.7367	NaN	NaN	0.5768	0.8953	0.0228	0.0201	0.0212	0.0205	0.0202
0.0	0.0	0.0	171.7692	2154.7367	NaN	NaN	0.9262	0.8954	0.0228	0.02	0.0213	0.0204	0.0201
0.0	0.0	0.0	-946.2308	-146.2633	NaN	NaN	0.1339	0.8949	0.0229	0.02	0.0215	0.0205	0.0202
0.0	0.0	0.0	-52.2308	-386.2633	NaN	NaN	0.8809	0.8942	0.0231	0.0202	0.0216	0.0206	0.0203
0.0	0.0	0.0	-1355.2308	2870.7367	NaN	NaN	1.3	0.8949	0.0228	0.0199	0.0215	0.0206	0.0202
0.0	0.0	0.0	-394.2308	-1003.2633	NaN	NaN	0.7179	0.8944	0.023	0.0201	0.0216	0.0206	0.0203
0.0	0.0	0.0	-411.2308	450.7367	NaN	NaN	1.3	0.8949	0.0229	0.0201	0.0215	0.0205	0.0201
0.0	0.0	0.0	-352.2308	58.7367	NaN	NaN	-0.2001	0.895	0.0228	0.02	0.0215	0.0205	0.0201
0.0	0.0	0.0	800.7692	-1253.2633	NaN	NaN	1.3	0.8952	0.0227	0.0201	0.0215	0.0205	0.0201
0.0	0.0	0.0	-1519.2308	2714.7367	NaN	NaN	1.3	0.8954	0.0226	0.02	0.0215	0.0204	0.02
0.0	0.0	0.0	-494.2308	-456.2633	NaN	NaN	0.48	0.8953	0.0227	0.0201	0.0215	0.0204	0.0201
0.0	0.0	0.0	-1814.2308	510.7367	NaN	NaN	-0.3	0.8952	0.0227	0.0201	0.0215	0.0204	0.0202
0.0	0.0	0.0	-888.2308	2404.7367	NaN	NaN	1.3	0.8958	0.0225	0.0198	0.0214	0.0204	0.0201
0.0	0.0	0.0	-1310.2308	1138.7367	NaN	NaN	-0.3	0.8954	0.0226	0.0199	0.0214	0.0204	0.0202
0.0	0.0	0.0	-623.2308	-367.2633	NaN	NaN	0.3708	0.8949	0.0227	0.02	0.0216	0.0205	0.0203
0.0	0.0	0.0	-953.2308	2500.7367	NaN	NaN	1.3	0.8954	0.0225	0.0199	0.0215	0.0204	0.0202
0.0	0.0	0.0	-421.2308	1230.7367	NaN	NaN	1.3	0.8948	0.0227	0.0201	0.0216	0.0204	0.0203
0.0	0.0	0.0	-555.2308	-659.2633	NaN	NaN	0.5428	0.895	0.0226	0.0201	0.0216	0.0204	0.0203
0.0	0.0	0.0	-1594.2308	27.7367	NaN	NaN	-0.0177	0.895	0.0226	0.0201	0.0216	0.0203	0.0203
0.0	0.0	0.0	625.7692	-663.2633	NaN	NaN	1.3	0.8956	0.0225	0.02	0.0215	0.0203	0.0202
0.0	0.0	0.0	-261.2308	3609.7367	NaN	NaN	1.078	0.896	0.0224	0.0199	0.0213	0.0203	0.0201
0.0	0.0	0.0	-768.2308	-1435.2633	NaN	NaN	0.6514	0.8954	0.0226	0.0201	0.0215	0.0203	0.0202
0.0	0.0	0.0	549.7692	1808.7367	NaN	NaN	0.7669	0.896	0.0225	0.0199	0.0213	0.0202	0.02
0.0	0.0	0.0	-155.2308	1286.7367	NaN	NaN	1.1372	0.8957	0.0226	0.02	0.0213	0.0203	0.0201
0.0	0.0	0.0	-2079.2308	-421.2633	NaN	NaN	0.1685	0.8956	0.0226	0.02	0.0214	0.0203	0.0201
0.0	0.0	0.0	1293.7692	1620.7367	NaN	NaN	0.5561	0.8955	0.0227	0.02	0.0213	0.0204	0.0201
0.0	0.0	0.0	-919.2308	505.7367	NaN	NaN	-0.3	0.8956	0.0228	0.02	0.0213	0.0204	0.02
0.0	0.0	0.0	28.7692	138.7367	NaN	NaN	0.8282	0.8955	0.0228	0.02	0.0213	0.0204	0.0201
0.0	0.0	0.0	-709.2308	714.7367	NaN	NaN	1.3	0.8957	0.0228	0.0199	0.0212	0.0204	0.0201
0.0	0.0	0.0	-2199.2308	1327.7367	NaN	NaN	-0.3	0.8957	0.0227	0.0199	0.0212	0.0204	0.02
0.0	0.0	0.0	-1295.2308	3013.7367	NaN	NaN	1.3	0.8958	0.0227	0.0199	0.0213	0.0204	0.02
0.0	0.0	0.0	-439.2308	1873.7367	NaN	NaN	1.3	0.8958	0.0226	0.02	0.0214	0.0203	0.0198
0.0	0.0	0.0	-857.2308	-2609.2633	NaN	NaN	0.7527	0.8951	0.0229	0.0202	0.0215	0.0203	0.02
0.0	0.0	0.0	-1631.2308	-993.2633	NaN	NaN	0.3785	0.8949	0.0229	0.0203	0.0216	0.0203	0.02
0.0	0.0	0.0	-675.2308	-125.2633	NaN	NaN	0.1565	0.8955	0.0228	0.0201	0.0214	0.0203	0.0199
0.0	0.0	0.0	-967.2308	1077.7367	NaN	NaN	1.3	0.8962	0.0225	0.0199	0.0213	0.0203	0.0198
0.0	0.0	0.0	-1107.2308	3562.7367	NaN	NaN	1.3	0.8962	0.0225	0.0199	0.0213	0.0204	0.0198
0.0	0.0	0.0	-1945.2308	1696.7367	NaN	NaN	-0.3	0.8961	0.0225	0.0199	0.0213	0.0204	0.0198
0.0	0.0	0.0	-1610.2308	905.7367	NaN	NaN	-0.3	0.8959	0.0225	0.02	0.0213	0.0204	0.0199
0.0	0.0	0.0	-743.2308	1707.7367	NaN	NaN	1.3	0.8958	0.0226	0.02	0.0213	0.0205	0.0199
0.0	0.0	0.0	-2073.2308	2484.7367	NaN	NaN	1.3	0.8954	0.0227	0.02	0.0214	0.0205	0.0199
0.0	0.0	0.0	-211.2308	942.7367	NaN	NaN	1.2888	0.8951	0.0227	0.0201	0.0215	0.0206	0.02
0.0	0.0	0.0	-1881.2308	1871.7367	NaN	NaN	-0.3	0.8951	0.0228	0.0201	0.0215	0.0206	0.0199
0.0	0.0	0.0	-718.2308	924.7367	NaN	NaN	1.3	0.8945	0.023	0.0202	0.0215	0.0207	0.02
0.0	0.0	0.0	-1587.2308	-188.2633	NaN	NaN	0.106	0.8943	0.0231	0.0203	0.0216	0.0207	0.0201
0.0	0.0	0.0	2057.7692	2393.7367	NaN	NaN	0.5377	0.8953	0.0227	0.0201	0.0213	0.0207	0.0199
0.0	0.0	0.0	-999.2308	864.7367	NaN	NaN	-0.3	0.8947	0.0229	0.0202	0.0215	0.0208	0.02
0.0	0.0	0.0	190.7692	926.7367	NaN	NaN	0.8293	0.8951	0.0227	0.0201	0.0214	0.0207	0.0199
0.0	0.0	0.0	-842.2308	283.7367	NaN	NaN	-0.3	0.8945	0.0229	0.0202	0.0215	0.0208	0.0201
0.0	0.0	0.0	-165.2308	1950.7367	NaN	NaN	1.0925	0.8946	0.0228	0.0202	0.0215	0.0208	0.02
0.0	0.0	0.0	-3190.2308	2499.7367	NaN	NaN	-0.3	0.8945	0.0228	0.0202	0.0215	0.0208	0.0201
0.0	0.0	0.0	-1189.2308	-1421.2633	NaN	NaN	0.5444	0.8942	0.0229	0.0203	0.0216	0.0209	0.0201
0.0	0.0	0.0	-1713.2308	1424.7367	NaN	NaN	-0.3	0.8944	0.0229	0.0202	0.0215	0.0209	0.02
0.0	0.0	0.0	-161.2308	1168.7367	NaN	NaN	1.16	0.8943	0.0229	0.0202	0.0216	0.021	0.02
0.0	0.0	0.0	-838.2308	990.7367	NaN	NaN	1.3	0.8943	0.0229	0.0203	0.0216	0.0209	0.02
0.0	0.0	0.0	-2703.2308	-1687.2633	NaN	NaN	0.3843	0.8938	0.023	0.0205	0.0216	0.021	0.0201
0.0	0.0	0.0	-1312.2308	2022.7367	NaN	NaN	1.3	0.8943	0.0228	0.0203	0.0215	0.021	0.0201
0.0	0.0	0.0	-636.2308	223.7367	NaN	NaN	-0.3	0.894	0.0228	0.0202	0.0215	0.0211	0.0202
0.0	0.0	0.0	-847.2308	3113.7367	NaN	NaN	1.3	0.8947	0.0226	0.02	0.0214	0.0212	0.0201
0.0	0.0	0.0	-1642.2308	684.7367	NaN	NaN	-0.3	0.8936	0.0229	0.0203	0.0216	0.0212	0.0203
0.0	0.0	0.0	-794.2308	701.7367	NaN	NaN	-0.3	0.8943	0.0227	0.0202	0.0215	0.0212	0.0202
0.0	0.0	0.0	-50.2308	2147.7367	NaN	NaN	1.0239	0.894	0.0227	0.0202	0.0215	0.0213	0.0203
0.0	0.0	0.0	-185.2308	848.7367	NaN	NaN	1.2792	0.8939	0.0227	0.0202	0.0216	0.0213	0.0203
0.0	0.0	0.0	-1865.2308	814.7367	NaN	NaN	-0.3	0.8937	0.0227	0.0202	0.0217	0.0213	0.0204
0.0	0.0	0.0	-1357.2308	-533.2633	NaN	NaN	0.2821	0.8935	0.0227	0.0203	0.0217	0.0214	0.0205
0.0	0.0	0.0	-1577.2308	1181.7367	NaN	NaN	-0.3	0.8939	0.0226	0.0202	0.0216	0.0213	0.0204
0.0	0.0	0.0	306.7692	817.7367	NaN	NaN	0.7272	0.8938	0.0226	0.0201	0.0216	0.0214	0.0205
0.0	0.0	0.0	-2588.2308	304.7367	NaN	NaN	-0.1335	0.8936	0.0227	0.0202	0.0216	0.0214	0.0205
0.0	0.0	0.0	-1804.2308	2622.7367	NaN	NaN	1.3	0.894	0.0226	0.0201	0.0215	0.0214	0.0204
0.0	0.0	0.0	-399.2308	813.7367	NaN	NaN	1.3	0.8938	0.0226	0.0201	0.0214	0.0215	0.0205
0.0	0.0	0.0	93.7692	635.7367	NaN	NaN	0.8715	0.8939	0.0226	0.0201	0.0213	0.0216	0.0204
0.0	0.0	0.0	508.7692	62.7367	NaN	NaN	0.1098	0.8938	0.0227	0.0201	0.0213	0.0216	0.0204
0.0	0.0	0.0	-1361.2308	1907.7367	NaN	NaN	1.3	0.8936	0.0228	0.0202	0.0212	0.0216	0.0205
0.0	0.0	0.0	-394.2308	1564.7367	NaN	NaN	1.3	0.8935	0.0228	0.0202	0.0211	0.0217	0.0206
0.0	0.0	0.0	-1907.2308	2444.7367	NaN	NaN	1.3	0.8937	0.0228	0.0202	0.0211	0.0217	0.0206
0.0	0.0	0.0	-536.2308	1725.7367	NaN	NaN	1.3	0.8935	0.0229	0.0202	0.0211	0.0217	0.0206
0.0	0.0	0.0	-10.2308	-15.2633	NaN	NaN	0.5987	0.8938	0.0229	0.0201	0.0211	0.0216	0.0205
0.0	0.0	0.0	871.7692	-1118.2633	NaN	NaN	1.3	0.8937	0.023	0.0201	0.0212	0.0216	0.0205
0.0	0.0	0.0	-319.2308	-562.2633	NaN	NaN	0.6379	0.894	0.0231	0.02	0.0212	0.0215	0.0203
0.0	0.0	0.0	-1204.2308	58.7367	NaN	NaN	-0.0513	0.8939	0.0231	0.02	0.0212	0.0214	0.0204
0.0	0.0	0.0	-673.2308	28.7367	NaN	NaN	-0.0446	0.8941	0.0231	0.02	0.021	0.0213	0.0204
0.0	0.0	0.0	-1432.2308	4400.7367	NaN	NaN	1.3	0.8954	0.0228	0.02	0.0206	0.021	0.0202
0.0	0.0	0.0	-594.2308	3058.7367	NaN	NaN	1.2411	0.8956	0.0229	0.02	0.0204	0.0209	0.0202
0.0	0.0	0.0	-1014.2308	1418.7367	NaN	NaN	1.3	0.896	0.0228	0.0199	0.0203	0.0207	0.0202
0.0	0.0	0.0	435.7692	3982.7367	NaN	NaN	0.9014	0.8958	0.0229	0.02	0.0203	0.0208	0.0202
0.0	0.0	0.0	-1047.2308	2124.7367	NaN	NaN	1.3	0.896	0.023	0.0199	0.0203	0.0206	0.0202
0.0	0.0	0.0	-1574.2308	2135.7367	NaN	NaN	1.3	0.8956	0.023	0.0199	0.0205	0.0207	0.0203
0.0	0.0	0.0	523.7692	2645.7367	NaN	NaN	0.8347	0.8957	0.0231	0.0199	0.0205	0.0207	0.0202
0.0	0.0	0.0	-482.2308	2082.7367	NaN	NaN	1.3	0.8957	0.0231	0.0198	0.0206	0.0207	0.0201
0.0	0.0	0.0	-441.2308	1559.7367	NaN	NaN	1.3	0.8958	0.0231	0.0198	0.0206	0.0207	0.02
0.0	0.0	0.0	85.7692	2043.7367	NaN	NaN	0.9597	0.8963	0.023	0.0198	0.0205	0.0205	0.0199
0.0	0.0	0.0	-1527.2308	1786.7367	NaN	NaN	1.3	0.8965	0.0229	0.0198	0.0204	0.0204	0.0199
0.0	0.0	0.0	406.7692	174.7367	NaN	NaN	0.3005	0.8969	0.0228	0.0198	0.0203	0.0204	0.0199
0.0	0.0	0.0	595.7692	3479.7367	NaN	NaN	0.8538	0.8969	0.0228	0.0199	0.0203	0.0203	0.0199
0.0	0.0	0.0	-2280.2308	2347.7367	NaN	NaN	1.3	0.8971	0.0228	0.0198	0.0203	0.0202	0.0198
0.0	0.0	0.0	-373.2308	43.7367	NaN	NaN	-0.1327	0.897	0.0228	0.0198	0.0204	0.0202	0.0198
0.0	0.0	0.0	-1546.2308	1171.7367	NaN	NaN	-0.3	0.8967	0.0229	0.0199	0.0205	0.0202	0.0198
0.0	0.0	0.0	1306.7692	1197.7367	NaN	NaN	0.4782	0.8972	0.0228	0.0199	0.0203	0.0201	0.0197
0.0	0.0	0.0	-1151.2308	520.7367	NaN	NaN	-0.3	0.8972	0.0228	0.0199	0.0203	0.02	0.0198
0.0	0.0	0.0	93.7692	1588.7367	NaN	NaN	0.9443	0.8976	0.0227	0.02	0.0201	0.0199	0.0197
0.0	0.0	0.0	1064.7692	1470.7367	NaN	NaN	0.5801	0.8978	0.0226	0.0199	0.02	0.0198	0.0198
0.0	0.0	0.0	-370.2308	691.7367	NaN	NaN	1.3	0.8971	0.0227	0.02	0.0202	0.02	0.02
0.0	0.0	0.0	-255.2308	4258.7367	NaN	NaN	1.0638	0.8968	0.0228	0.02	0.0202	0.02	0.02
0.0	0.0	0.0	-1214.2308	3447.7367	NaN	NaN	1.3	0.8961	0.023	0.0201	0.0205	0.0202	0.0201
0.0	0.0	0.0	-1517.2308	-211.2633	NaN	NaN	0.1222	0.8946	0.0233	0.0202	0.0209	0.0206	0.0203
0.0	0.0	0.0	-935.2308	1777.7367	NaN	NaN	1.3	0.8941	0.0234	0.0203	0.0212	0.0207	0.0203
0.0	0.0	0.0	-2325.2308	-74.2633	NaN	NaN	0.0309	0.8939	0.0234	0.0203	0.0213	0.0207	0.0204
0.0	0.0	0.0	1236.7692	2204.7367	NaN	NaN	0.6406	0.8947	0.0231	0.0204	0.0209	0.0206	0.0202
0.0	0.0	0.0	21.7692	1223.7367	NaN	NaN	0.9825	0.8949	0.0232	0.0204	0.0208	0.0206	0.0202
0.0	0.0	0.0	-67.2308	2431.7367	NaN	NaN	1.0284	0.8958	0.0229	0.0203	0.0206	0.0203	0.0201
0.0	0.0	0.0	-744.2308	-2093.2633	NaN	NaN	0.7377	0.8942	0.0232	0.0204	0.0213	0.0207	0.0203
0.0	0.0	0.0	1034.7692	-378.2633	NaN	NaN	-0.3	0.8941	0.0231	0.0204	0.0214	0.0208	0.0202
0.0	0.0	0.0	-439.2308	-127.2633	NaN	NaN	0.2247	0.8938	0.0232	0.0204	0.0216	0.0208	0.0203
0.0	0.0	0.0	-1395.2308	415.7367	NaN	NaN	-0.3	0.8938	0.0231	0.0204	0.0216	0.0208	0.0203
0.0	0.0	0.0	-1456.2308	1475.7367	NaN	NaN	1.3	0.8938	0.0232	0.0204	0.0216	0.0209	0.0202
0.0	0.0	0.0	507.7692	361.7367	NaN	NaN	0.416	0.8937	0.0232	0.0204	0.0215	0.0209	0.0202
0.0	0.0	0.0	131.7692	-112.2633	NaN	NaN	-0.3	0.8934	0.0233	0.0205	0.0216	0.0209	0.0203
0.0	0.0	0.0	-1687.2308	2774.7367	NaN	NaN	1.3	0.8938	0.0233	0.0205	0.0213	0.0208	0.0203
0.0	0.0	0.0	-523.2308	542.7367	NaN	NaN	1.3	0.8937	0.0233	0.0205	0.0214	0.0208	0.0204
0.0	0.0	0.0	-398.2308	920.7367	NaN	NaN	1.3	0.8937	0.0232	0.0205	0.0214	0.0208	0.0204
0.0	0.0	0.0	217.7692	-584.2633	NaN	NaN	1.3	0.8935	0.0231	0.0204	0.0217	0.0208	0.0204
0.0	0.0	0.0	51.7692	327.7367	NaN	NaN	0.8636	0.8931	0.0232	0.0204	0.022	0.021	0.0204
0.0	0.0	0.0	-1408.2308	-651.2633	NaN	NaN	0.3162	0.8929	0.0233	0.0204	0.022	0.021	0.0204
0.0	0.0	0.0	-1060.2308	-1055.2633	NaN	NaN	0.4988	0.8931	0.0232	0.0204	0.0219	0.0209	0.0205
0.0	0.0	0.0	-1807.2308	-769.2633	NaN	NaN	0.2986	0.8934	0.023	0.0204	0.0219	0.0209	0.0204
0.0	0.0	0.0	-543.2308	4036.7367	NaN	NaN	1.1555	0.8943	0.0229	0.0204	0.0214	0.0207	0.0204
0.0	0.0	0.0	-28.2308	-548.2633	NaN	NaN	0.951	0.8945	0.023	0.0204	0.0211	0.0206	0.0205
0.0	0.0	0.0	3074.7692	3397.7367	NaN	NaN	0.5249	0.8955	0.0229	0.0203	0.0206	0.0202	0.0205
0.0	0.0	0.0	-465.2308	1160.7367	NaN	NaN	1.3	0.8949	0.023	0.0202	0.0209	0.0205	0.0205
0.0	0.0	0.0	-2777.2308	-13.2633	NaN	NaN	0.0048	0.8942	0.0231	0.0203	0.0211	0.0207	0.0205
0.0	0.0	0.0	-805.2308	3158.7367	NaN	NaN	1.3	0.8943	0.0231	0.0203	0.0209	0.0207	0.0207
0.0	0.0	0.0	-1296.2308	2624.7367	NaN	NaN	1.3	0.8944	0.0231	0.0203	0.0209	0.0207	0.0206
0.0	0.0	0.0	877.7692	16.7367	NaN	NaN	0.0187	0.8939	0.0232	0.0203	0.0211	0.0209	0.0206
0.0	0.0	0.0	957.7692	-2385.2633	NaN	NaN	1.3	0.8937	0.0233	0.0203	0.0212	0.021	0.0206
0.0	0.0	0.0	-630.2308	1469.7367	NaN	NaN	1.3	0.8952	0.023	0.0202	0.0205	0.0207	0.0204
0.0	0.0	0.0	-561.2308	3566.7367	NaN	NaN	1.1867	0.8958	0.023	0.0202	0.0202	0.0204	0.0204
0.0	0.0	0.0	177.7692	2851.7367	NaN	NaN	0.9413	0.8963	0.0229	0.0201	0.02	0.0203	0.0204
0.0	0.0	0.0	1200.7692	704.7367	NaN	NaN	0.3698	0.8962	0.023	0.0201	0.02	0.0203	0.0204
0.0	0.0	0.0	-828.2308	2540.7367	NaN	NaN	1.3	0.8964	0.023	0.0201	0.02	0.0202	0.0204
0.0	0.0	0.0	-798.2308	1514.7367	NaN	NaN	1.3	0.8958	0.0231	0.0201	0.0202	0.0204	0.0204
0.0	0.0	0.0	-498.2308	3071.7367	NaN	NaN	1.1936	0.8955	0.0231	0.0201	0.0203	0.0206	0.0204
0.0	0.0	0.0	214.7692	-636.2633	NaN	NaN	1.3	0.8952	0.0231	0.0201	0.0205	0.0208	0.0203
0.0	0.0	0.0	-1845.2308	3289.7367	NaN	NaN	1.3	0.8958	0.0229	0.0201	0.0203	0.0207	0.0202
0.0	0.0	0.0	-2932.2308	364.7367	NaN	NaN	-0.1421	0.8956	0.023	0.02	0.0205	0.0207	0.0202
0.0	0.0	0.0	-612.2308	1133.7367	NaN	NaN	1.3	0.8963	0.0227	0.02	0.0204	0.0206	0.02
0.0	0.0	0.0	-2176.2308	-63.2633	NaN	NaN	0.0282	0.8963	0.0227	0.02	0.0204	0.0206	0.02
0.0	0.0	0.0	-516.2308	4039.7367	NaN	NaN	1.1465	0.8974	0.0225	0.02	0.02	0.0203	0.0199
0.0	0.0	0.0	739.7692	-176.2633	NaN	NaN	-0.3	0.8973	0.0225	0.02	0.0201	0.0203	0.0199
0.0	0.0	0.0	-810.2308	2681.7367	NaN	NaN	1.3	0.8976	0.0224	0.02	0.0199	0.0202	0.0198
0.0	0.0	0.0	-1737.2308	1221.7367	NaN	NaN	-0.3	0.8971	0.0226	0.02	0.0201	0.0204	0.0199
0.0	0.0	0.0	-1197.2308	1430.7367	NaN	NaN	1.3	0.8978	0.0224	0.0199	0.0199	0.0202	0.0198
0.0	0.0	0.0	-1201.2308	679.7367	NaN	NaN	-0.3	0.8968	0.0226	0.02	0.0202	0.0204	0.02
0.0	0.0	0.0	-634.2308	-68.2633	NaN	NaN	0.0972	0.8972	0.0225	0.02	0.02	0.0203	0.02
0.0	0.0	0.0	-1149.2308	2932.7367	NaN	NaN	1.3	0.8969	0.0226	0.0201	0.0199	0.0203	0.0201
0.0	0.0	0.0	-2506.2308	2157.7367	NaN	NaN	-0.3	0.8967	0.0227	0.0202	0.0201	0.0203	0.0201
0.0	0.0	0.0	1675.7692	1206.7367	NaN	NaN	0.4186	0.897	0.0227	0.0202	0.02	0.0202	0.02
0.0	0.0	0.0	-170.2308	-2345.2633	NaN	NaN	0.9323	0.8965	0.0228	0.0201	0.0202	0.0203	0.0201
0.0	0.0	0.0	-811.2308	1650.7367	NaN	NaN	1.3	0.8975	0.0225	0.0201	0.0199	0.0201	0.0199
0.0	0.0	0.0	-1485.2308	3024.7367	NaN	NaN	1.3	0.8973	0.0226	0.0201	0.0198	0.0201	0.0201
0.0	0.0	0.0	-2182.2308	2441.7367	NaN	NaN	1.3	0.8968	0.0227	0.0201	0.0199	0.0202	0.0202
0.0	0.0	0.0	497.7692	3712.7367	NaN	NaN	0.8818	0.8965	0.0228	0.0202	0.0199	0.0203	0.0202
0.0	0.0	0.0	-1489.2308	2862.7367	NaN	NaN	1.3	0.8964	0.0229	0.0201	0.0201	0.0203	0.0202
0.0	0.0	0.0	-1343.2308	-755.2633	NaN	NaN	0.3599	0.896	0.023	0.0201	0.0203	0.0205	0.0201
0.0	0.0	0.0	200.7692	3143.7367	NaN	NaN	0.94	0.8961	0.023	0.0202	0.0201	0.0205	0.0202
0.0	0.0	0.0	-568.2308	-509.2633	NaN	NaN	0.4726	0.8957	0.0231	0.0201	0.0203	0.0206	0.0201
0.0	0.0	0.0	800.7692	1772.7367	NaN	NaN	0.6888	0.896	0.023	0.0201	0.0203	0.0206	0.0201
0.0	0.0	0.0	-206.2308	132.7367	NaN	NaN	-0.3	0.8957	0.023	0.02	0.0204	0.0207	0.0201
0.0	0.0	0.0	-1748.2308	1069.7367	NaN	NaN	-0.3	0.8957	0.023	0.0201	0.0203	0.0207	0.0202
0.0	0.0	0.0	1061.7692	2647.7367	NaN	NaN	0.7138	0.8956	0.023	0.0201	0.0203	0.0208	0.0202
0.0	0.0	0.0	-287.2308	438.7367	NaN	NaN	1.3	0.8953	0.023	0.0201	0.0206	0.0209	0.0202
0.0	0.0	0.0	-1704.2308	-458.2633	NaN	NaN	0.2119	0.8942	0.0232	0.0202	0.021	0.0212	0.0202
0.0	0.0	0.0	-283.2308	-1830.2633	NaN	NaN	0.866	0.8945	0.0231	0.0201	0.021	0.021	0.0202
0.0	0.0	0.0	-1110.2308	2280.7367	NaN	NaN	1.3	0.8954	0.0228	0.0201	0.0206	0.0209	0.0201
0.0	0.0	0.0	-350.2308	1233.7367	NaN	NaN	1.3	0.8956	0.0228	0.0201	0.0205	0.0208	0.0202
0.0	0.0	0.0	-1444.2308	2465.7367	NaN	NaN	1.3	0.896	0.0227	0.0201	0.0203	0.0207	0.0201
0.0	0.0	0.0	-1376.2308	527.7367	NaN	NaN	-0.3	0.8954	0.0229	0.0202	0.0205	0.0209	0.0201
0.0	0.0	0.0	730.7692	303.7367	NaN	NaN	0.2936	0.8954	0.0229	0.0202	0.0206	0.0209	0.0201
0.0	0.0	0.0	-2453.2308	-417.2633	NaN	NaN	0.1454	0.8946	0.023	0.0202	0.0209	0.0211	0.0203
0.0	0.0	0.0	-323.2308	-725.2633	NaN	NaN	0.6917	0.8952	0.0229	0.0201	0.0207	0.0209	0.0202
0.0	0.0	0.0	-698.2308	5234.7367	NaN	NaN	1.1539	0.8959	0.0228	0.0201	0.0204	0.0208	0.0201
0.0	0.0	0.0	-1652.2308	1856.7367	NaN	NaN	1.3	0.8956	0.023	0.0201	0.0205	0.0208	0.02
0.0	0.0	0.0	-376.2308	-36.2633	NaN	NaN	0.0879	0.8958	0.023	0.0201	0.0204	0.0208	0.0199
0.0	0.0	0.0	-1255.2308	2100.7367	NaN	NaN	1.3	0.8965	0.023	0.02	0.02	0.0206	0.0198
0.0	0.0	0.0	1013.7692	1653.7367	NaN	NaN	0.62	0.8965	0.023	0.0202	0.0198	0.0206	0.02
0.0	0.0	0.0	70.7692	2520.7367	NaN	NaN	0.9727	0.8962	0.023	0.0202	0.0198	0.0206	0.0202
0.0	0.0	0.0	-1245.2308	3641.7367	NaN	NaN	1.3	0.8956	0.0232	0.0204	0.0199	0.0206	0.0203
0.0	0.0	0.0	-1328.2308	1897.7367	NaN	NaN	1.3	0.8954	0.0235	0.0202	0.0201	0.0208	0.0202
0.0	0.0	0.0	-326.2308	1339.7367	NaN	NaN	1.3	0.8947	0.0235	0.0201	0.0205	0.021	0.0202
0.0	0.0	0.0	-2342.2308	-2115.2633	NaN	NaN	0.4745	0.8938	0.0237	0.0202	0.0208	0.0213	0.0203
0.0	0.0	0.0	-2373.2308	2744.7367	NaN	NaN	1.3	0.8953	0.0234	0.0201	0.0202	0.0209	0.02
0.0	0.0	0.0	-3.2308	415.7367	NaN	NaN	1.0078	0.8959	0.0233	0.0201	0.02	0.0208	0.02
0.0	0.0	0.0	-618.2308	1824.7367	NaN	NaN	1.3	0.8964	0.0231	0.02	0.0197	0.0207	0.02
0.0	0.0	0.0	-799.2308	393.7367	NaN	NaN	-0.3	0.8964	0.0231	0.02	0.0196	0.0207	0.0202
0.0	0.0	0.0	-188.2308	6301.7367	NaN	NaN	1.0308	0.8965	0.0231	0.02	0.0194	0.0206	0.0204
0.0	0.0	0.0	-2153.2308	2553.7367	NaN	NaN	1.3	0.8959	0.0234	0.02	0.0195	0.0208	0.0205
0.0	0.0	0.0	-2310.2308	2984.7367	NaN	NaN	1.3	0.8957	0.0234	0.0201	0.0196	0.0209	0.0204
0.0	0.0	0.0	-1294.2308	2361.7367	NaN	NaN	1.3	0.8951	0.0237	0.0201	0.0198	0.0211	0.0203
0.0	0.0	0.0	-50.2308	1818.7367	NaN	NaN	1.0284	0.8949	0.0236	0.0201	0.0198	0.0212	0.0203
0.0	0.0	0.0	-1582.2308	3627.7367	NaN	NaN	1.3	0.8948	0.0236	0.0201	0.0199	0.0213	0.0203
0.0	0.0	0.0	-866.2308	610.7367	NaN	NaN	-0.3	0.8947	0.0236	0.0201	0.0199	0.0214	0.0204
0.0	0.0	0.0	-2576.2308	2686.7367	NaN	NaN	1.3	0.8947	0.0235	0.0202	0.0199	0.0214	0.0205
0.0	0.0	0.0	-575.2308	1084.7367	NaN	NaN	1.3	0.8948	0.0234	0.0202	0.0198	0.0213	0.0205
0.0	0.0	0.0	-255.2308	1318.7367	NaN	NaN	1.24	0.895	0.0234	0.0201	0.0198	0.0212	0.0204
0.0	0.0	0.0	-820.2308	1116.7367	NaN	NaN	1.3	0.8952	0.0235	0.0201	0.0199	0.0211	0.0202
0.0	0.0	0.0	-1870.2308	-731.2633	NaN	NaN	0.2811	0.8953	0.0236	0.0201	0.02	0.0211	0.02
0.0	0.0	0.0	1926.7692	-952.2633	NaN	NaN	-0.3	0.8957	0.0234	0.02	0.0199	0.0211	0.0199
0.0	0.0	0.0	-689.2308	-393.2633	NaN	NaN	0.3633	0.8962	0.0231	0.0199	0.0197	0.0211	0.0199
0.0	0.0	0.0	-55.2308	1422.7367	NaN	NaN	1.0404	0.8967	0.0229	0.0198	0.0195	0.021	0.0201
0.0	0.0	0.0	-1559.2308	2872.7367	NaN	NaN	1.3	0.8968	0.0228	0.0198	0.0193	0.0209	0.0204
0.0	0.0	0.0	-2739.2308	1228.7367	NaN	NaN	-0.3	0.8961	0.0229	0.0199	0.0195	0.0211	0.0205
0.0	0.0	0.0	-124.2308	3331.7367	NaN	NaN	1.0387	0.8956	0.023	0.0201	0.0197	0.0211	0.0205
0.0	0.0	0.0	-2000.2308	-300.2633	NaN	NaN	0.1305	0.8945	0.0236	0.0202	0.0202	0.0213	0.0204
0.0	0.0	0.0	-1153.2308	2219.7367	NaN	NaN	1.3	0.8953	0.0233	0.0202	0.02	0.021	0.0203
0.0	0.0	0.0	-1432.2308	-2004.2633	NaN	NaN	0.5832	0.8958	0.0232	0.0201	0.0199	0.0208	0.0202
0.0	0.0	0.0	454.7692	3663.7367	NaN	NaN	0.8896	0.8965	0.0227	0.0202	0.0196	0.0207	0.0203
0.0	0.0	0.0	-443.2308	2038.7367	NaN	NaN	1.2778	0.8964	0.0227	0.0201	0.0196	0.0207	0.0204
0.0	0.0	0.0	-1781.2308	3566.7367	NaN	NaN	1.3	0.8962	0.0227	0.0202	0.0196	0.0207	0.0205
0.0	0.0	0.0	166.7692	2499.7367	NaN	NaN	0.9375	0.8955	0.0229	0.0203	0.0198	0.0209	0.0206
0.0	0.0	0.0	-2176.2308	3824.7367	NaN	NaN	1.3	0.8956	0.023	0.0202	0.0198	0.0208	0.0205
0.0	0.0	0.0	-1568.2308	-1352.2633	NaN	NaN	0.463	0.8955	0.0232	0.0201	0.0199	0.0208	0.0204
0.0	0.0	0.0	176.7692	1965.7367	NaN	NaN	0.9175	0.8958	0.023	0.0203	0.0198	0.0207	0.0205
0.0	0.0	0.0	2148.7692	1156.7367	NaN	NaN	0.3499	0.8959	0.023	0.0203	0.0197	0.0205	0.0206
0.0	0.0	0.0	-491.2308	672.7367	NaN	NaN	1.3	0.897	0.0227	0.0201	0.0194	0.0203	0.0205
0.0	0.0	0.0	2781.7692	2312.7367	NaN	NaN	0.454	0.8965	0.0227	0.0203	0.0193	0.0202	0.0208
0.0	0.0	0.0	-750.2308	2532.7367	NaN	NaN	1.3	0.8968	0.0228	0.0202	0.0192	0.0202	0.0208
0.0	0.0	0.0	-255.2308	3579.7367	NaN	NaN	1.0768	0.8965	0.0228	0.0202	0.0193	0.0203	0.0208
0.0	0.0	0.0	-1094.2308	540.7367	NaN	NaN	-0.3	0.897	0.023	0.0199	0.0194	0.0203	0.0204
0.0	0.0	0.0	-1816.2308	615.7367	NaN	NaN	-0.3	0.8971	0.0231	0.0198	0.0196	0.0203	0.0201
0.0	0.0	0.0	-43.2308	699.7367	NaN	NaN	1.0658	0.8975	0.0231	0.0197	0.0195	0.0201	0.02
0.0	0.0	0.0	-204.2308	1914.7367	NaN	NaN	1.1194	0.8979	0.0227	0.02	0.0193	0.0199	0.0202
0.0	0.0	0.0	952.7692	2654.7367	NaN	NaN	0.7359	0.898	0.0227	0.0202	0.0191	0.0196	0.0205
0.0	0.0	0.0	182.7692	3135.7367	NaN	NaN	0.9449	0.898	0.0227	0.0203	0.019	0.0195	0.0206
0.0	0.0	0.0	-435.2308	2048.7367	NaN	NaN	1.2697	0.8976	0.0229	0.0202	0.0191	0.0196	0.0206
0.0	0.0	0.0	-1138.2308	1101.7367	NaN	NaN	-0.3	0.898	0.0228	0.02	0.0192	0.0197	0.0204
0.0	0.0	0.0	-1121.2308	3062.7367	NaN	NaN	1.3	0.8981	0.023	0.0197	0.0195	0.0198	0.02
0.0	0.0	0.0	-1452.2308	807.7367	NaN	NaN	-0.3	0.8986	0.0231	0.0195	0.0196	0.0197	0.0196
0.0	0.0	0.0	-2103.2308	-72.2633	NaN	NaN	0.0332	0.8985	0.0231	0.0195	0.0196	0.0197	0.0195
0.0	0.0	0.0	-450.2308	3045.7367	NaN	NaN	1.1735	0.8984	0.023	0.0196	0.0196	0.0197	0.0196
0.0	0.0	0.0	689.7692	3116.7367	NaN	NaN	0.8188	0.898	0.023	0.0198	0.0196	0.0198	0.0197
0.0	0.0	0.0	-1779.2308	323.7367	NaN	NaN	-0.2224	0.8988	0.0229	0.0196	0.0194	0.0197	0.0195
0.0	0.0	0.0	-316.2308	411.7367	NaN	NaN	1.3	0.8989	0.0229	0.0197	0.0194	0.0196	0.0196
0.0	0.0	0.0	-418.2308	2438.7367	NaN	NaN	1.207	0.8989	0.0229	0.0197	0.0193	0.0196	0.0196
0.0	0.0	0.0	-746.2308	916.7367	NaN	NaN	1.3	0.8988	0.0228	0.0197	0.0193	0.0196	0.0197
0.0	0.0	0.0	-1879.2308	2023.7367	NaN	NaN	1.3	0.8984	0.0229	0.0198	0.0194	0.0197	0.0197
0.0	0.0	0.0	-592.2308	2571.7367	NaN	NaN	1.2992	0.8982	0.0229	0.0199	0.0195	0.0197	0.0198
0.0	0.0	0.0	-880.2308	118.7367	NaN	NaN	-0.1559	0.8986	0.0228	0.0198	0.0195	0.0197	0.0196
0.0	0.0	0.0	-2568.2308	-260.2633	NaN	NaN	0.092	0.8984	0.0227	0.0198	0.0196	0.0198	0.0197
0.0	0.0	0.0	-403.2308	1300.7367	NaN	NaN	1.3	0.8983	0.0228	0.0198	0.0196	0.0198	0.0196
0.0	0.0	0.0	-1347.2308	2263.7367	NaN	NaN	1.3	0.8984	0.0227	0.0198	0.0196	0.0199	0.0197
0.0	0.0	0.0	-509.2308	2002.7367	NaN	NaN	1.3	0.8984	0.0226	0.0198	0.0195	0.0199	0.0197
0.0	0.0	0.0	-1581.2308	2277.7367	NaN	NaN	1.3	0.8982	0.0227	0.0198	0.0195	0.02	0.0198
0.0	0.0	0.0	119.7692	1559.7367	NaN	NaN	0.9287	0.898	0.0227	0.0199	0.0194	0.02	0.0199
0.0	0.0	0.0	1041.7692	4303.7367	NaN	NaN	0.8051	0.898	0.0228	0.0199	0.0194	0.0199	0.0199
0.0	0.0	0.0	-1113.2308	951.7367	NaN	NaN	-0.3	0.8974	0.0231	0.0199	0.0197	0.0201	0.0198
0.0	0.0	0.0	-3422.2308	1245.7367	NaN	NaN	-0.3	0.8966	0.0231	0.02	0.0201	0.0203	0.02
0.0	0.0	0.0	-1028.2308	596.7367	NaN	NaN	-0.3	0.8961	0.0231	0.0201	0.0202	0.0204	0.0201
0.0	0.0	0.0	-360.2308	1221.7367	NaN	NaN	1.3	0.896	0.023	0.0201	0.0203	0.0205	0.0201
0.0	0.0	0.0	753.7692	-246.2633	NaN	NaN	-0.3	0.8958	0.023	0.0202	0.0203	0.0205	0.0202
0.0	0.0	0.0	-806.2308	303.7367	NaN	NaN	-0.3	0.8958	0.023	0.0202	0.0202	0.0206	0.0202
0.0	0.0	0.0	-1168.2308	2575.7367	NaN	NaN	1.3	0.896	0.023	0.0203	0.02	0.0205	0.0203
0.0	0.0	0.0	-3035.2308	3097.7367	NaN	NaN	1.3	0.8965	0.0228	0.0202	0.0199	0.0202	0.0204
0.0	0.0	0.0	-735.2308	676.7367	NaN	NaN	-0.3	0.8966	0.0228	0.0203	0.0198	0.0202	0.0204
0.0	0.0	0.0	449.7692	4245.7367	NaN	NaN	0.9042	0.8966	0.0228	0.0203	0.0198	0.0201	0.0204
0.0	0.0	0.0	-680.2308	839.7367	NaN	NaN	1.3	0.8962	0.023	0.0202	0.0201	0.0203	0.0203
0.0	0.0	0.0	130.7692	1192.7367	NaN	NaN	0.9012	0.8959	0.023	0.0202	0.0203	0.0204	0.0203
0.0	0.0	0.0	-2297.2308	1064.7367	NaN	NaN	-0.3	0.895	0.0231	0.0202	0.0206	0.0206	0.0204
0.0	0.0	0.0	-340.2308	-614.2633	NaN	NaN	0.6435	0.8955	0.023	0.0202	0.0204	0.0206	0.0203
0.0	0.0	0.0	424.7692	-27.2633	NaN	NaN	-0.0686	0.896	0.0229	0.0201	0.0203	0.0204	0.0203
0.0	0.0	0.0	-520.2308	1201.7367	NaN	NaN	1.3	0.8965	0.0228	0.0201	0.0201	0.0203	0.0202
0.0	0.0	0.0	1785.7692	-131.2633	NaN	NaN	-0.0793	0.8968	0.0228	0.0201	0.0199	0.0202	0.0202
0.0	0.0	0.0	-447.2308	1045.7367	NaN	NaN	1.3	0.8969	0.0228	0.0201	0.0198	0.0201	0.0202
0.0	0.0	0.0	-139.2308	1556.7367	NaN	NaN	1.0982	0.8971	0.0228	0.0201	0.0198	0.0201	0.0202
0.0	0.0	0.0	465.7692	1506.7367	NaN	NaN	0.7639	0.8971	0.0227	0.02	0.0199	0.0201	0.0202
0.0	0.0	0.0	-1439.2308	-839.2633	NaN	NaN	0.3683	0.8967	0.0228	0.02	0.02	0.0202	0.0202
0.0	0.0	0.0	-1921.2308	3825.7367	NaN	NaN	1.3	0.8973	0.0227	0.02	0.0198	0.0201	0.0202
0.0	0.0	0.0	-564.2308	2902.7367	NaN	NaN	1.2413	0.897	0.0227	0.02	0.02	0.0201	0.0202
0.0	0.0	0.0	-936.2308	-348.2633	NaN	NaN	0.2711	0.8967	0.0226	0.02	0.0202	0.0202	0.0203
0.0	0.0	0.0	-472.2308	345.7367	NaN	NaN	-0.3	0.8972	0.0225	0.0199	0.02	0.0201	0.0202
0.0	0.0	0.0	-1535.2308	4165.7367	NaN	NaN	1.3	0.8977	0.0225	0.02	0.0198	0.0198	0.0202
0.0	0.0	0.0	-793.2308	1032.7367	NaN	NaN	1.3	0.8975	0.0225	0.02	0.0199	0.0199	0.0203
0.0	0.0	0.0	-381.2308	789.7367	NaN	NaN	1.3	0.8977	0.0224	0.0199	0.0199	0.0199	0.0202
0.0	0.0	0.0	-2173.2308	1997.7367	NaN	NaN	-0.3	0.8975	0.0225	0.02	0.0199	0.0199	0.0202
0.0	0.0	0.0	-1700.2308	4546.7367	NaN	NaN	1.3	0.8977	0.0224	0.02	0.0198	0.0198	0.0202
0.0	0.0	0.0	-342.2308	3039.7367	NaN	NaN	1.1269	0.8974	0.0225	0.02	0.0199	0.0199	0.0203
0.0	0.0	0.0	356.7692	1070.7367	NaN	NaN	0.7501	0.8975	0.0225	0.0199	0.02	0.02	0.0201
0.0	0.0	0.0	-420.2308	1029.7367	NaN	NaN	1.3	0.8972	0.0226	0.0199	0.0201	0.02	0.0201
0.0	0.0	0.0	-1031.2308	172.7367	NaN	NaN	-0.2012	0.8972	0.0226	0.02	0.02	0.0201	0.0202
0.0	0.0	0.0	-881.2308	2196.7367	NaN	NaN	1.3	0.8972	0.0225	0.0201	0.0199	0.02	0.0204
0.0	0.0	0.0	-58.2308	2600.7367	NaN	NaN	1.0229	0.8968	0.0226	0.0202	0.02	0.0201	0.0204
0.0	0.0	0.0	-599.2308	696.7367	NaN	NaN	1.3	0.8965	0.0227	0.0202	0.0202	0.0201	0.0204
0.0	0.0	0.0	-1229.2308	820.7367	NaN	NaN	-0.3	0.896	0.0228	0.0202	0.0204	0.0202	0.0203
0.0	0.0	0.0	-2378.2308	896.7367	NaN	NaN	-0.3	0.8956	0.0229	0.0203	0.0207	0.0202	0.0203
0.0	0.0	0.0	1825.7692	511.7367	NaN	NaN	0.2189	0.8961	0.0228	0.0202	0.0206	0.0202	0.0201
0.0	0.0	0.0	-2481.2308	-1336.2633	NaN	NaN	0.35	0.8957	0.023	0.0201	0.0208	0.0202	0.0201
0.0	0.0	0.0	308.7692	1578.7367	NaN	NaN	0.8364	0.8968	0.0226	0.0201	0.0204	0.02	0.02
0.0	0.0	0.0	-1267.2308	710.7367	NaN	NaN	-0.3	0.8968	0.0227	0.02	0.0202	0.0201	0.0202
0.0	0.0	0.0	-978.2308	2776.7367	NaN	NaN	1.3	0.8972	0.0226	0.02	0.02	0.0201	0.0202
0.0	0.0	0.0	-1851.2308	1489.7367	NaN	NaN	-0.3	0.8963	0.0228	0.0201	0.0204	0.0201	0.0203
0.0	0.0	0.0	-209.2308	-306.2633	NaN	NaN	0.5941	0.8962	0.0229	0.02	0.0206	0.0202	0.0201
0.0	0.0	0.0	-988.2308	-251.2633	NaN	NaN	0.2027	0.8957	0.0231	0.02	0.0208	0.0203	0.0201
0.0	0.0	0.0	-1930.2308	1516.7367	NaN	NaN	-0.3	0.8963	0.0229	0.0199	0.0207	0.0201	0.02
0.0	0.0	0.0	-1498.2308	504.7367	NaN	NaN	-0.3	0.8962	0.023	0.0199	0.0208	0.0201	0.02
0.0	0.0	0.0	-1596.2308	2006.7367	NaN	NaN	1.3	0.8967	0.0227	0.0199	0.0206	0.0201	0.0199
0.0	0.0	0.0	-84.2308	228.7367	NaN	NaN	1.3	0.897	0.0226	0.0199	0.0205	0.02	0.0199
0.0	0.0	0.0	-2674.2308	650.7367	NaN	NaN	-0.3	0.8971	0.0226	0.0199	0.0206	0.02	0.0199
0.0	0.0	0.0	-1379.2308	887.7367	NaN	NaN	-0.3	0.8971	0.0225	0.0199	0.0207	0.02	0.0198
0.0	0.0	0.0	-1484.2308	-603.2633	NaN	NaN	0.289	0.8968	0.0226	0.0199	0.0208	0.02	0.0199
0.0	0.0	0.0	-2271.2308	179.7367	NaN	NaN	-0.0859	0.8966	0.0227	0.02	0.0208	0.02	0.02
0.0	0.0	0.0	-1753.2308	2501.7367	NaN	NaN	1.3	0.8967	0.0226	0.02	0.0207	0.0199	0.02
0.0	0.0	0.0	-1417.2308	1934.7367	NaN	NaN	1.3	0.8966	0.0225	0.0202	0.0205	0.0199	0.0202
0.0	0.0	0.0	-1627.2308	416.7367	NaN	NaN	-0.3	0.8966	0.0226	0.0202	0.0204	0.0199	0.0203
0.0	0.0	0.0	1170.7692	4248.7367	NaN	NaN	0.784	0.8966	0.0226	0.0204	0.0201	0.0199	0.0203
0.0	0.0	0.0	-1319.2308	21.7367	NaN	NaN	-0.0168	0.8963	0.0227	0.0203	0.0203	0.02	0.0204
0.0	0.0	0.0	-778.2308	827.7367	NaN	NaN	1.3	0.8961	0.0227	0.0204	0.0203	0.0201	0.0205
0.0	0.0	0.0	-2147.2308	5245.7367	NaN	NaN	1.3	0.8958	0.0228	0.0203	0.0204	0.0202	0.0205
0.0	0.0	0.0	-407.2308	728.7367	NaN	NaN	1.3	0.8953	0.0229	0.0203	0.0207	0.0203	0.0205
0.0	0.0	0.0	-2393.2308	625.7367	NaN	NaN	-0.3	0.8942	0.0231	0.0203	0.0213	0.0205	0.0206
0.0	0.0	0.0	-2268.2308	2398.7367	NaN	NaN	1.3	0.8947	0.023	0.0202	0.0212	0.0204	0.0204
0.0	0.0	0.0	-995.2308	-63.2633	NaN	NaN	0.0598	0.8946	0.0231	0.0203	0.0212	0.0205	0.0204
0.0	0.0	0.0	-1317.2308	345.7367	NaN	NaN	-0.3	0.8949	0.0229	0.0202	0.0211	0.0205	0.0204
0.0	0.0	0.0	9.7692	1028.7367	NaN	NaN	0.9906	0.8953	0.0228	0.0202	0.021	0.0204	0.0203
0.0	0.0	0.0	-1479.2308	1139.7367	NaN	NaN	-0.3	0.8951	0.0227	0.0203	0.021	0.0205	0.0204
0.0	0.0	0.0	-1820.2308	627.7367	NaN	NaN	-0.3	0.8951	0.0226	0.0204	0.0209	0.0205	0.0204
0.0	0.0	0.0	-1548.2308	3719.7367	NaN	NaN	1.3	0.8955	0.0225	0.0203	0.0208	0.0205	0.0204
0.0	0.0	0.0	-937.2308	401.7367	NaN	NaN	-0.3	0.8946	0.0226	0.0205	0.0212	0.0206	0.0206
0.0	0.0	0.0	-1700.2308	-560.2633	NaN	NaN	0.2478	0.8946	0.0227	0.0204	0.0213	0.0206	0.0205
0.0	0.0	0.0	-326.2308	1197.7367	NaN	NaN	1.3	0.8944	0.0227	0.0204	0.0214	0.0207	0.0205
0.0	0.0	0.0	-2198.2308	1672.7367	NaN	NaN	-0.3	0.8942	0.0227	0.0204	0.0214	0.0207	0.0205
0.0	0.0	0.0	-2178.2308	-254.2633	NaN	NaN	0.1045	0.8939	0.0228	0.0205	0.0215	0.0208	0.0205
0.0	0.0	0.0	-2365.2308	1326.7367	NaN	NaN	-0.3	0.8941	0.0228	0.0205	0.0214	0.0208	0.0205
0.0	0.0	0.0	-1052.2308	-734.2633	NaN	NaN	0.411	0.8939	0.0227	0.0205	0.0215	0.0208	0.0205
0.0	0.0	0.0	775.7692	-13.2633	NaN	NaN	-0.0174	0.8943	0.0225	0.0206	0.0213	0.0208	0.0205
0.0	0.0	0.0	-1734.2308	202.7367	NaN	NaN	-0.1324	0.8942	0.0224	0.0207	0.0214	0.0208	0.0206
0.0	0.0	0.0	-624.2308	2348.7367	NaN	NaN	1.3	0.8945	0.0223	0.0206	0.0213	0.0208	0.0206
0.0	0.0	0.0	104.7692	-722.2633	NaN	NaN	1.1697	0.8938	0.0223	0.0207	0.0215	0.0209	0.0208
0.0	0.0	0.0	-677.2308	2147.7367	NaN	NaN	1.3	0.8942	0.0223	0.0206	0.0214	0.0209	0.0206
0.0	0.0	0.0	-2882.2308	178.7367	NaN	NaN	-0.0661	0.893	0.0227	0.0208	0.0217	0.021	0.0208
0.0	0.0	0.0	-1467.2308	148.7367	NaN	NaN	-0.1128	0.8933	0.0227	0.0207	0.0216	0.021	0.0208
0.0	0.0	0.0	-732.2308	1028.7367	NaN	NaN	1.3	0.8933	0.0226	0.0207	0.0215	0.021	0.0209
0.0	0.0	0.0	-598.2308	1470.7367	NaN	NaN	1.3	0.8939	0.0224	0.0206	0.0213	0.021	0.0207
0.0	0.0	0.0	-752.2308	3609.7367	NaN	NaN	1.2632	0.8941	0.0223	0.0205	0.0212	0.0211	0.0207
0.0	0.0	0.0	1302.7692	198.7367	NaN	NaN	0.1324	0.8937	0.0224	0.0205	0.0214	0.0212	0.0207
0.0	0.0	0.0	-91.2308	1462.7367	NaN	NaN	1.0665	0.8936	0.0226	0.0205	0.0215	0.0212	0.0206
0.0	0.0	0.0	-963.2308	64.7367	NaN	NaN	-0.0721	0.8938	0.0226	0.0205	0.0215	0.021	0.0206
0.0	0.0	0.0	-1649.2308	-189.2633	NaN	NaN	0.1029	0.8937	0.0227	0.0204	0.0215	0.0211	0.0205
0.0	0.0	0.0	-858.2308	1443.7367	NaN	NaN	1.3	0.8937	0.0227	0.0204	0.0214	0.0213	0.0205
0.0	0.0	0.0	23.7692	2725.7367	NaN	NaN	0.9914	0.8941	0.0225	0.0203	0.0212	0.0214	0.0205
0.0	0.0	0.0	-63.2308	919.7367	NaN	NaN	1.0738	0.8939	0.0226	0.0203	0.0212	0.0215	0.0206
0.0	0.0	0.0	-1869.2308	2473.7367	NaN	NaN	1.3	0.8939	0.0226	0.0203	0.0213	0.0214	0.0205
0.0	0.0	0.0	-1770.2308	442.7367	NaN	NaN	-0.3	0.8935	0.0227	0.0203	0.0216	0.0213	0.0205
0.0	0.0	0.0	-1310.2308	-1482.2633	NaN	NaN	0.5308	0.8932	0.0228	0.0204	0.0217	0.0212	0.0206
0.0	0.0	0.0	-1189.2308	178.7367	NaN	NaN	-0.1769	0.8937	0.0227	0.0203	0.0216	0.0211	0.0205
0.0	0.0	0.0	38.7692	-617.2633	NaN	NaN	1.067	0.8944	0.0226	0.0202	0.0213	0.0211	0.0203
0.0	0.0	0.0	-385.2308	-870.2633	NaN	NaN	0.6932	0.8948	0.0225	0.0202	0.021	0.0212	0.0203
0.0	0.0	0.0	90.7692	2728.7367	NaN	NaN	0.9678	0.8952	0.0224	0.0202	0.0208	0.0212	0.0203
0.0	0.0	0.0	-870.2308	1508.7367	NaN	NaN	1.3	0.8952	0.0224	0.0202	0.0207	0.0212	0.0203
0.0	0.0	0.0	-378.2308	-273.2633	NaN	NaN	0.4194	0.8952	0.0224	0.0202	0.0206	0.0212	0.0204
0.0	0.0	0.0	-2030.2308	4327.7367	NaN	NaN	1.3	0.8952	0.0225	0.0203	0.0205	0.0211	0.0204
0.0	0.0	0.0	-599.2308	2348.7367	NaN	NaN	1.3	0.8949	0.0227	0.0203	0.0206	0.0211	0.0204
0.0	0.0	0.0	-252.2308	-825.2633	NaN	NaN	0.7659	0.8944	0.0229	0.0203	0.0208	0.0211	0.0205
0.0	0.0	0.0	-2472.2308	1122.7367	NaN	NaN	-0.3	0.8945	0.0229	0.0204	0.0206	0.0211	0.0205
0.0	0.0	0.0	-709.2308	3757.7367	NaN	NaN	1.2326	0.8954	0.0228	0.0203	0.0202	0.0209	0.0204
0.0	0.0	0.0	77.7692	1111.7367	NaN	NaN	0.9346	0.8953	0.0229	0.0202	0.0202	0.021	0.0204
0.0	0.0	0.0	-721.2308	3377.7367	NaN	NaN	1.2715	0.8959	0.0229	0.0201	0.0201	0.0208	0.0203
0.0	0.0	0.0	-617.2308	1599.7367	NaN	NaN	1.3	0.8958	0.0229	0.0201	0.0201	0.0208	0.0202
0.0	0.0	0.0	-362.2308	4169.7367	NaN	NaN	1.0951	0.8961	0.0228	0.02	0.0201	0.0208	0.0201
0.0	0.0	0.0	-572.2308	136.7367	NaN	NaN	-0.3	0.8951	0.0231	0.0201	0.0204	0.021	0.0203
0.0	0.0	0.0	-1447.2308	1207.7367	NaN	NaN	-0.3	0.8952	0.023	0.0201	0.0206	0.021	0.0201
0.0	0.0	0.0	510.7692	854.7367	NaN	NaN	0.6259	0.8954	0.023	0.0201	0.0204	0.0209	0.0201
0.0	0.0	0.0	-2424.2308	1434.7367	NaN	NaN	-0.3	0.8963	0.0227	0.02	0.0202	0.0207	0.02
0.0	0.0	0.0	-1871.2308	1918.7367	NaN	NaN	1.3	0.8963	0.0227	0.0201	0.0202	0.0207	0.0201
0.0	0.0	0.0	-684.2308	1915.7367	NaN	NaN	1.3	0.8966	0.0227	0.02	0.02	0.0206	0.0201
0.0	0.0	0.0	145.7692	3665.7367	NaN	NaN	0.9618	0.8964	0.0228	0.0202	0.0199	0.0206	0.0202
0.0	0.0	0.0	-1978.2308	2025.7367	NaN	NaN	1.3	0.8965	0.0228	0.0201	0.0199	0.0205	0.0202
0.0	0.0	0.0	-1574.2308	1664.7367	NaN	NaN	1.3	0.8963	0.0229	0.0201	0.02	0.0205	0.0202
0.0	0.0	0.0	-1929.2308	946.7367	NaN	NaN	-0.3	0.8955	0.0231	0.0202	0.0202	0.0207	0.0203
0.0	0.0	0.0	-1671.2308	3263.7367	NaN	NaN	1.3	0.896	0.0229	0.0201	0.0201	0.0206	0.0202
0.0	0.0	0.0	1223.7692	3592.7367	NaN	NaN	0.7459	0.8961	0.0229	0.0201	0.0201	0.0205	0.0203
0.0	0.0	0.0	-1899.2308	487.7367	NaN	NaN	-0.3	0.8947	0.0232	0.0203	0.0205	0.0209	0.0204
0.0	0.0	0.0	69.7692	294.7367	NaN	NaN	0.8086	0.8947	0.0232	0.0203	0.0205	0.0209	0.0203
0.0	0.0	0.0	208.7692	-142.2633	NaN	NaN	-0.3	0.8944	0.0232	0.0204	0.0206	0.0209	0.0204
0.0	0.0	0.0	1334.7692	48.7367	NaN	NaN	0.0352	0.895	0.023	0.0204	0.0204	0.0208	0.0204
0.0	0.0	0.0	289.7692	1229.7367	NaN	NaN	0.8093	0.8953	0.023	0.0204	0.0203	0.0207	0.0204
0.0	0.0	0.0	-2950.2308	-62.2633	NaN	NaN	0.0207	0.8949	0.0231	0.0205	0.0204	0.0207	0.0204
0.0	0.0	0.0	-675.2308	4019.7367	NaN	NaN	1.2019	0.8958	0.0229	0.0204	0.0201	0.0205	0.0204
0.0	0.0	0.0	1398.7692	1553.7367	NaN	NaN	0.5262	0.8954	0.0229	0.0204	0.0203	0.0205	0.0204
0.0	0.0	0.0	-2368.2308	560.7367	NaN	NaN	-0.3	0.8947	0.0231	0.0204	0.0208	0.0207	0.0204
0.0	0.0	0.0	-569.2308	-51.2633	NaN	NaN	0.0826	0.8943	0.0232	0.0204	0.0211	0.0207	0.0203
0.0	0.0	0.0	-1024.2308	272.7367	NaN	NaN	-0.3	0.8942	0.0232	0.0204	0.0212	0.0207	0.0203
0.0	0.0	0.0	-1964.2308	514.7367	NaN	NaN	-0.3	0.8944	0.0231	0.0203	0.0212	0.0207	0.0203
0.0	0.0	0.0	-843.2308	1930.7367	NaN	NaN	1.3	0.8949	0.023	0.0203	0.0209	0.0207	0.0202
0.0	0.0	0.0	-1235.2308	-48.2633	NaN	NaN	0.0376	0.8946	0.0231	0.0204	0.0208	0.0207	0.0203
0.0	0.0	0.0	163.7692	1989.7367	NaN	NaN	0.924	0.8952	0.0229	0.0203	0.0206	0.0206	0.0203
0.0	0.0	0.0	168.7692	215.7367	NaN	NaN	0.5611	0.8949	0.023	0.0203	0.0208	0.0206	0.0203
0.0	0.0	0.0	-2653.2308	2351.7367	NaN	NaN	-0.3	0.8949	0.023	0.0203	0.0209	0.0206	0.0203
0.0	0.0	0.0	-1197.2308	1631.7367	NaN	NaN	1.3	0.8947	0.023	0.0203	0.0211	0.0207	0.0203
0.0	0.0	0.0	-521.2308	248.7367	NaN	NaN	-0.3	0.8946	0.023	0.0202	0.0212	0.0207	0.0203
0.0	0.0	0.0	-1588.2308	1223.7367	NaN	NaN	-0.3	0.8947	0.0229	0.0202	0.0211	0.0207	0.0203
0.0	0.0	0.0	-1688.2308	1799.7367	NaN	NaN	1.3	0.8947	0.0229	0.0202	0.0211	0.0207	0.0203
0.0	0.0	0.0	-1927.2308	1311.7367	NaN	NaN	-0.3	0.8946	0.0229	0.0203	0.0212	0.0207	0.0203
0.0	0.0	0.0	-1624.2308	308.7367	NaN	NaN	-0.2347	0.8948	0.0229	0.0203	0.0211	0.0206	0.0203
0.0	0.0	0.0	-72.2308	-305.2633	NaN	NaN	0.8087	0.8952	0.0228	0.0203	0.021	0.0205	0.0202
0.0	0.0	0.0	-286.2308	1742.7367	NaN	NaN	1.1965	0.8958	0.0227	0.0203	0.0206	0.0204	0.0202
0.0	0.0	0.0	-1951.2308	2334.7367	NaN	NaN	1.3	0.8957	0.0227	0.0203	0.0206	0.0204	0.0203
0.0	0.0	0.0	883.7692	918.7367	NaN	NaN	0.5097	0.8955	0.0228	0.0204	0.0205	0.0204	0.0203
0.0	0.0	0.0	-1000.2308	1181.7367	NaN	NaN	1.3	0.8952	0.0229	0.0204	0.0206	0.0205	0.0203
0.0	0.0	0.0	475.7692	-94.2633	NaN	NaN	-0.2471	0.8947	0.023	0.0204	0.0208	0.0206	0.0204
0.0	0.0	0.0	-1602.2308	296.7367	NaN	NaN	-0.2273	0.8945	0.0231	0.0205	0.0208	0.0207	0.0204
0.0	0.0	0.0	-1618.2308	1172.7367	NaN	NaN	-0.3	0.8946	0.0231	0.0205	0.0206	0.0207	0.0205
0.0	0.0	0.0	218.7692	1547.7367	NaN	NaN	0.8762	0.8949	0.023	0.0205	0.0205	0.0206	0.0205
0.0	0.0	0.0	1114.7692	1411.7367	NaN	NaN	0.5588	0.8951	0.0229	0.0205	0.0204	0.0206	0.0206
0.0	0.0	0.0	-1447.2308	1462.7367	NaN	NaN	1.3	0.8948	0.023	0.0204	0.0206	0.0206	0.0206
0.0	0.0	0.0	-517.2308	45.7367	NaN	NaN	-0.097	0.8948	0.023	0.0204	0.0206	0.0207	0.0206
0.0	0.0	0.0	-2000.2308	3786.7367	NaN	NaN	1.3	0.895	0.0229	0.0202	0.0207	0.0206	0.0205
0.0	0.0	0.0	-1153.2308	-769.2633	NaN	NaN	0.4001	0.894	0.0231	0.0203	0.0213	0.0208	0.0206
0.0	0.0	0.0	-1867.2308	989.7367	NaN	NaN	-0.3	0.8951	0.0228	0.0201	0.0211	0.0206	0.0203
0.0	0.0	0.0	-2139.2308	752.7367	NaN	NaN	-0.3	0.8949	0.0228	0.0201	0.0212	0.0206	0.0203
0.0	0.0	0.0	-1130.2308	1482.7367	NaN	NaN	1.3	0.8957	0.0226	0.02	0.0211	0.0204	0.0202
0.0	0.0	0.0	-1684.2308	1442.7367	NaN	NaN	-0.3	0.8954	0.0226	0.0201	0.0211	0.0205	0.0203
0.0	0.0	0.0	-268.2308	-1422.2633	NaN	NaN	0.8413	0.8956	0.0226	0.0201	0.0211	0.0205	0.0202
0.0	0.0	0.0	-1207.2308	3831.7367	NaN	NaN	1.3	0.8961	0.0223	0.0201	0.0208	0.0204	0.0202
0.0	0.0	0.0	-1970.2308	773.7367	NaN	NaN	-0.3	0.8956	0.0225	0.0201	0.021	0.0204	0.0203
0.0	0.0	0.0	218.7692	-1403.2633	NaN	NaN	1.1847	0.8956	0.0225	0.0201	0.021	0.0205	0.0203
0.0	0.0	0.0	-114.2308	4184.7367	NaN	NaN	1.0281	0.8959	0.0224	0.0201	0.0207	0.0205	0.0203
0.0	0.0	0.0	-643.2308	2742.7367	NaN	NaN	1.3	0.8953	0.0227	0.0202	0.0209	0.0206	0.0204
0.0	0.0	0.0	-334.2308	-459.2633	NaN	NaN	0.5788	0.8951	0.0227	0.0201	0.021	0.0207	0.0204
0.0	0.0	0.0	-1863.2308	1413.7367	NaN	NaN	-0.3	0.8949	0.0227	0.0201	0.021	0.0208	0.0204
0.0	0.0	0.0	-154.2308	312.7367	NaN	NaN	1.3	0.8952	0.0227	0.0201	0.021	0.0207	0.0204
0.0	0.0	0.0	398.7692	2073.7367	NaN	NaN	0.8387	0.8956	0.0226	0.0201	0.0208	0.0206	0.0204
0.0	0.0	0.0	-1013.2308	-2593.2633	NaN	NaN	0.7191	0.8947	0.0228	0.0201	0.0212	0.0208	0.0204
0.0	0.0	0.0	-202.2308	2169.7367	NaN	NaN	1.1028	0.8954	0.0226	0.02	0.021	0.0206	0.0203
0.0	0.0	0.0	-1277.2308	464.7367	NaN	NaN	-0.3	0.895	0.0227	0.02	0.0212	0.0206	0.0204
0.0	0.0	0.0	-1825.2308	-2772.2633	NaN	NaN	0.603	0.8952	0.0226	0.02	0.0212	0.0205	0.0204
0.0	0.0	0.0	951.7692	1854.7367	NaN	NaN	0.6609	0.896	0.0225	0.0199	0.0209	0.0204	0.0203
0.0	0.0	0.0	-1128.2308	1313.7367	NaN	NaN	1.3	0.8961	0.0225	0.02	0.0207	0.0204	0.0203
0.0	0.0	0.0	395.7692	1086.7367	NaN	NaN	0.733	0.8966	0.0224	0.02	0.0204	0.0203	0.0203
0.0	0.0	0.0	-235.2308	2410.7367	NaN	NaN	1.1081	0.8971	0.0224	0.0199	0.0202	0.0202	0.0203
0.0	0.0	0.0	945.7692	1188.7367	NaN	NaN	0.5569	0.8968	0.0226	0.0199	0.0202	0.0203	0.0202
0.0	0.0	0.0	452.7692	538.7367	NaN	NaN	0.5434	0.8967	0.0227	0.0198	0.0202	0.0204	0.0202
0.0	0.0	0.0	-811.2308	3529.7367	NaN	NaN	1.2984	0.8966	0.0228	0.0198	0.0202	0.0204	0.0202
0.0	0.0	0.0	1106.7692	1196.7367	NaN	NaN	0.5195	0.8964	0.0229	0.0198	0.0203	0.0204	0.0202
0.0	0.0	0.0	-735.2308	3473.7367	NaN	NaN	1.2685	0.8962	0.0229	0.0199	0.0204	0.0205	0.0202
0.0	0.0	0.0	-596.2308	449.7367	NaN	NaN	-0.3	0.8952	0.0231	0.0199	0.0207	0.0208	0.0203
0.0	0.0	0.0	701.7692	2613.7367	NaN	NaN	0.7883	0.8955	0.023	0.0199	0.0206	0.0207	0.0202
0.0	0.0	0.0	1119.7692	-1192.2633	NaN	NaN	1.3	0.8948	0.0231	0.02	0.0209	0.0209	0.0203
0.0	0.0	0.0	-2065.2308	373.7367	NaN	NaN	-0.221	0.8955	0.0229	0.0199	0.0208	0.0208	0.0201
0.0	0.0	0.0	289.7692	171.7367	NaN	NaN	0.3721	0.8957	0.0228	0.02	0.0206	0.0207	0.0201
0.0	0.0	0.0	-498.2308	661.7367	NaN	NaN	1.3	0.8965	0.0227	0.0199	0.0204	0.0205	0.02
0.0	0.0	0.0	332.7692	564.7367	NaN	NaN	0.6292	0.8968	0.0226	0.0198	0.0202	0.0205	0.02
0.0	0.0	0.0	-1549.2308	2257.7367	NaN	NaN	1.3	0.8968	0.0227	0.0198	0.0202	0.0205	0.02
0.0	0.0	0.0	-813.2308	2003.7367	NaN	NaN	1.3	0.8966	0.0227	0.0199	0.0202	0.0205	0.0201
0.0	0.0	0.0	-1287.2308	1274.7367	NaN	NaN	-0.3	0.8964	0.0227	0.0199	0.0203	0.0206	0.0201
0.0	0.0	0.0	-688.2308	797.7367	NaN	NaN	1.3	0.8958	0.0228	0.02	0.0205	0.0208	0.0201
0.0	0.0	0.0	-285.2308	1622.7367	NaN	NaN	1.2133	0.8961	0.0227	0.02	0.0204	0.0207	0.0201
0.0	0.0	0.0	-2375.2308	694.7367	NaN	NaN	-0.3	0.8953	0.0229	0.0201	0.0207	0.0209	0.0201
0.0	0.0	0.0	-1449.2308	2978.7367	NaN	NaN	1.3	0.8955	0.0228	0.02	0.0207	0.0209	0.02
0.0	0.0	0.0	-843.2308	722.7367	NaN	NaN	-0.3	0.8951	0.023	0.0201	0.0209	0.021	0.02
0.0	0.0	0.0	-366.2308	537.7367	NaN	NaN	1.3	0.8953	0.0229	0.0201	0.0207	0.021	0.0199
0.0	0.0	0.0	-1504.2308	1581.7367	NaN	NaN	1.3	0.8961	0.0228	0.0201	0.0205	0.0208	0.0198
0.0	0.0	0.0	749.7692	2251.7367	NaN	NaN	0.7502	0.8966	0.0227	0.02	0.0202	0.0207	0.0198
0.0	0.0	0.0	-1397.2308	715.7367	NaN	NaN	-0.3	0.896	0.0229	0.0201	0.0203	0.0208	0.0199
0.0	0.0	0.0	725.7692	2981.7367	NaN	NaN	0.8042	0.896	0.023	0.0201	0.0202	0.0208	0.0199
0.0	0.0	0.0	-1534.2308	2410.7367	NaN	NaN	1.3	0.8951	0.0232	0.0202	0.0205	0.021	0.02
0.0	0.0	0.0	-2215.2308	-71.2633	NaN	NaN	0.0312	0.8942	0.0233	0.0203	0.0207	0.0213	0.0202
0.0	0.0	0.0	-1249.2308	-615.2633	NaN	NaN	0.33	0.8942	0.0233	0.0203	0.0207	0.0213	0.0202
0.0	0.0	0.0	399.7692	3524.7367	NaN	NaN	0.8981	0.8953	0.0231	0.0202	0.0203	0.0209	0.0201
0.0	0.0	0.0	25.7692	735.7367	NaN	NaN	0.9662	0.8954	0.0231	0.0202	0.0203	0.0209	0.0202
0.0	0.0	0.0	-706.2308	483.7367	NaN	NaN	-0.3	0.895	0.0231	0.0202	0.0204	0.021	0.0202
0.0	0.0	0.0	-1926.2308	1890.7367	NaN	NaN	-0.3	0.8944	0.0233	0.0203	0.0206	0.0211	0.0203
0.0	0.0	0.0	-99.2308	1950.7367	NaN	NaN	1.0536	0.8945	0.0232	0.0203	0.0205	0.0211	0.0203
0.0	0.0	0.0	-1749.2308	186.7367	NaN	NaN	-0.1195	0.8937	0.0233	0.0204	0.0208	0.0213	0.0205
0.0	0.0	0.0	-1908.2308	797.7367	NaN	NaN	-0.3	0.8946	0.0231	0.0204	0.0205	0.0211	0.0203
0.0	0.0	0.0	-72.2308	1596.7367	NaN	NaN	1.0474	0.8954	0.023	0.0203	0.0202	0.0209	0.0202
0.0	0.0	0.0	-75.2308	-790.2633	NaN	NaN	0.9131	0.8956	0.0229	0.0204	0.02	0.0208	0.0203
0.0	0.0	0.0	-487.2308	5738.7367	NaN	NaN	1.0928	0.8959	0.0228	0.0204	0.0199	0.0207	0.0203
0.0	0.0	0.0	-919.2308	1070.7367	NaN	NaN	1.3	0.8951	0.0231	0.0203	0.0203	0.0209	0.0203
0.0	0.0	0.0	-1583.2308	-1966.2633	NaN	NaN	0.554	0.8944	0.0231	0.0204	0.0205	0.0212	0.0204
0.0	0.0	0.0	-1219.2308	3915.7367	NaN	NaN	1.3	0.8956	0.0229	0.0203	0.0201	0.0209	0.0202
0.0	0.0	0.0	153.7692	1347.7367	NaN	NaN	0.8976	0.8958	0.0229	0.0203	0.02	0.0208	0.0202
0.0	0.0	0.0	538.7692	2725.7367	NaN	NaN	0.835	0.8957	0.0229	0.0203	0.02	0.0208	0.0203
0.0	0.0	0.0	1358.7692	1926.7367	NaN	NaN	0.5864	0.8956	0.023	0.0204	0.02	0.0209	0.0202
0.0	0.0	0.0	-1398.2308	952.7367	NaN	NaN	-0.3	0.8954	0.023	0.0204	0.0201	0.0209	0.0203
0.0	0.0	0.0	-1371.2308	1765.7367	NaN	NaN	1.3	0.8953	0.0229	0.0204	0.02	0.0209	0.0204
0.0	0.0	0.0	-1992.2308	3193.7367	NaN	NaN	1.3	0.8955	0.0228	0.0204	0.02	0.0208	0.0205
0.0	0.0	0.0	-843.2308	2805.7367	NaN	NaN	1.3	0.8952	0.0229	0.0205	0.0201	0.0208	0.0206
0.0	0.0	0.0	-527.2308	-247.2633	NaN	NaN	0.3193	0.8946	0.023	0.0204	0.0204	0.021	0.0206
0.0	0.0	0.0	-2030.2308	901.7367	NaN	NaN	-0.3	0.8946	0.0229	0.0204	0.0206	0.0211	0.0204
0.0	0.0	0.0	-1584.2308	-1115.2633	NaN	NaN	0.4131	0.8939	0.0232	0.0205	0.0208	0.021	0.0206
0.0	0.0	0.0	-1257.2308	103.7367	NaN	NaN	-0.0899	0.895	0.0228	0.0204	0.0206	0.0207	0.0205
0.0	0.0	0.0	-1091.2308	1674.7367	NaN	NaN	1.3	0.8968	0.0223	0.0201	0.0201	0.0205	0.0202
0.0	0.0	0.0	-1752.2308	3551.7367	NaN	NaN	1.3	0.8976	0.0222	0.0201	0.0197	0.0203	0.0202
0.0	0.0	0.0	-2226.2308	1777.7367	NaN	NaN	-0.3	0.8975	0.0222	0.02	0.0197	0.0203	0.0202
0.0	0.0	0.0	431.7692	2913.7367	NaN	NaN	0.8709	0.8977	0.0224	0.0199	0.0196	0.0203	0.02
0.0	0.0	0.0	-2132.2308	2258.7367	NaN	NaN	1.3	0.897	0.0227	0.02	0.0199	0.0204	0.02
0.0	0.0	0.0	-1257.2308	1320.7367	NaN	NaN	1.3	0.897	0.0227	0.02	0.0199	0.0203	0.02
0.0	0.0	0.0	94.7692	510.7367	NaN	NaN	0.8435	0.8971	0.0227	0.0199	0.0199	0.0203	0.02
0.0	0.0	0.0	-1310.2308	1372.7367	NaN	NaN	1.3	0.8974	0.0226	0.0199	0.0198	0.0202	0.02
0.0	0.0	0.0	-0.2308	2278.7367	NaN	NaN	1.0001	0.8972	0.0227	0.02	0.0199	0.0202	0.0201
0.0	0.0	0.0	-298.2308	1090.7367	NaN	NaN	1.3	0.8969	0.0228	0.02	0.02	0.0203	0.0201
0.0	0.0	0.0	-1837.2308	2008.7367	NaN	NaN	1.3	0.8968	0.0229	0.02	0.02	0.0202	0.0201
0.0	0.0	0.0	-2008.2308	-717.2633	NaN	NaN	0.2632	0.8966	0.023	0.02	0.0201	0.0203	0.02
0.0	0.0	0.0	-278.2308	1589.7367	NaN	NaN	1.2121	0.8975	0.0227	0.02	0.0198	0.02	0.02
0.0	0.0	0.0	-983.2308	1599.7367	NaN	NaN	1.3	0.8978	0.0226	0.0201	0.0196	0.0198	0.0201
0.0	0.0	0.0	754.7692	4183.7367	NaN	NaN	0.8472	0.8981	0.0224	0.0202	0.0194	0.0196	0.0202
0.0	0.0	0.0	50.7692	2529.7367	NaN	NaN	0.9803	0.8982	0.0226	0.0201	0.0194	0.0196	0.0201
0.0	0.0	0.0	-1598.2308	131.7367	NaN	NaN	-0.0898	0.898	0.0228	0.0199	0.0196	0.0197	0.02
0.0	0.0	0.0	-334.2308	1951.7367	NaN	NaN	1.2066	0.8974	0.0229	0.0199	0.0198	0.0199	0.02
0.0	0.0	0.0	-1112.2308	797.7367	NaN	NaN	-0.3	0.8973	0.0229	0.02	0.0198	0.0199	0.0201
0.0	0.0	0.0	-2629.2308	3638.7367	NaN	NaN	1.3	0.8974	0.0229	0.0201	0.0197	0.0198	0.0202
0.0	0.0	0.0	-1449.2308	3176.7367	NaN	NaN	1.3	0.8976	0.0228	0.02	0.0196	0.0197	0.0202
0.0	0.0	0.0	1571.7692	1854.7367	NaN	NaN	0.5413	0.8974	0.0229	0.0201	0.0197	0.0198	0.0201
0.0	0.0	0.0	211.7692	2500.7367	NaN	NaN	0.9219	0.8973	0.023	0.02	0.0197	0.0198	0.02
0.0	0.0	0.0	-217.2308	2464.7367	NaN	NaN	1.0967	0.8976	0.023	0.02	0.0197	0.0197	0.02
0.0	0.0	0.0	-473.2308	2822.7367	NaN	NaN	1.2014	0.8974	0.023	0.02	0.0197	0.0198	0.02
0.0	0.0	0.0	-281.2308	1405.7367	NaN	NaN	1.2501	0.8975	0.023	0.02	0.0197	0.0199	0.02
0.0	0.0	0.0	-1615.2308	-422.2633	NaN	NaN	0.2072	0.8968	0.0232	0.0199	0.02	0.0201	0.02
0.0	0.0	0.0	332.7692	1637.7367	NaN	NaN	0.8311	0.8965	0.0232	0.02	0.0201	0.0202	0.02
0.0	0.0	0.0	362.7692	11.7367	NaN	NaN	0.0313	0.8958	0.0233	0.0201	0.0203	0.0204	0.0202
0.0	0.0	0.0	-609.2308	-661.2633	NaN	NaN	0.5205	0.8947	0.0234	0.0202	0.0206	0.0207	0.0204
0.0	0.0	0.0	-2335.2308	1698.7367	NaN	NaN	-0.3	0.8952	0.0232	0.0202	0.0205	0.0205	0.0203
0.0	0.0	0.0	-131.2308	-855.2633	NaN	NaN	0.867	0.8961	0.023	0.0202	0.0202	0.0203	0.0202
0.0	0.0	0.0	-836.2308	1618.7367	NaN	NaN	1.3	0.896	0.0229	0.0202	0.0203	0.0203	0.0202
0.0	0.0	0.0	-650.2308	1049.7367	NaN	NaN	1.3	0.8954	0.023	0.0203	0.0205	0.0205	0.0202
0.0	0.0	0.0	-587.2308	-99.2633	NaN	NaN	0.1446	0.8945	0.0232	0.0204	0.0209	0.0207	0.0203
0.0	0.0	0.0	-2702.2308	108.7367	NaN	NaN	-0.0419	0.8937	0.0233	0.0205	0.0211	0.0209	0.0205
0.0	0.0	0.0	-816.2308	1775.7367	NaN	NaN	1.3	0.8946	0.0231	0.0204	0.0209	0.0207	0.0203
0.0	0.0	0.0	257.7692	-553.2633	NaN	NaN	1.3	0.8938	0.0232	0.0205	0.0211	0.0209	0.0205
0.0	0.0	0.0	-1286.2308	-431.2633	NaN	NaN	0.2511	0.8939	0.0232	0.0206	0.0211	0.0209	0.0204
0.0	0.0	0.0	-995.2308	1202.7367	NaN	NaN	1.3	0.8941	0.0232	0.0206	0.0209	0.0208	0.0204
0.0	0.0	0.0	-2116.2308	-394.2633	NaN	NaN	0.157	0.8937	0.0233	0.0206	0.021	0.0209	0.0205
0.0	0.0	0.0	-96.2308	715.7367	NaN	NaN	1.1553	0.8947	0.0231	0.0205	0.0206	0.0207	0.0204
0.0	0.0	0.0	1269.7692	1253.7367	NaN	NaN	0.4968	0.8952	0.0231	0.0204	0.0204	0.0206	0.0204
0.0	0.0	0.0	-1377.2308	3468.7367	NaN	NaN	1.3	0.8954	0.0231	0.0205	0.0201	0.0204	0.0204
0.0	0.0	0.0	-469.2308	3447.7367	NaN	NaN	1.1575	0.8955	0.0231	0.0205	0.0201	0.0203	0.0205
0.0	0.0	0.0	-1226.2308	-836.2633	NaN	NaN	0.4055	0.8938	0.0234	0.0207	0.0207	0.0208	0.0207
0.0	0.0	0.0	421.7692	-285.2633	NaN	NaN	-0.3	0.8935	0.0233	0.0207	0.0208	0.021	0.0207
0.0	0.0	0.0	-672.2308	-261.2633	NaN	NaN	0.2799	0.8932	0.0233	0.0207	0.0209	0.0211	0.0208
0.0	0.0	0.0	-1789.2308	623.7367	NaN	NaN	-0.3	0.8936	0.0233	0.0207	0.0207	0.021	0.0207
0.0	0.0	0.0	-871.2308	1811.7367	NaN	NaN	1.3	0.8947	0.0231	0.0206	0.0203	0.0207	0.0206
0.0	0.0	0.0	-530.2308	1124.7367	NaN	NaN	1.3	0.8955	0.0229	0.0205	0.02	0.0205	0.0205
0.0	0.0	0.0	-820.2308	2086.7367	NaN	NaN	1.3	0.8955	0.023	0.0205	0.0199	0.0205	0.0206
0.0	0.0	0.0	77.7692	1286.7367	NaN	NaN	0.943	0.8954	0.023	0.0205	0.02	0.0205	0.0207
0.0	0.0	0.0	-369.2308	1308.7367	NaN	NaN	1.3	0.8949	0.0231	0.0205	0.0202	0.0206	0.0207
0.0	0.0	0.0	-765.2308	-553.2633	NaN	NaN	0.4196	0.8943	0.0232	0.0205	0.0204	0.0208	0.0208
0.0	0.0	0.0	-1956.2308	3248.7367	NaN	NaN	1.3	0.895	0.023	0.0204	0.0202	0.0207	0.0207
0.0	0.0	0.0	-1765.2308	1240.7367	NaN	NaN	-0.3	0.895	0.023	0.0204	0.0201	0.0207	0.0207
0.0	0.0	0.0	-216.2308	1457.7367	NaN	NaN	1.1742	0.8952	0.023	0.0204	0.0201	0.0207	0.0207
0.0	0.0	0.0	-478.2308	1760.7367	NaN	NaN	1.3	0.8951	0.023	0.0203	0.0201	0.0208	0.0207
0.0	0.0	0.0	-1839.2308	1175.7367	NaN	NaN	-0.3	0.8952	0.023	0.0203	0.0201	0.0207	0.0206
0.0	0.0	0.0	-1534.2308	1919.7367	NaN	NaN	1.3	0.8952	0.0229	0.0204	0.0201	0.0207	0.0207
0.0	0.0	0.0	-1827.2308	2450.7367	NaN	NaN	1.3	0.8956	0.0228	0.0203	0.0201	0.0206	0.0206
0.0	0.0	0.0	45.7692	-624.2633	NaN	NaN	1.0791	0.8954	0.0228	0.0203	0.0203	0.0206	0.0206
0.0	0.0	0.0	-427.2308	1898.7367	NaN	NaN	1.2903	0.8958	0.0227	0.0204	0.0201	0.0205	0.0205
0.0	0.0	0.0	-693.2308	637.7367	NaN	NaN	-0.3	0.8963	0.0226	0.0203	0.02	0.0204	0.0204
0.0	0.0	0.0	-711.2308	-269.2633	NaN	NaN	0.2746	0.8965	0.0225	0.0203	0.0199	0.0203	0.0204
0.0	0.0	0.0	-1846.2308	-292.2633	NaN	NaN	0.1367	0.8968	0.0224	0.0202	0.0198	0.0203	0.0204
0.0	0.0	0.0	773.7692	1895.7367	NaN	NaN	0.7101	0.8982	0.0219	0.0203	0.0192	0.0199	0.0205
0.0	0.0	0.0	-994.2308	4287.7367	NaN	NaN	1.3	0.8983	0.0218	0.0203	0.019	0.0198	0.0207
0.0	0.0	0.0	-1497.2308	2413.7367	NaN	NaN	1.3	0.8979	0.0221	0.0203	0.0192	0.0199	0.0207
0.0	0.0	0.0	773.7692	-858.2633	NaN	NaN	1.3	0.897	0.0224	0.0203	0.0196	0.0201	0.0206
0.0	0.0	0.0	-577.2308	335.7367	NaN	NaN	-0.3	0.8969	0.0224	0.0203	0.0197	0.0202	0.0206
0.0	0.0	0.0	-1175.2308	1590.7367	NaN	NaN	1.3	0.8966	0.0225	0.0203	0.0198	0.0202	0.0205
0.0	0.0	0.0	-1538.2308	859.7367	NaN	NaN	-0.3	0.8966	0.0225	0.0203	0.0198	0.0203	0.0205
0.0	0.0	0.0	-216.2308	-554.2633	NaN	NaN	0.7194	0.897	0.0224	0.0203	0.0196	0.0202	0.0204
0.0	0.0	0.0	-1126.2308	2151.7367	NaN	NaN	1.3	0.8976	0.0222	0.0203	0.0194	0.0201	0.0205
0.0	0.0	0.0	-629.2308	1650.7367	NaN	NaN	1.3	0.8979	0.022	0.0204	0.0191	0.02	0.0207
0.0	0.0	0.0	19.7692	2026.7367	NaN	NaN	0.9903	0.8981	0.0218	0.0203	0.019	0.0199	0.0208
0.0	0.0	0.0	-1074.2308	2956.7367	NaN	NaN	1.3	0.898	0.022	0.0203	0.019	0.0199	0.0208
0.0	0.0	0.0	-757.2308	2462.7367	NaN	NaN	1.3	0.8978	0.0222	0.0202	0.0192	0.0199	0.0207
0.0	0.0	0.0	-2421.2308	1627.7367	NaN	NaN	-0.3	0.8976	0.0224	0.0201	0.0194	0.02	0.0205
0.0	0.0	0.0	-1276.2308	1008.7367	NaN	NaN	-0.3	0.8976	0.0223	0.0202	0.0193	0.02	0.0206
0.0	0.0	0.0	-359.2308	2913.7367	NaN	NaN	1.1406	0.898	0.0222	0.0202	0.0191	0.0198	0.0206
0.0	0.0	0.0	1053.7692	348.7367	NaN	NaN	0.2487	0.8979	0.0222	0.0202	0.0191	0.0198	0.0207
0.0	0.0	0.0	-551.2308	848.7367	NaN	NaN	1.3	0.8983	0.0222	0.0201	0.0191	0.0198	0.0205
0.0	0.0	0.0	1663.7692	657.7367	NaN	NaN	0.2833	0.8975	0.0224	0.0202	0.0192	0.0199	0.0207
0.0	0.0	0.0	-1985.2308	2098.7367	NaN	NaN	1.3	0.8979	0.0224	0.0202	0.0191	0.0198	0.0206
0.0	0.0	0.0	-657.2308	1546.7367	NaN	NaN	1.3	0.8982	0.0223	0.0202	0.0191	0.0197	0.0206
0.0	0.0	0.0	-104.2308	3.7367	NaN	NaN	-0.0372	0.8987	0.0222	0.02	0.019	0.0196	0.0204
0.0	0.0	0.0	324.7692	2135.7367	NaN	NaN	0.868	0.8981	0.0222	0.0203	0.019	0.0197	0.0207
0.0	0.0	0.0	-1092.2308	1667.7367	NaN	NaN	1.3	0.8981	0.0224	0.0202	0.0191	0.0197	0.0206
0.0	0.0	0.0	-1586.2308	3360.7367	NaN	NaN	1.3	0.8978	0.0225	0.0202	0.0192	0.0198	0.0204
0.0	0.0	0.0	-2786.2308	1089.7367	NaN	NaN	-0.3	0.8981	0.0224	0.0201	0.0193	0.0198	0.0203
0.0	0.0	0.0	-1095.2308	-1425.2633	NaN	NaN	0.5655	0.8984	0.0222	0.0201	0.0193	0.0197	0.0203
0.0	0.0	0.0	-321.2308	2314.7367	NaN	NaN	1.1611	0.8988	0.022	0.0202	0.0191	0.0196	0.0204
0.0	0.0	0.0	-1637.2308	3549.7367	NaN	NaN	1.3	0.8985	0.0221	0.0202	0.0192	0.0196	0.0204
0.0	0.0	0.0	-1334.2308	-372.2633	NaN	NaN	0.2181	0.899	0.0221	0.0201	0.0191	0.0195	0.0202
0.0	0.0	0.0	-495.2308	1276.7367	NaN	NaN	1.3	0.8994	0.022	0.0201	0.0191	0.0194	0.02
0.0	0.0	0.0	-1202.2308	1406.7367	NaN	NaN	1.3	0.9002	0.0218	0.0199	0.019	0.0192	0.0198
0.0	0.0	0.0	-866.2308	-74.2633	NaN	NaN	0.079	0.9004	0.0217	0.0198	0.019	0.0192	0.0198
0.0	0.0	0.0	-1717.2308	2211.7367	NaN	NaN	1.3	0.9005	0.0216	0.0199	0.0189	0.0192	0.0199
0.0	0.0	0.0	-307.2308	3288.7367	NaN	NaN	1.103	0.9002	0.0218	0.0199	0.019	0.0192	0.0199
0.0	0.0	0.0	-770.2308	2465.7367	NaN	NaN	1.3	0.9001	0.0218	0.0199	0.019	0.0192	0.02
0.0	0.0	0.0	-1077.2308	-441.2633	NaN	NaN	0.2906	0.9007	0.0216	0.0198	0.0189	0.0191	0.0199
0.0	0.0	0.0	-1906.2308	2488.7367	NaN	NaN	1.3	0.9009	0.0216	0.0198	0.0188	0.019	0.02
0.0	0.0	0.0	-574.2308	946.7367	NaN	NaN	1.3	0.9012	0.0213	0.0197	0.0187	0.019	0.02
0.0	0.0	0.0	-1498.2308	6907.7367	NaN	NaN	1.277	0.9014	0.0212	0.0199	0.0185	0.0186	0.0203
0.0	0.0	0.0	-1329.2308	387.7367	NaN	NaN	-0.3	0.9005	0.0215	0.0199	0.0189	0.0192	0.0201
0.0	0.0	0.0	-1205.2308	4591.7367	NaN	NaN	1.3	0.9006	0.0214	0.02	0.0189	0.0191	0.0201
0.0	0.0	0.0	-1085.2308	-256.2633	NaN	NaN	0.191	0.9001	0.0214	0.02	0.019	0.0192	0.0202
0.0	0.0	0.0	-1477.2308	562.7367	NaN	NaN	-0.3	0.9012	0.021	0.02	0.0188	0.019	0.02
0.0	0.0	0.0	-491.2308	1564.7367	NaN	NaN	1.3	0.9012	0.0209	0.0199	0.0188	0.019	0.02
0.0	0.0	0.0	-1690.2308	1501.7367	NaN	NaN	-0.3	0.9014	0.0209	0.02	0.0187	0.0189	0.02
0.0	0.0	0.0	-919.2308	584.7367	NaN	NaN	-0.3	0.9018	0.0208	0.02	0.0186	0.0188	0.0201
0.0	0.0	0.0	-672.2308	2813.7367	NaN	NaN	1.3	0.9028	0.0206	0.02	0.0181	0.0183	0.0202
0.0	0.0	0.0	642.7692	388.7367	NaN	NaN	0.3769	0.902	0.0208	0.0201	0.0183	0.0186	0.0203
0.0	0.0	0.0	364.7692	-709.2633	NaN	NaN	1.3	0.9025	0.0206	0.0201	0.0181	0.0184	0.0203
0.0	0.0	0.0	-518.2308	1939.7367	NaN	NaN	1.3	0.9013	0.021	0.0205	0.018	0.0183	0.021
0.0	0.0	0.0	235.7692	2372.7367	NaN	NaN	0.9096	0.9003	0.0213	0.0206	0.0182	0.0184	0.0211
0.0	0.0	0.0	-1196.2308	-216.2633	NaN	NaN	0.1531	0.9004	0.0214	0.0204	0.0184	0.0186	0.0208
0.0	0.0	0.0	-2307.2308	150.7367	NaN	NaN	-0.0699	0.9003	0.0214	0.0203	0.0185	0.0187	0.0208
0.0	0.0	0.0	580.7692	3915.7367	NaN	NaN	0.8708	0.9004	0.0212	0.0206	0.0181	0.0185	0.0213
0.0	0.0	0.0	67.7692	5061.7367	NaN	NaN	0.9868	0.898	0.0219	0.0213	0.0182	0.0184	0.0223
0.0	0.0	0.0	-1798.2308	-515.2633	NaN	NaN	0.2227	0.8987	0.022	0.0209	0.0183	0.0187	0.0214
0.0	0.0	0.0	-1366.2308	1942.7367	NaN	NaN	1.3	0.8985	0.0221	0.0209	0.0184	0.0187	0.0213
0.0	0.0	0.0	-1241.2308	2377.7367	NaN	NaN	1.3	0.8986	0.0222	0.0209	0.0183	0.0187	0.0214
0.0	0.0	0.0	-754.2308	796.7367	NaN	NaN	1.3	0.8994	0.0218	0.0205	0.0184	0.0187	0.0211
0.0	0.0	0.0	-462.2308	3134.7367	NaN	NaN	1.173	0.8987	0.022	0.0207	0.0184	0.0187	0.0213
0.0	0.0	0.0	-1081.2308	1175.7367	NaN	NaN	1.3	0.8975	0.0225	0.0209	0.0187	0.019	0.0214
0.0	0.0	0.0	-1114.2308	1676.7367	NaN	NaN	1.3	0.8975	0.0225	0.0209	0.0188	0.019	0.0213
0.0	0.0	0.0	-787.2308	-124.2633	NaN	NaN	0.1363	0.8972	0.0227	0.0207	0.0191	0.0192	0.0212
0.0	0.0	0.0	-954.2308	-174.2633	NaN	NaN	0.1544	0.8973	0.0226	0.0206	0.0192	0.0194	0.0209
0.0	0.0	0.0	-1615.2308	2132.7367	NaN	NaN	1.3	0.8975	0.0226	0.0206	0.0191	0.0193	0.021
0.0	0.0	0.0	-1924.2308	1443.7367	NaN	NaN	-0.3	0.8972	0.0226	0.0206	0.0191	0.0194	0.0211
0.0	0.0	0.0	-867.2308	2775.7367	NaN	NaN	1.3	0.8969	0.0228	0.0207	0.0191	0.0194	0.0211
0.0	0.0	0.0	-922.2308	475.7367	NaN	NaN	-0.3	0.8963	0.023	0.0206	0.0194	0.0197	0.021
0.0	0.0	0.0	-2179.2308	-344.2633	NaN	NaN	0.1364	0.8959	0.0232	0.0206	0.0197	0.0198	0.0208
0.0	0.0	0.0	-608.2308	469.7367	NaN	NaN	-0.3	0.8956	0.0233	0.0206	0.0198	0.0199	0.0207
0.0	0.0	0.0	-3474.2308	1176.7367	NaN	NaN	-0.3	0.8957	0.0233	0.0205	0.0199	0.0199	0.0206
0.0	0.0	0.0	-2661.2308	-624.2633	NaN	NaN	0.19	0.8958	0.0233	0.0205	0.0199	0.02	0.0206
0.0	0.0	0.0	-144.2308	832.7367	NaN	NaN	1.2095	0.896	0.0234	0.0204	0.0198	0.0199	0.0205
0.0	0.0	0.0	-1729.2308	2267.7367	NaN	NaN	1.3	0.8965	0.0234	0.0203	0.0196	0.0197	0.0205
0.0	0.0	0.0	-170.2308	4653.7367	NaN	NaN	1.038	0.897	0.0235	0.0204	0.0192	0.0194	0.0206
0.0	0.0	0.0	-2008.2308	398.7367	NaN	NaN	-0.2477	0.8959	0.0238	0.0204	0.0196	0.0197	0.0206
0.0	0.0	0.0	-2157.2308	1621.7367	NaN	NaN	-0.3	0.8959	0.0238	0.0204	0.0197	0.0198	0.0204
0.0	0.0	0.0	-115.2308	2665.7367	NaN	NaN	1.0452	0.8957	0.0239	0.0204	0.0199	0.0198	0.0203
0.0	0.0	0.0	-2096.2308	1550.7367	NaN	NaN	-0.3	0.8947	0.0241	0.0206	0.0202	0.02	0.0204
0.0	0.0	0.0	-2642.2308	963.7367	NaN	NaN	-0.3	0.894	0.0243	0.0208	0.0205	0.0202	0.0203
0.0	0.0	0.0	-1278.2308	1534.7367	NaN	NaN	1.3	0.8942	0.0243	0.0208	0.0205	0.0202	0.0201
0.0	0.0	0.0	309.7692	718.7367	NaN	NaN	0.6988	0.8939	0.0244	0.0209	0.0205	0.0202	0.0201
0.0	0.0	0.0	-342.2308	1886.7367	NaN	NaN	1.2216	0.8943	0.0243	0.0208	0.0204	0.0201	0.0201
0.0	0.0	0.0	-1040.2308	1963.7367	NaN	NaN	1.3	0.8937	0.0246	0.0209	0.0205	0.0201	0.0202
0.0	0.0	0.0	-3639.2308	1705.7367	NaN	NaN	-0.3	0.8932	0.0247	0.021	0.0206	0.0203	0.0203
0.0	0.0	0.0	-183.2308	4674.7367	NaN	NaN	1.0408	0.8937	0.0247	0.021	0.0203	0.02	0.0204
0.0	0.0	0.0	-3255.2308	1061.7367	NaN	NaN	-0.3	0.8919	0.0251	0.0212	0.0208	0.0204	0.0206
0.0	0.0	0.0	-581.2308	3135.7367	NaN	NaN	1.2275	0.8919	0.025	0.0213	0.0209	0.0204	0.0205
0.0	0.0	0.0	-764.2308	1595.7367	NaN	NaN	1.3	0.8918	0.0249	0.0214	0.0211	0.0203	0.0205
0.0	0.0	0.0	-1828.2308	-1114.2633	NaN	NaN	0.3787	0.8921	0.0247	0.0214	0.0211	0.0203	0.0204
0.0	0.0	0.0	-2426.2308	509.7367	NaN	NaN	-0.266	0.8924	0.0246	0.0214	0.021	0.0203	0.0203
0.0	0.0	0.0	316.7692	2384.7367	NaN	NaN	0.8827	0.8926	0.0244	0.0215	0.0208	0.0203	0.0203
0.0	0.0	0.0	-1874.2308	37.7367	NaN	NaN	-0.0205	0.8923	0.0245	0.0215	0.021	0.0204	0.0204
0.0	0.0	0.0	-2182.2308	2034.7367	NaN	NaN	-0.3	0.8927	0.0243	0.0215	0.021	0.0204	0.0203
0.0	0.0	0.0	-2754.2308	1244.7367	NaN	NaN	-0.3	0.8928	0.0242	0.0213	0.0212	0.0204	0.02
0.0	0.0	0.0	-3180.2308	791.7367	NaN	NaN	-0.3	0.8933	0.0239	0.0212	0.0213	0.0204	0.02
0.0	0.0	0.0	-3980.2308	1200.7367	NaN	NaN	-0.3	0.8941	0.0235	0.021	0.0213	0.0203	0.0198
0.0	0.0	0.0	-1568.2308	2136.7367	NaN	NaN	1.3	0.8933	0.0235	0.0214	0.0214	0.0204	0.0199
0.0	0.0	0.0	-2632.2308	2938.7367	NaN	NaN	1.3	0.8936	0.0233	0.0215	0.0212	0.0202	0.0201
0.0	0.0	0.0	-1859.2308	-241.2633	NaN	NaN	0.1149	0.8941	0.0229	0.0217	0.021	0.0201	0.0202
0.0	0.0	0.0	-508.2308	361.7367	NaN	NaN	-0.3	0.8938	0.0229	0.0218	0.0209	0.0201	0.0204
0.0	0.0	0.0	-2064.2308	3113.7367	NaN	NaN	1.3	0.8938	0.0229	0.0221	0.0207	0.0199	0.0207
0.0	0.0	0.0	-2131.2308	2308.7367	NaN	NaN	1.3	0.8942	0.0226	0.022	0.0206	0.0198	0.0208
0.0	0.0	0.0	-2445.2308	762.7367	NaN	NaN	-0.3	0.895	0.0224	0.0216	0.0206	0.0198	0.0205
0.0	0.0	0.0	-1533.2308	-437.2633	NaN	NaN	0.2219	0.8965	0.022	0.0211	0.0206	0.0197	0.0201
0.0	0.0	0.0	-1759.2308	-991.2633	NaN	NaN	0.3604	0.8972	0.0218	0.0206	0.0207	0.0198	0.0198
0.0	0.0	0.0	35.7692	764.7367	NaN	NaN	0.9553	0.8958	0.0222	0.0209	0.0209	0.0201	0.0201
0.0	0.0	0.0	-2751.2308	29.7367	NaN	NaN	-0.0109	0.896	0.0222	0.0207	0.0209	0.0201	0.0201
0.0	0.0	0.0	-1643.2308	1385.7367	NaN	NaN	-0.3	0.8944	0.0227	0.0211	0.0211	0.0203	0.0205
0.0	0.0	0.0	-2914.2308	-569.2633	NaN	NaN	0.1634	0.894	0.0229	0.0211	0.021	0.0203	0.0207
0.0	0.0	0.0	-1803.2308	2080.7367	NaN	NaN	1.3	0.8922	0.0232	0.0216	0.021	0.0206	0.0214
0.0	0.0	0.0	828.7692	4138.7367	NaN	NaN	0.8332	0.8911	0.0237	0.0218	0.021	0.0206	0.0217
0.0	0.0	0.0	-2401.2308	1617.7367	NaN	NaN	-0.3	0.8917	0.0235	0.0216	0.0211	0.0206	0.0215
0.0	0.0	0.0	-1001.2308	1216.7367	NaN	NaN	1.3	0.8921	0.0235	0.0213	0.0212	0.0206	0.0213
0.0	0.0	0.0	-314.2308	481.7367	NaN	NaN	1.3	0.8921	0.0236	0.0212	0.0213	0.0207	0.0212
0.0	0.0	0.0	-176.2308	628.7367	NaN	NaN	1.3	0.8916	0.0237	0.0212	0.0215	0.0208	0.0212
0.0	0.0	0.0	-1826.2308	406.7367	NaN	NaN	-0.2865	0.8922	0.0236	0.0209	0.0215	0.0208	0.0211
0.0	0.0	0.0	-2484.2308	663.7367	NaN	NaN	-0.3	0.8915	0.0238	0.021	0.0217	0.0209	0.0211
0.0	0.0	0.0	-3216.2308	1670.7367	NaN	NaN	-0.3	0.8907	0.0241	0.0212	0.0216	0.021	0.0213
0.0	0.0	0.0	-2044.2308	1367.7367	NaN	NaN	-0.3	0.8905	0.0239	0.0215	0.0215	0.021	0.0215
0.0	0.0	0.0	-990.2308	3473.7367	NaN	NaN	1.3	0.8894	0.0242	0.0219	0.0216	0.0212	0.0218
0.0	0.0	0.0	-2900.2308	1674.7367	NaN	NaN	-0.3	0.889	0.0243	0.0221	0.0215	0.0211	0.022
0.0	0.0	0.0	-398.2308	1820.7367	NaN	NaN	1.28	0.8883	0.0244	0.0224	0.0216	0.0212	0.0222
0.0	0.0	0.0	-2341.2308	3155.7367	NaN	NaN	1.3	0.8886	0.0243	0.0223	0.0215	0.0211	0.0222
0.0	0.0	0.0	-1471.2308	-156.2633	NaN	NaN	0.096	0.8888	0.0243	0.0221	0.0216	0.0211	0.0221
0.0	0.0	0.0	-3694.2308	2249.7367	NaN	NaN	-0.3	0.8889	0.0244	0.0219	0.0217	0.0211	0.0219
0.0	0.0	0.0	-2571.2308	2837.7367	NaN	NaN	1.3	0.8874	0.0249	0.0224	0.022	0.0213	0.0221
0.0	0.0	0.0	-2085.2308	1314.7367	NaN	NaN	-0.3	0.8882	0.0247	0.0224	0.0216	0.021	0.0221
0.0	0.0	0.0	-860.2308	221.7367	NaN	NaN	-0.3	0.888	0.0247	0.0227	0.0214	0.0211	0.0221
0.0	0.0	0.0	-2748.2308	3906.7367	NaN	NaN	1.3	0.888	0.025	0.0229	0.0211	0.0209	0.0221
0.0	0.0	0.0	-2214.2308	984.7367	NaN	NaN	-0.3	0.8885	0.025	0.0229	0.0209	0.0208	0.0219
0.0	0.0	0.0	-2862.2308	3087.7367	NaN	NaN	1.3	0.8889	0.0249	0.0229	0.0209	0.0207	0.0217
0.0	0.0	0.0	-1589.2308	1772.7367	NaN	NaN	1.3	0.8887	0.0251	0.0229	0.0209	0.0208	0.0215
0.0	0.0	0.0	-3336.2308	1556.7367	NaN	NaN	-0.3	0.8887	0.0251	0.0228	0.021	0.021	0.0214
0.0	0.0	0.0	-1809.2308	3646.7367	NaN	NaN	1.3	0.888	0.0253	0.0231	0.0211	0.0212	0.0214
0.0	0.0	0.0	-1907.2308	2694.7367	NaN	NaN	1.3	0.8875	0.0254	0.0229	0.0213	0.0212	0.0216
0.0	0.0	0.0	-1694.2308	1811.7367	NaN	NaN	1.3	0.8873	0.0254	0.0228	0.0214	0.0214	0.0217
0.0	0.0	0.0	-426.2308	1273.7367	NaN	NaN	1.3	0.8875	0.0253	0.0226	0.0215	0.0214	0.0217
0.0	0.0	0.0	-1768.2308	492.7367	NaN	NaN	-0.3	0.8879	0.0252	0.0225	0.0214	0.0213	0.0217
0.0	0.0	0.0	-752.2308	-7.2633	NaN	NaN	0.0096	0.8879	0.0249	0.0224	0.0215	0.0215	0.0218
0.0	0.0	0.0	-792.2308	909.7367	NaN	NaN	1.3	0.8878	0.0249	0.0224	0.0215	0.0215	0.0218
0.0	0.0	0.0	-901.2308	172.7367	NaN	NaN	-0.2371	0.8875	0.0246	0.0224	0.0218	0.0218	0.0218
0.0	0.0	0.0	-945.2308	-782.2633	NaN	NaN	0.4528	0.8882	0.0241	0.0221	0.0218	0.022	0.0218
0.0	0.0	0.0	-2133.2308	-129.2633	NaN	NaN	0.0571	0.888	0.0238	0.0222	0.0219	0.0221	0.0219
0.0	0.0	0.0	-1991.2308	-1633.2633	NaN	NaN	0.4506	0.888	0.0236	0.0223	0.0218	0.0222	0.0221
0.0	0.0	0.0	-2424.2308	2330.7367	NaN	NaN	-0.3	0.8889	0.0233	0.0222	0.0215	0.022	0.0221
0.0	0.0	0.0	-274.2308	916.7367	NaN	NaN	1.3	0.8891	0.0231	0.0222	0.0214	0.022	0.0221
0.0	0.0	0.0	-2917.2308	127.7367	NaN	NaN	-0.0458	0.8892	0.023	0.022	0.0214	0.0222	0.0222
0.0	0.0	0.0	-2143.2308	2337.7367	NaN	NaN	1.3	0.8901	0.0229	0.0219	0.0211	0.0219	0.022
0.0	0.0	0.0	-2386.2308	1000.7367	NaN	NaN	-0.3	0.8903	0.0229	0.0219	0.021	0.0218	0.0221
0.0	0.0	0.0	-1420.2308	976.7367	NaN	NaN	-0.3	0.8922	0.0223	0.0215	0.0206	0.0215	0.022
0.0	0.0	0.0	-661.2308	262.7367	NaN	NaN	-0.3	0.8916	0.0224	0.0215	0.0206	0.0216	0.0224
0.0	0.0	0.0	-294.2308	1739.7367	NaN	NaN	1.2035	0.8904	0.0227	0.0216	0.0207	0.0219	0.0228
0.0	0.0	0.0	-788.2308	3982.7367	NaN	NaN	1.2467	0.8885	0.023	0.0218	0.021	0.0222	0.0235
0.0	0.0	0.0	-952.2308	1563.7367	NaN	NaN	1.3	0.8871	0.0234	0.0218	0.0214	0.0227	0.0237
0.0	0.0	0.0	-1609.2308	1510.7367	NaN	NaN	-0.3	0.8868	0.0235	0.0217	0.0216	0.0228	0.0236
0.0	0.0	0.0	-2095.2308	1761.7367	NaN	NaN	-0.3	0.887	0.0234	0.0216	0.0216	0.0228	0.0235
0.0	0.0	0.0	-2771.2308	-57.2633	NaN	NaN	0.0202	0.8874	0.0233	0.0214	0.0218	0.0227	0.0234
0.0	0.0	0.0	-61.2308	4134.7367	NaN	NaN	1.015	0.8868	0.0233	0.0215	0.022	0.0229	0.0236
0.0	0.0	0.0	-1056.2308	1939.7367	NaN	NaN	1.3	0.8872	0.0232	0.0212	0.0222	0.0228	0.0234
0.0	0.0	0.0	-2059.2308	2494.7367	NaN	NaN	1.3	0.8873	0.0233	0.0209	0.0224	0.0228	0.0233
0.0	0.0	0.0	-685.2308	2716.7367	NaN	NaN	1.3	0.8873	0.0233	0.0206	0.0227	0.0228	0.0232
0.0	0.0	0.0	-1074.2308	2578.7367	NaN	NaN	1.3	0.8873	0.0235	0.0202	0.023	0.0229	0.0231
0.0	0.0	0.0	-880.2308	1711.7367	NaN	NaN	1.3	0.8849	0.0241	0.0203	0.0238	0.0235	0.0234
0.0	0.0	0.0	-2365.2308	2005.7367	NaN	NaN	-0.3	0.8848	0.0242	0.0201	0.0241	0.0233	0.0235
0.0	0.0	0.0	-924.2308	3231.7367	NaN	NaN	1.3	0.8692	0.0273	0.0222	0.0273	0.0267	0.0273
0.0	0.0	0.0	-651.2308	856.7367	NaN	NaN	1.3	0.8905	0.0227	0.0184	0.0238	0.0234	0.0213
