# Supplementary material for: DeepFRET, a software for rapid and automated single-molecule FRET data classification using deep learning
Source: eLife. 2020 Nov 3;9:e60404. doi: 10.7554/eLife.60404 (PMC7609065; doi:10.7554/eLife.60404)
Supplement: Figure 4—source data 1. [file elife-60404-fig4-data1.zip › Figure 4-source data 1/Fig_S4a/Traces/traces_all_n294/Traces_Fig2d_4mMAc_mov3_combined_tif_pair8.txt]

Exported by DeepFRET
Date: 2020-08-26, 18:13
Video filename: None
FRET pair #8
Bleaches at 124
D-Dexc-bg	A-Dexc-bg	A-Aexc-bg	D-Dexc-rw	A-Dexc-rw	A-Aexc-rw	S	E	p_bleached	p_aggregated	p_noisy	p_scrambled	p_static	p_dynamic
0.0	0.0	0.0	14492.5507	3753.5886	NaN	NaN	0.2057	0.2525	0.5185	0.0319	0.0785	0.0857	0.033
0.0	0.0	0.0	12235.5507	5136.5886	NaN	NaN	0.2957	0.3155	0.4869	0.0323	0.0673	0.0723	0.0257
0.0	0.0	0.0	13739.5507	5564.5886	NaN	NaN	0.2883	0.3547	0.4488	0.0274	0.0661	0.0729	0.03
0.0	0.0	0.0	50408.5507	11071.5886	NaN	NaN	0.1801	0.322	0.4836	0.0278	0.0637	0.0751	0.0279
0.0	0.0	0.0	72258.5507	11723.5886	NaN	NaN	0.1396	0.2317	0.5834	0.0293	0.0572	0.0671	0.0313
0.0	0.0	0.0	66344.5507	11423.5886	NaN	NaN	0.1469	0.1515	0.6779	0.029	0.0494	0.0632	0.029
0.0	0.0	0.0	62949.5507	13256.5886	NaN	NaN	0.174	0.116	0.7169	0.0273	0.0459	0.064	0.0299
0.0	0.0	0.0	65819.5507	9910.5886	NaN	NaN	0.1309	0.0922	0.7409	0.0259	0.045	0.0668	0.0292
0.0	0.0	0.0	67783.5507	15087.5886	NaN	NaN	0.1821	0.0946	0.7334	0.0262	0.0462	0.07	0.0296
0.0	0.0	0.0	61381.5507	11141.5886	NaN	NaN	0.1536	0.0947	0.7316	0.0267	0.0463	0.072	0.0287
0.0	0.0	0.0	68465.5507	13707.5886	NaN	NaN	0.1668	0.098	0.7257	0.0273	0.0466	0.0736	0.0288
0.0	0.0	0.0	68514.5507	11611.5886	NaN	NaN	0.1449	0.102	0.7196	0.0281	0.0467	0.0749	0.0287
0.0	0.0	0.0	65193.5507	13858.5886	NaN	NaN	0.1753	0.1051	0.7158	0.0289	0.0462	0.0751	0.029
0.0	0.0	0.0	64124.5507	10916.5886	NaN	NaN	0.1455	0.1115	0.709	0.0298	0.0459	0.0748	0.0291
0.0	0.0	0.0	67774.5507	14872.5886	NaN	NaN	0.18	0.1095	0.7101	0.031	0.0465	0.0732	0.0297
0.0	0.0	0.0	64043.5507	9005.5886	NaN	NaN	0.1233	0.1083	0.7151	0.0318	0.0469	0.069	0.029
0.0	0.0	0.0	71697.5507	10478.5886	NaN	NaN	0.1275	0.1011	0.7268	0.0317	0.0461	0.0666	0.0277
0.0	0.0	0.0	69998.5507	13817.5886	NaN	NaN	0.1649	0.0898	0.7407	0.0308	0.0458	0.0659	0.0269
0.0	0.0	0.0	63347.5507	15799.5886	NaN	NaN	0.1996	0.0857	0.7474	0.0302	0.0451	0.0659	0.0258
0.0	0.0	0.0	72898.5507	13223.5886	NaN	NaN	0.1535	0.0851	0.7457	0.0307	0.0452	0.0682	0.0252
0.0	0.0	0.0	61974.5507	13436.5886	NaN	NaN	0.1782	0.0852	0.7443	0.0304	0.0457	0.0695	0.0248
0.0	0.0	0.0	63651.5507	10948.5886	NaN	NaN	0.1468	0.0859	0.743	0.0307	0.045	0.0709	0.0244
0.0	0.0	0.0	63667.5507	16761.5886	NaN	NaN	0.2084	0.0864	0.7397	0.0308	0.0461	0.0724	0.0246
0.0	0.0	0.0	69706.5507	8557.5886	NaN	NaN	0.1093	0.0891	0.7359	0.0311	0.0455	0.0738	0.0246
0.0	0.0	0.0	70389.5507	10432.5886	NaN	NaN	0.1291	0.0904	0.7368	0.0307	0.0452	0.0723	0.0246
0.0	0.0	0.0	68502.5507	15427.5886	NaN	NaN	0.1838	0.0911	0.7351	0.031	0.0452	0.0729	0.0247
0.0	0.0	0.0	61552.5507	12930.5886	NaN	NaN	0.1736	0.0946	0.7306	0.0308	0.0464	0.0731	0.0246
0.0	0.0	0.0	67723.5507	15342.5886	NaN	NaN	0.1847	0.096	0.724	0.0316	0.0472	0.0769	0.0244
0.0	0.0	0.0	66239.5507	12725.5886	NaN	NaN	0.1612	0.098	0.7188	0.0315	0.0493	0.078	0.0243
0.0	0.0	0.0	71450.5507	17320.5886	NaN	NaN	0.1951	0.1003	0.7144	0.0321	0.0494	0.0799	0.0239
0.0	0.0	0.0	62150.5507	12966.5886	NaN	NaN	0.1726	0.1047	0.71	0.0319	0.0513	0.0785	0.0236
0.0	0.0	0.0	66124.5507	7994.5886	NaN	NaN	0.1079	0.1075	0.7085	0.0328	0.051	0.077	0.0232
0.0	0.0	0.0	59434.5507	10010.5886	NaN	NaN	0.1442	0.1164	0.6973	0.0332	0.0538	0.0768	0.0225
0.0	0.0	0.0	65986.5507	9654.5886	NaN	NaN	0.1276	0.1032	0.7186	0.0332	0.0482	0.0733	0.0234
0.0	0.0	0.0	67083.5507	11915.5886	NaN	NaN	0.1508	0.0976	0.7292	0.032	0.0458	0.0717	0.0237
0.0	0.0	0.0	68549.5507	11986.5886	NaN	NaN	0.1488	0.094	0.7339	0.0316	0.0451	0.0717	0.0238
0.0	0.0	0.0	68688.5507	14191.5886	NaN	NaN	0.1712	0.0976	0.728	0.0312	0.0466	0.073	0.0236
0.0	0.0	0.0	70138.5507	13310.5886	NaN	NaN	0.1595	0.1015	0.7196	0.0315	0.0479	0.0759	0.0236
0.0	0.0	0.0	69839.5507	12760.5886	NaN	NaN	0.1545	0.109	0.7068	0.0317	0.0501	0.0785	0.0238
0.0	0.0	0.0	72213.5507	7686.5886	NaN	NaN	0.0962	0.1161	0.6936	0.0327	0.0517	0.0823	0.0237
0.0	0.0	0.0	66573.5507	15211.5886	NaN	NaN	0.186	0.119	0.6881	0.0325	0.0532	0.0834	0.0239
0.0	0.0	0.0	58267.5507	7194.5886	NaN	NaN	0.1099	0.1192	0.6876	0.0329	0.053	0.0835	0.0237
0.0	0.0	0.0	59580.5507	10601.5886	NaN	NaN	0.1511	0.1171	0.6911	0.0328	0.0529	0.0828	0.0234
0.0	0.0	0.0	58217.5507	9616.5886	NaN	NaN	0.1418	0.1113	0.698	0.0331	0.0524	0.082	0.0231
0.0	0.0	0.0	61192.5507	6695.5886	NaN	NaN	0.0986	0.1072	0.7025	0.0325	0.0531	0.0815	0.0231
0.0	0.0	0.0	55414.5507	10245.5886	NaN	NaN	0.156	0.1058	0.7017	0.0327	0.0537	0.0832	0.023
0.0	0.0	0.0	59512.5507	8463.5886	NaN	NaN	0.1245	0.1039	0.7043	0.0322	0.0542	0.0823	0.0232
0.0	0.0	0.0	53623.5507	10065.5886	NaN	NaN	0.158	0.1039	0.7004	0.0325	0.0553	0.0847	0.0233
0.0	0.0	0.0	58850.5507	10947.5886	NaN	NaN	0.1568	0.1019	0.704	0.032	0.0555	0.083	0.0237
0.0	0.0	0.0	54928.5507	9097.5886	NaN	NaN	0.1421	0.1027	0.7004	0.0325	0.0556	0.085	0.0238
0.0	0.0	0.0	59240.5507	5552.5886	NaN	NaN	0.0857	0.1004	0.7075	0.0318	0.0547	0.0815	0.0242
0.0	0.0	0.0	50935.5507	11752.5886	NaN	NaN	0.1875	0.1023	0.7014	0.0322	0.0551	0.0847	0.0243
0.0	0.0	0.0	52416.5507	11216.5886	NaN	NaN	0.1763	0.1012	0.7069	0.0314	0.0545	0.0816	0.0244
0.0	0.0	0.0	55834.5507	9684.5886	NaN	NaN	0.1478	0.1043	0.698	0.0319	0.0559	0.0855	0.0244
0.0	0.0	0.0	54504.5507	9745.5886	NaN	NaN	0.1517	0.1045	0.702	0.031	0.0557	0.0824	0.0243
0.0	0.0	0.0	60628.5507	10934.5886	NaN	NaN	0.1528	0.1076	0.6942	0.0316	0.0568	0.0854	0.0243
0.0	0.0	0.0	56207.5507	7796.5886	NaN	NaN	0.1218	0.1068	0.6992	0.0307	0.0575	0.0813	0.0246
0.0	0.0	0.0	52876.5507	11182.5886	NaN	NaN	0.1746	0.1079	0.6981	0.0307	0.0579	0.0809	0.0245
0.0	0.0	0.0	60375.5507	8194.5886	NaN	NaN	0.1195	0.1064	0.7034	0.0299	0.0594	0.0761	0.0248
0.0	0.0	0.0	52886.5507	9063.5886	NaN	NaN	0.1463	0.1084	0.7036	0.0297	0.0604	0.0734	0.0246
0.0	0.0	0.0	48480.5507	10960.5886	NaN	NaN	0.1844	0.11	0.7056	0.029	0.0616	0.0694	0.0243
0.0	0.0	0.0	58233.5507	7684.5886	NaN	NaN	0.1166	0.1107	0.7035	0.0292	0.0636	0.0685	0.0245
0.0	0.0	0.0	54104.5507	13114.5886	NaN	NaN	0.1951	0.1083	0.7077	0.0287	0.0654	0.0653	0.0246
0.0	0.0	0.0	57292.5507	12808.5886	NaN	NaN	0.1827	0.1082	0.7075	0.0287	0.067	0.0641	0.0245
0.0	0.0	0.0	47898.5507	11694.5886	NaN	NaN	0.1962	0.1077	0.707	0.0286	0.0697	0.0622	0.0247
0.0	0.0	0.0	61781.5507	11086.5886	NaN	NaN	0.1521	0.1057	0.7107	0.0284	0.0698	0.061	0.0245
0.0	0.0	0.0	49252.5507	11178.5886	NaN	NaN	0.185	0.1058	0.7095	0.028	0.0729	0.059	0.0248
0.0	0.0	0.0	59887.5507	10450.5886	NaN	NaN	0.1486	0.1044	0.7159	0.0275	0.0707	0.0577	0.0238
0.0	0.0	0.0	58810.5507	12961.5886	NaN	NaN	0.1806	0.1048	0.7122	0.0276	0.0744	0.0568	0.0242
0.0	0.0	0.0	59607.5507	14099.5886	NaN	NaN	0.1913	0.1012	0.723	0.0269	0.0708	0.0552	0.023
0.0	0.0	0.0	55516.5507	9217.5886	NaN	NaN	0.1424	0.1019	0.7196	0.0271	0.0736	0.0548	0.0229
0.0	0.0	0.0	55621.5507	13604.5886	NaN	NaN	0.1965	0.097	0.7272	0.0272	0.0718	0.0544	0.0225
0.0	0.0	0.0	53789.5507	9649.5886	NaN	NaN	0.1521	0.0966	0.7274	0.0273	0.0725	0.0539	0.0223
0.0	0.0	0.0	53396.5507	11076.5886	NaN	NaN	0.1718	0.0949	0.73	0.0275	0.0716	0.0539	0.0221
0.0	0.0	0.0	57914.5507	13295.5886	NaN	NaN	0.1867	0.0951	0.7282	0.028	0.0723	0.0542	0.0222
0.0	0.0	0.0	52609.5507	12050.5886	NaN	NaN	0.1864	0.0966	0.7263	0.028	0.0727	0.0541	0.0221
0.0	0.0	0.0	58771.5507	8903.5886	NaN	NaN	0.1316	0.0978	0.7251	0.0283	0.0723	0.0543	0.0221
0.0	0.0	0.0	55473.5507	8768.5886	NaN	NaN	0.1365	0.1007	0.7201	0.0288	0.0734	0.0548	0.0222
0.0	0.0	0.0	64270.5507	12105.5886	NaN	NaN	0.1585	0.1021	0.7191	0.029	0.0726	0.0551	0.0221
0.0	0.0	0.0	56211.5507	11779.5886	NaN	NaN	0.1733	0.105	0.7139	0.0294	0.0737	0.0557	0.0223
0.0	0.0	0.0	57496.5507	10449.5886	NaN	NaN	0.1538	0.1073	0.7119	0.0297	0.0725	0.0563	0.0223
0.0	0.0	0.0	60310.5507	9624.5886	NaN	NaN	0.1376	0.1101	0.7052	0.0303	0.0742	0.0575	0.0227
0.0	0.0	0.0	51164.5507	11970.5886	NaN	NaN	0.1896	0.1108	0.7047	0.0306	0.0732	0.0581	0.0227
0.0	0.0	0.0	57066.5507	11684.5886	NaN	NaN	0.17	0.1139	0.6987	0.0311	0.0743	0.0593	0.0227
0.0	0.0	0.0	60584.5507	14475.5886	NaN	NaN	0.1929	0.115	0.6966	0.0315	0.0744	0.0599	0.0228
0.0	0.0	0.0	55006.5507	11846.5886	NaN	NaN	0.1772	0.1155	0.6972	0.0315	0.0738	0.0594	0.0227
0.0	0.0	0.0	57259.5507	12308.5886	NaN	NaN	0.1769	0.1184	0.6914	0.0318	0.0753	0.0605	0.0227
0.0	0.0	0.0	53689.5507	11013.5886	NaN	NaN	0.1702	0.1197	0.689	0.0319	0.0761	0.0608	0.0227
0.0	0.0	0.0	57615.5507	9768.5886	NaN	NaN	0.145	0.121	0.6862	0.0319	0.077	0.0612	0.0227
0.0	0.0	0.0	60802.5507	9832.5886	NaN	NaN	0.1392	0.1229	0.6821	0.0321	0.0781	0.0619	0.0228
0.0	0.0	0.0	54850.5507	9730.5886	NaN	NaN	0.1507	0.1219	0.6838	0.0322	0.0776	0.0616	0.0229
0.0	0.0	0.0	55022.5507	10487.5886	NaN	NaN	0.1601	0.1217	0.6858	0.0319	0.0769	0.0607	0.023
0.0	0.0	0.0	56282.5507	7949.5886	NaN	NaN	0.1238	0.1219	0.6853	0.0318	0.077	0.0607	0.0233
0.0	0.0	0.0	55413.5507	10895.5886	NaN	NaN	0.1643	0.1215	0.6863	0.0312	0.0773	0.0601	0.0235
0.0	0.0	0.0	51427.5507	12974.5886	NaN	NaN	0.2015	0.1213	0.6853	0.0307	0.0788	0.06	0.0238
0.0	0.0	0.0	59403.5507	12392.5886	NaN	NaN	0.1726	0.1217	0.6834	0.0301	0.0807	0.0597	0.0244
0.0	0.0	0.0	53847.5507	11751.5886	NaN	NaN	0.1791	0.1236	0.6794	0.0295	0.0832	0.0593	0.025
0.0	0.0	0.0	58644.5507	13774.5886	NaN	NaN	0.1902	0.1258	0.6764	0.0291	0.084	0.0593	0.0254
0.0	0.0	0.0	56899.5507	7826.5886	NaN	NaN	0.1209	0.1286	0.6712	0.0287	0.0863	0.0588	0.0263
0.0	0.0	0.0	52894.5507	10778.5886	NaN	NaN	0.1693	0.1304	0.6707	0.0286	0.0848	0.0589	0.0266
0.0	0.0	0.0	53501.5507	7672.5886	NaN	NaN	0.1254	0.1337	0.6659	0.0289	0.0847	0.0596	0.0271
0.0	0.0	0.0	61920.5507	11497.5886	NaN	NaN	0.1566	0.1318	0.6704	0.0292	0.0812	0.0604	0.027
0.0	0.0	0.0	62184.5507	11143.5886	NaN	NaN	0.152	0.1287	0.6752	0.0297	0.0786	0.0607	0.0271
0.0	0.0	0.0	55448.5507	10690.5886	NaN	NaN	0.1616	0.1241	0.6838	0.0301	0.0742	0.0613	0.0266
0.0	0.0	0.0	51583.5507	9218.5886	NaN	NaN	0.1516	0.1168	0.6971	0.0302	0.0695	0.0605	0.0258
0.0	0.0	0.0	54285.5507	8817.5886	NaN	NaN	0.1397	0.1072	0.7155	0.03	0.0638	0.0589	0.0247
0.0	0.0	0.0	58018.5507	8558.5886	NaN	NaN	0.1286	0.0983	0.7328	0.0295	0.0594	0.0563	0.0237
0.0	0.0	0.0	59438.5507	8261.5886	NaN	NaN	0.122	0.0907	0.7492	0.0285	0.0552	0.0536	0.0227
0.0	0.0	0.0	58136.5507	5890.5886	NaN	NaN	0.092	0.086	0.7621	0.0274	0.0515	0.0512	0.0217
0.0	0.0	0.0	55633.5507	8262.5886	NaN	NaN	0.1293	0.0831	0.7708	0.0266	0.0488	0.0498	0.0209
0.0	0.0	0.0	52865.5507	14038.5886	NaN	NaN	0.2098	0.0804	0.777	0.0262	0.047	0.049	0.0204
0.0	0.0	0.0	59289.5507	9096.5886	NaN	NaN	0.133	0.0797	0.7801	0.0258	0.046	0.0483	0.02
0.0	0.0	0.0	58683.5507	10920.5886	NaN	NaN	0.1569	0.0803	0.7819	0.0254	0.0448	0.0477	0.0199
0.0	0.0	0.0	56507.5507	9783.5886	NaN	NaN	0.1476	0.0831	0.7824	0.0249	0.043	0.047	0.0196
0.0	0.0	0.0	54461.5507	8785.5886	NaN	NaN	0.1389	0.0848	0.7834	0.0246	0.0414	0.0463	0.0195
0.0	0.0	0.0	50429.5507	9146.5886	NaN	NaN	0.1535	0.0825	0.7894	0.0246	0.039	0.0453	0.0193
0.0	0.0	0.0	54813.5507	8025.5886	NaN	NaN	0.1277	0.0788	0.7959	0.0246	0.037	0.0444	0.0193
0.0	0.0	0.0	56029.5507	9531.5886	NaN	NaN	0.1454	0.0754	0.8011	0.0246	0.0359	0.0435	0.0195
0.0	0.0	0.0	49472.5507	9234.5886	NaN	NaN	0.1573	0.0737	0.8042	0.0245	0.0349	0.0431	0.0196
0.0	0.0	0.0	57246.5507	12310.5886	NaN	NaN	0.177	0.0712	0.8072	0.0242	0.0343	0.043	0.0201
0.0	0.0	0.0	60610.5507	8657.5886	NaN	NaN	0.125	0.0669	0.8126	0.024	0.0325	0.0428	0.0212
0.0	0.0	0.0	56530.5507	5958.5886	NaN	NaN	0.0954	0.0645	0.8129	0.0244	0.0298	0.0457	0.0226
0.0	0.0	0.0	50663.5507	8852.5886	NaN	NaN	0.1487	0.0752	0.7884	0.0262	0.0305	0.0542	0.0254
0.0	0.0	0.0	36410.5507	8234.5886	NaN	NaN	0.1844	0.2049	0.6426	0.0302	0.0308	0.0543	0.0372
0.0	0.0	0.0	4785.5507	4033.5886	NaN	NaN	0.4574	0.7336	0.1578	0.0255	0.0211	0.0297	0.0324
0.0	0.0	0.0	2901.5507	7188.5886	NaN	NaN	0.7124	0.826	0.0766	0.022	0.0246	0.0265	0.0243
0.0	0.0	0.0	1668.5507	6925.5886	NaN	NaN	0.8059	0.8606	0.0538	0.0201	0.0202	0.0237	0.0216
0.0	0.0	0.0	1049.5507	4474.5886	NaN	NaN	0.81	0.8607	0.0503	0.0203	0.0215	0.025	0.0221
0.0	0.0	0.0	2470.5507	3919.5886	NaN	NaN	0.6134	0.8629	0.0479	0.02	0.0224	0.025	0.0219
0.0	0.0	0.0	4179.5507	3658.5886	NaN	NaN	0.4668	0.8584	0.0497	0.0208	0.0235	0.0249	0.0226
0.0	0.0	0.0	4129.5507	5030.5886	NaN	NaN	0.5492	0.8574	0.0493	0.0216	0.0235	0.0247	0.0234
0.0	0.0	0.0	6526.5507	4741.5886	NaN	NaN	0.4208	0.8617	0.0466	0.0221	0.0224	0.0243	0.0229
0.0	0.0	0.0	5195.5507	2445.5886	NaN	NaN	0.3201	0.861	0.0474	0.0231	0.022	0.0239	0.0226
0.0	0.0	0.0	2211.5507	5371.5886	NaN	NaN	0.7084	0.8556	0.0505	0.0244	0.0228	0.0238	0.0228
0.0	0.0	0.0	5794.5507	4976.5886	NaN	NaN	0.462	0.856	0.0506	0.0247	0.0232	0.0235	0.022
0.0	0.0	0.0	4663.5507	5776.5886	NaN	NaN	0.5533	0.837	0.0609	0.0281	0.0258	0.0223	0.0259
0.0	0.0	0.0	5770.5507	3815.5886	NaN	NaN	0.398	0.8101	0.0753	0.0305	0.0305	0.0214	0.0322
0.0	0.0	0.0	3379.5507	4893.5886	NaN	NaN	0.5915	0.7948	0.0844	0.0311	0.0333	0.0208	0.0356
0.0	0.0	0.0	3745.5507	3312.5886	NaN	NaN	0.4693	0.7844	0.0909	0.0316	0.0356	0.0207	0.0368
0.0	0.0	0.0	3006.5507	4882.5886	NaN	NaN	0.6189	0.7866	0.0897	0.031	0.0354	0.0205	0.0368
0.0	0.0	0.0	4906.5507	5752.5886	NaN	NaN	0.5397	0.7898	0.0867	0.0307	0.0359	0.0205	0.0363
0.0	0.0	0.0	2571.5507	2932.5886	NaN	NaN	0.5328	0.8048	0.0771	0.029	0.0338	0.0205	0.0348
0.0	0.0	0.0	2523.5507	6642.5886	NaN	NaN	0.7247	0.801	0.0795	0.0293	0.0345	0.0205	0.0351
0.0	0.0	0.0	1558.5507	6471.5886	NaN	NaN	0.8059	0.7959	0.0841	0.0282	0.0351	0.0214	0.0352
0.0	0.0	0.0	4337.5507	4324.5886	NaN	NaN	0.4993	0.7702	0.1033	0.0282	0.0368	0.0229	0.0387
0.0	0.0	0.0	3991.5507	6525.5886	NaN	NaN	0.6205	0.7438	0.1244	0.0289	0.038	0.0231	0.0416
0.0	0.0	0.0	5753.5507	3874.5886	NaN	NaN	0.4024	0.7264	0.1393	0.0295	0.0392	0.0228	0.0427
0.0	0.0	0.0	5023.5507	6845.5886	NaN	NaN	0.5768	0.7143	0.1499	0.0297	0.0404	0.0228	0.043
0.0	0.0	0.0	5376.5507	8023.5886	NaN	NaN	0.5988	0.7092	0.1541	0.0292	0.0416	0.0228	0.0431
0.0	0.0	0.0	3642.5507	5948.5886	NaN	NaN	0.6202	0.7128	0.1515	0.028	0.0422	0.0225	0.0429
0.0	0.0	0.0	1577.5507	6484.5886	NaN	NaN	0.8043	0.7156	0.1496	0.027	0.043	0.0221	0.0428
0.0	0.0	0.0	4272.5507	4131.5886	NaN	NaN	0.4916	0.7146	0.1489	0.0265	0.0447	0.0221	0.0433
0.0	0.0	0.0	989.5507	5866.5886	NaN	NaN	0.8557	0.7257	0.14	0.0247	0.0453	0.022	0.0423
0.0	0.0	0.0	994.5507	6302.5886	NaN	NaN	0.8637	0.742	0.128	0.0226	0.0448	0.0226	0.04
0.0	0.0	0.0	3305.5507	5067.5886	NaN	NaN	0.6052	0.7651	0.1119	0.0205	0.0424	0.0236	0.0365
0.0	0.0	0.0	887.5507	4904.5886	NaN	NaN	0.8468	0.792	0.0956	0.0186	0.0374	0.0248	0.0316
0.0	0.0	0.0	5429.5507	4097.5886	NaN	NaN	0.4301	0.8013	0.0913	0.0184	0.0339	0.0264	0.0286
0.0	0.0	0.0	3754.5507	5319.5886	NaN	NaN	0.5862	0.8046	0.0903	0.0187	0.0318	0.0273	0.0273
0.0	0.0	0.0	1761.5507	2673.5886	NaN	NaN	0.6028	0.8114	0.0871	0.0183	0.0303	0.0266	0.0264
0.0	0.0	0.0	-183.4493	4149.5886	NaN	NaN	1.0463	0.8187	0.083	0.0178	0.0294	0.0256	0.0255
0.0	0.0	0.0	3373.5507	4062.5886	NaN	NaN	0.5463	0.817	0.0838	0.0181	0.0298	0.0256	0.0256
0.0	0.0	0.0	3369.5507	5443.5886	NaN	NaN	0.6177	0.8168	0.0836	0.018	0.0305	0.025	0.0261
0.0	0.0	0.0	1442.5507	5566.5886	NaN	NaN	0.7942	0.8217	0.0802	0.0173	0.031	0.0237	0.0261
0.0	0.0	0.0	1496.5507	2047.5886	NaN	NaN	0.5777	0.8265	0.0768	0.0169	0.0315	0.0225	0.0257
0.0	0.0	0.0	1454.5507	7816.5886	NaN	NaN	0.8431	0.8237	0.0777	0.0172	0.0333	0.0217	0.0265
0.0	0.0	0.0	2043.5507	4605.5886	NaN	NaN	0.6927	0.8321	0.0722	0.0171	0.0331	0.0203	0.0252
0.0	0.0	0.0	2121.5507	2866.5886	NaN	NaN	0.5747	0.8394	0.0672	0.0169	0.0329	0.0196	0.0241
0.0	0.0	0.0	2270.5507	3240.5886	NaN	NaN	0.588	0.8386	0.067	0.0169	0.034	0.0194	0.0241
0.0	0.0	0.0	3894.5507	4480.5886	NaN	NaN	0.535	0.8321	0.0702	0.0174	0.0361	0.0193	0.0249
0.0	0.0	0.0	1036.5507	3314.5886	NaN	NaN	0.7618	0.837	0.0671	0.0175	0.0359	0.0187	0.0239
0.0	0.0	0.0	3135.5507	2423.5886	NaN	NaN	0.436	0.8381	0.0656	0.0178	0.0366	0.0185	0.0235
0.0	0.0	0.0	1158.5507	2193.5886	NaN	NaN	0.6544	0.8424	0.0628	0.0174	0.0363	0.0183	0.0228
0.0	0.0	0.0	1552.5507	6154.5886	NaN	NaN	0.7986	0.8357	0.0661	0.0179	0.0384	0.0184	0.0235
0.0	0.0	0.0	2574.5507	3021.5886	NaN	NaN	0.5399	0.8359	0.0661	0.0178	0.0381	0.0184	0.0236
0.0	0.0	0.0	3450.5507	6358.5886	NaN	NaN	0.6482	0.8286	0.0699	0.0188	0.039	0.0188	0.025
0.0	0.0	0.0	4817.5507	4446.5886	NaN	NaN	0.48	0.8283	0.0705	0.0194	0.0374	0.0191	0.0254
0.0	0.0	0.0	879.5507	912.5886	NaN	NaN	0.5092	0.8379	0.0653	0.0191	0.034	0.0191	0.0246
0.0	0.0	0.0	1051.5507	4258.5886	NaN	NaN	0.802	0.8362	0.0657	0.0202	0.0332	0.0194	0.0254
0.0	0.0	0.0	1082.5507	1737.5886	NaN	NaN	0.6161	0.8447	0.0608	0.0201	0.0304	0.0193	0.0247
0.0	0.0	0.0	1367.5507	6213.5886	NaN	NaN	0.8196	0.8391	0.0632	0.0216	0.0304	0.0199	0.0258
0.0	0.0	0.0	-822.4493	4350.5886	NaN	NaN	1.2331	0.8443	0.0602	0.0216	0.0284	0.0203	0.0252
0.0	0.0	0.0	457.5507	5414.5886	NaN	NaN	0.9221	0.8368	0.0636	0.0227	0.0281	0.0216	0.0272
0.0	0.0	0.0	1573.5507	6068.5886	NaN	NaN	0.7941	0.8341	0.065	0.0231	0.0269	0.0224	0.0284
0.0	0.0	0.0	-818.4493	3669.5886	NaN	NaN	1.2871	0.8425	0.06	0.0224	0.025	0.0228	0.0272
0.0	0.0	0.0	303.5507	3078.5886	NaN	NaN	0.9102	0.8461	0.0575	0.0221	0.0235	0.0237	0.0272
0.0	0.0	0.0	764.5507	4677.5886	NaN	NaN	0.8595	0.8388	0.0605	0.0228	0.0233	0.025	0.0297
0.0	0.0	0.0	458.5507	4356.5886	NaN	NaN	0.9048	0.838	0.0609	0.0228	0.023	0.025	0.0304
0.0	0.0	0.0	1296.5507	2901.5886	NaN	NaN	0.6912	0.8412	0.0587	0.0226	0.0235	0.0243	0.0296
0.0	0.0	0.0	-149.4493	-317.4114	NaN	NaN	0.6799	0.8604	0.0483	0.0208	0.0213	0.023	0.0261
0.0	0.0	0.0	1641.5507	7651.5886	NaN	NaN	0.8234	0.8442	0.0551	0.0229	0.0234	0.0238	0.0307
0.0	0.0	0.0	207.5507	4163.5886	NaN	NaN	0.9525	0.853	0.0509	0.022	0.0224	0.0225	0.0292
0.0	0.0	0.0	-356.4493	4527.5886	NaN	NaN	1.0855	0.8506	0.0511	0.0228	0.0233	0.0223	0.0299
0.0	0.0	0.0	536.5507	3609.5886	NaN	NaN	0.8706	0.8591	0.0462	0.0221	0.0226	0.0216	0.0284
0.0	0.0	0.0	2449.5507	3240.5886	NaN	NaN	0.5695	0.8562	0.0467	0.0227	0.023	0.0217	0.0297
0.0	0.0	0.0	827.5507	5132.5886	NaN	NaN	0.8612	0.856	0.0463	0.0232	0.0233	0.0215	0.0298
0.0	0.0	0.0	1325.5507	1405.5886	NaN	NaN	0.5147	0.8602	0.0434	0.0232	0.0232	0.0213	0.0287
0.0	0.0	0.0	1458.5507	4203.5886	NaN	NaN	0.7424	0.861	0.0423	0.0233	0.0229	0.0213	0.0292
0.0	0.0	0.0	-371.4493	7704.5886	NaN	NaN	1.0507	0.8531	0.0459	0.0243	0.0237	0.0215	0.0315
0.0	0.0	0.0	2027.5507	6303.5886	NaN	NaN	0.7566	0.8523	0.0468	0.0242	0.0238	0.0215	0.0314
0.0	0.0	0.0	1528.5507	6222.5886	NaN	NaN	0.8028	0.8541	0.0462	0.0241	0.0234	0.0213	0.0309
0.0	0.0	0.0	2548.5507	3199.5886	NaN	NaN	0.5566	0.8533	0.0466	0.0245	0.0238	0.0212	0.0306
0.0	0.0	0.0	633.5507	6913.5886	NaN	NaN	0.9161	0.8562	0.0457	0.0239	0.023	0.0212	0.03
0.0	0.0	0.0	1084.5507	7811.5886	NaN	NaN	0.8781	0.8457	0.0512	0.0251	0.0238	0.0217	0.0326
0.0	0.0	0.0	2188.5507	4741.5886	NaN	NaN	0.6842	0.8451	0.0524	0.0251	0.0242	0.0217	0.0316
0.0	0.0	0.0	-38.4493	4224.5886	NaN	NaN	1.0092	0.8512	0.0499	0.0242	0.0234	0.0216	0.0297
0.0	0.0	0.0	-381.4493	6478.5886	NaN	NaN	1.0626	0.8471	0.0522	0.0246	0.0235	0.0221	0.0305
0.0	0.0	0.0	2477.5507	4223.5886	NaN	NaN	0.6303	0.8429	0.0553	0.0247	0.0227	0.0226	0.0317
0.0	0.0	0.0	3030.5507	9019.5886	NaN	NaN	0.7485	0.8216	0.0663	0.0271	0.0239	0.0241	0.0369
0.0	0.0	0.0	1316.5507	7630.5886	NaN	NaN	0.8529	0.8213	0.0678	0.0267	0.0238	0.0243	0.0362
0.0	0.0	0.0	3341.5507	3548.5886	NaN	NaN	0.515	0.8241	0.0668	0.0262	0.0231	0.0244	0.0355
0.0	0.0	0.0	2742.5507	8820.5886	NaN	NaN	0.7628	0.8117	0.0732	0.0275	0.0236	0.0253	0.0387
0.0	0.0	0.0	-4.4493	7505.5886	NaN	NaN	1.0006	0.8142	0.0731	0.0266	0.0236	0.0252	0.0372
0.0	0.0	0.0	1019.5507	2786.5886	NaN	NaN	0.7321	0.8277	0.0668	0.0247	0.0228	0.0245	0.0335
0.0	0.0	0.0	1972.5507	5723.5886	NaN	NaN	0.7437	0.8287	0.0661	0.0245	0.0226	0.0246	0.0335
0.0	0.0	0.0	1960.5507	4513.5886	NaN	NaN	0.6972	0.8259	0.068	0.0246	0.0225	0.0248	0.0342
0.0	0.0	0.0	721.5507	3819.5886	NaN	NaN	0.8411	0.8267	0.0679	0.0243	0.0223	0.0245	0.0344
0.0	0.0	0.0	2615.5507	4979.5886	NaN	NaN	0.6556	0.8262	0.0676	0.0241	0.0229	0.0239	0.0354
0.0	0.0	0.0	704.5507	3354.5886	NaN	NaN	0.8264	0.8377	0.061	0.0223	0.0224	0.0224	0.0342
0.0	0.0	0.0	336.5507	4576.5886	NaN	NaN	0.9315	0.8432	0.057	0.0212	0.0223	0.021	0.0353
0.0	0.0	0.0	1459.5507	8630.5886	NaN	NaN	0.8553	0.8392	0.0588	0.0213	0.0227	0.02	0.0379
0.0	0.0	0.0	923.5507	7141.5886	NaN	NaN	0.8855	0.8433	0.0575	0.0211	0.0235	0.0189	0.0357
0.0	0.0	0.0	-604.4493	2506.5886	NaN	NaN	1.3	0.8657	0.0464	0.0194	0.0218	0.0174	0.0292
0.0	0.0	0.0	2381.5507	6025.5886	NaN	NaN	0.7167	0.8645	0.0463	0.02	0.022	0.0173	0.03
0.0	0.0	0.0	2232.5507	9310.5886	NaN	NaN	0.8066	0.8558	0.0506	0.0213	0.0229	0.0172	0.0321
0.0	0.0	0.0	1525.5507	6740.5886	NaN	NaN	0.8154	0.8573	0.0501	0.0216	0.0233	0.0168	0.0309
0.0	0.0	0.0	-927.4493	4119.5886	NaN	NaN	1.2905	0.8644	0.0463	0.0213	0.0228	0.0163	0.0289
0.0	0.0	0.0	-412.4493	4035.5886	NaN	NaN	1.1138	0.8658	0.0451	0.0216	0.0229	0.0161	0.0285
0.0	0.0	0.0	646.5507	4749.5886	NaN	NaN	0.8802	0.867	0.044	0.0218	0.0229	0.016	0.0282
0.0	0.0	0.0	-274.4493	4793.5886	NaN	NaN	1.0607	0.8672	0.0432	0.0221	0.0232	0.0163	0.0281
0.0	0.0	0.0	-703.4493	364.5886	NaN	NaN	-0.3	0.871	0.0406	0.0218	0.0226	0.0163	0.0277
0.0	0.0	0.0	435.5507	2843.5886	NaN	NaN	0.8672	0.8685	0.041	0.0226	0.0229	0.0162	0.0287
0.0	0.0	0.0	1299.5507	2441.5886	NaN	NaN	0.6526	0.8688	0.0407	0.0227	0.0228	0.016	0.029
0.0	0.0	0.0	839.5507	2674.5886	NaN	NaN	0.7611	0.8703	0.0399	0.0226	0.0222	0.0157	0.0293
0.0	0.0	0.0	1456.5507	6422.5886	NaN	NaN	0.8151	0.8657	0.0418	0.0232	0.0227	0.0156	0.031
0.0	0.0	0.0	-352.4493	6780.5886	NaN	NaN	1.0548	0.867	0.0416	0.0229	0.0221	0.0156	0.0308
0.0	0.0	0.0	1810.5507	5069.5886	NaN	NaN	0.7368	0.8674	0.0412	0.0229	0.0223	0.0158	0.0304
0.0	0.0	0.0	1166.5507	1599.5886	NaN	NaN	0.5783	0.8735	0.0382	0.0221	0.0213	0.0158	0.029
0.0	0.0	0.0	3819.5507	5663.5886	NaN	NaN	0.5972	0.8709	0.0389	0.0228	0.0216	0.016	0.0298
0.0	0.0	0.0	899.5507	5682.5886	NaN	NaN	0.8633	0.8725	0.038	0.0227	0.0218	0.0163	0.0288
0.0	0.0	0.0	1350.5507	1471.5886	NaN	NaN	0.5214	0.8758	0.0358	0.0225	0.0215	0.0168	0.0276
0.0	0.0	0.0	1089.5507	4990.5886	NaN	NaN	0.8208	0.8766	0.0348	0.0226	0.0217	0.0172	0.0272
0.0	0.0	0.0	107.5507	3337.5886	NaN	NaN	0.9688	0.8796	0.0332	0.0223	0.0211	0.0172	0.0265
0.0	0.0	0.0	1878.5507	3614.5886	NaN	NaN	0.658	0.8773	0.0339	0.0228	0.0217	0.0174	0.0269
0.0	0.0	0.0	447.5507	5509.5886	NaN	NaN	0.9249	0.8796	0.0331	0.0225	0.0212	0.0171	0.0267
0.0	0.0	0.0	970.5507	6826.5886	NaN	NaN	0.8755	0.8739	0.0352	0.0234	0.0219	0.017	0.0285
0.0	0.0	0.0	904.5507	6231.5886	NaN	NaN	0.8732	0.8765	0.0345	0.0229	0.0214	0.0171	0.0276
0.0	0.0	0.0	1228.5507	5507.5886	NaN	NaN	0.8176	0.8743	0.035	0.0233	0.022	0.0175	0.0279
0.0	0.0	0.0	-718.4493	4829.5886	NaN	NaN	1.1748	0.8788	0.0332	0.0224	0.0214	0.0178	0.0264
0.0	0.0	0.0	1957.5507	4719.5886	NaN	NaN	0.7068	0.8757	0.034	0.0229	0.0221	0.0181	0.0271
0.0	0.0	0.0	-1578.4493	5651.5886	NaN	NaN	1.3	0.8776	0.0333	0.0225	0.022	0.0183	0.0263
0.0	0.0	0.0	695.5507	5386.5886	NaN	NaN	0.8856	0.8742	0.0344	0.0228	0.0227	0.0191	0.0267
0.0	0.0	0.0	-1394.4493	576.5886	NaN	NaN	-0.3	0.88	0.032	0.0216	0.0217	0.0194	0.0252
0.0	0.0	0.0	-783.4493	3740.5886	NaN	NaN	1.2649	0.8767	0.0331	0.0224	0.0223	0.0193	0.0262
0.0	0.0	0.0	-436.4493	3739.5886	NaN	NaN	1.1321	0.8796	0.0322	0.022	0.0217	0.0188	0.0258
0.0	0.0	0.0	216.5507	6682.5886	NaN	NaN	0.9686	0.8764	0.0333	0.0227	0.0221	0.0184	0.0271
0.0	0.0	0.0	-674.4493	4048.5886	NaN	NaN	1.1999	0.8775	0.033	0.0225	0.0219	0.0183	0.0267
0.0	0.0	0.0	455.5507	3227.5886	NaN	NaN	0.8763	0.8786	0.0323	0.0225	0.0217	0.0181	0.0267
0.0	0.0	0.0	1589.5507	4104.5886	NaN	NaN	0.7208	0.8779	0.0326	0.0225	0.0219	0.0182	0.0268
0.0	0.0	0.0	1610.5507	1613.5886	NaN	NaN	0.5005	0.8815	0.0311	0.0218	0.0214	0.0186	0.0257
0.0	0.0	0.0	2553.5507	1113.5886	NaN	NaN	0.3037	0.8822	0.0305	0.0217	0.0213	0.0188	0.0255
0.0	0.0	0.0	-243.4493	4069.5886	NaN	NaN	1.0636	0.8833	0.0301	0.0215	0.0211	0.0186	0.0254
0.0	0.0	0.0	487.5507	3238.5886	NaN	NaN	0.8692	0.8825	0.0304	0.0217	0.0212	0.0186	0.0255
0.0	0.0	0.0	522.5507	4399.5886	NaN	NaN	0.8938	0.8838	0.0301	0.0215	0.0208	0.0186	0.0252
0.0	0.0	0.0	1070.5507	3066.5886	NaN	NaN	0.7412	0.8828	0.0306	0.0219	0.0209	0.0185	0.0255
0.0	0.0	0.0	-826.4493	6374.5886	NaN	NaN	1.149	0.8839	0.0303	0.0218	0.0206	0.0183	0.0251
0.0	0.0	0.0	1144.5507	5707.5886	NaN	NaN	0.833	0.8824	0.0308	0.0222	0.0207	0.0186	0.0253
0.0	0.0	0.0	-35.4493	3516.5886	NaN	NaN	1.0102	0.8853	0.0294	0.0216	0.0204	0.0189	0.0243
0.0	0.0	0.0	1160.5507	5899.5886	NaN	NaN	0.8356	0.8851	0.0293	0.0218	0.0204	0.019	0.0244
0.0	0.0	0.0	1530.5507	3955.5886	NaN	NaN	0.721	0.8866	0.0287	0.0215	0.0203	0.0189	0.0239
0.0	0.0	0.0	-344.4493	6228.5886	NaN	NaN	1.0585	0.8859	0.0289	0.0218	0.0204	0.0189	0.024
0.0	0.0	0.0	2472.5507	1683.5886	NaN	NaN	0.4051	0.8869	0.0284	0.0215	0.0205	0.0191	0.0235
0.0	0.0	0.0	1595.5507	3683.5886	NaN	NaN	0.6978	0.8869	0.0284	0.0215	0.0206	0.0192	0.0235
0.0	0.0	0.0	-1484.4493	3887.5886	NaN	NaN	1.3	0.8879	0.028	0.0212	0.0204	0.0191	0.0233
0.0	0.0	0.0	273.5507	7507.5886	NaN	NaN	0.9648	0.8872	0.0283	0.0216	0.0205	0.019	0.0235
0.0	0.0	0.0	431.5507	2853.5886	NaN	NaN	0.8686	0.8882	0.028	0.0212	0.0203	0.0191	0.0232
0.0	0.0	0.0	1406.5507	4688.5886	NaN	NaN	0.7692	0.8875	0.0282	0.0215	0.0204	0.019	0.0235
0.0	0.0	0.0	3769.5507	2653.5886	NaN	NaN	0.4131	0.888	0.0282	0.0213	0.0202	0.0189	0.0234
0.0	0.0	0.0	3677.5507	3340.5886	NaN	NaN	0.476	0.8876	0.0282	0.0215	0.0202	0.0189	0.0236
0.0	0.0	0.0	-71.4493	3255.5886	NaN	NaN	1.0224	0.8883	0.028	0.021	0.0201	0.0192	0.0233
0.0	0.0	0.0	-1068.4493	2069.5886	NaN	NaN	1.3	0.8892	0.0275	0.0208	0.02	0.0191	0.0233
0.0	0.0	0.0	-2067.4493	6724.5886	NaN	NaN	1.3	0.8888	0.0276	0.021	0.0199	0.019	0.0237
0.0	0.0	0.0	2034.5507	4277.5886	NaN	NaN	0.6777	0.8889	0.0276	0.021	0.0198	0.0189	0.0238
0.0	0.0	0.0	-397.4493	4700.5886	NaN	NaN	1.0924	0.8888	0.0276	0.021	0.0197	0.0188	0.024
0.0	0.0	0.0	-481.4493	1322.5886	NaN	NaN	1.3	0.8903	0.0271	0.0208	0.0193	0.0185	0.0239
0.0	0.0	0.0	2720.5507	6265.5886	NaN	NaN	0.6973	0.8902	0.0274	0.0211	0.0191	0.0177	0.0245
0.0	0.0	0.0	1373.5507	6722.5886	NaN	NaN	0.8303	0.8893	0.0282	0.0212	0.0191	0.0175	0.0248
0.0	0.0	0.0	489.5507	4120.5886	NaN	NaN	0.8938	0.8891	0.028	0.0213	0.0192	0.0176	0.0247
0.0	0.0	0.0	-877.4493	6557.5886	NaN	NaN	1.1545	0.8908	0.0274	0.021	0.0189	0.0175	0.0244
0.0	0.0	0.0	808.5507	6581.5886	NaN	NaN	0.8906	0.8883	0.0283	0.0215	0.0193	0.0176	0.025
0.0	0.0	0.0	-100.4493	4908.5886	NaN	NaN	1.0209	0.8898	0.0274	0.0212	0.0193	0.0179	0.0244
0.0	0.0	0.0	1337.5507	7432.5886	NaN	NaN	0.8475	0.8891	0.0275	0.0214	0.0195	0.0181	0.0244
0.0	0.0	0.0	-688.4493	3535.5886	NaN	NaN	1.2418	0.8901	0.027	0.0211	0.0194	0.0184	0.024
0.0	0.0	0.0	383.5507	4245.5886	NaN	NaN	0.9171	0.8904	0.0269	0.0212	0.0194	0.0181	0.0241
0.0	0.0	0.0	-1897.4493	7172.5886	NaN	NaN	1.3	0.89	0.0272	0.0214	0.0194	0.0179	0.0241
0.0	0.0	0.0	-1201.4493	3903.5886	NaN	NaN	1.3	0.8906	0.027	0.0213	0.0193	0.0178	0.0239
0.0	0.0	0.0	437.5507	4969.5886	NaN	NaN	0.9191	0.8902	0.0271	0.0215	0.0194	0.0179	0.0239
0.0	0.0	0.0	-618.4493	4662.5886	NaN	NaN	1.1529	0.8908	0.0268	0.0213	0.0193	0.018	0.0237
0.0	0.0	0.0	-1027.4493	6036.5886	NaN	NaN	1.2051	0.8907	0.0268	0.0213	0.0193	0.0183	0.0237
0.0	0.0	0.0	-1739.4493	2874.5886	NaN	NaN	1.3	0.8916	0.0263	0.021	0.0193	0.0186	0.0233
0.0	0.0	0.0	-371.4493	2738.5886	NaN	NaN	1.1569	0.892	0.026	0.0209	0.0192	0.0186	0.0232
0.0	0.0	0.0	-637.4493	4048.5886	NaN	NaN	1.1869	0.8925	0.0259	0.0208	0.0191	0.0184	0.0232
0.0	0.0	0.0	1604.5507	1439.5886	NaN	NaN	0.4729	0.8926	0.026	0.0209	0.019	0.0182	0.0233
0.0	0.0	0.0	-627.4493	4898.5886	NaN	NaN	1.1469	0.8924	0.0262	0.0209	0.019	0.0181	0.0234
0.0	0.0	0.0	-871.4493	3853.5886	NaN	NaN	1.2922	0.8925	0.0262	0.0208	0.019	0.0183	0.0232
0.0	0.0	0.0	96.5507	4395.5886	NaN	NaN	0.9785	0.8931	0.0261	0.0207	0.0188	0.0181	0.0232
0.0	0.0	0.0	2288.5507	6005.5886	NaN	NaN	0.7241	0.893	0.0263	0.0208	0.0187	0.0178	0.0233
0.0	0.0	0.0	171.5507	7510.5886	NaN	NaN	0.9777	0.893	0.0264	0.0208	0.0187	0.018	0.0231
0.0	0.0	0.0	3502.5507	2943.5886	NaN	NaN	0.4566	0.8926	0.0263	0.0208	0.0189	0.0185	0.023
0.0	0.0	0.0	708.5507	3826.5886	NaN	NaN	0.8438	0.8923	0.0262	0.0208	0.019	0.0187	0.023
0.0	0.0	0.0	-597.4493	7703.5886	NaN	NaN	1.0841	0.8916	0.0264	0.0209	0.0192	0.0188	0.0231
0.0	0.0	0.0	-152.4493	4859.5886	NaN	NaN	1.0324	0.8909	0.0265	0.0209	0.0194	0.0192	0.023
0.0	0.0	0.0	-412.4493	1305.5886	NaN	NaN	1.3	0.8913	0.0262	0.0208	0.0195	0.0193	0.0229
0.0	0.0	0.0	51.5507	4850.5886	NaN	NaN	0.9895	0.8913	0.0263	0.021	0.0194	0.0189	0.0231
0.0	0.0	0.0	-934.4493	5053.5886	NaN	NaN	1.2269	0.8911	0.0266	0.021	0.0193	0.0188	0.0232
0.0	0.0	0.0	-883.4493	6337.5886	NaN	NaN	1.162	0.8908	0.0267	0.0211	0.0193	0.0188	0.0234
0.0	0.0	0.0	479.5507	3765.5886	NaN	NaN	0.887	0.8912	0.0266	0.0209	0.0192	0.0188	0.0234
0.0	0.0	0.0	-124.4493	3261.5886	NaN	NaN	1.0397	0.8918	0.0264	0.0208	0.019	0.0185	0.0235
0.0	0.0	0.0	1211.5507	5671.5886	NaN	NaN	0.824	0.8917	0.0267	0.0208	0.0189	0.0182	0.0238
0.0	0.0	0.0	757.5507	5403.5886	NaN	NaN	0.877	0.8906	0.0272	0.0209	0.019	0.0183	0.0241
0.0	0.0	0.0	-227.4493	4507.5886	NaN	NaN	1.0531	0.89	0.0273	0.0208	0.0191	0.0186	0.0242
0.0	0.0	0.0	1206.5507	4684.5886	NaN	NaN	0.7952	0.8897	0.0272	0.0208	0.0192	0.019	0.0242
0.0	0.0	0.0	-1118.4493	3083.5886	NaN	NaN	1.3	0.8898	0.0269	0.0206	0.0193	0.0195	0.0239
0.0	0.0	0.0	1002.5507	1434.5886	NaN	NaN	0.5886	0.8907	0.0265	0.0205	0.0192	0.0193	0.0238
0.0	0.0	0.0	1255.5507	6918.5886	NaN	NaN	0.8464	0.89	0.027	0.0208	0.0192	0.0188	0.0242
0.0	0.0	0.0	-263.4493	7856.5886	NaN	NaN	1.0347	0.8894	0.0275	0.021	0.0192	0.0187	0.0243
0.0	0.0	0.0	-202.4493	4422.5886	NaN	NaN	1.048	0.8889	0.0277	0.0211	0.0193	0.0187	0.0243
0.0	0.0	0.0	120.5507	4041.5886	NaN	NaN	0.971	0.8903	0.0273	0.0209	0.019	0.0186	0.0239
0.0	0.0	0.0	3777.5507	5104.5886	NaN	NaN	0.5747	0.8897	0.0275	0.0211	0.0191	0.0186	0.024
0.0	0.0	0.0	-385.4493	6803.5886	NaN	NaN	1.0601	0.8907	0.0272	0.0208	0.019	0.0186	0.0237
0.0	0.0	0.0	1237.5507	5879.5886	NaN	NaN	0.8261	0.8898	0.0275	0.0211	0.0191	0.0186	0.0238
0.0	0.0	0.0	-267.4493	7478.5886	NaN	NaN	1.0371	0.8906	0.0273	0.0208	0.0192	0.0188	0.0233
0.0	0.0	0.0	2890.5507	3224.5886	NaN	NaN	0.5273	0.89	0.0272	0.0209	0.0195	0.0192	0.0232
0.0	0.0	0.0	-932.4493	1297.5886	NaN	NaN	1.3	0.8912	0.0267	0.0206	0.0195	0.0194	0.0228
0.0	0.0	0.0	1343.5507	6166.5886	NaN	NaN	0.8211	0.8903	0.027	0.021	0.0195	0.019	0.0231
0.0	0.0	0.0	-769.4493	4665.5886	NaN	NaN	1.1975	0.8909	0.0269	0.0209	0.0195	0.019	0.0228
0.0	0.0	0.0	239.5507	2438.5886	NaN	NaN	0.9106	0.891	0.0268	0.0209	0.0196	0.019	0.0227
0.0	0.0	0.0	654.5507	4050.5886	NaN	NaN	0.8609	0.8916	0.0267	0.021	0.0195	0.0186	0.0227
0.0	0.0	0.0	-704.4493	8187.5886	NaN	NaN	1.0941	0.8908	0.0271	0.0213	0.0195	0.0183	0.0229
0.0	0.0	0.0	1059.5507	4680.5886	NaN	NaN	0.8154	0.8911	0.0269	0.0212	0.0196	0.0186	0.0226
0.0	0.0	0.0	-743.4493	3596.5886	NaN	NaN	1.2606	0.8913	0.0267	0.0212	0.0196	0.0186	0.0226
0.0	0.0	0.0	-1155.4493	3389.5886	NaN	NaN	1.3	0.8916	0.0266	0.0212	0.0195	0.0183	0.0227
0.0	0.0	0.0	402.5507	6871.5886	NaN	NaN	0.9447	0.8924	0.0266	0.0212	0.0193	0.0178	0.0227
0.0	0.0	0.0	397.5507	8344.5886	NaN	NaN	0.9545	0.8909	0.0272	0.0216	0.0195	0.0177	0.0229
0.0	0.0	0.0	-1361.4493	4333.5886	NaN	NaN	1.3	0.8912	0.027	0.0214	0.0196	0.0181	0.0227
0.0	0.0	0.0	-128.4493	7761.5886	NaN	NaN	1.0168	0.8909	0.0271	0.0216	0.0196	0.0181	0.0228
0.0	0.0	0.0	79.5507	6805.5886	NaN	NaN	0.9884	0.8907	0.0272	0.0216	0.0196	0.018	0.0228
0.0	0.0	0.0	1190.5507	4073.5886	NaN	NaN	0.7738	0.8909	0.0271	0.0216	0.0197	0.0181	0.0226
0.0	0.0	0.0	-665.4493	8569.5886	NaN	NaN	1.0842	0.8907	0.0272	0.0217	0.0198	0.0179	0.0226
0.0	0.0	0.0	136.5507	4873.5886	NaN	NaN	0.9727	0.8899	0.0275	0.0219	0.02	0.018	0.0226
0.0	0.0	0.0	-265.4493	5165.5886	NaN	NaN	1.0542	0.8907	0.0271	0.0216	0.02	0.0182	0.0223
0.0	0.0	0.0	-376.4493	7600.5886	NaN	NaN	1.0521	0.8896	0.0275	0.022	0.0203	0.0181	0.0226
0.0	0.0	0.0	-1002.4493	1765.5886	NaN	NaN	1.3	0.8907	0.0271	0.0216	0.0202	0.0181	0.0223
0.0	0.0	0.0	-50.4493	6411.5886	NaN	NaN	1.0079	0.89	0.0274	0.022	0.0204	0.0179	0.0224
0.0	0.0	0.0	-150.4493	4537.5886	NaN	NaN	1.0343	0.8911	0.0271	0.0217	0.0203	0.0178	0.0221
0.0	0.0	0.0	-1856.4493	4554.5886	NaN	NaN	1.3	0.8895	0.0275	0.0221	0.0207	0.0179	0.0223
0.0	0.0	0.0	-1202.4493	2849.5886	NaN	NaN	1.3	0.892	0.0266	0.0214	0.0203	0.018	0.0218
0.0	0.0	0.0	-948.4493	7984.5886	NaN	NaN	1.1348	0.8904	0.0271	0.0219	0.0207	0.0179	0.022
0.0	0.0	0.0	-162.4493	849.5886	NaN	NaN	1.2364	0.8927	0.0264	0.0213	0.0202	0.0178	0.0217
0.0	0.0	0.0	-943.4493	8650.5886	NaN	NaN	1.1224	0.8908	0.0271	0.0223	0.0205	0.0173	0.0221
0.0	0.0	0.0	-1533.4493	8235.5886	NaN	NaN	1.2288	0.892	0.027	0.0218	0.0202	0.0173	0.0217
0.0	0.0	0.0	243.5507	5530.5886	NaN	NaN	0.9578	0.8916	0.0269	0.0219	0.0204	0.0175	0.0217
0.0	0.0	0.0	-1396.4493	5889.5886	NaN	NaN	1.3	0.8922	0.0266	0.0216	0.0203	0.0177	0.0216
0.0	0.0	0.0	-2126.4493	6620.5886	NaN	NaN	1.3	0.8922	0.0265	0.0216	0.0203	0.0177	0.0216
0.0	0.0	0.0	168.5507	6125.5886	NaN	NaN	0.9732	0.8925	0.0264	0.0215	0.0203	0.0178	0.0216
0.0	0.0	0.0	-817.4493	4751.5886	NaN	NaN	1.2078	0.8919	0.0265	0.0216	0.0205	0.0178	0.0217
0.0	0.0	0.0	-1144.4493	5467.5886	NaN	NaN	1.2647	0.8919	0.0265	0.0216	0.0205	0.0179	0.0216
0.0	0.0	0.0	1375.5507	6740.5886	NaN	NaN	0.8305	0.8912	0.0267	0.0218	0.0207	0.0179	0.0218
0.0	0.0	0.0	-2507.4493	4533.5886	NaN	NaN	1.3	0.8916	0.0266	0.0215	0.0206	0.018	0.0217
0.0	0.0	0.0	-2194.4493	3322.5886	NaN	NaN	1.3	0.892	0.0264	0.0213	0.0206	0.018	0.0217
0.0	0.0	0.0	521.5507	5815.5886	NaN	NaN	0.9177	0.8912	0.0266	0.0217	0.0207	0.0179	0.0219
0.0	0.0	0.0	-264.4493	5863.5886	NaN	NaN	1.0472	0.8904	0.0271	0.0219	0.0207	0.0178	0.0221
0.0	0.0	0.0	43.5507	5298.5886	NaN	NaN	0.9918	0.8911	0.0269	0.0216	0.0206	0.018	0.0219
0.0	0.0	0.0	-590.4493	3792.5886	NaN	NaN	1.1844	0.8902	0.0269	0.0216	0.0208	0.0184	0.0221
0.0	0.0	0.0	45.5507	2666.5886	NaN	NaN	0.9832	0.8897	0.0271	0.0216	0.0208	0.0185	0.0223
0.0	0.0	0.0	-45.4493	5615.5886	NaN	NaN	1.0082	0.8889	0.0274	0.0217	0.0209	0.0186	0.0225
0.0	0.0	0.0	1356.5507	5370.5886	NaN	NaN	0.7983	0.8882	0.0276	0.0217	0.0211	0.0187	0.0226
0.0	0.0	0.0	781.5507	1932.5886	NaN	NaN	0.712	0.8884	0.0275	0.0213	0.0212	0.0191	0.0225
0.0	0.0	0.0	-1992.4493	2341.5886	NaN	NaN	1.3	0.8889	0.0273	0.021	0.0212	0.0193	0.0224
0.0	0.0	0.0	1265.5507	5400.5886	NaN	NaN	0.8102	0.8872	0.0277	0.0216	0.0213	0.0193	0.0229
0.0	0.0	0.0	1304.5507	4893.5886	NaN	NaN	0.7895	0.8873	0.0277	0.0216	0.0213	0.0193	0.0228
0.0	0.0	0.0	-1142.4493	5261.5886	NaN	NaN	1.2774	0.8864	0.028	0.0216	0.0215	0.0195	0.023
0.0	0.0	0.0	-1680.4493	1408.5886	NaN	NaN	-0.3	0.8888	0.0273	0.0208	0.0212	0.0196	0.0223
0.0	0.0	0.0	-104.4493	2493.5886	NaN	NaN	1.0437	0.888	0.0274	0.0211	0.0213	0.0196	0.0226
0.0	0.0	0.0	-54.4493	5519.5886	NaN	NaN	1.01	0.8872	0.0277	0.0214	0.0214	0.0196	0.0228
0.0	0.0	0.0	-860.4493	2577.5886	NaN	NaN	1.3	0.8892	0.0271	0.0208	0.0211	0.0196	0.0223
0.0	0.0	0.0	-111.4493	4983.5886	NaN	NaN	1.0229	0.8884	0.0272	0.021	0.0212	0.0197	0.0225
0.0	0.0	0.0	882.5507	3416.5886	NaN	NaN	0.7947	0.8889	0.0272	0.0208	0.0211	0.0196	0.0224
0.0	0.0	0.0	-575.4493	3743.5886	NaN	NaN	1.1816	0.8885	0.0273	0.0209	0.0211	0.0197	0.0225
0.0	0.0	0.0	-815.4493	2549.5886	NaN	NaN	1.3	0.8897	0.0269	0.0206	0.0208	0.0197	0.0222
0.0	0.0	0.0	949.5507	4365.5886	NaN	NaN	0.8213	0.8889	0.0271	0.0208	0.021	0.0198	0.0225
0.0	0.0	0.0	-813.4493	3748.5886	NaN	NaN	1.2771	0.8891	0.0271	0.0208	0.0208	0.0197	0.0225
0.0	0.0	0.0	-476.4493	5203.5886	NaN	NaN	1.1008	0.8887	0.0272	0.0209	0.0209	0.0197	0.0226
0.0	0.0	0.0	-317.4493	4400.5886	NaN	NaN	1.0777	0.8898	0.0269	0.0205	0.0207	0.0197	0.0224
0.0	0.0	0.0	475.5507	2100.5886	NaN	NaN	0.8154	0.8897	0.0269	0.0206	0.0206	0.0197	0.0225
0.0	0.0	0.0	825.5507	4197.5886	NaN	NaN	0.8357	0.8897	0.0269	0.0207	0.0206	0.0195	0.0226
0.0	0.0	0.0	-728.4493	7279.5886	NaN	NaN	1.1112	0.8884	0.0273	0.0212	0.0207	0.0195	0.023
0.0	0.0	0.0	-1131.4493	4813.5886	NaN	NaN	1.3	0.8897	0.027	0.0207	0.0205	0.0195	0.0226
0.0	0.0	0.0	73.5507	2946.5886	NaN	NaN	0.9756	0.8901	0.0268	0.0205	0.0205	0.0197	0.0225
0.0	0.0	0.0	-1238.4493	6989.5886	NaN	NaN	1.2153	0.8898	0.0269	0.0206	0.0205	0.0197	0.0226
0.0	0.0	0.0	-611.4493	6946.5886	NaN	NaN	1.0965	0.8892	0.0271	0.0208	0.0205	0.0196	0.0228
0.0	0.0	0.0	-732.4493	7496.5886	NaN	NaN	1.1083	0.8887	0.0273	0.021	0.0206	0.0196	0.0229
0.0	0.0	0.0	775.5507	4415.5886	NaN	NaN	0.8506	0.8889	0.0273	0.0208	0.0206	0.0197	0.0227
0.0	0.0	0.0	-583.4493	3860.5886	NaN	NaN	1.178	0.8901	0.0269	0.0203	0.0205	0.0198	0.0223
0.0	0.0	0.0	1244.5507	3804.5886	NaN	NaN	0.7535	0.8893	0.027	0.0206	0.0206	0.0198	0.0226
0.0	0.0	0.0	-2553.4493	5683.5886	NaN	NaN	1.3	0.8889	0.0271	0.0208	0.0207	0.0197	0.0228
0.0	0.0	0.0	-934.4493	6154.5886	NaN	NaN	1.179	0.8893	0.0271	0.0206	0.0206	0.0198	0.0226
0.0	0.0	0.0	-963.4493	3365.5886	NaN	NaN	1.3	0.8902	0.0268	0.0202	0.0206	0.02	0.0222
0.0	0.0	0.0	-1297.4493	1051.5886	NaN	NaN	-0.3	0.8907	0.0266	0.02	0.0206	0.0201	0.022
0.0	0.0	0.0	-1178.4493	4879.5886	NaN	NaN	1.3	0.8908	0.0265	0.0201	0.0205	0.02	0.0221
0.0	0.0	0.0	-326.4493	3983.5886	NaN	NaN	1.0893	0.8915	0.0263	0.02	0.0204	0.0199	0.022
0.0	0.0	0.0	769.5507	1676.5886	NaN	NaN	0.6854	0.8917	0.0262	0.02	0.0203	0.0198	0.022
0.0	0.0	0.0	-738.4493	2261.5886	NaN	NaN	1.3	0.8922	0.026	0.02	0.0201	0.0196	0.022
0.0	0.0	0.0	-550.4493	9009.5886	NaN	NaN	1.0651	0.8905	0.0264	0.0207	0.0203	0.0195	0.0226
0.0	0.0	0.0	-786.4493	3432.5886	NaN	NaN	1.2972	0.8924	0.0261	0.02	0.0199	0.0196	0.0221
0.0	0.0	0.0	-2275.4493	5167.5886	NaN	NaN	1.3	0.8924	0.0259	0.02	0.0199	0.0197	0.0221
0.0	0.0	0.0	-1633.4493	5340.5886	NaN	NaN	1.3	0.8928	0.0258	0.0199	0.0199	0.0197	0.022
0.0	0.0	0.0	-604.4493	5754.5886	NaN	NaN	1.1174	0.892	0.026	0.0202	0.0199	0.0196	0.0223
0.0	0.0	0.0	-1232.4493	5820.5886	NaN	NaN	1.2686	0.8926	0.0258	0.02	0.0199	0.0196	0.0221
0.0	0.0	0.0	176.5507	4880.5886	NaN	NaN	0.9651	0.8923	0.0259	0.02	0.02	0.0197	0.0221
0.0	0.0	0.0	-2522.4493	3863.5886	NaN	NaN	1.3	0.893	0.0257	0.0198	0.0199	0.0197	0.0219
0.0	0.0	0.0	-696.4493	6179.5886	NaN	NaN	1.127	0.8922	0.0258	0.0203	0.02	0.0195	0.0223
0.0	0.0	0.0	156.5507	6105.5886	NaN	NaN	0.975	0.8924	0.0258	0.0203	0.0199	0.0194	0.0223
0.0	0.0	0.0	-147.4493	5278.5886	NaN	NaN	1.0287	0.8919	0.0259	0.0203	0.02	0.0195	0.0223
0.0	0.0	0.0	-56.4493	4998.5886	NaN	NaN	1.0114	0.8924	0.0258	0.0201	0.02	0.0195	0.0221
0.0	0.0	0.0	-818.4493	6318.5886	NaN	NaN	1.1488	0.8918	0.026	0.0203	0.0201	0.0195	0.0223
0.0	0.0	0.0	-623.4493	3956.5886	NaN	NaN	1.187	0.8927	0.0257	0.0201	0.0199	0.0195	0.0221
0.0	0.0	0.0	-103.4493	5948.5886	NaN	NaN	1.0177	0.8919	0.0259	0.0204	0.0201	0.0194	0.0224
0.0	0.0	0.0	-866.4493	4085.5886	NaN	NaN	1.2692	0.8921	0.0259	0.0202	0.0201	0.0195	0.0223
0.0	0.0	0.0	-1044.4493	5855.5886	NaN	NaN	1.2171	0.8916	0.026	0.0203	0.0202	0.0195	0.0223
0.0	0.0	0.0	-1622.4493	5139.5886	NaN	NaN	1.3	0.892	0.026	0.0201	0.0202	0.0196	0.0221
0.0	0.0	0.0	-564.4493	2451.5886	NaN	NaN	1.2991	0.8926	0.0258	0.0199	0.0201	0.0196	0.0219
0.0	0.0	0.0	91.5507	5551.5886	NaN	NaN	0.9838	0.8926	0.0257	0.02	0.0202	0.0195	0.0219
0.0	0.0	0.0	-724.4493	6322.5886	NaN	NaN	1.1294	0.8922	0.0258	0.0202	0.0202	0.0194	0.0221
0.0	0.0	0.0	-587.4493	4705.5886	NaN	NaN	1.1426	0.8921	0.0259	0.0202	0.0202	0.0194	0.0221
0.0	0.0	0.0	-798.4493	7502.5886	NaN	NaN	1.1191	0.892	0.026	0.0202	0.0203	0.0195	0.022
0.0	0.0	0.0	-1165.4493	3027.5886	NaN	NaN	1.3	0.8927	0.0259	0.0198	0.0202	0.0196	0.0217
0.0	0.0	0.0	-1855.4493	4236.5886	NaN	NaN	1.3	0.8929	0.0257	0.0198	0.0203	0.0196	0.0217
0.0	0.0	0.0	879.5507	7569.5886	NaN	NaN	0.8959	0.8917	0.026	0.0202	0.0205	0.0195	0.0221
0.0	0.0	0.0	-986.4493	6178.5886	NaN	NaN	1.19	0.8916	0.0261	0.0202	0.0205	0.0196	0.022
0.0	0.0	0.0	-462.4493	4603.5886	NaN	NaN	1.1117	0.8919	0.0262	0.0199	0.0206	0.0198	0.0217
0.0	0.0	0.0	-1937.4493	3574.5886	NaN	NaN	1.3	0.8926	0.026	0.0195	0.0206	0.0199	0.0214
0.0	0.0	0.0	-705.4493	4103.5886	NaN	NaN	1.2076	0.8923	0.026	0.0197	0.0206	0.0198	0.0215
0.0	0.0	0.0	-1382.4493	4455.5886	NaN	NaN	1.3	0.8924	0.0259	0.0198	0.0206	0.0197	0.0216
0.0	0.0	0.0	-2364.4493	8221.5886	NaN	NaN	1.3	0.8917	0.0261	0.0201	0.0207	0.0196	0.0218
0.0	0.0	0.0	-1335.4493	5325.5886	NaN	NaN	1.3	0.8921	0.0261	0.0198	0.0206	0.0197	0.0216
0.0	0.0	0.0	949.5507	2958.5886	NaN	NaN	0.757	0.8921	0.0261	0.0198	0.0207	0.0198	0.0216
0.0	0.0	0.0	-2154.4493	7249.5886	NaN	NaN	1.3	0.892	0.0261	0.0198	0.0206	0.0198	0.0216
0.0	0.0	0.0	-2255.4493	3891.5886	NaN	NaN	1.3	0.8926	0.0261	0.0195	0.0206	0.0199	0.0214
0.0	0.0	0.0	-126.4493	3054.5886	NaN	NaN	1.0432	0.8924	0.026	0.0196	0.0206	0.0199	0.0214
0.0	0.0	0.0	193.5507	5477.5886	NaN	NaN	0.9659	0.8918	0.0262	0.0198	0.0207	0.0199	0.0216
0.0	0.0	0.0	-601.4493	4011.5886	NaN	NaN	1.1764	0.8922	0.0262	0.0196	0.0206	0.02	0.0214
0.0	0.0	0.0	-332.4493	5563.5886	NaN	NaN	1.0636	0.8917	0.0264	0.0195	0.0208	0.0202	0.0215
0.0	0.0	0.0	-1376.4493	417.5886	NaN	NaN	-0.3	0.8917	0.0265	0.0193	0.0208	0.0204	0.0213
0.0	0.0	0.0	-1180.4493	7725.5886	NaN	NaN	1.1804	0.8907	0.0266	0.0196	0.021	0.0205	0.0216
0.0	0.0	0.0	415.5507	3912.5886	NaN	NaN	0.904	0.8908	0.0266	0.0195	0.021	0.0205	0.0215
0.0	0.0	0.0	495.5507	4663.5886	NaN	NaN	0.9039	0.8905	0.0267	0.0196	0.021	0.0206	0.0216
0.0	0.0	0.0	-3347.4493	4115.5886	NaN	NaN	1.3	0.8906	0.0267	0.0195	0.021	0.0207	0.0215
0.0	0.0	0.0	-1008.4493	4603.5886	NaN	NaN	1.2805	0.8901	0.0267	0.0197	0.0211	0.0208	0.0216
0.0	0.0	0.0	-2590.4493	6259.5886	NaN	NaN	1.3	0.89	0.0267	0.0197	0.0211	0.0208	0.0217
0.0	0.0	0.0	233.5507	4187.5886	NaN	NaN	0.9472	0.8898	0.0267	0.0197	0.0211	0.021	0.0217
0.0	0.0	0.0	-2241.4493	492.5886	NaN	NaN	-0.2817	0.8889	0.0268	0.0199	0.0213	0.0213	0.0218
0.0	0.0	0.0	-2365.4493	1185.5886	NaN	NaN	-0.3	0.8885	0.0267	0.0201	0.0213	0.0214	0.022
0.0	0.0	0.0	5.5507	3833.5886	NaN	NaN	0.9986	0.8884	0.0266	0.0202	0.0213	0.0215	0.022
0.0	0.0	0.0	-377.4493	811.5886	NaN	NaN	1.3	0.8882	0.0266	0.0202	0.0213	0.0216	0.0221
0.0	0.0	0.0	-972.4493	2254.5886	NaN	NaN	1.3	0.8882	0.0266	0.0202	0.0212	0.0216	0.0221
0.0	0.0	0.0	-2743.4493	1829.5886	NaN	NaN	-0.3	0.8884	0.0267	0.0202	0.0212	0.0216	0.0221
0.0	0.0	0.0	-1010.4493	6188.5886	NaN	NaN	1.1951	0.8886	0.0266	0.0202	0.0211	0.0214	0.0222
0.0	0.0	0.0	-349.4493	3494.5886	NaN	NaN	1.1111	0.8888	0.0266	0.02	0.021	0.0214	0.0222
0.0	0.0	0.0	-1170.4493	5604.5886	NaN	NaN	1.264	0.8883	0.0268	0.0201	0.021	0.0215	0.0223
0.0	0.0	0.0	-552.4493	2814.5886	NaN	NaN	1.2442	0.8877	0.0271	0.0201	0.0211	0.0216	0.0224
0.0	0.0	0.0	97.5507	4493.5886	NaN	NaN	0.9788	0.8873	0.0271	0.0202	0.0212	0.0217	0.0225
0.0	0.0	0.0	-845.4493	2071.5886	NaN	NaN	1.3	0.8867	0.0273	0.0203	0.0213	0.0219	0.0225
0.0	0.0	0.0	-119.4493	1452.5886	NaN	NaN	1.0896	0.8866	0.0272	0.0204	0.0213	0.0219	0.0226
0.0	0.0	0.0	-858.4493	3665.5886	NaN	NaN	1.3	0.8867	0.0272	0.0203	0.0212	0.0219	0.0227
0.0	0.0	0.0	-1634.4493	3858.5886	NaN	NaN	1.3	0.8868	0.0271	0.0203	0.0211	0.0218	0.0228
0.0	0.0	0.0	-570.4493	7687.5886	NaN	NaN	1.0802	0.8867	0.0272	0.0204	0.0211	0.0218	0.0229
0.0	0.0	0.0	-1353.4493	3379.5886	NaN	NaN	1.3	0.8869	0.0272	0.0202	0.0211	0.0217	0.0228
0.0	0.0	0.0	-1571.4493	4916.5886	NaN	NaN	1.3	0.8868	0.0272	0.0203	0.0212	0.0218	0.0228
0.0	0.0	0.0	-1675.4493	3465.5886	NaN	NaN	1.3	0.8868	0.0272	0.0202	0.0212	0.0218	0.0227
0.0	0.0	0.0	-1673.4493	214.5886	NaN	NaN	-0.1471	0.8868	0.0272	0.0203	0.0212	0.0218	0.0228
0.0	0.0	0.0	-419.4493	5435.5886	NaN	NaN	1.0836	0.8866	0.0272	0.0203	0.0212	0.0218	0.023
0.0	0.0	0.0	1123.5507	1981.5886	NaN	NaN	0.6382	0.887	0.0272	0.0202	0.0211	0.0217	0.0228
0.0	0.0	0.0	-1043.4493	4545.5886	NaN	NaN	1.2979	0.887	0.0272	0.0201	0.021	0.0218	0.0229
0.0	0.0	0.0	-2483.4493	4803.5886	NaN	NaN	1.3	0.8872	0.0271	0.0201	0.0209	0.0218	0.0229
0.0	0.0	0.0	-2140.4493	7479.5886	NaN	NaN	1.3	0.8871	0.0271	0.0202	0.0208	0.0217	0.0231
0.0	0.0	0.0	-1427.4493	8242.5886	NaN	NaN	1.2095	0.8871	0.0271	0.0202	0.0208	0.0216	0.0232
0.0	0.0	0.0	-1336.4493	6347.5886	NaN	NaN	1.2667	0.8872	0.0272	0.0201	0.0209	0.0216	0.0231
0.0	0.0	0.0	-36.4493	2627.5886	NaN	NaN	1.0141	0.8871	0.0273	0.02	0.021	0.0217	0.0229
0.0	0.0	0.0	-225.4493	5580.5886	NaN	NaN	1.0421	0.887	0.0273	0.0201	0.021	0.0217	0.0229
0.0	0.0	0.0	-2529.4493	2570.5886	NaN	NaN	1.3	0.8873	0.0272	0.02	0.021	0.0217	0.0228
0.0	0.0	0.0	-1407.4493	2567.5886	NaN	NaN	1.3	0.8872	0.0271	0.0201	0.021	0.0217	0.0228
0.0	0.0	0.0	-56.4493	6155.5886	NaN	NaN	1.0093	0.8873	0.0271	0.0201	0.0209	0.0216	0.023
0.0	0.0	0.0	-2989.4493	2525.5886	NaN	NaN	-0.3	0.8878	0.0271	0.02	0.0208	0.0215	0.0228
0.0	0.0	0.0	-2336.4493	4529.5886	NaN	NaN	1.3	0.8881	0.0269	0.02	0.0208	0.0214	0.0228
0.0	0.0	0.0	-190.4493	3929.5886	NaN	NaN	1.0509	0.8887	0.0268	0.0199	0.0207	0.0213	0.0227
0.0	0.0	0.0	-314.4493	3852.5886	NaN	NaN	1.0889	0.8891	0.0266	0.0199	0.0206	0.0211	0.0227
0.0	0.0	0.0	-1561.4493	6598.5886	NaN	NaN	1.3	0.8893	0.0265	0.02	0.0205	0.021	0.0228
0.0	0.0	0.0	-634.4493	5445.5886	NaN	NaN	1.1319	0.8893	0.0265	0.02	0.0204	0.0209	0.0228
0.0	0.0	0.0	-567.4493	5346.5886	NaN	NaN	1.1187	0.889	0.0267	0.02	0.0205	0.0211	0.0228
0.0	0.0	0.0	-549.4493	3647.5886	NaN	NaN	1.1773	0.8888	0.0269	0.0198	0.0206	0.0212	0.0227
0.0	0.0	0.0	-1692.4493	2330.5886	NaN	NaN	1.3	0.8886	0.0269	0.0198	0.0207	0.0213	0.0227
0.0	0.0	0.0	419.5507	4013.5886	NaN	NaN	0.9054	0.8888	0.0267	0.02	0.0206	0.0211	0.0228
0.0	0.0	0.0	-692.4493	3659.5886	NaN	NaN	1.2334	0.8892	0.0266	0.0199	0.0205	0.021	0.0228
0.0	0.0	0.0	-1542.4493	4527.5886	NaN	NaN	1.3	0.8891	0.0267	0.0199	0.0206	0.021	0.0228
0.0	0.0	0.0	-792.4493	2822.5886	NaN	NaN	1.3	0.8892	0.0267	0.0198	0.0206	0.021	0.0227
0.0	0.0	0.0	-2081.4493	4750.5886	NaN	NaN	1.3	0.8894	0.0266	0.0198	0.0205	0.0209	0.0226
0.0	0.0	0.0	-2626.4493	4250.5886	NaN	NaN	1.3	0.8897	0.0265	0.0198	0.0205	0.0209	0.0226
0.0	0.0	0.0	1791.5507	5017.5886	NaN	NaN	0.7369	0.8898	0.0264	0.0199	0.0205	0.0208	0.0227
0.0	0.0	0.0	-1991.4493	4914.5886	NaN	NaN	1.3	0.89	0.0264	0.0198	0.0205	0.0208	0.0226
0.0	0.0	0.0	-682.4493	6925.5886	NaN	NaN	1.1093	0.8899	0.0263	0.02	0.0204	0.0206	0.0227
0.0	0.0	0.0	-1198.4493	4736.5886	NaN	NaN	1.3	0.8902	0.0263	0.0198	0.0204	0.0207	0.0226
0.0	0.0	0.0	570.5507	4367.5886	NaN	NaN	0.8845	0.8899	0.0264	0.02	0.0204	0.0207	0.0227
0.0	0.0	0.0	1697.5507	5090.5886	NaN	NaN	0.7499	0.8899	0.0264	0.02	0.0204	0.0206	0.0227
0.0	0.0	0.0	-395.4493	3800.5886	NaN	NaN	1.1161	0.8894	0.0266	0.02	0.0206	0.0208	0.0226
0.0	0.0	0.0	-611.4493	2362.5886	NaN	NaN	1.3	0.8891	0.0268	0.0198	0.0207	0.021	0.0225
0.0	0.0	0.0	-980.4493	3157.5886	NaN	NaN	1.3	0.8889	0.027	0.0197	0.0209	0.0212	0.0224
0.0	0.0	0.0	-1132.4493	1380.5886	NaN	NaN	1.3	0.889	0.0269	0.0197	0.0209	0.0211	0.0223
0.0	0.0	0.0	-12.4493	5759.5886	NaN	NaN	1.0022	0.8894	0.0266	0.0198	0.0208	0.0208	0.0224
0.0	0.0	0.0	-2423.4493	3003.5886	NaN	NaN	1.3	0.8904	0.0264	0.0197	0.0207	0.0206	0.0222
0.0	0.0	0.0	-95.4493	4033.5886	NaN	NaN	1.0242	0.8905	0.0262	0.0199	0.0206	0.0204	0.0224
0.0	0.0	0.0	-905.4493	4101.5886	NaN	NaN	1.2833	0.8914	0.026	0.0198	0.0204	0.0201	0.0224
0.0	0.0	0.0	-666.4493	7600.5886	NaN	NaN	1.0961	0.8912	0.0261	0.0199	0.0203	0.0201	0.0225
0.0	0.0	0.0	-801.4493	3157.5886	NaN	NaN	1.3	0.8916	0.0261	0.0196	0.0203	0.0202	0.0223
0.0	0.0	0.0	-388.4493	2613.5886	NaN	NaN	1.1746	0.8912	0.0262	0.0197	0.0204	0.0202	0.0224
0.0	0.0	0.0	158.5507	4472.5886	NaN	NaN	0.9658	0.8911	0.0263	0.0196	0.0204	0.0203	0.0223
0.0	0.0	0.0	1502.5507	4623.5886	NaN	NaN	0.7547	0.8905	0.0265	0.0197	0.0206	0.0205	0.0223
0.0	0.0	0.0	-1531.4493	1744.5886	NaN	NaN	1.3	0.8902	0.0266	0.0195	0.0207	0.0208	0.0222
0.0	0.0	0.0	-1391.4493	3176.5886	NaN	NaN	1.3	0.8901	0.0266	0.0196	0.0208	0.0208	0.0221
0.0	0.0	0.0	-504.4493	4973.5886	NaN	NaN	1.1129	0.8906	0.0264	0.0196	0.0206	0.0205	0.0222
0.0	0.0	0.0	-928.4493	4166.5886	NaN	NaN	1.2867	0.891	0.0262	0.0198	0.0205	0.0203	0.0223
0.0	0.0	0.0	-1035.4493	6567.5886	NaN	NaN	1.1872	0.8912	0.0261	0.02	0.0203	0.02	0.0225
0.0	0.0	0.0	1544.5507	8186.5886	NaN	NaN	0.8413	0.8908	0.0263	0.0201	0.0203	0.0199	0.0226
0.0	0.0	0.0	-533.4493	4292.5886	NaN	NaN	1.1419	0.8909	0.0263	0.0197	0.0204	0.0203	0.0224
0.0	0.0	0.0	-1056.4493	4589.5886	NaN	NaN	1.299	0.8902	0.0265	0.0196	0.0206	0.0206	0.0224
0.0	0.0	0.0	-785.4493	2504.5886	NaN	NaN	1.3	0.8899	0.0267	0.0195	0.0207	0.0208	0.0222
0.0	0.0	0.0	261.5507	4998.5886	NaN	NaN	0.9503	0.8898	0.0266	0.0196	0.0208	0.0208	0.0223
0.0	0.0	0.0	-269.4493	3273.5886	NaN	NaN	1.0897	0.89	0.0266	0.0196	0.0208	0.0208	0.0222
0.0	0.0	0.0	-2390.4493	3296.5886	NaN	NaN	1.3	0.8901	0.0265	0.0196	0.0208	0.0208	0.0222
0.0	0.0	0.0	-637.4493	5434.5886	NaN	NaN	1.1329	0.8901	0.0264	0.0197	0.0207	0.0207	0.0224
0.0	0.0	0.0	-2281.4493	5975.5886	NaN	NaN	1.3	0.8903	0.0264	0.0196	0.0207	0.0207	0.0223
0.0	0.0	0.0	34.5507	3653.5886	NaN	NaN	0.9906	0.89	0.0265	0.0197	0.0207	0.0208	0.0223
0.0	0.0	0.0	-963.4493	4861.5886	NaN	NaN	1.2472	0.89	0.0265	0.0197	0.0208	0.0208	0.0223
0.0	0.0	0.0	468.5507	3713.5886	NaN	NaN	0.888	0.8898	0.0266	0.0196	0.0208	0.0209	0.0222
0.0	0.0	0.0	-731.4493	1863.5886	NaN	NaN	1.3	0.8899	0.0266	0.0195	0.0208	0.021	0.0221
0.0	0.0	0.0	-713.4493	2763.5886	NaN	NaN	1.3	0.8899	0.0266	0.0195	0.0209	0.0211	0.0221
0.0	0.0	0.0	353.5507	1873.5886	NaN	NaN	0.8413	0.8901	0.0265	0.0195	0.0208	0.021	0.0221
0.0	0.0	0.0	-2322.4493	6393.5886	NaN	NaN	1.3	0.8902	0.0263	0.0196	0.0208	0.0209	0.0222
0.0	0.0	0.0	-287.4493	3835.5886	NaN	NaN	1.081	0.8904	0.0263	0.0196	0.0207	0.0209	0.0221
0.0	0.0	0.0	-103.4493	5068.5886	NaN	NaN	1.0208	0.8897	0.0265	0.0197	0.0209	0.021	0.0222
0.0	0.0	0.0	509.5507	4224.5886	NaN	NaN	0.8924	0.8895	0.0267	0.0197	0.0209	0.0211	0.0222
0.0	0.0	0.0	-808.4493	2769.5886	NaN	NaN	1.3	0.8892	0.0268	0.0196	0.021	0.0213	0.0221
0.0	0.0	0.0	-537.4493	1694.5886	NaN	NaN	1.3	0.8888	0.0269	0.0197	0.0211	0.0214	0.0221
0.0	0.0	0.0	-1510.4493	2374.5886	NaN	NaN	1.3	0.889	0.0267	0.0197	0.021	0.0214	0.0222
0.0	0.0	0.0	-1487.4493	2936.5886	NaN	NaN	1.3	0.8895	0.0265	0.0198	0.021	0.0211	0.0222
0.0	0.0	0.0	121.5507	9617.5886	NaN	NaN	0.9875	0.8894	0.0264	0.0199	0.0209	0.021	0.0223
0.0	0.0	0.0	-1276.4493	3846.5886	NaN	NaN	1.3	0.8899	0.0265	0.0196	0.0208	0.021	0.0221
0.0	0.0	0.0	-1412.4493	4285.5886	NaN	NaN	1.3	0.8892	0.0267	0.0197	0.0209	0.0212	0.0222
0.0	0.0	0.0	-1307.4493	2713.5886	NaN	NaN	1.3	0.889	0.0268	0.0197	0.021	0.0213	0.0222
0.0	0.0	0.0	-684.4493	5584.5886	NaN	NaN	1.1397	0.889	0.0267	0.0198	0.021	0.0212	0.0223
0.0	0.0	0.0	-1702.4493	3930.5886	NaN	NaN	1.3	0.8892	0.0267	0.0197	0.021	0.0212	0.0223
0.0	0.0	0.0	801.5507	3748.5886	NaN	NaN	0.8238	0.8893	0.0266	0.0198	0.021	0.0211	0.0222
0.0	0.0	0.0	-647.4493	6761.5886	NaN	NaN	1.1059	0.8896	0.0266	0.0197	0.0209	0.021	0.0222
0.0	0.0	0.0	-3188.4493	4553.5886	NaN	NaN	1.3	0.8901	0.0265	0.0196	0.0208	0.0209	0.0221
0.0	0.0	0.0	565.5507	7046.5886	NaN	NaN	0.9257	0.8897	0.0265	0.0197	0.0209	0.021	0.0222
0.0	0.0	0.0	-1933.4493	5692.5886	NaN	NaN	1.3	0.8898	0.0266	0.0197	0.0209	0.021	0.0221
0.0	0.0	0.0	-1171.4493	6321.5886	NaN	NaN	1.2275	0.8894	0.0266	0.0198	0.021	0.021	0.0222
0.0	0.0	0.0	-1324.4493	4933.5886	NaN	NaN	1.3	0.8894	0.0267	0.0197	0.021	0.0212	0.022
0.0	0.0	0.0	-1332.4493	2267.5886	NaN	NaN	1.3	0.8892	0.0268	0.0197	0.0211	0.0212	0.022
0.0	0.0	0.0	-1589.4493	3148.5886	NaN	NaN	1.3	0.8894	0.0267	0.0197	0.0211	0.0212	0.022
0.0	0.0	0.0	84.5507	4932.5886	NaN	NaN	0.9831	0.89	0.0264	0.0197	0.021	0.0209	0.0219
0.0	0.0	0.0	-1076.4493	5710.5886	NaN	NaN	1.2323	0.8903	0.0263	0.0197	0.021	0.0207	0.022
0.0	0.0	0.0	275.5507	4868.5886	NaN	NaN	0.9464	0.8905	0.0263	0.0197	0.0209	0.0206	0.022
0.0	0.0	0.0	-908.4493	5200.5886	NaN	NaN	1.2117	0.8904	0.0265	0.0196	0.0209	0.0208	0.0219
0.0	0.0	0.0	-1191.4493	4910.5886	NaN	NaN	1.3	0.89	0.0266	0.0196	0.021	0.0209	0.0219
0.0	0.0	0.0	-829.4493	1876.5886	NaN	NaN	1.3	0.8898	0.0267	0.0196	0.021	0.021	0.0219
0.0	0.0	0.0	-2865.4493	3117.5886	NaN	NaN	1.3	0.8893	0.0267	0.0197	0.0212	0.0212	0.0219
0.0	0.0	0.0	-1092.4493	2529.5886	NaN	NaN	1.3	0.8896	0.0265	0.0198	0.0211	0.0211	0.0219
0.0	0.0	0.0	-795.4493	3696.5886	NaN	NaN	1.2742	0.89	0.0263	0.0198	0.0211	0.0209	0.0218
0.0	0.0	0.0	-2501.4493	8069.5886	NaN	NaN	1.3	0.8905	0.0262	0.0198	0.021	0.0208	0.0218
0.0	0.0	0.0	-889.4493	6026.5886	NaN	NaN	1.1731	0.8906	0.0263	0.0197	0.0209	0.0208	0.0217
0.0	0.0	0.0	-2792.4493	2175.5886	NaN	NaN	-0.3	0.8901	0.0264	0.0197	0.021	0.021	0.0217
0.0	0.0	0.0	-1456.4493	4984.5886	NaN	NaN	1.3	0.89	0.0264	0.0198	0.021	0.021	0.0217
0.0	0.0	0.0	-1179.4493	4829.5886	NaN	NaN	1.3	0.8901	0.0264	0.0198	0.021	0.021	0.0217
0.0	0.0	0.0	-513.4493	3650.5886	NaN	NaN	1.1637	0.8901	0.0264	0.0198	0.0211	0.0211	0.0216
0.0	0.0	0.0	-738.4493	3713.5886	NaN	NaN	1.2482	0.8898	0.0264	0.0198	0.0211	0.0212	0.0216
0.0	0.0	0.0	-3672.4493	5243.5886	NaN	NaN	1.3	0.89	0.0263	0.0198	0.0211	0.0212	0.0216
0.0	0.0	0.0	818.5507	5506.5886	NaN	NaN	0.8706	0.8902	0.0262	0.0199	0.021	0.021	0.0216
0.0	0.0	0.0	12.5507	6355.5886	NaN	NaN	0.998	0.8903	0.0263	0.0198	0.021	0.0211	0.0216
0.0	0.0	0.0	-1627.4493	3845.5886	NaN	NaN	1.3	0.8898	0.0265	0.0198	0.0211	0.0212	0.0216
0.0	0.0	0.0	-1567.4493	2801.5886	NaN	NaN	1.3	0.8893	0.0267	0.0199	0.0212	0.0213	0.0216
0.0	0.0	0.0	-2622.4493	5736.5886	NaN	NaN	1.3	0.8891	0.0266	0.0199	0.0213	0.0213	0.0217
0.0	0.0	0.0	-942.4493	4308.5886	NaN	NaN	1.28	0.8893	0.0266	0.0199	0.0212	0.0213	0.0216
0.0	0.0	0.0	-1407.4493	593.5886	NaN	NaN	-0.3	0.8893	0.0266	0.0199	0.0213	0.0213	0.0217
0.0	0.0	0.0	-600.4493	4652.5886	NaN	NaN	1.1482	0.8893	0.0265	0.02	0.0213	0.0212	0.0217
0.0	0.0	0.0	-2331.4493	4253.5886	NaN	NaN	1.3	0.8895	0.0265	0.0199	0.0212	0.0212	0.0217
0.0	0.0	0.0	-1236.4493	2326.5886	NaN	NaN	1.3	0.8893	0.0266	0.0199	0.0212	0.0213	0.0217
0.0	0.0	0.0	-1595.4493	3898.5886	NaN	NaN	1.3	0.8892	0.0266	0.0199	0.0212	0.0213	0.0218
0.0	0.0	0.0	-1989.4493	2734.5886	NaN	NaN	1.3	0.8892	0.0266	0.0199	0.0212	0.0213	0.0218
0.0	0.0	0.0	-1040.4493	1982.5886	NaN	NaN	1.3	0.8893	0.0265	0.02	0.0211	0.0212	0.0219
0.0	0.0	0.0	-215.4493	6641.5886	NaN	NaN	1.0335	0.8892	0.0265	0.0201	0.0211	0.021	0.0221
0.0	0.0	0.0	1642.5507	5003.5886	NaN	NaN	0.7529	0.8894	0.0266	0.0199	0.021	0.0209	0.0221
0.0	0.0	0.0	-453.4493	2233.5886	NaN	NaN	1.2547	0.8893	0.0267	0.0199	0.021	0.021	0.0221
0.0	0.0	0.0	358.5507	6243.5886	NaN	NaN	0.9457	0.8887	0.0268	0.02	0.0211	0.0211	0.0223
0.0	0.0	0.0	220.5507	5071.5886	NaN	NaN	0.9583	0.8888	0.0269	0.0199	0.021	0.021	0.0223
0.0	0.0	0.0	-909.4493	4685.5886	NaN	NaN	1.2408	0.8888	0.0269	0.0199	0.021	0.021	0.0223
0.0	0.0	0.0	-304.4493	3833.5886	NaN	NaN	1.0863	0.8885	0.0271	0.0198	0.0211	0.0212	0.0223
0.0	0.0	0.0	209.5507	3300.5886	NaN	NaN	0.9403	0.8883	0.0271	0.0199	0.0212	0.0212	0.0223
0.0	0.0	0.0	-688.4493	4900.5886	NaN	NaN	1.1634	0.8883	0.027	0.02	0.0211	0.021	0.0225
0.0	0.0	0.0	-719.4493	5437.5886	NaN	NaN	1.1525	0.8886	0.0268	0.0201	0.0211	0.0209	0.0225
0.0	0.0	0.0	1514.5507	6414.5886	NaN	NaN	0.809	0.8883	0.0269	0.0202	0.0212	0.0208	0.0226
0.0	0.0	0.0	-731.4493	3590.5886	NaN	NaN	1.2558	0.8887	0.0269	0.02	0.0211	0.0208	0.0225
0.0	0.0	0.0	-2232.4493	4301.5886	NaN	NaN	1.3	0.8887	0.0269	0.02	0.0212	0.0209	0.0224
0.0	0.0	0.0	-756.4493	4670.5886	NaN	NaN	1.1933	0.8889	0.0269	0.0199	0.0211	0.0208	0.0223
0.0	0.0	0.0	-1485.4493	1644.5886	NaN	NaN	1.3	0.8895	0.0267	0.0198	0.0211	0.0208	0.0221
0.0	0.0	0.0	-1570.4493	4325.5886	NaN	NaN	1.3	0.8896	0.0265	0.0199	0.0212	0.0207	0.0222
0.0	0.0	0.0	294.5507	5086.5886	NaN	NaN	0.9453	0.8897	0.0264	0.02	0.0212	0.0205	0.0222
0.0	0.0	0.0	328.5507	2938.5886	NaN	NaN	0.8994	0.8904	0.0263	0.0199	0.021	0.0204	0.022
0.0	0.0	0.0	-1959.4493	4131.5886	NaN	NaN	1.3	0.8908	0.0262	0.0198	0.021	0.0204	0.0218
0.0	0.0	0.0	-157.4493	158.5886	NaN	NaN	1.3	0.8913	0.026	0.0197	0.021	0.0203	0.0217
0.0	0.0	0.0	1664.5507	3354.5886	NaN	NaN	0.6684	0.8911	0.0259	0.02	0.021	0.0202	0.0219
0.0	0.0	0.0	90.5507	4015.5886	NaN	NaN	0.9779	0.892	0.0258	0.0198	0.0207	0.0199	0.0218
0.0	0.0	0.0	378.5507	4939.5886	NaN	NaN	0.9288	0.8921	0.0258	0.0198	0.0206	0.0199	0.0218
0.0	0.0	0.0	672.5507	4194.5886	NaN	NaN	0.8618	0.892	0.0258	0.0199	0.0206	0.0198	0.0219
0.0	0.0	0.0	944.5507	6482.5886	NaN	NaN	0.8728	0.8916	0.026	0.0201	0.0205	0.0197	0.0221
0.0	0.0	0.0	83.5507	5115.5886	NaN	NaN	0.9839	0.8922	0.0259	0.0198	0.0204	0.0197	0.0219
0.0	0.0	0.0	1851.5507	3151.5886	NaN	NaN	0.6299	0.8919	0.0259	0.0199	0.0205	0.0198	0.0219
0.0	0.0	0.0	-569.4493	2893.5886	NaN	NaN	1.245	0.892	0.026	0.0198	0.0205	0.0198	0.0219
0.0	0.0	0.0	-2212.4493	4756.5886	NaN	NaN	1.3	0.8921	0.026	0.0198	0.0205	0.0197	0.0219
0.0	0.0	0.0	818.5507	6881.5886	NaN	NaN	0.8937	0.8919	0.0261	0.0199	0.0205	0.0196	0.022
0.0	0.0	0.0	2143.5507	3021.5886	NaN	NaN	0.585	0.8924	0.026	0.0198	0.0203	0.0195	0.022
0.0	0.0	0.0	1444.5507	4468.5886	NaN	NaN	0.7557	0.8922	0.0261	0.0199	0.0203	0.0194	0.0221
0.0	0.0	0.0	500.5507	6105.5886	NaN	NaN	0.9242	0.8926	0.026	0.0198	0.0202	0.0193	0.022
0.0	0.0	0.0	194.5507	4426.5886	NaN	NaN	0.9579	0.8924	0.0261	0.0199	0.0201	0.0193	0.0222
0.0	0.0	0.0	748.5507	4333.5886	NaN	NaN	0.8527	0.8929	0.026	0.0198	0.0201	0.0192	0.0221
0.0	0.0	0.0	1386.5507	4363.5886	NaN	NaN	0.7589	0.8927	0.0261	0.0198	0.02	0.0192	0.0221
0.0	0.0	0.0	-1681.4493	3865.5886	NaN	NaN	1.3	0.8934	0.0258	0.0196	0.0199	0.0192	0.022
0.0	0.0	0.0	1883.5507	4924.5886	NaN	NaN	0.7233	0.8924	0.026	0.0201	0.02	0.019	0.0225
0.0	0.0	0.0	2087.5507	6894.5886	NaN	NaN	0.7676	0.8924	0.0261	0.0203	0.0199	0.0188	0.0226
0.0	0.0	0.0	1478.5507	8525.5886	NaN	NaN	0.8522	0.892	0.0263	0.0203	0.0198	0.0188	0.0227
0.0	0.0	0.0	-1057.4493	4175.5886	NaN	NaN	1.3	0.893	0.026	0.0199	0.0198	0.019	0.0223
0.0	0.0	0.0	-129.4493	3919.5886	NaN	NaN	1.0342	0.8924	0.0261	0.02	0.0199	0.0192	0.0224
0.0	0.0	0.0	2156.5507	5452.5886	NaN	NaN	0.7166	0.8924	0.0261	0.02	0.0199	0.0192	0.0224
0.0	0.0	0.0	727.5507	4846.5886	NaN	NaN	0.8695	0.8928	0.0259	0.0199	0.0199	0.0192	0.0222
0.0	0.0	0.0	-130.4493	2850.5886	NaN	NaN	1.048	0.8926	0.0259	0.0199	0.0201	0.0193	0.0222
0.0	0.0	0.0	2288.5507	5040.5886	NaN	NaN	0.6877	0.8921	0.026	0.0203	0.0201	0.0191	0.0224
0.0	0.0	0.0	-9.4493	6560.5886	NaN	NaN	1.0014	0.8919	0.0262	0.0204	0.0202	0.019	0.0224
0.0	0.0	0.0	321.5507	1103.5886	NaN	NaN	0.7744	0.8933	0.0257	0.0199	0.02	0.0191	0.022
0.0	0.0	0.0	1057.5507	1935.5886	NaN	NaN	0.6467	0.8931	0.0257	0.0199	0.0202	0.0191	0.022
0.0	0.0	0.0	-1236.4493	923.5886	NaN	NaN	-0.3	0.8943	0.0253	0.0195	0.0202	0.0191	0.0216
0.0	0.0	0.0	7.5507	1794.5886	NaN	NaN	0.9958	0.8948	0.0251	0.0195	0.0202	0.019	0.0214
0.0	0.0	0.0	-910.4493	1963.5886	NaN	NaN	1.3	0.8958	0.0248	0.0193	0.0201	0.0188	0.0212
0.0	0.0	0.0	467.5507	2206.5886	NaN	NaN	0.8252	0.8961	0.0248	0.0194	0.02	0.0185	0.0212
0.0	0.0	0.0	-182.4493	3854.5886	NaN	NaN	1.0497	0.8972	0.0244	0.0192	0.0198	0.0183	0.021
0.0	0.0	0.0	-1603.4493	3255.5886	NaN	NaN	1.3	0.8967	0.0247	0.0196	0.0197	0.0181	0.0213
0.0	0.0	0.0	-309.4493	3344.5886	NaN	NaN	1.102	0.8971	0.0247	0.0197	0.0194	0.0178	0.0214
0.0	0.0	0.0	1317.5507	7213.5886	NaN	NaN	0.8456	0.8964	0.0249	0.02	0.0194	0.0178	0.0216
0.0	0.0	0.0	-331.4493	4347.5886	NaN	NaN	1.0825	0.8969	0.0249	0.0196	0.0193	0.018	0.0214
0.0	0.0	0.0	-761.4493	4092.5886	NaN	NaN	1.2286	0.8967	0.0249	0.0196	0.0193	0.0181	0.0214
0.0	0.0	0.0	-177.4493	7645.5886	NaN	NaN	1.0238	0.896	0.0251	0.0198	0.0194	0.0182	0.0216
0.0	0.0	0.0	2861.5507	3496.5886	NaN	NaN	0.5499	0.8959	0.0252	0.0197	0.0194	0.0182	0.0216
0.0	0.0	0.0	554.5507	5596.5886	NaN	NaN	0.9098	0.895	0.0254	0.0199	0.0195	0.0183	0.0218
0.0	0.0	0.0	-894.4493	3288.5886	NaN	NaN	1.3	0.895	0.0254	0.0199	0.0196	0.0184	0.0218
0.0	0.0	0.0	186.5507	6390.5886	NaN	NaN	0.9716	0.894	0.0257	0.0202	0.0197	0.0184	0.022
0.0	0.0	0.0	1043.5507	4582.5886	NaN	NaN	0.8145	0.8942	0.0257	0.0201	0.0197	0.0184	0.022
0.0	0.0	0.0	-867.4493	5033.5886	NaN	NaN	1.2082	0.8942	0.0257	0.0201	0.0197	0.0184	0.022
0.0	0.0	0.0	1159.5507	5628.5886	NaN	NaN	0.8292	0.8936	0.0258	0.0203	0.0197	0.0184	0.0222
0.0	0.0	0.0	1093.5507	5540.5886	NaN	NaN	0.8352	0.8929	0.026	0.0206	0.0198	0.0183	0.0224
0.0	0.0	0.0	1208.5507	4773.5886	NaN	NaN	0.798	0.8927	0.0262	0.0206	0.0198	0.0183	0.0224
0.0	0.0	0.0	531.5507	2603.5886	NaN	NaN	0.8305	0.8937	0.0258	0.0202	0.0197	0.0185	0.0221
0.0	0.0	0.0	150.5507	3849.5886	NaN	NaN	0.9624	0.8936	0.0258	0.0202	0.0197	0.0186	0.0222
0.0	0.0	0.0	-1472.4493	2923.5886	NaN	NaN	1.3	0.8938	0.0257	0.0202	0.0196	0.0185	0.0222
0.0	0.0	0.0	-1154.4493	8148.5886	NaN	NaN	1.1651	0.8936	0.0259	0.0204	0.0196	0.0183	0.0223
0.0	0.0	0.0	447.5507	4917.5886	NaN	NaN	0.9166	0.894	0.0258	0.0202	0.0195	0.0183	0.0221
0.0	0.0	0.0	2655.5507	88.5886	NaN	NaN	0.0323	0.8942	0.0257	0.0202	0.0195	0.0184	0.0221
0.0	0.0	0.0	2975.5507	3243.5886	NaN	NaN	0.5215	0.894	0.0257	0.0203	0.0195	0.0183	0.0221
0.0	0.0	0.0	240.5507	5211.5886	NaN	NaN	0.9559	0.8941	0.0257	0.0202	0.0195	0.0182	0.0222
0.0	0.0	0.0	1915.5507	2885.5886	NaN	NaN	0.601	0.894	0.0256	0.0203	0.0196	0.0182	0.0222
0.0	0.0	0.0	-1304.4493	6000.5886	NaN	NaN	1.2778	0.8936	0.0258	0.0205	0.0197	0.0181	0.0224
0.0	0.0	0.0	-56.4493	8370.5886	NaN	NaN	1.0068	0.8929	0.026	0.0206	0.0197	0.0181	0.0226
0.0	0.0	0.0	1143.5507	4856.5886	NaN	NaN	0.8094	0.8933	0.0259	0.0204	0.0197	0.0182	0.0224
0.0	0.0	0.0	865.5507	4627.5886	NaN	NaN	0.8424	0.8925	0.0261	0.0206	0.02	0.0183	0.0226
0.0	0.0	0.0	-561.4493	5214.5886	NaN	NaN	1.1207	0.8927	0.0261	0.0204	0.02	0.0184	0.0224
0.0	0.0	0.0	-153.4493	4305.5886	NaN	NaN	1.037	0.8926	0.0261	0.0204	0.0201	0.0184	0.0224
0.0	0.0	0.0	1542.5507	1373.5886	NaN	NaN	0.471	0.8927	0.026	0.0205	0.0201	0.0184	0.0224
0.0	0.0	0.0	1234.5507	4180.5886	NaN	NaN	0.772	0.8922	0.0261	0.0208	0.0202	0.0182	0.0225
0.0	0.0	0.0	1744.5507	5313.5886	NaN	NaN	0.7528	0.8912	0.0265	0.0211	0.0203	0.0181	0.0228
0.0	0.0	0.0	33.5507	5819.5886	NaN	NaN	0.9943	0.8912	0.0265	0.021	0.0203	0.0181	0.0228
0.0	0.0	0.0	556.5507	5719.5886	NaN	NaN	0.9113	0.8902	0.0269	0.0212	0.0206	0.0183	0.0229
0.0	0.0	0.0	231.5507	3406.5886	NaN	NaN	0.9364	0.8914	0.0266	0.0207	0.0205	0.0184	0.0225
0.0	0.0	0.0	2199.5507	2639.5886	NaN	NaN	0.5455	0.8912	0.0266	0.0206	0.0206	0.0186	0.0224
0.0	0.0	0.0	942.5507	3324.5886	NaN	NaN	0.7791	0.8911	0.0266	0.0206	0.0208	0.0186	0.0223
0.0	0.0	0.0	-113.4493	4048.5886	NaN	NaN	1.0288	0.8898	0.027	0.0209	0.0211	0.0187	0.0225
0.0	0.0	0.0	-751.4493	2905.5886	NaN	NaN	1.3	0.8908	0.0267	0.0205	0.021	0.0188	0.0221
0.0	0.0	0.0	2161.5507	5093.5886	NaN	NaN	0.7021	0.889	0.0272	0.0209	0.0215	0.019	0.0224
0.0	0.0	0.0	-821.4493	1307.5886	NaN	NaN	1.3	0.8908	0.0268	0.0202	0.0213	0.0191	0.0218
0.0	0.0	0.0	-1175.4493	5531.5886	NaN	NaN	1.2698	0.8898	0.0269	0.0205	0.0216	0.0193	0.022
0.0	0.0	0.0	-2239.4493	4129.5886	NaN	NaN	1.3	0.8908	0.0267	0.0201	0.0214	0.0193	0.0217
0.0	0.0	0.0	-1588.4493	4770.5886	NaN	NaN	1.3	0.8904	0.0267	0.0203	0.0216	0.0193	0.0218
0.0	0.0	0.0	-695.4493	7405.5886	NaN	NaN	1.1036	0.8899	0.0268	0.0205	0.0217	0.0193	0.0219
0.0	0.0	0.0	-736.4493	6089.5886	NaN	NaN	1.1376	0.8894	0.027	0.0206	0.0217	0.0193	0.0219
0.0	0.0	0.0	-1635.4493	6116.5886	NaN	NaN	1.3	0.8896	0.027	0.0205	0.0217	0.0194	0.0219
0.0	0.0	0.0	-705.4493	5565.5886	NaN	NaN	1.1452	0.8891	0.0271	0.0206	0.0217	0.0194	0.0221
0.0	0.0	0.0	-1430.4493	6384.5886	NaN	NaN	1.2887	0.8888	0.0272	0.0207	0.0217	0.0195	0.0221
0.0	0.0	0.0	-679.4493	6062.5886	NaN	NaN	1.1262	0.8892	0.0271	0.0205	0.0216	0.0195	0.022
0.0	0.0	0.0	-1682.4493	5744.5886	NaN	NaN	1.3	0.8891	0.0271	0.0204	0.0216	0.0197	0.022
0.0	0.0	0.0	-2101.4493	2083.5886	NaN	NaN	-0.3	0.8906	0.0266	0.02	0.0214	0.0197	0.0217
0.0	0.0	0.0	1154.5507	4661.5886	NaN	NaN	0.8015	0.8891	0.0269	0.0205	0.0216	0.0197	0.0222
0.0	0.0	0.0	-809.4493	3562.5886	NaN	NaN	1.294	0.8903	0.0266	0.0202	0.0213	0.0197	0.0219
0.0	0.0	0.0	-567.4493	3028.5886	NaN	NaN	1.2306	0.8896	0.0267	0.0205	0.0213	0.0197	0.0222
0.0	0.0	0.0	623.5507	2597.5886	NaN	NaN	0.8064	0.8897	0.0268	0.0205	0.0212	0.0196	0.0222
0.0	0.0	0.0	351.5507	2907.5886	NaN	NaN	0.8921	0.89	0.0267	0.0204	0.0211	0.0196	0.0222
0.0	0.0	0.0	-467.4493	2467.5886	NaN	NaN	1.2337	0.8906	0.0266	0.0202	0.0209	0.0196	0.0221
0.0	0.0	0.0	1304.5507	2926.5886	NaN	NaN	0.6917	0.8903	0.0267	0.0204	0.0209	0.0194	0.0224
0.0	0.0	0.0	1375.5507	5890.5886	NaN	NaN	0.8107	0.8895	0.027	0.0206	0.0209	0.0194	0.0226
0.0	0.0	0.0	-285.4493	5877.5886	NaN	NaN	1.051	0.8899	0.0271	0.0204	0.0208	0.0194	0.0225
0.0	0.0	0.0	837.5507	2755.5886	NaN	NaN	0.7669	0.8902	0.027	0.0201	0.0207	0.0196	0.0224
0.0	0.0	0.0	-621.4493	4285.5886	NaN	NaN	1.1696	0.8907	0.0269	0.0198	0.0207	0.0198	0.0222
0.0	0.0	0.0	380.5507	6568.5886	NaN	NaN	0.9452	0.8895	0.0272	0.02	0.0208	0.0199	0.0225
0.0	0.0	0.0	-337.4493	1246.5886	NaN	NaN	1.3	0.8906	0.0269	0.0197	0.0207	0.02	0.0221
0.0	0.0	0.0	675.5507	7842.5886	NaN	NaN	0.9207	0.8889	0.0273	0.0202	0.021	0.02	0.0226
0.0	0.0	0.0	-1972.4493	4311.5886	NaN	NaN	1.3	0.8897	0.0271	0.0199	0.0209	0.0201	0.0223
0.0	0.0	0.0	-568.4493	4548.5886	NaN	NaN	1.1428	0.8891	0.0272	0.0201	0.021	0.0202	0.0225
0.0	0.0	0.0	-1404.4493	6440.5886	NaN	NaN	1.2789	0.8894	0.0271	0.02	0.0209	0.0202	0.0224
0.0	0.0	0.0	-2366.4493	4885.5886	NaN	NaN	1.3	0.8893	0.027	0.0201	0.0209	0.0202	0.0225
0.0	0.0	0.0	-1967.4493	3482.5886	NaN	NaN	1.3	0.8897	0.0268	0.02	0.0208	0.0202	0.0225
0.0	0.0	0.0	-505.4493	8581.5886	NaN	NaN	1.0626	0.8888	0.027	0.0204	0.0209	0.0202	0.0228
0.0	0.0	0.0	-2199.4493	3406.5886	NaN	NaN	1.3	0.8897	0.0268	0.0199	0.0207	0.0204	0.0225
0.0	0.0	0.0	-1219.4493	4313.5886	NaN	NaN	1.3	0.8895	0.0267	0.02	0.0208	0.0205	0.0225
0.0	0.0	0.0	-551.4493	2305.5886	NaN	NaN	1.3	0.89	0.0265	0.02	0.0206	0.0204	0.0225
0.0	0.0	0.0	-1695.4493	3546.5886	NaN	NaN	1.3	0.8901	0.0264	0.0202	0.0205	0.0201	0.0227
0.0	0.0	0.0	1104.5507	4355.5886	NaN	NaN	0.7977	0.8901	0.0264	0.0203	0.0204	0.02	0.0228
0.0	0.0	0.0	894.5507	4498.5886	NaN	NaN	0.8341	0.8897	0.0266	0.0205	0.0204	0.0198	0.023
0.0	0.0	0.0	-795.4493	5542.5886	NaN	NaN	1.1676	0.8899	0.0266	0.0203	0.0204	0.0199	0.0229
0.0	0.0	0.0	733.5507	2496.5886	NaN	NaN	0.7729	0.8905	0.0265	0.02	0.0203	0.0201	0.0226
0.0	0.0	0.0	-1296.4493	4619.5886	NaN	NaN	1.3	0.8902	0.0265	0.0201	0.0204	0.0201	0.0228
0.0	0.0	0.0	227.5507	3512.5886	NaN	NaN	0.9392	0.89	0.0266	0.0202	0.0204	0.0199	0.0229
0.0	0.0	0.0	284.5507	7025.5886	NaN	NaN	0.9611	0.89	0.0266	0.0202	0.0204	0.0199	0.0229
0.0	0.0	0.0	-54.4493	4099.5886	NaN	NaN	1.0135	0.8899	0.0267	0.02	0.0205	0.0201	0.0227
0.0	0.0	0.0	-537.4493	-801.4114	NaN	NaN	0.5986	0.8902	0.0266	0.0198	0.0206	0.0203	0.0225
0.0	0.0	0.0	252.5507	6539.5886	NaN	NaN	0.9628	0.8899	0.0266	0.0201	0.0206	0.0201	0.0227
0.0	0.0	0.0	-307.4493	5260.5886	NaN	NaN	1.0621	0.8899	0.0266	0.0201	0.0206	0.0201	0.0227
0.0	0.0	0.0	2267.5507	2090.5886	NaN	NaN	0.4797	0.8896	0.0266	0.0201	0.0207	0.0202	0.0227
0.0	0.0	0.0	-1093.4493	4081.5886	NaN	NaN	1.3	0.8893	0.0268	0.0202	0.0208	0.0203	0.0227
0.0	0.0	0.0	660.5507	3414.5886	NaN	NaN	0.8379	0.8894	0.0268	0.0201	0.0208	0.0204	0.0226
0.0	0.0	0.0	807.5507	3250.5886	NaN	NaN	0.801	0.8891	0.0268	0.02	0.0208	0.0207	0.0226
0.0	0.0	0.0	-1074.4493	379.5886	NaN	NaN	-0.3	0.8894	0.0267	0.0199	0.0208	0.0207	0.0225
0.0	0.0	0.0	-13.4493	9062.5886	NaN	NaN	1.0015	0.8888	0.0268	0.0202	0.0208	0.0205	0.0228
0.0	0.0	0.0	-1388.4493	6435.5886	NaN	NaN	1.2751	0.889	0.0268	0.0201	0.0208	0.0206	0.0227
0.0	0.0	0.0	-1396.4493	4333.5886	NaN	NaN	1.3	0.8887	0.0268	0.0201	0.0209	0.0208	0.0227
0.0	0.0	0.0	-1050.4493	2270.5886	NaN	NaN	1.3	0.889	0.0268	0.0199	0.0209	0.0209	0.0225
0.0	0.0	0.0	983.5507	4791.5886	NaN	NaN	0.8297	0.8885	0.0269	0.02	0.021	0.021	0.0226
0.0	0.0	0.0	-1929.4493	4161.5886	NaN	NaN	1.3	0.8887	0.0268	0.02	0.0209	0.0211	0.0226
0.0	0.0	0.0	-1191.4493	3099.5886	NaN	NaN	1.3	0.8886	0.0268	0.02	0.021	0.0211	0.0226
0.0	0.0	0.0	-1027.4493	4829.5886	NaN	NaN	1.2702	0.8886	0.0268	0.02	0.021	0.0211	0.0225
0.0	0.0	0.0	-1295.4493	5443.5886	NaN	NaN	1.3	0.8887	0.0267	0.02	0.021	0.0211	0.0225
0.0	0.0	0.0	-40.4493	2239.5886	NaN	NaN	1.0184	0.8887	0.0268	0.0199	0.021	0.0212	0.0225
0.0	0.0	0.0	-844.4493	4222.5886	NaN	NaN	1.25	0.8888	0.0267	0.0199	0.021	0.0212	0.0224
0.0	0.0	0.0	-210.4493	3770.5886	NaN	NaN	1.0591	0.8887	0.0268	0.0199	0.021	0.0213	0.0224
0.0	0.0	0.0	-2259.4493	2297.5886	NaN	NaN	1.3	0.8888	0.0268	0.0198	0.021	0.0213	0.0223
0.0	0.0	0.0	-1494.4493	5062.5886	NaN	NaN	1.3	0.8887	0.0268	0.0199	0.021	0.0213	0.0224
0.0	0.0	0.0	-1551.4493	4825.5886	NaN	NaN	1.3	0.8888	0.0268	0.0198	0.0209	0.0213	0.0224
0.0	0.0	0.0	-739.4493	5674.5886	NaN	NaN	1.1498	0.8883	0.0269	0.0199	0.021	0.0213	0.0225
0.0	0.0	0.0	-1399.4493	3713.5886	NaN	NaN	1.3	0.8886	0.027	0.0198	0.021	0.0214	0.0223
0.0	0.0	0.0	-2296.4493	5996.5886	NaN	NaN	1.3	0.8882	0.0271	0.0198	0.021	0.0215	0.0224
0.0	0.0	0.0	-880.4493	1735.5886	NaN	NaN	1.3	0.8881	0.0271	0.0198	0.021	0.0216	0.0224
0.0	0.0	0.0	-1109.4493	4549.5886	NaN	NaN	1.3	0.8879	0.0271	0.0199	0.0211	0.0216	0.0225
0.0	0.0	0.0	-3567.4493	5961.5886	NaN	NaN	1.3	0.888	0.0271	0.0199	0.0211	0.0215	0.0225
0.0	0.0	0.0	14.5507	3955.5886	NaN	NaN	0.9963	0.888	0.0271	0.0199	0.0211	0.0215	0.0225
0.0	0.0	0.0	317.5507	871.5886	NaN	NaN	0.733	0.8878	0.0272	0.0199	0.0211	0.0217	0.0224
0.0	0.0	0.0	-1800.4493	2752.5886	NaN	NaN	1.3	0.8876	0.0271	0.0199	0.0211	0.0218	0.0224
0.0	0.0	0.0	-2215.4493	3872.5886	NaN	NaN	1.3	0.8876	0.0271	0.0199	0.0211	0.0218	0.0224
0.0	0.0	0.0	-3244.4493	3461.5886	NaN	NaN	1.3	0.8877	0.0271	0.0199	0.021	0.0218	0.0224
0.0	0.0	0.0	178.5507	4317.5886	NaN	NaN	0.9603	0.8877	0.027	0.02	0.021	0.0218	0.0225
0.0	0.0	0.0	-830.4493	2442.5886	NaN	NaN	1.3	0.8878	0.027	0.0199	0.021	0.0218	0.0225
0.0	0.0	0.0	-1763.4493	5544.5886	NaN	NaN	1.3	0.8876	0.0271	0.02	0.021	0.0218	0.0226
0.0	0.0	0.0	-531.4493	5772.5886	NaN	NaN	1.1014	0.8877	0.0271	0.0199	0.0209	0.0218	0.0226
0.0	0.0	0.0	-1223.4493	2750.5886	NaN	NaN	1.3	0.8875	0.0272	0.0199	0.021	0.0219	0.0226
0.0	0.0	0.0	-1379.4493	3545.5886	NaN	NaN	1.3	0.8873	0.0272	0.0199	0.021	0.0219	0.0226
0.0	0.0	0.0	-716.4493	4074.5886	NaN	NaN	1.2133	0.8872	0.0272	0.02	0.0211	0.0219	0.0226
0.0	0.0	0.0	-308.4493	3130.5886	NaN	NaN	1.1093	0.8871	0.0272	0.02	0.0211	0.022	0.0226
0.0	0.0	0.0	-1249.4493	4911.5886	NaN	NaN	1.3	0.8872	0.0271	0.02	0.0211	0.022	0.0226
0.0	0.0	0.0	-3986.4493	3235.5886	NaN	NaN	-0.3	0.8873	0.0271	0.02	0.0211	0.022	0.0225
0.0	0.0	0.0	-1222.4493	4302.5886	NaN	NaN	1.3	0.8873	0.027	0.02	0.0211	0.0219	0.0227
0.0	0.0	0.0	-1757.4493	4202.5886	NaN	NaN	1.3	0.8873	0.027	0.02	0.021	0.0218	0.0228
0.0	0.0	0.0	-3302.4493	5451.5886	NaN	NaN	1.3	0.8876	0.027	0.02	0.021	0.0217	0.0227
0.0	0.0	0.0	699.5507	3638.5886	NaN	NaN	0.8387	0.8876	0.027	0.02	0.021	0.0217	0.0227
0.0	0.0	0.0	-2235.4493	2918.5886	NaN	NaN	1.3	0.888	0.0269	0.0199	0.0209	0.0217	0.0226
0.0	0.0	0.0	-812.4493	4467.5886	NaN	NaN	1.2223	0.8879	0.0269	0.02	0.0209	0.0216	0.0227
0.0	0.0	0.0	-706.4493	4321.5886	NaN	NaN	1.1954	0.8883	0.0268	0.0199	0.0208	0.0216	0.0226
0.0	0.0	0.0	-2104.4493	4522.5886	NaN	NaN	1.3	0.8882	0.0269	0.0199	0.0208	0.0216	0.0226
0.0	0.0	0.0	1385.5507	1445.5886	NaN	NaN	0.5106	0.8884	0.0268	0.0198	0.0208	0.0216	0.0225
0.0	0.0	0.0	-1577.4493	8880.5886	NaN	NaN	1.216	0.8885	0.0268	0.0199	0.0207	0.0215	0.0227
0.0	0.0	0.0	-998.4493	2269.5886	NaN	NaN	1.3	0.8888	0.0267	0.0198	0.0206	0.0214	0.0226
0.0	0.0	0.0	-782.4493	6512.5886	NaN	NaN	1.1365	0.889	0.0265	0.0199	0.0206	0.0213	0.0227
0.0	0.0	0.0	55.5507	5807.5886	NaN	NaN	0.9905	0.889	0.0267	0.02	0.0205	0.0212	0.0227
0.0	0.0	0.0	-1815.4493	6297.5886	NaN	NaN	1.3	0.8893	0.0266	0.0199	0.0205	0.0212	0.0226
0.0	0.0	0.0	-177.4493	5463.5886	NaN	NaN	1.0336	0.8893	0.0266	0.0198	0.0205	0.0212	0.0225
0.0	0.0	0.0	-1882.4493	1941.5886	NaN	NaN	1.3	0.8898	0.0266	0.0196	0.0205	0.0212	0.0223
0.0	0.0	0.0	-1803.4493	5517.5886	NaN	NaN	1.3	0.8899	0.0265	0.0197	0.0205	0.0212	0.0222
0.0	0.0	0.0	-600.4493	4808.5886	NaN	NaN	1.1427	0.8901	0.0264	0.0197	0.0205	0.0211	0.0222
0.0	0.0	0.0	-1501.4493	4765.5886	NaN	NaN	1.3	0.8902	0.0263	0.0197	0.0205	0.0211	0.0222
0.0	0.0	0.0	-1429.4493	4297.5886	NaN	NaN	1.3	0.8903	0.0264	0.0196	0.0205	0.0212	0.022
0.0	0.0	0.0	-2650.4493	4513.5886	NaN	NaN	1.3	0.8905	0.0263	0.0196	0.0205	0.0212	0.022
0.0	0.0	0.0	-779.4493	3833.5886	NaN	NaN	1.2552	0.8906	0.0262	0.0197	0.0204	0.021	0.0221
0.0	0.0	0.0	-2056.4493	6725.5886	NaN	NaN	1.3	0.8908	0.0261	0.0198	0.0204	0.0208	0.0221
0.0	0.0	0.0	-556.4493	7340.5886	NaN	NaN	1.082	0.8908	0.0262	0.0198	0.0203	0.0208	0.0221
0.0	0.0	0.0	-373.4493	4446.5886	NaN	NaN	1.0917	0.8909	0.0263	0.0196	0.0204	0.0209	0.0219
0.0	0.0	0.0	-1408.4493	5792.5886	NaN	NaN	1.3	0.8908	0.0263	0.0196	0.0204	0.0209	0.0219
0.0	0.0	0.0	-2443.4493	6783.5886	NaN	NaN	1.3	0.8907	0.0264	0.0196	0.0205	0.021	0.0219
0.0	0.0	0.0	-2758.4493	4041.5886	NaN	NaN	1.3	0.8906	0.0265	0.0195	0.0205	0.0211	0.0218
0.0	0.0	0.0	-2162.4493	4214.5886	NaN	NaN	1.3	0.8904	0.0265	0.0195	0.0206	0.0212	0.0217
0.0	0.0	0.0	-1824.4493	3025.5886	NaN	NaN	1.3	0.8903	0.0266	0.0195	0.0207	0.0212	0.0216
0.0	0.0	0.0	-2088.4493	4351.5886	NaN	NaN	1.3	0.8903	0.0265	0.0196	0.0207	0.0212	0.0217
0.0	0.0	0.0	-1630.4493	1331.5886	NaN	NaN	-0.3	0.8906	0.0264	0.0196	0.0207	0.0211	0.0216
0.0	0.0	0.0	90.5507	4802.5886	NaN	NaN	0.9815	0.8909	0.0262	0.0197	0.0206	0.0209	0.0217
0.0	0.0	0.0	629.5507	3720.5886	NaN	NaN	0.8553	0.891	0.0261	0.0198	0.0205	0.0208	0.0218
0.0	0.0	0.0	-645.4493	3840.5886	NaN	NaN	1.202	0.8911	0.0261	0.0197	0.0204	0.0208	0.0219
0.0	0.0	0.0	-911.4493	6232.5886	NaN	NaN	1.1713	0.8909	0.0263	0.0197	0.0204	0.0209	0.0219
0.0	0.0	0.0	-2524.4493	3193.5886	NaN	NaN	1.3	0.8906	0.0264	0.0196	0.0205	0.0212	0.0217
0.0	0.0	0.0	-2153.4493	3385.5886	NaN	NaN	1.3	0.8897	0.0266	0.0197	0.0206	0.0214	0.0219
0.0	0.0	0.0	-1098.4493	2648.5886	NaN	NaN	1.3	0.8894	0.0266	0.0198	0.0207	0.0215	0.0219
0.0	0.0	0.0	-613.4493	6723.5886	NaN	NaN	1.1004	0.8896	0.0265	0.0199	0.0206	0.0214	0.022
0.0	0.0	0.0	599.5507	2296.5886	NaN	NaN	0.793	0.8895	0.0266	0.0198	0.0206	0.0214	0.022
0.0	0.0	0.0	-246.4493	5848.5886	NaN	NaN	1.044	0.8893	0.0266	0.0199	0.0206	0.0214	0.0221
0.0	0.0	0.0	-1078.4493	2348.5886	NaN	NaN	1.3	0.889	0.0268	0.0199	0.0207	0.0215	0.0221
0.0	0.0	0.0	-1343.4493	5111.5886	NaN	NaN	1.3	0.8889	0.0267	0.02	0.0207	0.0215	0.0222
0.0	0.0	0.0	-3349.4493	6044.5886	NaN	NaN	1.3	0.889	0.0268	0.0199	0.0207	0.0215	0.0222
0.0	0.0	0.0	-840.4493	3186.5886	NaN	NaN	1.3	0.889	0.0267	0.0199	0.0207	0.0215	0.0222
0.0	0.0	0.0	-2167.4493	3254.5886	NaN	NaN	1.3	0.8889	0.0267	0.02	0.0207	0.0215	0.0222
0.0	0.0	0.0	-301.4493	2378.5886	NaN	NaN	1.1451	0.8889	0.0267	0.02	0.0207	0.0215	0.0222
0.0	0.0	0.0	-1491.4493	4884.5886	NaN	NaN	1.3	0.8889	0.0267	0.0199	0.0207	0.0215	0.0223
0.0	0.0	0.0	-1379.4493	2586.5886	NaN	NaN	1.3	0.8888	0.0267	0.02	0.0207	0.0216	0.0223
0.0	0.0	0.0	-1262.4493	4168.5886	NaN	NaN	1.3	0.8889	0.0267	0.02	0.0206	0.0215	0.0224
0.0	0.0	0.0	-493.4493	2974.5886	NaN	NaN	1.1989	0.889	0.0267	0.0199	0.0205	0.0214	0.0224
0.0	0.0	0.0	-903.4493	4160.5886	NaN	NaN	1.2774	0.8891	0.0267	0.0199	0.0205	0.0213	0.0225
0.0	0.0	0.0	-210.4493	3834.5886	NaN	NaN	1.0581	0.8891	0.0267	0.0199	0.0205	0.0213	0.0224
0.0	0.0	0.0	-2098.4493	6177.5886	NaN	NaN	1.3	0.889	0.0268	0.0199	0.0205	0.0213	0.0225
0.0	0.0	0.0	-238.4493	5208.5886	NaN	NaN	1.048	0.889	0.0268	0.0198	0.0205	0.0213	0.0225
0.0	0.0	0.0	-255.4493	5133.5886	NaN	NaN	1.0524	0.8889	0.0268	0.0199	0.0206	0.0213	0.0225
0.0	0.0	0.0	-2850.4493	3464.5886	NaN	NaN	1.3	0.8888	0.0269	0.0199	0.0206	0.0214	0.0225
0.0	0.0	0.0	154.5507	4467.5886	NaN	NaN	0.9666	0.8884	0.0269	0.0199	0.0207	0.0215	0.0226
0.0	0.0	0.0	123.5507	1903.5886	NaN	NaN	0.9391	0.8885	0.0269	0.0199	0.0207	0.0215	0.0225
0.0	0.0	0.0	-1741.4493	4846.5886	NaN	NaN	1.3	0.8884	0.0269	0.0199	0.0207	0.0214	0.0226
0.0	0.0	0.0	-1414.4493	1489.5886	NaN	NaN	1.3	0.8887	0.0268	0.0199	0.0207	0.0214	0.0226
0.0	0.0	0.0	594.5507	4931.5886	NaN	NaN	0.8924	0.8886	0.0267	0.02	0.0207	0.0212	0.0228
0.0	0.0	0.0	-1458.4493	7247.5886	NaN	NaN	1.2519	0.8888	0.0267	0.02	0.0206	0.0212	0.0228
0.0	0.0	0.0	-948.4493	4868.5886	NaN	NaN	1.2419	0.8885	0.0268	0.02	0.0207	0.0213	0.0228
0.0	0.0	0.0	-574.4493	2362.5886	NaN	NaN	1.3	0.8883	0.0269	0.0199	0.0208	0.0214	0.0227
0.0	0.0	0.0	-2082.4493	4664.5886	NaN	NaN	1.3	0.8883	0.0268	0.0199	0.0209	0.0214	0.0226
0.0	0.0	0.0	-2632.4493	1823.5886	NaN	NaN	-0.3	0.8883	0.0268	0.0199	0.0209	0.0215	0.0226
0.0	0.0	0.0	320.5507	4171.5886	NaN	NaN	0.9286	0.8881	0.0267	0.0201	0.0209	0.0215	0.0228
0.0	0.0	0.0	-1351.4493	5671.5886	NaN	NaN	1.3	0.8882	0.0267	0.02	0.0209	0.0214	0.0228
0.0	0.0	0.0	-2345.4493	4128.5886	NaN	NaN	1.3	0.8883	0.0267	0.02	0.0208	0.0214	0.0227
0.0	0.0	0.0	146.5507	2741.5886	NaN	NaN	0.9493	0.8884	0.0267	0.02	0.0208	0.0214	0.0228
0.0	0.0	0.0	-111.4493	6037.5886	NaN	NaN	1.0188	0.8886	0.0266	0.02	0.0207	0.0212	0.0229
0.0	0.0	0.0	1547.5507	4802.5886	NaN	NaN	0.7563	0.8885	0.0266	0.02	0.0207	0.0213	0.0229
0.0	0.0	0.0	-356.4493	4334.5886	NaN	NaN	1.0896	0.8883	0.0267	0.02	0.0208	0.0214	0.0228
0.0	0.0	0.0	-266.4493	3881.5886	NaN	NaN	1.0737	0.8882	0.0268	0.0199	0.0208	0.0215	0.0227
0.0	0.0	0.0	-1110.4493	4472.5886	NaN	NaN	1.3	0.8882	0.0268	0.0199	0.0209	0.0216	0.0226
0.0	0.0	0.0	-582.4493	3368.5886	NaN	NaN	1.2091	0.8881	0.0269	0.0199	0.0209	0.0216	0.0226
0.0	0.0	0.0	-1354.4493	3379.5886	NaN	NaN	1.3	0.888	0.0269	0.0199	0.0209	0.0217	0.0226
0.0	0.0	0.0	-1.4493	3950.5886	NaN	NaN	1.0004	0.888	0.0269	0.0199	0.0209	0.0217	0.0226
0.0	0.0	0.0	-220.4493	3536.5886	NaN	NaN	1.0665	0.8879	0.0269	0.0199	0.0209	0.0217	0.0226
0.0	0.0	0.0	-1074.4493	1520.5886	NaN	NaN	1.3	0.8879	0.0269	0.02	0.021	0.0217	0.0226
0.0	0.0	0.0	208.5507	5062.5886	NaN	NaN	0.9604	0.8878	0.0269	0.02	0.021	0.0217	0.0226
0.0	0.0	0.0	-1404.4493	1901.5886	NaN	NaN	1.3	0.8879	0.0269	0.02	0.0211	0.0218	0.0225
0.0	0.0	0.0	-1721.4493	2564.5886	NaN	NaN	1.3	0.8877	0.0268	0.0201	0.0211	0.0218	0.0224
0.0	0.0	0.0	-1460.4493	1970.5886	NaN	NaN	1.3	0.8878	0.0267	0.0201	0.0211	0.0218	0.0224
0.0	0.0	0.0	-1984.4493	5478.5886	NaN	NaN	1.3	0.888	0.0267	0.0201	0.021	0.0218	0.0225
0.0	0.0	0.0	-2713.4493	4056.5886	NaN	NaN	1.3	0.8881	0.0266	0.0201	0.021	0.0218	0.0224
0.0	0.0	0.0	-852.4493	2679.5886	NaN	NaN	1.3	0.8882	0.0266	0.0201	0.0209	0.0217	0.0224
0.0	0.0	0.0	-1899.4493	5035.5886	NaN	NaN	1.3	0.8884	0.0266	0.0201	0.0208	0.0217	0.0225
0.0	0.0	0.0	-100.4493	4323.5886	NaN	NaN	1.0238	0.8883	0.0266	0.0201	0.0208	0.0217	0.0225
0.0	0.0	0.0	-1281.4493	4118.5886	NaN	NaN	1.3	0.8883	0.0266	0.0201	0.0208	0.0217	0.0225
0.0	0.0	0.0	-2285.4493	6981.5886	NaN	NaN	1.3	0.8882	0.0267	0.0201	0.0209	0.0217	0.0225
0.0	0.0	0.0	-1183.4493	4006.5886	NaN	NaN	1.3	0.888	0.0268	0.0201	0.0209	0.0218	0.0224
0.0	0.0	0.0	-725.4493	6829.5886	NaN	NaN	1.1188	0.8879	0.0268	0.0202	0.0209	0.0218	0.0225
0.0	0.0	0.0	-1061.4493	3000.5886	NaN	NaN	1.3	0.8879	0.0268	0.0201	0.0209	0.0218	0.0225
0.0	0.0	0.0	-1643.4493	6303.5886	NaN	NaN	1.3	0.8879	0.0268	0.0202	0.0209	0.0217	0.0225
0.0	0.0	0.0	-225.4493	4373.5886	NaN	NaN	1.0543	0.8878	0.0268	0.0202	0.0209	0.0218	0.0225
0.0	0.0	0.0	-2462.4493	1934.5886	NaN	NaN	-0.3	0.8878	0.0268	0.0202	0.0209	0.0218	0.0225
0.0	0.0	0.0	-1649.4493	5734.5886	NaN	NaN	1.3	0.8877	0.0268	0.0202	0.021	0.0218	0.0226
0.0	0.0	0.0	-3512.4493	4012.5886	NaN	NaN	1.3	0.8877	0.0268	0.0202	0.021	0.0218	0.0225
0.0	0.0	0.0	-1595.4493	2645.5886	NaN	NaN	1.3	0.8876	0.0268	0.0203	0.021	0.0218	0.0225
0.0	0.0	0.0	-3248.4493	3424.5886	NaN	NaN	1.3	0.8879	0.0267	0.0202	0.0209	0.0218	0.0225
0.0	0.0	0.0	394.5507	5108.5886	NaN	NaN	0.9283	0.8883	0.0266	0.0202	0.0208	0.0216	0.0225
0.0	0.0	0.0	-1341.4493	1730.5886	NaN	NaN	1.3	0.8886	0.0266	0.0201	0.0207	0.0216	0.0224
0.0	0.0	0.0	-2632.4493	5515.5886	NaN	NaN	1.3	0.8886	0.0265	0.0201	0.0207	0.0216	0.0224
0.0	0.0	0.0	-2011.4493	4974.5886	NaN	NaN	1.3	0.8886	0.0266	0.0201	0.0207	0.0216	0.0224
0.0	0.0	0.0	1051.5507	3753.5886	NaN	NaN	0.7812	0.8887	0.0266	0.0201	0.0207	0.0216	0.0224
0.0	0.0	0.0	-2955.4493	3621.5886	NaN	NaN	1.3	0.8883	0.0267	0.0201	0.0208	0.0217	0.0224
0.0	0.0	0.0	-312.4493	3769.5886	NaN	NaN	1.0904	0.8883	0.0267	0.0202	0.0208	0.0217	0.0224
0.0	0.0	0.0	162.5507	3662.5886	NaN	NaN	0.9575	0.8881	0.0268	0.0202	0.0208	0.0217	0.0224
0.0	0.0	0.0	-2459.4493	4119.5886	NaN	NaN	1.3	0.8882	0.0267	0.0202	0.0208	0.0217	0.0224
0.0	0.0	0.0	680.5507	4581.5886	NaN	NaN	0.8707	0.8882	0.0267	0.0202	0.0208	0.0217	0.0224
0.0	0.0	0.0	-2595.4493	410.5886	NaN	NaN	-0.1879	0.8878	0.0268	0.0203	0.0209	0.0218	0.0225
0.0	0.0	0.0	-543.4493	5731.5886	NaN	NaN	1.1047	0.8882	0.0266	0.0202	0.0207	0.0217	0.0225
0.0	0.0	0.0	-2524.4493	4891.5886	NaN	NaN	1.3	0.8881	0.0267	0.0202	0.0208	0.0217	0.0225
0.0	0.0	0.0	-1815.4493	4200.5886	NaN	NaN	1.3	0.8878	0.0267	0.0203	0.0209	0.0218	0.0225
0.0	0.0	0.0	25.5507	1795.5886	NaN	NaN	0.986	0.8877	0.0267	0.0203	0.0209	0.0219	0.0224
0.0	0.0	0.0	-2187.4493	5030.5886	NaN	NaN	1.3	0.8881	0.0266	0.0203	0.0208	0.0217	0.0225
0.0	0.0	0.0	-2356.4493	4928.5886	NaN	NaN	1.3	0.8885	0.0266	0.0202	0.0206	0.0216	0.0225
0.0	0.0	0.0	-1981.4493	5795.5886	NaN	NaN	1.3	0.8886	0.0265	0.0202	0.0206	0.0216	0.0225
0.0	0.0	0.0	-1085.4493	4448.5886	NaN	NaN	1.3	0.8883	0.0267	0.0202	0.0206	0.0217	0.0225
0.0	0.0	0.0	-1016.4493	5184.5886	NaN	NaN	1.2439	0.8883	0.0267	0.0202	0.0206	0.0217	0.0225
0.0	0.0	0.0	-3320.4493	5393.5886	NaN	NaN	1.3	0.8877	0.0269	0.0202	0.0208	0.0219	0.0225
0.0	0.0	0.0	-361.4493	4134.5886	NaN	NaN	1.0958	0.8876	0.0269	0.0203	0.0209	0.0219	0.0225
0.0	0.0	0.0	-1597.4493	2868.5886	NaN	NaN	1.3	0.8873	0.0269	0.0203	0.021	0.022	0.0225
0.0	0.0	0.0	-606.4493	5127.5886	NaN	NaN	1.1341	0.8876	0.0269	0.0203	0.0209	0.0219	0.0225
0.0	0.0	0.0	-1291.4493	3318.5886	NaN	NaN	1.3	0.8874	0.0269	0.0203	0.021	0.0219	0.0225
0.0	0.0	0.0	-1685.4493	1180.5886	NaN	NaN	-0.3	0.8875	0.0269	0.0203	0.0209	0.0219	0.0225
0.0	0.0	0.0	-1748.4493	4239.5886	NaN	NaN	1.3	0.8876	0.0268	0.0203	0.0209	0.0219	0.0225
0.0	0.0	0.0	-1573.4493	6439.5886	NaN	NaN	1.3	0.8877	0.0268	0.0203	0.0208	0.0219	0.0225
0.0	0.0	0.0	-2507.4493	4685.5886	NaN	NaN	1.3	0.8876	0.0269	0.0203	0.0208	0.0219	0.0225
0.0	0.0	0.0	-1792.4493	3211.5886	NaN	NaN	1.3	0.8872	0.0269	0.0204	0.021	0.022	0.0225
0.0	0.0	0.0	-520.4493	3510.5886	NaN	NaN	1.1741	0.8871	0.027	0.0204	0.021	0.022	0.0225
0.0	0.0	0.0	41.5507	1253.5886	NaN	NaN	0.9679	0.887	0.0269	0.0204	0.021	0.022	0.0225
0.0	0.0	0.0	-2380.4493	3041.5886	NaN	NaN	1.3	0.8871	0.0269	0.0204	0.021	0.022	0.0226
0.0	0.0	0.0	-1772.4493	6011.5886	NaN	NaN	1.3	0.8875	0.0268	0.0204	0.0209	0.0219	0.0226
0.0	0.0	0.0	-62.4493	4333.5886	NaN	NaN	1.0146	0.8875	0.0268	0.0204	0.0208	0.0219	0.0226
0.0	0.0	0.0	-987.4493	3248.5886	NaN	NaN	1.3	0.887	0.0269	0.0204	0.021	0.022	0.0226
0.0	0.0	0.0	37.5507	5380.5886	NaN	NaN	0.9931	0.8872	0.027	0.0204	0.021	0.0219	0.0226
0.0	0.0	0.0	-1761.4493	1227.5886	NaN	NaN	-0.3	0.8866	0.0271	0.0204	0.0212	0.0222	0.0225
0.0	0.0	0.0	-626.4493	4344.5886	NaN	NaN	1.1685	0.8865	0.027	0.0205	0.0211	0.0221	0.0226
0.0	0.0	0.0	-1247.4493	2978.5886	NaN	NaN	1.3	0.8867	0.027	0.0205	0.021	0.0221	0.0227
0.0	0.0	0.0	-3206.4493	5883.5886	NaN	NaN	1.3	0.8868	0.027	0.0205	0.021	0.022	0.0228
0.0	0.0	0.0	-689.4493	5667.5886	NaN	NaN	1.1385	0.8867	0.027	0.0205	0.021	0.022	0.0228
0.0	0.0	0.0	-941.4493	2543.5886	NaN	NaN	1.3	0.8864	0.0271	0.0205	0.0211	0.0221	0.0227
0.0	0.0	0.0	-2325.4493	3159.5886	NaN	NaN	1.3	0.8859	0.0272	0.0205	0.0213	0.0223	0.0227
0.0	0.0	0.0	-1472.4493	3913.5886	NaN	NaN	1.3	0.886	0.0272	0.0205	0.0213	0.0223	0.0227
0.0	0.0	0.0	-1355.4493	1594.5886	NaN	NaN	1.3	0.8859	0.0272	0.0205	0.0213	0.0223	0.0227
0.0	0.0	0.0	-1193.4493	1445.5886	NaN	NaN	1.3	0.8861	0.0271	0.0205	0.0212	0.0223	0.0227
0.0	0.0	0.0	-1774.4493	5525.5886	NaN	NaN	1.3	0.8867	0.027	0.0204	0.021	0.0222	0.0227
0.0	0.0	0.0	-1071.4493	2197.5886	NaN	NaN	1.3	0.8867	0.0271	0.0204	0.021	0.0222	0.0227
0.0	0.0	0.0	-1396.4493	5422.5886	NaN	NaN	1.3	0.8868	0.027	0.0204	0.0209	0.0222	0.0227
0.0	0.0	0.0	-2482.4493	5143.5886	NaN	NaN	1.3	0.8869	0.0271	0.0203	0.0209	0.0221	0.0227
0.0	0.0	0.0	-2055.4493	2625.5886	NaN	NaN	1.3	0.8869	0.0271	0.0203	0.0209	0.0221	0.0227
0.0	0.0	0.0	-529.4493	5654.5886	NaN	NaN	1.1033	0.887	0.0271	0.0202	0.0209	0.0221	0.0227
0.0	0.0	0.0	524.5507	3130.5886	NaN	NaN	0.8565	0.8872	0.0271	0.0202	0.0208	0.022	0.0227
0.0	0.0	0.0	-485.4493	2478.5886	NaN	NaN	1.2436	0.8871	0.0271	0.0202	0.0209	0.022	0.0227
0.0	0.0	0.0	-2010.4493	4150.5886	NaN	NaN	1.3	0.8869	0.0271	0.0202	0.021	0.0221	0.0227
0.0	0.0	0.0	-995.4493	2983.5886	NaN	NaN	1.3	0.8867	0.0272	0.0203	0.021	0.0221	0.0227
0.0	0.0	0.0	-2997.4493	1827.5886	NaN	NaN	-0.3	0.8866	0.0272	0.0203	0.021	0.0221	0.0227
0.0	0.0	0.0	-1212.4493	3708.5886	NaN	NaN	1.3	0.8867	0.0272	0.0203	0.021	0.0221	0.0227
0.0	0.0	0.0	-1752.4493	2251.5886	NaN	NaN	1.3	0.887	0.0271	0.0202	0.0209	0.022	0.0227
0.0	0.0	0.0	-1813.4493	1786.5886	NaN	NaN	-0.3	0.8872	0.027	0.0202	0.0208	0.022	0.0228
0.0	0.0	0.0	-422.4493	6011.5886	NaN	NaN	1.0756	0.8873	0.027	0.0202	0.0207	0.0219	0.023
0.0	0.0	0.0	-1242.4493	7888.5886	NaN	NaN	1.1869	0.8873	0.0268	0.0203	0.0206	0.0217	0.0233
0.0	0.0	0.0	-1783.4493	4423.5886	NaN	NaN	1.3	0.8875	0.0268	0.0202	0.0205	0.0217	0.0233
0.0	0.0	0.0	-1874.4493	4607.5886	NaN	NaN	1.3	0.8873	0.0268	0.0203	0.0206	0.0217	0.0233
0.0	0.0	0.0	-795.4493	6733.5886	NaN	NaN	1.134	0.8869	0.0269	0.0203	0.0207	0.0218	0.0234
0.0	0.0	0.0	-1329.4493	3421.5886	NaN	NaN	1.3	0.8867	0.027	0.0202	0.0208	0.022	0.0232
0.0	0.0	0.0	-3720.4493	5506.5886	NaN	NaN	1.3	0.8867	0.0271	0.0202	0.0209	0.022	0.0231
0.0	0.0	0.0	-554.4493	1788.5886	NaN	NaN	1.3	0.8869	0.0271	0.0201	0.0208	0.022	0.023
0.0	0.0	0.0	753.5507	5436.5886	NaN	NaN	0.8783	0.8876	0.0267	0.0203	0.0205	0.0217	0.0232
0.0	0.0	0.0	569.5507	4768.5886	NaN	NaN	0.8933	0.8882	0.0265	0.0204	0.0203	0.0214	0.0233
0.0	0.0	0.0	407.5507	5597.5886	NaN	NaN	0.9321	0.8882	0.0265	0.0205	0.0202	0.0212	0.0234
0.0	0.0	0.0	539.5507	5261.5886	NaN	NaN	0.907	0.8881	0.0266	0.0204	0.0203	0.0213	0.0233
0.0	0.0	0.0	-1120.4493	1730.5886	NaN	NaN	1.3	0.8878	0.0267	0.0202	0.0205	0.0216	0.0231
0.0	0.0	0.0	-2282.4493	2866.5886	NaN	NaN	1.3	0.8874	0.0268	0.0202	0.0207	0.0218	0.023
0.0	0.0	0.0	-456.4493	3339.5886	NaN	NaN	1.1583	0.8876	0.0268	0.0201	0.0207	0.0218	0.023
0.0	0.0	0.0	-16.4493	1037.5886	NaN	NaN	1.0161	0.888	0.0267	0.02	0.0206	0.0217	0.0229
0.0	0.0	0.0	811.5507	3926.5886	NaN	NaN	0.8287	0.8886	0.0264	0.0201	0.0204	0.0215	0.023
0.0	0.0	0.0	-203.4493	4742.5886	NaN	NaN	1.0448	0.8891	0.0262	0.0201	0.0203	0.0213	0.023
0.0	0.0	0.0	-2273.4493	6409.5886	NaN	NaN	1.3	0.8891	0.0262	0.0202	0.0202	0.0212	0.023
0.0	0.0	0.0	-1928.4493	3616.5886	NaN	NaN	1.3	0.8892	0.0262	0.02	0.0203	0.0213	0.0229
0.0	0.0	0.0	-1407.4493	3097.5886	NaN	NaN	1.3	0.8891	0.0263	0.02	0.0205	0.0214	0.0228
0.0	0.0	0.0	1028.5507	3123.5886	NaN	NaN	0.7523	0.889	0.0263	0.02	0.0205	0.0214	0.0228
0.0	0.0	0.0	-2408.4493	2948.5886	NaN	NaN	1.3	0.889	0.0264	0.0199	0.0206	0.0214	0.0227
0.0	0.0	0.0	-1401.4493	3033.5886	NaN	NaN	1.3	0.8893	0.0263	0.0199	0.0206	0.0213	0.0227
0.0	0.0	0.0	1916.5507	3816.5886	NaN	NaN	0.6657	0.8897	0.0262	0.0199	0.0204	0.0211	0.0227
0.0	0.0	0.0	-142.4493	1374.5886	NaN	NaN	1.1156	0.8902	0.0261	0.0198	0.0203	0.0209	0.0227
0.0	0.0	0.0	-1338.4493	5875.5886	NaN	NaN	1.295	0.8904	0.026	0.02	0.0201	0.0207	0.0228
0.0	0.0	0.0	-1371.4493	5795.5886	NaN	NaN	1.3	0.8903	0.026	0.02	0.0201	0.0207	0.0228
0.0	0.0	0.0	-206.4493	6017.5886	NaN	NaN	1.0355	0.89	0.0262	0.0201	0.0202	0.0208	0.0229
0.0	0.0	0.0	-365.4493	3618.5886	NaN	NaN	1.1123	0.8899	0.0263	0.0198	0.0203	0.021	0.0227
0.0	0.0	0.0	-2306.4493	6240.5886	NaN	NaN	1.3	0.8896	0.0265	0.0198	0.0204	0.0211	0.0227
0.0	0.0	0.0	511.5507	2097.5886	NaN	NaN	0.8039	0.8898	0.0264	0.0199	0.0203	0.0209	0.0227
0.0	0.0	0.0	2008.5507	5351.5886	NaN	NaN	0.7271	0.8898	0.0264	0.02	0.0203	0.0207	0.0227
0.0	0.0	0.0	-1378.4493	7116.5886	NaN	NaN	1.2402	0.8899	0.0265	0.0199	0.0203	0.0208	0.0226
0.0	0.0	0.0	57.5507	3107.5886	NaN	NaN	0.9818	0.89	0.0265	0.0198	0.0203	0.0209	0.0226
0.0	0.0	0.0	157.5507	3798.5886	NaN	NaN	0.9602	0.8898	0.0265	0.0199	0.0204	0.0209	0.0226
0.0	0.0	0.0	-690.4493	7019.5886	NaN	NaN	1.1091	0.8898	0.0265	0.02	0.0204	0.0208	0.0227
0.0	0.0	0.0	-707.4493	5427.5886	NaN	NaN	1.1499	0.8896	0.0266	0.0198	0.0205	0.021	0.0226
0.0	0.0	0.0	-1519.4493	1121.5886	NaN	NaN	-0.3	0.8894	0.0269	0.0196	0.0206	0.0212	0.0223
0.0	0.0	0.0	-3234.4493	6941.5886	NaN	NaN	1.3	0.8899	0.0268	0.0196	0.0206	0.021	0.0221
0.0	0.0	0.0	-4299.4493	2151.5886	NaN	NaN	-0.3	0.8905	0.0267	0.0194	0.0206	0.021	0.0219
0.0	0.0	0.0	-554.4493	3412.5886	NaN	NaN	1.194	0.891	0.0264	0.0195	0.0205	0.0207	0.0219
0.0	0.0	0.0	59.5507	5873.5886	NaN	NaN	0.99	0.8914	0.0262	0.0195	0.0205	0.0206	0.0219
0.0	0.0	0.0	-1898.4493	3796.5886	NaN	NaN	1.3	0.8915	0.0262	0.0195	0.0204	0.0206	0.0219
0.0	0.0	0.0	-734.4493	5108.5886	NaN	NaN	1.1679	0.8914	0.0262	0.0195	0.0204	0.0206	0.0219
0.0	0.0	0.0	-1465.4493	3046.5886	NaN	NaN	1.3	0.8914	0.0263	0.0194	0.0204	0.0207	0.0218
0.0	0.0	0.0	-2566.4493	3152.5886	NaN	NaN	1.3	0.8913	0.0263	0.0194	0.0204	0.0208	0.0218
0.0	0.0	0.0	-423.4493	6331.5886	NaN	NaN	1.0717	0.8908	0.0264	0.0195	0.0205	0.0208	0.022
0.0	0.0	0.0	-3202.4493	5635.5886	NaN	NaN	1.3	0.8907	0.0264	0.0196	0.0205	0.0208	0.022
0.0	0.0	0.0	-1483.4493	6201.5886	NaN	NaN	1.3	0.8906	0.0265	0.0196	0.0205	0.0208	0.022
0.0	0.0	0.0	-298.4493	1840.5886	NaN	NaN	1.1935	0.8904	0.0266	0.0195	0.0206	0.021	0.0219
0.0	0.0	0.0	-989.4493	3945.5886	NaN	NaN	1.3	0.8904	0.0265	0.0196	0.0205	0.0209	0.022
0.0	0.0	0.0	13.5507	1639.5886	NaN	NaN	0.9918	0.8905	0.0264	0.0196	0.0205	0.0209	0.0221
0.0	0.0	0.0	-2532.4493	7606.5886	NaN	NaN	1.3	0.8903	0.0264	0.0197	0.0205	0.0208	0.0223
0.0	0.0	0.0	259.5507	6262.5886	NaN	NaN	0.9602	0.8899	0.0265	0.0198	0.0205	0.021	0.0224
0.0	0.0	0.0	-2345.4493	2932.5886	NaN	NaN	1.3	0.8896	0.0268	0.0196	0.0206	0.0212	0.0223
0.0	0.0	0.0	-942.4493	6226.5886	NaN	NaN	1.1784	0.889	0.0269	0.0197	0.0207	0.0213	0.0224
0.0	0.0	0.0	-823.4493	4539.5886	NaN	NaN	1.2216	0.8889	0.027	0.0197	0.0207	0.0214	0.0223
0.0	0.0	0.0	-1212.4493	3377.5886	NaN	NaN	1.3	0.8884	0.0271	0.0198	0.0208	0.0216	0.0224
0.0	0.0	0.0	-983.4493	3449.5886	NaN	NaN	1.3	0.8884	0.0271	0.0198	0.0208	0.0216	0.0224
0.0	0.0	0.0	646.5507	3714.5886	NaN	NaN	0.8517	0.888	0.0271	0.0198	0.0208	0.0217	0.0225
0.0	0.0	0.0	107.5507	1539.5886	NaN	NaN	0.9347	0.8881	0.0271	0.0198	0.0208	0.0217	0.0225
0.0	0.0	0.0	-841.4493	3117.5886	NaN	NaN	1.3	0.8878	0.0271	0.0199	0.0209	0.0218	0.0225
0.0	0.0	0.0	-1953.4493	2753.5886	NaN	NaN	1.3	0.8876	0.0272	0.0199	0.0209	0.0219	0.0225
0.0	0.0	0.0	12.5507	1876.5886	NaN	NaN	0.9934	0.8877	0.0271	0.0199	0.0209	0.0219	0.0225
0.0	0.0	0.0	-1213.4493	986.5886	NaN	NaN	-0.3	0.8878	0.0271	0.0199	0.0209	0.0219	0.0224
0.0	0.0	0.0	-2592.4493	4728.5886	NaN	NaN	1.3	0.8878	0.027	0.0199	0.0209	0.022	0.0224
0.0	0.0	0.0	-583.4493	-16.4114	NaN	NaN	0.0274	0.8878	0.027	0.0199	0.0208	0.022	0.0225
0.0	0.0	0.0	-1368.4493	6422.5886	NaN	NaN	1.2708	0.8879	0.0268	0.02	0.0207	0.0219	0.0227
0.0	0.0	0.0	1045.5507	6791.5886	NaN	NaN	0.8666	0.8877	0.0269	0.02	0.0207	0.0219	0.0228
0.0	0.0	0.0	-217.4493	1771.5886	NaN	NaN	1.1399	0.8875	0.027	0.02	0.0208	0.0219	0.0228
0.0	0.0	0.0	-1689.4493	2817.5886	NaN	NaN	1.3	0.8873	0.027	0.0201	0.0208	0.0219	0.0228
0.0	0.0	0.0	-1662.4493	3293.5886	NaN	NaN	1.3	0.8874	0.027	0.0201	0.0209	0.0219	0.0227
0.0	0.0	0.0	-1654.4493	2651.5886	NaN	NaN	1.3	0.887	0.027	0.0202	0.021	0.0221	0.0228
0.0	0.0	0.0	-692.4493	1287.5886	NaN	NaN	1.3	0.887	0.0269	0.0202	0.0209	0.0221	0.0228
0.0	0.0	0.0	-1002.4493	6778.5886	NaN	NaN	1.1736	0.8872	0.0269	0.0202	0.0209	0.022	0.023
0.0	0.0	0.0	-986.4493	7735.5886	NaN	NaN	1.1462	0.8872	0.0269	0.0202	0.0208	0.0219	0.023
0.0	0.0	0.0	-2609.4493	833.5886	NaN	NaN	-0.3	0.8873	0.0269	0.0201	0.0209	0.022	0.0229
0.0	0.0	0.0	-443.4493	4514.5886	NaN	NaN	1.1089	0.887	0.0269	0.0202	0.0209	0.022	0.0229
0.0	0.0	0.0	-1048.4493	3874.5886	NaN	NaN	1.3	0.8872	0.0269	0.0202	0.0208	0.022	0.023
0.0	0.0	0.0	-1837.4493	3841.5886	NaN	NaN	1.3	0.8874	0.0268	0.0202	0.0208	0.0219	0.023
0.0	0.0	0.0	-1739.4493	3984.5886	NaN	NaN	1.3	0.8875	0.0268	0.0201	0.0207	0.0219	0.023
0.0	0.0	0.0	-993.4493	5099.5886	NaN	NaN	1.2419	0.8874	0.0268	0.0201	0.0207	0.0219	0.0231
0.0	0.0	0.0	-506.4493	5633.5886	NaN	NaN	1.0988	0.8874	0.0268	0.0201	0.0207	0.0219	0.0232
0.0	0.0	0.0	-274.4493	3503.5886	NaN	NaN	1.085	0.8877	0.0268	0.02	0.0207	0.0219	0.023
0.0	0.0	0.0	-750.4493	2894.5886	NaN	NaN	1.3	0.8876	0.0268	0.02	0.0207	0.0219	0.0229
0.0	0.0	0.0	-3554.4493	3562.5886	NaN	NaN	1.3	0.8876	0.0268	0.02	0.0207	0.022	0.0229
0.0	0.0	0.0	-2956.4493	5522.5886	NaN	NaN	1.3	0.8875	0.0268	0.0201	0.0207	0.0219	0.023
0.0	0.0	0.0	242.5507	7424.5886	NaN	NaN	0.9684	0.8875	0.0268	0.0201	0.0207	0.0219	0.023
0.0	0.0	0.0	-988.4493	2744.5886	NaN	NaN	1.3	0.8879	0.0268	0.02	0.0207	0.022	0.0227
0.0	0.0	0.0	-1852.4493	2057.5886	NaN	NaN	1.3	0.8878	0.0267	0.02	0.0207	0.022	0.0228
0.0	0.0	0.0	-2332.4493	5762.5886	NaN	NaN	1.3	0.8881	0.0266	0.02	0.0206	0.0219	0.0229
0.0	0.0	0.0	-1267.4493	8883.5886	NaN	NaN	1.1664	0.8878	0.0266	0.0202	0.0205	0.0218	0.0232
0.0	0.0	0.0	-970.4493	2850.5886	NaN	NaN	1.3	0.8882	0.0266	0.0199	0.0206	0.0219	0.0228
0.0	0.0	0.0	-2067.4493	3581.5886	NaN	NaN	1.3	0.888	0.0267	0.0199	0.0207	0.022	0.0226
0.0	0.0	0.0	-3050.4493	866.5886	NaN	NaN	-0.3	0.8884	0.0267	0.0199	0.0206	0.022	0.0225
0.0	0.0	0.0	-1203.4493	5250.5886	NaN	NaN	1.2974	0.8886	0.0265	0.0199	0.0205	0.0219	0.0226
0.0	0.0	0.0	-980.4493	3673.5886	NaN	NaN	1.3	0.8887	0.0265	0.0199	0.0205	0.0219	0.0225
0.0	0.0	0.0	-3013.4493	6676.5886	NaN	NaN	1.3	0.8888	0.0265	0.0199	0.0204	0.0218	0.0226
0.0	0.0	0.0	-1970.4493	3906.5886	NaN	NaN	1.3	0.889	0.0265	0.0199	0.0203	0.0217	0.0226
0.0	0.0	0.0	173.5507	4536.5886	NaN	NaN	0.9632	0.8892	0.0264	0.0199	0.0203	0.0216	0.0227
0.0	0.0	0.0	-2083.4493	5647.5886	NaN	NaN	1.3	0.8894	0.0264	0.0198	0.0202	0.0216	0.0226
0.0	0.0	0.0	-2360.4493	2513.5886	NaN	NaN	1.3	0.8896	0.0264	0.0197	0.0202	0.0216	0.0225
0.0	0.0	0.0	-2265.4493	10053.5886	NaN	NaN	1.2909	0.8893	0.0264	0.0199	0.0202	0.0215	0.0227
0.0	0.0	0.0	-3007.4493	3187.5886	NaN	NaN	1.3	0.8897	0.0265	0.0197	0.0202	0.0215	0.0225
0.0	0.0	0.0	-1503.4493	2622.5886	NaN	NaN	1.3	0.8897	0.0265	0.0197	0.0203	0.0215	0.0224
0.0	0.0	0.0	-1258.4493	2719.5886	NaN	NaN	1.3	0.8899	0.0265	0.0196	0.0203	0.0215	0.0222
0.0	0.0	0.0	-623.4493	1933.5886	NaN	NaN	1.3	0.8899	0.0264	0.0196	0.0202	0.0215	0.0223
0.0	0.0	0.0	-2396.4493	4362.5886	NaN	NaN	1.3	0.8899	0.0263	0.0197	0.0202	0.0214	0.0224
0.0	0.0	0.0	-1135.4493	8125.5886	NaN	NaN	1.1624	0.89	0.0262	0.0198	0.0201	0.0213	0.0226
0.0	0.0	0.0	-3613.4493	5411.5886	NaN	NaN	1.3	0.8902	0.0264	0.0196	0.0201	0.0214	0.0223
0.0	0.0	0.0	-2022.4493	4581.5886	NaN	NaN	1.3	0.8902	0.0264	0.0197	0.0201	0.0214	0.0224
0.0	0.0	0.0	-635.4493	5237.5886	NaN	NaN	1.1381	0.8903	0.0264	0.0196	0.0201	0.0213	0.0223
0.0	0.0	0.0	-517.4493	7680.5886	NaN	NaN	1.0722	0.8903	0.0263	0.0197	0.02	0.0212	0.0224
0.0	0.0	0.0	-1178.4493	5692.5886	NaN	NaN	1.2611	0.89	0.0265	0.0196	0.0201	0.0214	0.0223
0.0	0.0	0.0	-3469.4493	4876.5886	NaN	NaN	1.3	0.8894	0.0267	0.0197	0.0203	0.0215	0.0223
0.0	0.0	0.0	-1810.4493	5427.5886	NaN	NaN	1.3	0.8892	0.0268	0.0197	0.0204	0.0216	0.0223
0.0	0.0	0.0	-2451.4493	3743.5886	NaN	NaN	1.3	0.8891	0.0268	0.0197	0.0206	0.0217	0.0221
0.0	0.0	0.0	-3019.4493	987.5886	NaN	NaN	-0.3	0.8888	0.0269	0.0198	0.0207	0.0218	0.022
0.0	0.0	0.0	-2302.4493	1489.5886	NaN	NaN	-0.3	0.8891	0.0267	0.0198	0.0207	0.0217	0.022
0.0	0.0	0.0	-1577.4493	2696.5886	NaN	NaN	1.3	0.8898	0.0265	0.0197	0.0205	0.0215	0.022
0.0	0.0	0.0	-1596.4493	5459.5886	NaN	NaN	1.3	0.8903	0.0263	0.0197	0.0203	0.0213	0.0221
0.0	0.0	0.0	-2402.4493	3198.5886	NaN	NaN	1.3	0.8905	0.0262	0.0197	0.0202	0.0213	0.0221
0.0	0.0	0.0	-793.4493	7657.5886	NaN	NaN	1.1156	0.8902	0.0263	0.0198	0.0202	0.0213	0.0222
0.0	0.0	0.0	-2613.4493	2859.5886	NaN	NaN	1.3	0.8897	0.0265	0.0198	0.0203	0.0215	0.0222
0.0	0.0	0.0	-2832.4493	5363.5886	NaN	NaN	1.3	0.8892	0.0265	0.0199	0.0205	0.0216	0.0223
0.0	0.0	0.0	-1962.4493	1390.5886	NaN	NaN	-0.3	0.8884	0.0267	0.0201	0.0207	0.0217	0.0224
0.0	0.0	0.0	-1032.4493	4201.5886	NaN	NaN	1.3	0.8884	0.0266	0.0202	0.0207	0.0217	0.0225
0.0	0.0	0.0	-2426.4493	2986.5886	NaN	NaN	1.3	0.8881	0.0266	0.0202	0.0207	0.0218	0.0225
0.0	0.0	0.0	-1224.4493	4599.5886	NaN	NaN	1.3	0.8886	0.0265	0.0202	0.0205	0.0216	0.0226
0.0	0.0	0.0	-1853.4493	6418.5886	NaN	NaN	1.3	0.8885	0.0265	0.0202	0.0205	0.0216	0.0226
0.0	0.0	0.0	-2293.4493	3207.5886	NaN	NaN	1.3	0.8882	0.0266	0.0203	0.0207	0.0217	0.0226
0.0	0.0	0.0	-1568.4493	4531.5886	NaN	NaN	1.3	0.8876	0.0267	0.0204	0.0208	0.0218	0.0227
0.0	0.0	0.0	-2886.4493	2100.5886	NaN	NaN	-0.3	0.8871	0.0267	0.0206	0.021	0.0219	0.0227
0.0	0.0	0.0	-166.4493	2667.5886	NaN	NaN	1.0665	0.8872	0.0266	0.0206	0.021	0.0219	0.0227
0.0	0.0	0.0	-1242.4493	3113.5886	NaN	NaN	1.3	0.8873	0.0266	0.0206	0.0209	0.0219	0.0227
0.0	0.0	0.0	-1725.4493	2667.5886	NaN	NaN	1.3	0.8875	0.0265	0.0206	0.0208	0.0219	0.0227
0.0	0.0	0.0	-1508.4493	5256.5886	NaN	NaN	1.3	0.8881	0.0264	0.0204	0.0206	0.0218	0.0228
0.0	0.0	0.0	-1123.4493	7038.5886	NaN	NaN	1.1899	0.8883	0.0264	0.0204	0.0204	0.0217	0.0228
0.0	0.0	0.0	-2117.4493	4046.5886	NaN	NaN	1.3	0.8877	0.0266	0.0204	0.0206	0.0218	0.0228
0.0	0.0	0.0	-2481.4493	2684.5886	NaN	NaN	1.3	0.8867	0.0268	0.0206	0.021	0.022	0.0229
0.0	0.0	0.0	-1396.4493	2475.5886	NaN	NaN	1.3	0.8863	0.0268	0.0207	0.0212	0.0221	0.0229
0.0	0.0	0.0	-4023.4493	3551.5886	NaN	NaN	-0.3	0.886	0.0268	0.0208	0.0213	0.0222	0.023
0.0	0.0	0.0	-3219.4493	1455.5886	NaN	NaN	-0.3	0.8861	0.0267	0.0208	0.0213	0.0222	0.0229
0.0	0.0	0.0	-1620.4493	6020.5886	NaN	NaN	1.3	0.8867	0.0266	0.0207	0.021	0.0221	0.0229
0.0	0.0	0.0	-3637.4493	2596.5886	NaN	NaN	-0.3	0.8867	0.0266	0.0207	0.021	0.0221	0.0229
0.0	0.0	0.0	-1004.4493	4862.5886	NaN	NaN	1.2603	0.8872	0.0265	0.0206	0.0208	0.022	0.0228
0.0	0.0	0.0	-2229.4493	4406.5886	NaN	NaN	1.3	0.8869	0.0267	0.0206	0.0209	0.0221	0.0228
0.0	0.0	0.0	-3215.4493	5004.5886	NaN	NaN	1.3	0.8872	0.0266	0.0205	0.0208	0.022	0.0228
0.0	0.0	0.0	-3857.4493	4107.5886	NaN	NaN	1.3	0.8864	0.0269	0.0207	0.021	0.0222	0.0229
0.0	0.0	0.0	-2243.4493	6814.5886	NaN	NaN	1.3	0.8866	0.0268	0.0206	0.0209	0.0222	0.0229
0.0	0.0	0.0	-1658.4493	2904.5886	NaN	NaN	1.3	0.8863	0.0269	0.0206	0.021	0.0222	0.0228
0.0	0.0	0.0	-3198.4493	3532.5886	NaN	NaN	1.3	0.8863	0.0269	0.0207	0.0211	0.0222	0.0228
0.0	0.0	0.0	-1202.4493	7564.5886	NaN	NaN	1.189	0.8869	0.0269	0.0205	0.0209	0.0221	0.0227
0.0	0.0	0.0	-2661.4493	2897.5886	NaN	NaN	1.3	0.8868	0.0269	0.0205	0.021	0.0221	0.0227
0.0	0.0	0.0	-2338.4493	4219.5886	NaN	NaN	1.3	0.8865	0.0269	0.0206	0.021	0.0222	0.0227
0.0	0.0	0.0	-1426.4493	4579.5886	NaN	NaN	1.3	0.8863	0.027	0.0206	0.0211	0.0222	0.0227
0.0	0.0	0.0	-3386.4493	1396.5886	NaN	NaN	-0.3	0.8857	0.0272	0.0207	0.0213	0.0224	0.0228
0.0	0.0	0.0	-2892.4493	2951.5886	NaN	NaN	1.3	0.8857	0.0271	0.0207	0.0213	0.0224	0.0228
0.0	0.0	0.0	-1158.4493	5231.5886	NaN	NaN	1.2844	0.8865	0.027	0.0206	0.021	0.0222	0.0227
0.0	0.0	0.0	-2162.4493	2859.5886	NaN	NaN	1.3	0.8865	0.027	0.0205	0.021	0.0222	0.0227
0.0	0.0	0.0	-2266.4493	6571.5886	NaN	NaN	1.3	0.887	0.027	0.0204	0.0209	0.0221	0.0227
0.0	0.0	0.0	-2318.4493	4938.5886	NaN	NaN	1.3	0.8869	0.0271	0.0204	0.0209	0.0221	0.0227
0.0	0.0	0.0	-2633.4493	4310.5886	NaN	NaN	1.3	0.8867	0.0271	0.0204	0.0209	0.0221	0.0227
0.0	0.0	0.0	-2586.4493	3307.5886	NaN	NaN	1.3	0.8864	0.0271	0.0205	0.0211	0.0221	0.0228
0.0	0.0	0.0	-2275.4493	3615.5886	NaN	NaN	1.3	0.8861	0.0271	0.0206	0.0212	0.0222	0.0228
0.0	0.0	0.0	462.5507	4096.5886	NaN	NaN	0.8985	0.886	0.0271	0.0206	0.0212	0.0222	0.0229
0.0	0.0	0.0	-2285.4493	6193.5886	NaN	NaN	1.3	0.886	0.0271	0.0206	0.0212	0.0222	0.0228
0.0	0.0	0.0	-2385.4493	3496.5886	NaN	NaN	1.3	0.8854	0.0273	0.0207	0.0214	0.0224	0.0228
0.0	0.0	0.0	-2483.4493	4233.5886	NaN	NaN	1.3	0.8857	0.0272	0.0207	0.0213	0.0223	0.0228
0.0	0.0	0.0	-339.4493	4169.5886	NaN	NaN	1.0886	0.8861	0.0271	0.0207	0.0211	0.0222	0.0229
0.0	0.0	0.0	-1907.4493	8306.5886	NaN	NaN	1.2981	0.8865	0.027	0.0206	0.0209	0.0221	0.0229
0.0	0.0	0.0	-1280.4493	5950.5886	NaN	NaN	1.2742	0.8863	0.027	0.0207	0.021	0.0221	0.0229
0.0	0.0	0.0	-1749.4493	4719.5886	NaN	NaN	1.3	0.886	0.0271	0.0207	0.0212	0.0222	0.0229
0.0	0.0	0.0	-521.4493	4970.5886	NaN	NaN	1.1172	0.8852	0.0272	0.0207	0.0215	0.0224	0.0229
0.0	0.0	0.0	-1099.4493	1295.5886	NaN	NaN	1.3	0.8842	0.0274	0.0209	0.0219	0.0227	0.0229
0.0	0.0	0.0	-3840.4493	1393.5886	NaN	NaN	-0.3	0.884	0.0274	0.021	0.0219	0.0228	0.023
0.0	0.0	0.0	-2001.4493	4471.5886	NaN	NaN	1.3	0.8849	0.0272	0.0209	0.0216	0.0225	0.0229
0.0	0.0	0.0	-656.4493	6374.5886	NaN	NaN	1.1148	0.8855	0.027	0.0208	0.0213	0.0223	0.0229
0.0	0.0	0.0	-639.4493	2602.5886	NaN	NaN	1.3	0.8853	0.0271	0.0209	0.0214	0.0224	0.023
0.0	0.0	0.0	-3032.4493	7059.5886	NaN	NaN	1.3	0.8855	0.0271	0.0209	0.0213	0.0223	0.023
0.0	0.0	0.0	-2230.4493	7279.5886	NaN	NaN	1.3	0.8854	0.0271	0.0209	0.0213	0.0222	0.0231
0.0	0.0	0.0	-1422.4493	5284.5886	NaN	NaN	1.3	0.8853	0.0271	0.0209	0.0214	0.0222	0.0231
0.0	0.0	0.0	-969.4493	2800.5886	NaN	NaN	1.3	0.8838	0.0274	0.0211	0.022	0.0225	0.0232
0.0	0.0	0.0	-1441.4493	444.5886	NaN	NaN	-0.3	0.8831	0.0274	0.0213	0.0223	0.0227	0.0232
0.0	0.0	0.0	-2773.4493	2640.5886	NaN	NaN	-0.3	0.8831	0.0273	0.0213	0.0223	0.0227	0.0232
0.0	0.0	0.0	-2310.4493	3414.5886	NaN	NaN	1.3	0.8834	0.0271	0.0213	0.0223	0.0226	0.0232
0.0	0.0	0.0	-1961.4493	3409.5886	NaN	NaN	1.3	0.884	0.0269	0.0213	0.0222	0.0225	0.0231
0.0	0.0	0.0	-2100.4493	4028.5886	NaN	NaN	1.3	0.8846	0.0268	0.0212	0.022	0.0223	0.023
0.0	0.0	0.0	-3284.4493	5258.5886	NaN	NaN	1.3	0.8849	0.0268	0.0212	0.0219	0.0222	0.023
0.0	0.0	0.0	-293.4493	7668.5886	NaN	NaN	1.0398	0.885	0.0268	0.0212	0.0219	0.0221	0.023
0.0	0.0	0.0	-1782.4493	965.5886	NaN	NaN	-0.3	0.8842	0.0268	0.0213	0.0223	0.0223	0.0231
0.0	0.0	0.0	-2305.4493	5982.5886	NaN	NaN	1.3	0.8841	0.0268	0.0213	0.0224	0.0223	0.0231
0.0	0.0	0.0	-2035.4493	5093.5886	NaN	NaN	1.3	0.8841	0.0268	0.0213	0.0224	0.0223	0.0231
0.0	0.0	0.0	-1354.4493	5391.5886	NaN	NaN	1.3	0.8843	0.0268	0.0213	0.0223	0.0223	0.0231
0.0	0.0	0.0	906.5507	4221.5886	NaN	NaN	0.8232	0.8838	0.0269	0.0213	0.0225	0.0224	0.0231
0.0	0.0	0.0	-1901.4493	2473.5886	NaN	NaN	1.3	0.8834	0.027	0.0213	0.0226	0.0225	0.0232
0.0	0.0	0.0	-2386.4493	2033.5886	NaN	NaN	-0.3	0.8831	0.0271	0.0213	0.0226	0.0226	0.0233
0.0	0.0	0.0	-2111.4493	4306.5886	NaN	NaN	1.3	0.8831	0.0271	0.0213	0.0226	0.0226	0.0233
0.0	0.0	0.0	-926.4493	4882.5886	NaN	NaN	1.2342	0.8827	0.0272	0.0213	0.0227	0.0227	0.0234
0.0	0.0	0.0	-2531.4493	3721.5886	NaN	NaN	1.3	0.8823	0.0273	0.0214	0.0228	0.0228	0.0235
0.0	0.0	0.0	-3647.4493	5799.5886	NaN	NaN	1.3	0.8822	0.0274	0.0213	0.0228	0.0228	0.0235
0.0	0.0	0.0	-1548.4493	4053.5886	NaN	NaN	1.3	0.882	0.0274	0.0213	0.0229	0.0228	0.0236
0.0	0.0	0.0	-1349.4493	2043.5886	NaN	NaN	1.3	0.8819	0.0275	0.0213	0.0228	0.0229	0.0236
0.0	0.0	0.0	-3222.4493	6333.5886	NaN	NaN	1.3	0.8821	0.0276	0.0213	0.0226	0.0228	0.0236
0.0	0.0	0.0	-985.4493	7510.5886	NaN	NaN	1.151	0.8824	0.0276	0.0212	0.0225	0.0227	0.0236
0.0	0.0	0.0	-2948.4493	6408.5886	NaN	NaN	1.3	0.8823	0.0277	0.0212	0.0225	0.0227	0.0236
0.0	0.0	0.0	-1080.4493	3853.5886	NaN	NaN	1.3	0.8818	0.0278	0.0212	0.0226	0.0229	0.0237
0.0	0.0	0.0	-2405.4493	7307.5886	NaN	NaN	1.3	0.8818	0.0279	0.0212	0.0226	0.0229	0.0236
0.0	0.0	0.0	-1702.4493	3336.5886	NaN	NaN	1.3	0.8816	0.028	0.0211	0.0228	0.023	0.0236
0.0	0.0	0.0	-1425.4493	1724.5886	NaN	NaN	1.3	0.8813	0.028	0.0211	0.023	0.0232	0.0235
0.0	0.0	0.0	-2288.4493	932.5886	NaN	NaN	-0.3	0.881	0.0281	0.0211	0.023	0.0233	0.0235
0.0	0.0	0.0	-2473.4493	1885.5886	NaN	NaN	-0.3	0.8812	0.0281	0.0211	0.0229	0.0232	0.0235
0.0	0.0	0.0	-3427.4493	4709.5886	NaN	NaN	1.3	0.8817	0.0279	0.0211	0.0227	0.0231	0.0235
0.0	0.0	0.0	-780.4493	2917.5886	NaN	NaN	1.3	0.8824	0.0278	0.021	0.0224	0.0229	0.0235
0.0	0.0	0.0	-1782.4493	2736.5886	NaN	NaN	1.3	0.883	0.0276	0.0209	0.0222	0.0228	0.0234
0.0	0.0	0.0	2.5507	5367.5886	NaN	NaN	0.9995	0.8832	0.0275	0.0209	0.0222	0.0227	0.0234
0.0	0.0	0.0	-1193.4493	1266.5886	NaN	NaN	1.3	0.8831	0.0276	0.0209	0.0223	0.0229	0.0234
0.0	0.0	0.0	-3350.4493	2739.5886	NaN	NaN	-0.3	0.8828	0.0276	0.0209	0.0223	0.0229	0.0235
0.0	0.0	0.0	-1128.4493	4023.5886	NaN	NaN	1.3	0.883	0.0274	0.021	0.0222	0.0228	0.0235
0.0	0.0	0.0	-1408.4493	6070.5886	NaN	NaN	1.3	0.8834	0.0273	0.0209	0.0221	0.0227	0.0235
0.0	0.0	0.0	-4278.4493	3718.5886	NaN	NaN	-0.3	0.8826	0.0275	0.0209	0.0223	0.0229	0.0237
0.0	0.0	0.0	-2061.4493	3721.5886	NaN	NaN	1.3	0.882	0.0277	0.0209	0.0226	0.0231	0.0238
0.0	0.0	0.0	-1115.4493	4968.5886	NaN	NaN	1.2895	0.881	0.0279	0.021	0.0229	0.0234	0.0239
0.0	0.0	0.0	-3072.4493	2235.5886	NaN	NaN	-0.3	0.8807	0.0279	0.0209	0.0231	0.0236	0.0239
0.0	0.0	0.0	-3833.4493	1138.5886	NaN	NaN	-0.3	0.8805	0.0279	0.0209	0.0232	0.0237	0.0238
0.0	0.0	0.0	-1565.4493	1682.5886	NaN	NaN	1.3	0.8803	0.0279	0.021	0.0232	0.0237	0.0238
0.0	0.0	0.0	-1537.4493	5481.5886	NaN	NaN	1.3	0.8802	0.0279	0.0211	0.0232	0.0237	0.0238
0.0	0.0	0.0	-2514.4493	2815.5886	NaN	NaN	1.3	0.8804	0.0278	0.0212	0.0231	0.0237	0.0238
0.0	0.0	0.0	-2653.4493	7582.5886	NaN	NaN	1.3	0.8804	0.0278	0.0213	0.0229	0.0236	0.024
0.0	0.0	0.0	-2190.4493	5925.5886	NaN	NaN	1.3	0.8807	0.0277	0.0212	0.0228	0.0236	0.024
0.0	0.0	0.0	-2656.4493	3171.5886	NaN	NaN	1.3	0.8808	0.0276	0.0212	0.0228	0.0237	0.0239
0.0	0.0	0.0	-1640.4493	6700.5886	NaN	NaN	1.3	0.8808	0.0276	0.0212	0.0228	0.0237	0.0239
0.0	0.0	0.0	-1678.4493	3473.5886	NaN	NaN	1.3	0.8811	0.0276	0.021	0.0228	0.0237	0.0238
0.0	0.0	0.0	-2309.4493	-76.4114	NaN	NaN	0.032	0.8809	0.0276	0.021	0.023	0.0238	0.0237
0.0	0.0	0.0	-1713.4493	3341.5886	NaN	NaN	1.3	0.8809	0.0275	0.021	0.0229	0.0238	0.0238
0.0	0.0	0.0	-2214.4493	3455.5886	NaN	NaN	1.3	0.8823	0.0271	0.0209	0.0225	0.0235	0.0237
0.0	0.0	0.0	-3491.4493	4276.5886	NaN	NaN	1.3	0.8814	0.0274	0.021	0.0227	0.0237	0.0239
0.0	0.0	0.0	-2287.4493	5537.5886	NaN	NaN	1.3	0.8809	0.0276	0.021	0.0227	0.0237	0.0241
0.0	0.0	0.0	-2996.4493	1113.5886	NaN	NaN	-0.3	0.8803	0.0277	0.021	0.0229	0.0239	0.0243
0.0	0.0	0.0	-953.4493	1910.5886	NaN	NaN	1.3	0.8802	0.0276	0.021	0.0228	0.0239	0.0245
0.0	0.0	0.0	-582.4493	4836.5886	NaN	NaN	1.1369	0.8808	0.0275	0.021	0.0226	0.0236	0.0246
0.0	0.0	0.0	-2689.4493	4639.5886	NaN	NaN	1.3	0.8813	0.0274	0.0208	0.0226	0.0235	0.0245
0.0	0.0	0.0	-2237.4493	3089.5886	NaN	NaN	1.3	0.8814	0.0274	0.0207	0.0227	0.0235	0.0243
0.0	0.0	0.0	-1751.4493	3849.5886	NaN	NaN	1.3	0.881	0.0276	0.0208	0.0228	0.0235	0.0243
0.0	0.0	0.0	-1674.4493	4136.5886	NaN	NaN	1.3	0.8813	0.0277	0.0206	0.0229	0.0233	0.0242
0.0	0.0	0.0	-1862.4493	3210.5886	NaN	NaN	1.3	0.8811	0.0277	0.0206	0.0231	0.0234	0.024
0.0	0.0	0.0	667.5507	275.5886	NaN	NaN	0.2922	0.8805	0.0278	0.0207	0.0234	0.0236	0.024
0.0	0.0	0.0	-1457.4493	5388.5886	NaN	NaN	1.3	0.8797	0.028	0.0209	0.0236	0.0237	0.0242
0.0	0.0	0.0	-2485.4493	5508.5886	NaN	NaN	1.3	0.8764	0.0289	0.0212	0.0244	0.0243	0.0248
0.0	0.0	0.0	-290.4493	2252.5886	NaN	NaN	1.148	0.8741	0.0298	0.0214	0.0249	0.0246	0.0252
0.0	0.0	0.0	-693.4493	3063.5886	NaN	NaN	1.2926	0.8574	0.0338	0.0238	0.0279	0.0282	0.0289
0.0	0.0	0.0	-1573.4493	4502.5886	NaN	NaN	1.3	0.8794	0.0278	0.0203	0.0247	0.0249	0.0229
