# Supplementary material for: DeepFRET, a software for rapid and automated single-molecule FRET data classification using deep learning
Source: eLife. 2020 Nov 3;9:e60404. doi: 10.7554/eLife.60404 (PMC7609065; doi:10.7554/eLife.60404)
Supplement: Figure 4—source data 1. [file elife-60404-fig4-data1.zip › Figure 4-source data 1/Fig_S4a/Traces/traces_all_n294/Traces_Fig2d_4mMAc_mov4_combined_tif_pair27.txt]

Exported by DeepFRET
Date: 2020-08-26, 18:13
Video filename: None
FRET pair #27
Bleaches at 160
D-Dexc-bg	A-Dexc-bg	A-Aexc-bg	D-Dexc-rw	A-Dexc-rw	A-Aexc-rw	S	E	p_bleached	p_aggregated	p_noisy	p_scrambled	p_static	p_dynamic
0.0	0.0	0.0	37472.0688	8588.2419	NaN	NaN	0.1865	0.1174	0.2832	0.0418	0.0496	0.4712	0.0369
0.0	0.0	0.0	32505.0688	9481.2419	NaN	NaN	0.2258	0.0994	0.2745	0.0366	0.0499	0.5032	0.0365
0.0	0.0	0.0	35575.0688	9263.2419	NaN	NaN	0.2066	0.1061	0.335	0.0359	0.0447	0.4443	0.0341
0.0	0.0	0.0	32443.0688	7413.2419	NaN	NaN	0.186	0.0951	0.3279	0.0357	0.0466	0.4602	0.0346
0.0	0.0	0.0	33409.0688	8044.2419	NaN	NaN	0.1941	0.1035	0.3506	0.0352	0.0466	0.4287	0.0354
0.0	0.0	0.0	36919.0688	3702.2419	NaN	NaN	0.0911	0.1021	0.3344	0.0349	0.0483	0.4446	0.0357
0.0	0.0	0.0	35647.0688	9077.2419	NaN	NaN	0.203	0.1052	0.3415	0.0359	0.0484	0.4341	0.0349
0.0	0.0	0.0	28654.0688	6892.2419	NaN	NaN	0.1939	0.1052	0.3447	0.0356	0.0519	0.4269	0.0358
0.0	0.0	0.0	30746.0688	11561.2419	NaN	NaN	0.2733	0.1074	0.3465	0.0362	0.0517	0.4231	0.0351
0.0	0.0	0.0	34574.0688	9533.2419	NaN	NaN	0.2161	0.1079	0.3441	0.0357	0.0533	0.4241	0.0349
0.0	0.0	0.0	33357.0688	6248.2419	NaN	NaN	0.1578	0.1103	0.3402	0.0359	0.0533	0.4264	0.0341
0.0	0.0	0.0	32745.0688	7511.2419	NaN	NaN	0.1866	0.1095	0.3351	0.0352	0.054	0.433	0.0332
0.0	0.0	0.0	32858.0688	9697.2419	NaN	NaN	0.2279	0.1102	0.3311	0.0354	0.0532	0.4382	0.0319
0.0	0.0	0.0	35428.0688	10873.2419	NaN	NaN	0.2348	0.1085	0.3298	0.0351	0.0546	0.4405	0.0315
0.0	0.0	0.0	33782.0688	11332.2419	NaN	NaN	0.2512	0.1087	0.3306	0.035	0.0549	0.4404	0.0303
0.0	0.0	0.0	34558.0688	6888.2419	NaN	NaN	0.1662	0.1108	0.3391	0.0345	0.0556	0.4301	0.0299
0.0	0.0	0.0	34903.0688	7519.2419	NaN	NaN	0.1772	0.1148	0.3586	0.0357	0.056	0.4057	0.0292
0.0	0.0	0.0	30761.0688	6587.2419	NaN	NaN	0.1764	0.1162	0.3546	0.0346	0.0548	0.4107	0.0291
0.0	0.0	0.0	32834.0688	11116.2419	NaN	NaN	0.2529	0.1151	0.3453	0.0332	0.0546	0.423	0.0288
0.0	0.0	0.0	33655.0688	7607.2419	NaN	NaN	0.1844	0.1171	0.342	0.0328	0.054	0.4258	0.0284
0.0	0.0	0.0	35237.0688	7353.2419	NaN	NaN	0.1727	0.117	0.335	0.0323	0.0541	0.4332	0.0284
0.0	0.0	0.0	31488.0688	8844.2419	NaN	NaN	0.2193	0.1192	0.3336	0.0322	0.0541	0.4323	0.0285
0.0	0.0	0.0	34596.0688	4547.2419	NaN	NaN	0.1162	0.1198	0.3295	0.0321	0.0543	0.4355	0.0288
0.0	0.0	0.0	32104.0688	10936.2419	NaN	NaN	0.2541	0.1214	0.3262	0.0322	0.0548	0.436	0.0293
0.0	0.0	0.0	33871.0688	4531.2419	NaN	NaN	0.118	0.1226	0.3263	0.0326	0.055	0.4338	0.0297
0.0	0.0	0.0	35874.0688	8908.2419	NaN	NaN	0.1989	0.1228	0.3241	0.0329	0.0553	0.4348	0.0301
0.0	0.0	0.0	33780.0688	7861.2419	NaN	NaN	0.1888	0.1224	0.3231	0.033	0.055	0.4364	0.0302
0.0	0.0	0.0	31884.0688	7358.2419	NaN	NaN	0.1875	0.1205	0.3183	0.0328	0.0545	0.4435	0.0302
0.0	0.0	0.0	30295.0688	7941.2419	NaN	NaN	0.2077	0.1191	0.3154	0.0328	0.0541	0.4483	0.0303
0.0	0.0	0.0	33962.0688	7449.2419	NaN	NaN	0.1799	0.1176	0.3119	0.033	0.0538	0.4532	0.0304
0.0	0.0	0.0	31025.0688	7651.2419	NaN	NaN	0.1978	0.1176	0.3114	0.0332	0.0541	0.4528	0.0308
0.0	0.0	0.0	30631.0688	9135.2419	NaN	NaN	0.2297	0.1173	0.3097	0.0334	0.0547	0.4539	0.0311
0.0	0.0	0.0	31018.0688	6219.2419	NaN	NaN	0.167	0.1177	0.3104	0.0341	0.0561	0.45	0.0317
0.0	0.0	0.0	35058.0688	10409.2419	NaN	NaN	0.2289	0.1154	0.3185	0.0336	0.0548	0.4464	0.0313
0.0	0.0	0.0	34206.0688	9490.2419	NaN	NaN	0.2172	0.1135	0.3212	0.0334	0.0555	0.4447	0.0317
0.0	0.0	0.0	31759.0688	3830.2419	NaN	NaN	0.1076	0.1137	0.3236	0.0336	0.0554	0.442	0.0317
0.0	0.0	0.0	31448.0688	9074.2419	NaN	NaN	0.2239	0.113	0.3235	0.0337	0.0565	0.4409	0.0324
0.0	0.0	0.0	29574.0688	6958.2419	NaN	NaN	0.1905	0.1135	0.3277	0.0342	0.057	0.4348	0.0328
0.0	0.0	0.0	31477.0688	8538.2419	NaN	NaN	0.2134	0.1127	0.3271	0.0344	0.0577	0.4347	0.0334
0.0	0.0	0.0	28214.0688	8133.2419	NaN	NaN	0.2238	0.1116	0.3252	0.0347	0.0584	0.4366	0.0335
0.0	0.0	0.0	30894.0688	12756.2419	NaN	NaN	0.2922	0.111	0.3305	0.0349	0.0587	0.4311	0.0339
0.0	0.0	0.0	31029.0688	9634.2419	NaN	NaN	0.2369	0.1116	0.3344	0.0352	0.0597	0.4251	0.0341
0.0	0.0	0.0	31237.0688	6336.2419	NaN	NaN	0.1686	0.1108	0.3342	0.035	0.0597	0.4264	0.0338
0.0	0.0	0.0	26951.0688	9613.2419	NaN	NaN	0.2629	0.1119	0.3354	0.0351	0.0602	0.4236	0.0338
0.0	0.0	0.0	33184.0688	8587.2419	NaN	NaN	0.2056	0.1113	0.3394	0.0351	0.0605	0.4198	0.034
0.0	0.0	0.0	31753.0688	6938.2419	NaN	NaN	0.1793	0.1115	0.3406	0.0352	0.061	0.4179	0.0338
0.0	0.0	0.0	28282.0688	8606.2419	NaN	NaN	0.2333	0.1118	0.3356	0.0352	0.0611	0.4228	0.0334
0.0	0.0	0.0	29306.0688	9167.2419	NaN	NaN	0.2383	0.1119	0.3383	0.0353	0.0618	0.4193	0.0335
0.0	0.0	0.0	25413.0688	6234.2419	NaN	NaN	0.197	0.1121	0.3401	0.0353	0.0614	0.418	0.0332
0.0	0.0	0.0	31498.0688	9637.2419	NaN	NaN	0.2343	0.1109	0.3361	0.0351	0.0615	0.4234	0.0329
0.0	0.0	0.0	32291.0688	7194.2419	NaN	NaN	0.1822	0.1118	0.3392	0.0353	0.0616	0.4195	0.0325
0.0	0.0	0.0	24548.0688	7440.2419	NaN	NaN	0.2326	0.1121	0.334	0.0351	0.0616	0.4255	0.0317
0.0	0.0	0.0	30510.0688	10012.2419	NaN	NaN	0.2471	0.1122	0.3309	0.0347	0.062	0.429	0.0313
0.0	0.0	0.0	28494.0688	3193.2419	NaN	NaN	0.1008	0.1131	0.3321	0.0344	0.0606	0.4291	0.0308
0.0	0.0	0.0	30144.0688	9085.2419	NaN	NaN	0.2316	0.1123	0.329	0.0337	0.0606	0.4336	0.0308
0.0	0.0	0.0	24994.0688	7243.2419	NaN	NaN	0.2247	0.1132	0.3301	0.0336	0.0595	0.4336	0.03
0.0	0.0	0.0	28052.0688	7407.2419	NaN	NaN	0.2089	0.1128	0.3299	0.033	0.0586	0.4357	0.03
0.0	0.0	0.0	33233.0688	5337.2419	NaN	NaN	0.1384	0.1151	0.3376	0.0331	0.0577	0.4268	0.0297
0.0	0.0	0.0	31720.0688	4424.2419	NaN	NaN	0.1224	0.1125	0.3323	0.0327	0.0572	0.4353	0.03
0.0	0.0	0.0	32416.0688	7690.2419	NaN	NaN	0.1917	0.1144	0.3455	0.0329	0.057	0.4201	0.0301
0.0	0.0	0.0	30558.0688	6213.2419	NaN	NaN	0.169	0.1132	0.3426	0.0329	0.0572	0.4237	0.0303
0.0	0.0	0.0	30976.0688	6089.2419	NaN	NaN	0.1643	0.1155	0.3493	0.0331	0.0575	0.4144	0.0303
0.0	0.0	0.0	32708.0688	9571.2419	NaN	NaN	0.2264	0.1163	0.3468	0.0331	0.0583	0.4152	0.0303
0.0	0.0	0.0	26446.0688	9321.2419	NaN	NaN	0.2606	0.1194	0.3502	0.0332	0.0586	0.4087	0.03
0.0	0.0	0.0	35102.0688	7877.2419	NaN	NaN	0.1833	0.1222	0.3539	0.0332	0.0586	0.4024	0.0296
0.0	0.0	0.0	29542.0688	7286.2419	NaN	NaN	0.1978	0.1248	0.3516	0.033	0.0579	0.4038	0.029
0.0	0.0	0.0	35055.0688	6018.2419	NaN	NaN	0.1465	0.1259	0.3553	0.0324	0.0574	0.4004	0.0286
0.0	0.0	0.0	27781.0688	6475.2419	NaN	NaN	0.189	0.1276	0.3569	0.0322	0.0568	0.3986	0.0279
0.0	0.0	0.0	32676.0688	6937.2419	NaN	NaN	0.1751	0.1263	0.3553	0.0316	0.0561	0.403	0.0276
0.0	0.0	0.0	30428.0688	8142.2419	NaN	NaN	0.2111	0.1286	0.3619	0.0321	0.0567	0.3933	0.0275
0.0	0.0	0.0	26651.0688	3555.2419	NaN	NaN	0.1177	0.1305	0.363	0.031	0.0545	0.3948	0.0261
0.0	0.0	0.0	32050.0688	3161.2419	NaN	NaN	0.0898	0.1314	0.3669	0.0312	0.0542	0.3907	0.0258
0.0	0.0	0.0	30222.0688	2142.2419	NaN	NaN	0.0662	0.1307	0.3691	0.0307	0.0536	0.3907	0.0253
0.0	0.0	0.0	24791.0688	9158.2419	NaN	NaN	0.2698	0.1285	0.3699	0.0303	0.0537	0.3925	0.0251
0.0	0.0	0.0	29449.0688	6606.2419	NaN	NaN	0.1832	0.1257	0.3707	0.03	0.0537	0.395	0.0249
0.0	0.0	0.0	26320.0688	6240.2419	NaN	NaN	0.1917	0.1247	0.369	0.0294	0.0534	0.399	0.0246
0.0	0.0	0.0	30070.0688	3813.2419	NaN	NaN	0.1125	0.1257	0.3762	0.029	0.0523	0.3926	0.0241
0.0	0.0	0.0	26830.0688	4415.2419	NaN	NaN	0.1413	0.1234	0.3768	0.0291	0.0528	0.3935	0.0244
0.0	0.0	0.0	30750.0688	7420.2419	NaN	NaN	0.1944	0.1231	0.3832	0.0288	0.0524	0.3881	0.0243
0.0	0.0	0.0	25446.0688	6278.2419	NaN	NaN	0.1979	0.1224	0.3827	0.029	0.0529	0.3887	0.0244
0.0	0.0	0.0	30273.0688	5450.2419	NaN	NaN	0.1526	0.1216	0.3848	0.0288	0.0528	0.3875	0.0245
0.0	0.0	0.0	31788.0688	7216.2419	NaN	NaN	0.185	0.12	0.389	0.0293	0.0539	0.3827	0.025
0.0	0.0	0.0	29929.0688	11072.2419	NaN	NaN	0.27	0.1184	0.3929	0.0289	0.0539	0.3809	0.0249
0.0	0.0	0.0	31419.0688	8229.2419	NaN	NaN	0.2076	0.1174	0.3972	0.0294	0.0547	0.3763	0.025
0.0	0.0	0.0	25559.0688	8365.2419	NaN	NaN	0.2466	0.1165	0.398	0.0296	0.0554	0.3755	0.0251
0.0	0.0	0.0	26269.0688	8708.2419	NaN	NaN	0.249	0.1185	0.4063	0.0297	0.0548	0.3657	0.0249
0.0	0.0	0.0	30344.0688	5269.2419	NaN	NaN	0.148	0.1185	0.4053	0.0297	0.0546	0.3668	0.0251
0.0	0.0	0.0	29690.0688	5212.2419	NaN	NaN	0.1493	0.1193	0.4118	0.0298	0.0539	0.36	0.0253
0.0	0.0	0.0	28114.0688	6949.2419	NaN	NaN	0.1982	0.1186	0.4087	0.0302	0.0547	0.3621	0.0258
0.0	0.0	0.0	29694.0688	8773.2419	NaN	NaN	0.2281	0.118	0.4146	0.0302	0.0557	0.3546	0.0269
0.0	0.0	0.0	32380.0688	8431.2419	NaN	NaN	0.2066	0.1182	0.4094	0.0303	0.056	0.3587	0.0274
0.0	0.0	0.0	28636.0688	6537.2419	NaN	NaN	0.1859	0.1178	0.4082	0.0304	0.057	0.3585	0.0282
0.0	0.0	0.0	29326.0688	6076.2419	NaN	NaN	0.1716	0.1188	0.4065	0.0304	0.0569	0.3591	0.0284
0.0	0.0	0.0	29001.0688	10374.2419	NaN	NaN	0.2635	0.1184	0.403	0.0304	0.0572	0.3622	0.029
0.0	0.0	0.0	32025.0688	4862.2419	NaN	NaN	0.1318	0.119	0.4044	0.0304	0.0572	0.3598	0.0291
0.0	0.0	0.0	24818.0688	9023.2419	NaN	NaN	0.2666	0.1203	0.3969	0.0302	0.0565	0.3674	0.0287
0.0	0.0	0.0	32003.0688	5959.2419	NaN	NaN	0.157	0.1206	0.3981	0.03	0.0557	0.3668	0.0288
0.0	0.0	0.0	26751.0688	3958.2419	NaN	NaN	0.1289	0.1208	0.3978	0.0299	0.0556	0.3673	0.0288
0.0	0.0	0.0	28005.0688	6147.2419	NaN	NaN	0.18	0.1206	0.3947	0.0294	0.0545	0.3726	0.0282
0.0	0.0	0.0	29969.0688	8525.2419	NaN	NaN	0.2215	0.1189	0.3966	0.0296	0.0554	0.3707	0.0288
0.0	0.0	0.0	28103.0688	6069.2419	NaN	NaN	0.1776	0.1209	0.4022	0.029	0.0545	0.3655	0.0279
0.0	0.0	0.0	27030.0688	6879.2419	NaN	NaN	0.2029	0.1204	0.3961	0.0289	0.054	0.3734	0.0272
0.0	0.0	0.0	31692.0688	5760.2419	NaN	NaN	0.1538	0.1209	0.4007	0.0285	0.0539	0.3693	0.0267
0.0	0.0	0.0	30579.0688	6883.2419	NaN	NaN	0.1837	0.1218	0.4024	0.0281	0.0538	0.368	0.0258
0.0	0.0	0.0	35794.0688	10947.2419	NaN	NaN	0.2342	0.1227	0.4022	0.0277	0.0539	0.3684	0.0251
0.0	0.0	0.0	29019.0688	5944.2419	NaN	NaN	0.17	0.1264	0.402	0.0273	0.0534	0.3667	0.0242
0.0	0.0	0.0	27282.0688	4491.2419	NaN	NaN	0.1414	0.1294	0.3986	0.0268	0.0529	0.3685	0.0238
0.0	0.0	0.0	26012.0688	7059.2419	NaN	NaN	0.2135	0.1262	0.3963	0.0268	0.0542	0.3726	0.0239
0.0	0.0	0.0	29527.0688	9269.2419	NaN	NaN	0.2389	0.1254	0.3966	0.0266	0.0547	0.3729	0.0239
0.0	0.0	0.0	26763.0688	6144.2419	NaN	NaN	0.1867	0.1255	0.3954	0.0267	0.0552	0.3733	0.0239
0.0	0.0	0.0	26185.0688	7522.2419	NaN	NaN	0.2232	0.1256	0.396	0.0269	0.0553	0.3722	0.024
0.0	0.0	0.0	25717.0688	5509.2419	NaN	NaN	0.1764	0.1266	0.3951	0.0271	0.0554	0.3717	0.0241
0.0	0.0	0.0	32446.0688	5346.2419	NaN	NaN	0.1415	0.1249	0.3921	0.0274	0.0558	0.3756	0.0243
0.0	0.0	0.0	23672.0688	5683.2419	NaN	NaN	0.1936	0.1239	0.3896	0.0277	0.0565	0.3775	0.0247
0.0	0.0	0.0	22884.0688	5746.2419	NaN	NaN	0.2007	0.1189	0.3828	0.0283	0.0575	0.3872	0.0253
0.0	0.0	0.0	26778.0688	7428.2419	NaN	NaN	0.2172	0.1126	0.3786	0.0291	0.0596	0.3938	0.0263
0.0	0.0	0.0	30658.0688	8779.2419	NaN	NaN	0.2226	0.1075	0.3752	0.0296	0.0613	0.3991	0.0273
0.0	0.0	0.0	30657.0688	7083.2419	NaN	NaN	0.1877	0.1038	0.3709	0.0302	0.0632	0.4035	0.0284
0.0	0.0	0.0	23634.0688	8066.2419	NaN	NaN	0.2545	0.1007	0.3665	0.0304	0.0649	0.4078	0.0297
0.0	0.0	0.0	24780.0688	8697.2419	NaN	NaN	0.2598	0.0987	0.3636	0.0307	0.0664	0.4098	0.0308
0.0	0.0	0.0	26982.0688	6714.2419	NaN	NaN	0.1993	0.0978	0.3614	0.0309	0.0673	0.4114	0.0311
0.0	0.0	0.0	28957.0688	8127.2419	NaN	NaN	0.2192	0.0967	0.3608	0.0312	0.0677	0.4125	0.0311
0.0	0.0	0.0	27247.0688	9300.2419	NaN	NaN	0.2545	0.0956	0.3614	0.0319	0.0682	0.4121	0.0307
0.0	0.0	0.0	25078.0688	6699.2419	NaN	NaN	0.2108	0.0944	0.3638	0.032	0.0683	0.4112	0.0303
0.0	0.0	0.0	28618.0688	5289.2419	NaN	NaN	0.156	0.0937	0.3644	0.0323	0.0684	0.411	0.0303
0.0	0.0	0.0	28655.0688	7418.2419	NaN	NaN	0.2056	0.0929	0.364	0.0324	0.0684	0.4121	0.0303
0.0	0.0	0.0	28548.0688	8279.2419	NaN	NaN	0.2248	0.0919	0.3683	0.0324	0.0679	0.4093	0.0302
0.0	0.0	0.0	27080.0688	7567.2419	NaN	NaN	0.2184	0.0914	0.3701	0.0324	0.0674	0.4089	0.0298
0.0	0.0	0.0	30221.0688	8736.2419	NaN	NaN	0.2243	0.0907	0.3733	0.0321	0.0671	0.4075	0.0293
0.0	0.0	0.0	27167.0688	8644.2419	NaN	NaN	0.2414	0.0903	0.3755	0.0317	0.0666	0.4073	0.0285
0.0	0.0	0.0	27909.0688	8182.2419	NaN	NaN	0.2267	0.0906	0.3757	0.031	0.0651	0.4102	0.0275
0.0	0.0	0.0	32962.0688	5710.2419	NaN	NaN	0.1477	0.0899	0.3734	0.0314	0.0657	0.4122	0.0274
0.0	0.0	0.0	27420.0688	10025.2419	NaN	NaN	0.2677	0.0902	0.3714	0.0313	0.0657	0.4144	0.0269
0.0	0.0	0.0	30948.0688	4065.2419	NaN	NaN	0.1161	0.0911	0.3697	0.0315	0.0656	0.4153	0.0267
0.0	0.0	0.0	30290.0688	6133.2419	NaN	NaN	0.1684	0.0913	0.3679	0.032	0.066	0.4159	0.0269
0.0	0.0	0.0	27347.0688	7146.2419	NaN	NaN	0.2072	0.0915	0.3669	0.0323	0.0664	0.4159	0.027
0.0	0.0	0.0	29590.0688	8554.2419	NaN	NaN	0.2243	0.0909	0.3651	0.0326	0.067	0.4171	0.0273
0.0	0.0	0.0	30647.0688	8804.2419	NaN	NaN	0.2232	0.0906	0.363	0.033	0.0678	0.418	0.0276
0.0	0.0	0.0	27716.0688	6601.2419	NaN	NaN	0.1924	0.0907	0.3592	0.0338	0.0691	0.4192	0.028
0.0	0.0	0.0	25940.0688	8384.2419	NaN	NaN	0.2443	0.0901	0.3565	0.0339	0.0701	0.4212	0.0282
0.0	0.0	0.0	26583.0688	6382.2419	NaN	NaN	0.1936	0.0893	0.3553	0.0343	0.0708	0.4219	0.0284
0.0	0.0	0.0	26245.0688	4489.2419	NaN	NaN	0.1461	0.0886	0.3551	0.034	0.071	0.4229	0.0284
0.0	0.0	0.0	27397.0688	7209.2419	NaN	NaN	0.2083	0.0873	0.3558	0.0336	0.0712	0.4237	0.0284
0.0	0.0	0.0	29880.0688	7875.2419	NaN	NaN	0.2086	0.0865	0.3584	0.0334	0.0715	0.4216	0.0285
0.0	0.0	0.0	28033.0688	7226.2419	NaN	NaN	0.2049	0.0865	0.3609	0.033	0.0713	0.4199	0.0284
0.0	0.0	0.0	28501.0688	6823.2419	NaN	NaN	0.1932	0.0869	0.3621	0.0324	0.0697	0.421	0.028
0.0	0.0	0.0	30406.0688	7795.2419	NaN	NaN	0.2041	0.0872	0.3635	0.0317	0.0678	0.4221	0.0276
0.0	0.0	0.0	28085.0688	4501.2419	NaN	NaN	0.1381	0.0868	0.3586	0.0316	0.0676	0.4278	0.0278
0.0	0.0	0.0	27161.0688	7944.2419	NaN	NaN	0.2263	0.0869	0.3516	0.0318	0.068	0.4336	0.0281
0.0	0.0	0.0	28808.0688	6917.2419	NaN	NaN	0.1936	0.0899	0.3495	0.032	0.0679	0.4326	0.0282
0.0	0.0	0.0	28054.0688	2764.2419	NaN	NaN	0.0897	0.0952	0.3478	0.0323	0.0672	0.4295	0.0281
0.0	0.0	0.0	26194.0688	4004.2419	NaN	NaN	0.1326	0.0965	0.3459	0.0328	0.0684	0.4276	0.0289
0.0	0.0	0.0	27043.0688	8398.2419	NaN	NaN	0.237	0.0957	0.3446	0.0331	0.0704	0.4265	0.0298
0.0	0.0	0.0	30303.0688	7566.2419	NaN	NaN	0.1998	0.0946	0.3432	0.0337	0.0734	0.4242	0.0311
0.0	0.0	0.0	27779.0688	8577.2419	NaN	NaN	0.2359	0.0938	0.3337	0.0349	0.0775	0.4271	0.0329
0.0	0.0	0.0	26878.0688	6240.2419	NaN	NaN	0.1884	0.0942	0.3274	0.0353	0.0808	0.4275	0.0348
0.0	0.0	0.0	30566.0688	5347.2419	NaN	NaN	0.1489	0.0954	0.3151	0.0356	0.0837	0.4337	0.0366
0.0	0.0	0.0	25742.0688	7507.2419	NaN	NaN	0.2258	0.0964	0.3147	0.0355	0.0877	0.4271	0.0387
0.0	0.0	0.0	23824.0688	5270.2419	NaN	NaN	0.1811	0.1019	0.3374	0.0361	0.089	0.3964	0.0392
0.0	0.0	0.0	17998.0688	7223.2419	NaN	NaN	0.2864	0.1285	0.3472	0.0351	0.0883	0.3611	0.0398
0.0	0.0	0.0	15470.0688	8151.2419	NaN	NaN	0.3451	0.5332	0.2382	0.0278	0.036	0.1252	0.0396
0.0	0.0	0.0	337.0688	-1308.7581	NaN	NaN	1.3	0.836	0.0609	0.0171	0.0224	0.0405	0.0232
0.0	0.0	0.0	2092.0688	358.2419	NaN	NaN	0.1462	0.8804	0.0378	0.0172	0.0212	0.0259	0.0175
0.0	0.0	0.0	-1103.9312	-443.7581	NaN	NaN	0.2867	0.8804	0.037	0.0176	0.0215	0.0252	0.0184
0.0	0.0	0.0	422.0688	3154.2419	NaN	NaN	0.882	0.885	0.0338	0.018	0.0215	0.0238	0.018
0.0	0.0	0.0	-319.9312	515.2419	NaN	NaN	1.3	0.8865	0.0321	0.0184	0.0221	0.0229	0.018
0.0	0.0	0.0	2429.0688	5131.2419	NaN	NaN	0.6787	0.8884	0.0309	0.0189	0.0216	0.022	0.0182
0.0	0.0	0.0	480.0688	4908.2419	NaN	NaN	0.9109	0.8877	0.0311	0.0199	0.0207	0.0218	0.0188
0.0	0.0	0.0	1647.0688	3175.2419	NaN	NaN	0.6584	0.8868	0.0312	0.0208	0.0202	0.0222	0.0188
0.0	0.0	0.0	1251.0688	3839.2419	NaN	NaN	0.7542	0.8836	0.0328	0.0216	0.0202	0.0229	0.0189
0.0	0.0	0.0	-908.9312	1979.2419	NaN	NaN	1.3	0.8794	0.0349	0.0222	0.0207	0.0238	0.019
0.0	0.0	0.0	689.0688	2455.2419	NaN	NaN	0.7809	0.8758	0.0368	0.0226	0.0216	0.0241	0.0191
0.0	0.0	0.0	1079.0688	2607.2419	NaN	NaN	0.7073	0.8744	0.0379	0.0224	0.0224	0.0241	0.0189
0.0	0.0	0.0	1852.0688	3046.2419	NaN	NaN	0.6219	0.8704	0.0404	0.0222	0.0236	0.0245	0.0189
0.0	0.0	0.0	1665.0688	3849.2419	NaN	NaN	0.698	0.8649	0.0437	0.0219	0.025	0.0253	0.0192
0.0	0.0	0.0	1033.0688	4472.2419	NaN	NaN	0.8124	0.8583	0.0476	0.0218	0.0264	0.0259	0.0201
0.0	0.0	0.0	1673.0688	3586.2419	NaN	NaN	0.6819	0.8607	0.0465	0.0216	0.026	0.0249	0.0203
0.0	0.0	0.0	3250.0688	59.2419	NaN	NaN	0.0179	0.8696	0.0417	0.0211	0.0246	0.0235	0.0195
0.0	0.0	0.0	2730.0688	3354.2419	NaN	NaN	0.5513	0.8696	0.0417	0.021	0.0245	0.0233	0.0199
0.0	0.0	0.0	123.0688	2299.2419	NaN	NaN	0.9492	0.8708	0.0416	0.0208	0.0241	0.0228	0.02
0.0	0.0	0.0	-201.9312	2623.2419	NaN	NaN	1.0834	0.869	0.0431	0.0208	0.0242	0.0229	0.02
0.0	0.0	0.0	280.0688	1507.2419	NaN	NaN	0.8433	0.8625	0.0474	0.0208	0.0251	0.0241	0.0201
0.0	0.0	0.0	-1122.9312	2794.2419	NaN	NaN	1.3	0.851	0.0552	0.0208	0.0266	0.0256	0.0208
0.0	0.0	0.0	323.0688	2266.2419	NaN	NaN	0.8752	0.8456	0.0593	0.0205	0.0274	0.0263	0.0208
0.0	0.0	0.0	-251.9312	2359.2419	NaN	NaN	1.1196	0.8333	0.0672	0.0204	0.0293	0.0279	0.0219
0.0	0.0	0.0	901.0688	2425.2419	NaN	NaN	0.7291	0.8249	0.0724	0.0204	0.031	0.0283	0.0231
0.0	0.0	0.0	720.0688	758.2419	NaN	NaN	0.5129	0.8338	0.067	0.0192	0.0305	0.0277	0.0217
0.0	0.0	0.0	-885.9312	4710.2419	NaN	NaN	1.2317	0.8212	0.0751	0.0192	0.0327	0.0282	0.0237
0.0	0.0	0.0	316.0688	303.2419	NaN	NaN	0.4896	0.8302	0.0699	0.018	0.0321	0.0271	0.0227
0.0	0.0	0.0	2492.0688	4705.2419	NaN	NaN	0.6538	0.8181	0.0768	0.0182	0.0345	0.0276	0.0247
0.0	0.0	0.0	-1916.9312	4201.2419	NaN	NaN	1.3	0.8252	0.0729	0.0177	0.034	0.0262	0.024
0.0	0.0	0.0	338.0688	-919.7581	NaN	NaN	1.3	0.832	0.0687	0.0172	0.0334	0.0256	0.023
0.0	0.0	0.0	130.0688	3561.2419	NaN	NaN	0.9648	0.8237	0.0738	0.0174	0.0351	0.0263	0.0237
0.0	0.0	0.0	1786.0688	4700.2419	NaN	NaN	0.7246	0.8115	0.0814	0.0179	0.0374	0.0264	0.0255
0.0	0.0	0.0	379.0688	-174.7581	NaN	NaN	-0.3	0.83	0.0719	0.0165	0.034	0.0253	0.0224
0.0	0.0	0.0	-1003.9312	4854.2419	NaN	NaN	1.2607	0.8106	0.0821	0.0171	0.0375	0.0268	0.0258
0.0	0.0	0.0	3967.0688	3455.2419	NaN	NaN	0.4655	0.8077	0.0825	0.0169	0.039	0.0261	0.0278
0.0	0.0	0.0	2045.0688	5234.2419	NaN	NaN	0.7191	0.8201	0.0752	0.0159	0.0374	0.0239	0.0274
0.0	0.0	0.0	2924.0688	4043.2419	NaN	NaN	0.5803	0.8306	0.0686	0.0158	0.0362	0.0223	0.0265
0.0	0.0	0.0	1210.0688	1449.2419	NaN	NaN	0.545	0.8476	0.0584	0.0158	0.0338	0.0207	0.0237
0.0	0.0	0.0	455.0688	23.2419	NaN	NaN	0.0486	0.8525	0.0547	0.016	0.0334	0.0205	0.023
0.0	0.0	0.0	2413.0688	2061.2419	NaN	NaN	0.4607	0.8528	0.053	0.0166	0.034	0.0206	0.0231
0.0	0.0	0.0	2008.0688	-369.7581	NaN	NaN	-0.2257	0.8534	0.052	0.0167	0.0343	0.0208	0.0227
0.0	0.0	0.0	699.0688	4.2419	NaN	NaN	0.006	0.8523	0.0516	0.0167	0.0357	0.0209	0.0228
0.0	0.0	0.0	1944.0688	3674.2419	NaN	NaN	0.654	0.8444	0.055	0.017	0.0389	0.021	0.0238
0.0	0.0	0.0	510.0688	-16.7581	NaN	NaN	-0.034	0.8425	0.0564	0.0167	0.0401	0.0208	0.0235
0.0	0.0	0.0	518.0688	1718.2419	NaN	NaN	0.7683	0.8383	0.0578	0.0167	0.0427	0.0207	0.0239
0.0	0.0	0.0	5590.0688	2695.2419	NaN	NaN	0.3253	0.8231	0.0631	0.0177	0.0494	0.0208	0.0259
0.0	0.0	0.0	2003.0688	2999.2419	NaN	NaN	0.5996	0.8284	0.0627	0.0169	0.047	0.0204	0.0245
0.0	0.0	0.0	1053.0688	1787.2419	NaN	NaN	0.6292	0.8351	0.0606	0.0164	0.0441	0.0204	0.0234
0.0	0.0	0.0	879.0688	2616.2419	NaN	NaN	0.7485	0.8356	0.0608	0.0163	0.044	0.0202	0.0231
0.0	0.0	0.0	2297.0688	3113.2419	NaN	NaN	0.5754	0.8283	0.0645	0.0167	0.0462	0.0202	0.0241
0.0	0.0	0.0	1461.0688	4444.2419	NaN	NaN	0.7526	0.8254	0.067	0.0168	0.0463	0.0202	0.0243
0.0	0.0	0.0	2097.0688	-1137.7581	NaN	NaN	-0.3	0.8292	0.0669	0.0164	0.0438	0.0201	0.0236
0.0	0.0	0.0	1550.0688	325.2419	NaN	NaN	0.1734	0.8254	0.0687	0.0168	0.0445	0.0204	0.0243
0.0	0.0	0.0	4470.0688	2357.2419	NaN	NaN	0.3453	0.8155	0.0738	0.0176	0.0463	0.021	0.0258
0.0	0.0	0.0	2241.0688	2378.2419	NaN	NaN	0.5148	0.8164	0.0749	0.0175	0.0446	0.0212	0.0255
0.0	0.0	0.0	1706.0688	3875.2419	NaN	NaN	0.6943	0.8156	0.0763	0.0177	0.0433	0.0217	0.0254
0.0	0.0	0.0	618.0688	2523.2419	NaN	NaN	0.8032	0.8168	0.0766	0.0178	0.0414	0.0222	0.0252
0.0	0.0	0.0	737.0688	3583.2419	NaN	NaN	0.8294	0.8067	0.0821	0.0192	0.0416	0.0237	0.0266
0.0	0.0	0.0	170.0688	4945.2419	NaN	NaN	0.9668	0.8046	0.0838	0.0199	0.0404	0.0243	0.027
0.0	0.0	0.0	-404.9312	3217.2419	NaN	NaN	1.144	0.8089	0.0823	0.0201	0.0378	0.0244	0.0266
0.0	0.0	0.0	816.0688	3285.2419	NaN	NaN	0.801	0.8081	0.0819	0.0211	0.0367	0.0249	0.0274
0.0	0.0	0.0	1061.0688	5147.2419	NaN	NaN	0.8291	0.8017	0.0836	0.0228	0.0364	0.0256	0.0299
0.0	0.0	0.0	573.0688	5328.2419	NaN	NaN	0.9029	0.8164	0.0753	0.0217	0.0335	0.0241	0.0291
0.0	0.0	0.0	875.0688	790.2419	NaN	NaN	0.4745	0.8443	0.0599	0.0199	0.0286	0.022	0.0253
0.0	0.0	0.0	413.0688	1936.2419	NaN	NaN	0.8242	0.8511	0.0535	0.0207	0.0276	0.0214	0.0257
0.0	0.0	0.0	239.0688	-505.7581	NaN	NaN	1.3	0.8662	0.0443	0.0201	0.025	0.0204	0.024
0.0	0.0	0.0	3423.0688	419.2419	NaN	NaN	0.1091	0.8622	0.0445	0.0214	0.0252	0.0204	0.0263
0.0	0.0	0.0	4451.0688	-340.7581	NaN	NaN	-0.0829	0.8616	0.0437	0.022	0.0261	0.0197	0.0269
0.0	0.0	0.0	1051.0688	-23.7581	NaN	NaN	-0.0231	0.8698	0.0395	0.0212	0.0246	0.0187	0.0262
0.0	0.0	0.0	857.0688	4224.2419	NaN	NaN	0.8313	0.8539	0.0455	0.0241	0.0272	0.0188	0.0306
0.0	0.0	0.0	1519.0688	-123.7581	NaN	NaN	-0.0887	0.8578	0.0448	0.0235	0.0263	0.0178	0.0298
0.0	0.0	0.0	3357.0688	832.2419	NaN	NaN	0.1987	0.8535	0.0462	0.0245	0.0271	0.0178	0.0308
0.0	0.0	0.0	812.0688	2237.2419	NaN	NaN	0.7337	0.8603	0.0439	0.0234	0.0259	0.0174	0.0291
0.0	0.0	0.0	2483.0688	-818.7581	NaN	NaN	-0.3	0.8523	0.047	0.025	0.0267	0.0177	0.0314
0.0	0.0	0.0	71.0688	5002.2419	NaN	NaN	0.986	0.8497	0.049	0.0253	0.0268	0.0176	0.0316
0.0	0.0	0.0	1663.0688	1913.2419	NaN	NaN	0.535	0.8579	0.0459	0.0238	0.0256	0.0175	0.0292
0.0	0.0	0.0	676.0688	1269.2419	NaN	NaN	0.6525	0.864	0.0433	0.0229	0.0244	0.0176	0.0277
0.0	0.0	0.0	792.0688	2133.2419	NaN	NaN	0.7292	0.861	0.0447	0.0235	0.0238	0.0178	0.0293
0.0	0.0	0.0	453.0688	3921.2419	NaN	NaN	0.8964	0.8525	0.0493	0.0246	0.0249	0.0181	0.0306
0.0	0.0	0.0	-563.9312	-53.7581	NaN	NaN	0.087	0.869	0.0426	0.0219	0.023	0.0178	0.0257
0.0	0.0	0.0	671.0688	287.2419	NaN	NaN	0.2997	0.8732	0.0397	0.0217	0.022	0.018	0.0254
0.0	0.0	0.0	2540.0688	3613.2419	NaN	NaN	0.5872	0.8584	0.0462	0.0239	0.0232	0.0186	0.0297
0.0	0.0	0.0	118.0688	2717.2419	NaN	NaN	0.9584	0.854	0.0487	0.0241	0.024	0.0187	0.0306
0.0	0.0	0.0	-211.9312	1009.2419	NaN	NaN	1.2658	0.863	0.0445	0.0228	0.0227	0.0183	0.0287
0.0	0.0	0.0	-476.9312	2719.2419	NaN	NaN	1.2127	0.8589	0.0458	0.0234	0.0237	0.0184	0.0298
0.0	0.0	0.0	1563.0688	226.2419	NaN	NaN	0.1264	0.8644	0.0436	0.0224	0.0228	0.018	0.0288
0.0	0.0	0.0	979.0688	3976.2419	NaN	NaN	0.8024	0.8605	0.0447	0.0229	0.0237	0.0182	0.0299
0.0	0.0	0.0	237.0688	915.2419	NaN	NaN	0.7943	0.8666	0.042	0.022	0.0232	0.0178	0.0283
0.0	0.0	0.0	-1193.9312	3393.2419	NaN	NaN	1.3	0.8671	0.041	0.022	0.0238	0.0181	0.0281
0.0	0.0	0.0	-137.9312	1772.2419	NaN	NaN	1.0844	0.8724	0.038	0.0215	0.023	0.018	0.027
0.0	0.0	0.0	1747.0688	2756.2419	NaN	NaN	0.612	0.8656	0.0395	0.0226	0.025	0.0187	0.0285
0.0	0.0	0.0	567.0688	1635.2419	NaN	NaN	0.7425	0.8751	0.0351	0.0212	0.0234	0.0189	0.0264
0.0	0.0	0.0	629.0688	3273.2419	NaN	NaN	0.8388	0.8647	0.0379	0.0229	0.0257	0.0196	0.0292
0.0	0.0	0.0	283.0688	767.2419	NaN	NaN	0.7305	0.873	0.0344	0.0214	0.0246	0.0194	0.0272
0.0	0.0	0.0	468.0688	3269.2419	NaN	NaN	0.8748	0.8665	0.036	0.0226	0.026	0.0197	0.0292
0.0	0.0	0.0	211.0688	3095.2419	NaN	NaN	0.9362	0.8705	0.0345	0.0216	0.0257	0.0198	0.0279
0.0	0.0	0.0	1490.0688	1030.2419	NaN	NaN	0.4088	0.8711	0.0335	0.0215	0.0259	0.0198	0.0282
0.0	0.0	0.0	-1288.9312	5027.2419	NaN	NaN	1.3	0.8684	0.0345	0.0217	0.0269	0.02	0.0286
0.0	0.0	0.0	-1655.9312	1968.2419	NaN	NaN	1.3	0.8736	0.0327	0.0207	0.0258	0.0203	0.0269
0.0	0.0	0.0	1237.0688	1327.2419	NaN	NaN	0.5176	0.8743	0.0322	0.0206	0.0255	0.0209	0.0266
0.0	0.0	0.0	630.0688	3210.2419	NaN	NaN	0.8359	0.8757	0.0313	0.0203	0.0254	0.0213	0.026
0.0	0.0	0.0	1575.0688	1888.2419	NaN	NaN	0.5452	0.8755	0.0313	0.0201	0.0255	0.0217	0.0258
0.0	0.0	0.0	716.0688	1917.2419	NaN	NaN	0.7281	0.8777	0.0306	0.0197	0.0248	0.022	0.0251
0.0	0.0	0.0	1036.0688	205.2419	NaN	NaN	0.1653	0.8788	0.03	0.0196	0.0245	0.0222	0.025
0.0	0.0	0.0	61.0688	3295.2419	NaN	NaN	0.9818	0.8794	0.0298	0.0195	0.0243	0.0219	0.0251
0.0	0.0	0.0	1312.0688	3146.2419	NaN	NaN	0.7057	0.8774	0.0306	0.0197	0.0248	0.0219	0.0257
0.0	0.0	0.0	1411.0688	4117.2419	NaN	NaN	0.7448	0.8783	0.0303	0.0196	0.0244	0.0223	0.0252
0.0	0.0	0.0	-8.9312	1483.2419	NaN	NaN	1.0061	0.8807	0.0291	0.0195	0.0235	0.023	0.0241
0.0	0.0	0.0	-1712.9312	-1029.7581	NaN	NaN	0.3755	0.8832	0.0284	0.0192	0.0228	0.0233	0.0232
0.0	0.0	0.0	297.0688	2790.2419	NaN	NaN	0.9038	0.8832	0.0283	0.0193	0.0226	0.0232	0.0233
0.0	0.0	0.0	1864.0688	2998.2419	NaN	NaN	0.6166	0.8815	0.0289	0.0197	0.0228	0.0232	0.0239
0.0	0.0	0.0	1153.0688	-424.7581	NaN	NaN	-0.3	0.8833	0.0284	0.0195	0.0225	0.0231	0.0232
0.0	0.0	0.0	-482.9312	1980.2419	NaN	NaN	1.3	0.8823	0.0287	0.0199	0.0227	0.0231	0.0234
0.0	0.0	0.0	-1056.9312	952.2419	NaN	NaN	-0.3	0.8838	0.0283	0.0197	0.0224	0.0229	0.0229
0.0	0.0	0.0	3218.0688	1901.2419	NaN	NaN	0.3714	0.8831	0.0283	0.0201	0.0224	0.0228	0.0231
0.0	0.0	0.0	-358.9312	4093.2419	NaN	NaN	1.0961	0.8838	0.028	0.0202	0.0223	0.0227	0.023
0.0	0.0	0.0	1460.0688	1754.2419	NaN	NaN	0.5458	0.8837	0.028	0.0204	0.0223	0.0226	0.023
0.0	0.0	0.0	-688.9312	2671.2419	NaN	NaN	1.3	0.8849	0.0276	0.0203	0.022	0.0224	0.0227
0.0	0.0	0.0	1047.0688	2445.2419	NaN	NaN	0.7002	0.8856	0.0273	0.0202	0.0219	0.0223	0.0227
0.0	0.0	0.0	-609.9312	-77.7581	NaN	NaN	0.1131	0.8882	0.0266	0.0196	0.0216	0.022	0.022
0.0	0.0	0.0	236.0688	1020.2419	NaN	NaN	0.8121	0.8876	0.0265	0.0198	0.0218	0.0221	0.0221
0.0	0.0	0.0	523.0688	687.2419	NaN	NaN	0.5678	0.8881	0.0263	0.0198	0.0219	0.022	0.0219
0.0	0.0	0.0	-1884.9312	92.2419	NaN	NaN	-0.0515	0.8881	0.0261	0.0199	0.022	0.022	0.0219
0.0	0.0	0.0	-347.9312	917.2419	NaN	NaN	1.3	0.8878	0.0261	0.0201	0.0221	0.0219	0.022
0.0	0.0	0.0	1029.0688	1934.2419	NaN	NaN	0.6527	0.8879	0.0261	0.0202	0.0221	0.0217	0.022
0.0	0.0	0.0	530.0688	1111.2419	NaN	NaN	0.677	0.8878	0.0261	0.0203	0.022	0.0218	0.0221
0.0	0.0	0.0	-277.9312	-1201.7581	NaN	NaN	0.8122	0.8889	0.0258	0.02	0.0218	0.0216	0.0219
0.0	0.0	0.0	44.0688	2860.2419	NaN	NaN	0.9848	0.8868	0.0261	0.0208	0.0221	0.0217	0.0224
0.0	0.0	0.0	-76.9312	4596.2419	NaN	NaN	1.017	0.8847	0.0269	0.0212	0.0223	0.0218	0.023
0.0	0.0	0.0	246.0688	1754.2419	NaN	NaN	0.877	0.8857	0.0266	0.0209	0.022	0.0219	0.0229
0.0	0.0	0.0	-365.9312	2488.2419	NaN	NaN	1.1724	0.886	0.0266	0.0206	0.022	0.0221	0.0227
0.0	0.0	0.0	-179.9312	1004.2419	NaN	NaN	1.2183	0.8873	0.0264	0.0201	0.0218	0.022	0.0225
0.0	0.0	0.0	-599.9312	-121.7581	NaN	NaN	0.1687	0.8885	0.026	0.0198	0.0217	0.0219	0.0222
0.0	0.0	0.0	279.0688	2161.2419	NaN	NaN	0.8856	0.8873	0.0262	0.02	0.0219	0.0221	0.0224
0.0	0.0	0.0	-811.9312	1377.2419	NaN	NaN	1.3	0.8877	0.0261	0.0201	0.0219	0.0219	0.0224
0.0	0.0	0.0	172.0688	2828.2419	NaN	NaN	0.9426	0.8844	0.0268	0.0211	0.0224	0.0222	0.0232
0.0	0.0	0.0	1439.0688	961.2419	NaN	NaN	0.4005	0.8861	0.0265	0.0206	0.0219	0.022	0.0229
0.0	0.0	0.0	2212.0688	777.2419	NaN	NaN	0.26	0.8853	0.0267	0.0207	0.022	0.0222	0.0231
0.0	0.0	0.0	436.0688	282.2419	NaN	NaN	0.3929	0.8867	0.0265	0.0202	0.0217	0.0222	0.0227
0.0	0.0	0.0	-626.9312	2008.2419	NaN	NaN	1.3	0.8862	0.0266	0.0202	0.0217	0.0224	0.0229
0.0	0.0	0.0	-960.9312	1537.2419	NaN	NaN	1.3	0.8871	0.0264	0.02	0.0216	0.0223	0.0227
0.0	0.0	0.0	948.0688	1223.2419	NaN	NaN	0.5634	0.8869	0.0265	0.02	0.0216	0.0223	0.0227
0.0	0.0	0.0	-110.9312	1381.2419	NaN	NaN	1.0873	0.8883	0.0262	0.0197	0.0215	0.022	0.0223
0.0	0.0	0.0	1414.0688	2108.2419	NaN	NaN	0.5985	0.8871	0.0265	0.02	0.0216	0.0222	0.0226
0.0	0.0	0.0	-1181.9312	-401.7581	NaN	NaN	0.2537	0.8882	0.0263	0.0197	0.0213	0.022	0.0224
0.0	0.0	0.0	-207.9312	3076.2419	NaN	NaN	1.0725	0.8862	0.0266	0.0203	0.0216	0.0222	0.023
0.0	0.0	0.0	577.0688	2467.2419	NaN	NaN	0.8104	0.8865	0.0267	0.0202	0.0215	0.022	0.0231
0.0	0.0	0.0	-294.9312	2380.2419	NaN	NaN	1.1414	0.8873	0.0265	0.02	0.0215	0.0218	0.0229
0.0	0.0	0.0	-1256.9312	986.2419	NaN	NaN	-0.3	0.8889	0.0261	0.0195	0.0215	0.0217	0.0223
0.0	0.0	0.0	-138.9312	568.2419	NaN	NaN	1.3	0.8891	0.0259	0.0194	0.0217	0.0217	0.0222
0.0	0.0	0.0	198.0688	806.2419	NaN	NaN	0.8028	0.8894	0.0258	0.0194	0.0216	0.0217	0.0221
0.0	0.0	0.0	-1141.9312	1970.2419	NaN	NaN	1.3	0.8897	0.0256	0.0194	0.0215	0.0215	0.0222
0.0	0.0	0.0	183.0688	2407.2419	NaN	NaN	0.9293	0.8892	0.0256	0.0197	0.0215	0.0216	0.0225
0.0	0.0	0.0	-162.9312	741.2419	NaN	NaN	1.2817	0.8895	0.0255	0.0196	0.0214	0.0215	0.0224
0.0	0.0	0.0	-764.9312	2439.2419	NaN	NaN	1.3	0.8892	0.0255	0.0197	0.0215	0.0216	0.0225
0.0	0.0	0.0	-842.9312	1833.2419	NaN	NaN	1.3	0.8896	0.0254	0.0195	0.0215	0.0215	0.0224
0.0	0.0	0.0	568.0688	2051.2419	NaN	NaN	0.7831	0.8894	0.0255	0.0196	0.0216	0.0216	0.0224
0.0	0.0	0.0	405.0688	2818.2419	NaN	NaN	0.8743	0.8896	0.0255	0.0196	0.0215	0.0215	0.0223
0.0	0.0	0.0	146.0688	468.2419	NaN	NaN	0.7622	0.89	0.0254	0.0194	0.0216	0.0215	0.0221
0.0	0.0	0.0	1427.0688	1331.2419	NaN	NaN	0.4826	0.8895	0.0254	0.0196	0.0217	0.0217	0.0222
0.0	0.0	0.0	-691.9312	2165.2419	NaN	NaN	1.3	0.8893	0.0254	0.0196	0.0218	0.0217	0.0222
0.0	0.0	0.0	-753.9312	1268.2419	NaN	NaN	1.3	0.8892	0.0254	0.0195	0.0219	0.0218	0.0221
0.0	0.0	0.0	-724.9312	1585.2419	NaN	NaN	1.3	0.889	0.0254	0.0195	0.0221	0.0219	0.0221
0.0	0.0	0.0	-1497.9312	71.2419	NaN	NaN	-0.0499	0.8887	0.0254	0.0195	0.0224	0.022	0.0221
0.0	0.0	0.0	-1487.9312	1885.2419	NaN	NaN	1.3	0.8886	0.0253	0.0196	0.0224	0.022	0.0221
0.0	0.0	0.0	-1640.9312	1518.2419	NaN	NaN	-0.3	0.889	0.0252	0.0196	0.0224	0.0219	0.022
0.0	0.0	0.0	-69.9312	290.2419	NaN	NaN	1.3	0.8892	0.0251	0.0196	0.0223	0.0219	0.022
0.0	0.0	0.0	677.0688	58.2419	NaN	NaN	0.0792	0.8893	0.025	0.0196	0.0222	0.0219	0.0219
0.0	0.0	0.0	-587.9312	1784.2419	NaN	NaN	1.3	0.8892	0.025	0.0197	0.0221	0.022	0.022
0.0	0.0	0.0	-1453.9312	2246.2419	NaN	NaN	1.3	0.8893	0.025	0.0197	0.0221	0.022	0.0219
0.0	0.0	0.0	-2192.9312	2913.2419	NaN	NaN	1.3	0.8891	0.025	0.0197	0.0223	0.0221	0.0218
0.0	0.0	0.0	938.0688	-2447.7581	NaN	NaN	1.3	0.8883	0.0252	0.0198	0.0226	0.0221	0.022
0.0	0.0	0.0	-757.9312	1239.2419	NaN	NaN	1.3	0.8884	0.0252	0.0198	0.0226	0.0222	0.0218
0.0	0.0	0.0	-441.9312	2007.2419	NaN	NaN	1.2823	0.8884	0.0252	0.0198	0.0225	0.0222	0.0218
0.0	0.0	0.0	880.0688	593.2419	NaN	NaN	0.4027	0.8885	0.0252	0.0198	0.0225	0.0222	0.0218
0.0	0.0	0.0	-1167.9312	2596.2419	NaN	NaN	1.3	0.8884	0.0252	0.0198	0.0225	0.0222	0.0218
0.0	0.0	0.0	-657.9312	1004.2419	NaN	NaN	1.3	0.8883	0.0253	0.0199	0.0225	0.0222	0.0218
0.0	0.0	0.0	-81.9312	4423.2419	NaN	NaN	1.0189	0.8883	0.0252	0.02	0.0224	0.0223	0.0218
0.0	0.0	0.0	-1699.9312	1254.2419	NaN	NaN	-0.3	0.8879	0.0253	0.02	0.0226	0.0223	0.0219
0.0	0.0	0.0	-945.9312	371.2419	NaN	NaN	-0.3	0.8872	0.0254	0.0201	0.023	0.0224	0.0219
0.0	0.0	0.0	-655.9312	27.2419	NaN	NaN	-0.0433	0.8868	0.0254	0.0201	0.0232	0.0225	0.022
0.0	0.0	0.0	782.0688	-959.7581	NaN	NaN	1.3	0.8863	0.0255	0.0203	0.0233	0.0226	0.0221
0.0	0.0	0.0	-1754.9312	-872.7581	NaN	NaN	0.3321	0.8864	0.0255	0.0202	0.0233	0.0225	0.0221
0.0	0.0	0.0	-655.9312	-73.7581	NaN	NaN	0.1011	0.8866	0.0255	0.0202	0.0232	0.0225	0.022
0.0	0.0	0.0	-1079.9312	-1045.7581	NaN	NaN	0.492	0.8868	0.0254	0.0202	0.0231	0.0225	0.022
0.0	0.0	0.0	-444.9312	1777.2419	NaN	NaN	1.3	0.8881	0.025	0.02	0.0228	0.0226	0.0216
0.0	0.0	0.0	1222.0688	1532.2419	NaN	NaN	0.5563	0.888	0.0251	0.02	0.0225	0.0227	0.0216
0.0	0.0	0.0	-989.9312	3535.2419	NaN	NaN	1.3	0.8879	0.0252	0.0201	0.0224	0.0227	0.0217
0.0	0.0	0.0	-1110.9312	2354.2419	NaN	NaN	1.3	0.8877	0.0252	0.0201	0.0224	0.0227	0.0218
0.0	0.0	0.0	522.0688	1178.2419	NaN	NaN	0.693	0.8873	0.0254	0.0201	0.0225	0.0228	0.0219
0.0	0.0	0.0	-2592.9312	1911.2419	NaN	NaN	-0.3	0.8868	0.0255	0.0202	0.0227	0.0229	0.0219
0.0	0.0	0.0	1381.0688	1714.2419	NaN	NaN	0.5538	0.887	0.0254	0.0202	0.0226	0.023	0.0219
0.0	0.0	0.0	455.0688	2505.2419	NaN	NaN	0.8463	0.8865	0.0256	0.0202	0.0227	0.0231	0.0219
0.0	0.0	0.0	-1171.9312	1966.2419	NaN	NaN	1.3	0.8862	0.0256	0.0202	0.0228	0.0232	0.0219
0.0	0.0	0.0	-1967.9312	-663.7581	NaN	NaN	0.2522	0.8853	0.0259	0.0203	0.0231	0.0233	0.0221
0.0	0.0	0.0	1396.0688	783.2419	NaN	NaN	0.3594	0.886	0.0257	0.0203	0.0228	0.0233	0.022
0.0	0.0	0.0	-943.9312	3590.2419	NaN	NaN	1.3	0.8867	0.0256	0.0202	0.0225	0.023	0.022
0.0	0.0	0.0	17.0688	1892.2419	NaN	NaN	0.9911	0.8867	0.0256	0.0202	0.0225	0.023	0.022
0.0	0.0	0.0	-624.9312	1546.2419	NaN	NaN	1.3	0.8861	0.0258	0.0202	0.0228	0.0232	0.022
0.0	0.0	0.0	1920.0688	421.2419	NaN	NaN	0.1799	0.886	0.0257	0.0202	0.0229	0.0232	0.022
0.0	0.0	0.0	-53.9312	1524.2419	NaN	NaN	1.0367	0.8857	0.0257	0.0202	0.0231	0.0233	0.022
0.0	0.0	0.0	-936.9312	820.2419	NaN	NaN	-0.3	0.8855	0.0257	0.0203	0.0232	0.0233	0.022
0.0	0.0	0.0	-1271.9312	240.2419	NaN	NaN	-0.2329	0.8859	0.0255	0.0202	0.0232	0.0233	0.0219
0.0	0.0	0.0	-971.9312	259.2419	NaN	NaN	-0.3	0.886	0.0255	0.0202	0.0232	0.0233	0.0219
0.0	0.0	0.0	-1594.9312	2823.2419	NaN	NaN	1.3	0.8863	0.0254	0.0202	0.0232	0.0232	0.0218
0.0	0.0	0.0	-2756.9312	354.2419	NaN	NaN	-0.1474	0.8855	0.0256	0.0203	0.0234	0.0231	0.0221
0.0	0.0	0.0	-1625.9312	884.2419	NaN	NaN	-0.3	0.8861	0.0255	0.0202	0.0233	0.0229	0.022
0.0	0.0	0.0	-1682.9312	1267.2419	NaN	NaN	-0.3	0.8867	0.0253	0.0202	0.0232	0.0228	0.0218
0.0	0.0	0.0	-538.9312	1024.2419	NaN	NaN	1.3	0.8874	0.0252	0.0201	0.0229	0.0227	0.0217
0.0	0.0	0.0	-246.9312	1601.2419	NaN	NaN	1.1823	0.8884	0.0249	0.02	0.0225	0.0226	0.0215
0.0	0.0	0.0	62.0688	3860.2419	NaN	NaN	0.9842	0.8896	0.0248	0.0199	0.022	0.0223	0.0215
0.0	0.0	0.0	-2574.9312	1585.2419	NaN	NaN	-0.3	0.8887	0.0249	0.0199	0.0224	0.0225	0.0216
0.0	0.0	0.0	-136.9312	3766.2419	NaN	NaN	1.0377	0.8885	0.0249	0.0199	0.0224	0.0227	0.0216
0.0	0.0	0.0	-1911.9312	1479.2419	NaN	NaN	-0.3	0.8875	0.0252	0.02	0.0226	0.0229	0.0218
0.0	0.0	0.0	-2495.9312	2691.2419	NaN	NaN	1.3	0.8878	0.0251	0.02	0.0225	0.0228	0.0218
0.0	0.0	0.0	-747.9312	5665.2419	NaN	NaN	1.1521	0.8882	0.0252	0.02	0.0223	0.0227	0.0217
0.0	0.0	0.0	1565.0688	-2603.7581	NaN	NaN	1.3	0.8881	0.0252	0.02	0.0223	0.0227	0.0216
0.0	0.0	0.0	-2000.9312	2816.2419	NaN	NaN	1.3	0.8883	0.0252	0.02	0.0222	0.0227	0.0216
0.0	0.0	0.0	1813.0688	2605.2419	NaN	NaN	0.5896	0.8891	0.0252	0.0199	0.0219	0.0224	0.0215
0.0	0.0	0.0	627.0688	3574.2419	NaN	NaN	0.8507	0.8893	0.0252	0.0199	0.0218	0.0223	0.0214
0.0	0.0	0.0	-1392.9312	879.2419	NaN	NaN	-0.3	0.8889	0.0253	0.0199	0.022	0.0224	0.0215
0.0	0.0	0.0	1063.0688	1948.2419	NaN	NaN	0.647	0.8895	0.0252	0.0198	0.0218	0.0223	0.0213
0.0	0.0	0.0	-1.9312	3980.2419	NaN	NaN	1.0005	0.8891	0.0254	0.0199	0.0219	0.0224	0.0214
0.0	0.0	0.0	-1342.9312	883.2419	NaN	NaN	-0.3	0.8885	0.0254	0.0199	0.0222	0.0225	0.0214
0.0	0.0	0.0	-1134.9312	1859.2419	NaN	NaN	1.3	0.888	0.0256	0.02	0.0224	0.0226	0.0215
0.0	0.0	0.0	-31.9312	77.2419	NaN	NaN	1.3	0.8884	0.0255	0.0199	0.0222	0.0225	0.0214
0.0	0.0	0.0	-2529.9312	3307.2419	NaN	NaN	1.3	0.8897	0.0253	0.0197	0.0219	0.0222	0.0211
0.0	0.0	0.0	442.0688	2015.2419	NaN	NaN	0.8201	0.8903	0.0252	0.0197	0.0217	0.0221	0.021
0.0	0.0	0.0	-924.9312	5078.2419	NaN	NaN	1.2227	0.8905	0.0252	0.0198	0.0215	0.0219	0.0211
0.0	0.0	0.0	-688.9312	4320.2419	NaN	NaN	1.1897	0.8908	0.0252	0.0196	0.0216	0.0218	0.021
0.0	0.0	0.0	-1786.9312	266.2419	NaN	NaN	-0.1751	0.8892	0.0253	0.0198	0.0221	0.0222	0.0213
0.0	0.0	0.0	-2879.9312	928.2419	NaN	NaN	-0.3	0.8887	0.0254	0.0198	0.0224	0.0223	0.0213
0.0	0.0	0.0	-2529.9312	1168.2419	NaN	NaN	-0.3	0.8891	0.0253	0.0198	0.0224	0.0222	0.0213
0.0	0.0	0.0	-394.9312	2565.2419	NaN	NaN	1.182	0.8897	0.0251	0.0198	0.0222	0.0221	0.0212
0.0	0.0	0.0	-760.9312	2523.2419	NaN	NaN	1.3	0.8904	0.025	0.0197	0.022	0.022	0.021
0.0	0.0	0.0	-1047.9312	420.2419	NaN	NaN	-0.3	0.8909	0.025	0.0197	0.0217	0.0218	0.021
0.0	0.0	0.0	-2073.9312	3628.2419	NaN	NaN	1.3	0.8913	0.0249	0.0197	0.0215	0.0216	0.021
0.0	0.0	0.0	-736.9312	6083.2419	NaN	NaN	1.1378	0.8915	0.0249	0.0198	0.0212	0.0214	0.0211
0.0	0.0	0.0	-630.9312	1180.2419	NaN	NaN	1.3	0.8916	0.0249	0.0197	0.0213	0.0213	0.0212
0.0	0.0	0.0	605.0688	7028.2419	NaN	NaN	0.9207	0.8914	0.025	0.0198	0.0213	0.0213	0.0212
0.0	0.0	0.0	1029.0688	1755.2419	NaN	NaN	0.6304	0.891	0.0252	0.0197	0.0216	0.0215	0.0211
0.0	0.0	0.0	-2146.9312	1262.2419	NaN	NaN	-0.3	0.8896	0.0253	0.0199	0.022	0.0218	0.0213
0.0	0.0	0.0	-2404.9312	1797.2419	NaN	NaN	-0.3	0.889	0.0254	0.0199	0.0223	0.0219	0.0214
0.0	0.0	0.0	1003.0688	1639.2419	NaN	NaN	0.6204	0.8893	0.0253	0.0199	0.0222	0.022	0.0213
0.0	0.0	0.0	-475.9312	1689.2419	NaN	NaN	1.3	0.8898	0.0252	0.0198	0.0221	0.0219	0.0212
0.0	0.0	0.0	-474.9312	1472.2419	NaN	NaN	1.3	0.8903	0.0252	0.0198	0.0219	0.0218	0.0211
0.0	0.0	0.0	-833.9312	3837.2419	NaN	NaN	1.2777	0.8902	0.0252	0.0198	0.0218	0.0218	0.0211
0.0	0.0	0.0	27.0688	4214.2419	NaN	NaN	0.9936	0.89	0.0253	0.0198	0.0219	0.0219	0.0212
0.0	0.0	0.0	-368.9312	981.2419	NaN	NaN	1.3	0.8879	0.0256	0.02	0.0226	0.0223	0.0215
0.0	0.0	0.0	582.0688	978.2419	NaN	NaN	0.627	0.8878	0.0255	0.02	0.0229	0.0223	0.0215
0.0	0.0	0.0	-1811.9312	7.2419	NaN	NaN	-0.004	0.8878	0.0254	0.0199	0.0231	0.0223	0.0214
0.0	0.0	0.0	-1458.9312	-663.7581	NaN	NaN	0.3127	0.8885	0.0252	0.0198	0.023	0.0223	0.0212
0.0	0.0	0.0	402.0688	229.2419	NaN	NaN	0.3631	0.8889	0.025	0.0198	0.023	0.0223	0.0211
0.0	0.0	0.0	-373.9312	875.2419	NaN	NaN	1.3	0.8891	0.0248	0.0198	0.023	0.0223	0.021
0.0	0.0	0.0	-457.9312	1889.2419	NaN	NaN	1.3	0.8889	0.0248	0.0198	0.023	0.0223	0.0211
0.0	0.0	0.0	-3476.9312	-1420.7581	NaN	NaN	0.2901	0.8885	0.025	0.0198	0.0231	0.0224	0.0212
0.0	0.0	0.0	-861.9312	1327.2419	NaN	NaN	1.3	0.8885	0.025	0.0199	0.0231	0.0223	0.0212
0.0	0.0	0.0	-1017.9312	119.2419	NaN	NaN	-0.1327	0.8888	0.0249	0.0198	0.0231	0.0222	0.0212
0.0	0.0	0.0	-725.9312	627.2419	NaN	NaN	-0.3	0.8893	0.0248	0.0199	0.0229	0.022	0.0211
0.0	0.0	0.0	628.0688	45.2419	NaN	NaN	0.0672	0.8894	0.0249	0.0198	0.0228	0.022	0.0211
0.0	0.0	0.0	-322.9312	2346.2419	NaN	NaN	1.1596	0.8897	0.0249	0.0198	0.0225	0.0219	0.0211
0.0	0.0	0.0	-500.9312	1916.2419	NaN	NaN	1.3	0.8896	0.0251	0.0198	0.0223	0.0219	0.0212
0.0	0.0	0.0	-898.9312	4116.2419	NaN	NaN	1.2794	0.8899	0.0251	0.0198	0.0221	0.0218	0.0213
0.0	0.0	0.0	1745.0688	4143.2419	NaN	NaN	0.7036	0.8897	0.0253	0.0198	0.0222	0.0219	0.0213
0.0	0.0	0.0	-1177.9312	-778.7581	NaN	NaN	0.398	0.8889	0.0255	0.0196	0.0226	0.022	0.0213
0.0	0.0	0.0	52.0688	3227.2419	NaN	NaN	0.9841	0.8884	0.0256	0.0198	0.0228	0.0221	0.0214
0.0	0.0	0.0	-591.9312	3706.2419	NaN	NaN	1.1901	0.8883	0.0256	0.0198	0.0228	0.022	0.0215
0.0	0.0	0.0	-15.9312	176.2419	NaN	NaN	1.0994	0.8886	0.0254	0.0197	0.0228	0.0219	0.0215
0.0	0.0	0.0	596.0688	690.2419	NaN	NaN	0.5366	0.8888	0.0254	0.0197	0.0229	0.0218	0.0214
0.0	0.0	0.0	-453.9312	-455.7581	NaN	NaN	0.501	0.889	0.0252	0.0197	0.0229	0.0217	0.0214
0.0	0.0	0.0	1215.0688	2154.2419	NaN	NaN	0.6394	0.8894	0.0251	0.0196	0.0228	0.0216	0.0214
0.0	0.0	0.0	-2010.9312	1115.2419	NaN	NaN	-0.3	0.8892	0.0251	0.0195	0.0231	0.0217	0.0214
0.0	0.0	0.0	-1283.9312	1980.2419	NaN	NaN	1.3	0.8894	0.025	0.0195	0.0231	0.0216	0.0214
0.0	0.0	0.0	343.0688	-243.7581	NaN	NaN	-0.3	0.8894	0.025	0.0195	0.0231	0.0216	0.0214
0.0	0.0	0.0	2038.0688	664.2419	NaN	NaN	0.2458	0.8897	0.0249	0.0195	0.0229	0.0215	0.0214
0.0	0.0	0.0	-234.9312	3528.2419	NaN	NaN	1.0713	0.8898	0.0249	0.0195	0.0229	0.0214	0.0214
0.0	0.0	0.0	1532.0688	-1681.7581	NaN	NaN	1.3	0.8894	0.025	0.0196	0.023	0.0215	0.0216
0.0	0.0	0.0	-219.9312	2543.2419	NaN	NaN	1.0947	0.8895	0.025	0.0196	0.0228	0.0215	0.0216
0.0	0.0	0.0	1051.0688	1602.2419	NaN	NaN	0.6039	0.8898	0.025	0.0196	0.0226	0.0214	0.0216
0.0	0.0	0.0	3044.0688	3328.2419	NaN	NaN	0.5223	0.89	0.025	0.0195	0.0225	0.0213	0.0216
0.0	0.0	0.0	2887.0688	430.2419	NaN	NaN	0.1297	0.8897	0.0249	0.0195	0.0228	0.0214	0.0217
0.0	0.0	0.0	2985.0688	1329.2419	NaN	NaN	0.3081	0.8889	0.025	0.0197	0.0231	0.0215	0.0218
0.0	0.0	0.0	-1134.9312	-255.7581	NaN	NaN	0.1839	0.8884	0.0251	0.0198	0.0232	0.0217	0.0219
0.0	0.0	0.0	-2158.9312	1251.2419	NaN	NaN	-0.3	0.8885	0.025	0.0198	0.0232	0.0217	0.0219
0.0	0.0	0.0	1915.0688	-2510.7581	NaN	NaN	1.3	0.8886	0.025	0.0197	0.0231	0.0217	0.0218
0.0	0.0	0.0	-591.9312	2070.2419	NaN	NaN	1.3	0.889	0.0249	0.0197	0.0229	0.0217	0.0217
0.0	0.0	0.0	844.0688	2807.2419	NaN	NaN	0.7688	0.8899	0.0249	0.0196	0.0225	0.0216	0.0215
0.0	0.0	0.0	2441.0688	4169.2419	NaN	NaN	0.6307	0.8907	0.0248	0.0195	0.0222	0.0214	0.0215
0.0	0.0	0.0	1261.0688	-1219.7581	NaN	NaN	-0.3	0.89	0.0248	0.0195	0.0225	0.0216	0.0216
0.0	0.0	0.0	805.0688	622.2419	NaN	NaN	0.436	0.8896	0.0249	0.0196	0.0226	0.0217	0.0216
0.0	0.0	0.0	1734.0688	-576.7581	NaN	NaN	-0.3	0.8891	0.025	0.0196	0.0226	0.0219	0.0217
0.0	0.0	0.0	-1049.9312	2173.2419	NaN	NaN	1.3	0.8889	0.025	0.0197	0.0227	0.022	0.0217
0.0	0.0	0.0	-1600.9312	752.2419	NaN	NaN	-0.3	0.888	0.0252	0.0198	0.023	0.0222	0.0218
0.0	0.0	0.0	-2755.9312	1469.2419	NaN	NaN	-0.3	0.8882	0.0251	0.0198	0.0229	0.0222	0.0217
0.0	0.0	0.0	-2298.9312	2332.2419	NaN	NaN	1.3	0.8883	0.0251	0.0198	0.0229	0.0222	0.0217
0.0	0.0	0.0	1628.0688	6173.2419	NaN	NaN	0.7913	0.8891	0.025	0.0197	0.0225	0.0221	0.0215
0.0	0.0	0.0	455.0688	1475.2419	NaN	NaN	0.7643	0.8889	0.025	0.0198	0.0227	0.022	0.0216
0.0	0.0	0.0	-1691.9312	1260.2419	NaN	NaN	-0.3	0.8887	0.0251	0.0198	0.0229	0.022	0.0216
0.0	0.0	0.0	-261.9312	-1254.7581	NaN	NaN	0.8273	0.8883	0.0252	0.0198	0.023	0.022	0.0216
0.0	0.0	0.0	-1028.9312	2979.2419	NaN	NaN	1.3	0.8888	0.025	0.0197	0.023	0.022	0.0215
0.0	0.0	0.0	-656.9312	-1430.7581	NaN	NaN	0.6853	0.8882	0.0252	0.0199	0.0231	0.0221	0.0215
0.0	0.0	0.0	-2557.9312	3964.2419	NaN	NaN	1.3	0.8888	0.0251	0.0197	0.023	0.022	0.0213
0.0	0.0	0.0	472.0688	-2936.7581	NaN	NaN	1.1915	0.8883	0.0253	0.0198	0.023	0.0222	0.0214
0.0	0.0	0.0	-1413.9312	606.2419	NaN	NaN	-0.3	0.8889	0.0251	0.0197	0.0229	0.0221	0.0213
0.0	0.0	0.0	1024.0688	914.2419	NaN	NaN	0.4717	0.8889	0.0251	0.0198	0.0228	0.0221	0.0213
0.0	0.0	0.0	-1113.9312	2788.2419	NaN	NaN	1.3	0.8893	0.025	0.0198	0.0227	0.022	0.0213
0.0	0.0	0.0	-861.9312	1502.2419	NaN	NaN	1.3	0.8889	0.0251	0.0199	0.0227	0.022	0.0214
0.0	0.0	0.0	-358.9312	2062.2419	NaN	NaN	1.2107	0.8892	0.025	0.0199	0.0226	0.0219	0.0214
0.0	0.0	0.0	50.0688	1130.2419	NaN	NaN	0.9576	0.8883	0.0253	0.02	0.0228	0.022	0.0216
0.0	0.0	0.0	-1484.9312	1373.2419	NaN	NaN	-0.3	0.8882	0.0253	0.0199	0.0229	0.022	0.0216
0.0	0.0	0.0	-1350.9312	1850.2419	NaN	NaN	1.3	0.8877	0.0255	0.02	0.023	0.022	0.0217
0.0	0.0	0.0	-1357.9312	346.2419	NaN	NaN	-0.3	0.8875	0.0255	0.0201	0.023	0.0221	0.0218
0.0	0.0	0.0	-933.9312	925.2419	NaN	NaN	-0.3	0.888	0.0254	0.02	0.0229	0.022	0.0217
0.0	0.0	0.0	-1301.9312	2309.2419	NaN	NaN	1.3	0.8881	0.0254	0.02	0.0228	0.022	0.0217
0.0	0.0	0.0	-2790.9312	2231.2419	NaN	NaN	-0.3	0.8883	0.0253	0.02	0.0227	0.022	0.0217
0.0	0.0	0.0	1439.0688	4310.2419	NaN	NaN	0.7497	0.8885	0.0253	0.02	0.0226	0.0219	0.0216
0.0	0.0	0.0	-2355.9312	118.2419	NaN	NaN	-0.0528	0.8881	0.0254	0.0199	0.0228	0.022	0.0217
0.0	0.0	0.0	-1497.9312	2207.2419	NaN	NaN	1.3	0.8882	0.0254	0.0199	0.0228	0.0221	0.0216
0.0	0.0	0.0	-1175.9312	-975.7581	NaN	NaN	0.4535	0.8875	0.0256	0.02	0.023	0.0222	0.0217
0.0	0.0	0.0	317.0688	2821.2419	NaN	NaN	0.899	0.8878	0.0255	0.02	0.0229	0.0223	0.0216
0.0	0.0	0.0	523.0688	766.2419	NaN	NaN	0.5943	0.8878	0.0255	0.0199	0.023	0.0223	0.0216
0.0	0.0	0.0	-2168.9312	1306.2419	NaN	NaN	-0.3	0.8876	0.0255	0.0199	0.023	0.0224	0.0216
0.0	0.0	0.0	-1053.9312	696.2419	NaN	NaN	-0.3	0.8875	0.0255	0.02	0.023	0.0224	0.0216
0.0	0.0	0.0	1741.0688	130.2419	NaN	NaN	0.0696	0.8878	0.0254	0.02	0.0228	0.0224	0.0216
0.0	0.0	0.0	606.0688	1527.2419	NaN	NaN	0.7159	0.8879	0.0254	0.02	0.0229	0.0224	0.0216
0.0	0.0	0.0	767.0688	-90.7581	NaN	NaN	-0.1342	0.888	0.0253	0.0199	0.023	0.0223	0.0215
0.0	0.0	0.0	-2652.9312	-2272.7581	NaN	NaN	0.4614	0.8868	0.0256	0.0202	0.0232	0.0225	0.0217
0.0	0.0	0.0	-2573.9312	1173.2419	NaN	NaN	-0.3	0.8872	0.0255	0.0201	0.0231	0.0225	0.0217
0.0	0.0	0.0	-1888.9312	1708.2419	NaN	NaN	-0.3	0.8874	0.0254	0.02	0.023	0.0224	0.0217
0.0	0.0	0.0	-920.9312	-1598.7581	NaN	NaN	0.6345	0.8879	0.0253	0.0199	0.0229	0.0224	0.0216
0.0	0.0	0.0	-828.9312	3612.2419	NaN	NaN	1.2978	0.8885	0.0251	0.0199	0.0226	0.0224	0.0215
0.0	0.0	0.0	-1717.9312	4404.2419	NaN	NaN	1.3	0.8884	0.0251	0.02	0.0225	0.0224	0.0216
0.0	0.0	0.0	-359.9312	3531.2419	NaN	NaN	1.1135	0.8884	0.0251	0.0199	0.0225	0.0225	0.0216
0.0	0.0	0.0	-1999.9312	1136.2419	NaN	NaN	-0.3	0.8875	0.0253	0.0199	0.0229	0.0226	0.0217
0.0	0.0	0.0	-1740.9312	1435.2419	NaN	NaN	-0.3	0.8875	0.0253	0.0199	0.0229	0.0227	0.0217
0.0	0.0	0.0	1103.0688	2455.2419	NaN	NaN	0.69	0.8881	0.0251	0.0198	0.0227	0.0226	0.0216
0.0	0.0	0.0	-625.9312	2475.2419	NaN	NaN	1.3	0.8878	0.0251	0.0199	0.023	0.0226	0.0216
0.0	0.0	0.0	-2107.9312	-1393.7581	NaN	NaN	0.398	0.8871	0.0254	0.02	0.0232	0.0226	0.0217
0.0	0.0	0.0	775.0688	174.2419	NaN	NaN	0.1835	0.8873	0.0253	0.02	0.0231	0.0225	0.0217
0.0	0.0	0.0	-1513.9312	-709.7581	NaN	NaN	0.3192	0.8873	0.0253	0.02	0.023	0.0226	0.0217
0.0	0.0	0.0	-2448.9312	2823.2419	NaN	NaN	1.3	0.8886	0.0249	0.0198	0.0228	0.0225	0.0215
0.0	0.0	0.0	-678.9312	1941.2419	NaN	NaN	1.3	0.8887	0.0248	0.0198	0.0227	0.0225	0.0215
0.0	0.0	0.0	-348.9312	3029.2419	NaN	NaN	1.1302	0.889	0.0247	0.0198	0.0225	0.0225	0.0214
0.0	0.0	0.0	27.0688	1613.2419	NaN	NaN	0.9835	0.8886	0.0249	0.0198	0.0227	0.0225	0.0215
0.0	0.0	0.0	-653.9312	-1194.7581	NaN	NaN	0.6463	0.8885	0.025	0.0198	0.0227	0.0224	0.0215
0.0	0.0	0.0	507.0688	2391.2419	NaN	NaN	0.825	0.8885	0.025	0.0198	0.0227	0.0226	0.0215
0.0	0.0	0.0	-1993.9312	1229.2419	NaN	NaN	-0.3	0.8883	0.0251	0.0198	0.0226	0.0227	0.0215
0.0	0.0	0.0	-551.9312	2163.2419	NaN	NaN	1.3	0.8884	0.0251	0.0198	0.0225	0.0227	0.0215
0.0	0.0	0.0	-2069.9312	3823.2419	NaN	NaN	1.3	0.888	0.0253	0.0198	0.0226	0.0227	0.0216
0.0	0.0	0.0	-2992.9312	522.2419	NaN	NaN	-0.2114	0.8875	0.0254	0.0199	0.0228	0.0227	0.0218
0.0	0.0	0.0	-135.9312	3875.2419	NaN	NaN	1.0364	0.8884	0.0251	0.0197	0.0226	0.0227	0.0216
0.0	0.0	0.0	-2059.9312	4173.2419	NaN	NaN	1.3	0.8886	0.025	0.0197	0.0225	0.0226	0.0215
0.0	0.0	0.0	-152.9312	1848.2419	NaN	NaN	1.0902	0.889	0.0249	0.0196	0.0226	0.0225	0.0214
0.0	0.0	0.0	1207.0688	-1279.7581	NaN	NaN	1.3	0.8883	0.025	0.0197	0.023	0.0225	0.0216
0.0	0.0	0.0	-968.9312	1551.2419	NaN	NaN	1.3	0.8884	0.025	0.0197	0.023	0.0224	0.0215
0.0	0.0	0.0	-3145.9312	-729.7581	NaN	NaN	0.1883	0.8882	0.0251	0.0197	0.023	0.0224	0.0217
0.0	0.0	0.0	-2624.9312	263.2419	NaN	NaN	-0.1115	0.8889	0.0249	0.0196	0.0228	0.0223	0.0215
0.0	0.0	0.0	-17.9312	2068.2419	NaN	NaN	1.0087	0.8897	0.0246	0.0195	0.0225	0.0223	0.0214
0.0	0.0	0.0	358.0688	1857.2419	NaN	NaN	0.8384	0.8902	0.0246	0.0195	0.0222	0.0221	0.0214
0.0	0.0	0.0	-187.9312	658.2419	NaN	NaN	1.3	0.8898	0.0247	0.0196	0.0223	0.0221	0.0214
0.0	0.0	0.0	-1121.9312	2326.2419	NaN	NaN	1.3	0.8899	0.0248	0.0196	0.0223	0.0221	0.0214
0.0	0.0	0.0	-2963.9312	1006.2419	NaN	NaN	-0.3	0.8893	0.0249	0.0196	0.0224	0.0222	0.0216
0.0	0.0	0.0	-420.9312	1210.2419	NaN	NaN	1.3	0.8895	0.025	0.0196	0.0223	0.0222	0.0215
0.0	0.0	0.0	-720.9312	4379.2419	NaN	NaN	1.1971	0.8896	0.025	0.0196	0.0221	0.0222	0.0215
0.0	0.0	0.0	2134.0688	1598.2419	NaN	NaN	0.4282	0.8892	0.0252	0.0196	0.0222	0.0223	0.0215
0.0	0.0	0.0	16.0688	2666.2419	NaN	NaN	0.994	0.8889	0.0252	0.0196	0.0224	0.0223	0.0215
0.0	0.0	0.0	243.0688	1708.2419	NaN	NaN	0.8754	0.8887	0.0253	0.0197	0.0224	0.0224	0.0216
0.0	0.0	0.0	27.0688	2218.2419	NaN	NaN	0.9879	0.889	0.0252	0.0197	0.0222	0.0223	0.0215
0.0	0.0	0.0	-631.9312	3558.2419	NaN	NaN	1.2159	0.8894	0.0251	0.0197	0.0221	0.0222	0.0215
0.0	0.0	0.0	-129.9312	1659.2419	NaN	NaN	1.085	0.8895	0.0251	0.0195	0.0223	0.0221	0.0214
0.0	0.0	0.0	-1766.9312	264.2419	NaN	NaN	-0.1758	0.889	0.0251	0.0196	0.0227	0.0222	0.0215
0.0	0.0	0.0	-3403.9312	1162.2419	NaN	NaN	-0.3	0.8887	0.0251	0.0196	0.0229	0.0221	0.0215
0.0	0.0	0.0	-1005.9312	942.2419	NaN	NaN	-0.3	0.8891	0.025	0.0196	0.0229	0.022	0.0214
0.0	0.0	0.0	-1589.9312	860.2419	NaN	NaN	-0.3	0.8894	0.0249	0.0195	0.0228	0.022	0.0214
0.0	0.0	0.0	-1437.9312	1335.2419	NaN	NaN	-0.3	0.8898	0.0249	0.0195	0.0226	0.022	0.0213
0.0	0.0	0.0	1080.0688	1348.2419	NaN	NaN	0.5552	0.8903	0.0248	0.0196	0.0222	0.0219	0.0212
0.0	0.0	0.0	-1565.9312	3166.2419	NaN	NaN	1.3	0.8905	0.0248	0.0196	0.0221	0.0218	0.0213
0.0	0.0	0.0	-425.9312	819.2419	NaN	NaN	1.3	0.8903	0.0249	0.0196	0.0221	0.0218	0.0214
0.0	0.0	0.0	-108.9312	2439.2419	NaN	NaN	1.0467	0.8901	0.025	0.0196	0.0221	0.0219	0.0214
0.0	0.0	0.0	1080.0688	2412.2419	NaN	NaN	0.6907	0.8896	0.0251	0.0197	0.0221	0.022	0.0215
0.0	0.0	0.0	-244.9312	4168.2419	NaN	NaN	1.0624	0.8893	0.0251	0.0197	0.0224	0.022	0.0215
0.0	0.0	0.0	-1123.9312	-796.7581	NaN	NaN	0.4148	0.888	0.0253	0.0198	0.023	0.0222	0.0217
0.0	0.0	0.0	-1595.9312	1450.2419	NaN	NaN	-0.3	0.8883	0.0252	0.0197	0.023	0.0222	0.0216
0.0	0.0	0.0	-1470.9312	1949.2419	NaN	NaN	1.3	0.8881	0.0252	0.0198	0.023	0.0222	0.0217
0.0	0.0	0.0	-2359.9312	85.2419	NaN	NaN	-0.0375	0.8883	0.0251	0.0197	0.0231	0.0222	0.0216
0.0	0.0	0.0	-225.9312	1012.2419	NaN	NaN	1.2873	0.8886	0.025	0.0197	0.023	0.0222	0.0215
0.0	0.0	0.0	-1346.9312	1305.2419	NaN	NaN	-0.3	0.889	0.025	0.0197	0.0229	0.0221	0.0214
0.0	0.0	0.0	-759.9312	795.2419	NaN	NaN	1.3	0.8892	0.0249	0.0196	0.0228	0.0221	0.0213
0.0	0.0	0.0	-735.9312	-427.7581	NaN	NaN	0.3676	0.8892	0.0249	0.0196	0.0228	0.0221	0.0214
0.0	0.0	0.0	-1086.9312	1314.2419	NaN	NaN	1.3	0.8892	0.025	0.0197	0.0227	0.0221	0.0213
0.0	0.0	0.0	-482.9312	2359.2419	NaN	NaN	1.2574	0.8891	0.025	0.0197	0.0227	0.0221	0.0214
0.0	0.0	0.0	408.0688	-2624.7581	NaN	NaN	1.1841	0.8886	0.0251	0.0198	0.0228	0.0221	0.0216
0.0	0.0	0.0	1499.0688	2828.2419	NaN	NaN	0.6536	0.8888	0.025	0.0198	0.0227	0.0222	0.0216
0.0	0.0	0.0	-626.9312	415.2419	NaN	NaN	-0.3	0.8885	0.0251	0.0198	0.0226	0.0223	0.0216
0.0	0.0	0.0	525.0688	2783.2419	NaN	NaN	0.8413	0.8884	0.0251	0.0198	0.0225	0.0224	0.0217
0.0	0.0	0.0	-1662.9312	2887.2419	NaN	NaN	1.3	0.8876	0.0253	0.0199	0.0229	0.0225	0.0218
0.0	0.0	0.0	-1244.9312	-1030.7581	NaN	NaN	0.4529	0.887	0.0254	0.02	0.0231	0.0225	0.022
0.0	0.0	0.0	-271.9312	1566.2419	NaN	NaN	1.2101	0.887	0.0254	0.02	0.0231	0.0226	0.022
0.0	0.0	0.0	-3023.9312	2808.2419	NaN	NaN	-0.3	0.8875	0.0252	0.0199	0.023	0.0226	0.0219
0.0	0.0	0.0	29.0688	1973.2419	NaN	NaN	0.9855	0.8878	0.0251	0.0198	0.0229	0.0226	0.0218
0.0	0.0	0.0	-1221.9312	-268.7581	NaN	NaN	0.1803	0.8877	0.0251	0.0198	0.023	0.0226	0.0218
0.0	0.0	0.0	470.0688	2189.2419	NaN	NaN	0.8232	0.8881	0.025	0.0198	0.023	0.0224	0.0217
0.0	0.0	0.0	-991.9312	-2113.7581	NaN	NaN	0.6806	0.8878	0.0252	0.0198	0.023	0.0223	0.0219
0.0	0.0	0.0	-3478.9312	-156.7581	NaN	NaN	0.0431	0.8883	0.025	0.0197	0.0229	0.0223	0.0218
0.0	0.0	0.0	-1.9312	1464.2419	NaN	NaN	1.0013	0.8887	0.0249	0.0197	0.0228	0.0223	0.0217
0.0	0.0	0.0	1904.0688	3701.2419	NaN	NaN	0.6603	0.8894	0.0247	0.0197	0.0224	0.0223	0.0215
0.0	0.0	0.0	972.0688	-369.7581	NaN	NaN	-0.3	0.8888	0.0249	0.0197	0.0225	0.0224	0.0216
0.0	0.0	0.0	-499.9312	1570.2419	NaN	NaN	1.3	0.8886	0.025	0.0198	0.0225	0.0224	0.0217
0.0	0.0	0.0	-942.9312	1578.2419	NaN	NaN	1.3	0.8879	0.0252	0.0198	0.0227	0.0226	0.0218
0.0	0.0	0.0	728.0688	-1054.7581	NaN	NaN	1.3	0.8877	0.0252	0.0198	0.0227	0.0226	0.0219
0.0	0.0	0.0	-1287.9312	1267.2419	NaN	NaN	-0.3	0.8878	0.0252	0.0198	0.0227	0.0226	0.0218
0.0	0.0	0.0	-668.9312	2853.2419	NaN	NaN	1.3	0.8879	0.0253	0.0198	0.0227	0.0226	0.0218
0.0	0.0	0.0	-1804.9312	1133.2419	NaN	NaN	-0.3	0.8878	0.0253	0.0198	0.0227	0.0225	0.0219
0.0	0.0	0.0	331.0688	915.2419	NaN	NaN	0.7344	0.8881	0.0252	0.0198	0.0227	0.0225	0.0218
0.0	0.0	0.0	-1901.9312	1683.2419	NaN	NaN	-0.3	0.8885	0.0251	0.0197	0.0226	0.0223	0.0218
0.0	0.0	0.0	1470.0688	1645.2419	NaN	NaN	0.5281	0.8889	0.025	0.0197	0.0225	0.0222	0.0217
0.0	0.0	0.0	-2197.9312	1506.2419	NaN	NaN	-0.3	0.8892	0.0249	0.0197	0.0224	0.0221	0.0217
0.0	0.0	0.0	-2680.9312	3346.2419	NaN	NaN	1.3	0.8897	0.0248	0.0196	0.0223	0.022	0.0216
0.0	0.0	0.0	-1136.9312	2266.2419	NaN	NaN	1.3	0.8896	0.0248	0.0196	0.0224	0.0219	0.0217
0.0	0.0	0.0	552.0688	457.2419	NaN	NaN	0.453	0.8898	0.0248	0.0196	0.0224	0.0219	0.0216
0.0	0.0	0.0	-489.9312	701.2419	NaN	NaN	1.3	0.8904	0.0247	0.0195	0.0222	0.0218	0.0215
0.0	0.0	0.0	-658.9312	2398.2419	NaN	NaN	1.3	0.8904	0.0247	0.0195	0.0222	0.0218	0.0214
0.0	0.0	0.0	-587.9312	2089.2419	NaN	NaN	1.3	0.8905	0.0246	0.0195	0.0222	0.0218	0.0214
0.0	0.0	0.0	-587.9312	437.2419	NaN	NaN	-0.3	0.8902	0.0247	0.0194	0.0223	0.0219	0.0214
0.0	0.0	0.0	-642.9312	2073.2419	NaN	NaN	1.3	0.89	0.0248	0.0195	0.0223	0.022	0.0214
0.0	0.0	0.0	-1310.9312	3431.2419	NaN	NaN	1.3	0.89	0.0248	0.0195	0.0223	0.022	0.0214
0.0	0.0	0.0	495.0688	155.2419	NaN	NaN	0.2387	0.8895	0.0249	0.0196	0.0223	0.0221	0.0215
0.0	0.0	0.0	-334.9312	3344.2419	NaN	NaN	1.1113	0.8894	0.025	0.0196	0.0223	0.0221	0.0215
0.0	0.0	0.0	-273.9312	4299.2419	NaN	NaN	1.0681	0.8897	0.0249	0.0197	0.0221	0.0221	0.0215
0.0	0.0	0.0	-115.9312	771.2419	NaN	NaN	1.1769	0.8894	0.025	0.0197	0.0222	0.0221	0.0216
0.0	0.0	0.0	-1611.9312	4550.2419	NaN	NaN	1.3	0.8897	0.0249	0.0197	0.0221	0.022	0.0216
0.0	0.0	0.0	-912.9312	359.2419	NaN	NaN	-0.3	0.8888	0.025	0.0198	0.0226	0.0221	0.0217
0.0	0.0	0.0	90.0688	-1064.7581	NaN	NaN	1.0924	0.8881	0.0251	0.0199	0.0229	0.0222	0.0218
0.0	0.0	0.0	-1200.9312	-1358.7581	NaN	NaN	0.5308	0.8881	0.0252	0.0198	0.0229	0.0222	0.0217
0.0	0.0	0.0	-2443.9312	1685.2419	NaN	NaN	-0.3	0.8885	0.0251	0.0198	0.0228	0.0221	0.0217
0.0	0.0	0.0	-531.9312	-292.7581	NaN	NaN	0.355	0.8884	0.0251	0.0198	0.0227	0.0222	0.0217
0.0	0.0	0.0	-1045.9312	1632.2419	NaN	NaN	1.3	0.8893	0.0249	0.0198	0.0224	0.0221	0.0215
0.0	0.0	0.0	-457.9312	2736.2419	NaN	NaN	1.201	0.8895	0.025	0.0198	0.0221	0.0221	0.0214
0.0	0.0	0.0	2034.0688	785.2419	NaN	NaN	0.2785	0.8897	0.025	0.0198	0.022	0.0221	0.0215
0.0	0.0	0.0	-568.9312	2261.2419	NaN	NaN	1.3	0.8894	0.0251	0.0199	0.0219	0.0222	0.0215
0.0	0.0	0.0	139.0688	573.2419	NaN	NaN	0.8048	0.8893	0.0251	0.0199	0.0219	0.0222	0.0216
0.0	0.0	0.0	938.0688	6205.2419	NaN	NaN	0.8687	0.8891	0.0251	0.02	0.0219	0.0222	0.0217
0.0	0.0	0.0	-1398.9312	1052.2419	NaN	NaN	-0.3	0.8879	0.0254	0.02	0.0224	0.0224	0.0218
0.0	0.0	0.0	-1226.9312	-344.7581	NaN	NaN	0.2194	0.8875	0.0255	0.0199	0.0228	0.0225	0.0217
0.0	0.0	0.0	-2437.9312	-1250.7581	NaN	NaN	0.3391	0.8866	0.0259	0.0201	0.023	0.0226	0.0219
0.0	0.0	0.0	-1161.9312	471.2419	NaN	NaN	-0.3	0.8879	0.0255	0.0198	0.0228	0.0224	0.0216
0.0	0.0	0.0	-2270.9312	757.2419	NaN	NaN	-0.3	0.8878	0.0254	0.0198	0.0228	0.0225	0.0216
0.0	0.0	0.0	-1910.9312	3658.2419	NaN	NaN	1.3	0.8887	0.0251	0.0198	0.0226	0.0224	0.0214
0.0	0.0	0.0	-802.9312	1069.2419	NaN	NaN	1.3	0.8888	0.025	0.0198	0.0226	0.0224	0.0214
0.0	0.0	0.0	-503.9312	19.2419	NaN	NaN	-0.0397	0.8887	0.025	0.0198	0.0226	0.0224	0.0215
0.0	0.0	0.0	-1689.9312	2101.2419	NaN	NaN	1.3	0.8891	0.0249	0.0198	0.0225	0.0223	0.0214
0.0	0.0	0.0	-604.9312	1903.2419	NaN	NaN	1.3	0.889	0.0249	0.0198	0.0226	0.0223	0.0215
0.0	0.0	0.0	-2420.9312	-1640.7581	NaN	NaN	0.404	0.8885	0.0251	0.0197	0.0227	0.0223	0.0216
0.0	0.0	0.0	454.0688	2576.2419	NaN	NaN	0.8502	0.889	0.025	0.0197	0.0226	0.0222	0.0215
0.0	0.0	0.0	-2294.9312	509.2419	NaN	NaN	-0.2852	0.8886	0.0251	0.0198	0.0226	0.0223	0.0217
0.0	0.0	0.0	-1464.9312	3166.2419	NaN	NaN	1.3	0.8891	0.0249	0.0198	0.0224	0.0223	0.0216
0.0	0.0	0.0	-931.9312	587.2419	NaN	NaN	-0.3	0.8889	0.025	0.0198	0.0223	0.0224	0.0217
0.0	0.0	0.0	-607.9312	1793.2419	NaN	NaN	1.3	0.889	0.025	0.0198	0.0222	0.0224	0.0216
0.0	0.0	0.0	-1119.9312	5175.2419	NaN	NaN	1.2762	0.889	0.0251	0.0198	0.0221	0.0223	0.0217
0.0	0.0	0.0	-2130.9312	2462.2419	NaN	NaN	1.3	0.8887	0.0252	0.0198	0.0222	0.0224	0.0217
0.0	0.0	0.0	354.0688	727.2419	NaN	NaN	0.6726	0.8886	0.0253	0.0198	0.0222	0.0224	0.0217
0.0	0.0	0.0	-2260.9312	2755.2419	NaN	NaN	1.3	0.8891	0.0252	0.0197	0.022	0.0223	0.0217
0.0	0.0	0.0	713.0688	2962.2419	NaN	NaN	0.806	0.8891	0.0252	0.0198	0.0219	0.0223	0.0217
0.0	0.0	0.0	586.0688	2349.2419	NaN	NaN	0.8003	0.889	0.0252	0.0197	0.0219	0.0224	0.0217
0.0	0.0	0.0	783.0688	2435.2419	NaN	NaN	0.7567	0.8888	0.0253	0.0197	0.0221	0.0224	0.0217
0.0	0.0	0.0	-195.9312	-1035.7581	NaN	NaN	0.8409	0.8884	0.0253	0.0196	0.0225	0.0225	0.0217
0.0	0.0	0.0	-1528.9312	301.2419	NaN	NaN	-0.2454	0.8888	0.0251	0.0196	0.0225	0.0224	0.0216
0.0	0.0	0.0	-1687.9312	1490.2419	NaN	NaN	-0.3	0.8888	0.0251	0.0196	0.0225	0.0224	0.0216
0.0	0.0	0.0	-506.9312	1123.2419	NaN	NaN	1.3	0.8891	0.025	0.0195	0.0224	0.0224	0.0216
0.0	0.0	0.0	-1647.9312	1667.2419	NaN	NaN	1.3	0.8886	0.0252	0.0196	0.0226	0.0224	0.0216
0.0	0.0	0.0	-2071.9312	-779.7581	NaN	NaN	0.2734	0.8888	0.0252	0.0196	0.0227	0.0223	0.0215
0.0	0.0	0.0	-2956.9312	83.2419	NaN	NaN	-0.029	0.8891	0.0251	0.0195	0.0226	0.0222	0.0215
0.0	0.0	0.0	56.0688	99.2419	NaN	NaN	0.639	0.8895	0.0249	0.0195	0.0224	0.0222	0.0215
0.0	0.0	0.0	-1103.9312	4869.2419	NaN	NaN	1.2932	0.89	0.0247	0.0195	0.0222	0.0222	0.0214
0.0	0.0	0.0	-585.9312	383.2419	NaN	NaN	-0.3	0.8895	0.0248	0.0195	0.0223	0.0222	0.0216
0.0	0.0	0.0	-2406.9312	2014.2419	NaN	NaN	-0.3	0.8893	0.0249	0.0195	0.0224	0.0222	0.0216
0.0	0.0	0.0	-3350.9312	1005.2419	NaN	NaN	-0.3	0.889	0.0251	0.0195	0.0225	0.0222	0.0217
0.0	0.0	0.0	-1027.9312	1422.2419	NaN	NaN	1.3	0.8894	0.0249	0.0195	0.0223	0.0221	0.0217
0.0	0.0	0.0	-628.9312	4619.2419	NaN	NaN	1.1576	0.8896	0.0248	0.0196	0.0221	0.0221	0.0217
0.0	0.0	0.0	338.0688	3983.2419	NaN	NaN	0.9218	0.8897	0.0248	0.0196	0.0221	0.0221	0.0217
0.0	0.0	0.0	-2328.9312	-174.7581	NaN	NaN	0.0698	0.8889	0.025	0.0196	0.0225	0.0222	0.0217
0.0	0.0	0.0	-42.9312	803.2419	NaN	NaN	1.0565	0.8889	0.025	0.0196	0.0226	0.0223	0.0216
0.0	0.0	0.0	-576.9312	464.2419	NaN	NaN	-0.3	0.8883	0.0252	0.0196	0.0228	0.0223	0.0218
0.0	0.0	0.0	98.0688	133.2419	NaN	NaN	0.576	0.8887	0.0251	0.0196	0.0226	0.0223	0.0217
0.0	0.0	0.0	-1870.9312	939.2419	NaN	NaN	-0.3	0.8888	0.0251	0.0196	0.0224	0.0224	0.0217
0.0	0.0	0.0	-1297.9312	2670.2419	NaN	NaN	1.3	0.8889	0.0251	0.0197	0.0222	0.0223	0.0218
0.0	0.0	0.0	348.0688	231.2419	NaN	NaN	0.3992	0.8888	0.0251	0.0197	0.0222	0.0224	0.0219
0.0	0.0	0.0	1317.0688	201.2419	NaN	NaN	0.1325	0.8886	0.0251	0.0197	0.0223	0.0224	0.0218
0.0	0.0	0.0	-2090.9312	1213.2419	NaN	NaN	-0.3	0.8884	0.0252	0.0198	0.0223	0.0224	0.0219
0.0	0.0	0.0	-849.9312	1873.2419	NaN	NaN	1.3	0.8887	0.0251	0.0197	0.0222	0.0224	0.0219
0.0	0.0	0.0	1090.0688	-363.7581	NaN	NaN	-0.3	0.8885	0.0251	0.0197	0.0223	0.0224	0.0219
0.0	0.0	0.0	-1057.9312	1010.2419	NaN	NaN	-0.3	0.8886	0.0251	0.0197	0.0223	0.0225	0.0218
0.0	0.0	0.0	-819.9312	3240.2419	NaN	NaN	1.3	0.8884	0.0251	0.0197	0.0224	0.0225	0.0218
0.0	0.0	0.0	-1573.9312	429.2419	NaN	NaN	-0.3	0.888	0.0252	0.0197	0.0226	0.0225	0.0219
0.0	0.0	0.0	528.0688	-111.7581	NaN	NaN	-0.2684	0.8883	0.0251	0.0197	0.0226	0.0225	0.0218
0.0	0.0	0.0	-1803.9312	124.2419	NaN	NaN	-0.074	0.8881	0.0252	0.0197	0.0227	0.0225	0.0218
0.0	0.0	0.0	-101.9312	2396.2419	NaN	NaN	1.0444	0.8889	0.0249	0.0196	0.0225	0.0224	0.0217
0.0	0.0	0.0	-801.9312	1119.2419	NaN	NaN	1.3	0.8888	0.0249	0.0196	0.0225	0.0225	0.0218
0.0	0.0	0.0	-2037.9312	621.2419	NaN	NaN	-0.3	0.8885	0.025	0.0196	0.0227	0.0224	0.0218
0.0	0.0	0.0	1268.0688	685.2419	NaN	NaN	0.3508	0.8884	0.025	0.0196	0.0227	0.0224	0.0218
0.0	0.0	0.0	-2655.9312	-33.7581	NaN	NaN	0.0126	0.8886	0.0249	0.0196	0.0227	0.0224	0.0218
0.0	0.0	0.0	-1748.9312	1184.2419	NaN	NaN	-0.3	0.8888	0.0248	0.0196	0.0226	0.0223	0.0218
0.0	0.0	0.0	-803.9312	2072.2419	NaN	NaN	1.3	0.8893	0.0246	0.0196	0.0225	0.0222	0.0218
0.0	0.0	0.0	26.0688	1108.2419	NaN	NaN	0.977	0.8891	0.0246	0.0197	0.0225	0.0223	0.0218
0.0	0.0	0.0	-2042.9312	-1109.7581	NaN	NaN	0.352	0.8889	0.0247	0.0197	0.0226	0.0222	0.0219
0.0	0.0	0.0	744.0688	3883.2419	NaN	NaN	0.8392	0.8897	0.0245	0.0196	0.0223	0.0222	0.0217
0.0	0.0	0.0	-701.9312	-1232.7581	NaN	NaN	0.6372	0.8891	0.0247	0.0197	0.0224	0.0222	0.0219
0.0	0.0	0.0	-1791.9312	1630.2419	NaN	NaN	-0.3	0.889	0.0247	0.0197	0.0224	0.0223	0.0219
0.0	0.0	0.0	-658.9312	2503.2419	NaN	NaN	1.3	0.8893	0.0247	0.0197	0.0223	0.0223	0.0218
0.0	0.0	0.0	65.0688	2838.2419	NaN	NaN	0.9776	0.8894	0.0246	0.0197	0.0223	0.0222	0.0218
0.0	0.0	0.0	-2076.9312	447.2419	NaN	NaN	-0.2744	0.889	0.0248	0.0197	0.0224	0.0222	0.0219
0.0	0.0	0.0	-426.9312	340.2419	NaN	NaN	-0.3	0.8896	0.0247	0.0196	0.0222	0.0221	0.0218
0.0	0.0	0.0	370.0688	2080.2419	NaN	NaN	0.849	0.8894	0.0247	0.0196	0.0222	0.0223	0.0219
0.0	0.0	0.0	-2833.9312	3948.2419	NaN	NaN	1.3	0.8897	0.0246	0.0196	0.0221	0.0222	0.0218
0.0	0.0	0.0	-799.9312	271.2419	NaN	NaN	-0.3	0.8894	0.0247	0.0195	0.0223	0.0222	0.0218
0.0	0.0	0.0	-1772.9312	-661.7581	NaN	NaN	0.2718	0.889	0.0249	0.0195	0.0225	0.0222	0.0218
0.0	0.0	0.0	517.0688	2091.2419	NaN	NaN	0.8018	0.8895	0.0248	0.0194	0.0224	0.0222	0.0217
0.0	0.0	0.0	-2070.9312	-346.7581	NaN	NaN	0.1434	0.8889	0.025	0.0195	0.0226	0.0222	0.0219
0.0	0.0	0.0	-1211.9312	2333.2419	NaN	NaN	1.3	0.8898	0.0247	0.0194	0.0223	0.0221	0.0217
0.0	0.0	0.0	-1890.9312	3304.2419	NaN	NaN	1.3	0.8901	0.0246	0.0194	0.0222	0.022	0.0217
0.0	0.0	0.0	-1580.9312	-1680.7581	NaN	NaN	0.5153	0.89	0.0246	0.0194	0.0223	0.022	0.0217
0.0	0.0	0.0	-820.9312	3869.2419	NaN	NaN	1.2693	0.8908	0.0243	0.0193	0.0221	0.0219	0.0216
0.0	0.0	0.0	-1504.9312	1737.2419	NaN	NaN	1.3	0.8904	0.0245	0.0194	0.0221	0.0219	0.0217
0.0	0.0	0.0	-1271.9312	2880.2419	NaN	NaN	1.3	0.8905	0.0244	0.0194	0.0222	0.0219	0.0216
0.0	0.0	0.0	-905.9312	-637.7581	NaN	NaN	0.4131	0.89	0.0246	0.0194	0.0225	0.0218	0.0217
0.0	0.0	0.0	-1310.9312	-339.7581	NaN	NaN	0.2058	0.8901	0.0246	0.0194	0.0224	0.0218	0.0216
0.0	0.0	0.0	-525.9312	-345.7581	NaN	NaN	0.3967	0.89	0.0247	0.0194	0.0224	0.0218	0.0217
0.0	0.0	0.0	-559.9312	3531.2419	NaN	NaN	1.1884	0.8908	0.0245	0.0194	0.0221	0.0217	0.0216
0.0	0.0	0.0	-2446.9312	1599.2419	NaN	NaN	-0.3	0.8904	0.0246	0.0194	0.0222	0.0218	0.0217
0.0	0.0	0.0	-539.9312	1918.2419	NaN	NaN	1.3	0.8906	0.0246	0.0194	0.022	0.0217	0.0217
0.0	0.0	0.0	-1125.9312	3733.2419	NaN	NaN	1.3	0.8905	0.0247	0.0194	0.022	0.0218	0.0217
0.0	0.0	0.0	545.0688	2844.2419	NaN	NaN	0.8392	0.8903	0.0247	0.0194	0.022	0.0218	0.0218
0.0	0.0	0.0	-2049.9312	3538.2419	NaN	NaN	1.3	0.8901	0.0248	0.0193	0.0223	0.0218	0.0217
0.0	0.0	0.0	-830.9312	2028.2419	NaN	NaN	1.3	0.8897	0.0249	0.0194	0.0224	0.0219	0.0217
0.0	0.0	0.0	-2172.9312	575.2419	NaN	NaN	-0.3	0.8898	0.0248	0.0194	0.0225	0.0217	0.0217
0.0	0.0	0.0	1182.0688	726.2419	NaN	NaN	0.3806	0.8897	0.0248	0.0194	0.0226	0.0218	0.0217
0.0	0.0	0.0	-1392.9312	12.2419	NaN	NaN	-0.0089	0.8893	0.0249	0.0195	0.0227	0.0219	0.0217
0.0	0.0	0.0	-1731.9312	4454.2419	NaN	NaN	1.3	0.8896	0.0248	0.0195	0.0225	0.0219	0.0217
0.0	0.0	0.0	-2187.9312	1134.2419	NaN	NaN	-0.3	0.8893	0.0249	0.0195	0.0227	0.0219	0.0217
0.0	0.0	0.0	-1324.9312	2072.2419	NaN	NaN	1.3	0.8894	0.0248	0.0195	0.0227	0.0219	0.0217
0.0	0.0	0.0	-1168.9312	-2449.7581	NaN	NaN	0.677	0.8887	0.0251	0.0196	0.0228	0.0219	0.0218
0.0	0.0	0.0	-845.9312	1788.2419	NaN	NaN	1.3	0.8894	0.0249	0.0195	0.0226	0.0219	0.0217
0.0	0.0	0.0	-1714.9312	3267.2419	NaN	NaN	1.3	0.8895	0.0249	0.0194	0.0226	0.0219	0.0217
0.0	0.0	0.0	91.0688	-1290.7581	NaN	NaN	1.0759	0.8893	0.025	0.0195	0.0226	0.0219	0.0217
0.0	0.0	0.0	-1558.9312	-530.7581	NaN	NaN	0.254	0.8892	0.0251	0.0195	0.0226	0.022	0.0217
0.0	0.0	0.0	301.0688	618.2419	NaN	NaN	0.6725	0.8894	0.025	0.0195	0.0224	0.022	0.0217
0.0	0.0	0.0	286.0688	1681.2419	NaN	NaN	0.8546	0.8895	0.025	0.0195	0.0224	0.022	0.0217
0.0	0.0	0.0	-2060.9312	1288.2419	NaN	NaN	-0.3	0.8892	0.025	0.0195	0.0225	0.022	0.0217
0.0	0.0	0.0	-1883.9312	-2117.7581	NaN	NaN	0.5292	0.8891	0.0251	0.0195	0.0227	0.022	0.0216
0.0	0.0	0.0	955.0688	-172.7581	NaN	NaN	-0.2208	0.889	0.0251	0.0196	0.0227	0.0221	0.0216
0.0	0.0	0.0	-1266.9312	-1364.7581	NaN	NaN	0.5186	0.8887	0.0252	0.0196	0.0228	0.022	0.0216
0.0	0.0	0.0	-2038.9312	-720.7581	NaN	NaN	0.2612	0.8886	0.0252	0.0197	0.0228	0.0221	0.0217
0.0	0.0	0.0	-226.9312	1042.2419	NaN	NaN	1.2783	0.8891	0.0251	0.0195	0.0226	0.0221	0.0216
0.0	0.0	0.0	-3309.9312	2140.2419	NaN	NaN	-0.3	0.8893	0.025	0.0195	0.0225	0.0221	0.0216
0.0	0.0	0.0	-1125.9312	1290.2419	NaN	NaN	1.3	0.889	0.025	0.0196	0.0226	0.0221	0.0217
0.0	0.0	0.0	-2637.9312	479.2419	NaN	NaN	-0.222	0.8888	0.0251	0.0197	0.0226	0.0222	0.0217
0.0	0.0	0.0	428.0688	2547.2419	NaN	NaN	0.8561	0.889	0.0249	0.0197	0.0225	0.0221	0.0217
0.0	0.0	0.0	-321.9312	-295.7581	NaN	NaN	0.4788	0.889	0.0249	0.0197	0.0226	0.0221	0.0217
0.0	0.0	0.0	-580.9312	1747.2419	NaN	NaN	1.3	0.8894	0.0247	0.0196	0.0225	0.022	0.0217
0.0	0.0	0.0	-1497.9312	65.2419	NaN	NaN	-0.0455	0.8891	0.0248	0.0196	0.0226	0.0221	0.0217
0.0	0.0	0.0	-2203.9312	3116.2419	NaN	NaN	1.3	0.8892	0.0248	0.0196	0.0226	0.0221	0.0217
0.0	0.0	0.0	-2237.9312	2542.2419	NaN	NaN	1.3	0.8885	0.0251	0.0197	0.0228	0.0222	0.0218
0.0	0.0	0.0	-2006.9312	-2901.7581	NaN	NaN	0.5911	0.8882	0.0252	0.0198	0.0228	0.0222	0.0219
0.0	0.0	0.0	5.0688	835.2419	NaN	NaN	0.994	0.8893	0.0249	0.0195	0.0225	0.0221	0.0217
0.0	0.0	0.0	-1711.9312	1707.2419	NaN	NaN	-0.3	0.8891	0.0248	0.0197	0.0225	0.0222	0.0218
0.0	0.0	0.0	-1699.9312	4069.2419	NaN	NaN	1.3	0.8894	0.0247	0.0196	0.0223	0.0222	0.0218
0.0	0.0	0.0	69.0688	2360.2419	NaN	NaN	0.9716	0.8894	0.0247	0.0196	0.0223	0.0221	0.0217
0.0	0.0	0.0	-3541.9312	1343.2419	NaN	NaN	-0.3	0.8894	0.0249	0.0196	0.0224	0.022	0.0217
0.0	0.0	0.0	-1318.9312	-2233.7581	NaN	NaN	0.6288	0.8892	0.025	0.0196	0.0224	0.022	0.0218
0.0	0.0	0.0	-1344.9312	2440.2419	NaN	NaN	1.3	0.8903	0.0246	0.0195	0.022	0.0219	0.0217
0.0	0.0	0.0	-617.9312	3401.2419	NaN	NaN	1.222	0.89	0.0246	0.0195	0.022	0.022	0.0217
0.0	0.0	0.0	-901.9312	909.2419	NaN	NaN	1.3	0.8898	0.0247	0.0195	0.0223	0.0219	0.0218
0.0	0.0	0.0	-1776.9312	-1806.7581	NaN	NaN	0.5042	0.8889	0.0251	0.0196	0.0226	0.022	0.0218
0.0	0.0	0.0	-2216.9312	-409.7581	NaN	NaN	0.156	0.8898	0.0249	0.0194	0.0224	0.0218	0.0216
0.0	0.0	0.0	-1283.9312	3091.2419	NaN	NaN	1.3	0.8901	0.0246	0.0195	0.0223	0.0218	0.0217
0.0	0.0	0.0	-2096.9312	1387.2419	NaN	NaN	-0.3	0.8904	0.0245	0.0195	0.0222	0.0218	0.0216
0.0	0.0	0.0	-774.9312	2381.2419	NaN	NaN	1.3	0.8905	0.0245	0.0195	0.0221	0.0218	0.0216
0.0	0.0	0.0	-1361.9312	-143.7581	NaN	NaN	0.0955	0.8899	0.0247	0.0196	0.0224	0.0218	0.0217
0.0	0.0	0.0	-2217.9312	3665.2419	NaN	NaN	1.3	0.8901	0.0246	0.0195	0.0224	0.0218	0.0216
0.0	0.0	0.0	-1019.9312	-10.7581	NaN	NaN	0.0104	0.8894	0.0248	0.0195	0.0226	0.022	0.0217
0.0	0.0	0.0	-5227.9312	2990.2419	NaN	NaN	-0.3	0.8894	0.0247	0.0196	0.0226	0.0219	0.0218
0.0	0.0	0.0	14.0688	1819.2419	NaN	NaN	0.9923	0.8896	0.0245	0.0196	0.0226	0.0219	0.0218
0.0	0.0	0.0	-2130.9312	1907.2419	NaN	NaN	-0.3	0.8896	0.0246	0.0196	0.0228	0.0219	0.0217
0.0	0.0	0.0	-1515.9312	-753.7581	NaN	NaN	0.3321	0.8889	0.0248	0.0197	0.023	0.022	0.0217
0.0	0.0	0.0	-1971.9312	2294.2419	NaN	NaN	1.3	0.8894	0.0247	0.0197	0.0228	0.0218	0.0216
0.0	0.0	0.0	-626.9312	-741.7581	NaN	NaN	0.5419	0.8888	0.0248	0.0198	0.023	0.022	0.0217
0.0	0.0	0.0	-1743.9312	1737.2419	NaN	NaN	-0.3	0.8897	0.0244	0.0196	0.0228	0.0218	0.0216
0.0	0.0	0.0	356.0688	170.2419	NaN	NaN	0.3235	0.8893	0.0245	0.0197	0.0229	0.022	0.0216
0.0	0.0	0.0	-1604.9312	613.2419	NaN	NaN	-0.3	0.889	0.0246	0.0197	0.0229	0.0221	0.0217
0.0	0.0	0.0	-1239.9312	2623.2419	NaN	NaN	1.3	0.8884	0.0248	0.0198	0.023	0.0223	0.0217
0.0	0.0	0.0	-3800.9312	-487.7581	NaN	NaN	0.1137	0.8874	0.0251	0.02	0.0231	0.0224	0.0219
0.0	0.0	0.0	-3681.9312	1673.2419	NaN	NaN	-0.3	0.8875	0.0251	0.0199	0.023	0.0225	0.0219
0.0	0.0	0.0	-2506.9312	2657.2419	NaN	NaN	1.3	0.8877	0.025	0.0199	0.023	0.0225	0.0219
0.0	0.0	0.0	-419.9312	730.2419	NaN	NaN	1.3	0.8874	0.025	0.0199	0.023	0.0226	0.022
0.0	0.0	0.0	-1959.9312	2805.2419	NaN	NaN	1.3	0.8876	0.0249	0.0198	0.0231	0.0226	0.022
0.0	0.0	0.0	-1824.9312	1284.2419	NaN	NaN	-0.3	0.8872	0.0249	0.02	0.0232	0.0227	0.022
0.0	0.0	0.0	-365.9312	1916.2419	NaN	NaN	1.236	0.8873	0.0249	0.02	0.0233	0.0226	0.0219
0.0	0.0	0.0	-2359.9312	-886.7581	NaN	NaN	0.2731	0.8872	0.0249	0.0201	0.0233	0.0225	0.022
0.0	0.0	0.0	-1140.9312	-1329.7581	NaN	NaN	0.5382	0.8873	0.0249	0.0201	0.0233	0.0225	0.0219
0.0	0.0	0.0	-1727.9312	-450.7581	NaN	NaN	0.2069	0.8875	0.0248	0.02	0.0233	0.0225	0.0218
0.0	0.0	0.0	-3612.9312	-170.7581	NaN	NaN	0.0451	0.8875	0.0248	0.02	0.0233	0.0225	0.0219
0.0	0.0	0.0	-692.9312	-2584.7581	NaN	NaN	0.7886	0.8872	0.0249	0.0201	0.0233	0.0225	0.022
0.0	0.0	0.0	-1081.9312	13.2419	NaN	NaN	-0.0124	0.8876	0.0248	0.02	0.0232	0.0225	0.0219
0.0	0.0	0.0	-3075.9312	290.2419	NaN	NaN	-0.1042	0.8875	0.0248	0.02	0.0232	0.0226	0.022
0.0	0.0	0.0	-93.9312	1027.2419	NaN	NaN	1.1006	0.8884	0.0245	0.0198	0.023	0.0224	0.0219
0.0	0.0	0.0	-766.9312	595.2419	NaN	NaN	-0.3	0.8881	0.0245	0.0199	0.023	0.0225	0.022
0.0	0.0	0.0	-635.9312	119.2419	NaN	NaN	-0.2308	0.8879	0.0245	0.02	0.023	0.0226	0.022
0.0	0.0	0.0	-159.9312	2803.2419	NaN	NaN	1.0605	0.888	0.0245	0.02	0.0228	0.0226	0.0221
0.0	0.0	0.0	-1992.9312	1996.2419	NaN	NaN	1.3	0.8874	0.0247	0.02	0.0229	0.0227	0.0221
0.0	0.0	0.0	1356.0688	1865.2419	NaN	NaN	0.579	0.8876	0.0247	0.0199	0.0229	0.0227	0.0221
0.0	0.0	0.0	-3619.9312	4000.2419	NaN	NaN	1.3	0.8874	0.0249	0.0199	0.023	0.0227	0.0221
0.0	0.0	0.0	-2363.9312	-598.7581	NaN	NaN	0.2021	0.887	0.025	0.0201	0.0231	0.0227	0.0222
0.0	0.0	0.0	-1492.9312	5084.2419	NaN	NaN	1.3	0.8879	0.0248	0.0199	0.0229	0.0226	0.022
0.0	0.0	0.0	-1468.9312	-373.7581	NaN	NaN	0.2028	0.887	0.025	0.0201	0.0231	0.0226	0.0222
0.0	0.0	0.0	-1952.9312	1445.2419	NaN	NaN	-0.3	0.8884	0.0247	0.0197	0.0228	0.0224	0.0219
0.0	0.0	0.0	-1647.9312	3761.2419	NaN	NaN	1.3	0.8887	0.0246	0.0196	0.0226	0.0225	0.0218
0.0	0.0	0.0	-758.9312	2316.2419	NaN	NaN	1.3	0.8891	0.0245	0.0196	0.0225	0.0225	0.0218
0.0	0.0	0.0	-469.9312	1782.2419	NaN	NaN	1.3	0.8889	0.0245	0.0196	0.0227	0.0225	0.0219
0.0	0.0	0.0	-1280.9312	-74.7581	NaN	NaN	0.0551	0.8889	0.0246	0.0196	0.0227	0.0224	0.0218
0.0	0.0	0.0	-1941.9312	1194.2419	NaN	NaN	-0.3	0.8887	0.0247	0.0197	0.0227	0.0224	0.0218
0.0	0.0	0.0	-1599.9312	256.2419	NaN	NaN	-0.1907	0.8885	0.0247	0.0197	0.0227	0.0225	0.0219
0.0	0.0	0.0	98.0688	-140.7581	NaN	NaN	1.3	0.8886	0.0248	0.0197	0.0226	0.0226	0.0218
0.0	0.0	0.0	-1390.9312	3690.2419	NaN	NaN	1.3	0.8888	0.0247	0.0197	0.0224	0.0226	0.0219
0.0	0.0	0.0	-2239.9312	2371.2419	NaN	NaN	1.3	0.8886	0.0247	0.0197	0.0223	0.0226	0.0219
0.0	0.0	0.0	-1197.9312	1513.2419	NaN	NaN	1.3	0.8888	0.0246	0.0197	0.0223	0.0225	0.022
0.0	0.0	0.0	-1722.9312	902.2419	NaN	NaN	-0.3	0.8883	0.0247	0.0197	0.0225	0.0226	0.0221
0.0	0.0	0.0	-1601.9312	3211.2419	NaN	NaN	1.3	0.8884	0.0247	0.0197	0.0226	0.0225	0.022
0.0	0.0	0.0	-1332.9312	2671.2419	NaN	NaN	1.3	0.8878	0.0248	0.0198	0.0229	0.0225	0.0221
0.0	0.0	0.0	-3107.9312	-199.7581	NaN	NaN	0.0604	0.8874	0.0249	0.0199	0.0231	0.0225	0.0222
0.0	0.0	0.0	141.0688	1030.2419	NaN	NaN	0.8796	0.8883	0.0246	0.0198	0.0229	0.0223	0.022
0.0	0.0	0.0	-1226.9312	-563.7581	NaN	NaN	0.3148	0.8885	0.0246	0.0198	0.0229	0.0223	0.022
0.0	0.0	0.0	772.0688	2731.2419	NaN	NaN	0.7796	0.8891	0.0244	0.0197	0.0226	0.0224	0.0219
0.0	0.0	0.0	-2915.9312	1219.2419	NaN	NaN	-0.3	0.8885	0.0245	0.0198	0.0227	0.0224	0.0221
0.0	0.0	0.0	-1492.9312	1414.2419	NaN	NaN	-0.3	0.8886	0.0245	0.0198	0.0227	0.0224	0.022
0.0	0.0	0.0	-2876.9312	1913.2419	NaN	NaN	-0.3	0.8884	0.0245	0.0198	0.0229	0.0223	0.0221
0.0	0.0	0.0	-2020.9312	-420.7581	NaN	NaN	0.1723	0.8878	0.0247	0.0199	0.0231	0.0224	0.0222
0.0	0.0	0.0	-780.9312	105.2419	NaN	NaN	-0.1558	0.8875	0.0249	0.0199	0.0231	0.0224	0.0222
0.0	0.0	0.0	-190.9312	2682.2419	NaN	NaN	1.0766	0.888	0.0247	0.0199	0.0228	0.0225	0.0221
0.0	0.0	0.0	-554.9312	1511.2419	NaN	NaN	1.3	0.8883	0.0247	0.0198	0.0226	0.0225	0.0221
0.0	0.0	0.0	-893.9312	2530.2419	NaN	NaN	1.3	0.8885	0.0246	0.0198	0.0224	0.0225	0.0221
0.0	0.0	0.0	-2383.9312	336.2419	NaN	NaN	-0.1642	0.8882	0.0247	0.0199	0.0225	0.0226	0.0222
0.0	0.0	0.0	-320.9312	3299.2419	NaN	NaN	1.1078	0.8886	0.0245	0.0198	0.0224	0.0226	0.0221
0.0	0.0	0.0	-1629.9312	2061.2419	NaN	NaN	1.3	0.8876	0.0248	0.0199	0.0228	0.0226	0.0223
0.0	0.0	0.0	-3100.9312	2779.2419	NaN	NaN	-0.3	0.8872	0.0249	0.0199	0.0231	0.0226	0.0223
0.0	0.0	0.0	-2955.9312	-2473.7581	NaN	NaN	0.4556	0.8864	0.0251	0.0201	0.0233	0.0226	0.0225
0.0	0.0	0.0	-1293.9312	-451.7581	NaN	NaN	0.2588	0.8875	0.0249	0.0199	0.0231	0.0225	0.0222
0.0	0.0	0.0	-351.9312	1380.2419	NaN	NaN	1.3	0.8876	0.0248	0.0198	0.023	0.0225	0.0222
0.0	0.0	0.0	-1243.9312	-1070.7581	NaN	NaN	0.4626	0.8879	0.0247	0.0198	0.0229	0.0225	0.0222
0.0	0.0	0.0	-1566.9312	1358.2419	NaN	NaN	-0.3	0.8889	0.0245	0.0197	0.0225	0.0224	0.022
0.0	0.0	0.0	-1144.9312	4402.2419	NaN	NaN	1.3	0.8896	0.0243	0.0196	0.0222	0.0224	0.0219
0.0	0.0	0.0	-593.9312	1204.2419	NaN	NaN	1.3	0.8891	0.0245	0.0196	0.0223	0.0224	0.022
0.0	0.0	0.0	560.0688	2621.2419	NaN	NaN	0.824	0.8894	0.0245	0.0196	0.0222	0.0224	0.0219
0.0	0.0	0.0	-334.9312	2533.2419	NaN	NaN	1.1524	0.8891	0.0246	0.0196	0.0224	0.0223	0.0219
0.0	0.0	0.0	-1665.9312	2219.2419	NaN	NaN	1.3	0.8887	0.0248	0.0196	0.0226	0.0222	0.022
0.0	0.0	0.0	-1652.9312	-1698.7581	NaN	NaN	0.5068	0.8885	0.0248	0.0196	0.0228	0.0222	0.0221
0.0	0.0	0.0	-282.9312	1001.2419	NaN	NaN	1.3	0.8895	0.0246	0.0194	0.0226	0.0221	0.0218
0.0	0.0	0.0	-23.9312	4108.2419	NaN	NaN	1.0059	0.8898	0.0244	0.0194	0.0226	0.0221	0.0218
0.0	0.0	0.0	-2148.9312	1150.2419	NaN	NaN	-0.3	0.8893	0.0245	0.0195	0.0228	0.022	0.0219
0.0	0.0	0.0	-1167.9312	-1977.7581	NaN	NaN	0.6287	0.8887	0.0246	0.0197	0.023	0.022	0.022
0.0	0.0	0.0	-1816.9312	1629.2419	NaN	NaN	-0.3	0.8893	0.0245	0.0196	0.0229	0.0219	0.0219
0.0	0.0	0.0	-1719.9312	1864.2419	NaN	NaN	1.3	0.8902	0.0243	0.0193	0.0227	0.0217	0.0217
0.0	0.0	0.0	-469.9312	765.2419	NaN	NaN	1.3	0.8904	0.0242	0.0193	0.0227	0.0217	0.0217
0.0	0.0	0.0	-1538.9312	3478.2419	NaN	NaN	1.3	0.8909	0.0241	0.0192	0.0225	0.0217	0.0216
0.0	0.0	0.0	172.0688	1280.2419	NaN	NaN	0.8815	0.8906	0.0242	0.0192	0.0226	0.0217	0.0216
0.0	0.0	0.0	-1832.9312	2772.2419	NaN	NaN	1.3	0.89	0.0244	0.0193	0.0228	0.0217	0.0218
0.0	0.0	0.0	-2256.9312	-227.7581	NaN	NaN	0.0917	0.8892	0.0246	0.0195	0.0229	0.0218	0.0219
0.0	0.0	0.0	1277.0688	-467.7581	NaN	NaN	-0.3	0.889	0.0247	0.0196	0.0229	0.0218	0.022
0.0	0.0	0.0	-1064.9312	-982.7581	NaN	NaN	0.4799	0.8885	0.0248	0.0197	0.0231	0.0219	0.0221
0.0	0.0	0.0	-1401.9312	1618.2419	NaN	NaN	1.3	0.8896	0.0245	0.0195	0.0229	0.0217	0.0219
0.0	0.0	0.0	-1405.9312	1218.2419	NaN	NaN	-0.3	0.8891	0.0246	0.0196	0.023	0.0219	0.0219
0.0	0.0	0.0	-1366.9312	1385.2419	NaN	NaN	1.3	0.8891	0.0246	0.0196	0.0229	0.0219	0.0218
0.0	0.0	0.0	-1981.9312	937.2419	NaN	NaN	-0.3	0.8887	0.0248	0.0197	0.023	0.022	0.0219
0.0	0.0	0.0	-510.9312	-2114.7581	NaN	NaN	0.8054	0.8881	0.025	0.0198	0.023	0.0221	0.022
0.0	0.0	0.0	-1456.9312	2654.2419	NaN	NaN	1.3	0.8887	0.0248	0.0197	0.0228	0.0221	0.0218
0.0	0.0	0.0	-1834.9312	-981.7581	NaN	NaN	0.3486	0.8883	0.025	0.0197	0.0229	0.0222	0.0219
0.0	0.0	0.0	-2807.9312	2096.2419	NaN	NaN	-0.3	0.8879	0.0251	0.0197	0.0229	0.0223	0.022
0.0	0.0	0.0	-1200.9312	1755.2419	NaN	NaN	1.3	0.888	0.0251	0.0197	0.0229	0.0223	0.0221
0.0	0.0	0.0	-476.9312	-1420.7581	NaN	NaN	0.7487	0.8878	0.0252	0.0197	0.0229	0.0223	0.0221
0.0	0.0	0.0	-2317.9312	1709.2419	NaN	NaN	-0.3	0.8876	0.0252	0.0198	0.0229	0.0223	0.0221
0.0	0.0	0.0	-3818.9312	3811.2419	NaN	NaN	-0.3	0.8882	0.0251	0.0197	0.0229	0.0222	0.022
0.0	0.0	0.0	535.0688	-1179.7581	NaN	NaN	1.3	0.8874	0.0252	0.0199	0.023	0.0223	0.0222
0.0	0.0	0.0	-574.9312	862.2419	NaN	NaN	1.3	0.888	0.0251	0.0198	0.023	0.0222	0.022
0.0	0.0	0.0	-2614.9312	513.2419	NaN	NaN	-0.2442	0.8874	0.0253	0.0199	0.0231	0.0222	0.022
0.0	0.0	0.0	-1102.9312	-3831.7581	NaN	NaN	0.7765	0.8872	0.0253	0.02	0.0231	0.0222	0.0222
0.0	0.0	0.0	299.0688	197.2419	NaN	NaN	0.3974	0.8885	0.025	0.0197	0.0229	0.0221	0.0219
0.0	0.0	0.0	-1400.9312	456.2419	NaN	NaN	-0.3	0.8884	0.025	0.0197	0.0229	0.0221	0.0219
0.0	0.0	0.0	-2976.9312	692.2419	NaN	NaN	-0.3	0.8883	0.0249	0.0198	0.0229	0.0221	0.022
0.0	0.0	0.0	-1512.9312	1393.2419	NaN	NaN	-0.3	0.8885	0.0249	0.0197	0.0229	0.0221	0.0219
0.0	0.0	0.0	-4100.9312	1188.2419	NaN	NaN	-0.3	0.888	0.0251	0.0198	0.0229	0.0221	0.022
0.0	0.0	0.0	-1100.9312	1695.2419	NaN	NaN	1.3	0.8882	0.025	0.0198	0.0229	0.0221	0.022
0.0	0.0	0.0	1616.0688	3219.2419	NaN	NaN	0.6658	0.8885	0.025	0.0198	0.0227	0.0222	0.0219
0.0	0.0	0.0	-575.9312	2111.2419	NaN	NaN	1.3	0.8886	0.0249	0.0197	0.0227	0.0222	0.0219
0.0	0.0	0.0	1129.0688	3254.2419	NaN	NaN	0.7424	0.8889	0.0248	0.0197	0.0227	0.0222	0.0217
0.0	0.0	0.0	-1293.9312	301.2419	NaN	NaN	-0.3	0.8884	0.0249	0.0197	0.0229	0.0222	0.0219
0.0	0.0	0.0	1128.0688	-132.7581	NaN	NaN	-0.1334	0.8883	0.025	0.0198	0.0229	0.0222	0.0218
0.0	0.0	0.0	-1540.9312	522.2419	NaN	NaN	-0.3	0.8872	0.0253	0.02	0.0231	0.0223	0.0221
0.0	0.0	0.0	-2453.9312	-1791.7581	NaN	NaN	0.422	0.887	0.0254	0.0201	0.0232	0.0222	0.0221
0.0	0.0	0.0	-2167.9312	-490.7581	NaN	NaN	0.1846	0.8877	0.0252	0.0199	0.0231	0.0221	0.022
0.0	0.0	0.0	91.0688	883.2419	NaN	NaN	0.9065	0.8886	0.0249	0.0198	0.0229	0.0221	0.0217
0.0	0.0	0.0	-1331.9312	103.2419	NaN	NaN	-0.084	0.8893	0.0247	0.0196	0.0228	0.022	0.0216
0.0	0.0	0.0	814.0688	-768.7581	NaN	NaN	-0.3	0.8895	0.0246	0.0196	0.0227	0.022	0.0216
0.0	0.0	0.0	-1145.9312	2756.2419	NaN	NaN	1.3	0.8898	0.0245	0.0195	0.0226	0.022	0.0215
0.0	0.0	0.0	-2330.9312	4929.2419	NaN	NaN	1.3	0.8898	0.0244	0.0195	0.0226	0.022	0.0216
0.0	0.0	0.0	-2137.9312	-465.7581	NaN	NaN	0.1789	0.8888	0.0247	0.0197	0.0229	0.022	0.0218
0.0	0.0	0.0	-2394.9312	4060.2419	NaN	NaN	1.3	0.8888	0.0248	0.0197	0.0229	0.022	0.0218
0.0	0.0	0.0	-1635.9312	1690.2419	NaN	NaN	1.3	0.8884	0.0249	0.0198	0.023	0.0221	0.0219
0.0	0.0	0.0	-1736.9312	2264.2419	NaN	NaN	1.3	0.8884	0.0249	0.0198	0.023	0.0221	0.0218
0.0	0.0	0.0	-1166.9312	536.2419	NaN	NaN	-0.3	0.8882	0.025	0.0199	0.0231	0.022	0.0218
0.0	0.0	0.0	-822.9312	-2294.7581	NaN	NaN	0.736	0.8882	0.0251	0.0199	0.0231	0.022	0.0218
0.0	0.0	0.0	-874.9312	-1408.7581	NaN	NaN	0.6169	0.8885	0.0249	0.0198	0.023	0.022	0.0218
0.0	0.0	0.0	64.0688	4114.2419	NaN	NaN	0.9847	0.8896	0.0245	0.0195	0.0228	0.022	0.0215
0.0	0.0	0.0	-2226.9312	927.2419	NaN	NaN	-0.3	0.8888	0.0247	0.0197	0.023	0.0222	0.0217
0.0	0.0	0.0	-1099.9312	-227.7581	NaN	NaN	0.1715	0.8885	0.0247	0.0197	0.0231	0.0222	0.0217
0.0	0.0	0.0	-1696.9312	-2106.7581	NaN	NaN	0.5539	0.8874	0.0251	0.0199	0.0233	0.0223	0.022
0.0	0.0	0.0	-2400.9312	-830.7581	NaN	NaN	0.2571	0.8873	0.0251	0.0199	0.0232	0.0224	0.022
0.0	0.0	0.0	-3642.9312	715.2419	NaN	NaN	-0.2443	0.8875	0.025	0.0199	0.0232	0.0224	0.022
0.0	0.0	0.0	-51.9312	1029.2419	NaN	NaN	1.0531	0.8883	0.0248	0.0197	0.023	0.0224	0.0218
0.0	0.0	0.0	-2804.9312	813.2419	NaN	NaN	-0.3	0.8883	0.0247	0.0197	0.023	0.0225	0.0219
0.0	0.0	0.0	-228.9312	-2298.7581	NaN	NaN	0.9094	0.8876	0.0249	0.0199	0.0231	0.0226	0.022
0.0	0.0	0.0	-427.9312	400.2419	NaN	NaN	-0.3	0.8876	0.0248	0.0199	0.0231	0.0226	0.022
0.0	0.0	0.0	-1407.9312	2495.2419	NaN	NaN	1.3	0.8871	0.025	0.02	0.0232	0.0227	0.0221
0.0	0.0	0.0	-11.9312	-361.7581	NaN	NaN	0.9681	0.887	0.025	0.02	0.0232	0.0226	0.0222
0.0	0.0	0.0	-2158.9312	2232.2419	NaN	NaN	1.3	0.8869	0.0251	0.0201	0.0232	0.0226	0.0222
0.0	0.0	0.0	-854.9312	-392.7581	NaN	NaN	0.3148	0.8871	0.025	0.02	0.0231	0.0226	0.0221
0.0	0.0	0.0	-511.9312	3560.2419	NaN	NaN	1.1679	0.8877	0.0249	0.0198	0.023	0.0226	0.022
0.0	0.0	0.0	-1099.9312	2014.2419	NaN	NaN	1.3	0.8873	0.025	0.0199	0.023	0.0227	0.0221
0.0	0.0	0.0	-871.9312	172.2419	NaN	NaN	-0.2462	0.8874	0.025	0.0198	0.0229	0.0227	0.0221
0.0	0.0	0.0	-1688.9312	-105.7581	NaN	NaN	0.0589	0.8873	0.0251	0.0198	0.0229	0.0228	0.0221
0.0	0.0	0.0	-2167.9312	2776.2419	NaN	NaN	1.3	0.8884	0.0248	0.0196	0.0226	0.0227	0.0219
0.0	0.0	0.0	-745.9312	2897.2419	NaN	NaN	1.3	0.8886	0.0247	0.0195	0.0226	0.0227	0.0219
0.0	0.0	0.0	-1516.9312	342.2419	NaN	NaN	-0.2913	0.8883	0.0248	0.0196	0.0227	0.0227	0.0219
0.0	0.0	0.0	-2259.9312	3468.2419	NaN	NaN	1.3	0.8885	0.0249	0.0196	0.0227	0.0226	0.0218
0.0	0.0	0.0	-1590.9312	-1024.7581	NaN	NaN	0.3918	0.8882	0.0249	0.0197	0.0227	0.0225	0.022
0.0	0.0	0.0	-1782.9312	2336.2419	NaN	NaN	1.3	0.8894	0.0247	0.0194	0.0224	0.0225	0.0217
0.0	0.0	0.0	-1723.9312	3027.2419	NaN	NaN	1.3	0.8895	0.0246	0.0193	0.0224	0.0225	0.0216
0.0	0.0	0.0	-579.9312	2687.2419	NaN	NaN	1.2752	0.8898	0.0246	0.0193	0.0223	0.0225	0.0216
0.0	0.0	0.0	-506.9312	140.2419	NaN	NaN	-0.3	0.8893	0.0247	0.0193	0.0225	0.0225	0.0217
0.0	0.0	0.0	-710.9312	3794.2419	NaN	NaN	1.2306	0.89	0.0245	0.0192	0.0223	0.0224	0.0215
0.0	0.0	0.0	-2827.9312	2784.2419	NaN	NaN	-0.3	0.8894	0.0247	0.0193	0.0225	0.0224	0.0217
0.0	0.0	0.0	-2388.9312	2202.2419	NaN	NaN	-0.3	0.8897	0.0246	0.0193	0.0225	0.0223	0.0217
0.0	0.0	0.0	-1044.9312	-300.7581	NaN	NaN	0.2235	0.8893	0.0247	0.0193	0.0226	0.0223	0.0218
0.0	0.0	0.0	-891.9312	1456.2419	NaN	NaN	1.3	0.8898	0.0246	0.0193	0.0225	0.0223	0.0216
0.0	0.0	0.0	-331.9312	2949.2419	NaN	NaN	1.1268	0.8898	0.0246	0.0193	0.0225	0.0223	0.0216
0.0	0.0	0.0	-1195.9312	-1527.7581	NaN	NaN	0.5609	0.8891	0.0247	0.0195	0.0227	0.0223	0.0218
0.0	0.0	0.0	-1946.9312	2919.2419	NaN	NaN	1.3	0.8891	0.0248	0.0195	0.0227	0.0223	0.0217
0.0	0.0	0.0	-414.9312	510.2419	NaN	NaN	1.3	0.8893	0.0247	0.0194	0.0226	0.0222	0.0218
0.0	0.0	0.0	-806.9312	580.2419	NaN	NaN	-0.3	0.8893	0.0247	0.0194	0.0226	0.0222	0.0218
0.0	0.0	0.0	-1165.9312	991.2419	NaN	NaN	-0.3	0.8892	0.0248	0.0194	0.0225	0.0223	0.0218
0.0	0.0	0.0	-1758.9312	2635.2419	NaN	NaN	1.3	0.8893	0.0248	0.0194	0.0223	0.0223	0.0219
0.0	0.0	0.0	-1709.9312	3329.2419	NaN	NaN	1.3	0.8891	0.0248	0.0194	0.0224	0.0224	0.022
0.0	0.0	0.0	-343.9312	4151.2419	NaN	NaN	1.0903	0.889	0.0248	0.0194	0.0225	0.0223	0.022
0.0	0.0	0.0	-2398.9312	217.2419	NaN	NaN	-0.0996	0.8878	0.025	0.0197	0.023	0.0224	0.0222
0.0	0.0	0.0	-1667.9312	224.2419	NaN	NaN	-0.1553	0.8879	0.025	0.0197	0.023	0.0223	0.022
0.0	0.0	0.0	-423.9312	617.2419	NaN	NaN	1.3	0.8882	0.025	0.0196	0.023	0.0223	0.0219
0.0	0.0	0.0	-155.9312	-1176.7581	NaN	NaN	0.883	0.8882	0.0251	0.0196	0.023	0.0222	0.0219
0.0	0.0	0.0	-1035.9312	-2333.7581	NaN	NaN	0.6926	0.8881	0.0251	0.0196	0.0229	0.0223	0.0219
0.0	0.0	0.0	-2084.9312	1631.2419	NaN	NaN	-0.3	0.889	0.025	0.0194	0.0226	0.0223	0.0218
0.0	0.0	0.0	-2309.9312	1025.2419	NaN	NaN	-0.3	0.8887	0.025	0.0195	0.0226	0.0224	0.0219
0.0	0.0	0.0	-483.9312	201.2419	NaN	NaN	-0.3	0.8889	0.0249	0.0195	0.0225	0.0223	0.0218
0.0	0.0	0.0	-1163.9312	2045.2419	NaN	NaN	1.3	0.8886	0.025	0.0196	0.0227	0.0223	0.0219
0.0	0.0	0.0	-2546.9312	-1268.7581	NaN	NaN	0.3325	0.8879	0.0252	0.0197	0.0228	0.0224	0.022
0.0	0.0	0.0	1026.0688	2246.2419	NaN	NaN	0.6864	0.8885	0.025	0.0197	0.0227	0.0223	0.0219
0.0	0.0	0.0	-1349.9312	-2201.7581	NaN	NaN	0.6199	0.8876	0.0252	0.0198	0.0229	0.0224	0.0221
0.0	0.0	0.0	-199.9312	1016.2419	NaN	NaN	1.2449	0.8886	0.0248	0.0197	0.0226	0.0222	0.022
0.0	0.0	0.0	765.0688	1692.2419	NaN	NaN	0.6887	0.8887	0.0247	0.0198	0.0225	0.0222	0.022
0.0	0.0	0.0	-2275.9312	1036.2419	NaN	NaN	-0.3	0.8885	0.0247	0.0198	0.0227	0.0223	0.022
0.0	0.0	0.0	-609.9312	1376.2419	NaN	NaN	1.3	0.888	0.0249	0.0198	0.023	0.0223	0.022
0.0	0.0	0.0	-1941.9312	-993.7581	NaN	NaN	0.3385	0.887	0.0252	0.02	0.0232	0.0224	0.0222
0.0	0.0	0.0	-1397.9312	1560.2419	NaN	NaN	1.3	0.8871	0.0252	0.02	0.0232	0.0224	0.0222
0.0	0.0	0.0	-1890.9312	647.2419	NaN	NaN	-0.3	0.8876	0.025	0.0199	0.0231	0.0223	0.0221
0.0	0.0	0.0	-3032.9312	-462.7581	NaN	NaN	0.1324	0.8881	0.0249	0.0198	0.0229	0.0223	0.022
0.0	0.0	0.0	-1335.9312	3089.2419	NaN	NaN	1.3	0.8891	0.0246	0.0196	0.0226	0.0221	0.0219
0.0	0.0	0.0	-112.9312	3221.2419	NaN	NaN	1.0363	0.8899	0.0244	0.0195	0.0223	0.0221	0.0217
0.0	0.0	0.0	-1188.9312	2372.2419	NaN	NaN	1.3	0.8895	0.0245	0.0196	0.0225	0.0222	0.0218
0.0	0.0	0.0	-300.9312	886.2419	NaN	NaN	1.3	0.8893	0.0246	0.0196	0.0226	0.0221	0.0218
0.0	0.0	0.0	-331.9312	-922.7581	NaN	NaN	0.7354	0.8884	0.0248	0.0198	0.0229	0.0222	0.022
0.0	0.0	0.0	302.0688	-965.7581	NaN	NaN	1.3	0.8884	0.0248	0.0198	0.0228	0.0221	0.022
0.0	0.0	0.0	-2011.9312	891.2419	NaN	NaN	-0.3	0.8888	0.0248	0.0197	0.0228	0.0221	0.0219
0.0	0.0	0.0	-990.9312	2042.2419	NaN	NaN	1.3	0.8891	0.0247	0.0196	0.0226	0.022	0.0219
0.0	0.0	0.0	-2063.9312	1533.2419	NaN	NaN	-0.3	0.8896	0.0246	0.0195	0.0225	0.0221	0.0218
0.0	0.0	0.0	-2418.9312	3623.2419	NaN	NaN	1.3	0.89	0.0244	0.0194	0.0223	0.0221	0.0217
0.0	0.0	0.0	-425.9312	1125.2419	NaN	NaN	1.3	0.8895	0.0246	0.0195	0.0225	0.0222	0.0217
0.0	0.0	0.0	-254.9312	2108.2419	NaN	NaN	1.1376	0.8891	0.0246	0.0196	0.0227	0.0221	0.0218
0.0	0.0	0.0	-2566.9312	-423.7581	NaN	NaN	0.1417	0.8881	0.0249	0.0198	0.023	0.0221	0.022
0.0	0.0	0.0	-3743.9312	298.2419	NaN	NaN	-0.0866	0.8888	0.0247	0.0197	0.0228	0.022	0.0219
0.0	0.0	0.0	-845.9312	2815.2419	NaN	NaN	1.3	0.8896	0.0244	0.0195	0.0227	0.0219	0.0218
0.0	0.0	0.0	-2118.9312	926.2419	NaN	NaN	-0.3	0.8895	0.0245	0.0195	0.0228	0.0219	0.0218
0.0	0.0	0.0	20.0688	72.2419	NaN	NaN	0.7826	0.8894	0.0245	0.0195	0.0228	0.0219	0.0218
0.0	0.0	0.0	-1565.9312	286.2419	NaN	NaN	-0.2237	0.8897	0.0245	0.0195	0.0227	0.0218	0.0217
0.0	0.0	0.0	-1083.9312	1730.2419	NaN	NaN	1.3	0.8898	0.0245	0.0195	0.0227	0.0218	0.0217
0.0	0.0	0.0	-2083.9312	-943.7581	NaN	NaN	0.3117	0.8898	0.0244	0.0195	0.0227	0.0218	0.0218
0.0	0.0	0.0	-963.9312	1645.2419	NaN	NaN	1.3	0.8904	0.0242	0.0194	0.0225	0.0217	0.0216
0.0	0.0	0.0	-524.9312	744.2419	NaN	NaN	1.3	0.8901	0.0244	0.0195	0.0226	0.0218	0.0216
0.0	0.0	0.0	-512.9312	958.2419	NaN	NaN	1.3	0.8902	0.0243	0.0195	0.0226	0.0218	0.0216
0.0	0.0	0.0	-1789.9312	-2436.7581	NaN	NaN	0.5765	0.8895	0.0246	0.0197	0.0227	0.0218	0.0217
0.0	0.0	0.0	-1690.9312	1281.2419	NaN	NaN	-0.3	0.8899	0.0245	0.0196	0.0226	0.0218	0.0216
0.0	0.0	0.0	38.0688	1061.2419	NaN	NaN	0.9654	0.8898	0.0245	0.0197	0.0225	0.0218	0.0217
0.0	0.0	0.0	-2103.9312	933.2419	NaN	NaN	-0.3	0.8899	0.0244	0.0197	0.0224	0.0219	0.0217
0.0	0.0	0.0	-2482.9312	3329.2419	NaN	NaN	1.3	0.8896	0.0246	0.0197	0.0224	0.0219	0.0218
0.0	0.0	0.0	-1487.9312	1454.2419	NaN	NaN	-0.3	0.8894	0.0247	0.0198	0.0224	0.0219	0.0219
0.0	0.0	0.0	472.0688	-497.7581	NaN	NaN	1.3	0.8892	0.0247	0.0198	0.0224	0.0219	0.022
0.0	0.0	0.0	14.0688	3767.2419	NaN	NaN	0.9963	0.8897	0.0245	0.0198	0.0221	0.0219	0.0219
0.0	0.0	0.0	-684.9312	4097.2419	NaN	NaN	1.2007	0.8896	0.0246	0.0199	0.0221	0.0219	0.0219
0.0	0.0	0.0	138.0688	501.2419	NaN	NaN	0.784	0.8893	0.0247	0.0198	0.0223	0.022	0.0219
0.0	0.0	0.0	-2827.9312	2376.2419	NaN	NaN	-0.3	0.8891	0.0248	0.0198	0.0225	0.022	0.0218
0.0	0.0	0.0	-2092.9312	-1059.7581	NaN	NaN	0.3361	0.8884	0.025	0.0198	0.0228	0.0221	0.0219
0.0	0.0	0.0	-1353.9312	848.2419	NaN	NaN	-0.3	0.8893	0.0247	0.0197	0.0225	0.022	0.0218
0.0	0.0	0.0	-717.9312	1935.2419	NaN	NaN	1.3	0.8894	0.0246	0.0197	0.0225	0.022	0.0218
0.0	0.0	0.0	-827.9312	430.2419	NaN	NaN	-0.3	0.8894	0.0246	0.0197	0.0225	0.022	0.0218
0.0	0.0	0.0	-3011.9312	2419.2419	NaN	NaN	-0.3	0.8895	0.0245	0.0197	0.0225	0.022	0.0218
0.0	0.0	0.0	-1775.9312	1181.2419	NaN	NaN	-0.3	0.8892	0.0246	0.0198	0.0226	0.022	0.0218
0.0	0.0	0.0	-2696.9312	1690.2419	NaN	NaN	-0.3	0.8892	0.0247	0.0198	0.0226	0.0219	0.0218
0.0	0.0	0.0	-2922.9312	459.2419	NaN	NaN	-0.1864	0.8891	0.0247	0.0198	0.0226	0.0219	0.0219
0.0	0.0	0.0	-143.9312	594.2419	NaN	NaN	1.3	0.8897	0.0245	0.0198	0.0224	0.0218	0.0218
0.0	0.0	0.0	-829.9312	3896.2419	NaN	NaN	1.2707	0.8903	0.0242	0.0198	0.0221	0.0219	0.0217
0.0	0.0	0.0	-1912.9312	1651.2419	NaN	NaN	-0.3	0.8898	0.0243	0.0198	0.0223	0.0219	0.0218
0.0	0.0	0.0	588.0688	2023.2419	NaN	NaN	0.7748	0.8899	0.0243	0.0197	0.0224	0.0219	0.0217
0.0	0.0	0.0	-2241.9312	-231.7581	NaN	NaN	0.0937	0.8888	0.0247	0.0198	0.0229	0.022	0.0219
0.0	0.0	0.0	-2916.9312	-2055.7581	NaN	NaN	0.4134	0.8882	0.0249	0.0199	0.023	0.022	0.0219
0.0	0.0	0.0	-2568.9312	93.2419	NaN	NaN	-0.0377	0.8888	0.0248	0.0197	0.0229	0.0219	0.0218
0.0	0.0	0.0	-2672.9312	-171.7581	NaN	NaN	0.0604	0.8889	0.0247	0.0197	0.0229	0.0219	0.0219
0.0	0.0	0.0	-1963.9312	2876.2419	NaN	NaN	1.3	0.8893	0.0244	0.0198	0.0227	0.0219	0.0219
0.0	0.0	0.0	-1128.9312	3910.2419	NaN	NaN	1.3	0.8895	0.0244	0.0198	0.0226	0.022	0.0218
0.0	0.0	0.0	-3010.9312	71.2419	NaN	NaN	-0.0242	0.8891	0.0245	0.0199	0.0226	0.022	0.0218
0.0	0.0	0.0	59.0688	4087.2419	NaN	NaN	0.9858	0.8899	0.0244	0.0198	0.0224	0.0219	0.0217
0.0	0.0	0.0	-2245.9312	-790.7581	NaN	NaN	0.2604	0.8893	0.0246	0.0199	0.0225	0.022	0.0218
0.0	0.0	0.0	-1896.9312	1938.2419	NaN	NaN	1.3	0.8898	0.0244	0.0198	0.0223	0.022	0.0218
0.0	0.0	0.0	-703.9312	3939.2419	NaN	NaN	1.2176	0.8898	0.0244	0.0198	0.0222	0.022	0.0218
0.0	0.0	0.0	63.0688	1952.2419	NaN	NaN	0.9687	0.8894	0.0246	0.0198	0.0224	0.0221	0.0217
0.0	0.0	0.0	-2365.9312	-117.7581	NaN	NaN	0.0474	0.8884	0.0249	0.0199	0.0228	0.0222	0.0219
0.0	0.0	0.0	-56.9312	1702.2419	NaN	NaN	1.0346	0.8889	0.0248	0.0198	0.0226	0.0221	0.0217
0.0	0.0	0.0	-1192.9312	576.2419	NaN	NaN	-0.3	0.8885	0.0249	0.0199	0.0226	0.0222	0.0218
0.0	0.0	0.0	-2808.9312	-62.7581	NaN	NaN	0.0219	0.8888	0.0248	0.0199	0.0226	0.0222	0.0218
0.0	0.0	0.0	1170.0688	3357.2419	NaN	NaN	0.7416	0.8892	0.0247	0.0199	0.0223	0.0222	0.0217
0.0	0.0	0.0	90.0688	826.2419	NaN	NaN	0.9017	0.8887	0.0248	0.02	0.0222	0.0224	0.0219
0.0	0.0	0.0	-1967.9312	4280.2419	NaN	NaN	1.3	0.889	0.0247	0.0199	0.022	0.0224	0.022
0.0	0.0	0.0	-1208.9312	3423.2419	NaN	NaN	1.3	0.8887	0.0248	0.0199	0.0222	0.0224	0.022
0.0	0.0	0.0	-2200.9312	1467.2419	NaN	NaN	-0.3	0.8884	0.0248	0.0199	0.0224	0.0225	0.0221
0.0	0.0	0.0	-1438.9312	892.2419	NaN	NaN	-0.3	0.8881	0.0249	0.0199	0.0227	0.0224	0.022
0.0	0.0	0.0	-2714.9312	1585.2419	NaN	NaN	-0.3	0.8883	0.0248	0.0198	0.0229	0.0223	0.0219
0.0	0.0	0.0	-2429.9312	-138.7581	NaN	NaN	0.054	0.8878	0.0249	0.0199	0.023	0.0223	0.022
0.0	0.0	0.0	-1990.9312	-1168.7581	NaN	NaN	0.3699	0.8882	0.0248	0.0199	0.023	0.0222	0.0219
0.0	0.0	0.0	-1113.9312	2836.2419	NaN	NaN	1.3	0.8888	0.0246	0.0198	0.0227	0.0222	0.0218
0.0	0.0	0.0	-2823.9312	1134.2419	NaN	NaN	-0.3	0.889	0.0244	0.0199	0.0226	0.0222	0.0219
0.0	0.0	0.0	-1267.9312	1799.2419	NaN	NaN	1.3	0.8895	0.0243	0.0198	0.0225	0.0222	0.0218
0.0	0.0	0.0	-966.9312	230.2419	NaN	NaN	-0.3	0.889	0.0245	0.0199	0.0226	0.0222	0.0219
0.0	0.0	0.0	-1613.9312	1265.2419	NaN	NaN	-0.3	0.8886	0.0246	0.0199	0.0227	0.0222	0.022
0.0	0.0	0.0	-1728.9312	1275.2419	NaN	NaN	-0.3	0.8882	0.0247	0.02	0.0228	0.0223	0.0221
0.0	0.0	0.0	-916.9312	1115.2419	NaN	NaN	1.3	0.8882	0.0247	0.02	0.0226	0.0224	0.0221
0.0	0.0	0.0	-2564.9312	838.2419	NaN	NaN	-0.3	0.8879	0.0248	0.02	0.0226	0.0226	0.0222
0.0	0.0	0.0	-443.9312	2590.2419	NaN	NaN	1.2068	0.8877	0.0248	0.0201	0.0225	0.0227	0.0222
0.0	0.0	0.0	-2023.9312	906.2419	NaN	NaN	-0.3	0.8875	0.0248	0.0201	0.0225	0.0228	0.0222
0.0	0.0	0.0	-521.9312	167.2419	NaN	NaN	-0.3	0.8874	0.0249	0.0202	0.0226	0.0228	0.0222
0.0	0.0	0.0	-1028.9312	-321.7581	NaN	NaN	0.2382	0.8873	0.0249	0.0202	0.0226	0.0228	0.0223
0.0	0.0	0.0	-1939.9312	1918.2419	NaN	NaN	-0.3	0.8874	0.0248	0.0202	0.0226	0.0228	0.0222
0.0	0.0	0.0	-1182.9312	804.2419	NaN	NaN	-0.3	0.8871	0.0249	0.0202	0.0226	0.0228	0.0223
0.0	0.0	0.0	-1996.9312	520.2419	NaN	NaN	-0.3	0.8871	0.0249	0.0202	0.0227	0.0228	0.0223
0.0	0.0	0.0	-704.9312	-603.7581	NaN	NaN	0.4613	0.887	0.025	0.0202	0.0226	0.0228	0.0223
0.0	0.0	0.0	-3012.9312	929.2419	NaN	NaN	-0.3	0.8868	0.025	0.0202	0.0225	0.0229	0.0224
0.0	0.0	0.0	-2121.9312	1604.2419	NaN	NaN	-0.3	0.8869	0.0249	0.0203	0.0223	0.0231	0.0225
0.0	0.0	0.0	-2079.9312	3458.2419	NaN	NaN	1.3	0.8868	0.0249	0.0203	0.0222	0.0233	0.0226
0.0	0.0	0.0	-1682.9312	3130.2419	NaN	NaN	1.3	0.8866	0.0249	0.0204	0.022	0.0234	0.0226
0.0	0.0	0.0	-1529.9312	3766.2419	NaN	NaN	1.3	0.8867	0.025	0.0204	0.022	0.0233	0.0226
0.0	0.0	0.0	-1117.9312	-1144.7581	NaN	NaN	0.5059	0.8862	0.0253	0.0204	0.0222	0.0233	0.0226
0.0	0.0	0.0	-1418.9312	1616.2419	NaN	NaN	1.3	0.8867	0.0251	0.0204	0.022	0.0233	0.0226
0.0	0.0	0.0	-1700.9312	1578.2419	NaN	NaN	-0.3	0.886	0.0253	0.0205	0.0221	0.0234	0.0227
0.0	0.0	0.0	-914.9312	1801.2419	NaN	NaN	1.3	0.8864	0.0252	0.0204	0.0221	0.0233	0.0226
0.0	0.0	0.0	-1106.9312	777.2419	NaN	NaN	-0.3	0.8859	0.0254	0.0204	0.0222	0.0233	0.0227
0.0	0.0	0.0	-3134.9312	-1131.7581	NaN	NaN	0.2653	0.8858	0.0255	0.0205	0.0222	0.0232	0.0227
0.0	0.0	0.0	-138.9312	4714.2419	NaN	NaN	1.0304	0.8865	0.0252	0.0204	0.022	0.0232	0.0226
0.0	0.0	0.0	-1052.9312	1270.2419	NaN	NaN	1.3	0.886	0.0253	0.0205	0.022	0.0233	0.0228
0.0	0.0	0.0	-3409.9312	2065.2419	NaN	NaN	-0.3	0.8863	0.0252	0.0205	0.0219	0.0232	0.0228
0.0	0.0	0.0	587.0688	1891.2419	NaN	NaN	0.7631	0.8867	0.0252	0.0205	0.0217	0.023	0.0228
0.0	0.0	0.0	-1842.9312	2517.2419	NaN	NaN	1.3	0.8869	0.0251	0.0205	0.0217	0.0229	0.0229
0.0	0.0	0.0	-1699.9312	3512.2419	NaN	NaN	1.3	0.8867	0.0251	0.0205	0.0218	0.0229	0.023
0.0	0.0	0.0	-1252.9312	792.2419	NaN	NaN	-0.3	0.8865	0.0252	0.0205	0.022	0.0229	0.0229
0.0	0.0	0.0	-3744.9312	3380.2419	NaN	NaN	-0.3	0.8865	0.0252	0.0205	0.0221	0.0229	0.0228
0.0	0.0	0.0	-2023.9312	392.2419	NaN	NaN	-0.2404	0.8869	0.0252	0.0203	0.0222	0.0228	0.0226
0.0	0.0	0.0	118.0688	-1530.7581	NaN	NaN	1.0836	0.8869	0.0253	0.0203	0.0223	0.0227	0.0226
0.0	0.0	0.0	341.0688	-1067.7581	NaN	NaN	1.3	0.887	0.0252	0.0203	0.0222	0.0227	0.0226
0.0	0.0	0.0	-2543.9312	2734.2419	NaN	NaN	1.3	0.8876	0.0249	0.0204	0.0218	0.0227	0.0226
0.0	0.0	0.0	-1630.9312	4660.2419	NaN	NaN	1.3	0.8876	0.0249	0.0205	0.0217	0.0226	0.0228
0.0	0.0	0.0	-1349.9312	2341.2419	NaN	NaN	1.3	0.8876	0.025	0.0204	0.0217	0.0226	0.0228
0.0	0.0	0.0	237.0688	1615.2419	NaN	NaN	0.872	0.8873	0.0251	0.0204	0.0217	0.0227	0.0228
0.0	0.0	0.0	-2162.9312	4533.2419	NaN	NaN	1.3	0.8871	0.0252	0.0203	0.0219	0.0227	0.0227
0.0	0.0	0.0	-2925.9312	2659.2419	NaN	NaN	-0.3	0.887	0.0252	0.0203	0.022	0.0228	0.0227
0.0	0.0	0.0	-595.9312	-14.7581	NaN	NaN	0.0242	0.887	0.0252	0.0201	0.0222	0.0228	0.0227
0.0	0.0	0.0	-1872.9312	2082.2419	NaN	NaN	1.3	0.8869	0.0252	0.0201	0.0225	0.0228	0.0225
0.0	0.0	0.0	84.0688	703.2419	NaN	NaN	0.8932	0.8871	0.0251	0.02	0.0226	0.0228	0.0225
0.0	0.0	0.0	-2774.9312	-350.7581	NaN	NaN	0.1122	0.8868	0.0251	0.02	0.0228	0.0228	0.0225
0.0	0.0	0.0	-2529.9312	2167.2419	NaN	NaN	-0.3	0.8874	0.0249	0.0199	0.0227	0.0227	0.0223
0.0	0.0	0.0	-1138.9312	3496.2419	NaN	NaN	1.3	0.8874	0.0249	0.0199	0.0228	0.0227	0.0223
0.0	0.0	0.0	-1775.9312	-3194.7581	NaN	NaN	0.6427	0.8866	0.0251	0.02	0.023	0.0227	0.0225
0.0	0.0	0.0	-394.9312	4805.2419	NaN	NaN	1.0895	0.8877	0.0248	0.0198	0.0228	0.0226	0.0223
0.0	0.0	0.0	-1826.9312	-600.7581	NaN	NaN	0.2475	0.8869	0.0251	0.02	0.0229	0.0227	0.0225
0.0	0.0	0.0	-1243.9312	1062.2419	NaN	NaN	-0.3	0.8874	0.0248	0.0199	0.0228	0.0226	0.0225
0.0	0.0	0.0	-515.9312	736.2419	NaN	NaN	1.3	0.8869	0.0249	0.0199	0.0229	0.0227	0.0227
0.0	0.0	0.0	-2811.9312	860.2419	NaN	NaN	-0.3	0.8869	0.0249	0.0198	0.023	0.0227	0.0226
0.0	0.0	0.0	-1519.9312	2468.2419	NaN	NaN	1.3	0.8865	0.025	0.0199	0.0231	0.0228	0.0226
0.0	0.0	0.0	-1051.9312	-1457.7581	NaN	NaN	0.5809	0.8856	0.0252	0.0202	0.0234	0.0228	0.0228
0.0	0.0	0.0	-1070.9312	-565.7581	NaN	NaN	0.3457	0.8859	0.0252	0.0201	0.0233	0.0227	0.0228
0.0	0.0	0.0	-804.9312	-232.7581	NaN	NaN	0.2243	0.8866	0.025	0.0199	0.0232	0.0227	0.0226
0.0	0.0	0.0	-1500.9312	2963.2419	NaN	NaN	1.3	0.8873	0.0248	0.0197	0.0231	0.0227	0.0224
0.0	0.0	0.0	205.0688	1878.2419	NaN	NaN	0.9016	0.8868	0.0249	0.0199	0.0232	0.0227	0.0226
0.0	0.0	0.0	-809.9312	-693.7581	NaN	NaN	0.4614	0.886	0.0251	0.0201	0.0233	0.0227	0.0227
0.0	0.0	0.0	-2329.9312	1377.2419	NaN	NaN	-0.3	0.8857	0.0252	0.0202	0.0234	0.0228	0.0227
0.0	0.0	0.0	-687.9312	1651.2419	NaN	NaN	1.3	0.8861	0.0251	0.0201	0.0233	0.0228	0.0226
0.0	0.0	0.0	-1328.9312	1317.2419	NaN	NaN	-0.3	0.8857	0.0252	0.0202	0.0234	0.0229	0.0226
0.0	0.0	0.0	-577.9312	-1058.7581	NaN	NaN	0.6469	0.8853	0.0254	0.0203	0.0234	0.0229	0.0227
0.0	0.0	0.0	-744.9312	393.2419	NaN	NaN	-0.3	0.8858	0.0253	0.0202	0.0233	0.0229	0.0225
0.0	0.0	0.0	-713.9312	2112.2419	NaN	NaN	1.3	0.8861	0.0253	0.0201	0.0232	0.023	0.0224
0.0	0.0	0.0	-2074.9312	2955.2419	NaN	NaN	1.3	0.8864	0.0251	0.0202	0.0231	0.023	0.0222
0.0	0.0	0.0	-75.9312	2623.2419	NaN	NaN	1.0298	0.8868	0.025	0.0204	0.023	0.0229	0.022
0.0	0.0	0.0	-1109.9312	468.2419	NaN	NaN	-0.3	0.8865	0.0249	0.0209	0.023	0.0227	0.022
0.0	0.0	0.0	-2102.9312	931.2419	NaN	NaN	-0.3	0.888	0.0244	0.0211	0.0227	0.0221	0.0216
0.0	0.0	0.0	-1012.9312	-966.7581	NaN	NaN	0.4883	0.8894	0.0239	0.0212	0.0225	0.0218	0.0213
0.0	0.0	0.0	-1793.9312	-551.7581	NaN	NaN	0.2352	0.8906	0.0235	0.0212	0.0223	0.0214	0.021
0.0	0.0	0.0	-2409.9312	2965.2419	NaN	NaN	1.3	0.8919	0.0231	0.0211	0.0221	0.0211	0.0207
0.0	0.0	0.0	242.0688	-1791.7581	NaN	NaN	1.1562	0.8925	0.0228	0.0211	0.0221	0.021	0.0206
0.0	0.0	0.0	-499.9312	2309.2419	NaN	NaN	1.2763	0.8929	0.0226	0.0211	0.0221	0.0209	0.0204
0.0	0.0	0.0	-3343.9312	1075.2419	NaN	NaN	-0.3	0.893	0.0226	0.0211	0.0221	0.0208	0.0205
0.0	0.0	0.0	-88.9312	-1119.7581	NaN	NaN	0.9264	0.8928	0.0227	0.0211	0.0221	0.0208	0.0206
0.0	0.0	0.0	-877.9312	-2689.7581	NaN	NaN	0.7539	0.8927	0.0227	0.0211	0.0222	0.0207	0.0206
0.0	0.0	0.0	-1011.9312	383.2419	NaN	NaN	-0.3	0.8938	0.0223	0.0209	0.022	0.0205	0.0204
0.0	0.0	0.0	-1963.9312	-182.7581	NaN	NaN	0.0851	0.8937	0.0224	0.0209	0.0221	0.0205	0.0205
0.0	0.0	0.0	-32.9312	-1161.7581	NaN	NaN	0.9724	0.8939	0.0223	0.0209	0.0221	0.0205	0.0204
0.0	0.0	0.0	-377.9312	-1853.7581	NaN	NaN	0.8307	0.8935	0.0224	0.0209	0.0221	0.0205	0.0205
0.0	0.0	0.0	-2068.9312	-1289.7581	NaN	NaN	0.384	0.8934	0.0225	0.021	0.0221	0.0205	0.0205
0.0	0.0	0.0	-1006.9312	1069.2419	NaN	NaN	1.3	0.8933	0.0225	0.0211	0.0221	0.0206	0.0205
0.0	0.0	0.0	-1050.9312	-3708.7581	NaN	NaN	0.7792	0.8927	0.0226	0.0212	0.0222	0.0207	0.0206
0.0	0.0	0.0	-1464.9312	-141.7581	NaN	NaN	0.0882	0.8929	0.0226	0.0212	0.0222	0.0207	0.0205
0.0	0.0	0.0	-698.9312	1679.2419	NaN	NaN	1.3	0.8927	0.0226	0.0212	0.0222	0.0208	0.0206
0.0	0.0	0.0	-1963.9312	-1254.7581	NaN	NaN	0.3898	0.8921	0.0227	0.0214	0.0222	0.0209	0.0207
0.0	0.0	0.0	-2291.9312	-2559.7581	NaN	NaN	0.5276	0.8917	0.0228	0.0214	0.0223	0.0209	0.0208
0.0	0.0	0.0	-2960.9312	2045.2419	NaN	NaN	-0.3	0.8919	0.0228	0.0215	0.0222	0.0209	0.0208
0.0	0.0	0.0	-3072.9312	747.2419	NaN	NaN	-0.3	0.8915	0.0229	0.0216	0.0222	0.0209	0.0209
0.0	0.0	0.0	-1152.9312	-3239.7581	NaN	NaN	0.7375	0.8916	0.0229	0.0216	0.0221	0.0208	0.0209
0.0	0.0	0.0	-3182.9312	-1788.7581	NaN	NaN	0.3598	0.8915	0.023	0.0217	0.0221	0.0208	0.0209
0.0	0.0	0.0	-623.9312	1946.2419	NaN	NaN	1.3	0.892	0.0228	0.0217	0.0219	0.0208	0.0207
0.0	0.0	0.0	-2466.9312	-442.7581	NaN	NaN	0.1522	0.8917	0.0229	0.0218	0.022	0.0209	0.0208
0.0	0.0	0.0	-2664.9312	-448.7581	NaN	NaN	0.1441	0.8915	0.0229	0.0219	0.022	0.021	0.0208
0.0	0.0	0.0	-1001.9312	112.2419	NaN	NaN	-0.1262	0.8915	0.023	0.0219	0.0219	0.0209	0.0208
0.0	0.0	0.0	-2499.9312	-400.7581	NaN	NaN	0.1382	0.8915	0.023	0.0219	0.0219	0.0209	0.0208
0.0	0.0	0.0	-1402.9312	-1553.7581	NaN	NaN	0.5255	0.8918	0.0229	0.0219	0.0218	0.0209	0.0207
0.0	0.0	0.0	-1261.9312	1856.2419	NaN	NaN	1.3	0.8922	0.0228	0.0218	0.0218	0.0209	0.0206
0.0	0.0	0.0	-2041.9312	-851.7581	NaN	NaN	0.2944	0.8924	0.0227	0.0217	0.0217	0.0209	0.0206
0.0	0.0	0.0	-816.9312	-428.7581	NaN	NaN	0.3442	0.8927	0.0227	0.0215	0.0217	0.0209	0.0206
0.0	0.0	0.0	-3069.9312	1382.2419	NaN	NaN	-0.3	0.8926	0.0227	0.0215	0.0217	0.0209	0.0205
0.0	0.0	0.0	-1941.9312	-1251.7581	NaN	NaN	0.3919	0.8925	0.0228	0.0216	0.0217	0.0209	0.0205
0.0	0.0	0.0	-2288.9312	-927.7581	NaN	NaN	0.2884	0.8926	0.0227	0.0216	0.0217	0.0208	0.0205
0.0	0.0	0.0	-1781.9312	-1210.7581	NaN	NaN	0.4046	0.8929	0.0227	0.0215	0.0217	0.0207	0.0204
0.0	0.0	0.0	-1329.9312	-1818.7581	NaN	NaN	0.5776	0.8931	0.0226	0.0215	0.0217	0.0207	0.0204
0.0	0.0	0.0	-1772.9312	-1274.7581	NaN	NaN	0.4183	0.8932	0.0226	0.0214	0.0217	0.0207	0.0204
0.0	0.0	0.0	-587.9312	-1570.7581	NaN	NaN	0.7276	0.8932	0.0225	0.0213	0.0217	0.0208	0.0204
0.0	0.0	0.0	-1839.9312	1970.2419	NaN	NaN	1.3	0.8929	0.0226	0.0213	0.0218	0.021	0.0205
0.0	0.0	0.0	-2303.9312	753.2419	NaN	NaN	-0.3	0.8926	0.0227	0.0213	0.0219	0.021	0.0205
0.0	0.0	0.0	-3401.9312	-2964.7581	NaN	NaN	0.4657	0.8924	0.0227	0.0215	0.0219	0.0211	0.0204
0.0	0.0	0.0	539.0688	1639.2419	NaN	NaN	0.7525	0.8923	0.0228	0.0214	0.0219	0.0211	0.0204
0.0	0.0	0.0	-2416.9312	-736.7581	NaN	NaN	0.2336	0.8923	0.0228	0.0214	0.022	0.021	0.0204
0.0	0.0	0.0	-1338.9312	178.2419	NaN	NaN	-0.1536	0.8923	0.0228	0.0215	0.0219	0.021	0.0204
0.0	0.0	0.0	-1101.9312	-86.7581	NaN	NaN	0.073	0.8923	0.0228	0.0215	0.022	0.0211	0.0204
0.0	0.0	0.0	2581.0688	-609.7581	NaN	NaN	-0.3	0.8922	0.0229	0.0214	0.022	0.0211	0.0204
0.0	0.0	0.0	2076.0688	-1253.7581	NaN	NaN	-0.3	0.8918	0.023	0.0215	0.022	0.0212	0.0204
0.0	0.0	0.0	312.0688	-2051.7581	NaN	NaN	1.1794	0.8913	0.0231	0.0217	0.0221	0.0214	0.0205
0.0	0.0	0.0	-1880.9312	-599.7581	NaN	NaN	0.2418	0.8912	0.0231	0.0217	0.0221	0.0214	0.0205
0.0	0.0	0.0	-886.9312	-19.7581	NaN	NaN	0.0218	0.8912	0.0231	0.0218	0.022	0.0213	0.0205
0.0	0.0	0.0	-373.9312	-832.7581	NaN	NaN	0.6901	0.8915	0.0231	0.0218	0.022	0.0212	0.0205
0.0	0.0	0.0	1428.0688	-3707.7581	NaN	NaN	1.3	0.8919	0.023	0.0218	0.0219	0.021	0.0204
0.0	0.0	0.0	-507.9312	1748.2419	NaN	NaN	1.3	0.8924	0.0229	0.0217	0.0218	0.0209	0.0203
0.0	0.0	0.0	-1146.9312	1939.2419	NaN	NaN	1.3	0.8924	0.0229	0.0216	0.0218	0.021	0.0203
0.0	0.0	0.0	-977.9312	-118.7581	NaN	NaN	0.1083	0.8924	0.0229	0.0216	0.0219	0.021	0.0203
0.0	0.0	0.0	-2794.9312	2154.2419	NaN	NaN	-0.3	0.8924	0.0228	0.0216	0.0219	0.021	0.0202
0.0	0.0	0.0	-1073.9312	-1668.7581	NaN	NaN	0.6084	0.8928	0.0227	0.0215	0.0219	0.0208	0.0203
0.0	0.0	0.0	-1950.9312	-3511.7581	NaN	NaN	0.6429	0.893	0.0227	0.0215	0.0218	0.0207	0.0203
0.0	0.0	0.0	-2031.9312	1988.2419	NaN	NaN	-0.3	0.8938	0.0225	0.0214	0.0218	0.0205	0.0201
0.0	0.0	0.0	-1904.9312	1309.2419	NaN	NaN	-0.3	0.8942	0.0224	0.0213	0.0217	0.0204	0.02
0.0	0.0	0.0	-1181.9312	-1733.7581	NaN	NaN	0.5946	0.8944	0.0223	0.0213	0.0217	0.0203	0.02
0.0	0.0	0.0	-612.9312	-1204.7581	NaN	NaN	0.6628	0.8945	0.0222	0.0213	0.0217	0.0203	0.02
0.0	0.0	0.0	-227.9312	-2412.7581	NaN	NaN	0.9137	0.8945	0.0222	0.0213	0.0216	0.0203	0.02
0.0	0.0	0.0	-3617.9312	-263.7581	NaN	NaN	0.0679	0.8947	0.0221	0.0213	0.0216	0.0202	0.02
0.0	0.0	0.0	-3210.9312	-2112.7581	NaN	NaN	0.3969	0.8945	0.0222	0.0213	0.0216	0.0203	0.0201
0.0	0.0	0.0	-1692.9312	1011.2419	NaN	NaN	-0.3	0.8947	0.0221	0.0214	0.0216	0.0202	0.0201
0.0	0.0	0.0	-740.9312	-3324.7581	NaN	NaN	0.8178	0.8945	0.0221	0.0214	0.0216	0.0202	0.0201
0.0	0.0	0.0	311.0688	-2411.7581	NaN	NaN	1.1481	0.8945	0.0221	0.0215	0.0215	0.0202	0.0201
0.0	0.0	0.0	-1683.9312	1690.2419	NaN	NaN	1.3	0.8943	0.0222	0.0216	0.0215	0.0202	0.0202
0.0	0.0	0.0	-1602.9312	-1023.7581	NaN	NaN	0.3898	0.8942	0.0221	0.0216	0.0215	0.0203	0.0202
0.0	0.0	0.0	-698.9312	778.2419	NaN	NaN	1.3	0.8941	0.0221	0.0217	0.0215	0.0203	0.0202
0.0	0.0	0.0	-824.9312	-373.7581	NaN	NaN	0.3118	0.8938	0.0222	0.0217	0.0216	0.0204	0.0203
0.0	0.0	0.0	-231.9312	-826.7581	NaN	NaN	0.7809	0.8936	0.0222	0.0217	0.0216	0.0205	0.0203
0.0	0.0	0.0	-282.9312	-2881.7581	NaN	NaN	0.9106	0.8934	0.0223	0.0217	0.0216	0.0205	0.0204
0.0	0.0	0.0	-271.9312	-173.7581	NaN	NaN	0.3899	0.8933	0.0223	0.0217	0.0217	0.0205	0.0204
0.0	0.0	0.0	-686.9312	390.2419	NaN	NaN	-0.3	0.8935	0.0222	0.0216	0.0217	0.0205	0.0204
0.0	0.0	0.0	-1066.9312	-2213.7581	NaN	NaN	0.6748	0.8933	0.0222	0.0216	0.0218	0.0206	0.0204
0.0	0.0	0.0	-2638.9312	2345.2419	NaN	NaN	-0.3	0.8931	0.0223	0.0216	0.0219	0.0207	0.0205
0.0	0.0	0.0	-1272.9312	-1343.7581	NaN	NaN	0.5135	0.893	0.0223	0.0216	0.0219	0.0206	0.0205
0.0	0.0	0.0	-3099.9312	-1392.7581	NaN	NaN	0.31	0.8929	0.0224	0.0216	0.022	0.0206	0.0205
0.0	0.0	0.0	-2352.9312	1656.2419	NaN	NaN	-0.3	0.8929	0.0225	0.0216	0.022	0.0206	0.0205
0.0	0.0	0.0	-832.9312	-1866.7581	NaN	NaN	0.6915	0.8929	0.0225	0.0216	0.022	0.0205	0.0205
0.0	0.0	0.0	-1506.9312	-591.7581	NaN	NaN	0.282	0.8929	0.0225	0.0216	0.022	0.0205	0.0205
0.0	0.0	0.0	-1212.9312	-1340.7581	NaN	NaN	0.525	0.8927	0.0225	0.0216	0.0221	0.0206	0.0206
0.0	0.0	0.0	-1724.9312	-1311.7581	NaN	NaN	0.432	0.8923	0.0225	0.0216	0.0221	0.0207	0.0207
0.0	0.0	0.0	-1612.9312	-1972.7581	NaN	NaN	0.5502	0.892	0.0226	0.0216	0.0222	0.0208	0.0209
0.0	0.0	0.0	-2662.9312	-3648.7581	NaN	NaN	0.5781	0.8916	0.0227	0.0216	0.0222	0.0209	0.0209
0.0	0.0	0.0	-2615.9312	1796.2419	NaN	NaN	-0.3	0.8915	0.0227	0.0217	0.0222	0.021	0.0209
0.0	0.0	0.0	-951.9312	-1721.7581	NaN	NaN	0.644	0.8914	0.0227	0.0217	0.0223	0.021	0.0209
0.0	0.0	0.0	-1370.9312	2334.2419	NaN	NaN	1.3	0.8916	0.0226	0.0217	0.0222	0.021	0.0208
0.0	0.0	0.0	-1048.9312	-902.7581	NaN	NaN	0.4626	0.8913	0.0227	0.0217	0.0223	0.0211	0.0209
0.0	0.0	0.0	-585.9312	-443.7581	NaN	NaN	0.431	0.8912	0.0227	0.0218	0.0223	0.0212	0.0208
0.0	0.0	0.0	-2419.9312	1359.2419	NaN	NaN	-0.3	0.8915	0.0227	0.0217	0.0222	0.0212	0.0208
0.0	0.0	0.0	-1993.9312	-532.7581	NaN	NaN	0.2109	0.8913	0.0227	0.0217	0.0222	0.0213	0.0208
0.0	0.0	0.0	-1227.9312	1137.2419	NaN	NaN	-0.3	0.8914	0.0227	0.0217	0.0222	0.0212	0.0209
0.0	0.0	0.0	-809.9312	311.2419	NaN	NaN	-0.3	0.891	0.0227	0.0218	0.0223	0.0211	0.021
0.0	0.0	0.0	-1449.9312	-307.7581	NaN	NaN	0.1751	0.8909	0.0227	0.022	0.0223	0.021	0.0211
0.0	0.0	0.0	-2280.9312	679.2419	NaN	NaN	-0.3	0.8914	0.0226	0.0219	0.0222	0.0208	0.0211
0.0	0.0	0.0	-3021.9312	-1165.7581	NaN	NaN	0.2784	0.8915	0.0225	0.022	0.0221	0.0207	0.0212
0.0	0.0	0.0	-2126.9312	1677.2419	NaN	NaN	-0.3	0.8923	0.0223	0.0218	0.0219	0.0206	0.0211
0.0	0.0	0.0	-507.9312	140.2419	NaN	NaN	-0.3	0.8928	0.0221	0.0217	0.0218	0.0205	0.0211
0.0	0.0	0.0	-1853.9312	2028.2419	NaN	NaN	1.3	0.893	0.0221	0.0216	0.0217	0.0205	0.0211
0.0	0.0	0.0	-217.9312	916.2419	NaN	NaN	1.3	0.8933	0.022	0.0216	0.0216	0.0205	0.0211
0.0	0.0	0.0	-254.9312	-2961.7581	NaN	NaN	0.9207	0.8927	0.022	0.0217	0.0216	0.0206	0.0213
0.0	0.0	0.0	-1728.9312	1200.2419	NaN	NaN	-0.3	0.8941	0.0217	0.0212	0.0213	0.0206	0.0211
0.0	0.0	0.0	-1756.9312	-1393.7581	NaN	NaN	0.4424	0.8925	0.0222	0.0215	0.0215	0.0209	0.0214
0.0	0.0	0.0	911.0688	-1566.7581	NaN	NaN	1.3	0.8925	0.0224	0.0215	0.0213	0.0209	0.0215
0.0	0.0	0.0	-2.9312	1239.2419	NaN	NaN	1.0024	0.893	0.0222	0.0213	0.0212	0.0209	0.0213
0.0	0.0	0.0	-854.9312	-1520.7581	NaN	NaN	0.6401	0.893	0.0222	0.0214	0.0213	0.021	0.0212
0.0	0.0	0.0	-2736.9312	-260.7581	NaN	NaN	0.087	0.8931	0.0221	0.0215	0.0214	0.021	0.021
0.0	0.0	0.0	-1866.9312	-991.7581	NaN	NaN	0.3469	0.8937	0.0219	0.0213	0.0213	0.021	0.0208
0.0	0.0	0.0	-1895.9312	-363.7581	NaN	NaN	0.161	0.8934	0.0218	0.0215	0.0215	0.0211	0.0207
0.0	0.0	0.0	-3385.9312	-270.7581	NaN	NaN	0.074	0.8935	0.0216	0.0215	0.0217	0.0211	0.0206
0.0	0.0	0.0	-2035.9312	1732.2419	NaN	NaN	-0.3	0.8937	0.0214	0.0214	0.0219	0.021	0.0205
0.0	0.0	0.0	-2115.9312	-1634.7581	NaN	NaN	0.4359	0.8944	0.0211	0.021	0.0221	0.0209	0.0204
0.0	0.0	0.0	-989.9312	664.2419	NaN	NaN	-0.3	0.8952	0.021	0.0208	0.022	0.0207	0.0203
0.0	0.0	0.0	-1482.9312	-2762.7581	NaN	NaN	0.6507	0.8952	0.0209	0.0208	0.022	0.0207	0.0203
0.0	0.0	0.0	-2841.9312	268.2419	NaN	NaN	-0.1042	0.894	0.0211	0.0211	0.0222	0.0211	0.0205
0.0	0.0	0.0	-3431.9312	-89.7581	NaN	NaN	0.0255	0.8954	0.021	0.0209	0.0217	0.0208	0.0201
0.0	0.0	0.0	-2117.9312	213.2419	NaN	NaN	-0.112	0.8837	0.0235	0.023	0.0236	0.0234	0.0228
0.0	0.0	0.0	-255.9312	-2241.7581	NaN	NaN	0.8975	0.9035	0.0197	0.0191	0.0205	0.0196	0.0176
