# Supplementary material for: DeepFRET, a software for rapid and automated single-molecule FRET data classification using deep learning
Source: eLife. 2020 Nov 3;9:e60404. doi: 10.7554/eLife.60404 (PMC7609065; doi:10.7554/eLife.60404)
Supplement: Figure 4—source data 1. [file elife-60404-fig4-data1.zip › Figure 4-source data 1/Fig_S4a/Traces/traces_all_n294/Traces_Fig2d_4mMAc_mov4_combined_tif_pair33.txt]

Exported by DeepFRET
Date: 2020-08-26, 18:13
Video filename: None
FRET pair #33
Bleaches at 65
D-Dexc-bg	A-Dexc-bg	A-Aexc-bg	D-Dexc-rw	A-Dexc-rw	A-Aexc-rw	S	E	p_bleached	p_aggregated	p_noisy	p_scrambled	p_static	p_dynamic
0.0	0.0	0.0	34925.7444	12688.1549	NaN	NaN	0.2665	0.0251	0.8877	0.0208	0.0242	0.0224	0.0198
0.0	0.0	0.0	33482.7444	9648.1549	NaN	NaN	0.2237	0.0213	0.8958	0.0192	0.0221	0.0214	0.0203
0.0	0.0	0.0	32090.7444	9384.1549	NaN	NaN	0.2263	0.0212	0.9019	0.0177	0.02	0.02	0.0192
0.0	0.0	0.0	32380.7444	10181.1549	NaN	NaN	0.2392	0.0216	0.8997	0.018	0.0199	0.0203	0.0204
0.0	0.0	0.0	34083.7444	11790.1549	NaN	NaN	0.257	0.0222	0.8949	0.0187	0.0207	0.0213	0.0221
0.0	0.0	0.0	34088.7444	9869.1549	NaN	NaN	0.2245	0.023	0.892	0.0193	0.021	0.0217	0.023
0.0	0.0	0.0	38877.7444	10535.1549	NaN	NaN	0.2132	0.0236	0.8896	0.0197	0.0213	0.0221	0.0237
0.0	0.0	0.0	30259.7444	8922.1549	NaN	NaN	0.2277	0.0241	0.888	0.0201	0.0215	0.0223	0.0239
0.0	0.0	0.0	29869.7444	11129.1549	NaN	NaN	0.2715	0.0242	0.8872	0.0202	0.0217	0.0224	0.0242
0.0	0.0	0.0	29147.7444	11262.1549	NaN	NaN	0.2787	0.0244	0.8867	0.0204	0.0217	0.0224	0.0242
0.0	0.0	0.0	33832.7444	9366.1549	NaN	NaN	0.2168	0.0246	0.8862	0.0206	0.0216	0.0224	0.0245
0.0	0.0	0.0	32374.7444	12948.1549	NaN	NaN	0.2857	0.0246	0.8863	0.0207	0.0214	0.0222	0.0248
0.0	0.0	0.0	29983.7444	9820.1549	NaN	NaN	0.2467	0.0247	0.8864	0.0207	0.0212	0.0219	0.0251
0.0	0.0	0.0	34566.7444	8624.1549	NaN	NaN	0.1997	0.0247	0.8877	0.0204	0.0208	0.0212	0.0251
0.0	0.0	0.0	34647.7444	8134.1549	NaN	NaN	0.1901	0.0246	0.8894	0.0199	0.0206	0.0203	0.0251
0.0	0.0	0.0	30967.7444	11830.1549	NaN	NaN	0.2764	0.024	0.8906	0.0195	0.021	0.0197	0.0252
0.0	0.0	0.0	27067.7444	10862.1549	NaN	NaN	0.2864	0.0243	0.892	0.019	0.021	0.0188	0.0249
0.0	0.0	0.0	29604.7444	9727.1549	NaN	NaN	0.2473	0.0239	0.8933	0.0187	0.0208	0.0185	0.0248
0.0	0.0	0.0	28302.7444	12952.1549	NaN	NaN	0.314	0.0236	0.8941	0.0187	0.0208	0.0186	0.0242
0.0	0.0	0.0	29429.7444	9953.1549	NaN	NaN	0.2527	0.0239	0.8937	0.0189	0.0206	0.0186	0.0242
0.0	0.0	0.0	26850.7444	11722.1549	NaN	NaN	0.3039	0.0237	0.8936	0.0193	0.0205	0.0188	0.0241
0.0	0.0	0.0	30820.7444	10967.1549	NaN	NaN	0.2624	0.0239	0.8924	0.0198	0.0203	0.0191	0.0244
0.0	0.0	0.0	34575.7444	10528.1549	NaN	NaN	0.2334	0.0239	0.8909	0.0203	0.0205	0.0196	0.0248
0.0	0.0	0.0	30746.7444	16182.1549	NaN	NaN	0.3448	0.0242	0.8892	0.0207	0.0209	0.0201	0.025
0.0	0.0	0.0	34007.7444	12591.1549	NaN	NaN	0.2702	0.0242	0.8885	0.0209	0.0212	0.0205	0.0248
0.0	0.0	0.0	37950.7444	12899.1549	NaN	NaN	0.2537	0.0242	0.887	0.0213	0.0216	0.0211	0.0248
0.0	0.0	0.0	32396.7444	10373.1549	NaN	NaN	0.2425	0.0242	0.8865	0.0213	0.022	0.0216	0.0245
0.0	0.0	0.0	32467.7444	9605.1549	NaN	NaN	0.2283	0.024	0.8861	0.0213	0.0223	0.022	0.0243
0.0	0.0	0.0	34385.7444	10696.1549	NaN	NaN	0.2373	0.0237	0.8867	0.0212	0.0225	0.0223	0.0237
0.0	0.0	0.0	30951.7444	8295.1549	NaN	NaN	0.2114	0.0236	0.8862	0.0212	0.0228	0.0227	0.0235
0.0	0.0	0.0	33091.7444	13029.1549	NaN	NaN	0.2825	0.0234	0.8863	0.0211	0.023	0.023	0.0232
0.0	0.0	0.0	31466.7444	4558.1549	NaN	NaN	0.1265	0.0236	0.8854	0.0213	0.0233	0.0234	0.0231
0.0	0.0	0.0	34302.7444	11226.1549	NaN	NaN	0.2466	0.0238	0.8842	0.0215	0.0236	0.0235	0.0233
0.0	0.0	0.0	33181.7444	11551.1549	NaN	NaN	0.2582	0.024	0.8839	0.0214	0.0237	0.0239	0.0231
0.0	0.0	0.0	26619.7444	9080.1549	NaN	NaN	0.2543	0.0243	0.8832	0.0214	0.0237	0.0241	0.0232
0.0	0.0	0.0	31174.7444	8751.1549	NaN	NaN	0.2192	0.0246	0.8825	0.0216	0.0238	0.0242	0.0234
0.0	0.0	0.0	24939.7444	7026.1549	NaN	NaN	0.2198	0.0248	0.8816	0.0217	0.0239	0.0244	0.0237
0.0	0.0	0.0	31983.7444	8182.1549	NaN	NaN	0.2037	0.0251	0.8807	0.0219	0.024	0.0245	0.0239
0.0	0.0	0.0	27640.7444	9289.1549	NaN	NaN	0.2515	0.0254	0.8792	0.0222	0.0241	0.0248	0.0243
0.0	0.0	0.0	24421.7444	11788.1549	NaN	NaN	0.3256	0.0257	0.8788	0.0222	0.0242	0.0248	0.0244
0.0	0.0	0.0	28172.7444	7301.1549	NaN	NaN	0.2058	0.0258	0.8784	0.0223	0.0241	0.0248	0.0245
0.0	0.0	0.0	31697.7444	10264.1549	NaN	NaN	0.2446	0.0257	0.878	0.0223	0.0243	0.025	0.0246
0.0	0.0	0.0	31175.7444	8499.1549	NaN	NaN	0.2142	0.0257	0.8781	0.0224	0.0243	0.025	0.0245
0.0	0.0	0.0	25571.7444	9309.1549	NaN	NaN	0.2669	0.0255	0.8784	0.0225	0.0242	0.025	0.0245
0.0	0.0	0.0	33306.7444	11847.1549	NaN	NaN	0.2624	0.0252	0.8793	0.0225	0.0239	0.0248	0.0244
0.0	0.0	0.0	25231.7444	9808.1549	NaN	NaN	0.2799	0.0248	0.8805	0.0224	0.0236	0.0245	0.0241
0.0	0.0	0.0	25253.7444	9663.1549	NaN	NaN	0.2767	0.0245	0.8813	0.0225	0.0233	0.0244	0.024
0.0	0.0	0.0	27087.7444	10315.1549	NaN	NaN	0.2758	0.0243	0.8818	0.0224	0.0231	0.0243	0.024
0.0	0.0	0.0	24596.7444	14719.1549	NaN	NaN	0.3744	0.0242	0.8823	0.0223	0.0229	0.0243	0.024
0.0	0.0	0.0	26138.7444	9506.1549	NaN	NaN	0.2667	0.024	0.8826	0.0223	0.0228	0.0243	0.0241
0.0	0.0	0.0	24988.7444	8198.1549	NaN	NaN	0.247	0.024	0.8823	0.0222	0.0228	0.0243	0.0244
0.0	0.0	0.0	24285.7444	10214.1549	NaN	NaN	0.2961	0.024	0.8822	0.0221	0.0228	0.0243	0.0246
0.0	0.0	0.0	27617.7444	3982.1549	NaN	NaN	0.126	0.0241	0.8814	0.0222	0.0229	0.0244	0.0251
0.0	0.0	0.0	24769.7444	12051.1549	NaN	NaN	0.3273	0.0242	0.8803	0.0222	0.023	0.0246	0.0257
0.0	0.0	0.0	26729.7444	9999.1549	NaN	NaN	0.2722	0.0243	0.879	0.0223	0.0233	0.0248	0.0263
0.0	0.0	0.0	24710.7444	10630.1549	NaN	NaN	0.3008	0.0242	0.878	0.0223	0.0237	0.025	0.0268
0.0	0.0	0.0	25707.7444	10020.1549	NaN	NaN	0.2805	0.0242	0.8776	0.0222	0.024	0.025	0.0271
0.0	0.0	0.0	23127.7444	10564.1549	NaN	NaN	0.3136	0.0239	0.8777	0.022	0.0242	0.0248	0.0273
0.0	0.0	0.0	24614.7444	12090.1549	NaN	NaN	0.3294	0.0234	0.8795	0.0215	0.0242	0.0246	0.0268
0.0	0.0	0.0	26847.7444	5988.1549	NaN	NaN	0.1824	0.0232	0.8805	0.0211	0.0242	0.0243	0.0268
0.0	0.0	0.0	23491.7444	11593.1549	NaN	NaN	0.3304	0.0231	0.8829	0.0205	0.0233	0.0238	0.0264
0.0	0.0	0.0	21313.7444	7973.1549	NaN	NaN	0.2722	0.0239	0.8835	0.0206	0.0228	0.0245	0.0248
0.0	0.0	0.0	17886.7444	4166.1549	NaN	NaN	0.1889	0.0411	0.8533	0.0233	0.0236	0.0293	0.0294
0.0	0.0	0.0	13196.7444	897.1549	NaN	NaN	0.0637	0.1835	0.6661	0.032	0.0245	0.0397	0.0542
0.0	0.0	0.0	11778.7444	331.1549	NaN	NaN	0.0273	0.3978	0.4391	0.033	0.029	0.0527	0.0484
0.0	0.0	0.0	13741.7444	5204.1549	NaN	NaN	0.2747	0.6407	0.2181	0.0291	0.0222	0.0505	0.0393
0.0	0.0	0.0	1486.7444	-504.8451	NaN	NaN	-0.3	0.779	0.0996	0.0244	0.0206	0.0462	0.0302
0.0	0.0	0.0	2944.7444	687.1549	NaN	NaN	0.1892	0.8146	0.0743	0.0221	0.021	0.0406	0.0275
0.0	0.0	0.0	1325.7444	1450.1549	NaN	NaN	0.5224	0.8379	0.0604	0.0217	0.022	0.033	0.0251
0.0	0.0	0.0	437.7444	1277.1549	NaN	NaN	0.7447	0.8691	0.0434	0.0214	0.0185	0.0249	0.0227
0.0	0.0	0.0	-573.2556	-1382.8451	NaN	NaN	0.7069	0.8691	0.0424	0.0218	0.0186	0.0251	0.023
0.0	0.0	0.0	-1670.2556	5090.1549	NaN	NaN	1.3	0.8657	0.043	0.0226	0.0191	0.0264	0.0232
0.0	0.0	0.0	1753.7444	3195.1549	NaN	NaN	0.6456	0.863	0.0443	0.023	0.0194	0.0277	0.0226
0.0	0.0	0.0	1059.7444	4427.1549	NaN	NaN	0.8069	0.8618	0.0448	0.0231	0.0199	0.0287	0.0217
0.0	0.0	0.0	114.7444	1447.1549	NaN	NaN	0.9265	0.8665	0.043	0.022	0.0197	0.0283	0.0205
0.0	0.0	0.0	606.7444	290.1549	NaN	NaN	0.3235	0.8703	0.0417	0.0212	0.0193	0.028	0.0196
0.0	0.0	0.0	2053.7444	2053.1549	NaN	NaN	0.4999	0.8649	0.044	0.0222	0.0201	0.0292	0.0197
0.0	0.0	0.0	1955.7444	-690.8451	NaN	NaN	-0.3	0.8722	0.0411	0.0208	0.0191	0.0281	0.0187
0.0	0.0	0.0	1649.7444	2236.1549	NaN	NaN	0.5755	0.8737	0.0398	0.0208	0.0193	0.0278	0.0185
0.0	0.0	0.0	-520.2556	-952.8451	NaN	NaN	0.6468	0.8786	0.0375	0.0204	0.0191	0.0266	0.0179
0.0	0.0	0.0	2316.7444	1687.1549	NaN	NaN	0.4214	0.8812	0.0357	0.0206	0.0192	0.0255	0.0178
0.0	0.0	0.0	-965.2556	1839.1549	NaN	NaN	1.3	0.8846	0.034	0.0207	0.019	0.0244	0.0174
0.0	0.0	0.0	3296.7444	-1037.8451	NaN	NaN	-0.3	0.8858	0.033	0.0212	0.0189	0.0237	0.0173
0.0	0.0	0.0	-190.2556	1783.1549	NaN	NaN	1.1194	0.8861	0.033	0.0217	0.0188	0.0235	0.017
0.0	0.0	0.0	1736.7444	3839.1549	NaN	NaN	0.6885	0.883	0.0345	0.0225	0.0192	0.0233	0.0174
0.0	0.0	0.0	-59.2556	-1075.8451	NaN	NaN	0.9478	0.8839	0.0347	0.0224	0.019	0.0231	0.0169
0.0	0.0	0.0	2369.7444	2331.1549	NaN	NaN	0.4959	0.8762	0.0398	0.0224	0.0199	0.0238	0.0179
0.0	0.0	0.0	-120.2556	-246.8451	NaN	NaN	0.6724	0.8742	0.0419	0.0221	0.0202	0.0238	0.0178
0.0	0.0	0.0	1263.7444	-27.8451	NaN	NaN	-0.0225	0.8677	0.0461	0.0219	0.0207	0.0249	0.0186
0.0	0.0	0.0	1949.7444	3017.1549	NaN	NaN	0.6075	0.8553	0.0542	0.0223	0.0217	0.0263	0.0202
0.0	0.0	0.0	-546.2556	314.1549	NaN	NaN	-0.3	0.8504	0.0581	0.0223	0.0219	0.0267	0.0205
0.0	0.0	0.0	2522.7444	3311.1549	NaN	NaN	0.5676	0.8366	0.0666	0.0236	0.0227	0.0278	0.0227
0.0	0.0	0.0	1040.7444	1683.1549	NaN	NaN	0.6179	0.8379	0.0667	0.0234	0.0224	0.0273	0.0223
0.0	0.0	0.0	47.7444	263.1549	NaN	NaN	0.8464	0.84	0.0659	0.0234	0.0221	0.0267	0.0219
0.0	0.0	0.0	-270.2556	217.1549	NaN	NaN	-0.3	0.8428	0.0649	0.0231	0.0219	0.0262	0.021
0.0	0.0	0.0	336.7444	3411.1549	NaN	NaN	0.9102	0.8302	0.0729	0.0243	0.0227	0.0273	0.0226
0.0	0.0	0.0	2808.7444	2399.1549	NaN	NaN	0.4607	0.8182	0.0811	0.0255	0.023	0.028	0.0242
0.0	0.0	0.0	2136.7444	3647.1549	NaN	NaN	0.6306	0.8039	0.0903	0.027	0.0237	0.0287	0.0263
0.0	0.0	0.0	799.7444	2306.1549	NaN	NaN	0.7425	0.8108	0.0868	0.0265	0.023	0.0275	0.0253
0.0	0.0	0.0	2076.7444	1440.1549	NaN	NaN	0.4095	0.8014	0.0928	0.0276	0.0233	0.0281	0.0269
0.0	0.0	0.0	234.7444	1871.1549	NaN	NaN	0.8885	0.8041	0.0915	0.0274	0.0227	0.0277	0.0266
0.0	0.0	0.0	1524.7444	2033.1549	NaN	NaN	0.5714	0.8057	0.0905	0.0271	0.0224	0.0277	0.0267
0.0	0.0	0.0	2495.7444	1898.1549	NaN	NaN	0.432	0.8207	0.0813	0.0254	0.0215	0.0259	0.0252
0.0	0.0	0.0	-322.2556	-376.8451	NaN	NaN	0.539	0.8341	0.073	0.0242	0.0207	0.0241	0.0239
0.0	0.0	0.0	1998.7444	1573.1549	NaN	NaN	0.4404	0.8371	0.0706	0.0245	0.0207	0.0228	0.0243
0.0	0.0	0.0	1664.7444	-1025.8451	NaN	NaN	-0.3	0.8477	0.0635	0.0245	0.0201	0.0211	0.0231
0.0	0.0	0.0	1550.7444	147.1549	NaN	NaN	0.0867	0.8421	0.0661	0.0257	0.0206	0.021	0.0244
0.0	0.0	0.0	4288.7444	1256.1549	NaN	NaN	0.2265	0.8393	0.067	0.027	0.0201	0.021	0.0256
0.0	0.0	0.0	10181.7444	2771.1549	NaN	NaN	0.2139	0.8239	0.0749	0.0289	0.0218	0.0213	0.0292
0.0	0.0	0.0	3807.7444	1562.1549	NaN	NaN	0.2909	0.8526	0.0578	0.0266	0.0197	0.0184	0.0249
0.0	0.0	0.0	9150.7444	1868.1549	NaN	NaN	0.1695	0.8446	0.0615	0.0279	0.0213	0.0185	0.0263
0.0	0.0	0.0	5547.7444	789.1549	NaN	NaN	0.1245	0.859	0.0541	0.0262	0.0195	0.0172	0.024
0.0	0.0	0.0	8403.7444	3883.1549	NaN	NaN	0.316	0.8341	0.0664	0.0301	0.0225	0.0187	0.0282
0.0	0.0	0.0	4189.7444	620.1549	NaN	NaN	0.1289	0.8587	0.0537	0.026	0.0206	0.017	0.0241
0.0	0.0	0.0	1568.7444	934.1549	NaN	NaN	0.3732	0.8579	0.0533	0.0262	0.0212	0.0174	0.024
0.0	0.0	0.0	1911.7444	1927.1549	NaN	NaN	0.502	0.8624	0.0506	0.0252	0.0211	0.0177	0.0231
0.0	0.0	0.0	269.7444	623.1549	NaN	NaN	0.6979	0.8684	0.0471	0.0243	0.0202	0.0181	0.0219
0.0	0.0	0.0	2107.7444	278.1549	NaN	NaN	0.1166	0.8659	0.0485	0.0248	0.0203	0.0186	0.0219
0.0	0.0	0.0	889.7444	864.1549	NaN	NaN	0.4927	0.8652	0.049	0.0251	0.0201	0.019	0.0216
0.0	0.0	0.0	1051.7444	273.1549	NaN	NaN	0.2062	0.8613	0.0508	0.0258	0.0206	0.0194	0.0221
0.0	0.0	0.0	101.7444	-984.8451	NaN	NaN	1.1152	0.8685	0.0475	0.0244	0.0195	0.0191	0.021
0.0	0.0	0.0	1988.7444	2860.1549	NaN	NaN	0.5899	0.8574	0.0531	0.0265	0.0207	0.0201	0.0223
0.0	0.0	0.0	1613.7444	2329.1549	NaN	NaN	0.5907	0.8539	0.055	0.027	0.0207	0.0205	0.0229
0.0	0.0	0.0	1655.7444	3004.1549	NaN	NaN	0.6447	0.8469	0.0586	0.028	0.0214	0.0215	0.0236
0.0	0.0	0.0	2670.7444	2532.1549	NaN	NaN	0.4867	0.8453	0.0597	0.0279	0.0213	0.022	0.0239
0.0	0.0	0.0	1689.7444	2900.1549	NaN	NaN	0.6319	0.8455	0.0596	0.0275	0.0219	0.0218	0.0237
0.0	0.0	0.0	-449.2556	555.1549	NaN	NaN	1.3	0.8638	0.0497	0.0246	0.0204	0.0203	0.0211
0.0	0.0	0.0	614.7444	-2159.8451	NaN	NaN	1.3	0.8744	0.0444	0.0228	0.0191	0.0196	0.0197
0.0	0.0	0.0	1308.7444	2867.1549	NaN	NaN	0.6866	0.8601	0.0514	0.0254	0.0208	0.0209	0.0214
0.0	0.0	0.0	1778.7444	-151.8451	NaN	NaN	-0.0933	0.8597	0.0517	0.0255	0.0205	0.0211	0.0215
0.0	0.0	0.0	1913.7444	4018.1549	NaN	NaN	0.6774	0.852	0.0549	0.0271	0.0218	0.0213	0.0228
0.0	0.0	0.0	-133.2556	-928.8451	NaN	NaN	0.8745	0.8631	0.0486	0.0253	0.0208	0.0206	0.0215
0.0	0.0	0.0	1171.7444	1456.1549	NaN	NaN	0.5541	0.8597	0.0497	0.0262	0.0214	0.0209	0.0221
0.0	0.0	0.0	1500.7444	1125.1549	NaN	NaN	0.4285	0.8602	0.0495	0.0264	0.021	0.0208	0.0222
0.0	0.0	0.0	1466.7444	-317.8451	NaN	NaN	-0.2767	0.8553	0.0515	0.0275	0.022	0.0211	0.0226
0.0	0.0	0.0	35.7444	295.1549	NaN	NaN	0.892	0.8616	0.0487	0.0267	0.0207	0.0207	0.0217
0.0	0.0	0.0	40.7444	4182.1549	NaN	NaN	0.9904	0.8452	0.0568	0.0301	0.0228	0.0213	0.0238
0.0	0.0	0.0	245.7444	1617.1549	NaN	NaN	0.8681	0.8559	0.0513	0.0281	0.0216	0.0206	0.0225
0.0	0.0	0.0	836.7444	1881.1549	NaN	NaN	0.6921	0.8542	0.0511	0.0285	0.0226	0.0206	0.023
0.0	0.0	0.0	-881.2556	1410.1549	NaN	NaN	1.3	0.8613	0.0468	0.027	0.022	0.0203	0.0226
0.0	0.0	0.0	-151.2556	1884.1549	NaN	NaN	1.0873	0.8611	0.0457	0.0268	0.023	0.0204	0.023
0.0	0.0	0.0	-998.2556	-358.8451	NaN	NaN	0.2644	0.8718	0.0393	0.0244	0.0221	0.0203	0.0222
0.0	0.0	0.0	661.7444	-855.8451	NaN	NaN	1.3	0.873	0.0375	0.0239	0.0225	0.0206	0.0225
0.0	0.0	0.0	-1069.2556	1172.1549	NaN	NaN	1.3	0.8776	0.0349	0.0228	0.0221	0.0204	0.0223
0.0	0.0	0.0	138.7444	-586.8451	NaN	NaN	1.3	0.8752	0.0355	0.023	0.0227	0.0206	0.023
0.0	0.0	0.0	76.7444	-2174.8451	NaN	NaN	1.0366	0.8794	0.0335	0.0221	0.022	0.0205	0.0224
0.0	0.0	0.0	-915.2556	923.1549	NaN	NaN	1.3	0.8771	0.0348	0.0226	0.0223	0.0205	0.0228
0.0	0.0	0.0	-187.2556	1721.1549	NaN	NaN	1.1221	0.8697	0.0382	0.0238	0.0234	0.0207	0.0242
0.0	0.0	0.0	470.7444	2269.1549	NaN	NaN	0.8282	0.8707	0.0377	0.0237	0.023	0.0204	0.0245
0.0	0.0	0.0	210.7444	2570.1549	NaN	NaN	0.9242	0.8645	0.0402	0.0247	0.0239	0.0202	0.0265
0.0	0.0	0.0	2270.7444	1063.1549	NaN	NaN	0.3189	0.8696	0.0377	0.0238	0.0232	0.0201	0.0256
0.0	0.0	0.0	2090.7444	4545.1549	NaN	NaN	0.6849	0.8713	0.0366	0.0237	0.0228	0.0197	0.0259
0.0	0.0	0.0	913.7444	3414.1549	NaN	NaN	0.7889	0.8679	0.0372	0.0243	0.0237	0.0201	0.0267
0.0	0.0	0.0	140.7444	247.1549	NaN	NaN	0.6372	0.8788	0.0317	0.0226	0.0221	0.0206	0.0243
0.0	0.0	0.0	877.7444	2140.1549	NaN	NaN	0.7092	0.878	0.0315	0.0227	0.0223	0.0209	0.0246
0.0	0.0	0.0	952.7444	-1430.8451	NaN	NaN	1.3	0.8831	0.0295	0.0217	0.0215	0.0209	0.0233
0.0	0.0	0.0	1245.7444	-77.8451	NaN	NaN	-0.0667	0.8864	0.0279	0.0213	0.021	0.0207	0.0228
0.0	0.0	0.0	696.7444	1661.1549	NaN	NaN	0.7045	0.8855	0.0278	0.0216	0.0214	0.0205	0.0233
0.0	0.0	0.0	582.7444	-718.8451	NaN	NaN	1.3	0.8872	0.0269	0.0212	0.0211	0.0205	0.023
0.0	0.0	0.0	408.7444	-788.8451	NaN	NaN	1.3	0.8916	0.0252	0.0207	0.0203	0.0201	0.0221
0.0	0.0	0.0	2027.7444	181.1549	NaN	NaN	0.082	0.8916	0.025	0.0207	0.0204	0.0199	0.0224
0.0	0.0	0.0	-135.2556	-686.8451	NaN	NaN	0.8355	0.8948	0.0239	0.0202	0.0198	0.0197	0.0216
0.0	0.0	0.0	1782.7444	2035.1549	NaN	NaN	0.5331	0.8947	0.0238	0.0203	0.0198	0.0196	0.0219
0.0	0.0	0.0	1641.7444	220.1549	NaN	NaN	0.1182	0.8958	0.0235	0.0201	0.0195	0.0195	0.0215
0.0	0.0	0.0	1103.7444	-365.8451	NaN	NaN	-0.3	0.8961	0.0234	0.0201	0.0194	0.0194	0.0215
0.0	0.0	0.0	555.7444	1811.1549	NaN	NaN	0.7652	0.8963	0.0233	0.0204	0.0196	0.0189	0.0215
0.0	0.0	0.0	3248.7444	2613.1549	NaN	NaN	0.4458	0.8948	0.0237	0.0208	0.02	0.0187	0.022
0.0	0.0	0.0	523.7444	4039.1549	NaN	NaN	0.8852	0.8949	0.0237	0.0207	0.02	0.0188	0.0219
0.0	0.0	0.0	1163.7444	940.1549	NaN	NaN	0.4469	0.8957	0.0234	0.0205	0.0199	0.0189	0.0216
0.0	0.0	0.0	-403.2556	2361.1549	NaN	NaN	1.206	0.8962	0.0233	0.0204	0.0198	0.019	0.0214
0.0	0.0	0.0	-198.2556	2425.1549	NaN	NaN	1.089	0.8964	0.0232	0.0204	0.0197	0.019	0.0213
0.0	0.0	0.0	980.7444	591.1549	NaN	NaN	0.3761	0.8968	0.0231	0.0202	0.0196	0.0191	0.0211
0.0	0.0	0.0	-849.2556	716.1549	NaN	NaN	-0.3	0.8977	0.0228	0.02	0.0194	0.0192	0.0209
0.0	0.0	0.0	413.7444	2031.1549	NaN	NaN	0.8308	0.8978	0.0227	0.0203	0.0193	0.0188	0.0211
0.0	0.0	0.0	-1836.2556	1853.1549	NaN	NaN	1.3	0.8993	0.0222	0.0203	0.0191	0.0182	0.0209
0.0	0.0	0.0	705.7444	2444.1549	NaN	NaN	0.7759	0.9007	0.0216	0.0206	0.0193	0.0172	0.0206
0.0	0.0	0.0	270.7444	5262.1549	NaN	NaN	0.9511	0.9025	0.0214	0.0205	0.0193	0.0161	0.0201
0.0	0.0	0.0	1806.7444	1186.1549	NaN	NaN	0.3963	0.9022	0.0216	0.0206	0.0194	0.0163	0.02
0.0	0.0	0.0	1869.7444	2252.1549	NaN	NaN	0.5464	0.9012	0.0217	0.0207	0.0195	0.0168	0.0201
0.0	0.0	0.0	-588.2556	1418.1549	NaN	NaN	1.3	0.9011	0.0219	0.0205	0.0192	0.0172	0.0201
0.0	0.0	0.0	37.7444	-1745.8451	NaN	NaN	1.0221	0.902	0.0215	0.0203	0.0191	0.0172	0.0198
0.0	0.0	0.0	-238.2556	2488.1549	NaN	NaN	1.1059	0.9021	0.0213	0.0207	0.0197	0.0166	0.0196
0.0	0.0	0.0	1516.7444	1891.1549	NaN	NaN	0.5549	0.9013	0.0216	0.0209	0.0201	0.0165	0.0197
0.0	0.0	0.0	747.7444	-1180.8451	NaN	NaN	1.3	0.9033	0.021	0.0205	0.0196	0.0163	0.0192
0.0	0.0	0.0	-886.2556	3290.1549	NaN	NaN	1.3	0.9021	0.0211	0.0213	0.0204	0.0159	0.0192
0.0	0.0	0.0	1444.7444	2551.1549	NaN	NaN	0.6384	0.9019	0.0215	0.0214	0.0204	0.0155	0.0192
0.0	0.0	0.0	-589.2556	2878.1549	NaN	NaN	1.2574	0.9038	0.0209	0.0211	0.02	0.0155	0.0188
0.0	0.0	0.0	1806.7444	491.1549	NaN	NaN	0.2137	0.9023	0.0214	0.0216	0.0204	0.0153	0.019
0.0	0.0	0.0	-267.2556	2374.1549	NaN	NaN	1.1268	0.9033	0.0212	0.0215	0.0203	0.0151	0.0186
0.0	0.0	0.0	1686.7444	4603.1549	NaN	NaN	0.7318	0.9013	0.0219	0.022	0.0207	0.0151	0.0189
0.0	0.0	0.0	877.7444	1871.1549	NaN	NaN	0.6807	0.9016	0.0218	0.0216	0.0206	0.0157	0.0186
0.0	0.0	0.0	-278.2556	276.1549	NaN	NaN	-0.3	0.9031	0.0211	0.0213	0.0204	0.0158	0.0183
0.0	0.0	0.0	12.7444	4453.1549	NaN	NaN	0.9971	0.9008	0.0218	0.0223	0.0211	0.0155	0.0184
0.0	0.0	0.0	686.7444	235.1549	NaN	NaN	0.2551	0.9026	0.0213	0.0218	0.0209	0.0154	0.018
0.0	0.0	0.0	354.7444	227.1549	NaN	NaN	0.3904	0.9003	0.0217	0.0228	0.0216	0.0154	0.0182
0.0	0.0	0.0	310.7444	1479.1549	NaN	NaN	0.8264	0.902	0.0213	0.0226	0.0213	0.0149	0.0178
0.0	0.0	0.0	1076.7444	2833.1549	NaN	NaN	0.7246	0.8971	0.0227	0.0242	0.0225	0.015	0.0185
0.0	0.0	0.0	1368.7444	567.1549	NaN	NaN	0.293	0.9012	0.0215	0.0232	0.0216	0.0147	0.0178
0.0	0.0	0.0	1198.7444	2774.1549	NaN	NaN	0.6983	0.8961	0.0229	0.0249	0.0229	0.0146	0.0185
0.0	0.0	0.0	1898.7444	403.1549	NaN	NaN	0.1751	0.9003	0.0218	0.0237	0.0219	0.0144	0.0179
0.0	0.0	0.0	1913.7444	1838.1549	NaN	NaN	0.4899	0.895	0.0234	0.0253	0.0232	0.0143	0.0187
0.0	0.0	0.0	1217.7444	-465.8451	NaN	NaN	-0.3	0.8985	0.0225	0.0241	0.0226	0.0144	0.018
0.0	0.0	0.0	1583.7444	2432.1549	NaN	NaN	0.6056	0.8971	0.0227	0.0245	0.023	0.0144	0.0182
0.0	0.0	0.0	184.7444	4122.1549	NaN	NaN	0.9571	0.8954	0.0234	0.0248	0.0234	0.0147	0.0182
0.0	0.0	0.0	-601.2556	39.1549	NaN	NaN	-0.0697	0.8986	0.0222	0.0238	0.0226	0.015	0.0178
0.0	0.0	0.0	2238.7444	2207.1549	NaN	NaN	0.4964	0.8977	0.0223	0.0242	0.0229	0.015	0.018
0.0	0.0	0.0	2275.7444	466.1549	NaN	NaN	0.17	0.897	0.0226	0.0243	0.023	0.0151	0.0181
0.0	0.0	0.0	979.7444	559.1549	NaN	NaN	0.3633	0.8983	0.0221	0.0237	0.0226	0.0152	0.018
0.0	0.0	0.0	1018.7444	2087.1549	NaN	NaN	0.672	0.8972	0.0224	0.024	0.023	0.0152	0.0182
0.0	0.0	0.0	1883.7444	641.1549	NaN	NaN	0.2539	0.8974	0.0225	0.0239	0.023	0.015	0.0182
0.0	0.0	0.0	-120.2556	4318.1549	NaN	NaN	1.0286	0.8962	0.0229	0.0243	0.0234	0.015	0.0183
0.0	0.0	0.0	829.7444	3684.1549	NaN	NaN	0.8162	0.8958	0.0231	0.0243	0.0234	0.0151	0.0183
0.0	0.0	0.0	1699.7444	3792.1549	NaN	NaN	0.6905	0.8947	0.0235	0.0242	0.0235	0.0156	0.0186
0.0	0.0	0.0	1194.7444	1896.1549	NaN	NaN	0.6135	0.897	0.0229	0.0228	0.0225	0.0162	0.0186
0.0	0.0	0.0	-72.2556	-4.8451	NaN	NaN	0.0628	0.8985	0.0228	0.0215	0.0217	0.0168	0.0187
0.0	0.0	0.0	1081.7444	-2607.8451	NaN	NaN	1.3	0.899	0.0225	0.0212	0.0215	0.0171	0.0187
0.0	0.0	0.0	1555.7444	-363.8451	NaN	NaN	-0.3	0.898	0.0224	0.0219	0.0221	0.0169	0.0188
0.0	0.0	0.0	1157.7444	1479.1549	NaN	NaN	0.5609	0.8964	0.0228	0.0224	0.0225	0.0169	0.019
0.0	0.0	0.0	504.7444	240.1549	NaN	NaN	0.3224	0.8976	0.0225	0.022	0.022	0.017	0.0189
0.0	0.0	0.0	28.7444	2014.1549	NaN	NaN	0.9859	0.8958	0.0231	0.0222	0.0224	0.0173	0.0192
0.0	0.0	0.0	1947.7444	-312.8451	NaN	NaN	-0.1914	0.898	0.0228	0.0211	0.0215	0.0176	0.019
0.0	0.0	0.0	-213.2556	286.1549	NaN	NaN	1.3	0.8983	0.0227	0.0206	0.0211	0.0181	0.0191
0.0	0.0	0.0	1238.7444	7.1549	NaN	NaN	0.0057	0.8983	0.0227	0.0205	0.0212	0.0182	0.0191
0.0	0.0	0.0	1019.7444	383.1549	NaN	NaN	0.2731	0.8978	0.0228	0.0207	0.0215	0.0181	0.019
0.0	0.0	0.0	589.7444	3108.1549	NaN	NaN	0.8405	0.8974	0.023	0.0208	0.0216	0.0182	0.0191
0.0	0.0	0.0	1463.7444	2693.1549	NaN	NaN	0.6479	0.8972	0.0231	0.0205	0.0214	0.0187	0.0192
0.0	0.0	0.0	-792.2556	11.1549	NaN	NaN	-0.0143	0.8978	0.0229	0.0202	0.0212	0.0188	0.0191
0.0	0.0	0.0	-1118.2556	7209.1549	NaN	NaN	1.1836	0.8952	0.0235	0.0208	0.022	0.019	0.0194
0.0	0.0	0.0	1045.7444	1208.1549	NaN	NaN	0.536	0.8978	0.0231	0.0199	0.021	0.0191	0.0191
0.0	0.0	0.0	850.7444	-31.8451	NaN	NaN	-0.0389	0.897	0.0231	0.02	0.021	0.0195	0.0193
0.0	0.0	0.0	170.7444	-2924.8451	NaN	NaN	1.062	0.8976	0.023	0.0198	0.0208	0.0195	0.0194
0.0	0.0	0.0	-532.2556	3301.1549	NaN	NaN	1.1922	0.8973	0.0227	0.0203	0.0213	0.0193	0.0192
0.0	0.0	0.0	886.7444	448.1549	NaN	NaN	0.3357	0.8981	0.0224	0.0202	0.0211	0.0191	0.0191
0.0	0.0	0.0	465.7444	-1608.8451	NaN	NaN	1.3	0.8986	0.0222	0.0202	0.021	0.019	0.019
0.0	0.0	0.0	640.7444	1216.1549	NaN	NaN	0.6549	0.8987	0.0221	0.0204	0.0212	0.0188	0.0189
0.0	0.0	0.0	-235.2556	-1378.8451	NaN	NaN	0.8542	0.8998	0.0218	0.0202	0.0208	0.0186	0.0187
0.0	0.0	0.0	1714.7444	-154.8451	NaN	NaN	-0.0993	0.8996	0.0218	0.0203	0.0208	0.0186	0.0189
0.0	0.0	0.0	148.7444	2290.1549	NaN	NaN	0.939	0.8998	0.0218	0.0204	0.0207	0.0185	0.0188
0.0	0.0	0.0	-677.2556	-743.8451	NaN	NaN	0.5234	0.8997	0.0219	0.0204	0.0206	0.0185	0.0189
0.0	0.0	0.0	-637.2556	1104.1549	NaN	NaN	1.3	0.8992	0.022	0.0206	0.0207	0.0185	0.0191
0.0	0.0	0.0	2235.7444	-42.8451	NaN	NaN	-0.0195	0.8988	0.0221	0.0207	0.0207	0.0185	0.0191
0.0	0.0	0.0	-311.2556	1662.1549	NaN	NaN	1.2304	0.8982	0.0223	0.0208	0.0207	0.0186	0.0193
0.0	0.0	0.0	89.7444	2535.1549	NaN	NaN	0.9658	0.8978	0.0224	0.021	0.0208	0.0186	0.0194
0.0	0.0	0.0	-1642.2556	3601.1549	NaN	NaN	1.3	0.8978	0.0224	0.0211	0.0208	0.0185	0.0194
0.0	0.0	0.0	371.7444	1692.1549	NaN	NaN	0.8199	0.8975	0.0225	0.0211	0.0208	0.0186	0.0196
0.0	0.0	0.0	215.7444	2790.1549	NaN	NaN	0.9282	0.8974	0.0225	0.0211	0.0208	0.0185	0.0196
0.0	0.0	0.0	165.7444	3224.1549	NaN	NaN	0.9511	0.8972	0.0226	0.0209	0.0207	0.0187	0.0198
0.0	0.0	0.0	-766.2556	3728.1549	NaN	NaN	1.2587	0.8969	0.0227	0.0209	0.0207	0.0189	0.0199
0.0	0.0	0.0	905.7444	1966.1549	NaN	NaN	0.6846	0.8966	0.0228	0.0208	0.0207	0.019	0.02
0.0	0.0	0.0	-1109.2556	2470.1549	NaN	NaN	1.3	0.8968	0.0227	0.0207	0.0207	0.0191	0.02
0.0	0.0	0.0	1388.7444	1885.1549	NaN	NaN	0.5758	0.8965	0.0228	0.0207	0.0208	0.0191	0.02
0.0	0.0	0.0	330.7444	469.1549	NaN	NaN	0.5865	0.8967	0.0229	0.0206	0.0207	0.0191	0.02
0.0	0.0	0.0	-470.2556	1208.1549	NaN	NaN	1.3	0.8967	0.0229	0.0206	0.0206	0.0192	0.02
0.0	0.0	0.0	296.7444	1935.1549	NaN	NaN	0.867	0.8967	0.0228	0.0207	0.0206	0.0191	0.02
0.0	0.0	0.0	1469.7444	2602.1549	NaN	NaN	0.6391	0.8964	0.0229	0.021	0.0208	0.019	0.02
0.0	0.0	0.0	-1618.2556	2262.1549	NaN	NaN	1.3	0.8967	0.023	0.0207	0.0206	0.019	0.02
0.0	0.0	0.0	1355.7444	3596.1549	NaN	NaN	0.7262	0.8961	0.0232	0.0206	0.0206	0.0193	0.0201
0.0	0.0	0.0	1213.7444	-204.8451	NaN	NaN	-0.203	0.896	0.0232	0.0205	0.0207	0.0196	0.0201
0.0	0.0	0.0	-1056.2556	-310.8451	NaN	NaN	0.2274	0.8951	0.0232	0.0206	0.0209	0.0198	0.0202
0.0	0.0	0.0	-979.2556	2331.1549	NaN	NaN	1.3	0.8951	0.0231	0.0207	0.021	0.0198	0.0203
0.0	0.0	0.0	640.7444	-389.8451	NaN	NaN	-0.3	0.8949	0.0231	0.0208	0.0211	0.0199	0.0203
0.0	0.0	0.0	1253.7444	463.1549	NaN	NaN	0.2698	0.8949	0.023	0.0209	0.0211	0.0198	0.0203
0.0	0.0	0.0	1021.7444	932.1549	NaN	NaN	0.4771	0.8951	0.0229	0.0208	0.0212	0.0197	0.0202
0.0	0.0	0.0	339.7444	228.1549	NaN	NaN	0.4018	0.8953	0.0228	0.0207	0.0214	0.0197	0.0201
0.0	0.0	0.0	462.7444	-2988.8451	NaN	NaN	1.1832	0.8951	0.0227	0.0207	0.0216	0.0197	0.0201
0.0	0.0	0.0	-1122.2556	1576.1549	NaN	NaN	1.3	0.8956	0.0226	0.0207	0.0215	0.0196	0.02
0.0	0.0	0.0	-236.2556	1136.1549	NaN	NaN	1.2625	0.896	0.0225	0.0207	0.0214	0.0195	0.0199
0.0	0.0	0.0	-574.2556	2094.1549	NaN	NaN	1.3	0.8961	0.0225	0.0206	0.0215	0.0195	0.0198
0.0	0.0	0.0	-1667.2556	286.1549	NaN	NaN	-0.2072	0.8963	0.0225	0.0204	0.0216	0.0195	0.0197
0.0	0.0	0.0	-329.2556	345.1549	NaN	NaN	1.3	0.8964	0.0225	0.0204	0.0215	0.0195	0.0196
0.0	0.0	0.0	-479.2556	-85.8451	NaN	NaN	0.1519	0.8962	0.0225	0.0205	0.0215	0.0195	0.0197
0.0	0.0	0.0	851.7444	1596.1549	NaN	NaN	0.6521	0.8968	0.0223	0.0207	0.0211	0.0193	0.0198
0.0	0.0	0.0	725.7444	1148.1549	NaN	NaN	0.6127	0.8974	0.0222	0.0208	0.0207	0.0191	0.0198
0.0	0.0	0.0	2018.7444	1781.1549	NaN	NaN	0.4687	0.8975	0.0223	0.0208	0.0205	0.019	0.0198
0.0	0.0	0.0	1194.7444	2071.1549	NaN	NaN	0.6342	0.8969	0.0226	0.0206	0.0206	0.0193	0.02
0.0	0.0	0.0	-950.2556	1614.1549	NaN	NaN	1.3	0.8964	0.0228	0.0206	0.0208	0.0194	0.02
0.0	0.0	0.0	-208.2556	2212.1549	NaN	NaN	1.1039	0.8962	0.0228	0.0206	0.0208	0.0194	0.0201
0.0	0.0	0.0	-329.2556	3021.1549	NaN	NaN	1.1223	0.8965	0.0228	0.0206	0.0207	0.0193	0.0201
0.0	0.0	0.0	751.7444	1423.1549	NaN	NaN	0.6544	0.8967	0.0227	0.0206	0.0206	0.0193	0.0201
0.0	0.0	0.0	763.7444	-397.8451	NaN	NaN	-0.3	0.8968	0.0227	0.0205	0.0207	0.0193	0.02
0.0	0.0	0.0	795.7444	1533.1549	NaN	NaN	0.6583	0.8969	0.0227	0.0205	0.0207	0.0192	0.02
0.0	0.0	0.0	-1734.2556	2224.1549	NaN	NaN	1.3	0.8969	0.0227	0.0204	0.0207	0.0193	0.02
0.0	0.0	0.0	11.7444	243.1549	NaN	NaN	0.9539	0.8971	0.0226	0.0204	0.0206	0.0193	0.02
0.0	0.0	0.0	532.7444	2962.1549	NaN	NaN	0.8476	0.8971	0.0226	0.0205	0.0205	0.0192	0.02
0.0	0.0	0.0	1437.7444	1620.1549	NaN	NaN	0.5298	0.8974	0.0226	0.0204	0.0205	0.0192	0.02
0.0	0.0	0.0	2489.7444	147.1549	NaN	NaN	0.0558	0.8971	0.0226	0.0204	0.0207	0.0193	0.02
0.0	0.0	0.0	-1277.2556	2846.1549	NaN	NaN	1.3	0.8967	0.0227	0.0204	0.0208	0.0194	0.02
0.0	0.0	0.0	1229.7444	-30.8451	NaN	NaN	-0.0257	0.8964	0.0227	0.0204	0.021	0.0195	0.0201
0.0	0.0	0.0	-311.2556	2173.1549	NaN	NaN	1.1672	0.8963	0.0227	0.0205	0.021	0.0194	0.0201
0.0	0.0	0.0	50.7444	3089.1549	NaN	NaN	0.9838	0.8965	0.0227	0.0205	0.0209	0.0193	0.0201
0.0	0.0	0.0	-1643.2556	105.1549	NaN	NaN	-0.0684	0.8969	0.0224	0.0204	0.0212	0.0192	0.0199
0.0	0.0	0.0	1307.7444	591.1549	NaN	NaN	0.3113	0.8968	0.0224	0.0204	0.0213	0.0192	0.0199
0.0	0.0	0.0	-1939.2556	585.1549	NaN	NaN	-0.3	0.8976	0.0222	0.0202	0.0213	0.019	0.0196
0.0	0.0	0.0	672.7444	-792.8451	NaN	NaN	1.3	0.898	0.022	0.0202	0.0212	0.019	0.0195
0.0	0.0	0.0	-107.2556	942.1549	NaN	NaN	1.1285	0.8981	0.022	0.0203	0.0211	0.0189	0.0196
0.0	0.0	0.0	1155.7444	-931.8451	NaN	NaN	-0.3	0.8987	0.0218	0.0202	0.021	0.0188	0.0195
0.0	0.0	0.0	-375.2556	2733.1549	NaN	NaN	1.1591	0.8989	0.0218	0.0202	0.0208	0.0188	0.0195
0.0	0.0	0.0	-53.2556	2102.1549	NaN	NaN	1.026	0.8988	0.0219	0.0202	0.0208	0.0188	0.0195
0.0	0.0	0.0	-289.2556	930.1549	NaN	NaN	1.3	0.8986	0.0219	0.0202	0.0209	0.0189	0.0195
0.0	0.0	0.0	-140.2556	344.1549	NaN	NaN	1.3	0.8984	0.0219	0.0203	0.0208	0.019	0.0196
0.0	0.0	0.0	234.7444	1254.1549	NaN	NaN	0.8423	0.8985	0.0219	0.0203	0.0206	0.019	0.0197
0.0	0.0	0.0	1901.7444	-1038.8451	NaN	NaN	-0.3	0.8981	0.0221	0.0204	0.0205	0.0191	0.0199
0.0	0.0	0.0	1392.7444	5100.1549	NaN	NaN	0.7855	0.8981	0.0221	0.0206	0.0204	0.0189	0.02
0.0	0.0	0.0	-161.2556	1033.1549	NaN	NaN	1.1849	0.8977	0.0224	0.0203	0.0205	0.0191	0.02
0.0	0.0	0.0	-800.2556	2205.1549	NaN	NaN	1.3	0.897	0.0225	0.0204	0.0208	0.0193	0.02
0.0	0.0	0.0	-1532.2556	640.1549	NaN	NaN	-0.3	0.8967	0.0226	0.0203	0.021	0.0194	0.02
0.0	0.0	0.0	1276.7444	-33.8451	NaN	NaN	-0.0272	0.897	0.0225	0.0203	0.0209	0.0193	0.02
0.0	0.0	0.0	183.7444	2480.1549	NaN	NaN	0.931	0.8972	0.0225	0.0203	0.0208	0.0193	0.0199
0.0	0.0	0.0	429.7444	166.1549	NaN	NaN	0.2788	0.8977	0.0224	0.0203	0.0206	0.0192	0.0199
0.0	0.0	0.0	576.7444	246.1549	NaN	NaN	0.2991	0.8978	0.0224	0.0203	0.0205	0.0192	0.0199
0.0	0.0	0.0	-58.2556	3792.1549	NaN	NaN	1.0156	0.8977	0.0223	0.0204	0.0203	0.0193	0.02
0.0	0.0	0.0	978.7444	1059.1549	NaN	NaN	0.5197	0.8977	0.0224	0.0203	0.0203	0.0194	0.02
0.0	0.0	0.0	433.7444	3180.1549	NaN	NaN	0.88	0.8973	0.0225	0.0204	0.0203	0.0194	0.02
0.0	0.0	0.0	-1305.2556	2157.1549	NaN	NaN	1.3	0.8973	0.0226	0.0203	0.0204	0.0195	0.0199
0.0	0.0	0.0	854.7444	-317.8451	NaN	NaN	-0.3	0.8966	0.0226	0.0204	0.0207	0.0197	0.02
0.0	0.0	0.0	343.7444	-636.8451	NaN	NaN	1.3	0.8958	0.0227	0.0204	0.021	0.02	0.0201
0.0	0.0	0.0	-1228.2556	3891.1549	NaN	NaN	1.3	0.8957	0.0227	0.0205	0.0209	0.02	0.0202
0.0	0.0	0.0	4.7444	3043.1549	NaN	NaN	0.9984	0.8954	0.0228	0.0206	0.0209	0.02	0.0203
0.0	0.0	0.0	737.7444	4027.1549	NaN	NaN	0.8452	0.8954	0.0228	0.0207	0.0209	0.0199	0.0204
0.0	0.0	0.0	-483.2556	-814.8451	NaN	NaN	0.6277	0.8953	0.0228	0.0206	0.0212	0.0199	0.0202
0.0	0.0	0.0	-915.2556	270.1549	NaN	NaN	-0.3	0.8948	0.0227	0.0207	0.0215	0.02	0.0203
0.0	0.0	0.0	86.7444	-138.8451	NaN	NaN	1.3	0.8949	0.0226	0.0207	0.0216	0.02	0.0202
0.0	0.0	0.0	536.7444	-469.8451	NaN	NaN	-0.3	0.8952	0.0225	0.0206	0.0216	0.0199	0.0202
0.0	0.0	0.0	-1186.2556	-585.8451	NaN	NaN	0.3306	0.8956	0.0224	0.0206	0.0215	0.0199	0.0201
0.0	0.0	0.0	-1363.2556	715.1549	NaN	NaN	-0.3	0.8962	0.0224	0.0205	0.0212	0.0197	0.02
0.0	0.0	0.0	-364.2556	105.1549	NaN	NaN	-0.3	0.8961	0.0225	0.0205	0.0211	0.0197	0.02
0.0	0.0	0.0	-133.2556	1560.1549	NaN	NaN	1.0934	0.8963	0.0225	0.0205	0.021	0.0196	0.02
0.0	0.0	0.0	-491.2556	1087.1549	NaN	NaN	1.3	0.8963	0.0225	0.0205	0.021	0.0196	0.02
0.0	0.0	0.0	-961.2556	-1839.8451	NaN	NaN	0.6568	0.8959	0.0225	0.0205	0.0212	0.0198	0.02
0.0	0.0	0.0	586.7444	-677.8451	NaN	NaN	1.3	0.896	0.0226	0.0206	0.021	0.0198	0.02
0.0	0.0	0.0	1313.7444	1220.1549	NaN	NaN	0.4815	0.8961	0.0226	0.0206	0.0208	0.0198	0.0201
0.0	0.0	0.0	734.7444	4242.1549	NaN	NaN	0.8524	0.8965	0.0226	0.0206	0.0206	0.0196	0.0201
0.0	0.0	0.0	-2196.2556	1403.1549	NaN	NaN	-0.3	0.8965	0.0226	0.0205	0.0206	0.0197	0.0201
0.0	0.0	0.0	1271.7444	110.1549	NaN	NaN	0.0797	0.8963	0.0227	0.0206	0.0206	0.0197	0.0201
0.0	0.0	0.0	1073.7444	4283.1549	NaN	NaN	0.7996	0.8964	0.0228	0.0206	0.0205	0.0196	0.0201
0.0	0.0	0.0	1557.7444	2063.1549	NaN	NaN	0.5698	0.8966	0.0228	0.0205	0.0204	0.0196	0.0201
0.0	0.0	0.0	-1459.2556	1691.1549	NaN	NaN	1.3	0.8959	0.0229	0.0205	0.0208	0.0199	0.0201
0.0	0.0	0.0	-1423.2556	581.1549	NaN	NaN	-0.3	0.8957	0.0229	0.0205	0.0209	0.0199	0.0201
0.0	0.0	0.0	58.7444	1457.1549	NaN	NaN	0.9612	0.8961	0.0228	0.0205	0.0207	0.0198	0.0201
0.0	0.0	0.0	-1640.2556	1177.1549	NaN	NaN	-0.3	0.8964	0.0227	0.0205	0.0206	0.0198	0.0201
0.0	0.0	0.0	-835.2556	3353.1549	NaN	NaN	1.3	0.897	0.0226	0.0204	0.0204	0.0197	0.02
0.0	0.0	0.0	682.7444	846.1549	NaN	NaN	0.5534	0.8969	0.0227	0.0203	0.0204	0.0197	0.0199
0.0	0.0	0.0	-685.2556	3502.1549	NaN	NaN	1.2433	0.897	0.0226	0.0203	0.0204	0.0197	0.0199
0.0	0.0	0.0	-1573.2556	3566.1549	NaN	NaN	1.3	0.8971	0.0226	0.0202	0.0206	0.0198	0.0198
0.0	0.0	0.0	-1893.2556	-580.8451	NaN	NaN	0.2348	0.8966	0.0226	0.0202	0.0208	0.0199	0.0199
0.0	0.0	0.0	944.7444	4908.1549	NaN	NaN	0.8386	0.8966	0.0226	0.0203	0.0206	0.02	0.02
0.0	0.0	0.0	1244.7444	2245.1549	NaN	NaN	0.6433	0.8966	0.0226	0.0202	0.0206	0.0199	0.02
0.0	0.0	0.0	-727.2556	2206.1549	NaN	NaN	1.3	0.8965	0.0227	0.0203	0.0207	0.0199	0.02
0.0	0.0	0.0	-1995.2556	2758.1549	NaN	NaN	1.3	0.8962	0.0227	0.0203	0.021	0.0199	0.02
0.0	0.0	0.0	-1600.2556	-690.8451	NaN	NaN	0.3015	0.896	0.0226	0.0203	0.0212	0.0199	0.02
0.0	0.0	0.0	1304.7444	1065.1549	NaN	NaN	0.4495	0.8961	0.0226	0.0203	0.0211	0.0199	0.02
0.0	0.0	0.0	-279.2556	478.1549	NaN	NaN	1.3	0.8965	0.0226	0.0202	0.021	0.0198	0.0199
0.0	0.0	0.0	73.7444	1828.1549	NaN	NaN	0.9612	0.8969	0.0225	0.0203	0.0209	0.0197	0.0198
0.0	0.0	0.0	-17.2556	-2305.8451	NaN	NaN	0.9926	0.8966	0.0224	0.0202	0.0212	0.0197	0.0199
0.0	0.0	0.0	925.7444	-1284.8451	NaN	NaN	1.3	0.8962	0.0225	0.0202	0.0213	0.0199	0.0199
0.0	0.0	0.0	-1316.2556	1240.1549	NaN	NaN	-0.3	0.8962	0.0225	0.0202	0.0212	0.02	0.0199
0.0	0.0	0.0	-999.2556	2793.1549	NaN	NaN	1.3	0.8965	0.0225	0.0202	0.021	0.0199	0.0198
0.0	0.0	0.0	-1358.2556	3458.1549	NaN	NaN	1.3	0.8965	0.0226	0.0202	0.021	0.0199	0.0199
0.0	0.0	0.0	2215.7444	1267.1549	NaN	NaN	0.3638	0.8963	0.0226	0.0203	0.0211	0.0199	0.0199
0.0	0.0	0.0	-496.2556	-402.8451	NaN	NaN	0.4481	0.8957	0.0227	0.0204	0.0213	0.02	0.02
0.0	0.0	0.0	1004.7444	1456.1549	NaN	NaN	0.5917	0.8957	0.0226	0.0204	0.0213	0.02	0.0199
0.0	0.0	0.0	-41.2556	955.1549	NaN	NaN	1.0451	0.8956	0.0226	0.0204	0.0215	0.02	0.02
0.0	0.0	0.0	-76.2556	-2063.8451	NaN	NaN	0.9644	0.8955	0.0225	0.0204	0.0215	0.0201	0.0199
0.0	0.0	0.0	-482.2556	960.1549	NaN	NaN	1.3	0.8954	0.0226	0.0204	0.0216	0.0202	0.0199
0.0	0.0	0.0	-876.2556	2749.1549	NaN	NaN	1.3	0.8955	0.0226	0.0204	0.0215	0.0202	0.0198
0.0	0.0	0.0	-621.2556	-3616.8451	NaN	NaN	0.8534	0.8956	0.0226	0.0204	0.0215	0.0201	0.0199
0.0	0.0	0.0	722.7444	-1529.8451	NaN	NaN	1.3	0.8956	0.0226	0.0204	0.0214	0.0202	0.0198
0.0	0.0	0.0	-2051.2556	645.1549	NaN	NaN	-0.3	0.8954	0.0227	0.0204	0.0214	0.0202	0.0198
0.0	0.0	0.0	207.7444	2811.1549	NaN	NaN	0.9312	0.8955	0.0226	0.0205	0.0212	0.0203	0.0199
0.0	0.0	0.0	2617.7444	144.1549	NaN	NaN	0.0522	0.8959	0.0226	0.0205	0.021	0.0202	0.0199
0.0	0.0	0.0	-963.2556	3354.1549	NaN	NaN	1.3	0.8961	0.0227	0.0205	0.0208	0.0201	0.0198
0.0	0.0	0.0	14.7444	69.1549	NaN	NaN	0.8243	0.8957	0.0228	0.0205	0.0209	0.0202	0.02
0.0	0.0	0.0	-310.2556	1832.1549	NaN	NaN	1.2039	0.8952	0.0228	0.0205	0.0211	0.0204	0.02
0.0	0.0	0.0	-177.2556	2510.1549	NaN	NaN	1.076	0.8949	0.0228	0.0205	0.0213	0.0205	0.0201
0.0	0.0	0.0	-963.2556	843.1549	NaN	NaN	-0.3	0.8944	0.0228	0.0205	0.0215	0.0205	0.0202
0.0	0.0	0.0	-1738.2556	-829.8451	NaN	NaN	0.3231	0.8939	0.0229	0.0206	0.0216	0.0206	0.0203
0.0	0.0	0.0	111.7444	3013.1549	NaN	NaN	0.9642	0.8946	0.0228	0.0205	0.0214	0.0206	0.0201
0.0	0.0	0.0	985.7444	-776.8451	NaN	NaN	-0.3	0.8945	0.0228	0.0205	0.0214	0.0206	0.0202
0.0	0.0	0.0	925.7444	1343.1549	NaN	NaN	0.592	0.8949	0.0227	0.0205	0.0212	0.0205	0.0201
0.0	0.0	0.0	-1410.2556	2880.1549	NaN	NaN	1.3	0.8953	0.0228	0.0205	0.021	0.0204	0.0201
0.0	0.0	0.0	-474.2556	202.1549	NaN	NaN	-0.3	0.8954	0.0227	0.0205	0.0209	0.0203	0.0202
0.0	0.0	0.0	1797.7444	2516.1549	NaN	NaN	0.5833	0.8956	0.0226	0.0205	0.0208	0.0203	0.0202
0.0	0.0	0.0	-914.2556	906.1549	NaN	NaN	-0.3	0.8959	0.0226	0.0203	0.0209	0.0203	0.0201
0.0	0.0	0.0	-1246.2556	1719.1549	NaN	NaN	1.3	0.8954	0.0226	0.0204	0.0211	0.0204	0.0201
0.0	0.0	0.0	394.7444	519.1549	NaN	NaN	0.5681	0.8948	0.0226	0.0204	0.0213	0.0206	0.0202
0.0	0.0	0.0	21.7444	-1238.8451	NaN	NaN	1.0179	0.8949	0.0225	0.0204	0.0214	0.0205	0.0202
0.0	0.0	0.0	-1657.2556	1993.1549	NaN	NaN	1.3	0.8952	0.0225	0.0204	0.0213	0.0205	0.0201
0.0	0.0	0.0	135.7444	-1317.8451	NaN	NaN	1.1148	0.8953	0.0225	0.0204	0.0213	0.0204	0.0201
0.0	0.0	0.0	477.7444	2851.1549	NaN	NaN	0.8565	0.8956	0.0225	0.0204	0.0211	0.0204	0.0201
0.0	0.0	0.0	397.7444	1248.1549	NaN	NaN	0.7583	0.8958	0.0224	0.0204	0.021	0.0203	0.0201
0.0	0.0	0.0	121.7444	2941.1549	NaN	NaN	0.9603	0.8959	0.0224	0.0204	0.021	0.0203	0.0201
0.0	0.0	0.0	275.7444	-302.8451	NaN	NaN	1.3	0.8957	0.0224	0.0203	0.0212	0.0203	0.0201
0.0	0.0	0.0	-458.2556	499.1549	NaN	NaN	1.3	0.8955	0.0223	0.0203	0.0213	0.0204	0.0201
0.0	0.0	0.0	515.7444	1820.1549	NaN	NaN	0.7792	0.8953	0.0224	0.0203	0.0214	0.0205	0.0201
0.0	0.0	0.0	-1534.2556	674.1549	NaN	NaN	-0.3	0.8953	0.0224	0.0203	0.0215	0.0205	0.0201
0.0	0.0	0.0	-1093.2556	-275.8451	NaN	NaN	0.2015	0.895	0.0224	0.0204	0.0216	0.0205	0.0201
0.0	0.0	0.0	-1432.2556	-1348.8451	NaN	NaN	0.485	0.8952	0.0224	0.0204	0.0216	0.0204	0.0201
0.0	0.0	0.0	189.7444	302.1549	NaN	NaN	0.6143	0.8955	0.0224	0.0203	0.0215	0.0204	0.02
0.0	0.0	0.0	700.7444	-322.8451	NaN	NaN	-0.3	0.8961	0.0222	0.0202	0.0214	0.0203	0.0199
0.0	0.0	0.0	-1575.2556	3374.1549	NaN	NaN	1.3	0.8965	0.0222	0.0202	0.0212	0.0202	0.0197
0.0	0.0	0.0	-1816.2556	2105.1549	NaN	NaN	1.3	0.8969	0.0221	0.0201	0.0211	0.0201	0.0197
0.0	0.0	0.0	1577.7444	33.1549	NaN	NaN	0.0206	0.8971	0.022	0.0201	0.0211	0.02	0.0197
0.0	0.0	0.0	196.7444	2901.1549	NaN	NaN	0.9365	0.8969	0.0221	0.0201	0.0211	0.02	0.0197
0.0	0.0	0.0	-591.2556	343.1549	NaN	NaN	-0.3	0.8967	0.0221	0.0202	0.0212	0.02	0.0197
0.0	0.0	0.0	-1281.2556	921.1549	NaN	NaN	-0.3	0.8964	0.0222	0.0202	0.0214	0.02	0.0198
0.0	0.0	0.0	3.7444	-421.8451	NaN	NaN	1.009	0.8963	0.0223	0.0202	0.0214	0.02	0.0198
0.0	0.0	0.0	1118.7444	362.1549	NaN	NaN	0.2446	0.8966	0.0223	0.0201	0.0213	0.02	0.0198
0.0	0.0	0.0	-772.2556	3146.1549	NaN	NaN	1.3	0.8966	0.0224	0.0201	0.0212	0.02	0.0198
0.0	0.0	0.0	159.7444	1167.1549	NaN	NaN	0.8796	0.8966	0.0224	0.0201	0.0211	0.0199	0.0198
0.0	0.0	0.0	35.7444	1502.1549	NaN	NaN	0.9768	0.8965	0.0224	0.0202	0.0212	0.0199	0.0198
0.0	0.0	0.0	1876.7444	2279.1549	NaN	NaN	0.5484	0.8967	0.0224	0.0201	0.0211	0.0199	0.0198
0.0	0.0	0.0	208.7444	674.1549	NaN	NaN	0.7636	0.8966	0.0224	0.0201	0.0211	0.0198	0.0198
0.0	0.0	0.0	-824.2556	4014.1549	NaN	NaN	1.2584	0.8965	0.0224	0.0201	0.0211	0.0199	0.0199
0.0	0.0	0.0	366.7444	2834.1549	NaN	NaN	0.8854	0.8965	0.0225	0.0201	0.0211	0.0199	0.0199
0.0	0.0	0.0	-1763.2556	2584.1549	NaN	NaN	1.3	0.8962	0.0225	0.0201	0.0213	0.0199	0.02
0.0	0.0	0.0	-1243.2556	2480.1549	NaN	NaN	1.3	0.8962	0.0224	0.0201	0.0214	0.0199	0.02
0.0	0.0	0.0	8.7444	351.1549	NaN	NaN	0.9757	0.8961	0.0223	0.0202	0.0215	0.0198	0.02
0.0	0.0	0.0	-202.2556	300.1549	NaN	NaN	1.3	0.8959	0.0223	0.0203	0.0216	0.0198	0.02
0.0	0.0	0.0	-854.2556	1998.1549	NaN	NaN	1.3	0.8965	0.0222	0.0202	0.0216	0.0197	0.0198
0.0	0.0	0.0	-244.2556	-211.8451	NaN	NaN	0.4645	0.8968	0.0221	0.0202	0.0215	0.0197	0.0197
0.0	0.0	0.0	-568.2556	2821.1549	NaN	NaN	1.2522	0.8971	0.022	0.0202	0.0214	0.0197	0.0197
0.0	0.0	0.0	-819.2556	-1026.8451	NaN	NaN	0.5562	0.897	0.022	0.0202	0.0214	0.0197	0.0197
0.0	0.0	0.0	-1212.2556	1919.1549	NaN	NaN	1.3	0.8971	0.022	0.0202	0.0214	0.0197	0.0196
0.0	0.0	0.0	-1612.2556	3478.1549	NaN	NaN	1.3	0.8973	0.022	0.0201	0.0214	0.0197	0.0195
0.0	0.0	0.0	-219.2556	936.1549	NaN	NaN	1.3	0.8974	0.0219	0.0202	0.0214	0.0197	0.0195
0.0	0.0	0.0	476.7444	-1562.8451	NaN	NaN	1.3	0.8969	0.022	0.0203	0.0215	0.0198	0.0195
0.0	0.0	0.0	-168.2556	3983.1549	NaN	NaN	1.0441	0.8976	0.0219	0.0202	0.0214	0.0197	0.0193
0.0	0.0	0.0	-1419.2556	-378.8451	NaN	NaN	0.2107	0.8972	0.0219	0.0203	0.0214	0.0197	0.0194
0.0	0.0	0.0	757.7444	188.1549	NaN	NaN	0.1989	0.8975	0.0219	0.0203	0.0213	0.0196	0.0194
0.0	0.0	0.0	-2118.2556	-295.8451	NaN	NaN	0.1225	0.8975	0.0219	0.0203	0.0213	0.0195	0.0194
0.0	0.0	0.0	-2260.2556	-307.8451	NaN	NaN	0.1199	0.8977	0.0219	0.0203	0.0212	0.0195	0.0194
0.0	0.0	0.0	-133.2556	748.1549	NaN	NaN	1.2167	0.8978	0.0219	0.0203	0.0212	0.0195	0.0193
0.0	0.0	0.0	-604.2556	1434.1549	NaN	NaN	1.3	0.8979	0.0219	0.0203	0.0211	0.0194	0.0193
0.0	0.0	0.0	-782.2556	-2360.8451	NaN	NaN	0.7511	0.897	0.0222	0.0205	0.0212	0.0195	0.0196
0.0	0.0	0.0	-280.2556	803.1549	NaN	NaN	1.3	0.8973	0.0222	0.0205	0.021	0.0195	0.0195
0.0	0.0	0.0	402.7444	-431.8451	NaN	NaN	1.3	0.8969	0.0223	0.0204	0.0211	0.0196	0.0196
0.0	0.0	0.0	1417.7444	290.1549	NaN	NaN	0.1699	0.8969	0.0223	0.0204	0.021	0.0197	0.0197
0.0	0.0	0.0	-371.2556	3233.1549	NaN	NaN	1.1297	0.8968	0.0223	0.0203	0.0211	0.0198	0.0197
0.0	0.0	0.0	-1539.2556	747.1549	NaN	NaN	-0.3	0.8963	0.0225	0.0204	0.0211	0.0199	0.0198
0.0	0.0	0.0	-991.2556	1839.1549	NaN	NaN	1.3	0.8959	0.0225	0.0205	0.0212	0.02	0.0199
0.0	0.0	0.0	-455.2556	1268.1549	NaN	NaN	1.3	0.8951	0.0227	0.0207	0.0214	0.02	0.0201
0.0	0.0	0.0	-1369.2556	254.1549	NaN	NaN	-0.2279	0.8949	0.0228	0.0208	0.0214	0.02	0.0202
0.0	0.0	0.0	-2596.2556	1147.1549	NaN	NaN	-0.3	0.8949	0.0227	0.0208	0.0214	0.02	0.0202
0.0	0.0	0.0	-1649.2556	1493.1549	NaN	NaN	-0.3	0.8955	0.0225	0.0206	0.0214	0.0199	0.02
0.0	0.0	0.0	584.7444	1054.1549	NaN	NaN	0.6432	0.8956	0.0225	0.0206	0.0214	0.0199	0.02
0.0	0.0	0.0	-275.2556	-2622.8451	NaN	NaN	0.905	0.8953	0.0225	0.0207	0.0215	0.02	0.0201
0.0	0.0	0.0	-399.2556	613.1549	NaN	NaN	1.3	0.8956	0.0224	0.0207	0.0214	0.0199	0.02
0.0	0.0	0.0	-1930.2556	982.1549	NaN	NaN	-0.3	0.8954	0.0224	0.0207	0.0215	0.0199	0.0201
0.0	0.0	0.0	-515.2556	-1466.8451	NaN	NaN	0.74	0.8955	0.0223	0.0207	0.0215	0.0199	0.0201
0.0	0.0	0.0	-1227.2556	957.1549	NaN	NaN	-0.3	0.8958	0.0222	0.0205	0.0215	0.0199	0.0201
0.0	0.0	0.0	-1310.2556	2017.1549	NaN	NaN	1.3	0.8959	0.0222	0.0204	0.0215	0.02	0.0201
0.0	0.0	0.0	-427.2556	2859.1549	NaN	NaN	1.1757	0.896	0.0222	0.0203	0.0215	0.02	0.0201
0.0	0.0	0.0	-605.2556	1337.1549	NaN	NaN	1.3	0.8955	0.0223	0.0204	0.0215	0.02	0.0202
0.0	0.0	0.0	-1612.2556	5.1549	NaN	NaN	-0.0032	0.8954	0.0223	0.0205	0.0216	0.02	0.0202
0.0	0.0	0.0	-748.2556	2387.1549	NaN	NaN	1.3	0.8954	0.0223	0.0205	0.0216	0.02	0.0202
0.0	0.0	0.0	-82.2556	309.1549	NaN	NaN	1.3	0.8954	0.0223	0.0206	0.0216	0.02	0.0203
0.0	0.0	0.0	228.7444	1278.1549	NaN	NaN	0.8482	0.8955	0.0222	0.0205	0.0216	0.0199	0.0202
0.0	0.0	0.0	1387.7444	129.1549	NaN	NaN	0.0851	0.8956	0.0222	0.0205	0.0215	0.0199	0.0202
0.0	0.0	0.0	1020.7444	629.1549	NaN	NaN	0.3813	0.896	0.0221	0.0205	0.0215	0.0199	0.0201
0.0	0.0	0.0	-637.2556	1069.1549	NaN	NaN	1.3	0.8958	0.0221	0.0205	0.0215	0.0199	0.0202
0.0	0.0	0.0	457.7444	-232.8451	NaN	NaN	-0.3	0.8958	0.0221	0.0205	0.0215	0.0199	0.0202
0.0	0.0	0.0	27.7444	848.1549	NaN	NaN	0.9683	0.8959	0.0221	0.0205	0.0215	0.0199	0.0201
0.0	0.0	0.0	1032.7444	-313.8451	NaN	NaN	-0.3	0.8959	0.0221	0.0205	0.0215	0.0199	0.0201
0.0	0.0	0.0	-3431.2556	2270.1549	NaN	NaN	-0.3	0.8957	0.0221	0.0205	0.0215	0.02	0.0202
0.0	0.0	0.0	92.7444	440.1549	NaN	NaN	0.826	0.8956	0.0222	0.0205	0.0215	0.02	0.0202
0.0	0.0	0.0	-145.2556	1201.1549	NaN	NaN	1.1376	0.8957	0.0221	0.0204	0.0215	0.02	0.0202
0.0	0.0	0.0	-687.2556	1366.1549	NaN	NaN	1.3	0.8961	0.0221	0.0203	0.0214	0.02	0.0201
0.0	0.0	0.0	-898.2556	142.1549	NaN	NaN	-0.188	0.896	0.0221	0.0204	0.0215	0.0199	0.0201
0.0	0.0	0.0	917.7444	-649.8451	NaN	NaN	-0.3	0.8957	0.0221	0.0205	0.0215	0.02	0.0202
0.0	0.0	0.0	-2282.2556	2465.1549	NaN	NaN	1.3	0.8958	0.0221	0.0205	0.0215	0.02	0.0201
0.0	0.0	0.0	-1581.2556	2940.1549	NaN	NaN	1.3	0.8956	0.0221	0.0206	0.0215	0.02	0.0201
0.0	0.0	0.0	-907.2556	1112.1549	NaN	NaN	1.3	0.896	0.022	0.0205	0.0214	0.0199	0.0201
0.0	0.0	0.0	62.7444	-564.8451	NaN	NaN	1.125	0.8959	0.022	0.0206	0.0215	0.0199	0.0201
0.0	0.0	0.0	-2035.2556	515.1549	NaN	NaN	-0.3	0.8963	0.0219	0.0205	0.0214	0.0198	0.02
0.0	0.0	0.0	-52.2556	4507.1549	NaN	NaN	1.0117	0.8968	0.0218	0.0203	0.0213	0.0198	0.0198
0.0	0.0	0.0	5.7444	332.1549	NaN	NaN	0.983	0.8963	0.0219	0.0204	0.0214	0.0199	0.02
0.0	0.0	0.0	-1364.2556	633.1549	NaN	NaN	-0.3	0.896	0.022	0.0205	0.0215	0.0199	0.0201
0.0	0.0	0.0	-564.2556	-1310.8451	NaN	NaN	0.6991	0.8957	0.0221	0.0205	0.0215	0.02	0.0201
0.0	0.0	0.0	-1188.2556	1691.1549	NaN	NaN	1.3	0.8957	0.0221	0.0205	0.0215	0.0201	0.0201
0.0	0.0	0.0	-61.2556	2161.1549	NaN	NaN	1.0292	0.8956	0.0222	0.0205	0.0215	0.0202	0.0202
0.0	0.0	0.0	-63.2556	1037.1549	NaN	NaN	1.065	0.8953	0.0222	0.0205	0.0215	0.0203	0.0202
0.0	0.0	0.0	-1076.2556	1018.1549	NaN	NaN	-0.3	0.8951	0.0223	0.0204	0.0215	0.0205	0.0202
0.0	0.0	0.0	-978.2556	6646.1549	NaN	NaN	1.1726	0.8955	0.0222	0.0203	0.0214	0.0205	0.0201
0.0	0.0	0.0	-37.2556	1595.1549	NaN	NaN	1.0239	0.8948	0.0223	0.0204	0.0216	0.0206	0.0203
0.0	0.0	0.0	500.7444	1270.1549	NaN	NaN	0.7172	0.8942	0.0224	0.0205	0.0218	0.0206	0.0205
0.0	0.0	0.0	-1026.2556	-644.8451	NaN	NaN	0.3859	0.8931	0.0225	0.0208	0.0222	0.0207	0.0208
0.0	0.0	0.0	-1082.2556	-176.8451	NaN	NaN	0.1405	0.893	0.0224	0.0207	0.0222	0.0208	0.0209
0.0	0.0	0.0	-1054.2556	-783.8451	NaN	NaN	0.4264	0.8926	0.0223	0.0206	0.0224	0.021	0.0211
0.0	0.0	0.0	-1168.2556	2566.1549	NaN	NaN	1.3	0.8927	0.0222	0.0205	0.0224	0.0212	0.021
0.0	0.0	0.0	1552.7444	-202.8451	NaN	NaN	-0.1503	0.8924	0.0222	0.0204	0.0225	0.0214	0.0211
0.0	0.0	0.0	-1079.2556	1410.1549	NaN	NaN	1.3	0.8922	0.0222	0.0204	0.0225	0.0215	0.0211
0.0	0.0	0.0	-1471.2556	529.1549	NaN	NaN	-0.3	0.8919	0.0223	0.0204	0.0226	0.0216	0.0212
0.0	0.0	0.0	778.7444	1940.1549	NaN	NaN	0.7136	0.892	0.0222	0.0204	0.0226	0.0216	0.0211
0.0	0.0	0.0	-1367.2556	1597.1549	NaN	NaN	1.3	0.8913	0.0224	0.0205	0.0228	0.0217	0.0213
0.0	0.0	0.0	-1853.2556	1905.1549	NaN	NaN	1.3	0.8912	0.0224	0.0205	0.0228	0.0217	0.0213
0.0	0.0	0.0	-498.2556	2936.1549	NaN	NaN	1.2044	0.891	0.0225	0.0206	0.0229	0.0218	0.0213
0.0	0.0	0.0	-476.2556	1269.1549	NaN	NaN	1.3	0.8911	0.0224	0.0206	0.0229	0.0218	0.0213
0.0	0.0	0.0	-1134.2556	2232.1549	NaN	NaN	1.3	0.8911	0.0224	0.0206	0.0229	0.0217	0.0213
0.0	0.0	0.0	1030.7444	-2581.8451	NaN	NaN	1.3	0.8904	0.0225	0.0208	0.0232	0.0217	0.0215
0.0	0.0	0.0	-672.2556	1058.1549	NaN	NaN	1.3	0.8908	0.0224	0.0206	0.0231	0.0217	0.0214
0.0	0.0	0.0	-724.2556	-17.8451	NaN	NaN	0.024	0.8906	0.0224	0.0206	0.0231	0.0217	0.0215
0.0	0.0	0.0	-838.2556	548.1549	NaN	NaN	-0.3	0.891	0.0223	0.0206	0.0231	0.0216	0.0214
0.0	0.0	0.0	-525.2556	2046.1549	NaN	NaN	1.3	0.8913	0.0223	0.0205	0.023	0.0216	0.0213
0.0	0.0	0.0	-2266.2556	2110.1549	NaN	NaN	-0.3	0.8917	0.0222	0.0204	0.0229	0.0216	0.0212
0.0	0.0	0.0	826.7444	3622.1549	NaN	NaN	0.8142	0.8919	0.0222	0.0204	0.0228	0.0215	0.0212
0.0	0.0	0.0	-2022.2556	1131.1549	NaN	NaN	-0.3	0.8918	0.0222	0.0204	0.0229	0.0215	0.0212
0.0	0.0	0.0	778.7444	-531.8451	NaN	NaN	-0.3	0.8918	0.0221	0.0204	0.023	0.0215	0.0212
0.0	0.0	0.0	-2988.2556	3212.1549	NaN	NaN	1.3	0.8921	0.022	0.0204	0.023	0.0214	0.0211
0.0	0.0	0.0	-1092.2556	-1320.8451	NaN	NaN	0.5474	0.8921	0.022	0.0204	0.0231	0.0214	0.0211
0.0	0.0	0.0	304.7444	3199.1549	NaN	NaN	0.913	0.8927	0.022	0.0203	0.0229	0.0213	0.0209
0.0	0.0	0.0	1083.7444	1009.1549	NaN	NaN	0.4822	0.8929	0.0219	0.0203	0.0228	0.0212	0.0209
0.0	0.0	0.0	2310.7444	2933.1549	NaN	NaN	0.5593	0.8936	0.0218	0.0202	0.0226	0.021	0.0208
0.0	0.0	0.0	-1199.2556	-1136.8451	NaN	NaN	0.4866	0.893	0.0218	0.0203	0.0228	0.0211	0.0209
0.0	0.0	0.0	-197.2556	3520.1549	NaN	NaN	1.0594	0.8937	0.0218	0.0201	0.0226	0.021	0.0208
0.0	0.0	0.0	1485.7444	500.1549	NaN	NaN	0.2519	0.8935	0.0218	0.0202	0.0226	0.021	0.0209
0.0	0.0	0.0	-1687.2556	3127.1549	NaN	NaN	1.3	0.8936	0.0218	0.0201	0.0227	0.021	0.0208
0.0	0.0	0.0	-1538.2556	-781.8451	NaN	NaN	0.337	0.8936	0.0218	0.0201	0.0228	0.021	0.0207
0.0	0.0	0.0	241.7444	468.1549	NaN	NaN	0.6595	0.8938	0.0218	0.0201	0.0226	0.021	0.0207
0.0	0.0	0.0	-331.2556	2142.1549	NaN	NaN	1.1829	0.8945	0.0217	0.02	0.0224	0.0208	0.0206
0.0	0.0	0.0	948.7444	1276.1549	NaN	NaN	0.5736	0.895	0.0216	0.0199	0.0224	0.0207	0.0205
0.0	0.0	0.0	-634.2556	-2312.8451	NaN	NaN	0.7848	0.895	0.0215	0.0198	0.0225	0.0208	0.0203
0.0	0.0	0.0	154.7444	348.1549	NaN	NaN	0.6923	0.8953	0.0216	0.0198	0.0224	0.0207	0.0203
0.0	0.0	0.0	-3076.2556	2319.1549	NaN	NaN	-0.3	0.896	0.0215	0.0197	0.0223	0.0205	0.0201
0.0	0.0	0.0	-2689.2556	916.1549	NaN	NaN	-0.3	0.8962	0.0215	0.0197	0.0222	0.0205	0.02
0.0	0.0	0.0	130.7444	-1122.8451	NaN	NaN	1.1318	0.8967	0.0214	0.0196	0.0221	0.0204	0.0198
0.0	0.0	0.0	407.7444	1247.1549	NaN	NaN	0.7536	0.8969	0.0212	0.0199	0.0221	0.0201	0.0197
0.0	0.0	0.0	-1547.2556	478.1549	NaN	NaN	-0.3	0.8975	0.021	0.02	0.0221	0.0198	0.0195
0.0	0.0	0.0	-786.2556	627.1549	NaN	NaN	-0.3	0.8983	0.0207	0.0202	0.022	0.0194	0.0193
0.0	0.0	0.0	-1205.2556	1856.1549	NaN	NaN	1.3	0.8993	0.0205	0.0202	0.022	0.0189	0.019
0.0	0.0	0.0	1028.7444	579.1549	NaN	NaN	0.3602	0.9003	0.0203	0.0203	0.022	0.0185	0.0187
0.0	0.0	0.0	-1176.2556	2537.1549	NaN	NaN	1.3	0.9	0.0203	0.0204	0.0221	0.0185	0.0187
0.0	0.0	0.0	-1834.2556	1310.1549	NaN	NaN	-0.3	0.8994	0.0205	0.0203	0.0223	0.0188	0.0187
0.0	0.0	0.0	-864.2556	332.1549	NaN	NaN	-0.3	0.8993	0.0206	0.0201	0.0223	0.019	0.0187
0.0	0.0	0.0	-423.2556	-1105.8451	NaN	NaN	0.7232	0.8991	0.0205	0.0203	0.0224	0.019	0.0188
0.0	0.0	0.0	-986.2556	2943.1549	NaN	NaN	1.3	0.8997	0.02	0.0207	0.0226	0.0183	0.0186
0.0	0.0	0.0	-48.2556	-2316.8451	NaN	NaN	0.9796	0.9002	0.02	0.0206	0.0226	0.0182	0.0184
0.0	0.0	0.0	-1009.2556	1153.1549	NaN	NaN	1.3	0.9	0.0199	0.021	0.0228	0.0179	0.0184
0.0	0.0	0.0	1034.7444	-622.8451	NaN	NaN	-0.3	0.9003	0.0201	0.0208	0.0226	0.0178	0.0183
0.0	0.0	0.0	-1539.2556	127.1549	NaN	NaN	-0.09	0.8995	0.0203	0.0211	0.0229	0.0178	0.0185
0.0	0.0	0.0	-1200.2556	275.1549	NaN	NaN	-0.2974	0.8998	0.0203	0.0211	0.0229	0.0176	0.0184
0.0	0.0	0.0	714.7444	1093.1549	NaN	NaN	0.6047	0.899	0.0206	0.0213	0.0231	0.0175	0.0185
0.0	0.0	0.0	1431.7444	-319.8451	NaN	NaN	-0.2877	0.8996	0.0206	0.021	0.023	0.0174	0.0185
0.0	0.0	0.0	1518.7444	1450.1549	NaN	NaN	0.4884	0.8986	0.0206	0.0212	0.0235	0.0173	0.0188
0.0	0.0	0.0	-963.2556	2001.1549	NaN	NaN	1.3	0.8994	0.0206	0.0207	0.0234	0.0172	0.0186
0.0	0.0	0.0	2533.7444	1996.1549	NaN	NaN	0.4407	0.896	0.0212	0.0216	0.0246	0.0174	0.0192
0.0	0.0	0.0	2360.7444	2155.1549	NaN	NaN	0.4772	0.8983	0.0209	0.021	0.0241	0.017	0.0187
0.0	0.0	0.0	2760.7444	5218.1549	NaN	NaN	0.654	0.8942	0.0221	0.0218	0.026	0.017	0.019
0.0	0.0	0.0	1576.7444	5001.1549	NaN	NaN	0.7603	0.8947	0.0227	0.0212	0.0258	0.017	0.0186
0.0	0.0	0.0	1915.7444	3252.1549	NaN	NaN	0.6293	0.8955	0.0223	0.0208	0.0249	0.0176	0.0188
0.0	0.0	0.0	2867.7444	997.1549	NaN	NaN	0.258	0.8965	0.0219	0.0206	0.0241	0.0179	0.0191
0.0	0.0	0.0	2567.7444	-829.8451	NaN	NaN	-0.3	0.8965	0.0217	0.0207	0.0242	0.0178	0.0191
0.0	0.0	0.0	2214.7444	1474.1549	NaN	NaN	0.3996	0.8968	0.0218	0.021	0.0248	0.0169	0.0187
0.0	0.0	0.0	1313.7444	4055.1549	NaN	NaN	0.7553	0.8941	0.0228	0.0216	0.0263	0.0165	0.0187
0.0	0.0	0.0	2063.7444	-1291.8451	NaN	NaN	-0.3	0.8951	0.0229	0.0212	0.0261	0.0163	0.0184
0.0	0.0	0.0	616.7444	2263.1549	NaN	NaN	0.7858	0.8947	0.0231	0.0214	0.0261	0.0163	0.0184
0.0	0.0	0.0	1495.7444	1370.1549	NaN	NaN	0.4781	0.8965	0.0229	0.0211	0.0251	0.0162	0.0182
0.0	0.0	0.0	394.7444	-780.8451	NaN	NaN	1.3	0.8994	0.022	0.0207	0.0239	0.016	0.0179
0.0	0.0	0.0	2155.7444	-996.8451	NaN	NaN	-0.3	0.8996	0.0219	0.021	0.0237	0.0159	0.018
0.0	0.0	0.0	2385.7444	-919.8451	NaN	NaN	-0.3	0.9038	0.0209	0.0204	0.0226	0.015	0.0174
0.0	0.0	0.0	4312.7444	-191.8451	NaN	NaN	-0.0466	0.8999	0.022	0.0216	0.0239	0.0148	0.0179
0.0	0.0	0.0	1122.7444	-597.8451	NaN	NaN	-0.3	0.9063	0.0204	0.0202	0.0223	0.0139	0.0169
0.0	0.0	0.0	1290.7444	4756.1549	NaN	NaN	0.7865	0.9008	0.022	0.0217	0.0241	0.0136	0.0178
0.0	0.0	0.0	2016.7444	1048.1549	NaN	NaN	0.342	0.9032	0.0218	0.021	0.0236	0.0131	0.0173
0.0	0.0	0.0	2311.7444	4205.1549	NaN	NaN	0.6453	0.9002	0.0226	0.022	0.0245	0.0131	0.0176
0.0	0.0	0.0	1979.7444	3943.1549	NaN	NaN	0.6657	0.9009	0.0228	0.0219	0.024	0.0132	0.0172
0.0	0.0	0.0	3598.7444	-1179.8451	NaN	NaN	-0.3	0.9042	0.022	0.0212	0.0229	0.0131	0.0167
0.0	0.0	0.0	1664.7444	761.1549	NaN	NaN	0.3138	0.9065	0.0212	0.0209	0.0222	0.0126	0.0165
0.0	0.0	0.0	3343.7444	2263.1549	NaN	NaN	0.4036	0.9001	0.0228	0.0227	0.0243	0.0127	0.0175
0.0	0.0	0.0	2523.7444	-1493.8451	NaN	NaN	-0.3	0.9058	0.0215	0.0214	0.0227	0.0119	0.0166
0.0	0.0	0.0	3115.7444	3225.1549	NaN	NaN	0.5086	0.8953	0.0239	0.0242	0.0261	0.0122	0.0183
0.0	0.0	0.0	2068.7444	1750.1549	NaN	NaN	0.4583	0.8964	0.0239	0.0238	0.0259	0.0121	0.0179
0.0	0.0	0.0	159.7444	1904.1549	NaN	NaN	0.9226	0.8979	0.0235	0.0236	0.0253	0.012	0.0175
0.0	0.0	0.0	2623.7444	1754.1549	NaN	NaN	0.4007	0.8984	0.0233	0.0237	0.0253	0.012	0.0173
0.0	0.0	0.0	552.7444	-463.8451	NaN	NaN	-0.3	0.9045	0.0216	0.0223	0.0237	0.0115	0.0164
0.0	0.0	0.0	1445.7444	1924.1549	NaN	NaN	0.571	0.9027	0.0218	0.0232	0.0248	0.011	0.0166
0.0	0.0	0.0	1779.7444	2707.1549	NaN	NaN	0.6033	0.8976	0.0227	0.0243	0.0271	0.011	0.0172
0.0	0.0	0.0	2669.7444	3240.1549	NaN	NaN	0.5483	0.895	0.0231	0.0246	0.0284	0.0112	0.0177
0.0	0.0	0.0	2875.7444	1026.1549	NaN	NaN	0.263	0.8997	0.0222	0.0234	0.0271	0.0107	0.017
0.0	0.0	0.0	3015.7444	2398.1549	NaN	NaN	0.443	0.8956	0.0228	0.024	0.0292	0.0107	0.0177
0.0	0.0	0.0	2895.7444	1692.1549	NaN	NaN	0.3688	0.8932	0.0231	0.0243	0.0308	0.0108	0.0179
0.0	0.0	0.0	1651.7444	4278.1549	NaN	NaN	0.7215	0.8914	0.0235	0.0243	0.0318	0.0111	0.0179
0.0	0.0	0.0	1947.7444	3470.1549	NaN	NaN	0.6405	0.8948	0.0228	0.0231	0.0304	0.0114	0.0175
0.0	0.0	0.0	1344.7444	551.1549	NaN	NaN	0.2907	0.9014	0.0213	0.022	0.0279	0.011	0.0165
0.0	0.0	0.0	1306.7444	4229.1549	NaN	NaN	0.764	0.8991	0.0215	0.0223	0.0292	0.0111	0.0168
0.0	0.0	0.0	1393.7444	2366.1549	NaN	NaN	0.6293	0.8983	0.0214	0.0223	0.0297	0.0112	0.017
0.0	0.0	0.0	1612.7444	-422.8451	NaN	NaN	-0.3	0.9017	0.0205	0.0218	0.0285	0.0109	0.0165
0.0	0.0	0.0	2775.7444	1621.1549	NaN	NaN	0.3687	0.8992	0.0207	0.0224	0.03	0.0109	0.0167
0.0	0.0	0.0	2273.7444	3087.1549	NaN	NaN	0.5759	0.8943	0.0216	0.0232	0.0322	0.0113	0.0174
0.0	0.0	0.0	1749.7444	1572.1549	NaN	NaN	0.4733	0.8958	0.0213	0.0228	0.0318	0.0112	0.0171
0.0	0.0	0.0	1694.7444	2962.1549	NaN	NaN	0.6361	0.8959	0.0212	0.0227	0.0318	0.0113	0.0171
0.0	0.0	0.0	3357.7444	-805.8451	NaN	NaN	-0.3	0.8981	0.0209	0.0223	0.0308	0.0112	0.0168
0.0	0.0	0.0	1061.7444	2211.1549	NaN	NaN	0.6756	0.8971	0.0211	0.0223	0.0312	0.0114	0.0169
0.0	0.0	0.0	511.7444	1649.1549	NaN	NaN	0.7632	0.8961	0.0214	0.0222	0.0314	0.0118	0.0171
0.0	0.0	0.0	1749.7444	2028.1549	NaN	NaN	0.5368	0.8993	0.0211	0.0217	0.0291	0.0121	0.0167
0.0	0.0	0.0	151.7444	-897.8451	NaN	NaN	1.2034	0.9041	0.02	0.0211	0.0262	0.0121	0.0163
0.0	0.0	0.0	1068.7444	-1022.8451	NaN	NaN	-0.3	0.9069	0.0188	0.0207	0.026	0.0112	0.0164
0.0	0.0	0.0	1681.7444	5113.1549	NaN	NaN	0.7525	0.8916	0.0219	0.023	0.0332	0.0115	0.0187
0.0	0.0	0.0	3496.7444	3008.1549	NaN	NaN	0.4624	0.8876	0.0233	0.023	0.0351	0.0121	0.0189
0.0	0.0	0.0	3165.7444	3258.1549	NaN	NaN	0.5072	0.888	0.0238	0.0229	0.0334	0.013	0.0188
0.0	0.0	0.0	1587.7444	-2410.8451	NaN	NaN	1.3	0.9038	0.0206	0.0204	0.0264	0.0122	0.0166
0.0	0.0	0.0	3830.7444	2084.1549	NaN	NaN	0.3524	0.8966	0.0218	0.0217	0.0293	0.0124	0.0182
0.0	0.0	0.0	2436.7444	2101.1549	NaN	NaN	0.463	0.8978	0.0217	0.0209	0.0296	0.0119	0.018
0.0	0.0	0.0	2000.7444	5109.1549	NaN	NaN	0.7186	0.887	0.0241	0.0223	0.0337	0.013	0.0198
0.0	0.0	0.0	2614.7444	968.1549	NaN	NaN	0.2702	0.8958	0.023	0.0207	0.0299	0.0126	0.018
0.0	0.0	0.0	2331.7444	1078.1549	NaN	NaN	0.3162	0.891	0.0241	0.0215	0.0312	0.0134	0.0187
0.0	0.0	0.0	1179.7444	833.1549	NaN	NaN	0.4139	0.8988	0.0226	0.0201	0.0278	0.0131	0.0175
0.0	0.0	0.0	881.7444	855.1549	NaN	NaN	0.4923	0.8977	0.0227	0.0203	0.0281	0.0132	0.0181
0.0	0.0	0.0	1138.7444	928.1549	NaN	NaN	0.4491	0.8986	0.0224	0.0199	0.0283	0.0127	0.018
0.0	0.0	0.0	988.7444	3793.1549	NaN	NaN	0.7932	0.8898	0.0241	0.021	0.0323	0.0131	0.0196
0.0	0.0	0.0	1567.7444	3584.1549	NaN	NaN	0.6957	0.8904	0.0242	0.0206	0.0322	0.013	0.0196
0.0	0.0	0.0	4036.7444	3779.1549	NaN	NaN	0.4835	0.8885	0.0246	0.0207	0.0328	0.0132	0.0202
0.0	0.0	0.0	1081.7444	2647.1549	NaN	NaN	0.7099	0.8896	0.0246	0.0203	0.0321	0.0134	0.0201
0.0	0.0	0.0	654.7444	2964.1549	NaN	NaN	0.8191	0.8919	0.0241	0.02	0.0308	0.0134	0.0198
0.0	0.0	0.0	3076.7444	2673.1549	NaN	NaN	0.4649	0.8923	0.0241	0.0199	0.0306	0.0136	0.0196
0.0	0.0	0.0	2925.7444	810.1549	NaN	NaN	0.2169	0.8897	0.025	0.0206	0.0305	0.0145	0.0198
0.0	0.0	0.0	1385.7444	-229.8451	NaN	NaN	-0.1988	0.8951	0.0237	0.0204	0.027	0.015	0.0188
0.0	0.0	0.0	972.7444	-372.8451	NaN	NaN	-0.3	0.8994	0.0222	0.02	0.025	0.015	0.0185
0.0	0.0	0.0	1439.7444	-261.8451	NaN	NaN	-0.2223	0.8962	0.0231	0.0209	0.0258	0.015	0.0189
0.0	0.0	0.0	1507.7444	563.1549	NaN	NaN	0.2719	0.9006	0.0218	0.0202	0.0248	0.0144	0.0182
0.0	0.0	0.0	4349.7444	4139.1549	NaN	NaN	0.4876	0.8921	0.0241	0.0218	0.0278	0.0148	0.0193
0.0	0.0	0.0	414.7444	387.1549	NaN	NaN	0.4828	0.8967	0.0235	0.0209	0.0258	0.0148	0.0183
0.0	0.0	0.0	565.7444	1019.1549	NaN	NaN	0.643	0.8972	0.0234	0.021	0.0253	0.0149	0.0181
0.0	0.0	0.0	2843.7444	3975.1549	NaN	NaN	0.583	0.8967	0.0237	0.0212	0.0252	0.0153	0.018
0.0	0.0	0.0	2505.7444	721.1549	NaN	NaN	0.2235	0.8945	0.0241	0.0218	0.0251	0.0163	0.0183
0.0	0.0	0.0	413.7444	2585.1549	NaN	NaN	0.862	0.8965	0.023	0.0213	0.024	0.0168	0.0184
0.0	0.0	0.0	3046.7444	1251.1549	NaN	NaN	0.2911	0.895	0.0234	0.0218	0.0243	0.017	0.0185
0.0	0.0	0.0	1954.7444	-182.8451	NaN	NaN	-0.1032	0.8961	0.0233	0.0217	0.0233	0.0171	0.0185
0.0	0.0	0.0	1951.7444	712.1549	NaN	NaN	0.2673	0.8957	0.0234	0.0219	0.0228	0.0174	0.0188
0.0	0.0	0.0	1085.7444	-978.8451	NaN	NaN	-0.3	0.8958	0.0233	0.022	0.0226	0.0174	0.0189
0.0	0.0	0.0	2002.7444	2494.1549	NaN	NaN	0.5546	0.892	0.0246	0.0232	0.0234	0.0175	0.0194
0.0	0.0	0.0	261.7444	2602.1549	NaN	NaN	0.9086	0.8929	0.0247	0.0223	0.0227	0.0179	0.0194
0.0	0.0	0.0	443.7444	409.1549	NaN	NaN	0.4797	0.8944	0.0246	0.0213	0.0217	0.0183	0.0196
0.0	0.0	0.0	-962.2556	-2215.8451	NaN	NaN	0.6972	0.8957	0.0241	0.0207	0.0213	0.0185	0.0197
0.0	0.0	0.0	4741.7444	2483.1549	NaN	NaN	0.3437	0.891	0.025	0.0223	0.0227	0.0186	0.0204
0.0	0.0	0.0	7820.7444	1077.1549	NaN	NaN	0.1211	0.8894	0.0256	0.0226	0.0231	0.0188	0.0205
0.0	0.0	0.0	8308.7444	-2833.8451	NaN	NaN	-0.3	0.8886	0.0258	0.0226	0.0233	0.019	0.0206
0.0	0.0	0.0	5243.7444	-152.8451	NaN	NaN	-0.03	0.8867	0.0263	0.0228	0.0241	0.0192	0.0208
0.0	0.0	0.0	6200.7444	2939.1549	NaN	NaN	0.3216	0.8869	0.0265	0.0224	0.0242	0.0193	0.0206
0.0	0.0	0.0	8651.7444	4320.1549	NaN	NaN	0.333	0.8845	0.0273	0.0227	0.0249	0.0197	0.0209
0.0	0.0	0.0	7360.7444	2407.1549	NaN	NaN	0.2464	0.8883	0.0258	0.0215	0.0243	0.0197	0.0204
0.0	0.0	0.0	7669.7444	1516.1549	NaN	NaN	0.1651	0.8867	0.0261	0.0215	0.0252	0.0199	0.0206
0.0	0.0	0.0	6390.7444	-350.8451	NaN	NaN	-0.0581	0.8894	0.0255	0.0207	0.025	0.0193	0.0201
0.0	0.0	0.0	10149.7444	1220.1549	NaN	NaN	0.1073	0.8854	0.0268	0.0214	0.0265	0.0194	0.0205
0.0	0.0	0.0	5960.7444	991.1549	NaN	NaN	0.1426	0.8866	0.0265	0.0207	0.0261	0.0198	0.0203
0.0	0.0	0.0	62.7444	105.1549	NaN	NaN	0.6263	0.89	0.0256	0.0199	0.0246	0.02	0.0198
0.0	0.0	0.0	-2503.2556	-363.8451	NaN	NaN	0.1269	0.8912	0.0252	0.0196	0.0239	0.0204	0.0197
0.0	0.0	0.0	916.7444	1168.1549	NaN	NaN	0.5603	0.8892	0.0254	0.0201	0.0244	0.0209	0.02
0.0	0.0	0.0	-410.2556	4007.1549	NaN	NaN	1.1141	0.8903	0.0248	0.02	0.0239	0.021	0.02
0.0	0.0	0.0	-991.2556	1239.1549	NaN	NaN	1.3	0.8909	0.0242	0.0202	0.0236	0.021	0.0201
0.0	0.0	0.0	-294.2556	1508.1549	NaN	NaN	1.2424	0.8908	0.024	0.0204	0.0236	0.021	0.0202
0.0	0.0	0.0	-1445.2556	572.1549	NaN	NaN	-0.3	0.8935	0.0232	0.02	0.0229	0.0206	0.0198
0.0	0.0	0.0	-94.2556	-143.8451	NaN	NaN	0.6041	0.8946	0.0228	0.0199	0.0225	0.0204	0.0198
0.0	0.0	0.0	-1241.2556	-823.8451	NaN	NaN	0.3989	0.8956	0.0226	0.0196	0.0222	0.0203	0.0196
0.0	0.0	0.0	-693.2556	1920.1549	NaN	NaN	1.3	0.8955	0.0224	0.0199	0.0224	0.0202	0.0196
0.0	0.0	0.0	-939.2556	1864.1549	NaN	NaN	1.3	0.8968	0.022	0.0197	0.0219	0.02	0.0195
0.0	0.0	0.0	994.7444	-192.8451	NaN	NaN	-0.2405	0.8975	0.0218	0.0196	0.0217	0.0199	0.0195
0.0	0.0	0.0	-270.2556	1782.1549	NaN	NaN	1.1788	0.8976	0.0217	0.0195	0.0217	0.0199	0.0196
0.0	0.0	0.0	-1382.2556	2434.1549	NaN	NaN	1.3	0.8979	0.0217	0.0194	0.0216	0.0199	0.0195
0.0	0.0	0.0	-807.2556	-654.8451	NaN	NaN	0.4479	0.8979	0.0218	0.0193	0.0216	0.0199	0.0195
0.0	0.0	0.0	-173.2556	-826.8451	NaN	NaN	0.8268	0.8978	0.0218	0.0193	0.0216	0.02	0.0195
0.0	0.0	0.0	-827.2556	-2208.8451	NaN	NaN	0.7275	0.898	0.0218	0.0192	0.0216	0.02	0.0195
0.0	0.0	0.0	-1511.2556	1405.1549	NaN	NaN	-0.3	0.8969	0.022	0.0194	0.0218	0.0201	0.0198
0.0	0.0	0.0	-1191.2556	120.1549	NaN	NaN	-0.1122	0.8965	0.0222	0.0194	0.0218	0.0202	0.0199
0.0	0.0	0.0	-1061.2556	96.1549	NaN	NaN	-0.0996	0.8961	0.0223	0.0196	0.0218	0.0202	0.02
0.0	0.0	0.0	-1019.2556	309.1549	NaN	NaN	-0.3	0.8959	0.0223	0.0198	0.0218	0.02	0.0202
0.0	0.0	0.0	464.7444	24.1549	NaN	NaN	0.0494	0.8954	0.0224	0.0201	0.0217	0.0199	0.0205
0.0	0.0	0.0	145.7444	1292.1549	NaN	NaN	0.8986	0.8952	0.0224	0.0202	0.0215	0.02	0.0207
0.0	0.0	0.0	77.7444	3122.1549	NaN	NaN	0.9757	0.8944	0.0225	0.0204	0.0215	0.0203	0.0209
0.0	0.0	0.0	1590.7444	175.1549	NaN	NaN	0.0992	0.8943	0.0225	0.0204	0.0215	0.0204	0.0209
0.0	0.0	0.0	-1369.2556	2161.1549	NaN	NaN	1.3	0.8938	0.0226	0.0205	0.0216	0.0205	0.021
0.0	0.0	0.0	407.7444	288.1549	NaN	NaN	0.4141	0.8935	0.0226	0.0206	0.0216	0.0206	0.021
0.0	0.0	0.0	438.7444	-1903.8451	NaN	NaN	1.2995	0.8933	0.0225	0.0207	0.0216	0.0208	0.021
0.0	0.0	0.0	-760.2556	2418.1549	NaN	NaN	1.3	0.8928	0.0226	0.0209	0.0216	0.0209	0.0213
0.0	0.0	0.0	-794.2556	1701.1549	NaN	NaN	1.3	0.8931	0.0226	0.0209	0.0214	0.0208	0.0213
0.0	0.0	0.0	3670.7444	-149.8451	NaN	NaN	-0.0426	0.893	0.0227	0.0209	0.0214	0.0207	0.0213
0.0	0.0	0.0	1513.7444	2139.1549	NaN	NaN	0.5856	0.8932	0.0228	0.0208	0.0213	0.0206	0.0212
0.0	0.0	0.0	860.7444	2900.1549	NaN	NaN	0.7711	0.8935	0.0228	0.0207	0.0213	0.0205	0.0212
0.0	0.0	0.0	3654.7444	-604.8451	NaN	NaN	-0.1983	0.8936	0.0228	0.0207	0.0212	0.0206	0.0212
0.0	0.0	0.0	12.7444	680.1549	NaN	NaN	0.9816	0.8935	0.0227	0.0206	0.0212	0.0208	0.0212
0.0	0.0	0.0	-199.2556	595.1549	NaN	NaN	1.3	0.894	0.0226	0.0205	0.0212	0.0207	0.021
0.0	0.0	0.0	-1408.2556	1802.1549	NaN	NaN	1.3	0.8943	0.0225	0.0204	0.0212	0.0206	0.0209
0.0	0.0	0.0	-835.2556	-958.8451	NaN	NaN	0.5344	0.8947	0.0224	0.0204	0.0212	0.0205	0.0208
0.0	0.0	0.0	943.7444	3016.1549	NaN	NaN	0.7617	0.8947	0.0225	0.0204	0.0211	0.0204	0.0208
0.0	0.0	0.0	-486.2556	623.1549	NaN	NaN	1.3	0.895	0.0225	0.0204	0.0209	0.0203	0.0209
0.0	0.0	0.0	-838.2556	4714.1549	NaN	NaN	1.2163	0.8954	0.0224	0.0204	0.0208	0.0201	0.0208
0.0	0.0	0.0	105.7444	-471.8451	NaN	NaN	1.2888	0.8964	0.0223	0.0201	0.0208	0.0199	0.0205
0.0	0.0	0.0	-1321.2556	2364.1549	NaN	NaN	1.3	0.8963	0.0223	0.0201	0.0211	0.0199	0.0204
0.0	0.0	0.0	-903.2556	144.1549	NaN	NaN	-0.1899	0.8971	0.0221	0.02	0.0211	0.0196	0.0201
0.0	0.0	0.0	-2083.2556	7.1549	NaN	NaN	-0.0034	0.8969	0.0219	0.0201	0.0214	0.0196	0.02
0.0	0.0	0.0	-871.2556	453.1549	NaN	NaN	-0.3	0.8973	0.0219	0.02	0.0214	0.0197	0.0198
0.0	0.0	0.0	-649.2556	391.1549	NaN	NaN	-0.3	0.8973	0.0218	0.02	0.0214	0.0197	0.0198
0.0	0.0	0.0	-65.2556	2149.1549	NaN	NaN	1.0313	0.8976	0.0218	0.02	0.0212	0.0197	0.0198
0.0	0.0	0.0	556.7444	2474.1549	NaN	NaN	0.8163	0.8979	0.0218	0.0199	0.0211	0.0196	0.0197
0.0	0.0	0.0	-2006.2556	-3239.8451	NaN	NaN	0.6176	0.8973	0.0218	0.0201	0.0213	0.0197	0.0198
0.0	0.0	0.0	691.7444	2157.1549	NaN	NaN	0.7572	0.8974	0.0218	0.02	0.0212	0.0198	0.0198
0.0	0.0	0.0	-553.2556	2004.1549	NaN	NaN	1.3	0.8971	0.0219	0.0201	0.0212	0.0198	0.0199
0.0	0.0	0.0	-1367.2556	-107.8451	NaN	NaN	0.0731	0.8964	0.022	0.0203	0.0214	0.0199	0.02
0.0	0.0	0.0	-1873.2556	9.1549	NaN	NaN	-0.0049	0.8962	0.0221	0.0203	0.0214	0.0199	0.02
0.0	0.0	0.0	366.7444	-542.8451	NaN	NaN	1.3	0.8958	0.0222	0.0204	0.0215	0.0201	0.0201
0.0	0.0	0.0	-1389.2556	462.1549	NaN	NaN	-0.3	0.8955	0.0222	0.0204	0.0215	0.0203	0.0201
0.0	0.0	0.0	-2066.2556	2778.1549	NaN	NaN	1.3	0.8954	0.0222	0.0204	0.0216	0.0203	0.0201
0.0	0.0	0.0	-1614.2556	-2634.8451	NaN	NaN	0.6201	0.8947	0.0224	0.0206	0.0216	0.0204	0.0203
0.0	0.0	0.0	446.7444	-706.8451	NaN	NaN	1.3	0.8951	0.0222	0.0205	0.0216	0.0204	0.0202
0.0	0.0	0.0	-1602.2556	2566.1549	NaN	NaN	1.3	0.8952	0.0222	0.0204	0.0215	0.0205	0.0201
0.0	0.0	0.0	-1329.2556	1578.1549	NaN	NaN	1.3	0.8955	0.0221	0.0204	0.0214	0.0206	0.02
0.0	0.0	0.0	842.7444	965.1549	NaN	NaN	0.5339	0.8954	0.0222	0.0204	0.0215	0.0205	0.0201
0.0	0.0	0.0	-1012.2556	-1776.8451	NaN	NaN	0.6371	0.8945	0.0223	0.0207	0.0218	0.0205	0.0203
0.0	0.0	0.0	-571.2556	1638.1549	NaN	NaN	1.3	0.8952	0.0222	0.0205	0.0217	0.0203	0.0202
0.0	0.0	0.0	-1323.2556	-885.8451	NaN	NaN	0.401	0.895	0.0222	0.0205	0.0218	0.0204	0.0202
0.0	0.0	0.0	-242.2556	615.1549	NaN	NaN	1.3	0.8957	0.022	0.0203	0.0216	0.0204	0.02
0.0	0.0	0.0	-1129.2556	198.1549	NaN	NaN	-0.2128	0.8956	0.0221	0.0203	0.0215	0.0205	0.02
0.0	0.0	0.0	1111.7444	995.1549	NaN	NaN	0.4723	0.8957	0.0222	0.0203	0.0213	0.0205	0.02
0.0	0.0	0.0	789.7444	3755.1549	NaN	NaN	0.8262	0.8958	0.0222	0.0202	0.0212	0.0204	0.0201
0.0	0.0	0.0	-2027.2556	371.1549	NaN	NaN	-0.2241	0.8958	0.0221	0.0202	0.0214	0.0204	0.0201
0.0	0.0	0.0	-1681.2556	1944.1549	NaN	NaN	1.3	0.8956	0.0222	0.0203	0.0214	0.0205	0.0201
0.0	0.0	0.0	-70.2556	3256.1549	NaN	NaN	1.0221	0.8958	0.0222	0.0203	0.0213	0.0204	0.0201
0.0	0.0	0.0	1763.7444	1435.1549	NaN	NaN	0.4486	0.8959	0.0222	0.0203	0.0211	0.0203	0.0201
0.0	0.0	0.0	1544.7444	2398.1549	NaN	NaN	0.6082	0.8961	0.0222	0.0202	0.0211	0.0203	0.0201
0.0	0.0	0.0	-142.2556	-162.8451	NaN	NaN	0.5337	0.8958	0.0223	0.0202	0.0212	0.0204	0.0202
0.0	0.0	0.0	-415.2556	815.1549	NaN	NaN	1.3	0.8958	0.0222	0.0202	0.0212	0.0204	0.0202
0.0	0.0	0.0	1957.7444	1588.1549	NaN	NaN	0.4479	0.8957	0.0222	0.0202	0.0212	0.0205	0.0201
0.0	0.0	0.0	-1397.2556	4483.1549	NaN	NaN	1.3	0.8959	0.0222	0.0202	0.0211	0.0205	0.0201
0.0	0.0	0.0	-663.2556	1356.1549	NaN	NaN	1.3	0.8957	0.0221	0.0203	0.0212	0.0205	0.0202
0.0	0.0	0.0	792.7444	630.1549	NaN	NaN	0.4429	0.8954	0.0222	0.0203	0.0213	0.0206	0.0202
0.0	0.0	0.0	-1698.2556	1772.1549	NaN	NaN	1.3	0.8955	0.0221	0.0203	0.0212	0.0206	0.0202
0.0	0.0	0.0	1006.7444	1611.1549	NaN	NaN	0.6154	0.8955	0.0221	0.0204	0.0212	0.0207	0.0202
0.0	0.0	0.0	1643.7444	2830.1549	NaN	NaN	0.6326	0.8953	0.0221	0.0204	0.0213	0.0207	0.0202
0.0	0.0	0.0	-984.2556	94.1549	NaN	NaN	-0.1058	0.895	0.0222	0.0204	0.0213	0.0208	0.0203
0.0	0.0	0.0	-285.2556	-186.8451	NaN	NaN	0.3958	0.8948	0.0221	0.0205	0.0214	0.0208	0.0203
0.0	0.0	0.0	1057.7444	2914.1549	NaN	NaN	0.7337	0.8948	0.0222	0.0205	0.0214	0.0209	0.0203
0.0	0.0	0.0	832.7444	-862.8451	NaN	NaN	1.3	0.8947	0.0222	0.0205	0.0214	0.0209	0.0204
0.0	0.0	0.0	5105.7444	1521.1549	NaN	NaN	0.2295	0.894	0.0224	0.0206	0.0216	0.021	0.0205
0.0	0.0	0.0	-726.2556	1392.1549	NaN	NaN	1.3	0.8939	0.0225	0.0206	0.0216	0.021	0.0205
0.0	0.0	0.0	-277.2556	148.1549	NaN	NaN	-0.3	0.894	0.0225	0.0205	0.0216	0.0209	0.0205
0.0	0.0	0.0	-322.2556	3764.1549	NaN	NaN	1.0936	0.8941	0.0225	0.0205	0.0215	0.0209	0.0205
0.0	0.0	0.0	-497.2556	1715.1549	NaN	NaN	1.3	0.894	0.0226	0.0205	0.0216	0.0209	0.0204
0.0	0.0	0.0	1409.7444	4664.1549	NaN	NaN	0.7679	0.8939	0.0227	0.0205	0.0216	0.0209	0.0204
0.0	0.0	0.0	-27.2556	323.1549	NaN	NaN	1.0921	0.894	0.0226	0.0205	0.0217	0.0208	0.0203
0.0	0.0	0.0	89.7444	400.1549	NaN	NaN	0.8168	0.8939	0.0226	0.0206	0.0219	0.0207	0.0203
0.0	0.0	0.0	-133.2556	-405.8451	NaN	NaN	0.7528	0.8941	0.0226	0.0206	0.0219	0.0206	0.0202
0.0	0.0	0.0	-1224.2556	3430.1549	NaN	NaN	1.3	0.8943	0.0225	0.0205	0.0219	0.0207	0.0201
0.0	0.0	0.0	-495.2556	976.1549	NaN	NaN	1.3	0.894	0.0226	0.0206	0.022	0.0207	0.0201
0.0	0.0	0.0	-557.2556	-85.8451	NaN	NaN	0.1335	0.8942	0.0226	0.0205	0.022	0.0206	0.0201
0.0	0.0	0.0	-1255.2556	1389.1549	NaN	NaN	1.3	0.8942	0.0226	0.0206	0.022	0.0205	0.02
0.0	0.0	0.0	-437.2556	-1019.8451	NaN	NaN	0.6999	0.8943	0.0226	0.0207	0.0219	0.0205	0.02
0.0	0.0	0.0	-929.2556	1565.1549	NaN	NaN	1.3	0.8944	0.0226	0.0206	0.0219	0.0205	0.02
0.0	0.0	0.0	305.7444	-1130.8451	NaN	NaN	1.3	0.8943	0.0226	0.0206	0.0219	0.0205	0.02
0.0	0.0	0.0	1257.7444	2974.1549	NaN	NaN	0.7028	0.8944	0.0226	0.0206	0.0218	0.0206	0.02
0.0	0.0	0.0	197.7444	-1902.8451	NaN	NaN	1.116	0.8942	0.0227	0.0206	0.0218	0.0206	0.0201
0.0	0.0	0.0	-1232.2556	-37.8451	NaN	NaN	0.0298	0.8939	0.0228	0.0207	0.0218	0.0207	0.0201
0.0	0.0	0.0	-131.2556	1515.1549	NaN	NaN	1.0948	0.8937	0.0229	0.0207	0.0219	0.0208	0.0201
0.0	0.0	0.0	-331.2556	1986.1549	NaN	NaN	1.2002	0.8936	0.0229	0.0207	0.0219	0.0208	0.0201
0.0	0.0	0.0	-824.2556	-1111.8451	NaN	NaN	0.5743	0.8932	0.023	0.0208	0.022	0.0209	0.0202
0.0	0.0	0.0	-1898.2556	1855.1549	NaN	NaN	-0.3	0.8936	0.0229	0.0207	0.0219	0.0208	0.0201
0.0	0.0	0.0	1415.7444	-1844.8451	NaN	NaN	1.3	0.8934	0.023	0.0208	0.0219	0.0208	0.0201
0.0	0.0	0.0	-1013.2556	-1049.8451	NaN	NaN	0.5089	0.8937	0.0229	0.0208	0.0219	0.0207	0.0201
0.0	0.0	0.0	1128.7444	-352.8451	NaN	NaN	-0.3	0.8937	0.0229	0.0207	0.0219	0.0207	0.0201
0.0	0.0	0.0	-1738.2556	-636.8451	NaN	NaN	0.2681	0.8938	0.0228	0.0207	0.0218	0.0207	0.0201
0.0	0.0	0.0	-329.2556	-144.8451	NaN	NaN	0.3055	0.8938	0.0228	0.0207	0.0218	0.0207	0.0201
0.0	0.0	0.0	-1395.2556	-784.8451	NaN	NaN	0.36	0.894	0.0227	0.0206	0.0218	0.0207	0.0202
0.0	0.0	0.0	-620.2556	737.1549	NaN	NaN	1.3	0.8938	0.0228	0.0207	0.0218	0.0207	0.0202
0.0	0.0	0.0	-2797.2556	1590.1549	NaN	NaN	-0.3	0.8938	0.0227	0.0207	0.0218	0.0207	0.0203
0.0	0.0	0.0	-1118.2556	1774.1549	NaN	NaN	1.3	0.8936	0.0227	0.0207	0.0218	0.0207	0.0204
0.0	0.0	0.0	199.7444	1167.1549	NaN	NaN	0.8539	0.8937	0.0227	0.0207	0.0218	0.0208	0.0204
0.0	0.0	0.0	-1382.2556	2063.1549	NaN	NaN	1.3	0.8938	0.0227	0.0206	0.0218	0.0208	0.0204
0.0	0.0	0.0	223.7444	-1697.8451	NaN	NaN	1.1518	0.8935	0.0227	0.0208	0.0218	0.0207	0.0204
0.0	0.0	0.0	-72.2556	588.1549	NaN	NaN	1.1401	0.8936	0.0227	0.0207	0.0218	0.0208	0.0204
0.0	0.0	0.0	-839.2556	-150.8451	NaN	NaN	0.1524	0.8935	0.0227	0.0207	0.0218	0.0208	0.0205
0.0	0.0	0.0	-1861.2556	791.1549	NaN	NaN	-0.3	0.8937	0.0227	0.0207	0.0218	0.0207	0.0205
0.0	0.0	0.0	-595.2556	507.1549	NaN	NaN	-0.3	0.8937	0.0227	0.0206	0.0217	0.0208	0.0205
0.0	0.0	0.0	587.7444	-486.8451	NaN	NaN	-0.3	0.8939	0.0227	0.0205	0.0217	0.0208	0.0204
0.0	0.0	0.0	80.7444	2460.1549	NaN	NaN	0.9682	0.8944	0.0226	0.0203	0.0216	0.0208	0.0203
0.0	0.0	0.0	-602.2556	1105.1549	NaN	NaN	1.3	0.8945	0.0226	0.0203	0.0216	0.0207	0.0203
0.0	0.0	0.0	-936.2556	-435.8451	NaN	NaN	0.3176	0.8943	0.0226	0.0204	0.0216	0.0207	0.0204
0.0	0.0	0.0	-384.2556	-1004.8451	NaN	NaN	0.7234	0.8947	0.0226	0.0203	0.0215	0.0207	0.0203
0.0	0.0	0.0	-1208.2556	3334.1549	NaN	NaN	1.3	0.8952	0.0225	0.0201	0.0214	0.0206	0.0202
0.0	0.0	0.0	-396.2556	10.1549	NaN	NaN	-0.0263	0.8949	0.0225	0.0202	0.0215	0.0206	0.0203
0.0	0.0	0.0	-1371.2556	1285.1549	NaN	NaN	-0.3	0.8953	0.0224	0.0202	0.0214	0.0205	0.0202
0.0	0.0	0.0	22.7444	173.1549	NaN	NaN	0.8839	0.895	0.0225	0.0203	0.0215	0.0205	0.0203
0.0	0.0	0.0	-20.2556	679.1549	NaN	NaN	1.0307	0.8956	0.0223	0.0202	0.0214	0.0204	0.0202
0.0	0.0	0.0	-423.2556	1123.1549	NaN	NaN	1.3	0.8955	0.0224	0.0202	0.0214	0.0204	0.0202
0.0	0.0	0.0	-879.2556	-1290.8451	NaN	NaN	0.5948	0.8954	0.0223	0.0202	0.0214	0.0204	0.0202
0.0	0.0	0.0	188.7444	4966.1549	NaN	NaN	0.9634	0.8959	0.0223	0.02	0.0213	0.0205	0.02
0.0	0.0	0.0	-1091.2556	1637.1549	NaN	NaN	1.3	0.8956	0.0223	0.0201	0.0214	0.0204	0.0201
0.0	0.0	0.0	358.7444	1921.1549	NaN	NaN	0.8426	0.8958	0.0223	0.02	0.0214	0.0204	0.0201
0.0	0.0	0.0	-1583.2556	531.1549	NaN	NaN	-0.3	0.8958	0.0223	0.0201	0.0214	0.0203	0.0201
0.0	0.0	0.0	1206.7444	1731.1549	NaN	NaN	0.5892	0.8965	0.0221	0.02	0.0213	0.0202	0.0198
0.0	0.0	0.0	486.7444	1143.1549	NaN	NaN	0.7014	0.8968	0.022	0.0199	0.0214	0.0202	0.0198
0.0	0.0	0.0	-94.2556	-391.8451	NaN	NaN	0.8061	0.8968	0.0219	0.02	0.0214	0.0201	0.0198
0.0	0.0	0.0	-1258.2556	115.1549	NaN	NaN	-0.1007	0.8963	0.0219	0.0202	0.0216	0.0201	0.0199
0.0	0.0	0.0	-401.2556	1237.1549	NaN	NaN	1.3	0.8967	0.0218	0.0201	0.0215	0.02	0.0198
0.0	0.0	0.0	-614.2556	-1893.8451	NaN	NaN	0.7551	0.8966	0.0218	0.0202	0.0215	0.02	0.0198
0.0	0.0	0.0	-389.2556	896.1549	NaN	NaN	1.3	0.8972	0.0217	0.0201	0.0214	0.0199	0.0197
0.0	0.0	0.0	1372.7444	-1860.8451	NaN	NaN	1.3	0.8972	0.0218	0.0201	0.0213	0.0198	0.0197
0.0	0.0	0.0	-863.2556	-1871.8451	NaN	NaN	0.6844	0.8976	0.0217	0.02	0.0212	0.0198	0.0196
0.0	0.0	0.0	1750.7444	3675.1549	NaN	NaN	0.6773	0.8979	0.0218	0.0199	0.021	0.0199	0.0195
0.0	0.0	0.0	-72.2556	1814.1549	NaN	NaN	1.0415	0.8972	0.022	0.02	0.0211	0.02	0.0197
0.0	0.0	0.0	-1577.2556	1264.1549	NaN	NaN	-0.3	0.8966	0.0221	0.0201	0.0212	0.0201	0.0199
0.0	0.0	0.0	728.7444	1064.1549	NaN	NaN	0.5935	0.8961	0.0222	0.0202	0.0213	0.0202	0.0201
0.0	0.0	0.0	-1507.2556	2166.1549	NaN	NaN	1.3	0.8958	0.0223	0.0202	0.0213	0.0202	0.0201
0.0	0.0	0.0	-1233.2556	621.1549	NaN	NaN	-0.3	0.8955	0.0223	0.0203	0.0215	0.0202	0.0203
0.0	0.0	0.0	-201.2556	864.1549	NaN	NaN	1.3	0.8954	0.0223	0.0204	0.0215	0.0202	0.0202
0.0	0.0	0.0	-1000.2556	1700.1549	NaN	NaN	1.3	0.896	0.0221	0.0203	0.0215	0.0201	0.02
0.0	0.0	0.0	-1252.2556	1902.1549	NaN	NaN	1.3	0.8963	0.0221	0.0203	0.0214	0.02	0.0199
0.0	0.0	0.0	-976.2556	-1526.8451	NaN	NaN	0.61	0.8962	0.0221	0.0204	0.0215	0.02	0.0199
0.0	0.0	0.0	857.7444	2381.1549	NaN	NaN	0.7352	0.8969	0.0219	0.0202	0.0213	0.0199	0.0197
0.0	0.0	0.0	-824.2556	-2002.8451	NaN	NaN	0.7084	0.8962	0.0221	0.0205	0.0214	0.02	0.0198
0.0	0.0	0.0	-2606.2556	2439.1549	NaN	NaN	-0.3	0.8969	0.0219	0.0204	0.0213	0.0199	0.0197
0.0	0.0	0.0	-1854.2556	-1536.8451	NaN	NaN	0.4532	0.8962	0.0221	0.0205	0.0214	0.02	0.0198
0.0	0.0	0.0	260.7444	-1276.8451	NaN	NaN	1.2566	0.897	0.0219	0.0203	0.0212	0.0199	0.0196
0.0	0.0	0.0	-2126.2556	4636.1549	NaN	NaN	1.3	0.8969	0.022	0.0202	0.0212	0.02	0.0197
0.0	0.0	0.0	-1484.2556	-38.8451	NaN	NaN	0.0255	0.8965	0.0221	0.0203	0.0212	0.0201	0.0197
0.0	0.0	0.0	67.7444	-62.8451	NaN	NaN	-0.3	0.8962	0.0222	0.0204	0.0212	0.0202	0.0198
0.0	0.0	0.0	521.7444	1684.1549	NaN	NaN	0.7635	0.8958	0.0224	0.0205	0.0213	0.0203	0.0198
0.0	0.0	0.0	-1244.2556	655.1549	NaN	NaN	-0.3	0.8955	0.0224	0.0206	0.0213	0.0203	0.0199
0.0	0.0	0.0	187.7444	780.1549	NaN	NaN	0.806	0.8955	0.0224	0.0206	0.0213	0.0203	0.0199
0.0	0.0	0.0	154.7444	2065.1549	NaN	NaN	0.9303	0.8957	0.0224	0.0205	0.0213	0.0204	0.0197
0.0	0.0	0.0	-1910.2556	3139.1549	NaN	NaN	1.3	0.8958	0.0223	0.0205	0.0213	0.0203	0.0198
0.0	0.0	0.0	-2493.2556	-1475.8451	NaN	NaN	0.3718	0.895	0.0225	0.0207	0.0215	0.0203	0.02
0.0	0.0	0.0	-1239.2556	-394.8451	NaN	NaN	0.2416	0.8946	0.0225	0.0207	0.0216	0.0204	0.0201
0.0	0.0	0.0	-1854.2556	686.1549	NaN	NaN	-0.3	0.8949	0.0225	0.0207	0.0216	0.0203	0.02
0.0	0.0	0.0	-2968.2556	-2355.8451	NaN	NaN	0.4425	0.8946	0.0225	0.0208	0.0216	0.0204	0.0201
0.0	0.0	0.0	-1824.2556	1564.1549	NaN	NaN	-0.3	0.8955	0.0223	0.0205	0.0214	0.0203	0.0199
0.0	0.0	0.0	475.7444	1585.1549	NaN	NaN	0.7692	0.8964	0.0222	0.0203	0.0211	0.0203	0.0196
0.0	0.0	0.0	-380.2556	2537.1549	NaN	NaN	1.1763	0.8967	0.0222	0.0202	0.021	0.0204	0.0195
0.0	0.0	0.0	326.7444	4498.1549	NaN	NaN	0.9323	0.8967	0.0222	0.0202	0.0209	0.0204	0.0196
0.0	0.0	0.0	103.7444	-509.8451	NaN	NaN	1.2555	0.8962	0.0224	0.0203	0.021	0.0205	0.0197
0.0	0.0	0.0	1079.7444	2257.1549	NaN	NaN	0.6764	0.8957	0.0225	0.0203	0.0211	0.0206	0.0198
0.0	0.0	0.0	298.7444	2102.1549	NaN	NaN	0.8756	0.8952	0.0226	0.0204	0.0212	0.0206	0.02
0.0	0.0	0.0	-2237.2556	1619.1549	NaN	NaN	-0.3	0.8946	0.0227	0.0205	0.0213	0.0207	0.0201
0.0	0.0	0.0	-20.2556	-1194.8451	NaN	NaN	0.9833	0.8946	0.0227	0.0205	0.0213	0.0208	0.0202
0.0	0.0	0.0	442.7444	2195.1549	NaN	NaN	0.8322	0.8947	0.0227	0.0204	0.0213	0.0209	0.0201
0.0	0.0	0.0	-925.2556	964.1549	NaN	NaN	1.3	0.8945	0.0227	0.0205	0.0213	0.0209	0.0201
0.0	0.0	0.0	-840.2556	1246.1549	NaN	NaN	1.3	0.8948	0.0226	0.0204	0.0212	0.0209	0.0201
0.0	0.0	0.0	-2543.2556	1437.1549	NaN	NaN	-0.3	0.8946	0.0227	0.0205	0.0213	0.0208	0.0202
0.0	0.0	0.0	-1022.2556	2542.1549	NaN	NaN	1.3	0.8951	0.0225	0.0204	0.0212	0.0207	0.0201
0.0	0.0	0.0	-500.2556	592.1549	NaN	NaN	1.3	0.895	0.0225	0.0204	0.0212	0.0208	0.0201
0.0	0.0	0.0	-1861.2556	2199.1549	NaN	NaN	1.3	0.8953	0.0224	0.0204	0.0211	0.0208	0.02
0.0	0.0	0.0	1990.7444	1698.1549	NaN	NaN	0.4603	0.8956	0.0223	0.0203	0.0211	0.0208	0.0199
0.0	0.0	0.0	-184.2556	1114.1549	NaN	NaN	1.1981	0.8954	0.0223	0.0204	0.0212	0.0206	0.02
0.0	0.0	0.0	-688.2556	-3697.8451	NaN	NaN	0.8431	0.8946	0.0224	0.0207	0.0214	0.0206	0.0203
0.0	0.0	0.0	-900.2556	70.1549	NaN	NaN	-0.0845	0.8951	0.0223	0.0205	0.0214	0.0206	0.0201
0.0	0.0	0.0	623.7444	420.1549	NaN	NaN	0.4025	0.8954	0.0223	0.0204	0.0213	0.0207	0.02
0.0	0.0	0.0	-61.2556	-524.8451	NaN	NaN	0.8955	0.8956	0.0222	0.0203	0.0212	0.0207	0.0199
0.0	0.0	0.0	-767.2556	164.1549	NaN	NaN	-0.2722	0.8955	0.0223	0.0204	0.0212	0.0207	0.0199
0.0	0.0	0.0	-890.2556	-355.8451	NaN	NaN	0.2856	0.8955	0.0223	0.0204	0.0211	0.0207	0.0199
0.0	0.0	0.0	557.7444	2420.1549	NaN	NaN	0.8127	0.8956	0.0222	0.0204	0.0211	0.0208	0.0199
0.0	0.0	0.0	-559.2556	-152.8451	NaN	NaN	0.2146	0.8956	0.0223	0.0204	0.0211	0.0207	0.0199
0.0	0.0	0.0	-1101.2556	1523.1549	NaN	NaN	1.3	0.8957	0.0222	0.0204	0.021	0.0208	0.0199
0.0	0.0	0.0	571.7444	2389.1549	NaN	NaN	0.8069	0.8959	0.0222	0.0204	0.0209	0.0207	0.0199
0.0	0.0	0.0	-16.2556	493.1549	NaN	NaN	1.0341	0.8959	0.0222	0.0204	0.0209	0.0208	0.0199
0.0	0.0	0.0	-1134.2556	2565.1549	NaN	NaN	1.3	0.8956	0.0223	0.0204	0.021	0.0208	0.02
0.0	0.0	0.0	-1094.2556	833.1549	NaN	NaN	-0.3	0.8955	0.0223	0.0204	0.021	0.0208	0.02
0.0	0.0	0.0	-2356.2556	2409.1549	NaN	NaN	1.3	0.8956	0.0223	0.0204	0.021	0.0207	0.0201
0.0	0.0	0.0	1016.7444	3260.1549	NaN	NaN	0.7623	0.8957	0.0222	0.0203	0.021	0.0207	0.0201
0.0	0.0	0.0	-1270.2556	2670.1549	NaN	NaN	1.3	0.8959	0.0222	0.0203	0.0209	0.0207	0.02
0.0	0.0	0.0	-1236.2556	2969.1549	NaN	NaN	1.3	0.8958	0.0222	0.0204	0.0209	0.0207	0.02
0.0	0.0	0.0	-2137.2556	5429.1549	NaN	NaN	1.3	0.8962	0.0222	0.0203	0.0208	0.0206	0.0199
0.0	0.0	0.0	801.7444	-135.8451	NaN	NaN	-0.204	0.8961	0.0222	0.0203	0.0209	0.0206	0.0199
0.0	0.0	0.0	-365.2556	205.1549	NaN	NaN	-0.3	0.8959	0.0222	0.0203	0.0209	0.0207	0.02
0.0	0.0	0.0	1522.7444	2566.1549	NaN	NaN	0.6276	0.8963	0.0222	0.0204	0.0207	0.0205	0.0199
0.0	0.0	0.0	-803.2556	4812.1549	NaN	NaN	1.2004	0.8966	0.0222	0.0203	0.0207	0.0203	0.0199
0.0	0.0	0.0	686.7444	1443.1549	NaN	NaN	0.6776	0.8961	0.0222	0.0203	0.0208	0.0205	0.02
0.0	0.0	0.0	455.7444	1072.1549	NaN	NaN	0.7017	0.8963	0.0222	0.0203	0.0209	0.0205	0.0199
0.0	0.0	0.0	-1740.2556	-158.8451	NaN	NaN	0.0836	0.8961	0.0223	0.0203	0.021	0.0205	0.0199
0.0	0.0	0.0	-1316.2556	1401.1549	NaN	NaN	1.3	0.8962	0.0221	0.0203	0.0209	0.0205	0.02
0.0	0.0	0.0	561.7444	-73.8451	NaN	NaN	-0.1514	0.896	0.0221	0.0204	0.021	0.0205	0.02
0.0	0.0	0.0	-888.2556	4181.1549	NaN	NaN	1.2697	0.8969	0.0221	0.0203	0.0207	0.0202	0.0199
0.0	0.0	0.0	-145.2556	3285.1549	NaN	NaN	1.0463	0.8972	0.022	0.0202	0.0206	0.0201	0.0199
0.0	0.0	0.0	751.7444	1830.1549	NaN	NaN	0.7088	0.8971	0.022	0.0203	0.0207	0.0201	0.0199
0.0	0.0	0.0	-556.2556	-268.8451	NaN	NaN	0.3258	0.8972	0.0219	0.0202	0.0207	0.0201	0.0199
0.0	0.0	0.0	-923.2556	837.1549	NaN	NaN	-0.3	0.8974	0.0219	0.0202	0.0207	0.02	0.0198
0.0	0.0	0.0	466.7444	931.1549	NaN	NaN	0.6661	0.8974	0.0219	0.0202	0.0207	0.02	0.0199
0.0	0.0	0.0	171.7444	1125.1549	NaN	NaN	0.8676	0.8977	0.0218	0.0201	0.0206	0.02	0.0198
0.0	0.0	0.0	746.7444	-676.8451	NaN	NaN	-0.3	0.8973	0.0219	0.0201	0.0208	0.0201	0.0198
0.0	0.0	0.0	800.7444	4276.1549	NaN	NaN	0.8423	0.8974	0.0219	0.0202	0.0206	0.0201	0.0198
0.0	0.0	0.0	-827.2556	850.1549	NaN	NaN	1.3	0.8974	0.0219	0.0202	0.0206	0.02	0.0198
0.0	0.0	0.0	213.7444	453.1549	NaN	NaN	0.6795	0.8975	0.0219	0.0202	0.0206	0.02	0.0198
0.0	0.0	0.0	-891.2556	765.1549	NaN	NaN	-0.3	0.8975	0.0219	0.0202	0.0206	0.02	0.0198
0.0	0.0	0.0	543.7444	356.1549	NaN	NaN	0.3958	0.8975	0.0218	0.0202	0.0205	0.0201	0.0198
0.0	0.0	0.0	-602.2556	5258.1549	NaN	NaN	1.1294	0.8975	0.0219	0.0202	0.0204	0.0201	0.0199
0.0	0.0	0.0	-1538.2556	1979.1549	NaN	NaN	1.3	0.8974	0.0219	0.0203	0.0204	0.0201	0.0199
0.0	0.0	0.0	339.7444	3972.1549	NaN	NaN	0.9212	0.8975	0.0218	0.0203	0.0204	0.0201	0.0199
0.0	0.0	0.0	479.7444	1841.1549	NaN	NaN	0.7933	0.8971	0.0219	0.0203	0.0206	0.0202	0.0199
0.0	0.0	0.0	47.7444	1003.1549	NaN	NaN	0.9546	0.8969	0.0219	0.0203	0.0208	0.0202	0.0199
0.0	0.0	0.0	-873.2556	-975.8451	NaN	NaN	0.5277	0.8967	0.022	0.0204	0.0209	0.0201	0.02
0.0	0.0	0.0	-791.2556	1477.1549	NaN	NaN	1.3	0.897	0.0219	0.0204	0.0208	0.02	0.0199
0.0	0.0	0.0	-1165.2556	1180.1549	NaN	NaN	1.3	0.8969	0.0219	0.0203	0.0209	0.0201	0.0199
0.0	0.0	0.0	2379.7444	158.1549	NaN	NaN	0.0623	0.897	0.0218	0.0204	0.0207	0.0202	0.0199
0.0	0.0	0.0	-1631.2556	4173.1549	NaN	NaN	1.3	0.8972	0.0218	0.0204	0.0206	0.0203	0.0198
0.0	0.0	0.0	-793.2556	5004.1549	NaN	NaN	1.1884	0.8967	0.022	0.0204	0.0207	0.0204	0.0199
0.0	0.0	0.0	-870.2556	-1477.8451	NaN	NaN	0.6294	0.8958	0.0222	0.0205	0.021	0.0204	0.0201
0.0	0.0	0.0	-2717.2556	3193.1549	NaN	NaN	1.3	0.896	0.0221	0.0205	0.021	0.0204	0.0201
0.0	0.0	0.0	-1625.2556	784.1549	NaN	NaN	-0.3	0.8955	0.0222	0.0206	0.0211	0.0204	0.0202
0.0	0.0	0.0	-191.2556	4598.1549	NaN	NaN	1.0434	0.8958	0.0221	0.0205	0.0211	0.0205	0.0201
0.0	0.0	0.0	-305.2556	-808.8451	NaN	NaN	0.726	0.8952	0.0222	0.0206	0.0213	0.0204	0.0202
0.0	0.0	0.0	-303.2556	999.1549	NaN	NaN	1.3	0.8956	0.0221	0.0205	0.0213	0.0203	0.0201
0.0	0.0	0.0	-1713.2556	1275.1549	NaN	NaN	-0.3	0.8958	0.0221	0.0206	0.0212	0.0202	0.0201
0.0	0.0	0.0	-1042.2556	317.1549	NaN	NaN	-0.3	0.8961	0.022	0.0205	0.0212	0.02	0.0201
0.0	0.0	0.0	310.7444	-2821.8451	NaN	NaN	1.1237	0.8958	0.0221	0.0206	0.0213	0.02	0.0202
0.0	0.0	0.0	375.7444	-93.8451	NaN	NaN	-0.3	0.8968	0.0218	0.0204	0.0211	0.0199	0.02
0.0	0.0	0.0	-1876.2556	536.1549	NaN	NaN	-0.3	0.8965	0.0219	0.0204	0.0212	0.02	0.02
0.0	0.0	0.0	-1450.2556	-389.8451	NaN	NaN	0.2119	0.8965	0.0218	0.0204	0.0212	0.02	0.0201
0.0	0.0	0.0	-229.2556	2123.1549	NaN	NaN	1.121	0.8965	0.0218	0.0203	0.0211	0.0202	0.0201
0.0	0.0	0.0	-1548.2556	663.1549	NaN	NaN	-0.3	0.8959	0.0219	0.0204	0.0213	0.0203	0.0202
0.0	0.0	0.0	-1361.2556	849.1549	NaN	NaN	-0.3	0.8958	0.022	0.0204	0.0213	0.0203	0.0203
0.0	0.0	0.0	-326.2556	1045.1549	NaN	NaN	1.3	0.8953	0.0221	0.0203	0.0214	0.0205	0.0204
0.0	0.0	0.0	972.7444	1302.1549	NaN	NaN	0.5724	0.8952	0.0221	0.0203	0.0214	0.0206	0.0205
0.0	0.0	0.0	-1318.2556	2643.1549	NaN	NaN	1.3	0.8947	0.0222	0.0203	0.0215	0.0208	0.0206
0.0	0.0	0.0	-1518.2556	2203.1549	NaN	NaN	1.3	0.8945	0.0222	0.0203	0.0215	0.0208	0.0207
0.0	0.0	0.0	877.7444	2462.1549	NaN	NaN	0.7372	0.8942	0.0223	0.0203	0.0216	0.0209	0.0207
0.0	0.0	0.0	-2094.2556	1376.1549	NaN	NaN	-0.3	0.8939	0.0223	0.0204	0.0216	0.0209	0.0209
0.0	0.0	0.0	-448.2556	92.1549	NaN	NaN	-0.2588	0.8936	0.0224	0.0205	0.0217	0.0209	0.021
0.0	0.0	0.0	-1035.2556	3181.1549	NaN	NaN	1.3	0.8942	0.0222	0.0203	0.0216	0.0209	0.0208
0.0	0.0	0.0	598.7444	441.1549	NaN	NaN	0.4242	0.8941	0.0223	0.0203	0.0216	0.0209	0.0208
0.0	0.0	0.0	-997.2556	800.1549	NaN	NaN	-0.3	0.8941	0.0223	0.0204	0.0217	0.0208	0.0208
0.0	0.0	0.0	701.7444	640.1549	NaN	NaN	0.4771	0.8942	0.0222	0.0204	0.0216	0.0207	0.0208
0.0	0.0	0.0	-3534.2556	48.1549	NaN	NaN	-0.0138	0.8943	0.0222	0.0204	0.0216	0.0207	0.0208
0.0	0.0	0.0	-1460.2556	1935.1549	NaN	NaN	1.3	0.8949	0.0221	0.0203	0.0215	0.0206	0.0206
0.0	0.0	0.0	-590.2556	2728.1549	NaN	NaN	1.2761	0.895	0.0221	0.0202	0.0214	0.0207	0.0206
0.0	0.0	0.0	-904.2556	-656.8451	NaN	NaN	0.4208	0.8946	0.0222	0.0203	0.0215	0.0206	0.0207
0.0	0.0	0.0	-439.2556	4066.1549	NaN	NaN	1.1211	0.8946	0.0222	0.0204	0.0215	0.0207	0.0206
0.0	0.0	0.0	-588.2556	780.1549	NaN	NaN	1.3	0.8944	0.0222	0.0205	0.0216	0.0206	0.0207
0.0	0.0	0.0	320.7444	182.1549	NaN	NaN	0.3622	0.8944	0.0222	0.0205	0.0216	0.0205	0.0207
0.0	0.0	0.0	-1516.2556	-528.8451	NaN	NaN	0.2586	0.8943	0.0223	0.0206	0.0217	0.0205	0.0207
0.0	0.0	0.0	641.7444	2471.1549	NaN	NaN	0.7938	0.8952	0.0221	0.0203	0.0215	0.0205	0.0204
0.0	0.0	0.0	-1894.2556	721.1549	NaN	NaN	-0.3	0.8949	0.0222	0.0204	0.0216	0.0204	0.0204
0.0	0.0	0.0	-366.2556	2386.1549	NaN	NaN	1.1813	0.8954	0.0222	0.0203	0.0216	0.0203	0.0202
0.0	0.0	0.0	-2609.2556	-719.8451	NaN	NaN	0.2162	0.8952	0.0223	0.0204	0.0217	0.0202	0.0202
0.0	0.0	0.0	-1890.2556	51.1549	NaN	NaN	-0.0278	0.8957	0.0222	0.0204	0.0216	0.0201	0.02
0.0	0.0	0.0	-1984.2556	1956.1549	NaN	NaN	-0.3	0.8961	0.0221	0.0203	0.0216	0.02	0.0199
0.0	0.0	0.0	-1284.2556	579.1549	NaN	NaN	-0.3	0.8966	0.022	0.0203	0.0215	0.02	0.0197
0.0	0.0	0.0	-1407.2556	-665.8451	NaN	NaN	0.3212	0.8966	0.022	0.0203	0.0215	0.0199	0.0196
0.0	0.0	0.0	-2029.2556	-646.8451	NaN	NaN	0.2417	0.8967	0.0221	0.0203	0.0215	0.0199	0.0196
0.0	0.0	0.0	-2173.2556	-1862.8451	NaN	NaN	0.4615	0.8966	0.0221	0.0204	0.0215	0.0198	0.0196
0.0	0.0	0.0	-1183.2556	977.1549	NaN	NaN	-0.3	0.8972	0.0218	0.0203	0.0213	0.0198	0.0195
0.0	0.0	0.0	-957.2556	2218.1549	NaN	NaN	1.3	0.8972	0.0218	0.0202	0.0214	0.0199	0.0196
0.0	0.0	0.0	-1561.2556	-835.8451	NaN	NaN	0.3487	0.8968	0.022	0.0203	0.0214	0.0199	0.0196
0.0	0.0	0.0	-890.2556	-478.8451	NaN	NaN	0.3498	0.8965	0.0221	0.0204	0.0215	0.0199	0.0196
0.0	0.0	0.0	-838.2556	-25.8451	NaN	NaN	0.0299	0.8961	0.0222	0.0205	0.0215	0.02	0.0197
0.0	0.0	0.0	-1340.2556	-209.8451	NaN	NaN	0.1354	0.8959	0.0223	0.0205	0.0215	0.0199	0.0198
0.0	0.0	0.0	-2976.2556	-738.8451	NaN	NaN	0.1989	0.8957	0.0224	0.0206	0.0216	0.02	0.0198
0.0	0.0	0.0	329.7444	-894.8451	NaN	NaN	1.3	0.8961	0.0222	0.0205	0.0215	0.02	0.0197
0.0	0.0	0.0	-1675.2556	1327.1549	NaN	NaN	-0.3	0.8962	0.0222	0.0204	0.0214	0.02	0.0198
0.0	0.0	0.0	-1212.2556	1586.1549	NaN	NaN	1.3	0.896	0.0222	0.0205	0.0215	0.0201	0.0198
0.0	0.0	0.0	-1580.2556	193.1549	NaN	NaN	-0.1393	0.8959	0.0222	0.0206	0.0215	0.02	0.0198
0.0	0.0	0.0	-2268.2556	-128.8451	NaN	NaN	0.0538	0.8956	0.0223	0.0206	0.0215	0.0201	0.0198
0.0	0.0	0.0	-2178.2556	-529.8451	NaN	NaN	0.1957	0.8957	0.0223	0.0206	0.0215	0.02	0.0198
0.0	0.0	0.0	-1253.2556	-764.8451	NaN	NaN	0.379	0.8958	0.0223	0.0207	0.0215	0.02	0.0198
0.0	0.0	0.0	-900.2556	-3109.8451	NaN	NaN	0.7755	0.8956	0.0224	0.0207	0.0215	0.02	0.0199
0.0	0.0	0.0	-1496.2556	1932.1549	NaN	NaN	1.3	0.8962	0.0222	0.0206	0.0213	0.0199	0.0198
0.0	0.0	0.0	-2086.2556	1121.1549	NaN	NaN	-0.3	0.896	0.0221	0.0206	0.0213	0.02	0.0199
0.0	0.0	0.0	-1650.2556	4.1549	NaN	NaN	-0.0025	0.8958	0.0222	0.0207	0.0213	0.0201	0.02
0.0	0.0	0.0	-319.2556	190.1549	NaN	NaN	-0.3	0.8958	0.0221	0.0206	0.0213	0.0201	0.02
0.0	0.0	0.0	-10.2556	492.1549	NaN	NaN	1.0213	0.8956	0.0222	0.0207	0.0213	0.0201	0.02
0.0	0.0	0.0	-1830.2556	-1723.8451	NaN	NaN	0.485	0.8954	0.0223	0.0208	0.0214	0.0201	0.02
0.0	0.0	0.0	-371.2556	-1281.8451	NaN	NaN	0.7754	0.8956	0.0222	0.0208	0.0213	0.0201	0.02
0.0	0.0	0.0	-2957.2556	-441.8451	NaN	NaN	0.13	0.8955	0.0223	0.0208	0.0213	0.0201	0.02
0.0	0.0	0.0	-836.2556	3039.1549	NaN	NaN	1.3	0.8958	0.0221	0.0207	0.0212	0.0202	0.02
0.0	0.0	0.0	-1437.2556	-1956.8451	NaN	NaN	0.5765	0.8955	0.0222	0.0208	0.0213	0.0202	0.0201
0.0	0.0	0.0	-3442.2556	79.1549	NaN	NaN	-0.0235	0.8957	0.0221	0.0208	0.0213	0.0202	0.02
0.0	0.0	0.0	-1789.2556	1004.1549	NaN	NaN	-0.3	0.8958	0.022	0.0208	0.0213	0.0201	0.02
0.0	0.0	0.0	-2626.2556	-813.8451	NaN	NaN	0.2366	0.8958	0.022	0.0209	0.0213	0.02	0.0201
0.0	0.0	0.0	-1056.2556	-532.8451	NaN	NaN	0.3353	0.8962	0.0218	0.0208	0.0212	0.0199	0.02
0.0	0.0	0.0	-2471.2556	2435.1549	NaN	NaN	-0.3	0.8967	0.0217	0.0206	0.0212	0.0199	0.0199
0.0	0.0	0.0	-1639.2556	-389.8451	NaN	NaN	0.1921	0.8967	0.0216	0.0207	0.0211	0.0199	0.02
0.0	0.0	0.0	-1426.2556	718.1549	NaN	NaN	-0.3	0.897	0.0215	0.0206	0.0211	0.0199	0.0199
0.0	0.0	0.0	-583.2556	999.1549	NaN	NaN	1.3	0.8968	0.0216	0.0206	0.0211	0.02	0.0199
0.0	0.0	0.0	-2177.2556	1255.1549	NaN	NaN	-0.3	0.8968	0.0215	0.0206	0.0211	0.02	0.0199
0.0	0.0	0.0	-3309.2556	2125.1549	NaN	NaN	-0.3	0.8963	0.0217	0.0207	0.0212	0.0201	0.0201
0.0	0.0	0.0	-1920.2556	63.1549	NaN	NaN	-0.034	0.8962	0.0217	0.0208	0.0212	0.0201	0.0201
0.0	0.0	0.0	-2610.2556	3490.1549	NaN	NaN	1.3	0.8965	0.0215	0.0206	0.0212	0.0202	0.02
0.0	0.0	0.0	-1672.2556	3923.1549	NaN	NaN	1.3	0.8965	0.0215	0.0206	0.0212	0.0202	0.02
0.0	0.0	0.0	-1099.2556	-202.8451	NaN	NaN	0.1558	0.8964	0.0215	0.0207	0.0212	0.0202	0.02
0.0	0.0	0.0	-2148.2556	1717.1549	NaN	NaN	-0.3	0.8964	0.0214	0.0206	0.0212	0.0203	0.02
0.0	0.0	0.0	-1369.2556	92.1549	NaN	NaN	-0.0722	0.8964	0.0214	0.0206	0.0212	0.0203	0.02
0.0	0.0	0.0	-2740.2556	5809.1549	NaN	NaN	1.3	0.8965	0.0213	0.0205	0.0213	0.0204	0.02
0.0	0.0	0.0	-1510.2556	-561.8451	NaN	NaN	0.2711	0.896	0.0214	0.0207	0.0213	0.0205	0.0201
0.0	0.0	0.0	24.7444	-488.8451	NaN	NaN	1.0533	0.8963	0.0213	0.0206	0.0213	0.0205	0.0201
0.0	0.0	0.0	-3674.2556	2054.1549	NaN	NaN	-0.3	0.896	0.0214	0.0206	0.0213	0.0206	0.0202
0.0	0.0	0.0	-1584.2556	1998.1549	NaN	NaN	1.3	0.8962	0.0213	0.0205	0.0212	0.0206	0.0202
0.0	0.0	0.0	-1003.2556	2307.1549	NaN	NaN	1.3	0.8959	0.0213	0.0204	0.0213	0.0208	0.0203
0.0	0.0	0.0	-2840.2556	1055.1549	NaN	NaN	-0.3	0.896	0.0214	0.0204	0.0213	0.0207	0.0202
0.0	0.0	0.0	-807.2556	1934.1549	NaN	NaN	1.3	0.896	0.0214	0.0204	0.0213	0.0207	0.0202
0.0	0.0	0.0	-2454.2556	1242.1549	NaN	NaN	-0.3	0.8957	0.0214	0.0204	0.0214	0.0208	0.0203
0.0	0.0	0.0	-494.2556	-901.8451	NaN	NaN	0.646	0.8957	0.0215	0.0204	0.0213	0.0208	0.0203
0.0	0.0	0.0	-1332.2556	3652.1549	NaN	NaN	1.3	0.8958	0.0214	0.0204	0.0214	0.0208	0.0202
0.0	0.0	0.0	-1621.2556	1160.1549	NaN	NaN	-0.3	0.8957	0.0215	0.0204	0.0214	0.0208	0.0203
0.0	0.0	0.0	-1864.2556	-252.8451	NaN	NaN	0.1194	0.8958	0.0215	0.0204	0.0213	0.0208	0.0202
0.0	0.0	0.0	-237.2556	3356.1549	NaN	NaN	1.0761	0.8959	0.0215	0.0203	0.0213	0.0209	0.0201
0.0	0.0	0.0	-614.2556	458.1549	NaN	NaN	-0.3	0.896	0.0214	0.0203	0.0213	0.0207	0.0202
0.0	0.0	0.0	-1633.2556	2623.1549	NaN	NaN	1.3	0.8962	0.0214	0.0202	0.0213	0.0207	0.0201
0.0	0.0	0.0	-2141.2556	-862.8451	NaN	NaN	0.2872	0.896	0.0215	0.0203	0.0214	0.0206	0.0201
0.0	0.0	0.0	-1323.2556	3278.1549	NaN	NaN	1.3	0.8965	0.0215	0.0202	0.0212	0.0206	0.02
0.0	0.0	0.0	469.7444	927.1549	NaN	NaN	0.6637	0.8964	0.0215	0.0202	0.0213	0.0206	0.02
0.0	0.0	0.0	-1992.2556	1252.1549	NaN	NaN	-0.3	0.8966	0.0215	0.0203	0.0213	0.0204	0.02
0.0	0.0	0.0	-371.2556	1272.1549	NaN	NaN	1.3	0.8967	0.0215	0.0202	0.0212	0.0203	0.0199
0.0	0.0	0.0	169.7444	1167.1549	NaN	NaN	0.873	0.897	0.0215	0.0202	0.0211	0.0203	0.0199
0.0	0.0	0.0	-620.2556	119.1549	NaN	NaN	-0.2378	0.8971	0.0215	0.0202	0.0211	0.0203	0.0199
0.0	0.0	0.0	587.7444	3487.1549	NaN	NaN	0.8558	0.8974	0.0215	0.02	0.021	0.0203	0.0198
0.0	0.0	0.0	-2283.2556	-1772.8451	NaN	NaN	0.4371	0.8968	0.0217	0.0203	0.0211	0.0202	0.0199
0.0	0.0	0.0	-584.2556	1227.1549	NaN	NaN	1.3	0.8974	0.0216	0.0201	0.021	0.0201	0.0198
0.0	0.0	0.0	-840.2556	1163.1549	NaN	NaN	1.3	0.897	0.0217	0.0202	0.021	0.0202	0.0198
0.0	0.0	0.0	-1262.2556	968.1549	NaN	NaN	-0.3	0.8974	0.0217	0.0202	0.021	0.0201	0.0198
0.0	0.0	0.0	-1998.2556	1766.1549	NaN	NaN	-0.3	0.8972	0.0217	0.0202	0.021	0.0201	0.0198
0.0	0.0	0.0	-632.2556	1033.1549	NaN	NaN	1.3	0.8976	0.0217	0.0201	0.0209	0.0201	0.0197
0.0	0.0	0.0	-1880.2556	2005.1549	NaN	NaN	1.3	0.8977	0.0217	0.0201	0.0208	0.0201	0.0197
0.0	0.0	0.0	-1148.2556	-1701.8451	NaN	NaN	0.5971	0.8971	0.0218	0.0202	0.0209	0.0201	0.0198
0.0	0.0	0.0	-1372.2556	3535.1549	NaN	NaN	1.3	0.8979	0.0216	0.0201	0.0206	0.0201	0.0197
0.0	0.0	0.0	-1540.2556	-688.8451	NaN	NaN	0.309	0.8969	0.0219	0.0202	0.0208	0.0202	0.02
0.0	0.0	0.0	-2250.2556	5254.1549	NaN	NaN	1.3	0.8977	0.0217	0.0201	0.0206	0.0201	0.0198
0.0	0.0	0.0	-2878.2556	2061.1549	NaN	NaN	-0.3	0.8969	0.0219	0.0202	0.0208	0.0202	0.02
0.0	0.0	0.0	-520.2556	247.1549	NaN	NaN	-0.3	0.897	0.0219	0.0202	0.0208	0.0201	0.02
0.0	0.0	0.0	-1708.2556	1555.1549	NaN	NaN	-0.3	0.8966	0.022	0.0203	0.0209	0.0201	0.0201
0.0	0.0	0.0	-2361.2556	242.1549	NaN	NaN	-0.1143	0.8969	0.0219	0.0202	0.0209	0.0201	0.0201
0.0	0.0	0.0	-1353.2556	466.1549	NaN	NaN	-0.3	0.8963	0.0221	0.0203	0.0209	0.0202	0.0202
0.0	0.0	0.0	-2041.2556	2723.1549	NaN	NaN	1.3	0.8972	0.0218	0.0202	0.0206	0.0201	0.0201
0.0	0.0	0.0	-1479.2556	368.1549	NaN	NaN	-0.3	0.8968	0.0219	0.0203	0.0207	0.0202	0.0202
0.0	0.0	0.0	-1427.2556	1293.1549	NaN	NaN	-0.3	0.8971	0.0218	0.0202	0.0206	0.0202	0.0201
0.0	0.0	0.0	-1441.2556	1790.1549	NaN	NaN	1.3	0.897	0.0218	0.0203	0.0206	0.0202	0.0201
0.0	0.0	0.0	-1696.2556	779.1549	NaN	NaN	-0.3	0.8963	0.022	0.0204	0.0208	0.0203	0.0203
0.0	0.0	0.0	-627.2556	1888.1549	NaN	NaN	1.3	0.8967	0.022	0.0203	0.0207	0.0202	0.0202
0.0	0.0	0.0	-2675.2556	533.1549	NaN	NaN	-0.2489	0.8965	0.022	0.0203	0.0207	0.0202	0.0203
0.0	0.0	0.0	-2546.2556	256.1549	NaN	NaN	-0.1119	0.8968	0.0219	0.0203	0.0205	0.0202	0.0203
0.0	0.0	0.0	-63.2556	3565.1549	NaN	NaN	1.0181	0.8975	0.0216	0.0202	0.0202	0.0202	0.0202
0.0	0.0	0.0	-891.2556	656.1549	NaN	NaN	-0.3	0.8971	0.0217	0.0202	0.0203	0.0203	0.0203
0.0	0.0	0.0	-1533.2556	1034.1549	NaN	NaN	-0.3	0.8968	0.0219	0.0202	0.0205	0.0203	0.0203
0.0	0.0	0.0	-1301.2556	-1628.8451	NaN	NaN	0.5559	0.8964	0.022	0.0203	0.0207	0.0202	0.0204
0.0	0.0	0.0	-2080.2556	611.1549	NaN	NaN	-0.3	0.8968	0.0219	0.0202	0.0206	0.0202	0.0203
0.0	0.0	0.0	-1192.2556	950.1549	NaN	NaN	-0.3	0.8971	0.0218	0.0202	0.0205	0.0202	0.0203
0.0	0.0	0.0	-1034.2556	2757.1549	NaN	NaN	1.3	0.8976	0.0216	0.0201	0.0203	0.0202	0.0202
0.0	0.0	0.0	-388.2556	-250.8451	NaN	NaN	0.3925	0.8975	0.0216	0.0201	0.0203	0.0202	0.0202
0.0	0.0	0.0	-2096.2556	3453.1549	NaN	NaN	1.3	0.8977	0.0215	0.0201	0.0202	0.0202	0.0202
0.0	0.0	0.0	-2352.2556	3806.1549	NaN	NaN	1.3	0.8976	0.0216	0.0201	0.0203	0.0202	0.0203
0.0	0.0	0.0	-1220.2556	2333.1549	NaN	NaN	1.3	0.8978	0.0215	0.02	0.0203	0.0201	0.0202
0.0	0.0	0.0	-1242.2556	752.1549	NaN	NaN	-0.3	0.8976	0.0216	0.02	0.0205	0.0201	0.0202
0.0	0.0	0.0	-2647.2556	2871.1549	NaN	NaN	1.3	0.8982	0.0214	0.02	0.0204	0.0199	0.0201
0.0	0.0	0.0	388.7444	-1412.8451	NaN	NaN	1.3	0.8981	0.0214	0.02	0.0205	0.0199	0.0201
0.0	0.0	0.0	-878.2556	3063.1549	NaN	NaN	1.3	0.8986	0.0213	0.0199	0.0204	0.0198	0.02
0.0	0.0	0.0	-1615.2556	-747.8451	NaN	NaN	0.3165	0.8984	0.0214	0.02	0.0205	0.0197	0.0201
0.0	0.0	0.0	-1360.2556	2158.1549	NaN	NaN	1.3	0.8992	0.0211	0.0199	0.0202	0.0196	0.02
0.0	0.0	0.0	-296.2556	1805.1549	NaN	NaN	1.1963	0.8989	0.0211	0.0199	0.0203	0.0197	0.0201
0.0	0.0	0.0	-1313.2556	2365.1549	NaN	NaN	1.3	0.8991	0.0211	0.0199	0.0203	0.0196	0.02
0.0	0.0	0.0	-57.2556	1360.1549	NaN	NaN	1.0439	0.8988	0.0212	0.0199	0.0205	0.0196	0.02
0.0	0.0	0.0	-547.2556	-38.8451	NaN	NaN	0.0663	0.8987	0.0213	0.0199	0.0206	0.0195	0.02
0.0	0.0	0.0	-2424.2556	1341.1549	NaN	NaN	-0.3	0.8983	0.0214	0.0199	0.0207	0.0196	0.02
0.0	0.0	0.0	-1396.2556	279.1549	NaN	NaN	-0.2499	0.8985	0.0213	0.0199	0.0207	0.0196	0.02
0.0	0.0	0.0	-2778.2556	3423.1549	NaN	NaN	1.3	0.8988	0.0212	0.0199	0.0206	0.0196	0.0199
0.0	0.0	0.0	-742.2556	2674.1549	NaN	NaN	1.3	0.899	0.0211	0.0199	0.0206	0.0195	0.0198
0.0	0.0	0.0	-1094.2556	950.1549	NaN	NaN	-0.3	0.8988	0.0212	0.0199	0.0207	0.0196	0.0199
0.0	0.0	0.0	-1362.2556	1599.1549	NaN	NaN	1.3	0.8982	0.0213	0.02	0.021	0.0196	0.0198
0.0	0.0	0.0	-1925.2556	3465.1549	NaN	NaN	1.3	0.8979	0.0214	0.0202	0.0211	0.0196	0.0199
0.0	0.0	0.0	-3023.2556	215.1549	NaN	NaN	-0.0766	0.8975	0.0216	0.0204	0.0212	0.0195	0.0199
0.0	0.0	0.0	-2026.2556	-281.8451	NaN	NaN	0.1221	0.8979	0.0215	0.0203	0.0211	0.0194	0.0198
0.0	0.0	0.0	-696.2556	-325.8451	NaN	NaN	0.3188	0.8981	0.0215	0.0202	0.0211	0.0195	0.0197
0.0	0.0	0.0	-2103.2556	319.1549	NaN	NaN	-0.1789	0.8981	0.0215	0.0202	0.021	0.0195	0.0197
0.0	0.0	0.0	-2044.2556	2649.1549	NaN	NaN	1.3	0.8981	0.0215	0.0201	0.021	0.0196	0.0196
0.0	0.0	0.0	-1362.2556	1418.1549	NaN	NaN	1.3	0.8975	0.0217	0.0202	0.0211	0.0197	0.0197
0.0	0.0	0.0	-2417.2556	3052.1549	NaN	NaN	1.3	0.8975	0.0217	0.0202	0.0211	0.0197	0.0198
0.0	0.0	0.0	-1622.2556	528.1549	NaN	NaN	-0.3	0.8973	0.0218	0.0203	0.0211	0.0197	0.0198
0.0	0.0	0.0	-2480.2556	-19.8451	NaN	NaN	0.0079	0.8972	0.0218	0.0203	0.0211	0.0198	0.0198
0.0	0.0	0.0	-1267.2556	2268.1549	NaN	NaN	1.3	0.8974	0.0218	0.0202	0.0211	0.0198	0.0197
0.0	0.0	0.0	379.7444	2239.1549	NaN	NaN	0.855	0.8969	0.0219	0.0204	0.0212	0.0198	0.0198
0.0	0.0	0.0	-3967.2556	-645.8451	NaN	NaN	0.14	0.8962	0.0221	0.0206	0.0213	0.0198	0.02
0.0	0.0	0.0	-2539.2556	-579.8451	NaN	NaN	0.1859	0.8964	0.0222	0.0206	0.0213	0.0197	0.02
0.0	0.0	0.0	-2773.2556	1016.1549	NaN	NaN	-0.3	0.8967	0.0221	0.0205	0.0212	0.0197	0.0199
0.0	0.0	0.0	-1177.2556	1327.1549	NaN	NaN	1.3	0.8971	0.0219	0.0204	0.0212	0.0196	0.0198
0.0	0.0	0.0	343.7444	-332.8451	NaN	NaN	-0.3	0.8971	0.0219	0.0204	0.0212	0.0197	0.0198
0.0	0.0	0.0	-937.2556	-1105.8451	NaN	NaN	0.5413	0.8973	0.0219	0.0204	0.0211	0.0196	0.0197
0.0	0.0	0.0	-2890.2556	327.1549	NaN	NaN	-0.1276	0.8974	0.0218	0.0204	0.0211	0.0196	0.0198
0.0	0.0	0.0	-975.2556	-674.8451	NaN	NaN	0.409	0.8973	0.0218	0.0204	0.021	0.0196	0.0198
0.0	0.0	0.0	-2029.2556	2843.1549	NaN	NaN	1.3	0.8976	0.0218	0.0203	0.021	0.0196	0.0197
0.0	0.0	0.0	-1994.2556	945.1549	NaN	NaN	-0.3	0.8972	0.0219	0.0204	0.021	0.0196	0.0198
0.0	0.0	0.0	-999.2556	-57.8451	NaN	NaN	0.0547	0.8972	0.0219	0.0206	0.021	0.0196	0.0198
0.0	0.0	0.0	-2660.2556	-943.8451	NaN	NaN	0.2619	0.8967	0.0221	0.0207	0.0211	0.0196	0.0199
0.0	0.0	0.0	1197.7444	-1385.8451	NaN	NaN	1.3	0.8971	0.0219	0.0206	0.021	0.0196	0.0199
0.0	0.0	0.0	-729.2556	2562.1549	NaN	NaN	1.3	0.8974	0.0218	0.0204	0.0209	0.0197	0.0198
0.0	0.0	0.0	-1174.2556	2409.1549	NaN	NaN	1.3	0.8974	0.0217	0.0204	0.0209	0.0197	0.0198
0.0	0.0	0.0	-2943.2556	1989.1549	NaN	NaN	-0.3	0.8971	0.0218	0.0205	0.021	0.0197	0.0199
0.0	0.0	0.0	-3262.2556	1589.1549	NaN	NaN	-0.3	0.8967	0.0219	0.0206	0.021	0.0197	0.02
0.0	0.0	0.0	-2860.2556	2856.1549	NaN	NaN	-0.3	0.8964	0.022	0.0207	0.021	0.0198	0.0201
0.0	0.0	0.0	-2167.2556	3719.1549	NaN	NaN	1.3	0.8964	0.022	0.0206	0.0211	0.0198	0.0201
0.0	0.0	0.0	-660.2556	1520.1549	NaN	NaN	1.3	0.8963	0.022	0.0206	0.0211	0.0199	0.0201
0.0	0.0	0.0	-1185.2556	190.1549	NaN	NaN	-0.1911	0.8963	0.022	0.0206	0.0211	0.0199	0.0201
0.0	0.0	0.0	-770.2556	1216.1549	NaN	NaN	1.3	0.8965	0.022	0.0206	0.0211	0.0198	0.0201
0.0	0.0	0.0	-3463.2556	84.1549	NaN	NaN	-0.0249	0.8963	0.022	0.0207	0.0211	0.0198	0.0201
0.0	0.0	0.0	-842.2556	2185.1549	NaN	NaN	1.3	0.8969	0.0218	0.0205	0.021	0.0198	0.02
0.0	0.0	0.0	-2369.2556	344.1549	NaN	NaN	-0.1699	0.8964	0.022	0.0206	0.0211	0.0199	0.0201
0.0	0.0	0.0	-1757.2556	239.1549	NaN	NaN	-0.1575	0.8967	0.0219	0.0206	0.0211	0.0198	0.02
0.0	0.0	0.0	40.7444	-1967.8451	NaN	NaN	1.0211	0.8965	0.022	0.0205	0.0211	0.0199	0.02
0.0	0.0	0.0	-1399.2556	2008.1549	NaN	NaN	1.3	0.8965	0.022	0.0205	0.0211	0.0199	0.02
0.0	0.0	0.0	-1764.2556	-99.8451	NaN	NaN	0.0536	0.8962	0.0221	0.0206	0.0212	0.0199	0.0201
0.0	0.0	0.0	-1218.2556	-2036.8451	NaN	NaN	0.6257	0.8961	0.022	0.0206	0.0212	0.02	0.0201
0.0	0.0	0.0	-3188.2556	1182.1549	NaN	NaN	-0.3	0.8963	0.022	0.0205	0.0212	0.02	0.02
0.0	0.0	0.0	-2971.2556	3912.1549	NaN	NaN	1.3	0.8966	0.0219	0.0204	0.0212	0.0199	0.02
0.0	0.0	0.0	-480.2556	-1973.8451	NaN	NaN	0.8043	0.8959	0.022	0.0206	0.0213	0.02	0.0201
0.0	0.0	0.0	-3036.2556	-692.8451	NaN	NaN	0.1858	0.8964	0.0219	0.0205	0.0213	0.0199	0.02
0.0	0.0	0.0	-1634.2556	1317.1549	NaN	NaN	-0.3	0.8966	0.0219	0.0205	0.0212	0.0198	0.0199
0.0	0.0	0.0	-1917.2556	-748.8451	NaN	NaN	0.2809	0.8968	0.0217	0.0205	0.0212	0.0198	0.02
0.0	0.0	0.0	52.7444	1392.1549	NaN	NaN	0.9635	0.8972	0.0216	0.0203	0.0212	0.0198	0.0198
0.0	0.0	0.0	-2326.2556	1658.1549	NaN	NaN	-0.3	0.897	0.0217	0.0204	0.0213	0.0198	0.0199
0.0	0.0	0.0	-2585.2556	1149.1549	NaN	NaN	-0.3	0.897	0.0217	0.0205	0.0212	0.0197	0.0199
0.0	0.0	0.0	-914.2556	1712.1549	NaN	NaN	1.3	0.8969	0.0217	0.0205	0.0213	0.0197	0.0199
0.0	0.0	0.0	-2073.2556	1450.1549	NaN	NaN	-0.3	0.8967	0.0218	0.0205	0.0213	0.0198	0.0199
0.0	0.0	0.0	-2850.2556	2094.1549	NaN	NaN	-0.3	0.8968	0.0218	0.0205	0.0212	0.0198	0.0199
0.0	0.0	0.0	180.7444	1864.1549	NaN	NaN	0.9116	0.8968	0.0218	0.0204	0.0212	0.0198	0.0199
0.0	0.0	0.0	-266.2556	2395.1549	NaN	NaN	1.1251	0.8971	0.0218	0.0203	0.0212	0.0198	0.0198
0.0	0.0	0.0	-105.2556	1410.1549	NaN	NaN	1.0807	0.8969	0.0219	0.0203	0.0212	0.0198	0.0199
0.0	0.0	0.0	-296.2556	1016.1549	NaN	NaN	1.3	0.8967	0.022	0.0204	0.0212	0.0199	0.0199
0.0	0.0	0.0	226.7444	2487.1549	NaN	NaN	0.9165	0.8967	0.022	0.0204	0.0212	0.0199	0.0198
0.0	0.0	0.0	-2311.2556	-202.8451	NaN	NaN	0.0807	0.896	0.0223	0.0206	0.0213	0.0199	0.02
0.0	0.0	0.0	-1736.2556	-1022.8451	NaN	NaN	0.3707	0.8959	0.0223	0.0207	0.0213	0.0198	0.02
0.0	0.0	0.0	-1671.2556	-497.8451	NaN	NaN	0.2295	0.8961	0.0223	0.0205	0.0213	0.0198	0.02
0.0	0.0	0.0	-1269.2556	1350.1549	NaN	NaN	1.3	0.8968	0.0221	0.0203	0.0211	0.0198	0.0199
0.0	0.0	0.0	-859.2556	3128.1549	NaN	NaN	1.3	0.8973	0.0219	0.0202	0.0211	0.0198	0.0198
0.0	0.0	0.0	-397.2556	-260.8451	NaN	NaN	0.3964	0.8972	0.0219	0.0202	0.0211	0.0198	0.0197
0.0	0.0	0.0	-1814.2556	552.1549	NaN	NaN	-0.3	0.8971	0.022	0.0203	0.0212	0.0198	0.0197
0.0	0.0	0.0	-547.2556	640.1549	NaN	NaN	1.3	0.897	0.022	0.0203	0.0212	0.0198	0.0197
0.0	0.0	0.0	-2478.2556	-7.8451	NaN	NaN	0.0032	0.8967	0.0221	0.0205	0.0213	0.0197	0.0197
0.0	0.0	0.0	-2031.2556	-407.8451	NaN	NaN	0.1672	0.8969	0.022	0.0204	0.0213	0.0197	0.0196
0.0	0.0	0.0	-1449.2556	440.1549	NaN	NaN	-0.3	0.8976	0.0219	0.0203	0.0212	0.0196	0.0195
0.0	0.0	0.0	-3373.2556	1740.1549	NaN	NaN	-0.3	0.8981	0.0217	0.0202	0.0211	0.0195	0.0194
0.0	0.0	0.0	-606.2556	908.1549	NaN	NaN	1.3	0.8986	0.0216	0.0201	0.021	0.0194	0.0193
0.0	0.0	0.0	-1491.2556	819.1549	NaN	NaN	-0.3	0.8983	0.0217	0.0202	0.0211	0.0194	0.0193
0.0	0.0	0.0	-1927.2556	-1107.8451	NaN	NaN	0.365	0.8983	0.0217	0.0203	0.0211	0.0193	0.0193
0.0	0.0	0.0	-853.2556	1300.1549	NaN	NaN	1.3	0.8983	0.0217	0.0203	0.021	0.0193	0.0193
0.0	0.0	0.0	-1034.2556	-1559.8451	NaN	NaN	0.6013	0.8976	0.0219	0.0204	0.0212	0.0195	0.0194
0.0	0.0	0.0	-1263.2556	595.1549	NaN	NaN	-0.3	0.8976	0.0219	0.0203	0.0211	0.0195	0.0195
0.0	0.0	0.0	564.7444	257.1549	NaN	NaN	0.3129	0.897	0.0221	0.0204	0.0212	0.0196	0.0196
0.0	0.0	0.0	-2509.2556	132.1549	NaN	NaN	-0.0556	0.8966	0.0222	0.0204	0.0212	0.0198	0.0198
0.0	0.0	0.0	-3154.2556	1091.1549	NaN	NaN	-0.3	0.8958	0.0224	0.0205	0.0214	0.0199	0.02
0.0	0.0	0.0	-1270.2556	3827.1549	NaN	NaN	1.3	0.8959	0.0224	0.0204	0.0213	0.02	0.02
0.0	0.0	0.0	-1352.2556	1300.1549	NaN	NaN	-0.3	0.8951	0.0225	0.0206	0.0215	0.0201	0.0202
0.0	0.0	0.0	-2460.2556	1063.1549	NaN	NaN	-0.3	0.8949	0.0226	0.0207	0.0215	0.0201	0.0202
0.0	0.0	0.0	-1522.2556	-878.8451	NaN	NaN	0.366	0.8944	0.0227	0.0209	0.0216	0.0201	0.0203
0.0	0.0	0.0	-701.2556	1124.1549	NaN	NaN	1.3	0.8945	0.0227	0.0209	0.0216	0.0201	0.0203
0.0	0.0	0.0	-1861.2556	-241.8451	NaN	NaN	0.115	0.8942	0.0227	0.0209	0.0216	0.0201	0.0204
0.0	0.0	0.0	-710.2556	738.1549	NaN	NaN	1.3	0.8949	0.0226	0.0208	0.0215	0.02	0.0203
0.0	0.0	0.0	-2440.2556	355.1549	NaN	NaN	-0.1703	0.8945	0.0226	0.0209	0.0215	0.0201	0.0204
0.0	0.0	0.0	-816.2556	97.1549	NaN	NaN	-0.1351	0.8947	0.0226	0.0208	0.0215	0.0201	0.0203
0.0	0.0	0.0	-1472.2556	1281.1549	NaN	NaN	-0.3	0.8943	0.0226	0.0209	0.0215	0.0202	0.0204
0.0	0.0	0.0	-1116.2556	-1202.8451	NaN	NaN	0.5187	0.8939	0.0227	0.0211	0.0215	0.0202	0.0205
0.0	0.0	0.0	-918.2556	-1024.8451	NaN	NaN	0.5274	0.8939	0.0227	0.0211	0.0215	0.0202	0.0206
0.0	0.0	0.0	-1789.2556	-1766.8451	NaN	NaN	0.4968	0.8937	0.0227	0.0211	0.0215	0.0203	0.0207
0.0	0.0	0.0	-381.2556	3438.1549	NaN	NaN	1.1247	0.8946	0.0225	0.0208	0.0213	0.0203	0.0205
0.0	0.0	0.0	-1257.2556	2788.1549	NaN	NaN	1.3	0.8941	0.0225	0.0208	0.0214	0.0205	0.0206
0.0	0.0	0.0	-1248.2556	1772.1549	NaN	NaN	1.3	0.8938	0.0226	0.021	0.0215	0.0205	0.0207
0.0	0.0	0.0	-1297.2556	610.1549	NaN	NaN	-0.3	0.8932	0.0226	0.0211	0.0216	0.0206	0.0209
0.0	0.0	0.0	-793.2556	852.1549	NaN	NaN	1.3	0.8931	0.0226	0.0211	0.0216	0.0207	0.0209
0.0	0.0	0.0	-2601.2556	832.1549	NaN	NaN	-0.3	0.8927	0.0226	0.0211	0.0217	0.0208	0.021
0.0	0.0	0.0	-1037.2556	4042.1549	NaN	NaN	1.3	0.8931	0.0225	0.021	0.0217	0.0208	0.0209
0.0	0.0	0.0	-2855.2556	542.1549	NaN	NaN	-0.2344	0.8926	0.0226	0.0212	0.0218	0.0209	0.021
0.0	0.0	0.0	-1579.2556	1101.1549	NaN	NaN	-0.3	0.8929	0.0226	0.0211	0.0217	0.0208	0.0209
0.0	0.0	0.0	-2209.2556	-313.8451	NaN	NaN	0.1244	0.8928	0.0225	0.0211	0.0217	0.0208	0.0209
0.0	0.0	0.0	-409.2556	-192.8451	NaN	NaN	0.3203	0.893	0.0225	0.0211	0.0217	0.0208	0.0209
0.0	0.0	0.0	134.7444	-720.8451	NaN	NaN	1.2299	0.8929	0.0225	0.021	0.0218	0.0209	0.0209
0.0	0.0	0.0	-1775.2556	1159.1549	NaN	NaN	-0.3	0.893	0.0225	0.0209	0.0218	0.021	0.0208
0.0	0.0	0.0	-1260.2556	1039.1549	NaN	NaN	-0.3	0.8934	0.0225	0.0206	0.0216	0.0211	0.0206
0.0	0.0	0.0	-175.2556	2120.1549	NaN	NaN	1.0901	0.8935	0.0226	0.0205	0.0216	0.0212	0.0206
0.0	0.0	0.0	-1082.2556	-905.8451	NaN	NaN	0.4556	0.893	0.0228	0.0206	0.0217	0.0213	0.0207
0.0	0.0	0.0	-1439.2556	1859.1549	NaN	NaN	1.3	0.893	0.0228	0.0205	0.0218	0.0213	0.0206
0.0	0.0	0.0	-818.2556	-303.8451	NaN	NaN	0.2708	0.8926	0.0228	0.0207	0.0219	0.0212	0.0207
0.0	0.0	0.0	-1381.2556	-499.8451	NaN	NaN	0.2657	0.8928	0.0227	0.0207	0.0219	0.0211	0.0207
0.0	0.0	0.0	-1493.2556	-287.8451	NaN	NaN	0.1616	0.893	0.0227	0.0206	0.022	0.0211	0.0206
0.0	0.0	0.0	-827.2556	391.1549	NaN	NaN	-0.3	0.8938	0.0226	0.0203	0.0219	0.021	0.0204
0.0	0.0	0.0	-1955.2556	1464.1549	NaN	NaN	-0.3	0.8942	0.0226	0.02	0.0219	0.021	0.0202
0.0	0.0	0.0	151.7444	460.1549	NaN	NaN	0.752	0.8945	0.0226	0.0199	0.0219	0.021	0.0201
0.0	0.0	0.0	-2920.2556	4507.1549	NaN	NaN	1.3	0.8943	0.0227	0.0198	0.022	0.0211	0.0201
0.0	0.0	0.0	-1122.2556	-985.8451	NaN	NaN	0.4676	0.8935	0.0228	0.0201	0.0221	0.0212	0.0203
0.0	0.0	0.0	-2887.2556	1794.1549	NaN	NaN	-0.3	0.8937	0.0227	0.0201	0.022	0.0212	0.0203
0.0	0.0	0.0	-2097.2556	891.1549	NaN	NaN	-0.3	0.8937	0.0227	0.02	0.022	0.0213	0.0203
0.0	0.0	0.0	-120.2556	2625.1549	NaN	NaN	1.048	0.8938	0.0228	0.0198	0.022	0.0213	0.0203
0.0	0.0	0.0	-2421.2556	2246.1549	NaN	NaN	-0.3	0.8936	0.0229	0.0199	0.022	0.0214	0.0203
0.0	0.0	0.0	-1490.2556	1948.1549	NaN	NaN	1.3	0.8934	0.0229	0.02	0.022	0.0214	0.0203
0.0	0.0	0.0	-2450.2556	1531.1549	NaN	NaN	-0.3	0.8934	0.0229	0.0201	0.0218	0.0214	0.0204
0.0	0.0	0.0	-2010.2556	3428.1549	NaN	NaN	1.3	0.894	0.0228	0.0199	0.0217	0.0213	0.0202
0.0	0.0	0.0	-1972.2556	2986.1549	NaN	NaN	1.3	0.8938	0.0228	0.0199	0.0218	0.0214	0.0202
0.0	0.0	0.0	-1305.2556	1852.1549	NaN	NaN	1.3	0.894	0.0228	0.0199	0.0217	0.0214	0.0202
0.0	0.0	0.0	-1240.2556	1427.1549	NaN	NaN	1.3	0.8942	0.0228	0.02	0.0216	0.0213	0.0202
0.0	0.0	0.0	-179.2556	361.1549	NaN	NaN	1.3	0.894	0.0228	0.0201	0.0216	0.0213	0.0203
0.0	0.0	0.0	-1140.2556	-301.8451	NaN	NaN	0.2093	0.8945	0.0227	0.02	0.0215	0.0212	0.0202
0.0	0.0	0.0	-2140.2556	1233.1549	NaN	NaN	-0.3	0.8945	0.0227	0.0199	0.0215	0.0212	0.0202
0.0	0.0	0.0	-1135.2556	952.1549	NaN	NaN	-0.3	0.8953	0.0225	0.0198	0.0214	0.0211	0.02
0.0	0.0	0.0	-1075.2556	-1085.8451	NaN	NaN	0.5025	0.8938	0.0228	0.0201	0.0216	0.0214	0.0203
0.0	0.0	0.0	-1600.2556	-2355.8451	NaN	NaN	0.5955	0.8941	0.0226	0.0202	0.0215	0.0213	0.0203
0.0	0.0	0.0	-1392.2556	1310.1549	NaN	NaN	-0.3	0.8946	0.0224	0.0201	0.0215	0.0212	0.0202
0.0	0.0	0.0	-1556.2556	-2317.8451	NaN	NaN	0.5983	0.8949	0.0222	0.0202	0.0214	0.0212	0.0201
0.0	0.0	0.0	-1442.2556	-409.8451	NaN	NaN	0.2213	0.8955	0.022	0.02	0.0214	0.0212	0.0199
0.0	0.0	0.0	-2274.2556	4414.1549	NaN	NaN	1.3	0.8959	0.022	0.0198	0.0214	0.0212	0.0197
0.0	0.0	0.0	-2695.2556	1377.1549	NaN	NaN	-0.3	0.8955	0.0219	0.0199	0.0216	0.0213	0.0198
0.0	0.0	0.0	-1909.2556	1101.1549	NaN	NaN	-0.3	0.8955	0.0218	0.0202	0.0215	0.0213	0.0198
0.0	0.0	0.0	-1066.2556	-162.8451	NaN	NaN	0.1325	0.8949	0.0217	0.0206	0.0217	0.0212	0.0199
0.0	0.0	0.0	-1720.2556	606.1549	NaN	NaN	-0.3	0.8946	0.0217	0.021	0.0218	0.021	0.0199
0.0	0.0	0.0	-433.2556	-1613.8451	NaN	NaN	0.7884	0.8951	0.0216	0.021	0.0217	0.0209	0.0197
0.0	0.0	0.0	-1332.2556	-1797.8451	NaN	NaN	0.5744	0.8957	0.0216	0.021	0.0215	0.0207	0.0195
0.0	0.0	0.0	-634.2556	-1245.8451	NaN	NaN	0.6626	0.8947	0.0217	0.0213	0.0216	0.021	0.0196
0.0	0.0	0.0	-628.2556	-1105.8451	NaN	NaN	0.6377	0.895	0.0217	0.0214	0.0214	0.0211	0.0194
0.0	0.0	0.0	-609.2556	-856.8451	NaN	NaN	0.5844	0.883	0.0244	0.0232	0.0236	0.0237	0.0221
0.0	0.0	0.0	257.7444	45.1549	NaN	NaN	0.1491	0.9006	0.0206	0.0195	0.0209	0.0209	0.0175
