# Supplementary material for: DeepFRET, a software for rapid and automated single-molecule FRET data classification using deep learning
Source: eLife. 2020 Nov 3;9:e60404. doi: 10.7554/eLife.60404 (PMC7609065; doi:10.7554/eLife.60404)
Supplement: Figure 4—source data 1. [file elife-60404-fig4-data1.zip › Figure 4-source data 1/Fig_S4a/Traces/traces_all_n294/Traces_Fig2d_4mMAc_mov4_combined_tif_pair25.txt]

Exported by DeepFRET
Date: 2020-08-26, 18:13
Video filename: None
FRET pair #25
Bleaches at 70
D-Dexc-bg	A-Dexc-bg	A-Aexc-bg	D-Dexc-rw	A-Dexc-rw	A-Aexc-rw	S	E	p_bleached	p_aggregated	p_noisy	p_scrambled	p_static	p_dynamic
0.0	0.0	0.0	31918.2746	7858.9927	NaN	NaN	0.1976	0.2368	0.2036	0.0835	0.3741	0.0836	0.0184
0.0	0.0	0.0	34417.2746	12139.9927	NaN	NaN	0.2608	0.2298	0.2169	0.0753	0.3674	0.0927	0.0179
0.0	0.0	0.0	34744.2746	7014.9927	NaN	NaN	0.168	0.2227	0.2546	0.0717	0.3373	0.0973	0.0163
0.0	0.0	0.0	35244.2746	8336.9927	NaN	NaN	0.1913	0.2097	0.2618	0.0728	0.3394	0.1002	0.0161
0.0	0.0	0.0	37596.2746	7645.9927	NaN	NaN	0.169	0.2049	0.27	0.0706	0.3372	0.1014	0.016
0.0	0.0	0.0	34177.2746	7688.9927	NaN	NaN	0.1837	0.2027	0.2677	0.0691	0.3394	0.1049	0.0162
0.0	0.0	0.0	34196.2746	4228.9927	NaN	NaN	0.1101	0.2058	0.2723	0.0665	0.3371	0.1021	0.0161
0.0	0.0	0.0	32912.2746	6946.9927	NaN	NaN	0.1743	0.1995	0.2776	0.0638	0.3441	0.0985	0.0165
0.0	0.0	0.0	32011.2746	9751.9927	NaN	NaN	0.2335	0.1942	0.2815	0.0617	0.3498	0.0966	0.0162
0.0	0.0	0.0	33668.2746	7334.9927	NaN	NaN	0.1789	0.1909	0.2815	0.0596	0.358	0.094	0.0159
0.0	0.0	0.0	33452.2746	5371.9927	NaN	NaN	0.1384	0.19	0.2851	0.0576	0.3604	0.0912	0.0157
0.0	0.0	0.0	32150.2746	9326.9927	NaN	NaN	0.2249	0.1891	0.2855	0.0564	0.3649	0.0888	0.0153
0.0	0.0	0.0	29692.2746	6056.9927	NaN	NaN	0.1694	0.1885	0.2879	0.056	0.3659	0.0868	0.0149
0.0	0.0	0.0	30300.2746	8597.9927	NaN	NaN	0.221	0.1878	0.2884	0.0559	0.3681	0.0852	0.0146
0.0	0.0	0.0	33025.2746	6286.9927	NaN	NaN	0.1599	0.1868	0.2895	0.0555	0.3687	0.085	0.0145
0.0	0.0	0.0	34892.2746	7794.9927	NaN	NaN	0.1826	0.1824	0.3	0.054	0.3646	0.0847	0.0144
0.0	0.0	0.0	32879.2746	7995.9927	NaN	NaN	0.1956	0.179	0.3142	0.0549	0.349	0.0885	0.0143
0.0	0.0	0.0	32825.2746	3278.9927	NaN	NaN	0.0908	0.1869	0.3072	0.0561	0.3493	0.0865	0.014
0.0	0.0	0.0	29538.2746	9271.9927	NaN	NaN	0.2389	0.195	0.3043	0.0565	0.3438	0.0866	0.0138
0.0	0.0	0.0	32596.2746	7867.9927	NaN	NaN	0.1944	0.2012	0.3015	0.057	0.3411	0.0856	0.0137
0.0	0.0	0.0	33881.2746	7288.9927	NaN	NaN	0.177	0.2036	0.3004	0.0571	0.3395	0.0856	0.0138
0.0	0.0	0.0	31240.2746	8760.9927	NaN	NaN	0.219	0.2055	0.2984	0.0573	0.3396	0.0853	0.0139
0.0	0.0	0.0	33902.2746	8660.9927	NaN	NaN	0.2035	0.2048	0.2974	0.0571	0.3413	0.0853	0.0141
0.0	0.0	0.0	31574.2746	2569.9927	NaN	NaN	0.0753	0.2047	0.299	0.0568	0.3393	0.0858	0.0143
0.0	0.0	0.0	33504.2746	7954.9927	NaN	NaN	0.1919	0.2067	0.2957	0.057	0.3405	0.0857	0.0146
0.0	0.0	0.0	30772.2746	6236.9927	NaN	NaN	0.1685	0.2043	0.2931	0.0574	0.3448	0.0854	0.015
0.0	0.0	0.0	29403.2746	4263.9927	NaN	NaN	0.1267	0.2038	0.2944	0.0582	0.3428	0.0858	0.015
0.0	0.0	0.0	33114.2746	8632.9927	NaN	NaN	0.2068	0.2043	0.2876	0.0599	0.3471	0.0858	0.0152
0.0	0.0	0.0	30137.2746	6235.9927	NaN	NaN	0.1714	0.2022	0.2886	0.0602	0.3484	0.0851	0.0154
0.0	0.0	0.0	27845.2746	5617.9927	NaN	NaN	0.1679	0.2016	0.2866	0.0609	0.3491	0.0861	0.0156
0.0	0.0	0.0	35524.2746	8608.9927	NaN	NaN	0.1951	0.2032	0.2823	0.0622	0.3515	0.085	0.0157
0.0	0.0	0.0	37987.2746	3277.9927	NaN	NaN	0.0794	0.1998	0.2812	0.062	0.3551	0.0855	0.0163
0.0	0.0	0.0	30790.2746	7710.9927	NaN	NaN	0.2003	0.1969	0.2783	0.0641	0.3572	0.0868	0.0167
0.0	0.0	0.0	32790.2746	8447.9927	NaN	NaN	0.2049	0.1952	0.2788	0.0645	0.3588	0.0862	0.0165
0.0	0.0	0.0	26929.2746	8834.9927	NaN	NaN	0.247	0.1932	0.2839	0.0637	0.3562	0.0869	0.0162
0.0	0.0	0.0	35994.2746	3777.9927	NaN	NaN	0.095	0.1903	0.2815	0.0645	0.3589	0.0887	0.016
0.0	0.0	0.0	27204.2746	8746.9927	NaN	NaN	0.2433	0.1872	0.2755	0.0656	0.3653	0.0899	0.0165
0.0	0.0	0.0	37109.2746	7033.9927	NaN	NaN	0.1593	0.1831	0.2792	0.0656	0.363	0.0926	0.0165
0.0	0.0	0.0	30848.2746	7352.9927	NaN	NaN	0.1925	0.1781	0.2722	0.0669	0.3713	0.0943	0.0172
0.0	0.0	0.0	31329.2746	7241.9927	NaN	NaN	0.1878	0.1786	0.2747	0.068	0.3642	0.0974	0.0171
0.0	0.0	0.0	30861.2746	4701.9927	NaN	NaN	0.1322	0.1762	0.2715	0.0691	0.3686	0.0971	0.0175
0.0	0.0	0.0	36692.2746	9740.9927	NaN	NaN	0.2098	0.1721	0.2715	0.0686	0.3732	0.097	0.0176
0.0	0.0	0.0	32995.2746	5273.9927	NaN	NaN	0.1378	0.17	0.2696	0.0699	0.3758	0.0967	0.0179
0.0	0.0	0.0	33578.2746	9223.9927	NaN	NaN	0.2155	0.1708	0.2682	0.0708	0.3759	0.0967	0.0176
0.0	0.0	0.0	31308.2746	6770.9927	NaN	NaN	0.1778	0.1697	0.2664	0.0719	0.3774	0.0967	0.0178
0.0	0.0	0.0	27213.2746	6876.9927	NaN	NaN	0.2017	0.1704	0.2691	0.0711	0.3751	0.0968	0.0176
0.0	0.0	0.0	31146.2746	4409.9927	NaN	NaN	0.124	0.1748	0.2689	0.0721	0.3685	0.0983	0.0174
0.0	0.0	0.0	33247.2746	2097.9927	NaN	NaN	0.0594	0.1779	0.2672	0.0725	0.3676	0.0973	0.0174
0.0	0.0	0.0	31441.2746	9176.9927	NaN	NaN	0.2259	0.1814	0.2674	0.0728	0.3625	0.0984	0.0174
0.0	0.0	0.0	35327.2746	7678.9927	NaN	NaN	0.1786	0.1835	0.2666	0.0726	0.3628	0.0973	0.0174
0.0	0.0	0.0	33049.2746	6077.9927	NaN	NaN	0.1553	0.1837	0.2665	0.0715	0.3647	0.0961	0.0174
0.0	0.0	0.0	30400.2746	4875.9927	NaN	NaN	0.1382	0.1847	0.2656	0.071	0.3664	0.0949	0.0173
0.0	0.0	0.0	31817.2746	3320.9927	NaN	NaN	0.0945	0.1813	0.2638	0.0696	0.3753	0.0925	0.0175
0.0	0.0	0.0	33358.2746	7541.9927	NaN	NaN	0.1844	0.1796	0.2624	0.0683	0.3811	0.0909	0.0176
0.0	0.0	0.0	31548.2746	6667.9927	NaN	NaN	0.1745	0.1802	0.2566	0.0682	0.3881	0.089	0.018
0.0	0.0	0.0	29234.2746	4141.9927	NaN	NaN	0.1241	0.1838	0.2532	0.0681	0.3891	0.0877	0.0181
0.0	0.0	0.0	28966.2746	7058.9927	NaN	NaN	0.1959	0.1872	0.25	0.0682	0.3902	0.0861	0.0182
0.0	0.0	0.0	31288.2746	7000.9927	NaN	NaN	0.1828	0.1912	0.2491	0.0677	0.3898	0.0838	0.0184
0.0	0.0	0.0	27966.2746	5665.9927	NaN	NaN	0.1685	0.1975	0.246	0.0679	0.3879	0.0821	0.0186
0.0	0.0	0.0	26242.2746	7494.9927	NaN	NaN	0.2222	0.2035	0.2361	0.0688	0.393	0.0794	0.0192
0.0	0.0	0.0	29529.2746	7654.9927	NaN	NaN	0.2059	0.213	0.2313	0.0681	0.3912	0.0769	0.0195
0.0	0.0	0.0	32021.2746	5956.9927	NaN	NaN	0.1569	0.2282	0.226	0.0665	0.3865	0.0732	0.0196
0.0	0.0	0.0	33234.2746	5883.9927	NaN	NaN	0.1504	0.2601	0.2184	0.0637	0.3715	0.067	0.0193
0.0	0.0	0.0	30407.2746	5566.9927	NaN	NaN	0.1547	0.2869	0.2135	0.0608	0.3599	0.0607	0.0181
0.0	0.0	0.0	28628.2746	5513.9927	NaN	NaN	0.1615	0.3128	0.2094	0.0573	0.3488	0.0547	0.017
0.0	0.0	0.0	27819.2746	7300.9927	NaN	NaN	0.2079	0.3434	0.201	0.0535	0.3366	0.0497	0.0158
0.0	0.0	0.0	30462.2746	9315.9927	NaN	NaN	0.2342	0.3739	0.1909	0.0501	0.3239	0.046	0.0153
0.0	0.0	0.0	30376.2746	3851.9927	NaN	NaN	0.1125	0.4188	0.1769	0.0461	0.3017	0.0419	0.0146
0.0	0.0	0.0	32497.2746	9163.9927	NaN	NaN	0.22	0.4466	0.1578	0.0439	0.298	0.039	0.0148
0.0	0.0	0.0	29427.2746	7870.9927	NaN	NaN	0.211	0.4776	0.1404	0.0417	0.2892	0.036	0.0149
0.0	0.0	0.0	30802.2746	5955.9927	NaN	NaN	0.162	0.5218	0.1228	0.0386	0.2694	0.0329	0.0146
0.0	0.0	0.0	32564.2746	4332.9927	NaN	NaN	0.1174	0.5465	0.1071	0.0372	0.2644	0.0301	0.0146
0.0	0.0	0.0	29836.2746	7515.9927	NaN	NaN	0.2012	0.5655	0.0954	0.0357	0.261	0.0279	0.0145
0.0	0.0	0.0	28278.2746	7921.9927	NaN	NaN	0.2188	0.6031	0.0857	0.0328	0.2392	0.0254	0.0137
0.0	0.0	0.0	29288.2746	3084.9927	NaN	NaN	0.0953	0.6106	0.0773	0.0329	0.2416	0.0236	0.0139
0.0	0.0	0.0	28661.2746	7152.9927	NaN	NaN	0.1997	0.6189	0.0711	0.0323	0.2419	0.022	0.0139
0.0	0.0	0.0	24396.2746	7677.9927	NaN	NaN	0.2394	0.6164	0.0686	0.0316	0.2486	0.0208	0.0139
0.0	0.0	0.0	28943.2746	7341.9927	NaN	NaN	0.2023	0.6073	0.0644	0.0317	0.2624	0.0197	0.0144
0.0	0.0	0.0	27243.2746	6608.9927	NaN	NaN	0.1952	0.5911	0.0624	0.0324	0.2798	0.0194	0.0149
0.0	0.0	0.0	30953.2746	6315.9927	NaN	NaN	0.1695	0.6038	0.0596	0.0312	0.2725	0.0184	0.0145
0.0	0.0	0.0	32967.2746	8366.9927	NaN	NaN	0.2024	0.5984	0.0576	0.0314	0.2799	0.018	0.0147
0.0	0.0	0.0	31727.2746	3934.9927	NaN	NaN	0.1103	0.6012	0.0558	0.031	0.2799	0.0174	0.0147
0.0	0.0	0.0	27581.2746	6301.9927	NaN	NaN	0.186	0.6024	0.0538	0.0309	0.2813	0.0167	0.0148
0.0	0.0	0.0	31930.2746	8169.9927	NaN	NaN	0.2037	0.572	0.0524	0.0325	0.3105	0.0169	0.0157
0.0	0.0	0.0	28489.2746	7630.9927	NaN	NaN	0.2113	0.5718	0.0522	0.0315	0.3122	0.0168	0.0155
0.0	0.0	0.0	29788.2746	6678.9927	NaN	NaN	0.1832	0.5748	0.0513	0.0312	0.3107	0.0167	0.0153
0.0	0.0	0.0	25696.2746	7845.9927	NaN	NaN	0.2339	0.5638	0.0515	0.0314	0.3208	0.017	0.0155
0.0	0.0	0.0	24470.2746	4116.9927	NaN	NaN	0.144	0.5641	0.0515	0.0307	0.3217	0.0169	0.0151
0.0	0.0	0.0	27562.2746	8186.9927	NaN	NaN	0.229	0.5326	0.0516	0.0322	0.3505	0.0172	0.016
0.0	0.0	0.0	29467.2746	9517.9927	NaN	NaN	0.2441	0.5145	0.0508	0.0326	0.3683	0.0177	0.016
0.0	0.0	0.0	27972.2746	7286.9927	NaN	NaN	0.2067	0.5107	0.0501	0.0319	0.3736	0.0179	0.0157
0.0	0.0	0.0	28541.2746	10273.9927	NaN	NaN	0.2647	0.5231	0.0489	0.0308	0.3643	0.0179	0.015
0.0	0.0	0.0	30870.2746	5767.9927	NaN	NaN	0.1574	0.5254	0.0477	0.0306	0.3635	0.018	0.0147
0.0	0.0	0.0	29065.2746	5353.9927	NaN	NaN	0.1556	0.5397	0.0468	0.0294	0.352	0.018	0.0141
0.0	0.0	0.0	25277.2746	9343.9927	NaN	NaN	0.2699	0.5368	0.0452	0.03	0.356	0.0181	0.014
0.0	0.0	0.0	26985.2746	7016.9927	NaN	NaN	0.2064	0.5495	0.0445	0.0286	0.3457	0.0181	0.0135
0.0	0.0	0.0	28034.2746	5848.9927	NaN	NaN	0.1726	0.5753	0.0426	0.0277	0.3235	0.0181	0.0128
0.0	0.0	0.0	26815.2746	6516.9927	NaN	NaN	0.1955	0.5939	0.0419	0.0266	0.3071	0.0179	0.0126
0.0	0.0	0.0	30373.2746	4452.9927	NaN	NaN	0.1279	0.6052	0.0406	0.0266	0.2974	0.018	0.0121
0.0	0.0	0.0	29826.2746	5467.9927	NaN	NaN	0.1549	0.6032	0.0407	0.0265	0.2992	0.0182	0.0122
0.0	0.0	0.0	29670.2746	6036.9927	NaN	NaN	0.1691	0.6267	0.0393	0.0253	0.2789	0.0182	0.0116
0.0	0.0	0.0	27418.2746	5640.9927	NaN	NaN	0.1706	0.6225	0.0392	0.0259	0.2821	0.0185	0.0119
0.0	0.0	0.0	23809.2746	6000.9927	NaN	NaN	0.2013	0.6382	0.0382	0.0249	0.2689	0.0184	0.0114
0.0	0.0	0.0	28475.2746	9125.9927	NaN	NaN	0.2427	0.6203	0.0382	0.0265	0.2844	0.0186	0.012
0.0	0.0	0.0	31339.2746	6841.9927	NaN	NaN	0.1792	0.6236	0.037	0.0263	0.2823	0.019	0.0117
0.0	0.0	0.0	29705.2746	7657.9927	NaN	NaN	0.205	0.6406	0.037	0.0249	0.2671	0.0187	0.0117
0.0	0.0	0.0	32451.2746	6692.9927	NaN	NaN	0.171	0.6351	0.0361	0.0263	0.2713	0.0194	0.0119
0.0	0.0	0.0	27903.2746	5260.9927	NaN	NaN	0.1586	0.6397	0.0364	0.0254	0.2663	0.0202	0.0121
0.0	0.0	0.0	26413.2746	5799.9927	NaN	NaN	0.18	0.6952	0.0342	0.0223	0.2172	0.0201	0.011
0.0	0.0	0.0	26272.2746	5133.9927	NaN	NaN	0.1635	0.6898	0.0338	0.0237	0.2199	0.0209	0.0118
0.0	0.0	0.0	24966.2746	7080.9927	NaN	NaN	0.221	0.7289	0.0332	0.0206	0.185	0.0215	0.0108
0.0	0.0	0.0	24469.2746	4336.9927	NaN	NaN	0.1506	0.7172	0.0334	0.0226	0.1926	0.0222	0.0119
0.0	0.0	0.0	26985.2746	4971.9927	NaN	NaN	0.1556	0.6714	0.0346	0.0254	0.2323	0.0235	0.0128
0.0	0.0	0.0	24529.2746	9094.9927	NaN	NaN	0.2705	0.621	0.0358	0.0281	0.2759	0.0255	0.0137
0.0	0.0	0.0	25515.2746	9523.9927	NaN	NaN	0.2718	0.5951	0.0362	0.0286	0.2992	0.0265	0.0144
0.0	0.0	0.0	30311.2746	7884.9927	NaN	NaN	0.2064	0.5893	0.0364	0.0291	0.3009	0.0291	0.0151
0.0	0.0	0.0	29120.2746	5331.9927	NaN	NaN	0.1548	0.5811	0.0371	0.0291	0.3073	0.0295	0.0158
0.0	0.0	0.0	31350.2746	7701.9927	NaN	NaN	0.1972	0.568	0.0365	0.0298	0.3175	0.0314	0.0168
0.0	0.0	0.0	29510.2746	11092.9927	NaN	NaN	0.2732	0.5238	0.0373	0.0324	0.3558	0.0334	0.0173
0.0	0.0	0.0	29996.2746	6226.9927	NaN	NaN	0.1719	0.5243	0.0366	0.0307	0.3562	0.034	0.0182
0.0	0.0	0.0	30316.2746	7803.9927	NaN	NaN	0.2047	0.5039	0.0363	0.0337	0.3706	0.0371	0.0183
0.0	0.0	0.0	25329.2746	9733.9927	NaN	NaN	0.2776	0.4957	0.0374	0.0314	0.3803	0.036	0.0192
0.0	0.0	0.0	32187.2746	6302.9927	NaN	NaN	0.1638	0.5099	0.0356	0.0328	0.364	0.0391	0.0186
0.0	0.0	0.0	30037.2746	6783.9927	NaN	NaN	0.1842	0.4829	0.0378	0.0327	0.3884	0.0387	0.0195
0.0	0.0	0.0	28760.2746	8104.9927	NaN	NaN	0.2199	0.5395	0.0378	0.0308	0.3323	0.0416	0.018
0.0	0.0	0.0	30508.2746	5454.9927	NaN	NaN	0.1517	0.5527	0.0407	0.0297	0.3171	0.0423	0.0175
0.0	0.0	0.0	32034.2746	5833.9927	NaN	NaN	0.1541	0.61	0.0417	0.0269	0.2615	0.0443	0.0155
0.0	0.0	0.0	31043.2746	5339.9927	NaN	NaN	0.1468	0.6368	0.0453	0.0261	0.2326	0.0447	0.0146
0.0	0.0	0.0	27924.2746	10143.9927	NaN	NaN	0.2665	0.6754	0.0473	0.0241	0.1957	0.0441	0.0134
0.0	0.0	0.0	26635.2746	7267.9927	NaN	NaN	0.2144	0.6874	0.0516	0.024	0.1806	0.0433	0.0132
0.0	0.0	0.0	27179.2746	7571.9927	NaN	NaN	0.2179	0.7154	0.0558	0.0212	0.1537	0.0412	0.0126
0.0	0.0	0.0	27476.2746	1321.9927	NaN	NaN	0.0459	0.7192	0.0597	0.0215	0.1465	0.0406	0.0125
0.0	0.0	0.0	28516.2746	13591.9927	NaN	NaN	0.3228	0.71	0.0657	0.0214	0.1492	0.0404	0.0134
0.0	0.0	0.0	27717.2746	7222.9927	NaN	NaN	0.2067	0.711	0.0652	0.022	0.1477	0.0412	0.0128
0.0	0.0	0.0	26642.2746	7286.9927	NaN	NaN	0.2148	0.6982	0.0705	0.0221	0.1546	0.0407	0.0139
0.0	0.0	0.0	29542.2746	6916.9927	NaN	NaN	0.1897	0.7018	0.0644	0.0229	0.1559	0.0414	0.0134
0.0	0.0	0.0	29056.2746	9683.9927	NaN	NaN	0.25	0.6657	0.071	0.0239	0.1818	0.0421	0.0155
0.0	0.0	0.0	27016.2746	6890.9927	NaN	NaN	0.2032	0.693	0.0637	0.0227	0.1647	0.0419	0.0139
0.0	0.0	0.0	23017.2746	5052.9927	NaN	NaN	0.18	0.6523	0.0654	0.0254	0.1977	0.0426	0.0167
0.0	0.0	0.0	27265.2746	8283.9927	NaN	NaN	0.233	0.6743	0.0622	0.0232	0.1817	0.0439	0.0148
0.0	0.0	0.0	27157.2746	9268.9927	NaN	NaN	0.2545	0.6594	0.0639	0.0249	0.1912	0.0441	0.0166
0.0	0.0	0.0	31623.2746	7570.9927	NaN	NaN	0.1932	0.6867	0.0595	0.0229	0.1708	0.0452	0.015
0.0	0.0	0.0	25685.2746	5249.9927	NaN	NaN	0.1697	0.686	0.0612	0.0236	0.1688	0.0449	0.0156
0.0	0.0	0.0	28808.2746	8736.9927	NaN	NaN	0.2327	0.7071	0.0588	0.0226	0.1535	0.0436	0.0144
0.0	0.0	0.0	29363.2746	6735.9927	NaN	NaN	0.1866	0.6923	0.0594	0.0236	0.1652	0.0445	0.0151
0.0	0.0	0.0	26404.2746	5882.9927	NaN	NaN	0.1822	0.7077	0.061	0.0222	0.1523	0.0429	0.0139
0.0	0.0	0.0	30273.2746	5470.9927	NaN	NaN	0.1531	0.7104	0.0592	0.0229	0.1516	0.042	0.0139
0.0	0.0	0.0	25577.2746	6006.9927	NaN	NaN	0.1902	0.6986	0.0622	0.0233	0.1608	0.0413	0.0138
0.0	0.0	0.0	25223.2746	5523.9927	NaN	NaN	0.1797	0.7023	0.0618	0.0235	0.16	0.0387	0.0136
0.0	0.0	0.0	31483.2746	9941.9927	NaN	NaN	0.24	0.6702	0.0621	0.026	0.1875	0.0399	0.0144
0.0	0.0	0.0	24480.2746	7958.9927	NaN	NaN	0.2454	0.6668	0.0638	0.0261	0.1908	0.0379	0.0146
0.0	0.0	0.0	29357.2746	6675.9927	NaN	NaN	0.1853	0.6733	0.059	0.0271	0.1899	0.0361	0.0146
0.0	0.0	0.0	29289.2746	10460.9927	NaN	NaN	0.2632	0.6468	0.0603	0.0289	0.212	0.0361	0.0159
0.0	0.0	0.0	27302.2746	4629.9927	NaN	NaN	0.145	0.6706	0.0594	0.0276	0.1927	0.0344	0.0153
0.0	0.0	0.0	26626.2746	8362.9927	NaN	NaN	0.239	0.6786	0.0574	0.0283	0.1864	0.0333	0.0159
0.0	0.0	0.0	29268.2746	6605.9927	NaN	NaN	0.1841	0.6919	0.0595	0.0276	0.1724	0.0331	0.0155
0.0	0.0	0.0	26360.2746	2438.9927	NaN	NaN	0.0847	0.7336	0.0562	0.0261	0.1387	0.0303	0.015
0.0	0.0	0.0	28291.2746	2195.9927	NaN	NaN	0.072	0.737	0.0566	0.0273	0.1332	0.0307	0.0152
0.0	0.0	0.0	28796.2746	7399.9927	NaN	NaN	0.2044	0.7246	0.0584	0.0283	0.142	0.0313	0.0154
0.0	0.0	0.0	23618.2746	5997.9927	NaN	NaN	0.2025	0.7443	0.0581	0.0266	0.1258	0.0301	0.0151
0.0	0.0	0.0	31413.2746	5511.9927	NaN	NaN	0.1493	0.7725	0.0512	0.0254	0.1066	0.0293	0.015
0.0	0.0	0.0	21888.2746	8049.9927	NaN	NaN	0.2689	0.7829	0.0516	0.0255	0.0951	0.0287	0.0161
0.0	0.0	0.0	30793.2746	3299.9927	NaN	NaN	0.0968	0.8109	0.0449	0.0239	0.0759	0.0281	0.0165
0.0	0.0	0.0	25387.2746	5810.9927	NaN	NaN	0.1863	0.804	0.0473	0.0257	0.0769	0.0281	0.018
0.0	0.0	0.0	27243.2746	4844.9927	NaN	NaN	0.151	0.8213	0.0434	0.0245	0.0654	0.027	0.0185
0.0	0.0	0.0	20045.2746	7754.9927	NaN	NaN	0.279	0.811	0.046	0.0261	0.0698	0.0274	0.0197
0.0	0.0	0.0	26915.2746	8143.9927	NaN	NaN	0.2323	0.8234	0.0435	0.025	0.0619	0.0265	0.0198
0.0	0.0	0.0	23505.2746	3602.9927	NaN	NaN	0.1329	0.8247	0.0428	0.0248	0.0612	0.0263	0.0202
0.0	0.0	0.0	25426.2746	6840.9927	NaN	NaN	0.212	0.8271	0.043	0.0238	0.06	0.0264	0.0196
0.0	0.0	0.0	25789.2746	7018.9927	NaN	NaN	0.2139	0.8218	0.0452	0.0231	0.0619	0.0271	0.0209
0.0	0.0	0.0	26934.2746	5172.9927	NaN	NaN	0.1611	0.8551	0.0369	0.0215	0.0413	0.0244	0.0208
0.0	0.0	0.0	15098.2746	4491.9927	NaN	NaN	0.2293	0.8736	0.0319	0.0217	0.0279	0.0227	0.0221
0.0	0.0	0.0	-703.7254	2098.9927	NaN	NaN	1.3	0.8774	0.0306	0.0214	0.0267	0.0223	0.0216
0.0	0.0	0.0	-1582.7254	1236.9927	NaN	NaN	-0.3	0.8756	0.0307	0.0213	0.0276	0.0232	0.0216
0.0	0.0	0.0	-520.7254	199.9927	NaN	NaN	-0.3	0.878	0.0303	0.0205	0.0277	0.0228	0.0208
0.0	0.0	0.0	1074.2746	713.9927	NaN	NaN	0.3993	0.8791	0.0291	0.0201	0.0287	0.0228	0.0201
0.0	0.0	0.0	568.2746	2850.9927	NaN	NaN	0.8338	0.8799	0.028	0.0199	0.0297	0.0232	0.0194
0.0	0.0	0.0	-363.7254	3488.9927	NaN	NaN	1.1164	0.8825	0.0268	0.0196	0.0294	0.0229	0.0188
0.0	0.0	0.0	1019.2746	3689.9927	NaN	NaN	0.7836	0.8848	0.026	0.0194	0.0288	0.0224	0.0185
0.0	0.0	0.0	1499.2746	583.9927	NaN	NaN	0.2803	0.8848	0.026	0.0195	0.0286	0.0223	0.0188
0.0	0.0	0.0	-1482.7254	1593.9927	NaN	NaN	1.3	0.8842	0.0261	0.0196	0.0287	0.0224	0.019
0.0	0.0	0.0	364.2746	779.9927	NaN	NaN	0.6817	0.8834	0.0262	0.0197	0.0288	0.0226	0.0192
0.0	0.0	0.0	917.2746	1786.9927	NaN	NaN	0.6608	0.8826	0.0264	0.0197	0.0293	0.0227	0.0193
0.0	0.0	0.0	1664.2746	4.9927	NaN	NaN	0.003	0.8823	0.0264	0.0195	0.0296	0.0227	0.0194
0.0	0.0	0.0	1506.2746	423.9927	NaN	NaN	0.2197	0.8819	0.0263	0.0194	0.0302	0.0229	0.0193
0.0	0.0	0.0	-1841.7254	-2065.0073	NaN	NaN	0.5286	0.8816	0.0264	0.0192	0.0308	0.0229	0.0192
0.0	0.0	0.0	-1074.7254	-618.0073	NaN	NaN	0.3651	0.8814	0.0263	0.0189	0.0314	0.023	0.0191
0.0	0.0	0.0	-559.7254	3424.9927	NaN	NaN	1.1953	0.8815	0.026	0.0187	0.0319	0.023	0.0189
0.0	0.0	0.0	2148.2746	1302.9927	NaN	NaN	0.3775	0.8812	0.0256	0.0187	0.0323	0.0233	0.0187
0.0	0.0	0.0	828.2746	1576.9927	NaN	NaN	0.6556	0.8808	0.0252	0.0188	0.033	0.0236	0.0186
0.0	0.0	0.0	-767.7254	1234.9927	NaN	NaN	1.3	0.8809	0.0246	0.0188	0.0336	0.0238	0.0184
0.0	0.0	0.0	-468.7254	556.9927	NaN	NaN	1.3	0.8806	0.024	0.0189	0.034	0.024	0.0185
0.0	0.0	0.0	1274.2746	2283.9927	NaN	NaN	0.6419	0.8805	0.023	0.0189	0.035	0.0242	0.0185
0.0	0.0	0.0	675.2746	1860.9927	NaN	NaN	0.7338	0.8823	0.0218	0.0184	0.0357	0.0237	0.0181
0.0	0.0	0.0	-1472.7254	633.9927	NaN	NaN	-0.3	0.8816	0.0216	0.0186	0.0359	0.0239	0.0184
0.0	0.0	0.0	953.2746	-61.0073	NaN	NaN	-0.0684	0.8797	0.0218	0.019	0.0363	0.0242	0.019
0.0	0.0	0.0	-354.7254	-63.0073	NaN	NaN	0.1508	0.8775	0.0224	0.0195	0.0366	0.0244	0.0196
0.0	0.0	0.0	1265.2746	227.9927	NaN	NaN	0.1527	0.8752	0.0229	0.0199	0.0373	0.0245	0.0202
0.0	0.0	0.0	639.2746	1241.9927	NaN	NaN	0.6602	0.8728	0.0233	0.0203	0.0382	0.0248	0.0206
0.0	0.0	0.0	620.2746	-2128.0073	NaN	NaN	1.3	0.8729	0.0234	0.0203	0.0382	0.0246	0.0206
0.0	0.0	0.0	-43.7254	2488.9927	NaN	NaN	1.0179	0.8732	0.0234	0.0203	0.0379	0.0246	0.0206
0.0	0.0	0.0	-2148.7254	-586.0073	NaN	NaN	0.2143	0.873	0.0236	0.0203	0.0374	0.0248	0.0209
0.0	0.0	0.0	699.2746	1749.9927	NaN	NaN	0.7145	0.8731	0.0237	0.0203	0.0371	0.0248	0.021
0.0	0.0	0.0	358.2746	2349.9927	NaN	NaN	0.8677	0.8732	0.0237	0.0203	0.037	0.0248	0.0211
0.0	0.0	0.0	670.2746	1994.9927	NaN	NaN	0.7485	0.8738	0.0235	0.0202	0.0367	0.0248	0.021
0.0	0.0	0.0	-1315.7254	2402.9927	NaN	NaN	1.3	0.8749	0.0233	0.0202	0.036	0.0247	0.0209
0.0	0.0	0.0	-688.7254	2011.9927	NaN	NaN	1.3	0.8752	0.0234	0.0203	0.0354	0.0248	0.021
0.0	0.0	0.0	829.2746	-991.0073	NaN	NaN	1.3	0.8752	0.0235	0.0204	0.0349	0.0249	0.0211
0.0	0.0	0.0	137.2746	2288.9927	NaN	NaN	0.9434	0.8754	0.0234	0.0204	0.0349	0.0248	0.0211
0.0	0.0	0.0	-343.7254	4936.9927	NaN	NaN	1.0748	0.8764	0.023	0.0205	0.035	0.0243	0.0208
0.0	0.0	0.0	772.2746	4123.9927	NaN	NaN	0.8423	0.8779	0.0227	0.0203	0.0347	0.024	0.0204
0.0	0.0	0.0	-578.7254	-2155.0073	NaN	NaN	0.7883	0.8786	0.0229	0.02	0.034	0.024	0.0204
0.0	0.0	0.0	907.2746	1006.9927	NaN	NaN	0.526	0.8799	0.0228	0.0199	0.0337	0.0236	0.0201
0.0	0.0	0.0	-67.7254	817.9927	NaN	NaN	1.0903	0.8819	0.0224	0.0197	0.0333	0.0231	0.0196
0.0	0.0	0.0	199.2746	704.9927	NaN	NaN	0.7796	0.8839	0.0221	0.0195	0.0328	0.0225	0.0191
0.0	0.0	0.0	1288.2746	2047.9927	NaN	NaN	0.6139	0.8856	0.0217	0.0194	0.0326	0.0219	0.0187
0.0	0.0	0.0	-27.7254	645.9927	NaN	NaN	1.0448	0.8859	0.0217	0.0194	0.0326	0.0218	0.0186
0.0	0.0	0.0	-1043.7254	3576.9927	NaN	NaN	1.3	0.8858	0.0218	0.0194	0.0326	0.0218	0.0186
0.0	0.0	0.0	475.2746	4267.9927	NaN	NaN	0.8998	0.8851	0.022	0.0195	0.0326	0.022	0.0188
0.0	0.0	0.0	-686.7254	1445.9927	NaN	NaN	1.3	0.8842	0.0223	0.0196	0.0325	0.0223	0.0191
0.0	0.0	0.0	-401.7254	1695.9927	NaN	NaN	1.3	0.8832	0.0223	0.0199	0.0328	0.0226	0.0193
0.0	0.0	0.0	2.2746	371.9927	NaN	NaN	0.9939	0.8824	0.0223	0.0202	0.0328	0.0227	0.0196
0.0	0.0	0.0	-9.7254	2036.9927	NaN	NaN	1.0048	0.8815	0.0224	0.0205	0.0331	0.0228	0.0198
0.0	0.0	0.0	851.2746	1709.9927	NaN	NaN	0.6676	0.8794	0.0229	0.0208	0.0334	0.0231	0.0204
0.0	0.0	0.0	-1401.7254	2853.9927	NaN	NaN	1.3	0.8791	0.0227	0.0209	0.0343	0.0227	0.0203
0.0	0.0	0.0	463.2746	727.9927	NaN	NaN	0.6111	0.879	0.0222	0.0208	0.0364	0.022	0.0196
0.0	0.0	0.0	4735.2746	1396.9927	NaN	NaN	0.2278	0.8698	0.0234	0.0209	0.0453	0.0223	0.0184
0.0	0.0	0.0	15546.2746	4687.9927	NaN	NaN	0.2317	0.8277	0.0273	0.0246	0.075	0.0259	0.0195
0.0	0.0	0.0	16354.2746	4891.9927	NaN	NaN	0.2303	0.7885	0.031	0.0249	0.1101	0.0272	0.0184
0.0	0.0	0.0	16756.2746	5703.9927	NaN	NaN	0.254	0.7102	0.0346	0.0292	0.1783	0.0278	0.0199
0.0	0.0	0.0	17645.2746	6789.9927	NaN	NaN	0.2779	0.6168	0.0366	0.0327	0.2615	0.0304	0.022
0.0	0.0	0.0	18411.2746	5459.9927	NaN	NaN	0.2287	0.5755	0.036	0.0335	0.3025	0.0302	0.0224
0.0	0.0	0.0	19815.2746	4408.9927	NaN	NaN	0.182	0.5183	0.0345	0.0346	0.358	0.0307	0.0239
0.0	0.0	0.0	24692.2746	7630.9927	NaN	NaN	0.2361	0.4834	0.0331	0.0342	0.3938	0.0309	0.0246
0.0	0.0	0.0	24035.2746	6977.9927	NaN	NaN	0.225	0.458	0.0316	0.0338	0.4206	0.0306	0.0254
0.0	0.0	0.0	25764.2746	12100.9927	NaN	NaN	0.3196	0.4436	0.0306	0.0336	0.4364	0.0305	0.0253
0.0	0.0	0.0	21074.2746	2970.9927	NaN	NaN	0.1236	0.4435	0.0299	0.0327	0.4382	0.0307	0.0251
0.0	0.0	0.0	27684.2746	8557.9927	NaN	NaN	0.2361	0.4381	0.0293	0.0329	0.4441	0.0305	0.0251
0.0	0.0	0.0	24888.2746	8346.9927	NaN	NaN	0.2511	0.4385	0.0289	0.0329	0.4442	0.0303	0.0252
0.0	0.0	0.0	19609.2746	2296.9927	NaN	NaN	0.1049	0.4441	0.0289	0.033	0.4385	0.0306	0.0249
0.0	0.0	0.0	19591.2746	5776.9927	NaN	NaN	0.2277	0.4549	0.0291	0.0336	0.4268	0.0306	0.025
0.0	0.0	0.0	19014.2746	3435.9927	NaN	NaN	0.153	0.4742	0.0297	0.0344	0.4061	0.0308	0.0248
0.0	0.0	0.0	23470.2746	5194.9927	NaN	NaN	0.1812	0.4894	0.0303	0.0358	0.3886	0.0306	0.0252
0.0	0.0	0.0	22193.2746	9523.9927	NaN	NaN	0.3003	0.516	0.0302	0.0361	0.3623	0.0302	0.0252
0.0	0.0	0.0	23566.2746	4434.9927	NaN	NaN	0.1584	0.5296	0.0299	0.037	0.348	0.0298	0.0258
0.0	0.0	0.0	20190.2746	6070.9927	NaN	NaN	0.2312	0.545	0.0299	0.0367	0.3333	0.0296	0.0256
0.0	0.0	0.0	20951.2746	5924.9927	NaN	NaN	0.2205	0.5595	0.0295	0.0369	0.3196	0.0291	0.0255
0.0	0.0	0.0	24018.2746	6412.9927	NaN	NaN	0.2107	0.5697	0.0292	0.0368	0.31	0.0288	0.0255
0.0	0.0	0.0	16031.2746	6536.9927	NaN	NaN	0.2897	0.5837	0.0287	0.0365	0.2972	0.0284	0.0254
0.0	0.0	0.0	18538.2746	6646.9927	NaN	NaN	0.2639	0.5979	0.028	0.0364	0.2845	0.0279	0.0253
0.0	0.0	0.0	21738.2746	4525.9927	NaN	NaN	0.1723	0.6035	0.0278	0.0367	0.2789	0.0276	0.0255
0.0	0.0	0.0	18366.2746	6771.9927	NaN	NaN	0.2694	0.6169	0.0274	0.0362	0.2677	0.0269	0.025
0.0	0.0	0.0	22688.2746	5317.9927	NaN	NaN	0.1899	0.6163	0.0268	0.0369	0.2686	0.0262	0.0252
0.0	0.0	0.0	23521.2746	6844.9927	NaN	NaN	0.2254	0.6138	0.0267	0.037	0.2713	0.0259	0.0253
0.0	0.0	0.0	16974.2746	3797.9927	NaN	NaN	0.1828	0.6141	0.0264	0.0366	0.2723	0.0255	0.0251
0.0	0.0	0.0	20192.2746	4914.9927	NaN	NaN	0.1958	0.6104	0.0262	0.037	0.2763	0.0253	0.0249
0.0	0.0	0.0	17173.2746	6970.9927	NaN	NaN	0.2887	0.6143	0.0258	0.0371	0.2732	0.0247	0.0249
0.0	0.0	0.0	19147.2746	5443.9927	NaN	NaN	0.2214	0.6195	0.0254	0.0372	0.2688	0.024	0.0251
0.0	0.0	0.0	25770.2746	3630.9927	NaN	NaN	0.1235	0.6229	0.0252	0.0371	0.2658	0.0237	0.0252
0.0	0.0	0.0	20642.2746	5307.9927	NaN	NaN	0.2045	0.6236	0.0252	0.0368	0.265	0.0239	0.0253
0.0	0.0	0.0	24314.2746	4005.9927	NaN	NaN	0.1415	0.6218	0.0253	0.0365	0.2672	0.0241	0.0251
0.0	0.0	0.0	22468.2746	5989.9927	NaN	NaN	0.2105	0.6078	0.0257	0.0369	0.2796	0.0245	0.0254
0.0	0.0	0.0	21779.2746	5609.9927	NaN	NaN	0.2048	0.5966	0.0259	0.0369	0.2899	0.0252	0.0255
0.0	0.0	0.0	21696.2746	5316.9927	NaN	NaN	0.1968	0.5776	0.0265	0.0377	0.3064	0.0257	0.0261
0.0	0.0	0.0	19863.2746	4891.9927	NaN	NaN	0.1976	0.5702	0.027	0.037	0.3134	0.0265	0.026
0.0	0.0	0.0	19194.2746	1053.9927	NaN	NaN	0.0521	0.5591	0.0275	0.0381	0.3225	0.0262	0.0265
0.0	0.0	0.0	20540.2746	5777.9927	NaN	NaN	0.2195	0.5602	0.0279	0.0374	0.322	0.0263	0.0263
0.0	0.0	0.0	18255.2746	3354.9927	NaN	NaN	0.1552	0.5517	0.0283	0.039	0.3281	0.026	0.0269
0.0	0.0	0.0	22215.2746	6081.9927	NaN	NaN	0.2149	0.5536	0.0288	0.0383	0.3266	0.0261	0.0265
0.0	0.0	0.0	19169.2746	2840.9927	NaN	NaN	0.1291	0.5451	0.0293	0.0403	0.3322	0.0258	0.0273
0.0	0.0	0.0	19752.2746	3217.9927	NaN	NaN	0.1401	0.5519	0.0298	0.0396	0.326	0.026	0.0267
0.0	0.0	0.0	19826.2746	4021.9927	NaN	NaN	0.1686	0.5413	0.0299	0.0426	0.3329	0.0255	0.0277
0.0	0.0	0.0	19669.2746	8283.9927	NaN	NaN	0.2964	0.5496	0.0303	0.0414	0.3253	0.026	0.0273
0.0	0.0	0.0	24042.2746	5618.9927	NaN	NaN	0.1894	0.5398	0.0299	0.0433	0.3323	0.0263	0.0284
0.0	0.0	0.0	24729.2746	4676.9927	NaN	NaN	0.159	0.557	0.0296	0.0421	0.3173	0.0261	0.0278
0.0	0.0	0.0	16097.2746	5336.9927	NaN	NaN	0.249	0.5572	0.0291	0.0441	0.3149	0.0259	0.0287
0.0	0.0	0.0	18724.2746	8229.9927	NaN	NaN	0.3053	0.5723	0.029	0.0428	0.302	0.026	0.028
0.0	0.0	0.0	23790.2746	2829.9927	NaN	NaN	0.1063	0.568	0.0287	0.0451	0.3036	0.0255	0.0292
0.0	0.0	0.0	23461.2746	5131.9927	NaN	NaN	0.1795	0.5684	0.029	0.0439	0.3037	0.0259	0.029
0.0	0.0	0.0	20557.2746	3360.9927	NaN	NaN	0.1405	0.5604	0.0286	0.0459	0.3097	0.0254	0.03
0.0	0.0	0.0	19956.2746	5738.9927	NaN	NaN	0.2233	0.5574	0.029	0.0459	0.313	0.025	0.0297
0.0	0.0	0.0	21886.2746	4703.9927	NaN	NaN	0.1769	0.5478	0.0297	0.0476	0.3203	0.0242	0.0304
0.0	0.0	0.0	26198.2746	4089.9927	NaN	NaN	0.135	0.5666	0.0299	0.0466	0.3025	0.0241	0.0303
0.0	0.0	0.0	23724.2746	3147.9927	NaN	NaN	0.1171	0.611	0.0304	0.0449	0.252	0.0267	0.0349
0.0	0.0	0.0	6056.2746	2017.9927	NaN	NaN	0.2499	0.7965	0.0244	0.0266	0.0966	0.0253	0.0306
0.0	0.0	0.0	2546.2746	1207.9927	NaN	NaN	0.3218	0.8638	0.0222	0.0245	0.0454	0.0242	0.0199
0.0	0.0	0.0	-318.7254	2995.9927	NaN	NaN	1.119	0.869	0.022	0.0252	0.0378	0.0262	0.0198
0.0	0.0	0.0	1511.2746	2415.9927	NaN	NaN	0.6152	0.8695	0.0218	0.0254	0.0371	0.0266	0.0197
0.0	0.0	0.0	1144.2746	4033.9927	NaN	NaN	0.779	0.8702	0.0211	0.0242	0.0383	0.0261	0.0201
0.0	0.0	0.0	643.2746	2031.9927	NaN	NaN	0.7595	0.8755	0.0214	0.022	0.0362	0.0235	0.0213
0.0	0.0	0.0	3644.2746	1683.9927	NaN	NaN	0.316	0.8818	0.022	0.0197	0.0327	0.0224	0.0214
0.0	0.0	0.0	522.2746	1358.9927	NaN	NaN	0.7224	0.8877	0.0223	0.0194	0.0286	0.0217	0.0203
0.0	0.0	0.0	-1153.7254	5553.9927	NaN	NaN	1.2622	0.8915	0.0219	0.0193	0.0267	0.0209	0.0197
0.0	0.0	0.0	839.2746	-417.0073	NaN	NaN	-0.3	0.8941	0.0213	0.019	0.0256	0.0208	0.0193
0.0	0.0	0.0	967.2746	-127.0073	NaN	NaN	-0.1512	0.894	0.021	0.019	0.0256	0.021	0.0193
0.0	0.0	0.0	1607.2746	-33.0073	NaN	NaN	-0.021	0.894	0.0209	0.019	0.0257	0.0212	0.0192
0.0	0.0	0.0	1470.2746	-716.0073	NaN	NaN	-0.3	0.8936	0.0209	0.0191	0.0258	0.0214	0.0192
0.0	0.0	0.0	2913.2746	4206.9927	NaN	NaN	0.5908	0.8932	0.0206	0.0194	0.026	0.0215	0.0193
0.0	0.0	0.0	1566.2746	711.9927	NaN	NaN	0.3125	0.8934	0.0205	0.0195	0.0259	0.0215	0.0193
0.0	0.0	0.0	4271.2746	4273.9927	NaN	NaN	0.5002	0.8926	0.0203	0.0198	0.0262	0.0215	0.0196
0.0	0.0	0.0	399.2746	1694.9927	NaN	NaN	0.8093	0.893	0.0204	0.0199	0.026	0.0215	0.0193
0.0	0.0	0.0	3003.2746	3170.9927	NaN	NaN	0.5136	0.8931	0.0204	0.02	0.0258	0.0216	0.0191
0.0	0.0	0.0	1466.2746	1484.9927	NaN	NaN	0.5032	0.8933	0.0209	0.02	0.0255	0.0217	0.0186
0.0	0.0	0.0	-462.7254	2294.9927	NaN	NaN	1.2525	0.8936	0.0211	0.0201	0.0252	0.0217	0.0184
0.0	0.0	0.0	195.2746	-4.0073	NaN	NaN	-0.021	0.8939	0.0214	0.0201	0.0248	0.0215	0.0182
0.0	0.0	0.0	-1673.7254	1785.9927	NaN	NaN	1.3	0.8944	0.0214	0.0202	0.0246	0.0214	0.018
0.0	0.0	0.0	-277.7254	1411.9927	NaN	NaN	1.2449	0.8944	0.0215	0.0203	0.0245	0.0213	0.018
0.0	0.0	0.0	-860.7254	2188.9927	NaN	NaN	1.3	0.8944	0.0214	0.0203	0.0245	0.0213	0.018
0.0	0.0	0.0	1687.2746	4746.9927	NaN	NaN	0.7378	0.8938	0.0214	0.0205	0.0246	0.0215	0.0182
0.0	0.0	0.0	2230.2746	3816.9927	NaN	NaN	0.6312	0.8934	0.0216	0.0205	0.0246	0.0217	0.0182
0.0	0.0	0.0	1474.2746	2649.9927	NaN	NaN	0.6425	0.8927	0.0219	0.0204	0.0246	0.0219	0.0184
0.0	0.0	0.0	2131.2746	1250.9927	NaN	NaN	0.3699	0.8921	0.0223	0.0203	0.0246	0.0221	0.0186
0.0	0.0	0.0	-1417.7254	2751.9927	NaN	NaN	1.3	0.8919	0.0226	0.0203	0.0244	0.022	0.0188
0.0	0.0	0.0	523.2746	-988.0073	NaN	NaN	1.3	0.8913	0.0228	0.0203	0.0245	0.0222	0.019
0.0	0.0	0.0	-614.7254	-421.0073	NaN	NaN	0.4065	0.8911	0.0229	0.0203	0.0244	0.0222	0.0191
0.0	0.0	0.0	2001.2746	3028.9927	NaN	NaN	0.6022	0.8908	0.0227	0.0205	0.0244	0.0224	0.0191
0.0	0.0	0.0	2083.2746	703.9927	NaN	NaN	0.2526	0.8911	0.0227	0.0204	0.0243	0.0225	0.0191
0.0	0.0	0.0	-1585.7254	459.9927	NaN	NaN	-0.3	0.8916	0.0228	0.0202	0.024	0.0223	0.0191
0.0	0.0	0.0	-111.7254	433.9927	NaN	NaN	1.3	0.892	0.0229	0.02	0.0238	0.0221	0.0192
0.0	0.0	0.0	-2202.7254	-2057.0073	NaN	NaN	0.4829	0.8915	0.0231	0.02	0.0237	0.0221	0.0196
0.0	0.0	0.0	-1116.7254	-525.0073	NaN	NaN	0.3198	0.8915	0.0231	0.02	0.0237	0.0221	0.0196
0.0	0.0	0.0	-2117.7254	2652.9927	NaN	NaN	1.3	0.8918	0.023	0.02	0.0237	0.022	0.0195
0.0	0.0	0.0	16.2746	2433.9927	NaN	NaN	0.9934	0.892	0.0229	0.0201	0.0236	0.022	0.0194
0.0	0.0	0.0	86.2746	3604.9927	NaN	NaN	0.9766	0.8917	0.0229	0.0202	0.0235	0.0222	0.0196
0.0	0.0	0.0	-1351.7254	-929.0073	NaN	NaN	0.4073	0.8913	0.023	0.0202	0.0235	0.0223	0.0197
0.0	0.0	0.0	1017.2746	2706.9927	NaN	NaN	0.7269	0.8908	0.023	0.0204	0.0235	0.0226	0.0198
0.0	0.0	0.0	-730.7254	2219.9927	NaN	NaN	1.3	0.8904	0.023	0.0205	0.0235	0.0227	0.0199
0.0	0.0	0.0	-2292.7254	12.9927	NaN	NaN	-0.0057	0.8898	0.0232	0.0205	0.0234	0.0229	0.0201
0.0	0.0	0.0	-2930.7254	2806.9927	NaN	NaN	-0.3	0.8895	0.0233	0.0206	0.0234	0.023	0.0202
0.0	0.0	0.0	-1786.7254	952.9927	NaN	NaN	-0.3	0.8893	0.0233	0.0206	0.0232	0.0232	0.0203
0.0	0.0	0.0	-1659.7254	2099.9927	NaN	NaN	1.3	0.8892	0.0235	0.0205	0.0229	0.0236	0.0203
0.0	0.0	0.0	-83.7254	2365.9927	NaN	NaN	1.0367	0.8882	0.0238	0.0204	0.0229	0.0241	0.0205
0.0	0.0	0.0	-908.7254	3412.9927	NaN	NaN	1.3	0.8871	0.0243	0.0203	0.023	0.0245	0.0208
0.0	0.0	0.0	-1058.7254	3010.9927	NaN	NaN	1.3	0.8854	0.0247	0.0205	0.0233	0.025	0.0211
0.0	0.0	0.0	-1648.7254	863.9927	NaN	NaN	-0.3	0.8848	0.0249	0.0205	0.0233	0.0253	0.0213
0.0	0.0	0.0	987.2746	3383.9927	NaN	NaN	0.7741	0.8831	0.0253	0.0207	0.0236	0.0257	0.0216
0.0	0.0	0.0	-149.7254	1290.9927	NaN	NaN	1.1312	0.8837	0.0252	0.0206	0.0234	0.0256	0.0216
0.0	0.0	0.0	-1936.7254	45.9927	NaN	NaN	-0.0243	0.8843	0.025	0.0205	0.0232	0.0254	0.0215
0.0	0.0	0.0	-1599.7254	2225.9927	NaN	NaN	1.3	0.8823	0.0254	0.0208	0.0237	0.0261	0.0217
0.0	0.0	0.0	69.2746	4106.9927	NaN	NaN	0.9834	0.8806	0.0257	0.021	0.0241	0.0265	0.022
0.0	0.0	0.0	523.2746	-106.0073	NaN	NaN	-0.2541	0.8826	0.0251	0.0208	0.0236	0.0259	0.0219
0.0	0.0	0.0	-430.7254	482.9927	NaN	NaN	1.3	0.8829	0.025	0.021	0.0236	0.0257	0.0218
0.0	0.0	0.0	-158.7254	-591.0073	NaN	NaN	0.7883	0.8836	0.025	0.0211	0.0234	0.0253	0.0217
0.0	0.0	0.0	-1701.7254	336.9927	NaN	NaN	-0.2469	0.8838	0.025	0.0211	0.0234	0.025	0.0216
0.0	0.0	0.0	-1227.7254	1353.9927	NaN	NaN	1.3	0.8836	0.0251	0.0212	0.0234	0.0249	0.0217
0.0	0.0	0.0	-1451.7254	243.9927	NaN	NaN	-0.202	0.8837	0.0251	0.0213	0.0234	0.0248	0.0218
0.0	0.0	0.0	-513.7254	4234.9927	NaN	NaN	1.1381	0.8823	0.0253	0.0215	0.0236	0.0251	0.0222
0.0	0.0	0.0	1050.2746	2835.9927	NaN	NaN	0.7297	0.8823	0.0253	0.0216	0.0236	0.025	0.0223
0.0	0.0	0.0	-492.7254	2185.9927	NaN	NaN	1.291	0.8825	0.0253	0.0216	0.0234	0.0249	0.0223
0.0	0.0	0.0	-396.7254	-735.0073	NaN	NaN	0.6495	0.8829	0.0252	0.0217	0.0232	0.0248	0.0222
0.0	0.0	0.0	1152.2746	-418.0073	NaN	NaN	-0.3	0.8825	0.0251	0.0218	0.0232	0.025	0.0224
0.0	0.0	0.0	1832.2746	950.9927	NaN	NaN	0.3417	0.8801	0.0255	0.0221	0.0238	0.0257	0.023
0.0	0.0	0.0	270.2746	4124.9927	NaN	NaN	0.9385	0.8785	0.0258	0.0222	0.0241	0.0261	0.0233
0.0	0.0	0.0	98.2746	2946.9927	NaN	NaN	0.9677	0.8792	0.0257	0.0221	0.0238	0.0259	0.0233
0.0	0.0	0.0	-774.7254	1826.9927	NaN	NaN	1.3	0.8801	0.0255	0.022	0.0235	0.0257	0.0232
0.0	0.0	0.0	-171.7254	548.9927	NaN	NaN	1.3	0.8803	0.0254	0.022	0.0234	0.0257	0.0233
0.0	0.0	0.0	923.2746	4210.9927	NaN	NaN	0.8202	0.878	0.0257	0.0222	0.024	0.0263	0.0237
0.0	0.0	0.0	1268.2746	3470.9927	NaN	NaN	0.7324	0.8764	0.026	0.0223	0.0244	0.0268	0.0241
0.0	0.0	0.0	-196.7254	-136.0073	NaN	NaN	0.4088	0.8795	0.0253	0.0219	0.0236	0.026	0.0236
0.0	0.0	0.0	1011.2746	2738.9927	NaN	NaN	0.7303	0.8792	0.0255	0.0219	0.0237	0.0261	0.0237
0.0	0.0	0.0	-159.7254	-518.0073	NaN	NaN	0.7643	0.8824	0.0249	0.0215	0.0228	0.0252	0.0231
0.0	0.0	0.0	625.2746	1265.9927	NaN	NaN	0.6694	0.8819	0.0251	0.0216	0.023	0.0252	0.0232
0.0	0.0	0.0	-776.7254	932.9927	NaN	NaN	1.3	0.8837	0.0249	0.0213	0.0227	0.0247	0.0228
0.0	0.0	0.0	188.2746	637.9927	NaN	NaN	0.7721	0.8842	0.0249	0.0212	0.0226	0.0244	0.0226
0.0	0.0	0.0	-927.7254	-1186.0073	NaN	NaN	0.5611	0.8861	0.0247	0.0209	0.0223	0.0238	0.0222
0.0	0.0	0.0	1707.2746	-1204.0073	NaN	NaN	-0.3	0.8869	0.0247	0.0207	0.0222	0.0235	0.0219
0.0	0.0	0.0	-438.7254	1804.9927	NaN	NaN	1.3	0.8875	0.0246	0.0206	0.0222	0.0233	0.0218
0.0	0.0	0.0	-1650.7254	303.9927	NaN	NaN	-0.2257	0.8877	0.0246	0.0206	0.0222	0.0231	0.0217
0.0	0.0	0.0	994.2746	171.9927	NaN	NaN	0.1475	0.8876	0.0246	0.0206	0.0224	0.0232	0.0216
0.0	0.0	0.0	991.2746	2925.9927	NaN	NaN	0.7469	0.8868	0.0247	0.0206	0.0227	0.0235	0.0217
0.0	0.0	0.0	1970.2746	1466.9927	NaN	NaN	0.4268	0.8872	0.0247	0.0206	0.0226	0.0234	0.0216
0.0	0.0	0.0	1505.2746	-410.0073	NaN	NaN	-0.3	0.8874	0.0246	0.0206	0.0226	0.0232	0.0215
0.0	0.0	0.0	-795.7254	444.9927	NaN	NaN	-0.3	0.8874	0.0246	0.0207	0.0227	0.0232	0.0215
0.0	0.0	0.0	-1006.7254	1097.9927	NaN	NaN	1.3	0.8873	0.0246	0.0207	0.0228	0.0231	0.0216
0.0	0.0	0.0	-542.7254	1730.9927	NaN	NaN	1.3	0.8869	0.0247	0.0208	0.0229	0.0232	0.0216
0.0	0.0	0.0	-747.7254	-613.0073	NaN	NaN	0.4505	0.8865	0.0246	0.021	0.0229	0.0232	0.0218
0.0	0.0	0.0	-601.7254	-1191.0073	NaN	NaN	0.6644	0.8863	0.0246	0.0211	0.023	0.0232	0.0219
0.0	0.0	0.0	-262.7254	89.9927	NaN	NaN	-0.3	0.8866	0.0244	0.0211	0.0229	0.0232	0.0218
0.0	0.0	0.0	1092.2746	-14.0073	NaN	NaN	-0.013	0.8866	0.0243	0.0212	0.0228	0.0232	0.0219
0.0	0.0	0.0	-546.7254	-650.0073	NaN	NaN	0.5432	0.8869	0.0243	0.0213	0.0226	0.0231	0.0218
0.0	0.0	0.0	1721.2746	1816.9927	NaN	NaN	0.5135	0.8873	0.0243	0.0213	0.0224	0.0232	0.0215
0.0	0.0	0.0	-773.7254	1957.9927	NaN	NaN	1.3	0.8868	0.0244	0.0212	0.0224	0.0236	0.0217
0.0	0.0	0.0	333.2746	7791.9927	NaN	NaN	0.959	0.8849	0.0247	0.0213	0.0228	0.0243	0.0221
0.0	0.0	0.0	-1378.7254	2231.9927	NaN	NaN	1.3	0.8849	0.0249	0.0213	0.0227	0.0242	0.022
0.0	0.0	0.0	-149.7254	-160.0073	NaN	NaN	0.5166	0.8851	0.0248	0.0211	0.0228	0.024	0.0221
0.0	0.0	0.0	2009.2746	659.9927	NaN	NaN	0.2473	0.8859	0.0245	0.0208	0.0228	0.0239	0.0222
0.0	0.0	0.0	243.2746	1564.9927	NaN	NaN	0.8655	0.8858	0.0242	0.0206	0.0229	0.0241	0.0224
0.0	0.0	0.0	-298.7254	1566.9927	NaN	NaN	1.2355	0.8852	0.0241	0.0205	0.023	0.0243	0.0229
0.0	0.0	0.0	-333.7254	2162.9927	NaN	NaN	1.1824	0.8847	0.0241	0.0204	0.023	0.0247	0.0231
0.0	0.0	0.0	-1836.7254	3554.9927	NaN	NaN	1.3	0.8836	0.0241	0.0204	0.0232	0.0252	0.0234
0.0	0.0	0.0	-77.7254	1969.9927	NaN	NaN	1.0411	0.8842	0.024	0.0202	0.023	0.0251	0.0235
0.0	0.0	0.0	-1836.7254	437.9927	NaN	NaN	-0.3	0.8847	0.024	0.0201	0.0227	0.025	0.0234
0.0	0.0	0.0	-447.7254	671.9927	NaN	NaN	1.3	0.885	0.024	0.02	0.0225	0.0251	0.0235
0.0	0.0	0.0	1024.2746	422.9927	NaN	NaN	0.2923	0.8847	0.0239	0.02	0.0225	0.0253	0.0236
0.0	0.0	0.0	-1191.7254	5671.9927	NaN	NaN	1.266	0.8847	0.0238	0.02	0.0224	0.0255	0.0235
0.0	0.0	0.0	402.2746	98.9927	NaN	NaN	0.1975	0.8851	0.0242	0.02	0.0223	0.025	0.0234
0.0	0.0	0.0	-3045.7254	-1742.0073	NaN	NaN	0.3638	0.8854	0.0246	0.0203	0.0221	0.0244	0.0232
0.0	0.0	0.0	-656.7254	1188.9927	NaN	NaN	1.3	0.8861	0.0243	0.0203	0.0219	0.0242	0.0231
0.0	0.0	0.0	13.2746	715.9927	NaN	NaN	0.9818	0.8861	0.0244	0.0205	0.0218	0.0241	0.0231
0.0	0.0	0.0	-777.7254	3387.9927	NaN	NaN	1.2979	0.8854	0.0247	0.0207	0.0219	0.0242	0.023
0.0	0.0	0.0	-235.7254	1949.9927	NaN	NaN	1.1375	0.8856	0.0252	0.0207	0.0219	0.0239	0.0228
0.0	0.0	0.0	1101.2746	898.9927	NaN	NaN	0.4494	0.8862	0.0251	0.0207	0.0219	0.0236	0.0225
0.0	0.0	0.0	578.2746	84.9927	NaN	NaN	0.1281	0.886	0.0249	0.021	0.0219	0.0237	0.0226
0.0	0.0	0.0	-210.7254	-1103.0073	NaN	NaN	0.8396	0.8861	0.0247	0.0211	0.0221	0.0234	0.0226
0.0	0.0	0.0	-1770.7254	220.9927	NaN	NaN	-0.1426	0.8858	0.0247	0.0213	0.0223	0.0233	0.0226
0.0	0.0	0.0	-971.7254	-458.0073	NaN	NaN	0.3203	0.8859	0.0246	0.0212	0.0225	0.0232	0.0226
0.0	0.0	0.0	-980.7254	-334.0073	NaN	NaN	0.254	0.8861	0.0246	0.0212	0.0224	0.0231	0.0225
0.0	0.0	0.0	-1625.7254	2119.9927	NaN	NaN	1.3	0.8863	0.0246	0.0212	0.0224	0.0231	0.0225
0.0	0.0	0.0	-2566.7254	896.9927	NaN	NaN	-0.3	0.8864	0.0246	0.0212	0.0223	0.023	0.0226
0.0	0.0	0.0	-1550.7254	-571.0073	NaN	NaN	0.2691	0.8866	0.0246	0.0212	0.0222	0.0229	0.0226
0.0	0.0	0.0	-1009.7254	2345.9927	NaN	NaN	1.3	0.8865	0.0248	0.0212	0.0221	0.0229	0.0226
0.0	0.0	0.0	-1528.7254	222.9927	NaN	NaN	-0.1708	0.8863	0.0249	0.0212	0.022	0.0229	0.0226
0.0	0.0	0.0	773.2746	-31.0073	NaN	NaN	-0.0418	0.8862	0.025	0.0213	0.0219	0.023	0.0226
0.0	0.0	0.0	-1606.7254	2159.9927	NaN	NaN	1.3	0.886	0.0252	0.0212	0.0218	0.0233	0.0226
0.0	0.0	0.0	-1222.7254	4008.9927	NaN	NaN	1.3	0.8857	0.0254	0.021	0.0218	0.0236	0.0226
0.0	0.0	0.0	1381.2746	589.9927	NaN	NaN	0.2993	0.885	0.0256	0.0209	0.0219	0.0239	0.0226
0.0	0.0	0.0	-529.7254	3384.9927	NaN	NaN	1.1855	0.8845	0.0256	0.021	0.022	0.0242	0.0227
0.0	0.0	0.0	-164.7254	1609.9927	NaN	NaN	1.114	0.8843	0.0253	0.0211	0.022	0.0245	0.0228
0.0	0.0	0.0	827.2746	1949.9927	NaN	NaN	0.7021	0.8836	0.0251	0.0213	0.0221	0.0248	0.0231
0.0	0.0	0.0	-102.7254	2230.9927	NaN	NaN	1.0483	0.8831	0.0249	0.0215	0.0222	0.0251	0.0232
0.0	0.0	0.0	52.2746	1638.9927	NaN	NaN	0.9691	0.8831	0.0248	0.0214	0.0222	0.0252	0.0233
0.0	0.0	0.0	-1327.7254	1263.9927	NaN	NaN	-0.3	0.8832	0.0248	0.0214	0.0222	0.0252	0.0232
0.0	0.0	0.0	951.2746	1494.9927	NaN	NaN	0.6111	0.8836	0.0248	0.0213	0.0221	0.025	0.0231
0.0	0.0	0.0	-1140.7254	594.9927	NaN	NaN	-0.3	0.8834	0.0253	0.0214	0.022	0.0246	0.0232
0.0	0.0	0.0	-1852.7254	72.9927	NaN	NaN	-0.041	0.8839	0.0255	0.0215	0.022	0.0241	0.0231
0.0	0.0	0.0	-2457.7254	2777.9927	NaN	NaN	1.3	0.8838	0.025	0.0219	0.0219	0.0239	0.0235
0.0	0.0	0.0	-1474.7254	445.9927	NaN	NaN	-0.3	0.8848	0.0249	0.0216	0.0218	0.0235	0.0233
0.0	0.0	0.0	-1150.7254	2315.9927	NaN	NaN	1.3	0.8849	0.0252	0.0215	0.0219	0.0235	0.0231
0.0	0.0	0.0	2810.2746	-234.0073	NaN	NaN	-0.0908	0.8857	0.0251	0.0214	0.0218	0.0232	0.0229
0.0	0.0	0.0	-686.7254	1168.9927	NaN	NaN	1.3	0.8863	0.025	0.0212	0.0221	0.0228	0.0226
0.0	0.0	0.0	622.2746	2097.9927	NaN	NaN	0.7712	0.8881	0.0245	0.021	0.0222	0.0222	0.022
0.0	0.0	0.0	-69.7254	2417.9927	NaN	NaN	1.0297	0.8897	0.024	0.0207	0.0222	0.0217	0.0217
0.0	0.0	0.0	-1549.7254	1508.9927	NaN	NaN	-0.3	0.8909	0.0237	0.0205	0.0221	0.0213	0.0214
0.0	0.0	0.0	2299.2746	-1797.0073	NaN	NaN	-0.3	0.892	0.0234	0.0203	0.022	0.0211	0.0212
0.0	0.0	0.0	738.2746	1889.9927	NaN	NaN	0.7191	0.8931	0.0232	0.0201	0.0219	0.0209	0.0208
0.0	0.0	0.0	-820.7254	2175.9927	NaN	NaN	1.3	0.8939	0.023	0.0198	0.0218	0.0208	0.0206
0.0	0.0	0.0	433.2746	-1114.0073	NaN	NaN	1.3	0.8938	0.023	0.0198	0.0218	0.0208	0.0207
0.0	0.0	0.0	385.2746	3218.9927	NaN	NaN	0.8931	0.8944	0.0229	0.0196	0.0217	0.0207	0.0205
0.0	0.0	0.0	-1243.7254	3011.9927	NaN	NaN	1.3	0.8943	0.023	0.0196	0.0217	0.0208	0.0206
0.0	0.0	0.0	-1949.7254	2137.9927	NaN	NaN	1.3	0.894	0.023	0.0197	0.0218	0.0208	0.0206
0.0	0.0	0.0	590.2746	2639.9927	NaN	NaN	0.8173	0.8936	0.0231	0.0198	0.0219	0.0208	0.0208
0.0	0.0	0.0	164.2746	-285.0073	NaN	NaN	1.3	0.893	0.0233	0.02	0.022	0.0209	0.0209
0.0	0.0	0.0	799.2746	-911.0073	NaN	NaN	1.3	0.893	0.0233	0.0199	0.022	0.0209	0.0209
0.0	0.0	0.0	-3437.7254	1989.9927	NaN	NaN	-0.3	0.8932	0.0233	0.0199	0.0219	0.0209	0.0208
0.0	0.0	0.0	-435.7254	2960.9927	NaN	NaN	1.1725	0.8934	0.0233	0.0198	0.0219	0.021	0.0207
0.0	0.0	0.0	457.2746	-1227.0073	NaN	NaN	1.3	0.8932	0.0234	0.0198	0.0219	0.0211	0.0207
0.0	0.0	0.0	-715.7254	3428.9927	NaN	NaN	1.2638	0.8933	0.0234	0.0198	0.0218	0.0211	0.0206
0.0	0.0	0.0	-35.7254	1194.9927	NaN	NaN	1.0308	0.8927	0.0235	0.0199	0.0219	0.0212	0.0207
0.0	0.0	0.0	-1226.7254	-476.0073	NaN	NaN	0.2796	0.8927	0.0236	0.0199	0.022	0.0212	0.0207
0.0	0.0	0.0	-453.7254	594.9927	NaN	NaN	1.3	0.8921	0.0238	0.02	0.0221	0.0213	0.0208
0.0	0.0	0.0	-165.7254	-69.0073	NaN	NaN	0.294	0.8922	0.0238	0.02	0.022	0.0212	0.0207
0.0	0.0	0.0	-196.7254	1649.9927	NaN	NaN	1.1354	0.8922	0.0237	0.02	0.022	0.0213	0.0207
0.0	0.0	0.0	-1468.7254	-391.0073	NaN	NaN	0.2102	0.8921	0.0238	0.02	0.0221	0.0214	0.0207
0.0	0.0	0.0	-1642.7254	4188.9927	NaN	NaN	1.3	0.8924	0.0237	0.02	0.0221	0.0214	0.0206
0.0	0.0	0.0	-1508.7254	-1253.0073	NaN	NaN	0.4537	0.8919	0.0238	0.02	0.0222	0.0214	0.0207
0.0	0.0	0.0	-994.7254	322.9927	NaN	NaN	-0.3	0.8921	0.0238	0.02	0.0222	0.0213	0.0207
0.0	0.0	0.0	-1521.7254	-151.0073	NaN	NaN	0.0903	0.8919	0.0238	0.02	0.0222	0.0212	0.0207
0.0	0.0	0.0	-1750.7254	-1921.0073	NaN	NaN	0.5232	0.8924	0.0237	0.02	0.0222	0.0211	0.0207
0.0	0.0	0.0	937.2746	1597.9927	NaN	NaN	0.6303	0.893	0.0235	0.0199	0.022	0.021	0.0205
0.0	0.0	0.0	-827.7254	2771.9927	NaN	NaN	1.3	0.8935	0.0235	0.0198	0.0218	0.0209	0.0204
0.0	0.0	0.0	-1784.7254	1047.9927	NaN	NaN	-0.3	0.8932	0.0236	0.0198	0.0219	0.0209	0.0205
0.0	0.0	0.0	-1280.7254	104.9927	NaN	NaN	-0.0893	0.8934	0.0237	0.0198	0.0218	0.0209	0.0205
0.0	0.0	0.0	-1043.7254	1659.9927	NaN	NaN	1.3	0.8935	0.0237	0.0198	0.0217	0.0208	0.0205
0.0	0.0	0.0	-2064.7254	2991.9927	NaN	NaN	1.3	0.8937	0.0237	0.0197	0.0217	0.0208	0.0205
0.0	0.0	0.0	-100.7254	2971.9927	NaN	NaN	1.0351	0.8936	0.0238	0.0197	0.0216	0.0209	0.0205
0.0	0.0	0.0	-602.7254	2682.9927	NaN	NaN	1.2897	0.8934	0.0238	0.0197	0.0216	0.0209	0.0205
0.0	0.0	0.0	321.2746	6075.9927	NaN	NaN	0.9498	0.8934	0.0239	0.0197	0.0216	0.0209	0.0205
0.0	0.0	0.0	-298.7254	-892.0073	NaN	NaN	0.7491	0.8928	0.0239	0.0198	0.022	0.021	0.0206
0.0	0.0	0.0	-60.7254	328.9927	NaN	NaN	1.2264	0.8927	0.0239	0.0198	0.0219	0.0211	0.0206
0.0	0.0	0.0	-584.7254	2196.9927	NaN	NaN	1.3	0.8927	0.0239	0.0198	0.0219	0.0211	0.0206
0.0	0.0	0.0	87.2746	3002.9927	NaN	NaN	0.9718	0.8928	0.0239	0.0198	0.0218	0.0211	0.0206
0.0	0.0	0.0	-465.7254	1964.9927	NaN	NaN	1.3	0.8928	0.0239	0.0198	0.0218	0.0212	0.0206
0.0	0.0	0.0	497.2746	2730.9927	NaN	NaN	0.846	0.8926	0.0239	0.0198	0.0219	0.0211	0.0206
0.0	0.0	0.0	-1694.7254	2319.9927	NaN	NaN	1.3	0.8926	0.0239	0.0198	0.0219	0.0211	0.0207
0.0	0.0	0.0	1995.2746	-2392.0073	NaN	NaN	1.3	0.8923	0.0239	0.0199	0.022	0.0212	0.0208
0.0	0.0	0.0	715.2746	-369.0073	NaN	NaN	-0.3	0.8921	0.0239	0.0199	0.0221	0.0212	0.0208
0.0	0.0	0.0	312.2746	252.9927	NaN	NaN	0.4476	0.8923	0.0239	0.0198	0.022	0.0212	0.0208
0.0	0.0	0.0	-221.7254	-1372.0073	NaN	NaN	0.8609	0.8921	0.0239	0.0198	0.022	0.0213	0.0208
0.0	0.0	0.0	-3085.7254	1940.9927	NaN	NaN	-0.3	0.8919	0.024	0.0199	0.022	0.0214	0.0208
0.0	0.0	0.0	68.2746	2270.9927	NaN	NaN	0.9708	0.8922	0.024	0.0199	0.0217	0.0214	0.0208
0.0	0.0	0.0	-594.7254	1316.9927	NaN	NaN	1.3	0.8919	0.0241	0.0199	0.0218	0.0214	0.0209
0.0	0.0	0.0	1463.2746	-195.0073	NaN	NaN	-0.1538	0.8922	0.024	0.02	0.0217	0.0213	0.0208
0.0	0.0	0.0	-177.7254	449.9927	NaN	NaN	1.3	0.8924	0.0239	0.0199	0.0217	0.0213	0.0208
0.0	0.0	0.0	-579.7254	2884.9927	NaN	NaN	1.2515	0.8925	0.0239	0.0199	0.0216	0.0213	0.0207
0.0	0.0	0.0	329.2746	1250.9927	NaN	NaN	0.7916	0.8921	0.0239	0.0199	0.0218	0.0214	0.0208
0.0	0.0	0.0	-775.7254	975.9927	NaN	NaN	1.3	0.8918	0.0239	0.02	0.022	0.0214	0.0208
0.0	0.0	0.0	-1230.7254	-1482.0073	NaN	NaN	0.5463	0.8916	0.0241	0.02	0.0221	0.0214	0.0209
0.0	0.0	0.0	185.2746	985.9927	NaN	NaN	0.8418	0.8921	0.0239	0.0199	0.022	0.0213	0.0207
0.0	0.0	0.0	-1779.7254	-1804.0073	NaN	NaN	0.5034	0.8918	0.0241	0.0199	0.022	0.0213	0.0208
0.0	0.0	0.0	-683.7254	957.9927	NaN	NaN	1.3	0.8922	0.0239	0.0199	0.022	0.0214	0.0206
0.0	0.0	0.0	-268.7254	2752.9927	NaN	NaN	1.1082	0.8924	0.0238	0.0199	0.0219	0.0214	0.0206
0.0	0.0	0.0	-991.7254	-2190.0073	NaN	NaN	0.6883	0.8921	0.0239	0.02	0.0219	0.0215	0.0207
0.0	0.0	0.0	17.2746	291.9927	NaN	NaN	0.9441	0.892	0.0239	0.02	0.0219	0.0215	0.0207
0.0	0.0	0.0	-845.7254	1924.9927	NaN	NaN	1.3	0.8922	0.0239	0.0199	0.0217	0.0216	0.0207
0.0	0.0	0.0	-1283.7254	1710.9927	NaN	NaN	1.3	0.8918	0.024	0.02	0.0218	0.0217	0.0208
0.0	0.0	0.0	-1641.7254	2658.9927	NaN	NaN	1.3	0.8913	0.0241	0.02	0.022	0.0217	0.0209
0.0	0.0	0.0	-1123.7254	-80.0073	NaN	NaN	0.0665	0.8911	0.0241	0.0201	0.0221	0.0217	0.0209
0.0	0.0	0.0	-1304.7254	881.9927	NaN	NaN	-0.3	0.8911	0.0241	0.0201	0.0221	0.0217	0.0209
0.0	0.0	0.0	691.2746	482.9927	NaN	NaN	0.4113	0.8914	0.024	0.02	0.0221	0.0216	0.0208
0.0	0.0	0.0	-975.7254	543.9927	NaN	NaN	-0.3	0.8915	0.024	0.02	0.0221	0.0217	0.0208
0.0	0.0	0.0	-1662.7254	-263.0073	NaN	NaN	0.1366	0.8917	0.0239	0.02	0.022	0.0217	0.0207
0.0	0.0	0.0	1192.2746	1838.9927	NaN	NaN	0.6067	0.8922	0.0238	0.02	0.0218	0.0215	0.0206
0.0	0.0	0.0	745.2746	100.9927	NaN	NaN	0.1193	0.8921	0.0238	0.0199	0.0219	0.0215	0.0207
0.0	0.0	0.0	-1454.7254	-1368.0073	NaN	NaN	0.4846	0.8917	0.0239	0.02	0.0221	0.0215	0.0208
0.0	0.0	0.0	-1448.7254	1349.9927	NaN	NaN	-0.3	0.8921	0.0239	0.0199	0.022	0.0215	0.0207
0.0	0.0	0.0	-252.7254	529.9927	NaN	NaN	1.3	0.8921	0.0239	0.0199	0.0219	0.0215	0.0207
0.0	0.0	0.0	408.2746	1788.9927	NaN	NaN	0.8142	0.8926	0.0238	0.0198	0.0217	0.0214	0.0207
0.0	0.0	0.0	304.2746	3.9927	NaN	NaN	0.013	0.8925	0.0239	0.0198	0.0217	0.0214	0.0207
0.0	0.0	0.0	1063.2746	5014.9927	NaN	NaN	0.8251	0.8927	0.024	0.0198	0.0214	0.0214	0.0206
0.0	0.0	0.0	231.2746	3294.9927	NaN	NaN	0.9344	0.8927	0.024	0.0198	0.0214	0.0214	0.0207
0.0	0.0	0.0	2649.2746	1535.9927	NaN	NaN	0.367	0.8925	0.0241	0.0198	0.0215	0.0214	0.0207
0.0	0.0	0.0	-1318.7254	976.9927	NaN	NaN	-0.3	0.8923	0.0241	0.0198	0.0217	0.0213	0.0208
0.0	0.0	0.0	-593.7254	2538.9927	NaN	NaN	1.3	0.8926	0.024	0.0198	0.0216	0.0213	0.0207
0.0	0.0	0.0	-1545.7254	1309.9927	NaN	NaN	-0.3	0.8927	0.0239	0.0197	0.0217	0.0212	0.0207
0.0	0.0	0.0	-2287.7254	2992.9927	NaN	NaN	1.3	0.8931	0.0238	0.0197	0.0217	0.0211	0.0207
0.0	0.0	0.0	-1533.7254	1977.9927	NaN	NaN	1.3	0.8932	0.0236	0.0196	0.0218	0.021	0.0206
0.0	0.0	0.0	-1394.7254	78.9927	NaN	NaN	-0.06	0.8931	0.0236	0.0197	0.0219	0.0211	0.0206
0.0	0.0	0.0	-978.7254	-166.0073	NaN	NaN	0.145	0.8935	0.0235	0.0196	0.0219	0.021	0.0205
0.0	0.0	0.0	-106.7254	358.9927	NaN	NaN	1.3	0.8941	0.0234	0.0195	0.0218	0.0208	0.0204
0.0	0.0	0.0	-104.7254	-816.0073	NaN	NaN	0.8863	0.8944	0.0233	0.0195	0.0217	0.0208	0.0204
0.0	0.0	0.0	102.2746	-896.0073	NaN	NaN	1.1289	0.8948	0.0232	0.0194	0.0215	0.0208	0.0203
0.0	0.0	0.0	-1567.7254	4295.9927	NaN	NaN	1.3	0.8956	0.0232	0.0193	0.0211	0.0207	0.0202
0.0	0.0	0.0	-591.7254	3930.9927	NaN	NaN	1.1772	0.8954	0.0233	0.0194	0.0209	0.0207	0.0203
0.0	0.0	0.0	-1048.7254	2064.9927	NaN	NaN	1.3	0.895	0.0234	0.0194	0.0211	0.0207	0.0204
0.0	0.0	0.0	-1043.7254	-45.0073	NaN	NaN	0.0413	0.8938	0.0237	0.0196	0.0215	0.0209	0.0206
0.0	0.0	0.0	292.2746	946.9927	NaN	NaN	0.7642	0.8937	0.0237	0.0196	0.0215	0.021	0.0205
0.0	0.0	0.0	616.2746	820.9927	NaN	NaN	0.5712	0.8933	0.0237	0.0197	0.0216	0.021	0.0206
0.0	0.0	0.0	-1139.7254	430.9927	NaN	NaN	-0.3	0.8929	0.0238	0.0198	0.0218	0.0211	0.0207
0.0	0.0	0.0	-1311.7254	1230.9927	NaN	NaN	-0.3	0.8925	0.0239	0.0199	0.0218	0.0212	0.0208
0.0	0.0	0.0	-1601.7254	1796.9927	NaN	NaN	1.3	0.8922	0.024	0.0199	0.0218	0.0213	0.0208
0.0	0.0	0.0	-665.7254	2091.9927	NaN	NaN	1.3	0.8924	0.024	0.0199	0.0216	0.0213	0.0208
0.0	0.0	0.0	-1333.7254	5079.9927	NaN	NaN	1.3	0.8927	0.0239	0.0199	0.0214	0.0213	0.0208
0.0	0.0	0.0	-1145.7254	79.9927	NaN	NaN	-0.0751	0.8919	0.0241	0.02	0.0216	0.0214	0.021
0.0	0.0	0.0	762.2746	4724.9927	NaN	NaN	0.8611	0.8917	0.0241	0.02	0.0216	0.0216	0.021
0.0	0.0	0.0	-71.7254	3196.9927	NaN	NaN	1.023	0.8913	0.0242	0.02	0.0219	0.0216	0.021
0.0	0.0	0.0	-569.7254	676.9927	NaN	NaN	1.3	0.891	0.0242	0.0201	0.0222	0.0215	0.0211
0.0	0.0	0.0	-1059.7254	-1022.0073	NaN	NaN	0.4909	0.8908	0.0244	0.0201	0.0223	0.0215	0.021
0.0	0.0	0.0	-1118.7254	-793.0073	NaN	NaN	0.4148	0.891	0.0243	0.02	0.0222	0.0215	0.0209
0.0	0.0	0.0	661.2746	-791.0073	NaN	NaN	1.3	0.8916	0.0241	0.0199	0.0221	0.0215	0.0209
0.0	0.0	0.0	581.2746	951.9927	NaN	NaN	0.6209	0.8922	0.0239	0.0198	0.022	0.0214	0.0207
0.0	0.0	0.0	50.2746	-2352.0073	NaN	NaN	1.0218	0.8922	0.0239	0.0199	0.022	0.0214	0.0207
0.0	0.0	0.0	-562.7254	-1336.0073	NaN	NaN	0.7036	0.8921	0.0239	0.0199	0.022	0.0214	0.0208
0.0	0.0	0.0	-1417.7254	-314.0073	NaN	NaN	0.1813	0.8917	0.0239	0.02	0.0221	0.0215	0.0208
0.0	0.0	0.0	-150.7254	-293.0073	NaN	NaN	0.6603	0.8917	0.0239	0.02	0.0221	0.0215	0.0209
0.0	0.0	0.0	266.2746	-2486.0073	NaN	NaN	1.12	0.8913	0.024	0.0201	0.0222	0.0215	0.021
0.0	0.0	0.0	-387.7254	-3206.0073	NaN	NaN	0.8921	0.8915	0.0239	0.02	0.0221	0.0215	0.0209
0.0	0.0	0.0	-612.7254	468.9927	NaN	NaN	-0.3	0.8918	0.0239	0.0199	0.022	0.0215	0.0209
0.0	0.0	0.0	-1051.7254	-568.0073	NaN	NaN	0.3507	0.8915	0.0239	0.0199	0.0221	0.0215	0.0211
0.0	0.0	0.0	-714.7254	3521.9927	NaN	NaN	1.2546	0.8918	0.0238	0.0199	0.0219	0.0215	0.0211
0.0	0.0	0.0	-1835.7254	1579.9927	NaN	NaN	-0.3	0.8914	0.0238	0.02	0.022	0.0215	0.0212
0.0	0.0	0.0	467.2746	2245.9927	NaN	NaN	0.8278	0.8917	0.0238	0.02	0.0219	0.0215	0.0211
0.0	0.0	0.0	189.2746	803.9927	NaN	NaN	0.8094	0.8916	0.0239	0.02	0.022	0.0216	0.0211
0.0	0.0	0.0	1221.2746	1394.9927	NaN	NaN	0.5332	0.8915	0.0239	0.0199	0.0221	0.0216	0.021
0.0	0.0	0.0	-194.7254	853.9927	NaN	NaN	1.2954	0.8907	0.0241	0.0201	0.0222	0.0216	0.0212
0.0	0.0	0.0	-152.7254	493.9927	NaN	NaN	1.3	0.8909	0.0241	0.0201	0.0222	0.0216	0.0212
0.0	0.0	0.0	-1514.7254	-18.0073	NaN	NaN	0.0117	0.8909	0.024	0.0201	0.0222	0.0216	0.0212
0.0	0.0	0.0	204.2746	1991.9927	NaN	NaN	0.907	0.8921	0.0238	0.0198	0.0219	0.0216	0.0209
0.0	0.0	0.0	-1644.7254	1710.9927	NaN	NaN	1.3	0.892	0.0238	0.0198	0.0219	0.0216	0.0209
0.0	0.0	0.0	-269.7254	641.9927	NaN	NaN	1.3	0.8922	0.0238	0.0198	0.0218	0.0216	0.0209
0.0	0.0	0.0	-1427.7254	1428.9927	NaN	NaN	1.3	0.8924	0.0238	0.0197	0.0217	0.0215	0.0209
0.0	0.0	0.0	-1678.7254	1063.9927	NaN	NaN	-0.3	0.8924	0.0238	0.0197	0.0217	0.0215	0.0209
0.0	0.0	0.0	-1300.7254	3150.9927	NaN	NaN	1.3	0.8929	0.0237	0.0197	0.0215	0.0213	0.0209
0.0	0.0	0.0	-2296.7254	2405.9927	NaN	NaN	1.3	0.8929	0.0237	0.0197	0.0215	0.0214	0.0208
0.0	0.0	0.0	588.2746	890.9927	NaN	NaN	0.6023	0.893	0.0237	0.0197	0.0215	0.0213	0.0207
0.0	0.0	0.0	113.2746	1167.9927	NaN	NaN	0.9116	0.893	0.0237	0.0197	0.0216	0.0213	0.0208
0.0	0.0	0.0	-1454.7254	1019.9927	NaN	NaN	-0.3	0.893	0.0238	0.0197	0.0215	0.0213	0.0208
0.0	0.0	0.0	-2079.7254	1102.9927	NaN	NaN	-0.3	0.893	0.0237	0.0197	0.0215	0.0213	0.0208
0.0	0.0	0.0	-1828.7254	4781.9927	NaN	NaN	1.3	0.8932	0.0237	0.0197	0.0213	0.0213	0.0208
0.0	0.0	0.0	1057.2746	1837.9927	NaN	NaN	0.6348	0.8933	0.0236	0.0197	0.0213	0.0212	0.0208
0.0	0.0	0.0	-1294.7254	1499.9927	NaN	NaN	1.3	0.8933	0.0236	0.0197	0.0215	0.0212	0.0207
0.0	0.0	0.0	-1684.7254	1256.9927	NaN	NaN	-0.3	0.8927	0.0237	0.0198	0.0218	0.0212	0.0208
0.0	0.0	0.0	-1897.7254	1328.9927	NaN	NaN	-0.3	0.8926	0.0237	0.0199	0.0219	0.0211	0.0208
0.0	0.0	0.0	-2499.7254	152.9927	NaN	NaN	-0.0652	0.8927	0.0238	0.0199	0.0219	0.0211	0.0207
0.0	0.0	0.0	-823.7254	1999.9927	NaN	NaN	1.3	0.8936	0.0235	0.0197	0.0217	0.0209	0.0205
0.0	0.0	0.0	-2620.7254	3137.9927	NaN	NaN	1.3	0.8937	0.0234	0.0197	0.0216	0.0209	0.0206
0.0	0.0	0.0	-2591.7254	1291.9927	NaN	NaN	-0.3	0.8938	0.0233	0.0198	0.0215	0.0208	0.0207
0.0	0.0	0.0	-1033.7254	2414.9927	NaN	NaN	1.3	0.8941	0.0233	0.0198	0.0214	0.0207	0.0207
0.0	0.0	0.0	-556.7254	4544.9927	NaN	NaN	1.1396	0.8941	0.0232	0.0198	0.0215	0.0207	0.0207
0.0	0.0	0.0	-1749.7254	187.9927	NaN	NaN	-0.1204	0.8932	0.0235	0.0199	0.022	0.0207	0.0207
0.0	0.0	0.0	-1786.7254	-1821.0073	NaN	NaN	0.5048	0.8924	0.0238	0.0201	0.0221	0.0208	0.0208
0.0	0.0	0.0	-2196.7254	-600.0073	NaN	NaN	0.2145	0.8924	0.0238	0.0201	0.0221	0.0208	0.0208
0.0	0.0	0.0	-1683.7254	1248.9927	NaN	NaN	-0.3	0.893	0.0236	0.02	0.022	0.0208	0.0207
0.0	0.0	0.0	-877.7254	170.9927	NaN	NaN	-0.2419	0.8927	0.0236	0.02	0.022	0.0209	0.0208
0.0	0.0	0.0	-1235.7254	1571.9927	NaN	NaN	1.3	0.8924	0.0237	0.0201	0.0219	0.021	0.0208
0.0	0.0	0.0	-2310.7254	1237.9927	NaN	NaN	-0.3	0.8923	0.0237	0.0202	0.0218	0.0212	0.0209
0.0	0.0	0.0	-2962.7254	3023.9927	NaN	NaN	1.3	0.8921	0.0237	0.0202	0.0219	0.0212	0.0209
0.0	0.0	0.0	-1638.7254	213.9927	NaN	NaN	-0.1502	0.8911	0.0239	0.0203	0.0222	0.0214	0.021
0.0	0.0	0.0	-2154.7254	417.9927	NaN	NaN	-0.2407	0.891	0.024	0.0204	0.0223	0.0214	0.021
0.0	0.0	0.0	-1442.7254	-1099.0073	NaN	NaN	0.4324	0.8902	0.0242	0.0205	0.0225	0.0214	0.0212
0.0	0.0	0.0	-1609.7254	2681.9927	NaN	NaN	1.3	0.8911	0.0239	0.0204	0.0223	0.0213	0.021
0.0	0.0	0.0	-2613.7254	107.9927	NaN	NaN	-0.0431	0.8906	0.024	0.0204	0.0224	0.0215	0.0211
0.0	0.0	0.0	-2861.7254	-1076.0073	NaN	NaN	0.2733	0.8905	0.0239	0.0205	0.0224	0.0214	0.0212
0.0	0.0	0.0	-886.7254	2072.9927	NaN	NaN	1.3	0.8913	0.0236	0.0204	0.0223	0.0214	0.021
0.0	0.0	0.0	-824.7254	-318.0073	NaN	NaN	0.2783	0.8913	0.0236	0.0204	0.0224	0.0213	0.021
0.0	0.0	0.0	-2613.7254	-1791.0073	NaN	NaN	0.4066	0.8907	0.0237	0.0206	0.0225	0.0213	0.0212
0.0	0.0	0.0	-2950.7254	2237.9927	NaN	NaN	-0.3	0.8912	0.0236	0.0204	0.0224	0.0213	0.0211
0.0	0.0	0.0	-453.7254	-420.0073	NaN	NaN	0.4807	0.891	0.0236	0.0204	0.0225	0.0214	0.0211
0.0	0.0	0.0	-3693.7254	1217.9927	NaN	NaN	-0.3	0.8914	0.0235	0.0203	0.0224	0.0213	0.0211
0.0	0.0	0.0	-2306.7254	1497.9927	NaN	NaN	-0.3	0.8913	0.0235	0.0203	0.0224	0.0214	0.0211
0.0	0.0	0.0	-1096.7254	-2213.0073	NaN	NaN	0.6686	0.891	0.0236	0.0204	0.0224	0.0214	0.0212
0.0	0.0	0.0	957.2746	1811.9927	NaN	NaN	0.6543	0.8914	0.0234	0.0202	0.0223	0.0215	0.0212
0.0	0.0	0.0	-2212.7254	3578.9927	NaN	NaN	1.3	0.8918	0.0233	0.02	0.0222	0.0215	0.0211
0.0	0.0	0.0	-934.7254	4144.9927	NaN	NaN	1.2912	0.8922	0.0232	0.0199	0.0221	0.0216	0.021
0.0	0.0	0.0	-1616.7254	650.9927	NaN	NaN	-0.3	0.8914	0.0235	0.02	0.0223	0.0216	0.0212
0.0	0.0	0.0	-553.7254	2323.9927	NaN	NaN	1.3	0.8917	0.0235	0.02	0.0222	0.0215	0.0211
0.0	0.0	0.0	88.2746	972.9927	NaN	NaN	0.9168	0.8916	0.0236	0.02	0.0222	0.0215	0.0211
0.0	0.0	0.0	-1575.7254	1733.9927	NaN	NaN	1.3	0.8915	0.0236	0.0201	0.0222	0.0215	0.0211
0.0	0.0	0.0	-868.7254	-1354.0073	NaN	NaN	0.6092	0.8913	0.0237	0.0201	0.0223	0.0215	0.0212
0.0	0.0	0.0	981.2746	390.9927	NaN	NaN	0.2849	0.8925	0.0234	0.0198	0.022	0.0214	0.0209
0.0	0.0	0.0	71.2746	-124.0073	NaN	NaN	1.3	0.8923	0.0235	0.0198	0.022	0.0215	0.0209
0.0	0.0	0.0	-1238.7254	2251.9927	NaN	NaN	1.3	0.8928	0.0234	0.0197	0.0219	0.0214	0.0208
0.0	0.0	0.0	-1564.7254	-1058.0073	NaN	NaN	0.4034	0.8923	0.0235	0.0198	0.0219	0.0215	0.021
0.0	0.0	0.0	-1406.7254	1867.9927	NaN	NaN	1.3	0.8932	0.0234	0.0196	0.0217	0.0214	0.0207
0.0	0.0	0.0	138.2746	3766.9927	NaN	NaN	0.9646	0.8936	0.0233	0.0195	0.0215	0.0215	0.0207
0.0	0.0	0.0	-1040.7254	1723.9927	NaN	NaN	1.3	0.8933	0.0234	0.0195	0.0216	0.0215	0.0207
0.0	0.0	0.0	-1829.7254	1995.9927	NaN	NaN	1.3	0.8931	0.0235	0.0196	0.0216	0.0215	0.0208
0.0	0.0	0.0	-465.7254	2695.9927	NaN	NaN	1.2088	0.8934	0.0235	0.0195	0.0216	0.0214	0.0207
0.0	0.0	0.0	-1351.7254	-284.0073	NaN	NaN	0.1736	0.8926	0.0236	0.0197	0.0218	0.0214	0.0209
0.0	0.0	0.0	-1528.7254	1688.9927	NaN	NaN	1.3	0.8931	0.0234	0.0197	0.0218	0.0213	0.0208
0.0	0.0	0.0	-1435.7254	353.9927	NaN	NaN	-0.3	0.8925	0.0235	0.0199	0.022	0.0212	0.0209
0.0	0.0	0.0	-3300.7254	1932.9927	NaN	NaN	-0.3	0.893	0.0233	0.0198	0.0219	0.0211	0.0208
0.0	0.0	0.0	-2218.7254	2531.9927	NaN	NaN	1.3	0.8934	0.0232	0.0198	0.0219	0.021	0.0207
0.0	0.0	0.0	-834.7254	2271.9927	NaN	NaN	1.3	0.8939	0.023	0.0197	0.0218	0.021	0.0206
0.0	0.0	0.0	-3321.7254	853.9927	NaN	NaN	-0.3	0.8937	0.023	0.0198	0.0218	0.021	0.0207
0.0	0.0	0.0	-393.7254	2875.9927	NaN	NaN	1.1586	0.8943	0.0229	0.0197	0.0215	0.021	0.0206
0.0	0.0	0.0	-1260.7254	943.9927	NaN	NaN	-0.3	0.8934	0.0231	0.0199	0.0218	0.0212	0.0208
0.0	0.0	0.0	-2036.7254	3187.9927	NaN	NaN	1.3	0.8932	0.0231	0.0199	0.0218	0.0212	0.0208
0.0	0.0	0.0	-1527.7254	-378.0073	NaN	NaN	0.1984	0.8922	0.0234	0.0201	0.022	0.0213	0.021
0.0	0.0	0.0	-1513.7254	1633.9927	NaN	NaN	1.3	0.8925	0.0233	0.0201	0.0219	0.0213	0.0209
0.0	0.0	0.0	-1396.7254	851.9927	NaN	NaN	-0.3	0.8922	0.0234	0.0201	0.0219	0.0213	0.021
0.0	0.0	0.0	-883.7254	628.9927	NaN	NaN	-0.3	0.8924	0.0234	0.0201	0.0218	0.0213	0.021
0.0	0.0	0.0	-381.7254	586.9927	NaN	NaN	1.3	0.8926	0.0233	0.0201	0.0217	0.0214	0.0209
0.0	0.0	0.0	-1247.7254	1864.9927	NaN	NaN	1.3	0.8924	0.0234	0.0201	0.0217	0.0214	0.0209
0.0	0.0	0.0	-1163.7254	1651.9927	NaN	NaN	1.3	0.8923	0.0234	0.0201	0.0218	0.0214	0.021
0.0	0.0	0.0	-1786.7254	204.9927	NaN	NaN	-0.1296	0.8919	0.0235	0.0201	0.0219	0.0215	0.021
0.0	0.0	0.0	154.2746	763.9927	NaN	NaN	0.832	0.8919	0.0235	0.0201	0.0219	0.0215	0.021
0.0	0.0	0.0	-2193.7254	148.9927	NaN	NaN	-0.0729	0.8916	0.0236	0.0201	0.0221	0.0215	0.0211
0.0	0.0	0.0	516.2746	-1053.0073	NaN	NaN	1.3	0.8918	0.0236	0.0201	0.022	0.0215	0.0211
0.0	0.0	0.0	-3959.7254	1360.9927	NaN	NaN	-0.3	0.8915	0.0236	0.0201	0.0221	0.0215	0.0212
0.0	0.0	0.0	-3001.7254	4771.9927	NaN	NaN	1.3	0.8924	0.0235	0.0199	0.0218	0.0216	0.0208
0.0	0.0	0.0	-1728.7254	986.9927	NaN	NaN	-0.3	0.8923	0.0235	0.0198	0.0219	0.0216	0.0209
0.0	0.0	0.0	-739.7254	3000.9927	NaN	NaN	1.3	0.8927	0.0234	0.0197	0.0219	0.0215	0.0207
0.0	0.0	0.0	-274.7254	1431.9927	NaN	NaN	1.2374	0.8923	0.0235	0.0198	0.022	0.0215	0.0208
0.0	0.0	0.0	-718.7254	948.9927	NaN	NaN	1.3	0.8924	0.0235	0.0198	0.0221	0.0215	0.0208
0.0	0.0	0.0	-1499.7254	1228.9927	NaN	NaN	-0.3	0.8921	0.0235	0.0199	0.0222	0.0215	0.0208
0.0	0.0	0.0	1885.2746	1244.9927	NaN	NaN	0.3977	0.8926	0.0234	0.0198	0.0221	0.0214	0.0208
0.0	0.0	0.0	463.2746	-430.0073	NaN	NaN	-0.3	0.8922	0.0234	0.0198	0.0222	0.0215	0.0209
0.0	0.0	0.0	-756.7254	2402.9927	NaN	NaN	1.3	0.8931	0.0233	0.0196	0.022	0.0215	0.0206
0.0	0.0	0.0	-1962.7254	4610.9927	NaN	NaN	1.3	0.8929	0.0233	0.0196	0.022	0.0214	0.0207
0.0	0.0	0.0	1138.2746	159.9927	NaN	NaN	0.1232	0.8921	0.0235	0.0198	0.0222	0.0215	0.0209
0.0	0.0	0.0	-2004.7254	1184.9927	NaN	NaN	-0.3	0.8915	0.0235	0.0201	0.0224	0.0214	0.0211
0.0	0.0	0.0	-684.7254	-349.0073	NaN	NaN	0.3376	0.8922	0.0234	0.0199	0.0222	0.0213	0.0209
0.0	0.0	0.0	522.2746	2499.9927	NaN	NaN	0.8272	0.8932	0.0232	0.0197	0.022	0.0212	0.0208
0.0	0.0	0.0	2814.2746	-249.0073	NaN	NaN	-0.0971	0.893	0.0232	0.0197	0.0221	0.0212	0.0208
0.0	0.0	0.0	1666.2746	1805.9927	NaN	NaN	0.5201	0.8929	0.0232	0.0198	0.0221	0.0212	0.0208
0.0	0.0	0.0	1799.2746	1472.9927	NaN	NaN	0.4501	0.8925	0.0233	0.0199	0.0221	0.0213	0.0209
0.0	0.0	0.0	-2244.7254	2041.9927	NaN	NaN	-0.3	0.8924	0.0233	0.0199	0.0221	0.0212	0.021
0.0	0.0	0.0	92.2746	391.9927	NaN	NaN	0.8095	0.8917	0.0234	0.0202	0.0223	0.0212	0.0212
0.0	0.0	0.0	-281.7254	-1281.0073	NaN	NaN	0.8197	0.8917	0.0235	0.0202	0.0223	0.0212	0.0212
0.0	0.0	0.0	1371.2746	2144.9927	NaN	NaN	0.61	0.8922	0.0234	0.02	0.0222	0.0212	0.021
0.0	0.0	0.0	-1112.7254	4189.9927	NaN	NaN	1.3	0.8924	0.0234	0.02	0.0221	0.0212	0.0209
0.0	0.0	0.0	-908.7254	-666.0073	NaN	NaN	0.4229	0.8921	0.0235	0.0201	0.0222	0.0212	0.021
0.0	0.0	0.0	512.2746	1669.9927	NaN	NaN	0.7653	0.8925	0.0234	0.0201	0.0221	0.0211	0.0209
0.0	0.0	0.0	-1108.7254	-1586.0073	NaN	NaN	0.5886	0.8923	0.0235	0.0201	0.0221	0.0211	0.0209
0.0	0.0	0.0	952.2746	2515.9927	NaN	NaN	0.7254	0.893	0.0233	0.02	0.022	0.021	0.0207
0.0	0.0	0.0	-1239.7254	-2429.0073	NaN	NaN	0.6621	0.8922	0.0236	0.0202	0.0222	0.021	0.0208
0.0	0.0	0.0	576.2746	873.9927	NaN	NaN	0.6026	0.8928	0.0235	0.0201	0.022	0.0209	0.0207
0.0	0.0	0.0	-3619.7254	-557.0073	NaN	NaN	0.1334	0.892	0.0238	0.0203	0.0221	0.0209	0.0209
0.0	0.0	0.0	-1260.7254	225.9927	NaN	NaN	-0.2184	0.8931	0.0236	0.02	0.0219	0.0208	0.0206
0.0	0.0	0.0	-1197.7254	3994.9927	NaN	NaN	1.3	0.8934	0.0235	0.0199	0.0218	0.0209	0.0205
0.0	0.0	0.0	-192.7254	2982.9927	NaN	NaN	1.0691	0.8937	0.0234	0.0199	0.0218	0.0209	0.0204
0.0	0.0	0.0	-1949.7254	2867.9927	NaN	NaN	1.3	0.8934	0.0235	0.02	0.0218	0.0208	0.0204
0.0	0.0	0.0	-2428.7254	370.9927	NaN	NaN	-0.1803	0.8926	0.0237	0.0202	0.0221	0.0209	0.0206
0.0	0.0	0.0	-1757.7254	1651.9927	NaN	NaN	-0.3	0.8924	0.0238	0.0202	0.0221	0.0208	0.0206
0.0	0.0	0.0	-3514.7254	1314.9927	NaN	NaN	-0.3	0.8918	0.024	0.0203	0.0223	0.0208	0.0208
0.0	0.0	0.0	-3761.7254	1230.9927	NaN	NaN	-0.3	0.8919	0.024	0.0203	0.0222	0.0208	0.0208
0.0	0.0	0.0	-1473.7254	143.9927	NaN	NaN	-0.1083	0.8921	0.024	0.0203	0.0222	0.0208	0.0207
0.0	0.0	0.0	-1821.7254	1076.9927	NaN	NaN	-0.3	0.8928	0.0238	0.0201	0.022	0.0207	0.0206
0.0	0.0	0.0	-1799.7254	1300.9927	NaN	NaN	-0.3	0.8927	0.0238	0.0201	0.0221	0.0208	0.0206
0.0	0.0	0.0	146.2746	3118.9927	NaN	NaN	0.9552	0.8931	0.0236	0.0201	0.022	0.0207	0.0205
0.0	0.0	0.0	-2914.7254	-1349.0073	NaN	NaN	0.3164	0.892	0.0239	0.0203	0.0222	0.0209	0.0208
0.0	0.0	0.0	-1867.7254	1440.9927	NaN	NaN	-0.3	0.8927	0.0237	0.0202	0.0221	0.0207	0.0207
0.0	0.0	0.0	-3093.7254	-465.0073	NaN	NaN	0.1307	0.8918	0.0239	0.0204	0.0222	0.0207	0.0209
0.0	0.0	0.0	-3277.7254	249.9927	NaN	NaN	-0.0826	0.8922	0.0238	0.0203	0.0222	0.0207	0.0209
0.0	0.0	0.0	592.2746	2582.9927	NaN	NaN	0.8135	0.8925	0.0237	0.0202	0.0221	0.0207	0.0208
0.0	0.0	0.0	-4271.7254	1032.9927	NaN	NaN	-0.3	0.8922	0.0238	0.0203	0.0222	0.0207	0.0208
0.0	0.0	0.0	38.2746	-604.0073	NaN	NaN	1.0677	0.8921	0.0238	0.0203	0.0222	0.0207	0.0209
0.0	0.0	0.0	-795.7254	-794.0073	NaN	NaN	0.4995	0.8919	0.0239	0.0204	0.0222	0.0208	0.021
0.0	0.0	0.0	-271.7254	16.9927	NaN	NaN	-0.0667	0.892	0.0238	0.0203	0.0221	0.0208	0.0209
0.0	0.0	0.0	-3071.7254	3223.9927	NaN	NaN	1.3	0.8921	0.0238	0.0203	0.0221	0.0208	0.0209
0.0	0.0	0.0	-1881.7254	913.9927	NaN	NaN	-0.3	0.8921	0.0238	0.0203	0.0221	0.0209	0.0209
0.0	0.0	0.0	310.2746	1199.9927	NaN	NaN	0.7946	0.8922	0.0238	0.0202	0.0221	0.0208	0.0209
0.0	0.0	0.0	-1026.7254	-85.0073	NaN	NaN	0.0765	0.8915	0.0239	0.0204	0.0222	0.0209	0.0211
0.0	0.0	0.0	-2074.7254	560.9927	NaN	NaN	-0.3	0.8919	0.0238	0.0203	0.0221	0.0208	0.021
0.0	0.0	0.0	-1826.7254	1660.9927	NaN	NaN	-0.3	0.8919	0.0238	0.0203	0.0222	0.0208	0.021
0.0	0.0	0.0	-2721.7254	1175.9927	NaN	NaN	-0.3	0.8921	0.0237	0.0203	0.0222	0.0208	0.0209
0.0	0.0	0.0	-1171.7254	696.9927	NaN	NaN	-0.3	0.8921	0.0237	0.0203	0.0222	0.0208	0.0209
0.0	0.0	0.0	-3706.7254	314.9927	NaN	NaN	-0.0929	0.8918	0.0238	0.0204	0.0223	0.0208	0.0209
0.0	0.0	0.0	-1950.7254	1173.9927	NaN	NaN	-0.3	0.8924	0.0236	0.0203	0.0222	0.0208	0.0208
0.0	0.0	0.0	-2851.7254	2841.9927	NaN	NaN	-0.3	0.8926	0.0235	0.0203	0.0222	0.0207	0.0208
0.0	0.0	0.0	-2342.7254	-842.0073	NaN	NaN	0.2644	0.8925	0.0234	0.0203	0.0222	0.0207	0.0208
0.0	0.0	0.0	-1229.7254	3130.9927	NaN	NaN	1.3	0.8934	0.0232	0.0202	0.0221	0.0206	0.0206
0.0	0.0	0.0	-3477.7254	1111.9927	NaN	NaN	-0.3	0.8925	0.0234	0.0204	0.0222	0.0207	0.0208
0.0	0.0	0.0	-1073.7254	2052.9927	NaN	NaN	1.3	0.8929	0.0232	0.0203	0.0221	0.0206	0.0208
0.0	0.0	0.0	-773.7254	833.9927	NaN	NaN	1.3	0.8926	0.0233	0.0204	0.0222	0.0208	0.0208
0.0	0.0	0.0	-3442.7254	343.9927	NaN	NaN	-0.111	0.8926	0.0232	0.0204	0.0222	0.0208	0.0208
0.0	0.0	0.0	18.2746	3573.9927	NaN	NaN	0.9949	0.8931	0.0231	0.0202	0.0221	0.0208	0.0207
0.0	0.0	0.0	-2930.7254	-327.0073	NaN	NaN	0.1004	0.8923	0.0233	0.0204	0.0222	0.0209	0.0209
0.0	0.0	0.0	-1049.7254	277.9927	NaN	NaN	-0.3	0.8923	0.0232	0.0204	0.0222	0.021	0.0209
0.0	0.0	0.0	-3383.7254	3602.9927	NaN	NaN	1.3	0.8924	0.0232	0.0203	0.0222	0.021	0.0209
0.0	0.0	0.0	-2506.7254	1121.9927	NaN	NaN	-0.3	0.8919	0.0232	0.0205	0.0223	0.0212	0.021
0.0	0.0	0.0	-2765.7254	2256.9927	NaN	NaN	-0.3	0.8921	0.0231	0.0204	0.0223	0.0212	0.0209
0.0	0.0	0.0	-1622.7254	664.9927	NaN	NaN	-0.3	0.8917	0.0232	0.0205	0.0224	0.0213	0.0209
0.0	0.0	0.0	-921.7254	-550.0073	NaN	NaN	0.3737	0.8914	0.0233	0.0206	0.0224	0.0213	0.021
0.0	0.0	0.0	-1863.7254	1328.9927	NaN	NaN	-0.3	0.8916	0.0232	0.0205	0.0224	0.0213	0.021
0.0	0.0	0.0	-3792.7254	-779.0073	NaN	NaN	0.1704	0.8916	0.0232	0.0205	0.0224	0.0213	0.021
0.0	0.0	0.0	-1485.7254	1008.9927	NaN	NaN	-0.3	0.8924	0.0229	0.0203	0.0223	0.0213	0.0209
0.0	0.0	0.0	-234.7254	1752.9927	NaN	NaN	1.1546	0.8923	0.0229	0.0202	0.0223	0.0214	0.0209
0.0	0.0	0.0	-1350.7254	-2414.0073	NaN	NaN	0.6412	0.8917	0.0231	0.0204	0.0224	0.0214	0.021
0.0	0.0	0.0	-455.7254	2369.9927	NaN	NaN	1.2381	0.8918	0.023	0.0204	0.0223	0.0214	0.021
0.0	0.0	0.0	-2801.7254	-124.0073	NaN	NaN	0.0424	0.891	0.0233	0.0206	0.0224	0.0215	0.0211
0.0	0.0	0.0	-1958.7254	-391.0073	NaN	NaN	0.1664	0.8914	0.0231	0.0205	0.0223	0.0215	0.0211
0.0	0.0	0.0	-1846.7254	1532.9927	NaN	NaN	-0.3	0.8916	0.0231	0.0204	0.0223	0.0216	0.021
0.0	0.0	0.0	-1299.7254	687.9927	NaN	NaN	-0.3	0.8916	0.0232	0.0203	0.0223	0.0217	0.021
0.0	0.0	0.0	240.2746	1427.9927	NaN	NaN	0.856	0.8914	0.0232	0.0204	0.0223	0.0217	0.021
0.0	0.0	0.0	-1040.7254	-698.0073	NaN	NaN	0.4014	0.8909	0.0234	0.0205	0.0223	0.0218	0.0212
0.0	0.0	0.0	-1853.7254	1596.9927	NaN	NaN	-0.3	0.8912	0.0233	0.0203	0.0223	0.0218	0.0211
0.0	0.0	0.0	-238.7254	2303.9927	NaN	NaN	1.1156	0.8915	0.0232	0.0201	0.0222	0.022	0.021
0.0	0.0	0.0	-1598.7254	2323.9927	NaN	NaN	1.3	0.8915	0.0233	0.0201	0.0221	0.022	0.021
0.0	0.0	0.0	-800.7254	1077.9927	NaN	NaN	1.3	0.8915	0.0233	0.0201	0.0221	0.0221	0.021
0.0	0.0	0.0	-907.7254	1084.9927	NaN	NaN	1.3	0.8911	0.0235	0.0202	0.0221	0.0221	0.021
0.0	0.0	0.0	-3688.7254	2725.9927	NaN	NaN	-0.3	0.8911	0.0235	0.0202	0.022	0.022	0.0211
0.0	0.0	0.0	1062.2746	0.9927	NaN	NaN	0.0009	0.8915	0.0235	0.02	0.0219	0.0221	0.021
0.0	0.0	0.0	-1153.7254	4145.9927	NaN	NaN	1.3	0.8918	0.0234	0.0198	0.0219	0.0223	0.0209
0.0	0.0	0.0	-1436.7254	3294.9927	NaN	NaN	1.3	0.8916	0.0234	0.0198	0.0219	0.0225	0.0208
0.0	0.0	0.0	-1449.7254	2194.9927	NaN	NaN	1.3	0.8912	0.0236	0.0199	0.0219	0.0225	0.0209
0.0	0.0	0.0	784.2746	-2648.0073	NaN	NaN	1.3	0.8906	0.0238	0.0201	0.0219	0.0224	0.0211
0.0	0.0	0.0	879.2746	-985.0073	NaN	NaN	1.3	0.8908	0.0238	0.02	0.0219	0.0224	0.0211
0.0	0.0	0.0	-2953.7254	2355.9927	NaN	NaN	-0.3	0.8904	0.0239	0.02	0.0219	0.0227	0.0211
0.0	0.0	0.0	-1298.7254	4315.9927	NaN	NaN	1.3	0.8903	0.0239	0.02	0.0219	0.0229	0.021
0.0	0.0	0.0	-1632.7254	2980.9927	NaN	NaN	1.3	0.89	0.0241	0.02	0.022	0.023	0.021
0.0	0.0	0.0	2299.2746	452.9927	NaN	NaN	0.1646	0.8903	0.0241	0.02	0.022	0.0229	0.0208
0.0	0.0	0.0	103.2746	2138.9927	NaN	NaN	0.9539	0.8904	0.0241	0.0199	0.022	0.0228	0.0208
0.0	0.0	0.0	-1100.7254	876.9927	NaN	NaN	-0.3	0.8903	0.0241	0.02	0.0221	0.0228	0.0208
0.0	0.0	0.0	869.2746	1739.9927	NaN	NaN	0.6669	0.8904	0.024	0.02	0.0221	0.0228	0.0207
0.0	0.0	0.0	-495.7254	2829.9927	NaN	NaN	1.2124	0.8908	0.0239	0.0199	0.0221	0.0226	0.0207
0.0	0.0	0.0	-1593.7254	-2714.0073	NaN	NaN	0.63	0.8911	0.0238	0.02	0.022	0.0223	0.0209
0.0	0.0	0.0	229.2746	-184.0073	NaN	NaN	-0.3	0.8911	0.0238	0.02	0.022	0.0223	0.0208
0.0	0.0	0.0	-366.7254	-502.0073	NaN	NaN	0.5779	0.891	0.0238	0.0201	0.022	0.0223	0.0208
0.0	0.0	0.0	-1213.7254	878.9927	NaN	NaN	-0.3	0.8917	0.0236	0.02	0.0219	0.0221	0.0206
0.0	0.0	0.0	1614.2746	-902.0073	NaN	NaN	-0.3	0.8921	0.0234	0.02	0.0219	0.0221	0.0205
0.0	0.0	0.0	3907.2746	520.9927	NaN	NaN	0.1177	0.8925	0.0235	0.02	0.0217	0.0219	0.0204
0.0	0.0	0.0	-47.7254	2847.9927	NaN	NaN	1.017	0.8927	0.0236	0.02	0.0215	0.0217	0.0205
0.0	0.0	0.0	-1589.7254	4129.9927	NaN	NaN	1.3	0.8928	0.0236	0.0199	0.0215	0.0216	0.0205
0.0	0.0	0.0	958.2746	1297.9927	NaN	NaN	0.5753	0.8923	0.0237	0.0199	0.0217	0.0218	0.0206
0.0	0.0	0.0	-1349.7254	3300.9927	NaN	NaN	1.3	0.8919	0.0237	0.02	0.0218	0.0218	0.0207
0.0	0.0	0.0	-2744.7254	2822.9927	NaN	NaN	1.3	0.8917	0.0238	0.02	0.0219	0.0218	0.0208
0.0	0.0	0.0	969.2746	5509.9927	NaN	NaN	0.8504	0.8918	0.0238	0.02	0.0219	0.0217	0.0207
0.0	0.0	0.0	-198.7254	1499.9927	NaN	NaN	1.1527	0.8914	0.0239	0.0201	0.022	0.0218	0.0209
0.0	0.0	0.0	2090.2746	1523.9927	NaN	NaN	0.4217	0.8918	0.0238	0.0201	0.0219	0.0217	0.0208
0.0	0.0	0.0	872.2746	2804.9927	NaN	NaN	0.7628	0.8916	0.0239	0.0201	0.0219	0.0217	0.0208
0.0	0.0	0.0	-248.7254	3242.9927	NaN	NaN	1.0831	0.8919	0.0238	0.0201	0.0217	0.0216	0.0208
0.0	0.0	0.0	-318.7254	2025.9927	NaN	NaN	1.1867	0.892	0.0238	0.02	0.0217	0.0216	0.0208
0.0	0.0	0.0	1107.2746	2334.9927	NaN	NaN	0.6783	0.892	0.0238	0.02	0.0218	0.0216	0.0208
0.0	0.0	0.0	-2156.7254	1881.9927	NaN	NaN	-0.3	0.8918	0.0238	0.0201	0.0219	0.0215	0.0208
0.0	0.0	0.0	-2371.7254	-501.0073	NaN	NaN	0.1744	0.8918	0.0238	0.0201	0.0219	0.0215	0.0208
0.0	0.0	0.0	2569.2746	2881.9927	NaN	NaN	0.5287	0.8927	0.0237	0.02	0.0216	0.0215	0.0206
0.0	0.0	0.0	-445.7254	3537.9927	NaN	NaN	1.1441	0.8934	0.0236	0.0198	0.0214	0.0213	0.0204
0.0	0.0	0.0	1144.2746	-1598.0073	NaN	NaN	1.3	0.893	0.0236	0.0199	0.0215	0.0215	0.0205
0.0	0.0	0.0	140.2746	1137.9927	NaN	NaN	0.8903	0.8931	0.0236	0.0199	0.0215	0.0215	0.0204
0.0	0.0	0.0	-18.7254	2640.9927	NaN	NaN	1.0071	0.8936	0.0235	0.0198	0.0213	0.0214	0.0203
0.0	0.0	0.0	47.2746	1064.9927	NaN	NaN	0.9575	0.8923	0.0238	0.02	0.0217	0.0216	0.0206
0.0	0.0	0.0	-2476.7254	1691.9927	NaN	NaN	-0.3	0.8924	0.0237	0.0201	0.0217	0.0215	0.0206
0.0	0.0	0.0	-971.7254	1886.9927	NaN	NaN	1.3	0.8925	0.0237	0.0201	0.0218	0.0214	0.0206
0.0	0.0	0.0	-1617.7254	787.9927	NaN	NaN	-0.3	0.8922	0.0237	0.0202	0.0219	0.0213	0.0207
0.0	0.0	0.0	-993.7254	2554.9927	NaN	NaN	1.3	0.8928	0.0236	0.0201	0.0218	0.0212	0.0205
0.0	0.0	0.0	-1450.7254	-953.0073	NaN	NaN	0.3965	0.8926	0.0236	0.0201	0.0219	0.0211	0.0206
0.0	0.0	0.0	-2947.7254	1103.9927	NaN	NaN	-0.3	0.8931	0.0235	0.02	0.0218	0.021	0.0205
0.0	0.0	0.0	-649.7254	1915.9927	NaN	NaN	1.3	0.8936	0.0234	0.0199	0.0217	0.021	0.0204
0.0	0.0	0.0	-2086.7254	828.9927	NaN	NaN	-0.3	0.8934	0.0235	0.0199	0.0218	0.021	0.0204
0.0	0.0	0.0	-1595.7254	2771.9927	NaN	NaN	1.3	0.8931	0.0235	0.02	0.0219	0.021	0.0205
0.0	0.0	0.0	-2769.7254	2563.9927	NaN	NaN	-0.3	0.8929	0.0236	0.0201	0.0219	0.0209	0.0206
0.0	0.0	0.0	-3007.7254	2399.9927	NaN	NaN	-0.3	0.8932	0.0236	0.02	0.0219	0.0209	0.0205
0.0	0.0	0.0	29.2746	2574.9927	NaN	NaN	0.9888	0.8936	0.0234	0.02	0.0218	0.0208	0.0204
0.0	0.0	0.0	-1770.7254	4214.9927	NaN	NaN	1.3	0.8936	0.0234	0.02	0.0219	0.0208	0.0204
0.0	0.0	0.0	-693.7254	-2388.0073	NaN	NaN	0.7749	0.893	0.0236	0.0201	0.022	0.0207	0.0205
0.0	0.0	0.0	-621.7254	2533.9927	NaN	NaN	1.3	0.8932	0.0236	0.0201	0.022	0.0207	0.0204
0.0	0.0	0.0	-2426.7254	81.9927	NaN	NaN	-0.035	0.8928	0.0238	0.0202	0.0221	0.0207	0.0205
0.0	0.0	0.0	-516.7254	-591.0073	NaN	NaN	0.5335	0.893	0.0237	0.0202	0.022	0.0206	0.0205
0.0	0.0	0.0	-2076.7254	-1521.0073	NaN	NaN	0.4228	0.8926	0.0238	0.0202	0.0221	0.0207	0.0206
0.0	0.0	0.0	-2561.7254	1719.9927	NaN	NaN	-0.3	0.8931	0.0237	0.02	0.0219	0.0207	0.0204
0.0	0.0	0.0	-1794.7254	2235.9927	NaN	NaN	1.3	0.8927	0.0238	0.02	0.022	0.021	0.0206
0.0	0.0	0.0	-1422.7254	2927.9927	NaN	NaN	1.3	0.8932	0.0236	0.0199	0.0218	0.021	0.0206
0.0	0.0	0.0	-2107.7254	2635.9927	NaN	NaN	1.3	0.8926	0.0238	0.02	0.0219	0.0211	0.0206
0.0	0.0	0.0	-2106.7254	664.9927	NaN	NaN	-0.3	0.8923	0.0238	0.02	0.022	0.0211	0.0206
0.0	0.0	0.0	-1897.7254	1670.9927	NaN	NaN	-0.3	0.8922	0.0239	0.0201	0.022	0.0212	0.0206
0.0	0.0	0.0	-1983.7254	156.9927	NaN	NaN	-0.0859	0.8917	0.024	0.0203	0.0222	0.0211	0.0208
0.0	0.0	0.0	-2800.7254	1705.9927	NaN	NaN	-0.3	0.8918	0.0239	0.0203	0.0221	0.021	0.0208
0.0	0.0	0.0	-3829.7254	-2089.0073	NaN	NaN	0.3529	0.8915	0.024	0.0204	0.0222	0.021	0.0209
0.0	0.0	0.0	-2165.7254	2290.9927	NaN	NaN	1.3	0.8927	0.0236	0.0201	0.022	0.021	0.0206
0.0	0.0	0.0	-1785.7254	1529.9927	NaN	NaN	-0.3	0.8922	0.0237	0.0202	0.0221	0.0212	0.0207
0.0	0.0	0.0	-2430.7254	2273.9927	NaN	NaN	-0.3	0.8923	0.0236	0.0202	0.0221	0.0212	0.0207
0.0	0.0	0.0	-2882.7254	-170.0073	NaN	NaN	0.0557	0.8916	0.0238	0.0203	0.0222	0.0213	0.0209
0.0	0.0	0.0	-2327.7254	-242.0073	NaN	NaN	0.0942	0.8918	0.0236	0.0203	0.0221	0.0212	0.0209
0.0	0.0	0.0	-868.7254	-659.0073	NaN	NaN	0.4314	0.8916	0.0236	0.0204	0.0222	0.0212	0.021
0.0	0.0	0.0	-1205.7254	16.9927	NaN	NaN	-0.0143	0.8917	0.0236	0.0203	0.0222	0.0212	0.0211
0.0	0.0	0.0	-1179.7254	407.9927	NaN	NaN	-0.3	0.8915	0.0236	0.0204	0.0222	0.0212	0.0211
0.0	0.0	0.0	-1996.7254	1554.9927	NaN	NaN	-0.3	0.892	0.0234	0.0203	0.0221	0.0212	0.0211
0.0	0.0	0.0	-2168.7254	-483.0073	NaN	NaN	0.1821	0.8917	0.0234	0.0203	0.0222	0.0212	0.0212
0.0	0.0	0.0	-1280.7254	1156.9927	NaN	NaN	-0.3	0.892	0.0232	0.0203	0.0221	0.0212	0.0212
0.0	0.0	0.0	-1971.7254	2195.9927	NaN	NaN	1.3	0.8919	0.0232	0.0203	0.0222	0.0212	0.0212
0.0	0.0	0.0	-2086.7254	4658.9927	NaN	NaN	1.3	0.8922	0.0231	0.0203	0.0221	0.0211	0.0211
0.0	0.0	0.0	-2048.7254	1056.9927	NaN	NaN	-0.3	0.8919	0.0232	0.0204	0.0222	0.0211	0.0212
0.0	0.0	0.0	-2284.7254	118.9927	NaN	NaN	-0.0549	0.8922	0.0231	0.0203	0.0221	0.021	0.0212
0.0	0.0	0.0	-63.7254	1431.9927	NaN	NaN	1.0466	0.8927	0.0229	0.0202	0.0221	0.0211	0.0211
0.0	0.0	0.0	-1017.7254	3798.9927	NaN	NaN	1.3	0.893	0.0228	0.0201	0.022	0.0211	0.021
0.0	0.0	0.0	-475.7254	-535.0073	NaN	NaN	0.5293	0.8922	0.023	0.0203	0.0222	0.0212	0.0212
0.0	0.0	0.0	-1247.7254	-1151.0073	NaN	NaN	0.4798	0.892	0.0231	0.0203	0.0222	0.0212	0.0212
0.0	0.0	0.0	-1147.7254	-503.0073	NaN	NaN	0.3047	0.892	0.0231	0.0203	0.0222	0.0212	0.0212
0.0	0.0	0.0	-2420.7254	850.9927	NaN	NaN	-0.3	0.8923	0.023	0.0202	0.0221	0.0212	0.0212
0.0	0.0	0.0	1996.2746	981.9927	NaN	NaN	0.3297	0.8932	0.0226	0.02	0.022	0.0212	0.021
0.0	0.0	0.0	-601.7254	1086.9927	NaN	NaN	1.3	0.8932	0.0226	0.0199	0.022	0.0213	0.021
0.0	0.0	0.0	-883.7254	-273.0073	NaN	NaN	0.236	0.893	0.0226	0.02	0.022	0.0213	0.021
0.0	0.0	0.0	-2656.7254	1362.9927	NaN	NaN	-0.3	0.8929	0.0227	0.02	0.022	0.0212	0.0211
0.0	0.0	0.0	-2317.7254	469.9927	NaN	NaN	-0.2544	0.8924	0.0229	0.0201	0.0221	0.0213	0.0212
0.0	0.0	0.0	-1742.7254	474.9927	NaN	NaN	-0.3	0.8925	0.0228	0.02	0.0222	0.0212	0.0212
0.0	0.0	0.0	-2536.7254	2169.9927	NaN	NaN	-0.3	0.8928	0.0227	0.02	0.0221	0.0212	0.0212
0.0	0.0	0.0	-1381.7254	-573.0073	NaN	NaN	0.2931	0.8927	0.0227	0.02	0.0222	0.0213	0.0212
0.0	0.0	0.0	-1356.7254	1599.9927	NaN	NaN	1.3	0.893	0.0226	0.0199	0.0221	0.0212	0.0212
0.0	0.0	0.0	-1566.7254	-1527.0073	NaN	NaN	0.4936	0.8929	0.0227	0.0199	0.0221	0.0212	0.0213
0.0	0.0	0.0	-2579.7254	2229.9927	NaN	NaN	-0.3	0.8939	0.0224	0.0198	0.0218	0.021	0.0212
0.0	0.0	0.0	-2825.7254	2946.9927	NaN	NaN	1.3	0.8945	0.0222	0.0197	0.0215	0.021	0.021
0.0	0.0	0.0	-1167.7254	4825.9927	NaN	NaN	1.3	0.8952	0.0221	0.0197	0.0213	0.0209	0.0209
0.0	0.0	0.0	762.2746	1412.9927	NaN	NaN	0.6496	0.8946	0.0223	0.0197	0.0215	0.0209	0.0209
0.0	0.0	0.0	98.2746	948.9927	NaN	NaN	0.9062	0.8942	0.0225	0.0197	0.0217	0.0209	0.0209
0.0	0.0	0.0	-2306.7254	-1796.0073	NaN	NaN	0.4378	0.8934	0.0228	0.0198	0.022	0.021	0.021
0.0	0.0	0.0	561.2746	2219.9927	NaN	NaN	0.7982	0.8939	0.0227	0.0197	0.0219	0.0209	0.0209
0.0	0.0	0.0	-2409.7254	687.9927	NaN	NaN	-0.3	0.8935	0.0228	0.0198	0.022	0.021	0.021
0.0	0.0	0.0	-1937.7254	487.9927	NaN	NaN	-0.3	0.8941	0.0226	0.0197	0.0219	0.0209	0.0208
0.0	0.0	0.0	-3142.7254	3252.9927	NaN	NaN	1.3	0.8939	0.0227	0.0198	0.0219	0.0209	0.0209
0.0	0.0	0.0	-1304.7254	1752.9927	NaN	NaN	1.3	0.8941	0.0226	0.0197	0.0217	0.0209	0.0209
0.0	0.0	0.0	-1.7254	1713.9927	NaN	NaN	1.001	0.8943	0.0226	0.0197	0.0216	0.0208	0.0209
0.0	0.0	0.0	-2771.7254	871.9927	NaN	NaN	-0.3	0.8941	0.0227	0.0198	0.0217	0.0208	0.0208
0.0	0.0	0.0	-1479.7254	4356.9927	NaN	NaN	1.3	0.8945	0.0227	0.0198	0.0215	0.0207	0.0207
0.0	0.0	0.0	111.2746	-1440.0073	NaN	NaN	1.0837	0.8941	0.0227	0.0198	0.0217	0.0207	0.0208
0.0	0.0	0.0	19.2746	1900.9927	NaN	NaN	0.99	0.8943	0.0227	0.0198	0.0217	0.0207	0.0207
0.0	0.0	0.0	-2139.7254	1268.9927	NaN	NaN	-0.3	0.8938	0.0229	0.0199	0.0219	0.0208	0.0208
0.0	0.0	0.0	-2579.7254	-368.0073	NaN	NaN	0.1248	0.8935	0.023	0.0199	0.0219	0.0208	0.0209
0.0	0.0	0.0	-271.7254	2837.9927	NaN	NaN	1.1059	0.893	0.0231	0.02	0.022	0.021	0.0209
0.0	0.0	0.0	-2812.7254	2274.9927	NaN	NaN	-0.3	0.8929	0.0232	0.02	0.022	0.021	0.0209
0.0	0.0	0.0	-2075.7254	702.9927	NaN	NaN	-0.3	0.8926	0.0233	0.0201	0.022	0.021	0.0209
0.0	0.0	0.0	-2934.7254	3903.9927	NaN	NaN	1.3	0.8928	0.0233	0.0201	0.022	0.021	0.0209
0.0	0.0	0.0	-1292.7254	3537.9927	NaN	NaN	1.3	0.8929	0.0232	0.0201	0.022	0.0211	0.0208
0.0	0.0	0.0	-1005.7254	-1046.0073	NaN	NaN	0.5098	0.8926	0.0234	0.0201	0.0221	0.0211	0.0207
0.0	0.0	0.0	-2146.7254	2084.9927	NaN	NaN	-0.3	0.8925	0.0235	0.0202	0.0221	0.0211	0.0206
0.0	0.0	0.0	-1727.7254	-1488.0073	NaN	NaN	0.4627	0.8921	0.0237	0.0203	0.0222	0.021	0.0207
0.0	0.0	0.0	-2894.7254	-1637.0073	NaN	NaN	0.3612	0.8923	0.0237	0.0202	0.0221	0.021	0.0207
0.0	0.0	0.0	-2514.7254	1514.9927	NaN	NaN	-0.3	0.8926	0.0236	0.0201	0.0219	0.021	0.0208
0.0	0.0	0.0	-1531.7254	-96.0073	NaN	NaN	0.059	0.8928	0.0235	0.0201	0.0218	0.021	0.0208
0.0	0.0	0.0	-443.7254	-786.0073	NaN	NaN	0.6392	0.8927	0.0234	0.0202	0.0218	0.021	0.0209
0.0	0.0	0.0	-1272.7254	-376.0073	NaN	NaN	0.2281	0.8926	0.0234	0.0203	0.0218	0.021	0.0208
0.0	0.0	0.0	-1945.7254	604.9927	NaN	NaN	-0.3	0.8927	0.0234	0.0203	0.0218	0.021	0.0208
0.0	0.0	0.0	-2857.7254	-528.0073	NaN	NaN	0.156	0.8925	0.0234	0.0203	0.0219	0.021	0.0208
0.0	0.0	0.0	-504.7254	-761.0073	NaN	NaN	0.6012	0.8927	0.0233	0.0203	0.0218	0.021	0.0208
0.0	0.0	0.0	-2418.7254	2137.9927	NaN	NaN	-0.3	0.8926	0.0233	0.0204	0.0218	0.0211	0.0209
0.0	0.0	0.0	-2086.7254	-55.0073	NaN	NaN	0.0257	0.8923	0.0233	0.0204	0.0219	0.0212	0.0209
0.0	0.0	0.0	-4727.7254	3815.9927	NaN	NaN	-0.3	0.8921	0.0234	0.0204	0.022	0.0212	0.0209
0.0	0.0	0.0	-2643.7254	-595.0073	NaN	NaN	0.1837	0.8915	0.0235	0.0205	0.0222	0.0213	0.021
0.0	0.0	0.0	-1704.7254	427.9927	NaN	NaN	-0.3	0.8923	0.0232	0.0204	0.022	0.0211	0.0209
0.0	0.0	0.0	-1308.7254	-440.0073	NaN	NaN	0.2516	0.8922	0.0232	0.0204	0.0221	0.0212	0.0209
0.0	0.0	0.0	-2197.7254	1718.9927	NaN	NaN	-0.3	0.8929	0.023	0.0204	0.0219	0.021	0.0209
0.0	0.0	0.0	-324.7254	-750.0073	NaN	NaN	0.6979	0.8927	0.0229	0.0204	0.0219	0.0211	0.021
0.0	0.0	0.0	-1739.7254	2694.9927	NaN	NaN	1.3	0.8929	0.0228	0.0204	0.0218	0.0211	0.021
0.0	0.0	0.0	-2654.7254	2757.9927	NaN	NaN	1.3	0.893	0.0227	0.0204	0.0217	0.0211	0.0211
0.0	0.0	0.0	-947.7254	2049.9927	NaN	NaN	1.3	0.8929	0.0227	0.0204	0.0217	0.0212	0.0211
0.0	0.0	0.0	-2258.7254	1183.9927	NaN	NaN	-0.3	0.8924	0.0228	0.0204	0.0219	0.0213	0.0212
0.0	0.0	0.0	-1470.7254	2489.9927	NaN	NaN	1.3	0.8926	0.0227	0.0203	0.0219	0.0213	0.0212
0.0	0.0	0.0	-3482.7254	383.9927	NaN	NaN	-0.1239	0.8913	0.023	0.0205	0.0223	0.0215	0.0214
0.0	0.0	0.0	-2832.7254	2063.9927	NaN	NaN	-0.3	0.8917	0.0229	0.0204	0.0222	0.0214	0.0213
0.0	0.0	0.0	-1753.7254	565.9927	NaN	NaN	-0.3	0.8916	0.023	0.0204	0.0223	0.0215	0.0213
0.0	0.0	0.0	-3513.7254	-790.0073	NaN	NaN	0.1836	0.8917	0.0229	0.0205	0.0222	0.0214	0.0213
0.0	0.0	0.0	-2965.7254	3305.9927	NaN	NaN	1.3	0.8925	0.0226	0.0203	0.0221	0.0213	0.0212
0.0	0.0	0.0	-1103.7254	-1195.0073	NaN	NaN	0.5199	0.8925	0.0226	0.0203	0.0221	0.0214	0.0212
0.0	0.0	0.0	-1746.7254	2961.9927	NaN	NaN	1.3	0.8932	0.0222	0.0202	0.0219	0.0213	0.0212
0.0	0.0	0.0	-1114.7254	1990.9927	NaN	NaN	1.3	0.8932	0.0222	0.0202	0.0219	0.0213	0.0213
0.0	0.0	0.0	-723.7254	-415.0073	NaN	NaN	0.3644	0.8932	0.0222	0.0202	0.0219	0.0213	0.0213
0.0	0.0	0.0	-3051.7254	841.9927	NaN	NaN	-0.3	0.8927	0.0223	0.0203	0.022	0.0213	0.0214
0.0	0.0	0.0	-2111.7254	629.9927	NaN	NaN	-0.3	0.8928	0.0223	0.0203	0.022	0.0213	0.0213
0.0	0.0	0.0	-2429.7254	2276.9927	NaN	NaN	-0.3	0.8928	0.0223	0.0202	0.0219	0.0214	0.0214
0.0	0.0	0.0	-2553.7254	1471.9927	NaN	NaN	-0.3	0.8929	0.0223	0.0202	0.0219	0.0214	0.0213
0.0	0.0	0.0	-3534.7254	2072.9927	NaN	NaN	-0.3	0.893	0.0223	0.0202	0.0219	0.0213	0.0213
0.0	0.0	0.0	592.2746	270.9927	NaN	NaN	0.3139	0.8929	0.0223	0.0201	0.0217	0.0215	0.0213
0.0	0.0	0.0	515.2746	2098.9927	NaN	NaN	0.8029	0.8929	0.0224	0.0201	0.0217	0.0216	0.0213
0.0	0.0	0.0	-1887.7254	4166.9927	NaN	NaN	1.3	0.8926	0.0225	0.0201	0.0217	0.0217	0.0214
0.0	0.0	0.0	-1907.7254	2037.9927	NaN	NaN	1.3	0.8926	0.0226	0.0201	0.0217	0.0217	0.0214
0.0	0.0	0.0	-1976.7254	2301.9927	NaN	NaN	1.3	0.8922	0.0227	0.0201	0.0217	0.0219	0.0213
0.0	0.0	0.0	-1256.7254	5044.9927	NaN	NaN	1.3	0.8922	0.0227	0.0202	0.0216	0.0219	0.0213
0.0	0.0	0.0	-1687.7254	2380.9927	NaN	NaN	1.3	0.8924	0.0228	0.0201	0.0217	0.0218	0.0213
0.0	0.0	0.0	-1275.7254	1343.9927	NaN	NaN	1.3	0.8924	0.0228	0.0201	0.0218	0.0217	0.0212
0.0	0.0	0.0	-16.7254	-1733.0073	NaN	NaN	0.9904	0.8921	0.0229	0.0202	0.022	0.0216	0.0212
0.0	0.0	0.0	-2447.7254	2882.9927	NaN	NaN	1.3	0.8925	0.0228	0.0202	0.0221	0.0214	0.0211
0.0	0.0	0.0	-1105.7254	-720.0073	NaN	NaN	0.3944	0.8923	0.0229	0.0202	0.0221	0.0213	0.0211
0.0	0.0	0.0	-3477.7254	-16.0073	NaN	NaN	0.0046	0.8927	0.0228	0.0202	0.022	0.0213	0.021
0.0	0.0	0.0	-361.7254	3190.9927	NaN	NaN	1.1279	0.8933	0.0227	0.0201	0.0217	0.0214	0.0209
0.0	0.0	0.0	-320.7254	480.9927	NaN	NaN	1.3	0.8932	0.0228	0.0201	0.0216	0.0214	0.0209
0.0	0.0	0.0	-1062.7254	2955.9927	NaN	NaN	1.3	0.8931	0.0229	0.0201	0.0215	0.0215	0.0209
0.0	0.0	0.0	-902.7254	4008.9927	NaN	NaN	1.2906	0.8929	0.0231	0.0202	0.0214	0.0215	0.0209
0.0	0.0	0.0	-1010.7254	2799.9927	NaN	NaN	1.3	0.8923	0.0233	0.0203	0.0215	0.0216	0.021
0.0	0.0	0.0	-3532.7254	2689.9927	NaN	NaN	-0.3	0.8918	0.0234	0.0203	0.0217	0.0216	0.0211
0.0	0.0	0.0	-363.7254	315.9927	NaN	NaN	-0.3	0.8914	0.0235	0.0204	0.0219	0.0217	0.0211
0.0	0.0	0.0	-1596.7254	1016.9927	NaN	NaN	-0.3	0.8908	0.0237	0.0204	0.0222	0.0217	0.0211
0.0	0.0	0.0	-2167.7254	1406.9927	NaN	NaN	-0.3	0.8911	0.0237	0.0203	0.0222	0.0217	0.0211
0.0	0.0	0.0	-1574.7254	22.9927	NaN	NaN	-0.0148	0.891	0.0238	0.0203	0.0222	0.0216	0.021
0.0	0.0	0.0	-2648.7254	941.9927	NaN	NaN	-0.3	0.8913	0.0237	0.0204	0.022	0.0216	0.021
0.0	0.0	0.0	-1392.7254	1702.9927	NaN	NaN	1.3	0.8922	0.0233	0.0203	0.0218	0.0214	0.0209
0.0	0.0	0.0	-1355.7254	1114.9927	NaN	NaN	-0.3	0.8922	0.0233	0.0203	0.0218	0.0215	0.0209
0.0	0.0	0.0	-1196.7254	-777.0073	NaN	NaN	0.3937	0.8924	0.0232	0.0203	0.0217	0.0214	0.0209
0.0	0.0	0.0	-1347.7254	489.9927	NaN	NaN	-0.3	0.8922	0.0233	0.0204	0.0218	0.0214	0.0209
0.0	0.0	0.0	-1694.7254	417.9927	NaN	NaN	-0.3	0.892	0.0234	0.0204	0.0218	0.0215	0.0209
0.0	0.0	0.0	-1850.7254	87.9927	NaN	NaN	-0.0499	0.8921	0.0233	0.0205	0.0217	0.0215	0.0209
0.0	0.0	0.0	-3018.7254	107.9927	NaN	NaN	-0.0371	0.8919	0.0234	0.0205	0.0217	0.0215	0.021
0.0	0.0	0.0	-85.7254	227.9927	NaN	NaN	1.3	0.892	0.0234	0.0205	0.0215	0.0215	0.0211
0.0	0.0	0.0	-1570.7254	1139.9927	NaN	NaN	-0.3	0.892	0.0234	0.0205	0.0214	0.0215	0.0212
0.0	0.0	0.0	-2913.7254	1598.9927	NaN	NaN	-0.3	0.8918	0.0235	0.0205	0.0213	0.0216	0.0212
0.0	0.0	0.0	-2058.7254	6698.9927	NaN	NaN	1.3	0.8919	0.0235	0.0205	0.0212	0.0217	0.0213
0.0	0.0	0.0	-341.7254	2605.9927	NaN	NaN	1.1509	0.8909	0.0237	0.0207	0.0214	0.0219	0.0214
0.0	0.0	0.0	-1570.7254	2697.9927	NaN	NaN	1.3	0.8911	0.0238	0.0206	0.0214	0.0218	0.0213
0.0	0.0	0.0	-1159.7254	4056.9927	NaN	NaN	1.3	0.8911	0.0238	0.0206	0.0214	0.0218	0.0213
0.0	0.0	0.0	-3066.7254	1133.9927	NaN	NaN	-0.3	0.8911	0.0239	0.0205	0.0214	0.0218	0.0213
0.0	0.0	0.0	-1235.7254	1538.9927	NaN	NaN	1.3	0.8914	0.0237	0.0205	0.0212	0.0218	0.0213
0.0	0.0	0.0	-1782.7254	2008.9927	NaN	NaN	1.3	0.8917	0.0236	0.0204	0.0212	0.0217	0.0213
0.0	0.0	0.0	-998.7254	2012.9927	NaN	NaN	1.3	0.8921	0.0235	0.0203	0.0212	0.0217	0.0213
0.0	0.0	0.0	-2038.7254	203.9927	NaN	NaN	-0.1112	0.892	0.0235	0.0202	0.0213	0.0216	0.0213
0.0	0.0	0.0	-1986.7254	-192.0073	NaN	NaN	0.0881	0.8922	0.0235	0.0202	0.0213	0.0216	0.0213
0.0	0.0	0.0	-1094.7254	1285.9927	NaN	NaN	1.3	0.8927	0.0233	0.0202	0.0212	0.0214	0.0212
0.0	0.0	0.0	-2242.7254	-616.0073	NaN	NaN	0.2155	0.8926	0.0234	0.0202	0.0213	0.0214	0.0212
0.0	0.0	0.0	-1707.7254	400.9927	NaN	NaN	-0.3	0.8929	0.0233	0.0202	0.0211	0.0213	0.0212
0.0	0.0	0.0	-2391.7254	2222.9927	NaN	NaN	-0.3	0.8932	0.0232	0.0202	0.0209	0.0213	0.0212
0.0	0.0	0.0	-7.7254	4634.9927	NaN	NaN	1.0017	0.8936	0.0232	0.0202	0.0207	0.0212	0.0212
0.0	0.0	0.0	-103.7254	1826.9927	NaN	NaN	1.0602	0.8936	0.0232	0.0202	0.0207	0.0211	0.0212
0.0	0.0	0.0	1501.2746	3111.9927	NaN	NaN	0.6746	0.8935	0.0233	0.0202	0.0207	0.0211	0.0213
0.0	0.0	0.0	988.2746	2205.9927	NaN	NaN	0.6906	0.8933	0.0233	0.0202	0.0208	0.0211	0.0213
0.0	0.0	0.0	-149.7254	3858.9927	NaN	NaN	1.0404	0.8936	0.0233	0.02	0.021	0.021	0.0212
0.0	0.0	0.0	-2524.7254	-1954.0073	NaN	NaN	0.4363	0.8927	0.0236	0.0199	0.0216	0.021	0.0212
0.0	0.0	0.0	-1938.7254	297.9927	NaN	NaN	-0.1816	0.893	0.0234	0.0199	0.0217	0.0209	0.0211
0.0	0.0	0.0	-547.7254	1126.9927	NaN	NaN	1.3	0.8935	0.0233	0.0199	0.0216	0.0208	0.021
0.0	0.0	0.0	-1350.7254	3412.9927	NaN	NaN	1.3	0.8942	0.023	0.0199	0.0213	0.0207	0.0209
0.0	0.0	0.0	-1495.7254	3431.9927	NaN	NaN	1.3	0.8945	0.0229	0.0199	0.0213	0.0206	0.0208
0.0	0.0	0.0	-1253.7254	466.9927	NaN	NaN	-0.3	0.8945	0.0229	0.0198	0.0215	0.0206	0.0207
0.0	0.0	0.0	-516.7254	1809.9927	NaN	NaN	1.3	0.894	0.023	0.0199	0.0217	0.0206	0.0207
0.0	0.0	0.0	-2041.7254	583.9927	NaN	NaN	-0.3	0.894	0.0231	0.0198	0.0218	0.0206	0.0207
0.0	0.0	0.0	-3030.7254	44.9927	NaN	NaN	-0.0151	0.8939	0.0231	0.0198	0.0218	0.0206	0.0207
0.0	0.0	0.0	-1120.7254	1342.9927	NaN	NaN	1.3	0.8938	0.0232	0.0198	0.0218	0.0207	0.0207
0.0	0.0	0.0	273.2746	175.9927	NaN	NaN	0.3917	0.8936	0.0232	0.0199	0.0218	0.0207	0.0208
0.0	0.0	0.0	-409.7254	1048.9927	NaN	NaN	1.3	0.8932	0.0233	0.0199	0.0219	0.0209	0.0209
0.0	0.0	0.0	-2118.7254	3254.9927	NaN	NaN	1.3	0.8928	0.0234	0.02	0.022	0.021	0.0209
0.0	0.0	0.0	-2768.7254	1620.9927	NaN	NaN	-0.3	0.8925	0.0235	0.02	0.0221	0.021	0.0209
0.0	0.0	0.0	-3263.7254	-340.0073	NaN	NaN	0.0943	0.8921	0.0236	0.0201	0.0222	0.021	0.0209
0.0	0.0	0.0	-1810.7254	855.9927	NaN	NaN	-0.3	0.8927	0.0235	0.02	0.0221	0.021	0.0207
0.0	0.0	0.0	-1594.7254	3059.9927	NaN	NaN	1.3	0.8933	0.0233	0.0199	0.022	0.0209	0.0205
0.0	0.0	0.0	-2560.7254	-527.0073	NaN	NaN	0.1707	0.8929	0.0234	0.0201	0.0221	0.0209	0.0206
0.0	0.0	0.0	-3042.7254	429.9927	NaN	NaN	-0.1646	0.893	0.0235	0.0201	0.0221	0.0209	0.0205
0.0	0.0	0.0	-819.7254	-578.0073	NaN	NaN	0.4135	0.893	0.0235	0.0201	0.0221	0.0209	0.0205
0.0	0.0	0.0	-3749.7254	-252.0073	NaN	NaN	0.063	0.8927	0.0235	0.0202	0.0221	0.0209	0.0206
0.0	0.0	0.0	-955.7254	-610.0073	NaN	NaN	0.3896	0.8925	0.0235	0.0202	0.0222	0.021	0.0206
0.0	0.0	0.0	-252.7254	-2314.0073	NaN	NaN	0.9015	0.8926	0.0235	0.0202	0.0222	0.021	0.0206
0.0	0.0	0.0	30.2746	358.9927	NaN	NaN	0.9222	0.893	0.0233	0.0201	0.0221	0.021	0.0205
0.0	0.0	0.0	-788.7254	-756.0073	NaN	NaN	0.4894	0.893	0.0233	0.0201	0.022	0.021	0.0206
0.0	0.0	0.0	-1036.7254	2773.9927	NaN	NaN	1.3	0.8932	0.0232	0.02	0.0219	0.021	0.0206
0.0	0.0	0.0	-2746.7254	2056.9927	NaN	NaN	-0.3	0.8931	0.0232	0.0201	0.0219	0.021	0.0208
0.0	0.0	0.0	-1106.7254	3972.9927	NaN	NaN	1.3	0.8929	0.0232	0.0201	0.0221	0.021	0.0208
0.0	0.0	0.0	-2542.7254	-182.0073	NaN	NaN	0.0668	0.8916	0.0236	0.0203	0.0224	0.0211	0.021
0.0	0.0	0.0	-1944.7254	1000.9927	NaN	NaN	-0.3	0.8918	0.0235	0.0203	0.0223	0.021	0.021
0.0	0.0	0.0	-2426.7254	-126.0073	NaN	NaN	0.0494	0.8911	0.0237	0.0205	0.0224	0.0211	0.0211
0.0	0.0	0.0	-194.7254	916.9927	NaN	NaN	1.2696	0.8919	0.0235	0.0204	0.0223	0.021	0.0209
0.0	0.0	0.0	-2277.7254	148.9927	NaN	NaN	-0.07	0.8917	0.0235	0.0204	0.0223	0.021	0.021
0.0	0.0	0.0	-2663.7254	-967.0073	NaN	NaN	0.2663	0.8925	0.0233	0.0203	0.0221	0.0209	0.0208
0.0	0.0	0.0	-2085.7254	2222.9927	NaN	NaN	1.3	0.8934	0.023	0.0201	0.022	0.0208	0.0207
0.0	0.0	0.0	-42.7254	1825.9927	NaN	NaN	1.024	0.8937	0.0228	0.02	0.0219	0.0208	0.0208
0.0	0.0	0.0	-322.7254	2053.9927	NaN	NaN	1.1864	0.8932	0.0229	0.0201	0.022	0.0209	0.0209
0.0	0.0	0.0	-3743.7254	1293.9927	NaN	NaN	-0.3	0.8921	0.0233	0.0203	0.0222	0.0212	0.021
0.0	0.0	0.0	-3450.7254	1486.9927	NaN	NaN	-0.3	0.8918	0.0234	0.0203	0.0222	0.0212	0.021
0.0	0.0	0.0	-2622.7254	1968.9927	NaN	NaN	-0.3	0.8916	0.0235	0.0203	0.0222	0.0212	0.0211
0.0	0.0	0.0	-1733.7254	-2337.0073	NaN	NaN	0.5741	0.8914	0.0235	0.0204	0.0223	0.0212	0.0212
0.0	0.0	0.0	-1332.7254	1511.9927	NaN	NaN	1.3	0.8919	0.0234	0.0203	0.0221	0.0212	0.0211
0.0	0.0	0.0	-2440.7254	993.9927	NaN	NaN	-0.3	0.8921	0.0232	0.0203	0.0221	0.0212	0.0211
0.0	0.0	0.0	-504.7254	2355.9927	NaN	NaN	1.2726	0.8927	0.023	0.0202	0.022	0.0211	0.021
0.0	0.0	0.0	-281.7254	1694.9927	NaN	NaN	1.1993	0.8924	0.023	0.0202	0.0222	0.0212	0.021
0.0	0.0	0.0	-2266.7254	-736.0073	NaN	NaN	0.2451	0.8921	0.0232	0.0203	0.0222	0.0212	0.0211
0.0	0.0	0.0	-1359.7254	564.9927	NaN	NaN	-0.3	0.8922	0.0231	0.0203	0.0222	0.0211	0.021
0.0	0.0	0.0	-2689.7254	3762.9927	NaN	NaN	1.3	0.8926	0.023	0.0202	0.0222	0.0211	0.0209
0.0	0.0	0.0	-2043.7254	803.9927	NaN	NaN	-0.3	0.892	0.0231	0.0203	0.0223	0.0211	0.0211
0.0	0.0	0.0	-4764.7254	-662.0073	NaN	NaN	0.122	0.892	0.0231	0.0203	0.0224	0.0211	0.0211
0.0	0.0	0.0	-1164.7254	2583.9927	NaN	NaN	1.3	0.8928	0.0229	0.0201	0.0222	0.021	0.0209
0.0	0.0	0.0	-3120.7254	2119.9927	NaN	NaN	-0.3	0.8929	0.0228	0.0201	0.0222	0.021	0.021
0.0	0.0	0.0	-1150.7254	3058.9927	NaN	NaN	1.3	0.8939	0.0224	0.0198	0.0221	0.021	0.0208
0.0	0.0	0.0	-1554.7254	2522.9927	NaN	NaN	1.3	0.8937	0.0225	0.0198	0.0222	0.0211	0.0208
0.0	0.0	0.0	-971.7254	1677.9927	NaN	NaN	1.3	0.8936	0.0225	0.0198	0.0222	0.0211	0.0208
0.0	0.0	0.0	-809.7254	3183.9927	NaN	NaN	1.3	0.8933	0.0226	0.0199	0.0223	0.0211	0.0208
0.0	0.0	0.0	420.2746	-370.0073	NaN	NaN	-0.3	0.893	0.0228	0.0201	0.0223	0.0211	0.0208
0.0	0.0	0.0	-2224.7254	624.9927	NaN	NaN	-0.3	0.8927	0.0229	0.0201	0.0223	0.0211	0.0209
0.0	0.0	0.0	-2622.7254	-636.0073	NaN	NaN	0.1952	0.8926	0.0229	0.0202	0.0223	0.0211	0.0209
0.0	0.0	0.0	-240.7254	713.9927	NaN	NaN	1.3	0.8927	0.0228	0.0201	0.0223	0.0213	0.0209
0.0	0.0	0.0	-1131.7254	2586.9927	NaN	NaN	1.3	0.8926	0.0228	0.0199	0.0223	0.0215	0.0209
0.0	0.0	0.0	-1912.7254	2911.9927	NaN	NaN	1.3	0.8926	0.0228	0.02	0.0223	0.0215	0.0209
0.0	0.0	0.0	-1853.7254	255.9927	NaN	NaN	-0.1602	0.8922	0.023	0.0201	0.0223	0.0215	0.021
0.0	0.0	0.0	-732.7254	52.9927	NaN	NaN	-0.078	0.8925	0.0229	0.02	0.0222	0.0214	0.0209
0.0	0.0	0.0	-53.7254	757.9927	NaN	NaN	1.0763	0.8926	0.023	0.0199	0.0222	0.0215	0.0208
0.0	0.0	0.0	-470.7254	3632.9927	NaN	NaN	1.1489	0.8927	0.023	0.0199	0.0221	0.0214	0.0208
0.0	0.0	0.0	-12.7254	772.9927	NaN	NaN	1.0167	0.8924	0.0231	0.02	0.0222	0.0215	0.0209
0.0	0.0	0.0	-990.7254	967.9927	NaN	NaN	-0.3	0.892	0.0233	0.02	0.0222	0.0215	0.0209
0.0	0.0	0.0	-1573.7254	2476.9927	NaN	NaN	1.3	0.8917	0.0234	0.0201	0.0222	0.0216	0.021
0.0	0.0	0.0	-2789.7254	1283.9927	NaN	NaN	-0.3	0.8917	0.0235	0.0201	0.0222	0.0215	0.021
0.0	0.0	0.0	442.2746	-772.0073	NaN	NaN	1.3	0.8915	0.0236	0.0201	0.0223	0.0215	0.021
0.0	0.0	0.0	-1352.7254	701.9927	NaN	NaN	-0.3	0.8919	0.0235	0.02	0.0222	0.0215	0.0209
0.0	0.0	0.0	-567.7254	2404.9927	NaN	NaN	1.3	0.8924	0.0234	0.0198	0.022	0.0215	0.0208
0.0	0.0	0.0	-2523.7254	2421.9927	NaN	NaN	-0.3	0.8927	0.0233	0.0198	0.022	0.0214	0.0208
0.0	0.0	0.0	376.2746	1225.9927	NaN	NaN	0.7652	0.8929	0.0232	0.0197	0.022	0.0213	0.0207
0.0	0.0	0.0	-1854.7254	968.9927	NaN	NaN	-0.3	0.8928	0.0233	0.0198	0.0221	0.0213	0.0208
0.0	0.0	0.0	-2679.7254	784.9927	NaN	NaN	-0.3	0.8926	0.0234	0.0199	0.0222	0.0212	0.0207
0.0	0.0	0.0	-1797.7254	1557.9927	NaN	NaN	-0.3	0.8928	0.0233	0.0199	0.0222	0.0211	0.0207
0.0	0.0	0.0	-1147.7254	-1356.0073	NaN	NaN	0.5416	0.8926	0.0234	0.02	0.0222	0.0211	0.0207
0.0	0.0	0.0	-1194.7254	380.9927	NaN	NaN	-0.3	0.8935	0.0232	0.0198	0.022	0.021	0.0206
0.0	0.0	0.0	-1339.7254	602.9927	NaN	NaN	-0.3	0.8939	0.0231	0.0197	0.0219	0.0209	0.0205
0.0	0.0	0.0	-536.7254	1607.9927	NaN	NaN	1.3	0.8942	0.023	0.0196	0.0219	0.0209	0.0204
0.0	0.0	0.0	-1863.7254	2456.9927	NaN	NaN	1.3	0.894	0.0231	0.0197	0.0219	0.0209	0.0204
0.0	0.0	0.0	-332.7254	474.9927	NaN	NaN	1.3	0.8935	0.0233	0.0198	0.022	0.021	0.0205
0.0	0.0	0.0	-2988.7254	3007.9927	NaN	NaN	1.3	0.8932	0.0234	0.0198	0.022	0.021	0.0206
0.0	0.0	0.0	370.2746	-898.0073	NaN	NaN	1.3	0.893	0.0235	0.0198	0.022	0.0211	0.0206
0.0	0.0	0.0	-1382.7254	226.9927	NaN	NaN	-0.1964	0.8927	0.0236	0.0199	0.022	0.0212	0.0207
0.0	0.0	0.0	-438.7254	3654.9927	NaN	NaN	1.1364	0.8928	0.0236	0.0198	0.0219	0.0213	0.0206
0.0	0.0	0.0	-1514.7254	2599.9927	NaN	NaN	1.3	0.8922	0.0238	0.0199	0.022	0.0214	0.0208
0.0	0.0	0.0	-1291.7254	201.9927	NaN	NaN	-0.1854	0.8919	0.0238	0.02	0.022	0.0215	0.0208
0.0	0.0	0.0	-1839.7254	3052.9927	NaN	NaN	1.3	0.8927	0.0237	0.0198	0.0218	0.0214	0.0207
0.0	0.0	0.0	-929.7254	2341.9927	NaN	NaN	1.3	0.8925	0.0238	0.0198	0.0218	0.0215	0.0207
0.0	0.0	0.0	-3559.7254	2656.9927	NaN	NaN	-0.3	0.892	0.0238	0.02	0.0219	0.0215	0.0207
0.0	0.0	0.0	-839.7254	2590.9927	NaN	NaN	1.3	0.8917	0.0239	0.0201	0.022	0.0215	0.0207
0.0	0.0	0.0	-2283.7254	65.9927	NaN	NaN	-0.0298	0.8916	0.024	0.0202	0.0219	0.0214	0.0208
0.0	0.0	0.0	-1337.7254	-1443.0073	NaN	NaN	0.5189	0.8918	0.024	0.0202	0.0218	0.0214	0.0208
0.0	0.0	0.0	-1329.7254	2549.9927	NaN	NaN	1.3	0.8923	0.0238	0.02	0.0217	0.0214	0.0207
0.0	0.0	0.0	-1458.7254	3205.9927	NaN	NaN	1.3	0.8925	0.0237	0.0199	0.0216	0.0216	0.0206
0.0	0.0	0.0	-101.7254	3287.9927	NaN	NaN	1.0319	0.8921	0.0238	0.02	0.0217	0.0217	0.0207
0.0	0.0	0.0	-1632.7254	-1007.0073	NaN	NaN	0.3815	0.8911	0.0241	0.0203	0.0218	0.0217	0.0209
0.0	0.0	0.0	-527.7254	-2109.0073	NaN	NaN	0.7999	0.8911	0.0242	0.0203	0.0218	0.0216	0.021
0.0	0.0	0.0	-2423.7254	-1561.0073	NaN	NaN	0.3917	0.8907	0.0242	0.0203	0.0219	0.0218	0.021
0.0	0.0	0.0	-1192.7254	4909.9927	NaN	NaN	1.3	0.892	0.0238	0.02	0.0216	0.0218	0.0208
0.0	0.0	0.0	-1290.7254	2155.9927	NaN	NaN	1.3	0.8913	0.0239	0.0201	0.0218	0.0219	0.021
0.0	0.0	0.0	-3164.7254	1116.9927	NaN	NaN	-0.3	0.8908	0.024	0.0202	0.022	0.0219	0.021
0.0	0.0	0.0	-2819.7254	-1198.0073	NaN	NaN	0.2982	0.8901	0.0242	0.0204	0.0222	0.0219	0.0212
0.0	0.0	0.0	-2153.7254	1011.9927	NaN	NaN	-0.3	0.8904	0.0241	0.0204	0.0222	0.0218	0.0212
0.0	0.0	0.0	-3049.7254	1691.9927	NaN	NaN	-0.3	0.8903	0.024	0.0204	0.0222	0.0218	0.0212
0.0	0.0	0.0	-2492.7254	-479.0073	NaN	NaN	0.1612	0.891	0.0237	0.0203	0.0222	0.0217	0.0211
0.0	0.0	0.0	-3752.7254	979.9927	NaN	NaN	-0.3	0.8914	0.0236	0.0202	0.0222	0.0216	0.0211
0.0	0.0	0.0	-931.7254	971.9927	NaN	NaN	1.3	0.8918	0.0234	0.0201	0.0221	0.0215	0.0211
0.0	0.0	0.0	-3244.7254	2973.9927	NaN	NaN	-0.3	0.8919	0.0234	0.0201	0.022	0.0215	0.0211
0.0	0.0	0.0	-2491.7254	1601.9927	NaN	NaN	-0.3	0.8919	0.0234	0.0201	0.022	0.0216	0.0211
0.0	0.0	0.0	-1289.7254	2176.9927	NaN	NaN	1.3	0.8922	0.0233	0.0201	0.0219	0.0215	0.021
0.0	0.0	0.0	-184.7254	772.9927	NaN	NaN	1.3	0.8921	0.0233	0.0201	0.0219	0.0216	0.021
0.0	0.0	0.0	1364.2746	-1577.0073	NaN	NaN	1.3	0.8922	0.0233	0.0201	0.0218	0.0216	0.021
0.0	0.0	0.0	1190.2746	3683.9927	NaN	NaN	0.7558	0.8922	0.0232	0.0201	0.0217	0.0218	0.021
0.0	0.0	0.0	-1469.7254	3444.9927	NaN	NaN	1.3	0.8917	0.0234	0.0201	0.0217	0.0219	0.0211
0.0	0.0	0.0	-1755.7254	-506.0073	NaN	NaN	0.2237	0.8912	0.0236	0.0201	0.0218	0.0219	0.0212
0.0	0.0	0.0	-344.7254	1738.9927	NaN	NaN	1.2472	0.8913	0.0237	0.0201	0.0218	0.022	0.0211
0.0	0.0	0.0	-1874.7254	2044.9927	NaN	NaN	1.3	0.8912	0.0237	0.0201	0.0218	0.022	0.0212
0.0	0.0	0.0	108.2746	3262.9927	NaN	NaN	0.9679	0.8915	0.0236	0.02	0.0217	0.0221	0.0212
0.0	0.0	0.0	-2409.7254	1216.9927	NaN	NaN	-0.3	0.8914	0.0236	0.02	0.0218	0.022	0.0212
0.0	0.0	0.0	-767.7254	1760.9927	NaN	NaN	1.3	0.8917	0.0235	0.0199	0.0217	0.022	0.0211
0.0	0.0	0.0	-1282.7254	2245.9927	NaN	NaN	1.3	0.8919	0.0235	0.0198	0.0218	0.0219	0.0211
0.0	0.0	0.0	-1313.7254	2541.9927	NaN	NaN	1.3	0.8922	0.0234	0.0198	0.0218	0.0218	0.021
0.0	0.0	0.0	-2294.7254	-339.0073	NaN	NaN	0.1287	0.8919	0.0235	0.0198	0.022	0.0218	0.0211
0.0	0.0	0.0	-1028.7254	2379.9927	NaN	NaN	1.3	0.8929	0.0232	0.0196	0.0218	0.0216	0.0209
0.0	0.0	0.0	-2736.7254	2982.9927	NaN	NaN	1.3	0.8931	0.0232	0.0196	0.0218	0.0216	0.0208
0.0	0.0	0.0	-1539.7254	2546.9927	NaN	NaN	1.3	0.8935	0.0231	0.0195	0.0217	0.0215	0.0207
0.0	0.0	0.0	657.2746	198.9927	NaN	NaN	0.2324	0.8935	0.0231	0.0194	0.0217	0.0215	0.0207
0.0	0.0	0.0	-934.7254	1405.9927	NaN	NaN	1.3	0.8939	0.0231	0.0193	0.0217	0.0215	0.0205
0.0	0.0	0.0	-1126.7254	1935.9927	NaN	NaN	1.3	0.8938	0.0231	0.0193	0.0217	0.0214	0.0206
0.0	0.0	0.0	-2247.7254	1605.9927	NaN	NaN	-0.3	0.894	0.0231	0.0193	0.0217	0.0214	0.0205
0.0	0.0	0.0	-536.7254	2596.9927	NaN	NaN	1.2605	0.894	0.0231	0.0193	0.0217	0.0213	0.0205
0.0	0.0	0.0	-1324.7254	1763.9927	NaN	NaN	1.3	0.8941	0.0231	0.0193	0.0217	0.0213	0.0205
0.0	0.0	0.0	-1195.7254	1585.9927	NaN	NaN	1.3	0.8943	0.0231	0.0193	0.0216	0.0212	0.0205
0.0	0.0	0.0	504.2746	652.9927	NaN	NaN	0.5643	0.8944	0.0232	0.0194	0.0215	0.021	0.0205
0.0	0.0	0.0	2185.2746	4117.9927	NaN	NaN	0.6533	0.8949	0.0232	0.0194	0.0213	0.0209	0.0204
0.0	0.0	0.0	637.2746	3183.9927	NaN	NaN	0.8332	0.8953	0.0231	0.0193	0.0212	0.0207	0.0204
0.0	0.0	0.0	-1811.7254	368.9927	NaN	NaN	-0.2558	0.895	0.0231	0.0193	0.0215	0.0207	0.0205
0.0	0.0	0.0	1206.2746	2052.9927	NaN	NaN	0.6299	0.8949	0.0231	0.0193	0.0216	0.0207	0.0204
0.0	0.0	0.0	-1025.7254	-1526.0073	NaN	NaN	0.598	0.8941	0.0231	0.0194	0.022	0.0207	0.0207
0.0	0.0	0.0	-599.7254	1645.9927	NaN	NaN	1.3	0.8943	0.0231	0.0194	0.022	0.0207	0.0206
0.0	0.0	0.0	-1411.7254	1204.9927	NaN	NaN	-0.3	0.8945	0.0231	0.0193	0.0219	0.0206	0.0205
0.0	0.0	0.0	-721.7254	1862.9927	NaN	NaN	1.3	0.8953	0.023	0.0193	0.0216	0.0205	0.0203
0.0	0.0	0.0	-825.7254	3117.9927	NaN	NaN	1.3	0.8957	0.023	0.0192	0.0214	0.0204	0.0203
0.0	0.0	0.0	-230.7254	3244.9927	NaN	NaN	1.0765	0.896	0.023	0.0192	0.0213	0.0203	0.0202
0.0	0.0	0.0	1059.2746	1746.9927	NaN	NaN	0.6225	0.8952	0.0232	0.0194	0.0216	0.0204	0.0203
0.0	0.0	0.0	-883.7254	2189.9927	NaN	NaN	1.3	0.8946	0.0232	0.0195	0.0218	0.0205	0.0204
0.0	0.0	0.0	-1252.7254	-502.0073	NaN	NaN	0.2861	0.8937	0.0234	0.0197	0.022	0.0207	0.0206
0.0	0.0	0.0	-1150.7254	1625.9927	NaN	NaN	1.3	0.8938	0.0233	0.0197	0.022	0.0207	0.0205
0.0	0.0	0.0	-288.7254	1685.9927	NaN	NaN	1.2066	0.8936	0.0234	0.0197	0.022	0.0208	0.0205
0.0	0.0	0.0	-2232.7254	709.9927	NaN	NaN	-0.3	0.8929	0.0236	0.0199	0.0222	0.0209	0.0206
0.0	0.0	0.0	681.2746	1296.9927	NaN	NaN	0.6556	0.8929	0.0236	0.0199	0.0221	0.0209	0.0206
0.0	0.0	0.0	-2361.7254	1143.9927	NaN	NaN	-0.3	0.8927	0.0236	0.0199	0.0222	0.0209	0.0207
0.0	0.0	0.0	-2495.7254	552.9927	NaN	NaN	-0.2846	0.8929	0.0235	0.0199	0.0221	0.0209	0.0207
0.0	0.0	0.0	-623.7254	3493.9927	NaN	NaN	1.2173	0.8938	0.0232	0.0196	0.022	0.0208	0.0205
0.0	0.0	0.0	-1326.7254	1783.9927	NaN	NaN	1.3	0.8938	0.0232	0.0196	0.0221	0.0209	0.0204
0.0	0.0	0.0	131.2746	385.9927	NaN	NaN	0.7462	0.8934	0.0233	0.0198	0.0222	0.0208	0.0205
0.0	0.0	0.0	-2535.7254	1228.9927	NaN	NaN	-0.3	0.8924	0.0236	0.0201	0.0224	0.0209	0.0207
0.0	0.0	0.0	-3032.7254	-1688.0073	NaN	NaN	0.3576	0.8923	0.0237	0.0202	0.0223	0.0208	0.0207
0.0	0.0	0.0	-3451.7254	1840.9927	NaN	NaN	-0.3	0.8929	0.0234	0.0201	0.0222	0.0207	0.0206
0.0	0.0	0.0	-1522.7254	3709.9927	NaN	NaN	1.3	0.8937	0.0233	0.0199	0.0221	0.0206	0.0204
0.0	0.0	0.0	-1136.7254	-2272.0073	NaN	NaN	0.6665	0.8935	0.0233	0.02	0.0221	0.0206	0.0205
0.0	0.0	0.0	259.2746	939.9927	NaN	NaN	0.7838	0.8942	0.0231	0.0198	0.022	0.0206	0.0203
0.0	0.0	0.0	-1206.7254	3905.9927	NaN	NaN	1.3	0.8943	0.0231	0.0198	0.0219	0.0206	0.0203
0.0	0.0	0.0	-162.7254	-638.0073	NaN	NaN	0.7968	0.8935	0.0232	0.02	0.022	0.0207	0.0206
0.0	0.0	0.0	-1201.7254	1392.9927	NaN	NaN	1.3	0.8931	0.0233	0.0201	0.0221	0.0208	0.0206
0.0	0.0	0.0	1032.2746	1605.9927	NaN	NaN	0.6087	0.8932	0.0233	0.02	0.0221	0.0208	0.0206
0.0	0.0	0.0	508.2746	3966.9927	NaN	NaN	0.8864	0.8934	0.0232	0.02	0.0221	0.0208	0.0206
0.0	0.0	0.0	-1359.7254	-1863.0073	NaN	NaN	0.5781	0.8922	0.0235	0.0202	0.0223	0.021	0.0208
0.0	0.0	0.0	1355.2746	490.9927	NaN	NaN	0.2659	0.8927	0.0234	0.0201	0.0222	0.0209	0.0207
0.0	0.0	0.0	-709.7254	-79.0073	NaN	NaN	0.1002	0.8921	0.0235	0.0201	0.0224	0.0211	0.0208
0.0	0.0	0.0	-747.7254	946.9927	NaN	NaN	1.3	0.8926	0.0234	0.02	0.0223	0.021	0.0208
0.0	0.0	0.0	-456.7254	1118.9927	NaN	NaN	1.3	0.8921	0.0235	0.0201	0.0224	0.0211	0.0209
0.0	0.0	0.0	-1178.7254	-2144.0073	NaN	NaN	0.6453	0.892	0.0235	0.0202	0.0224	0.021	0.0209
0.0	0.0	0.0	301.2746	1192.9927	NaN	NaN	0.7984	0.8923	0.0234	0.0201	0.0223	0.0209	0.0209
0.0	0.0	0.0	-1838.7254	-219.0073	NaN	NaN	0.1064	0.8919	0.0235	0.0202	0.0223	0.0209	0.0211
0.0	0.0	0.0	307.2746	-1074.0073	NaN	NaN	1.3	0.8926	0.0234	0.0201	0.0222	0.0209	0.0209
0.0	0.0	0.0	587.2746	899.9927	NaN	NaN	0.6051	0.8928	0.0233	0.02	0.0221	0.0209	0.0209
0.0	0.0	0.0	-1626.7254	2323.9927	NaN	NaN	1.3	0.893	0.0232	0.0199	0.0221	0.0209	0.0209
0.0	0.0	0.0	706.2746	2725.9927	NaN	NaN	0.7942	0.8933	0.0232	0.0198	0.0221	0.0209	0.0208
0.0	0.0	0.0	779.2746	1563.9927	NaN	NaN	0.6674	0.8925	0.0234	0.0199	0.0222	0.021	0.021
0.0	0.0	0.0	-304.7254	2537.9927	NaN	NaN	1.1364	0.892	0.0235	0.0201	0.0223	0.0211	0.021
0.0	0.0	0.0	-6.7254	381.9927	NaN	NaN	1.0179	0.8914	0.0237	0.0203	0.0223	0.0211	0.0212
0.0	0.0	0.0	-1227.7254	-1391.0073	NaN	NaN	0.5312	0.891	0.0237	0.0204	0.0225	0.0212	0.0213
0.0	0.0	0.0	152.2746	4479.9927	NaN	NaN	0.9671	0.8917	0.0235	0.0202	0.0224	0.0211	0.0211
0.0	0.0	0.0	621.2746	-325.0073	NaN	NaN	-0.3	0.8911	0.0236	0.0203	0.0225	0.0212	0.0213
0.0	0.0	0.0	-2058.7254	1771.9927	NaN	NaN	-0.3	0.8913	0.0235	0.0202	0.0225	0.0212	0.0212
0.0	0.0	0.0	-1080.7254	4155.9927	NaN	NaN	1.3	0.8912	0.0235	0.0202	0.0226	0.0212	0.0212
0.0	0.0	0.0	-2322.7254	-509.0073	NaN	NaN	0.1798	0.8903	0.0237	0.0205	0.0228	0.0213	0.0215
0.0	0.0	0.0	-905.7254	427.9927	NaN	NaN	-0.3	0.8904	0.0236	0.0205	0.0228	0.0212	0.0215
0.0	0.0	0.0	-1355.7254	-799.0073	NaN	NaN	0.3708	0.8906	0.0235	0.0205	0.0228	0.0211	0.0215
0.0	0.0	0.0	-422.7254	2088.9927	NaN	NaN	1.2537	0.8914	0.0233	0.0203	0.0227	0.0209	0.0213
0.0	0.0	0.0	-1467.7254	-1246.0073	NaN	NaN	0.4591	0.8913	0.0232	0.0203	0.0227	0.021	0.0214
0.0	0.0	0.0	-827.7254	2068.9927	NaN	NaN	1.3	0.8917	0.0231	0.0202	0.0227	0.0209	0.0213
0.0	0.0	0.0	-626.7254	1744.9927	NaN	NaN	1.3	0.8913	0.0232	0.0203	0.0228	0.021	0.0215
0.0	0.0	0.0	-1359.7254	3137.9927	NaN	NaN	1.3	0.8913	0.0232	0.0203	0.0228	0.021	0.0215
0.0	0.0	0.0	-719.7254	77.9927	NaN	NaN	-0.1215	0.8902	0.0234	0.0206	0.0229	0.0211	0.0218
0.0	0.0	0.0	-2289.7254	1967.9927	NaN	NaN	-0.3	0.8901	0.0234	0.0206	0.0229	0.0211	0.0218
0.0	0.0	0.0	-410.7254	2473.9927	NaN	NaN	1.1991	0.8896	0.0236	0.0207	0.023	0.0213	0.0219
0.0	0.0	0.0	-1051.7254	1518.9927	NaN	NaN	1.3	0.8897	0.0235	0.0206	0.023	0.0213	0.0219
0.0	0.0	0.0	36.2746	399.9927	NaN	NaN	0.9169	0.8891	0.0237	0.0207	0.0231	0.0215	0.022
0.0	0.0	0.0	-75.7254	1367.9927	NaN	NaN	1.0586	0.8893	0.0237	0.0205	0.0231	0.0215	0.0219
0.0	0.0	0.0	1372.2746	1392.9927	NaN	NaN	0.5037	0.8892	0.0238	0.0205	0.0231	0.0216	0.0219
0.0	0.0	0.0	-186.7254	2604.9927	NaN	NaN	1.0772	0.8882	0.024	0.0206	0.0232	0.0218	0.0221
0.0	0.0	0.0	-1515.7254	1847.9927	NaN	NaN	1.3	0.8879	0.0241	0.0208	0.0233	0.0218	0.0222
0.0	0.0	0.0	-592.7254	858.9927	NaN	NaN	1.3	0.8875	0.0242	0.0208	0.0233	0.022	0.0222
0.0	0.0	0.0	-384.7254	2183.9927	NaN	NaN	1.2138	0.8875	0.0242	0.0207	0.0233	0.022	0.0222
0.0	0.0	0.0	-445.7254	2394.9927	NaN	NaN	1.2287	0.8877	0.0242	0.0206	0.0233	0.0221	0.0221
0.0	0.0	0.0	91.2746	-132.0073	NaN	NaN	1.3	0.8877	0.0243	0.0205	0.0232	0.0222	0.0221
0.0	0.0	0.0	-1897.7254	4026.9927	NaN	NaN	1.3	0.8877	0.0244	0.0204	0.0231	0.0223	0.0221
0.0	0.0	0.0	-579.7254	3882.9927	NaN	NaN	1.1755	0.8875	0.0244	0.0205	0.0231	0.0224	0.0221
0.0	0.0	0.0	-1379.7254	4339.9927	NaN	NaN	1.3	0.8871	0.0245	0.0205	0.0234	0.0224	0.0221
0.0	0.0	0.0	-2436.7254	-2365.0073	NaN	NaN	0.4925	0.8861	0.0246	0.0209	0.0237	0.0225	0.0222
0.0	0.0	0.0	-3522.7254	2850.9927	NaN	NaN	-0.3	0.8868	0.0244	0.0208	0.0237	0.0224	0.0219
0.0	0.0	0.0	-555.7254	644.9927	NaN	NaN	1.3	0.8867	0.0245	0.0208	0.0236	0.0225	0.0219
0.0	0.0	0.0	-1668.7254	-151.0073	NaN	NaN	0.083	0.8871	0.0242	0.0207	0.0236	0.0225	0.0219
0.0	0.0	0.0	-3415.7254	3363.9927	NaN	NaN	-0.3	0.887	0.0242	0.0207	0.0236	0.0226	0.0219
0.0	0.0	0.0	-1738.7254	475.9927	NaN	NaN	-0.3	0.8868	0.0242	0.0206	0.0237	0.0228	0.0219
0.0	0.0	0.0	-2389.7254	6656.9927	NaN	NaN	1.3	0.8874	0.0243	0.0205	0.0234	0.0226	0.0218
0.0	0.0	0.0	-2320.7254	687.9927	NaN	NaN	-0.3	0.8871	0.0242	0.0205	0.0238	0.0227	0.0218
0.0	0.0	0.0	-1729.7254	-492.0073	NaN	NaN	0.2215	0.8871	0.0242	0.0204	0.0237	0.0228	0.0217
0.0	0.0	0.0	-1876.7254	-1187.0073	NaN	NaN	0.3874	0.8865	0.0243	0.0205	0.0239	0.023	0.0218
0.0	0.0	0.0	-1518.7254	1249.9927	NaN	NaN	-0.3	0.887	0.0242	0.0204	0.0238	0.0228	0.0217
0.0	0.0	0.0	-1966.7254	-188.0073	NaN	NaN	0.0873	0.8865	0.0243	0.0206	0.0239	0.023	0.0218
0.0	0.0	0.0	-3560.7254	1556.9927	NaN	NaN	-0.3	0.8868	0.0242	0.0205	0.0238	0.0229	0.0218
0.0	0.0	0.0	-1039.7254	-21.0073	NaN	NaN	0.0198	0.8869	0.0243	0.0205	0.0237	0.0229	0.0218
0.0	0.0	0.0	-3535.7254	4823.9927	NaN	NaN	1.3	0.887	0.0243	0.0205	0.0235	0.0229	0.0218
0.0	0.0	0.0	-2890.7254	-3022.0073	NaN	NaN	0.5111	0.8861	0.0245	0.0208	0.0237	0.0229	0.0221
0.0	0.0	0.0	-1196.7254	789.9927	NaN	NaN	-0.3	0.8867	0.0243	0.0208	0.0234	0.0228	0.022
0.0	0.0	0.0	-2028.7254	675.9927	NaN	NaN	-0.3	0.887	0.0243	0.0206	0.0232	0.0229	0.0219
0.0	0.0	0.0	-1052.7254	3907.9927	NaN	NaN	1.3	0.8881	0.0243	0.0203	0.0229	0.0229	0.0216
0.0	0.0	0.0	-1530.7254	871.9927	NaN	NaN	-0.3	0.888	0.0243	0.0203	0.0228	0.0229	0.0217
0.0	0.0	0.0	679.2746	1627.9927	NaN	NaN	0.7056	0.8884	0.0244	0.0201	0.0226	0.0228	0.0216
0.0	0.0	0.0	-1917.7254	2484.9927	NaN	NaN	1.3	0.8879	0.0245	0.0202	0.0226	0.0229	0.0218
0.0	0.0	0.0	-2091.7254	2258.9927	NaN	NaN	1.3	0.8886	0.0244	0.02	0.0225	0.0228	0.0216
0.0	0.0	0.0	-1805.7254	-518.0073	NaN	NaN	0.2229	0.8875	0.0246	0.0204	0.0226	0.023	0.022
0.0	0.0	0.0	-1406.7254	700.9927	NaN	NaN	-0.3	0.8884	0.0243	0.0202	0.0225	0.0227	0.0218
0.0	0.0	0.0	-2555.7254	-1491.0073	NaN	NaN	0.3684	0.8881	0.0244	0.0203	0.0225	0.0229	0.0218
0.0	0.0	0.0	-1715.7254	2666.9927	NaN	NaN	1.3	0.8888	0.0242	0.0201	0.0224	0.0228	0.0217
0.0	0.0	0.0	-1499.7254	2921.9927	NaN	NaN	1.3	0.8889	0.0241	0.0201	0.0224	0.0229	0.0216
0.0	0.0	0.0	-1276.7254	-1467.0073	NaN	NaN	0.5347	0.889	0.0239	0.0203	0.0224	0.0229	0.0216
0.0	0.0	0.0	-1020.7254	-208.0073	NaN	NaN	0.1693	0.8893	0.0238	0.0203	0.0224	0.0228	0.0215
0.0	0.0	0.0	-3606.7254	852.9927	NaN	NaN	-0.3	0.8899	0.0235	0.0202	0.0224	0.0225	0.0213
0.0	0.0	0.0	-2034.7254	-2099.0073	NaN	NaN	0.5078	0.8897	0.0234	0.0204	0.0227	0.0224	0.0214
0.0	0.0	0.0	-2577.7254	-2237.0073	NaN	NaN	0.4646	0.8898	0.0232	0.0205	0.0229	0.0224	0.0213
0.0	0.0	0.0	-2082.7254	2016.9927	NaN	NaN	-0.3	0.8899	0.0232	0.0204	0.023	0.0224	0.0212
0.0	0.0	0.0	-2012.7254	934.9927	NaN	NaN	-0.3	0.8902	0.0231	0.0204	0.0229	0.0223	0.021
0.0	0.0	0.0	-31.7254	1324.9927	NaN	NaN	1.0245	0.8903	0.0232	0.0204	0.0229	0.0223	0.0209
0.0	0.0	0.0	-3370.7254	-2799.0073	NaN	NaN	0.4537	0.8908	0.0231	0.0204	0.0226	0.0222	0.0208
0.0	0.0	0.0	-2390.7254	-542.0073	NaN	NaN	0.1848	0.8899	0.0234	0.0206	0.0228	0.0225	0.0209
0.0	0.0	0.0	-951.7254	425.9927	NaN	NaN	-0.3	0.8909	0.0232	0.0204	0.0224	0.0224	0.0207
0.0	0.0	0.0	-2182.7254	514.9927	NaN	NaN	-0.3	0.8795	0.026	0.0218	0.0244	0.0251	0.0231
0.0	0.0	0.0	-806.7254	2165.9927	NaN	NaN	1.3	0.8988	0.0217	0.0183	0.0214	0.0217	0.0181
