# Supplementary material for: DeepFRET, a software for rapid and automated single-molecule FRET data classification using deep learning
Source: eLife. 2020 Nov 3;9:e60404. doi: 10.7554/eLife.60404 (PMC7609065; doi:10.7554/eLife.60404)
Supplement: Figure 4—source data 1. [file elife-60404-fig4-data1.zip › Figure 4-source data 1/Fig_S4a/Traces/traces_all_n294/Traces_Fig2d_4mMAc_mov4_combined_tif_pair31.txt]

Exported by DeepFRET
Date: 2020-08-26, 18:13
Video filename: None
FRET pair #31
Bleaches at 54
D-Dexc-bg	A-Dexc-bg	A-Aexc-bg	D-Dexc-rw	A-Dexc-rw	A-Aexc-rw	S	E	p_bleached	p_aggregated	p_noisy	p_scrambled	p_static	p_dynamic
0.0	0.0	0.0	23834.8075	11421.6591	NaN	NaN	0.324	0.0412	0.0439	0.036	0.0266	0.7754	0.0768
0.0	0.0	0.0	19332.8075	11064.6591	NaN	NaN	0.364	0.035	0.0404	0.0383	0.029	0.7741	0.0833
0.0	0.0	0.0	23589.8075	10060.6591	NaN	NaN	0.299	0.0355	0.0441	0.033	0.0251	0.7883	0.0741
0.0	0.0	0.0	23496.8075	12198.6591	NaN	NaN	0.3417	0.0328	0.0467	0.0375	0.0275	0.7762	0.0793
0.0	0.0	0.0	21649.8075	12823.6591	NaN	NaN	0.372	0.035	0.0467	0.0363	0.0261	0.7719	0.0839
0.0	0.0	0.0	20497.8075	11395.6591	NaN	NaN	0.3573	0.034	0.0473	0.0388	0.0268	0.7666	0.0865
0.0	0.0	0.0	19746.8075	12217.6591	NaN	NaN	0.3822	0.0372	0.0493	0.0402	0.0265	0.7529	0.0939
0.0	0.0	0.0	23913.8075	10416.6591	NaN	NaN	0.3034	0.036	0.0529	0.0442	0.028	0.744	0.0949
0.0	0.0	0.0	23247.8075	13646.6591	NaN	NaN	0.3699	0.0374	0.0529	0.0443	0.0272	0.738	0.1002
0.0	0.0	0.0	17836.8075	11704.6591	NaN	NaN	0.3962	0.0343	0.052	0.0448	0.0269	0.7455	0.0964
0.0	0.0	0.0	20403.8075	12289.6591	NaN	NaN	0.3759	0.0357	0.0492	0.0431	0.0254	0.745	0.1015
0.0	0.0	0.0	22700.8075	8930.6591	NaN	NaN	0.2823	0.0328	0.0471	0.0424	0.0245	0.7555	0.0977
0.0	0.0	0.0	19598.8075	8710.6591	NaN	NaN	0.3077	0.0336	0.0442	0.041	0.0232	0.755	0.1028
0.0	0.0	0.0	22667.8075	12724.6591	NaN	NaN	0.3595	0.0314	0.0434	0.0409	0.0229	0.7617	0.0996
0.0	0.0	0.0	19501.8075	9121.6591	NaN	NaN	0.3187	0.0317	0.0433	0.0414	0.0225	0.7579	0.1033
0.0	0.0	0.0	21548.8075	9295.6591	NaN	NaN	0.3014	0.0297	0.0444	0.043	0.0227	0.7588	0.1014
0.0	0.0	0.0	22169.8075	7793.6591	NaN	NaN	0.2601	0.0298	0.0468	0.0442	0.0233	0.7536	0.1022
0.0	0.0	0.0	21159.8075	14145.6591	NaN	NaN	0.4007	0.0286	0.0451	0.0419	0.023	0.7619	0.0996
0.0	0.0	0.0	24439.8075	8981.6591	NaN	NaN	0.2687	0.0286	0.0451	0.0405	0.0229	0.7652	0.0976
0.0	0.0	0.0	22524.8075	9499.6591	NaN	NaN	0.2966	0.0284	0.0443	0.0403	0.0229	0.7656	0.0984
0.0	0.0	0.0	22994.8075	11406.6591	NaN	NaN	0.3316	0.0279	0.0444	0.0405	0.0232	0.7665	0.0974
0.0	0.0	0.0	20928.8075	9203.6591	NaN	NaN	0.3054	0.0278	0.0444	0.0403	0.0232	0.7668	0.0974
0.0	0.0	0.0	19141.8075	11753.6591	NaN	NaN	0.3804	0.0275	0.0444	0.0402	0.0231	0.7688	0.096
0.0	0.0	0.0	22959.8075	12739.6591	NaN	NaN	0.3569	0.0277	0.0445	0.0403	0.0229	0.7672	0.0974
0.0	0.0	0.0	17700.8075	10708.6591	NaN	NaN	0.3769	0.0273	0.0449	0.0412	0.0231	0.7673	0.0963
0.0	0.0	0.0	20756.8075	9720.6591	NaN	NaN	0.3189	0.0278	0.0449	0.0417	0.0234	0.764	0.0983
0.0	0.0	0.0	18704.8075	10562.6591	NaN	NaN	0.3609	0.0276	0.0446	0.0418	0.0237	0.7643	0.0979
0.0	0.0	0.0	22690.8075	12418.6591	NaN	NaN	0.3537	0.028	0.0439	0.0414	0.0238	0.7633	0.0996
0.0	0.0	0.0	22663.8075	7608.6591	NaN	NaN	0.2513	0.0276	0.0431	0.0411	0.0239	0.7655	0.0988
0.0	0.0	0.0	23759.8075	7912.6591	NaN	NaN	0.2498	0.028	0.0423	0.0407	0.0238	0.7655	0.0998
0.0	0.0	0.0	21944.8075	10815.6591	NaN	NaN	0.3301	0.0278	0.0419	0.041	0.024	0.766	0.0992
0.0	0.0	0.0	20403.8075	13106.6591	NaN	NaN	0.3911	0.0278	0.0416	0.0406	0.0237	0.7679	0.0984
0.0	0.0	0.0	20631.8075	8426.6591	NaN	NaN	0.29	0.0273	0.0416	0.0405	0.0238	0.7709	0.0959
0.0	0.0	0.0	21431.8075	9530.6591	NaN	NaN	0.3078	0.0271	0.0419	0.0386	0.023	0.7775	0.0919
0.0	0.0	0.0	21100.8075	15674.6591	NaN	NaN	0.4262	0.026	0.0436	0.0383	0.023	0.7846	0.0846
0.0	0.0	0.0	18495.8075	10686.6591	NaN	NaN	0.3662	0.0262	0.0449	0.0369	0.0222	0.7904	0.0794
0.0	0.0	0.0	25163.8075	11068.6591	NaN	NaN	0.3055	0.026	0.0458	0.0368	0.022	0.7932	0.0761
0.0	0.0	0.0	20766.8075	13160.6591	NaN	NaN	0.3879	0.0264	0.0468	0.0372	0.0219	0.7925	0.0751
0.0	0.0	0.0	19963.8075	14363.6591	NaN	NaN	0.4184	0.0263	0.0485	0.0379	0.022	0.7927	0.0727
0.0	0.0	0.0	19752.8075	10819.6591	NaN	NaN	0.3539	0.0267	0.0495	0.0379	0.022	0.7925	0.0715
0.0	0.0	0.0	17829.8075	12597.6591	NaN	NaN	0.414	0.0266	0.052	0.039	0.0221	0.7899	0.0704
0.0	0.0	0.0	15167.8075	10079.6591	NaN	NaN	0.3992	0.0266	0.0543	0.0396	0.0226	0.788	0.0688
0.0	0.0	0.0	19610.8075	13146.6591	NaN	NaN	0.4013	0.0266	0.0559	0.0397	0.0224	0.7878	0.0676
0.0	0.0	0.0	22395.8075	11212.6591	NaN	NaN	0.3336	0.0267	0.0573	0.0409	0.0227	0.784	0.0684
0.0	0.0	0.0	19386.8075	10935.6591	NaN	NaN	0.3606	0.027	0.0585	0.0417	0.0228	0.7806	0.0694
0.0	0.0	0.0	20827.8075	12257.6591	NaN	NaN	0.3705	0.0279	0.0593	0.0421	0.0228	0.7767	0.0711
0.0	0.0	0.0	18590.8075	11910.6591	NaN	NaN	0.3905	0.0293	0.0588	0.0419	0.0222	0.774	0.0737
0.0	0.0	0.0	17932.8075	8508.6591	NaN	NaN	0.3218	0.0308	0.0567	0.0409	0.0217	0.7753	0.0746
0.0	0.0	0.0	16861.8075	12163.6591	NaN	NaN	0.4191	0.0327	0.054	0.0403	0.0215	0.7747	0.0767
0.0	0.0	0.0	21328.8075	11125.6591	NaN	NaN	0.3428	0.0357	0.0527	0.0393	0.0213	0.7731	0.0778
0.0	0.0	0.0	22298.8075	9095.6591	NaN	NaN	0.2897	0.0391	0.0508	0.0384	0.0214	0.7722	0.0781
0.0	0.0	0.0	20178.8075	14557.6591	NaN	NaN	0.4191	0.0448	0.0522	0.0387	0.0219	0.7653	0.0772
0.0	0.0	0.0	18435.8075	11299.6591	NaN	NaN	0.38	0.0589	0.0577	0.0399	0.0246	0.7493	0.0695
0.0	0.0	0.0	18970.8075	12698.6591	NaN	NaN	0.401	0.1553	0.0776	0.0434	0.0293	0.6328	0.0615
0.0	0.0	0.0	25831.8075	7084.6591	NaN	NaN	0.2152	0.6298	0.0718	0.0277	0.0287	0.1948	0.0472
0.0	0.0	0.0	32774.8075	1790.6591	NaN	NaN	0.0518	0.8213	0.0461	0.0199	0.021	0.0578	0.0338
0.0	0.0	0.0	30552.8075	3500.6591	NaN	NaN	0.1028	0.8451	0.0414	0.0179	0.0195	0.0438	0.0323
0.0	0.0	0.0	27057.8075	2992.6591	NaN	NaN	0.0996	0.8562	0.0423	0.0153	0.0181	0.0371	0.0309
0.0	0.0	0.0	27568.8075	7303.6591	NaN	NaN	0.2094	0.8458	0.0475	0.0155	0.0197	0.0377	0.0338
0.0	0.0	0.0	30243.8075	1937.6591	NaN	NaN	0.0602	0.8288	0.0534	0.016	0.0216	0.0418	0.0383
0.0	0.0	0.0	31741.8075	7055.6591	NaN	NaN	0.1819	0.8104	0.0592	0.0171	0.0232	0.0474	0.0427
0.0	0.0	0.0	28937.8075	2951.6591	NaN	NaN	0.0926	0.801	0.0638	0.0183	0.0238	0.0492	0.0439
0.0	0.0	0.0	32292.8075	7121.6591	NaN	NaN	0.1807	0.7981	0.0656	0.0193	0.0245	0.0491	0.0435
0.0	0.0	0.0	32418.8075	9754.6591	NaN	NaN	0.2313	0.7935	0.0664	0.0209	0.0255	0.0492	0.0445
0.0	0.0	0.0	29465.8075	6886.6591	NaN	NaN	0.1894	0.7904	0.0663	0.022	0.0265	0.0492	0.0456
0.0	0.0	0.0	33374.8075	6201.6591	NaN	NaN	0.1567	0.7818	0.0672	0.0235	0.0273	0.0511	0.0491
0.0	0.0	0.0	29690.8075	3345.6591	NaN	NaN	0.1013	0.7709	0.0692	0.0246	0.0288	0.0525	0.0541
0.0	0.0	0.0	32717.8075	3817.6591	NaN	NaN	0.1045	0.7625	0.0713	0.0262	0.0294	0.0542	0.0563
0.0	0.0	0.0	27852.8075	2755.6591	NaN	NaN	0.09	0.7469	0.0748	0.0274	0.0324	0.057	0.0615
0.0	0.0	0.0	27840.8075	7750.6591	NaN	NaN	0.2178	0.7493	0.0714	0.0273	0.0323	0.0593	0.0602
0.0	0.0	0.0	32177.8075	1670.6591	NaN	NaN	0.0494	0.7475	0.0707	0.0275	0.0335	0.0616	0.0592
0.0	0.0	0.0	32711.8075	5052.6591	NaN	NaN	0.1338	0.7525	0.0677	0.0269	0.033	0.0632	0.0567
0.0	0.0	0.0	34149.8075	4750.6591	NaN	NaN	0.1221	0.7551	0.0665	0.027	0.0329	0.0644	0.0541
0.0	0.0	0.0	29951.8075	4009.6591	NaN	NaN	0.1181	0.7573	0.0653	0.0269	0.0328	0.0655	0.0522
0.0	0.0	0.0	29004.8075	4421.6591	NaN	NaN	0.1323	0.7664	0.0634	0.0261	0.0317	0.064	0.0485
0.0	0.0	0.0	30547.8075	2733.6591	NaN	NaN	0.0821	0.7765	0.0609	0.0251	0.0308	0.0617	0.045
0.0	0.0	0.0	32652.8075	4058.6591	NaN	NaN	0.1106	0.791	0.0598	0.024	0.0287	0.0572	0.0392
0.0	0.0	0.0	28367.8075	1966.6591	NaN	NaN	0.0648	0.8013	0.0585	0.0229	0.0277	0.0542	0.0354
0.0	0.0	0.0	32757.8075	1431.6591	NaN	NaN	0.0419	0.8014	0.0598	0.0228	0.0278	0.0537	0.0344
0.0	0.0	0.0	30452.8075	8862.6591	NaN	NaN	0.2254	0.7978	0.061	0.0228	0.0286	0.0546	0.0352
0.0	0.0	0.0	32656.8075	5563.6591	NaN	NaN	0.1456	0.7965	0.0633	0.0232	0.0294	0.0539	0.0337
0.0	0.0	0.0	31277.8075	10432.6591	NaN	NaN	0.2501	0.7991	0.0627	0.0227	0.0298	0.0526	0.0331
0.0	0.0	0.0	26817.8075	5130.6591	NaN	NaN	0.1606	0.8054	0.0612	0.0221	0.0299	0.0504	0.0311
0.0	0.0	0.0	28061.8075	3800.6591	NaN	NaN	0.1193	0.8123	0.0603	0.0217	0.029	0.0477	0.0289
0.0	0.0	0.0	27063.8075	4010.6591	NaN	NaN	0.1291	0.8086	0.0622	0.0225	0.0297	0.0484	0.0286
0.0	0.0	0.0	36804.8075	8755.6591	NaN	NaN	0.1922	0.8078	0.0634	0.0229	0.0296	0.0483	0.028
0.0	0.0	0.0	33001.8075	6599.6591	NaN	NaN	0.1667	0.8018	0.0663	0.0239	0.0302	0.0496	0.0282
0.0	0.0	0.0	30088.8075	7501.6591	NaN	NaN	0.1996	0.7986	0.0678	0.0244	0.03	0.0508	0.0284
0.0	0.0	0.0	30083.8075	8202.6591	NaN	NaN	0.2142	0.7934	0.0693	0.0252	0.0309	0.0521	0.0291
0.0	0.0	0.0	35708.8075	5803.6591	NaN	NaN	0.1398	0.7864	0.0715	0.0259	0.0312	0.0543	0.0307
0.0	0.0	0.0	31209.8075	6381.6591	NaN	NaN	0.1698	0.7846	0.072	0.0261	0.0314	0.0549	0.0311
0.0	0.0	0.0	31156.8075	5794.6591	NaN	NaN	0.1568	0.776	0.0751	0.0271	0.0319	0.0579	0.032
0.0	0.0	0.0	28701.8075	5437.6591	NaN	NaN	0.1593	0.7655	0.0776	0.0279	0.0333	0.0612	0.0346
0.0	0.0	0.0	27300.8075	5142.6591	NaN	NaN	0.1585	0.7605	0.08	0.0285	0.0327	0.0631	0.0352
0.0	0.0	0.0	30827.8075	6168.6591	NaN	NaN	0.1667	0.7462	0.0829	0.0302	0.0342	0.069	0.0375
0.0	0.0	0.0	31944.8075	3368.6591	NaN	NaN	0.0954	0.7448	0.0853	0.0307	0.033	0.0687	0.0375
0.0	0.0	0.0	29146.8075	4819.6591	NaN	NaN	0.1419	0.7342	0.0869	0.0324	0.0339	0.0738	0.0389
0.0	0.0	0.0	29150.8075	7458.6591	NaN	NaN	0.2037	0.7248	0.0908	0.0337	0.0347	0.0756	0.0405
0.0	0.0	0.0	28358.8075	5225.6591	NaN	NaN	0.1556	0.7194	0.0908	0.0345	0.0348	0.0794	0.0411
0.0	0.0	0.0	27268.8075	3434.6591	NaN	NaN	0.1119	0.7163	0.0941	0.0349	0.0348	0.0787	0.0414
0.0	0.0	0.0	26508.8075	6972.6591	NaN	NaN	0.2083	0.7053	0.094	0.0365	0.036	0.0859	0.0424
0.0	0.0	0.0	25225.8075	5997.6591	NaN	NaN	0.1921	0.7003	0.0991	0.036	0.0366	0.0841	0.0439
0.0	0.0	0.0	28713.8075	4944.6591	NaN	NaN	0.1469	0.6983	0.0973	0.0357	0.0362	0.0892	0.0433
0.0	0.0	0.0	28460.8075	7167.6591	NaN	NaN	0.2012	0.6784	0.1059	0.036	0.0393	0.0942	0.0462
0.0	0.0	0.0	30894.8075	6003.6591	NaN	NaN	0.1627	0.6744	0.1094	0.0348	0.0386	0.0964	0.0464
0.0	0.0	0.0	27363.8075	6724.6591	NaN	NaN	0.1973	0.6614	0.1172	0.0338	0.0406	0.0979	0.049
0.0	0.0	0.0	29106.8075	2359.6591	NaN	NaN	0.075	0.6577	0.1195	0.0329	0.0403	0.1004	0.0492
0.0	0.0	0.0	24573.8075	4808.6591	NaN	NaN	0.1637	0.6542	0.1252	0.0317	0.0408	0.0971	0.051
0.0	0.0	0.0	28452.8075	6597.6591	NaN	NaN	0.1882	0.6447	0.1262	0.0318	0.0419	0.1027	0.0527
0.0	0.0	0.0	27674.8075	7421.6591	NaN	NaN	0.2115	0.6406	0.1306	0.0304	0.044	0.0989	0.0554
0.0	0.0	0.0	28138.8075	5140.6591	NaN	NaN	0.1545	0.6572	0.1238	0.0292	0.0423	0.0957	0.0518
0.0	0.0	0.0	31097.8075	1369.6591	NaN	NaN	0.0422	0.6552	0.1276	0.0292	0.0441	0.0907	0.0532
0.0	0.0	0.0	26613.8075	7657.6591	NaN	NaN	0.2234	0.6595	0.1227	0.0289	0.0446	0.0905	0.0536
0.0	0.0	0.0	26745.8075	4911.6591	NaN	NaN	0.1552	0.6571	0.1246	0.0287	0.0473	0.0868	0.0555
0.0	0.0	0.0	29165.8075	6637.6591	NaN	NaN	0.1854	0.6611	0.1192	0.0282	0.0485	0.0871	0.0559
0.0	0.0	0.0	28383.8075	4865.6591	NaN	NaN	0.1463	0.6601	0.1209	0.0277	0.051	0.0827	0.0575
0.0	0.0	0.0	33773.8075	4562.6591	NaN	NaN	0.119	0.6701	0.117	0.0272	0.0503	0.0786	0.0569
0.0	0.0	0.0	24449.8075	8924.6591	NaN	NaN	0.2674	0.6697	0.1169	0.0264	0.0524	0.075	0.0595
0.0	0.0	0.0	29007.8075	4205.6591	NaN	NaN	0.1266	0.6923	0.111	0.0244	0.0492	0.0677	0.0554
0.0	0.0	0.0	27983.8075	5283.6591	NaN	NaN	0.1588	0.7013	0.1087	0.0233	0.0487	0.0629	0.0551
0.0	0.0	0.0	30120.8075	7169.6591	NaN	NaN	0.1923	0.7093	0.1077	0.0225	0.0469	0.0592	0.0544
0.0	0.0	0.0	27926.8075	3684.6591	NaN	NaN	0.1166	0.7149	0.1071	0.0218	0.0465	0.0555	0.0542
0.0	0.0	0.0	28999.8075	5925.6591	NaN	NaN	0.1697	0.719	0.1075	0.0214	0.0448	0.0534	0.054
0.0	0.0	0.0	29392.8075	1930.6591	NaN	NaN	0.0616	0.7217	0.1068	0.0207	0.0447	0.0513	0.0547
0.0	0.0	0.0	27574.8075	4801.6591	NaN	NaN	0.1483	0.7311	0.1057	0.0199	0.042	0.0485	0.0528
0.0	0.0	0.0	27957.8075	3413.6591	NaN	NaN	0.1088	0.729	0.1062	0.0198	0.0422	0.0483	0.0545
0.0	0.0	0.0	26993.8075	5581.6591	NaN	NaN	0.1713	0.7334	0.1049	0.0191	0.041	0.0473	0.0543
0.0	0.0	0.0	27944.8075	4583.6591	NaN	NaN	0.1409	0.7464	0.101	0.0182	0.0385	0.0452	0.0508
0.0	0.0	0.0	29692.8075	5136.6591	NaN	NaN	0.1475	0.7428	0.1018	0.0181	0.0389	0.0459	0.0526
0.0	0.0	0.0	27117.8075	4154.6591	NaN	NaN	0.1329	0.7555	0.0977	0.0172	0.0365	0.044	0.0492
0.0	0.0	0.0	29875.8075	4549.6591	NaN	NaN	0.1322	0.7546	0.0971	0.017	0.0366	0.0443	0.0503
0.0	0.0	0.0	27735.8075	2996.6591	NaN	NaN	0.0975	0.7612	0.0937	0.0163	0.036	0.0437	0.0491
0.0	0.0	0.0	26479.8075	7578.6591	NaN	NaN	0.2225	0.7731	0.0886	0.0153	0.0346	0.042	0.0463
0.0	0.0	0.0	30772.8075	2878.6591	NaN	NaN	0.0855	0.7816	0.0845	0.0146	0.034	0.0406	0.0447
0.0	0.0	0.0	26981.8075	5165.6591	NaN	NaN	0.1607	0.7899	0.0804	0.0138	0.0334	0.0394	0.0431
0.0	0.0	0.0	29157.8075	5638.6591	NaN	NaN	0.162	0.7954	0.0783	0.0134	0.0326	0.0382	0.0421
0.0	0.0	0.0	27815.8075	2470.6591	NaN	NaN	0.0816	0.7942	0.0777	0.0131	0.0331	0.0385	0.0433
0.0	0.0	0.0	28812.8075	4930.6591	NaN	NaN	0.1461	0.802	0.0752	0.0126	0.0318	0.0369	0.0415
0.0	0.0	0.0	26747.8075	3973.6591	NaN	NaN	0.1293	0.7979	0.0752	0.0126	0.0331	0.0378	0.0434
0.0	0.0	0.0	29555.8075	2078.6591	NaN	NaN	0.0657	0.8066	0.0736	0.0124	0.0311	0.0358	0.0405
0.0	0.0	0.0	27485.8075	4796.6591	NaN	NaN	0.1486	0.8036	0.0736	0.0125	0.0319	0.0362	0.0421
0.0	0.0	0.0	28135.8075	3283.6591	NaN	NaN	0.1045	0.8062	0.0732	0.0125	0.0313	0.0355	0.0414
0.0	0.0	0.0	26953.8075	6648.6591	NaN	NaN	0.1979	0.8058	0.0731	0.0125	0.0315	0.0353	0.0418
0.0	0.0	0.0	30273.8075	5124.6591	NaN	NaN	0.1448	0.8052	0.0729	0.0126	0.0317	0.0353	0.0423
0.0	0.0	0.0	30515.8075	3231.6591	NaN	NaN	0.0958	0.8101	0.0708	0.0124	0.0314	0.0343	0.041
0.0	0.0	0.0	27601.8075	6494.6591	NaN	NaN	0.1905	0.8143	0.069	0.0124	0.0312	0.0336	0.0396
0.0	0.0	0.0	27498.8075	1134.6591	NaN	NaN	0.0396	0.8149	0.0683	0.0125	0.0314	0.0332	0.0397
0.0	0.0	0.0	27569.8075	5848.6591	NaN	NaN	0.175	0.8157	0.0676	0.0125	0.0315	0.0331	0.0396
0.0	0.0	0.0	32603.8075	3425.6591	NaN	NaN	0.0951	0.8144	0.0672	0.0127	0.032	0.0332	0.0406
0.0	0.0	0.0	32544.8075	6147.6591	NaN	NaN	0.1589	0.8142	0.0665	0.0128	0.0325	0.0332	0.0409
0.0	0.0	0.0	27790.8075	7027.6591	NaN	NaN	0.2018	0.8123	0.0662	0.0129	0.0335	0.0334	0.0418
0.0	0.0	0.0	28954.8075	7029.6591	NaN	NaN	0.1954	0.8093	0.0664	0.013	0.0347	0.0337	0.043
0.0	0.0	0.0	25702.8075	4219.6591	NaN	NaN	0.141	0.8141	0.0645	0.0129	0.0341	0.0333	0.041
0.0	0.0	0.0	30247.8075	3334.6591	NaN	NaN	0.0993	0.8142	0.0633	0.013	0.0348	0.0336	0.0412
0.0	0.0	0.0	31663.8075	4945.6591	NaN	NaN	0.1351	0.8124	0.0636	0.013	0.0355	0.0337	0.0418
0.0	0.0	0.0	32469.8075	3103.6591	NaN	NaN	0.0872	0.8137	0.0625	0.0129	0.0356	0.0338	0.0415
0.0	0.0	0.0	31552.8075	4053.6591	NaN	NaN	0.1138	0.8124	0.0618	0.0129	0.0366	0.0342	0.042
0.0	0.0	0.0	24900.8075	3434.6591	NaN	NaN	0.1212	0.8108	0.0624	0.0129	0.0372	0.0343	0.0425
0.0	0.0	0.0	33985.8075	4227.6591	NaN	NaN	0.1106	0.8161	0.0599	0.0127	0.0361	0.034	0.0412
0.0	0.0	0.0	31912.8075	5651.6591	NaN	NaN	0.1505	0.8089	0.0615	0.0129	0.0385	0.0348	0.0434
0.0	0.0	0.0	29756.8075	6791.6591	NaN	NaN	0.1858	0.8158	0.0588	0.0125	0.0373	0.0344	0.0411
0.0	0.0	0.0	33963.8075	8289.6591	NaN	NaN	0.1962	0.8084	0.0601	0.0128	0.0401	0.0355	0.0431
0.0	0.0	0.0	30094.8075	4096.6591	NaN	NaN	0.1198	0.8124	0.0593	0.0126	0.0391	0.0352	0.0414
0.0	0.0	0.0	27426.8075	2075.6591	NaN	NaN	0.0704	0.8106	0.0594	0.0127	0.0401	0.0358	0.0414
0.0	0.0	0.0	30347.8075	3336.6591	NaN	NaN	0.0991	0.8106	0.0597	0.0126	0.0399	0.036	0.0412
0.0	0.0	0.0	29518.8075	1894.6591	NaN	NaN	0.0603	0.8111	0.0599	0.0126	0.0397	0.0362	0.0405
0.0	0.0	0.0	31995.8075	3706.6591	NaN	NaN	0.1038	0.8099	0.0603	0.0127	0.0402	0.0367	0.0401
0.0	0.0	0.0	28775.8075	5397.6591	NaN	NaN	0.1579	0.8042	0.0618	0.013	0.0419	0.0379	0.0411
0.0	0.0	0.0	31799.8075	4543.6591	NaN	NaN	0.125	0.8056	0.0628	0.0131	0.0408	0.0378	0.0399
0.0	0.0	0.0	27035.8075	4226.6591	NaN	NaN	0.1352	0.8013	0.0644	0.0135	0.0418	0.0388	0.0402
0.0	0.0	0.0	22670.8075	5755.6591	NaN	NaN	0.2025	0.8036	0.0647	0.0135	0.0405	0.039	0.0386
0.0	0.0	0.0	32819.8075	3287.6591	NaN	NaN	0.0911	0.8027	0.0658	0.0138	0.0404	0.0391	0.038
0.0	0.0	0.0	28350.8075	6429.6591	NaN	NaN	0.1849	0.8004	0.0673	0.014	0.0403	0.0399	0.038
0.0	0.0	0.0	29177.8075	3614.6591	NaN	NaN	0.1102	0.8081	0.0663	0.0139	0.0376	0.0392	0.0348
0.0	0.0	0.0	29684.8075	1220.6591	NaN	NaN	0.0395	0.8014	0.068	0.0143	0.0391	0.0405	0.0366
0.0	0.0	0.0	29810.8075	4530.6591	NaN	NaN	0.1319	0.8023	0.069	0.0144	0.0379	0.0408	0.0355
0.0	0.0	0.0	33397.8075	4860.6591	NaN	NaN	0.127	0.8003	0.0701	0.0147	0.038	0.0411	0.0358
0.0	0.0	0.0	30555.8075	2357.6591	NaN	NaN	0.0716	0.7996	0.0713	0.0148	0.0375	0.0411	0.0356
0.0	0.0	0.0	25306.8075	6605.6591	NaN	NaN	0.207	0.7994	0.0717	0.015	0.0373	0.0413	0.0353
0.0	0.0	0.0	33808.8075	5672.6591	NaN	NaN	0.1437	0.7943	0.0739	0.0153	0.038	0.0418	0.0366
0.0	0.0	0.0	28814.8075	7137.6591	NaN	NaN	0.1985	0.7918	0.076	0.0156	0.0382	0.0418	0.0366
0.0	0.0	0.0	29368.8075	4948.6591	NaN	NaN	0.1442	0.7944	0.0756	0.0156	0.0375	0.0414	0.0355
0.0	0.0	0.0	28214.8075	5647.6591	NaN	NaN	0.1668	0.7886	0.0768	0.0158	0.0392	0.0423	0.0373
0.0	0.0	0.0	24221.8075	3103.6591	NaN	NaN	0.1136	0.7925	0.078	0.0157	0.0373	0.0408	0.0357
0.0	0.0	0.0	24253.8075	6079.6591	NaN	NaN	0.2004	0.7862	0.0793	0.0162	0.0388	0.0425	0.0371
0.0	0.0	0.0	25689.8075	3997.6591	NaN	NaN	0.1347	0.7804	0.0819	0.0167	0.0395	0.0434	0.0382
0.0	0.0	0.0	26129.8075	3064.6591	NaN	NaN	0.105	0.7792	0.0826	0.0167	0.0397	0.0434	0.0385
0.0	0.0	0.0	28346.8075	5681.6591	NaN	NaN	0.167	0.7765	0.0834	0.017	0.0401	0.0443	0.0386
0.0	0.0	0.0	26805.8075	979.6591	NaN	NaN	0.0353	0.7728	0.0855	0.0172	0.041	0.044	0.0396
0.0	0.0	0.0	25765.8075	3067.6591	NaN	NaN	0.1064	0.7788	0.0844	0.0169	0.0394	0.0428	0.0377
0.0	0.0	0.0	30117.8075	5320.6591	NaN	NaN	0.1501	0.7685	0.0868	0.0177	0.0421	0.0445	0.0405
0.0	0.0	0.0	25696.8075	5194.6591	NaN	NaN	0.1682	0.7699	0.0877	0.0175	0.0419	0.043	0.04
0.0	0.0	0.0	27536.8075	7787.6591	NaN	NaN	0.2205	0.768	0.0881	0.0179	0.0426	0.0436	0.0399
0.0	0.0	0.0	31253.8075	5762.6591	NaN	NaN	0.1557	0.7572	0.0908	0.0184	0.0462	0.0444	0.0429
0.0	0.0	0.0	23168.8075	3822.6591	NaN	NaN	0.1416	0.7599	0.091	0.0182	0.0462	0.0431	0.0416
0.0	0.0	0.0	25737.8075	5530.6591	NaN	NaN	0.1769	0.7575	0.091	0.0185	0.0474	0.0435	0.042
0.0	0.0	0.0	25310.8075	4068.6591	NaN	NaN	0.1385	0.7505	0.0931	0.0189	0.05	0.0437	0.0438
0.0	0.0	0.0	23388.8075	6820.6591	NaN	NaN	0.2258	0.7596	0.0906	0.0183	0.0479	0.0423	0.0413
0.0	0.0	0.0	25358.8075	4935.6591	NaN	NaN	0.1629	0.7564	0.0906	0.0186	0.0498	0.0428	0.0419
0.0	0.0	0.0	26330.8075	7848.6591	NaN	NaN	0.2296	0.7548	0.092	0.0188	0.0496	0.0428	0.042
0.0	0.0	0.0	27481.8075	5435.6591	NaN	NaN	0.1651	0.7531	0.0931	0.0189	0.0503	0.0425	0.0421
0.0	0.0	0.0	28054.8075	7400.6591	NaN	NaN	0.2087	0.7527	0.0931	0.0191	0.0502	0.0431	0.0419
0.0	0.0	0.0	27922.8075	2812.6591	NaN	NaN	0.0915	0.7497	0.0947	0.0193	0.051	0.0427	0.0427
0.0	0.0	0.0	28103.8075	3668.6591	NaN	NaN	0.1155	0.7561	0.0934	0.0188	0.0487	0.042	0.0411
0.0	0.0	0.0	25316.8075	4066.6591	NaN	NaN	0.1384	0.7522	0.0956	0.0192	0.049	0.0423	0.0418
0.0	0.0	0.0	26578.8075	6001.6591	NaN	NaN	0.1842	0.7505	0.0978	0.0194	0.048	0.0421	0.0422
0.0	0.0	0.0	24200.8075	5538.6591	NaN	NaN	0.1862	0.7457	0.1001	0.0199	0.0486	0.0428	0.0428
0.0	0.0	0.0	31451.8075	7624.6591	NaN	NaN	0.1951	0.7434	0.1023	0.0202	0.0481	0.0427	0.0434
0.0	0.0	0.0	25128.8075	1533.6591	NaN	NaN	0.0575	0.7435	0.103	0.02	0.048	0.0422	0.0432
0.0	0.0	0.0	29962.8075	4944.6591	NaN	NaN	0.1417	0.7472	0.1043	0.02	0.0451	0.0411	0.0422
0.0	0.0	0.0	26400.8075	2270.6591	NaN	NaN	0.0792	0.7401	0.1062	0.0204	0.047	0.0419	0.0444
0.0	0.0	0.0	26373.8075	4608.6591	NaN	NaN	0.1488	0.7426	0.1095	0.0205	0.0436	0.0406	0.0432
0.0	0.0	0.0	27619.8075	4083.6591	NaN	NaN	0.1288	0.7316	0.1136	0.0217	0.0453	0.0421	0.0457
0.0	0.0	0.0	28080.8075	6723.6591	NaN	NaN	0.1932	0.7266	0.1188	0.0222	0.0439	0.042	0.0466
0.0	0.0	0.0	26948.8075	4628.6591	NaN	NaN	0.1466	0.7266	0.1193	0.0224	0.0435	0.0421	0.0462
0.0	0.0	0.0	24914.8075	3800.6591	NaN	NaN	0.1324	0.7229	0.1218	0.0228	0.0429	0.0428	0.0467
0.0	0.0	0.0	28015.8075	2664.6591	NaN	NaN	0.0869	0.72	0.1243	0.0233	0.0422	0.0432	0.047
0.0	0.0	0.0	26771.8075	4852.6591	NaN	NaN	0.1534	0.7151	0.1261	0.0237	0.0424	0.0447	0.0481
0.0	0.0	0.0	27781.8075	3287.6591	NaN	NaN	0.1058	0.7155	0.1267	0.0237	0.0413	0.0454	0.0474
0.0	0.0	0.0	27308.8075	4493.6591	NaN	NaN	0.1413	0.7082	0.1298	0.0244	0.0416	0.0475	0.0484
0.0	0.0	0.0	33164.8075	2662.6591	NaN	NaN	0.0743	0.7012	0.1348	0.0251	0.0414	0.0483	0.0492
0.0	0.0	0.0	27829.8075	7822.6591	NaN	NaN	0.2194	0.6933	0.138	0.0259	0.0421	0.0497	0.0509
0.0	0.0	0.0	25751.8075	5013.6591	NaN	NaN	0.163	0.6865	0.1422	0.0266	0.0426	0.0501	0.052
0.0	0.0	0.0	25058.8075	5017.6591	NaN	NaN	0.1668	0.6824	0.1429	0.0267	0.0436	0.0512	0.0532
0.0	0.0	0.0	28639.8075	5482.6591	NaN	NaN	0.1607	0.6773	0.1455	0.0272	0.0441	0.0512	0.0546
0.0	0.0	0.0	23996.8075	5190.6591	NaN	NaN	0.1778	0.6778	0.1431	0.0268	0.0454	0.0515	0.0555
0.0	0.0	0.0	25933.8075	7221.6591	NaN	NaN	0.2178	0.6781	0.1423	0.0265	0.0458	0.0515	0.0557
0.0	0.0	0.0	28078.8075	7817.6591	NaN	NaN	0.2178	0.6765	0.1406	0.026	0.0476	0.0521	0.0573
0.0	0.0	0.0	25266.8075	1646.6591	NaN	NaN	0.0612	0.6845	0.1399	0.0251	0.0459	0.0503	0.0542
0.0	0.0	0.0	28203.8075	4905.6591	NaN	NaN	0.1482	0.6818	0.1403	0.0253	0.0471	0.0505	0.0549
0.0	0.0	0.0	26828.8075	5217.6591	NaN	NaN	0.1628	0.6756	0.1433	0.0256	0.0486	0.0495	0.0573
0.0	0.0	0.0	27237.8075	2988.6591	NaN	NaN	0.0989	0.6809	0.143	0.0251	0.0481	0.0474	0.0556
0.0	0.0	0.0	27187.8075	3236.6591	NaN	NaN	0.1064	0.6774	0.1425	0.0252	0.0506	0.0476	0.0567
0.0	0.0	0.0	31579.8075	2741.6591	NaN	NaN	0.0799	0.6768	0.1435	0.0251	0.0516	0.0457	0.0574
0.0	0.0	0.0	27531.8075	3096.6591	NaN	NaN	0.1011	0.6785	0.1425	0.0248	0.0529	0.0443	0.057
0.0	0.0	0.0	27293.8075	6137.6591	NaN	NaN	0.1836	0.6769	0.1413	0.0246	0.055	0.0436	0.0586
0.0	0.0	0.0	23337.8075	5259.6591	NaN	NaN	0.1839	0.68	0.1382	0.0241	0.0566	0.0429	0.0583
0.0	0.0	0.0	23780.8075	4396.6591	NaN	NaN	0.156	0.6832	0.1369	0.0236	0.0564	0.0424	0.0574
0.0	0.0	0.0	30143.8075	3236.6591	NaN	NaN	0.097	0.684	0.136	0.0234	0.0569	0.0421	0.0576
0.0	0.0	0.0	30357.8075	4624.6591	NaN	NaN	0.1322	0.6854	0.1362	0.0233	0.0562	0.042	0.057
0.0	0.0	0.0	30200.8075	3027.6591	NaN	NaN	0.0911	0.6908	0.1351	0.0228	0.0553	0.0406	0.0554
0.0	0.0	0.0	22720.8075	4110.6591	NaN	NaN	0.1532	0.6899	0.1355	0.0229	0.0556	0.0408	0.0553
0.0	0.0	0.0	25361.8075	4282.6591	NaN	NaN	0.1445	0.6891	0.1392	0.0232	0.0535	0.0399	0.0551
0.0	0.0	0.0	28462.8075	3710.6591	NaN	NaN	0.1153	0.6872	0.1407	0.0235	0.0528	0.0402	0.0556
0.0	0.0	0.0	24600.8075	6814.6591	NaN	NaN	0.2169	0.6889	0.1399	0.0234	0.0519	0.0405	0.0554
0.0	0.0	0.0	26180.8075	2034.6591	NaN	NaN	0.0721	0.6955	0.1375	0.0227	0.0503	0.0398	0.0542
0.0	0.0	0.0	27258.8075	5933.6591	NaN	NaN	0.1788	0.6968	0.1376	0.0228	0.0486	0.04	0.0541
0.0	0.0	0.0	25442.8075	2110.6591	NaN	NaN	0.0766	0.705	0.1349	0.0222	0.0462	0.0394	0.0524
0.0	0.0	0.0	23331.8075	2931.6591	NaN	NaN	0.1116	0.7063	0.1343	0.0222	0.0449	0.0401	0.0521
0.0	0.0	0.0	26693.8075	6864.6591	NaN	NaN	0.2046	0.6999	0.1373	0.0227	0.0445	0.0408	0.0547
0.0	0.0	0.0	28084.8075	2531.6591	NaN	NaN	0.0827	0.7053	0.1346	0.0221	0.043	0.0411	0.054
0.0	0.0	0.0	26673.8075	4847.6591	NaN	NaN	0.1538	0.7075	0.1332	0.0221	0.0414	0.0422	0.0535
0.0	0.0	0.0	26988.8075	2373.6591	NaN	NaN	0.0808	0.7023	0.1335	0.0223	0.0417	0.0442	0.056
0.0	0.0	0.0	28213.8075	4778.6591	NaN	NaN	0.1448	0.7002	0.1369	0.0226	0.0395	0.0452	0.0557
0.0	0.0	0.0	31447.8075	4736.6591	NaN	NaN	0.1309	0.6864	0.1442	0.024	0.0398	0.0477	0.0579
0.0	0.0	0.0	25975.8075	5521.6591	NaN	NaN	0.1753	0.6732	0.1517	0.0252	0.0409	0.0501	0.0589
0.0	0.0	0.0	28273.8075	7915.6591	NaN	NaN	0.2187	0.6581	0.1623	0.0268	0.0418	0.0515	0.0595
0.0	0.0	0.0	31384.8075	5485.6591	NaN	NaN	0.1488	0.6451	0.1684	0.028	0.0433	0.0543	0.0608
0.0	0.0	0.0	28030.8075	1234.6591	NaN	NaN	0.0422	0.6392	0.1728	0.0285	0.0433	0.0554	0.0608
0.0	0.0	0.0	25847.8075	6240.6591	NaN	NaN	0.1945	0.6341	0.1736	0.0292	0.0439	0.0585	0.0607
0.0	0.0	0.0	27269.8075	4357.6591	NaN	NaN	0.1378	0.6178	0.1808	0.0304	0.0459	0.061	0.0641
0.0	0.0	0.0	25756.8075	6310.6591	NaN	NaN	0.1968	0.6108	0.1853	0.031	0.0463	0.0619	0.0648
0.0	0.0	0.0	22807.8075	2263.6591	NaN	NaN	0.0903	0.606	0.1885	0.0318	0.0463	0.0633	0.0641
0.0	0.0	0.0	26287.8075	1342.6591	NaN	NaN	0.0486	0.5905	0.1998	0.0335	0.0465	0.0632	0.0665
0.0	0.0	0.0	25623.8075	813.6591	NaN	NaN	0.0308	0.5725	0.2136	0.0354	0.0466	0.0618	0.0701
0.0	0.0	0.0	30172.8075	2298.6591	NaN	NaN	0.0708	0.5573	0.2229	0.037	0.0475	0.0607	0.0747
0.0	0.0	0.0	26962.8075	3271.6591	NaN	NaN	0.1082	0.5479	0.2263	0.0379	0.0488	0.0596	0.0795
0.0	0.0	0.0	25658.8075	7168.6591	NaN	NaN	0.2184	0.542	0.2283	0.0379	0.0501	0.0581	0.0836
0.0	0.0	0.0	26238.8075	5868.6591	NaN	NaN	0.1828	0.5406	0.2281	0.0372	0.051	0.0562	0.0868
0.0	0.0	0.0	25874.8075	1969.6591	NaN	NaN	0.0707	0.5473	0.225	0.0355	0.0507	0.054	0.0874
0.0	0.0	0.0	24300.8075	6019.6591	NaN	NaN	0.1985	0.5523	0.2216	0.0346	0.0509	0.0523	0.0883
0.0	0.0	0.0	23853.8075	3333.6591	NaN	NaN	0.1226	0.5657	0.2156	0.0329	0.05	0.0499	0.0859
0.0	0.0	0.0	25870.8075	5577.6591	NaN	NaN	0.1774	0.5831	0.2078	0.0316	0.0486	0.0475	0.0814
0.0	0.0	0.0	26044.8075	2211.6591	NaN	NaN	0.0783	0.6018	0.1994	0.0303	0.047	0.0455	0.076
0.0	0.0	0.0	30058.8075	2361.6591	NaN	NaN	0.0728	0.6167	0.1937	0.0293	0.045	0.0437	0.0716
0.0	0.0	0.0	29366.8075	4605.6591	NaN	NaN	0.1356	0.6256	0.1886	0.0288	0.0443	0.0429	0.0699
0.0	0.0	0.0	22615.8075	5598.6591	NaN	NaN	0.1984	0.6408	0.1806	0.0277	0.0429	0.0423	0.0657
0.0	0.0	0.0	28307.8075	3541.6591	NaN	NaN	0.1112	0.6555	0.1726	0.0267	0.0412	0.0426	0.0614
0.0	0.0	0.0	29447.8075	2812.6591	NaN	NaN	0.0872	0.6664	0.1663	0.0256	0.0394	0.0439	0.0584
0.0	0.0	0.0	30083.8075	2042.6591	NaN	NaN	0.0636	0.6769	0.1601	0.0245	0.0374	0.0455	0.0555
0.0	0.0	0.0	27275.8075	3062.6591	NaN	NaN	0.1009	0.6847	0.1494	0.0237	0.038	0.0493	0.0548
0.0	0.0	0.0	24097.8075	6042.6591	NaN	NaN	0.2005	0.6884	0.1399	0.0233	0.0386	0.0548	0.0549
0.0	0.0	0.0	25597.8075	1283.6591	NaN	NaN	0.0478	0.6903	0.1303	0.0232	0.0389	0.0629	0.0544
0.0	0.0	0.0	27910.8075	5503.6591	NaN	NaN	0.1647	0.687	0.1212	0.0238	0.0394	0.0739	0.0547
0.0	0.0	0.0	22394.8075	5167.6591	NaN	NaN	0.1875	0.6873	0.1122	0.0236	0.0398	0.0827	0.0543
0.0	0.0	0.0	24537.8075	2077.6591	NaN	NaN	0.0781	0.691	0.1041	0.0233	0.0386	0.0911	0.0519
0.0	0.0	0.0	27170.8075	4071.6591	NaN	NaN	0.1303	0.6751	0.0986	0.0244	0.0407	0.1078	0.0534
0.0	0.0	0.0	25131.8075	6523.6591	NaN	NaN	0.2061	0.6664	0.0951	0.0247	0.0416	0.1189	0.0534
0.0	0.0	0.0	25002.8075	4633.6591	NaN	NaN	0.1563	0.6591	0.0923	0.0249	0.0419	0.1289	0.0529
0.0	0.0	0.0	28465.8075	6065.6591	NaN	NaN	0.1757	0.6478	0.0892	0.0255	0.0433	0.141	0.0532
0.0	0.0	0.0	26945.8075	5102.6591	NaN	NaN	0.1592	0.6443	0.0881	0.0254	0.0437	0.1463	0.0523
0.0	0.0	0.0	25805.8075	4372.6591	NaN	NaN	0.1449	0.6383	0.087	0.0256	0.0443	0.1531	0.0518
0.0	0.0	0.0	26399.8075	2016.6591	NaN	NaN	0.071	0.6295	0.0866	0.026	0.0455	0.1601	0.0522
0.0	0.0	0.0	27745.8075	4524.6591	NaN	NaN	0.1402	0.6288	0.0873	0.026	0.0457	0.1601	0.0521
0.0	0.0	0.0	29045.8075	3721.6591	NaN	NaN	0.1136	0.6285	0.0889	0.0261	0.0459	0.1588	0.0518
0.0	0.0	0.0	24759.8075	3389.6591	NaN	NaN	0.1204	0.6319	0.0906	0.026	0.0454	0.1548	0.0512
0.0	0.0	0.0	21367.8075	3483.6591	NaN	NaN	0.1402	0.6355	0.0926	0.0259	0.0453	0.1495	0.0511
0.0	0.0	0.0	21730.8075	2634.6591	NaN	NaN	0.1081	0.642	0.0943	0.0257	0.0448	0.1423	0.0508
0.0	0.0	0.0	25453.8075	2131.6591	NaN	NaN	0.0773	0.6468	0.0956	0.0256	0.0446	0.1365	0.051
0.0	0.0	0.0	25985.8075	6573.6591	NaN	NaN	0.2019	0.653	0.0962	0.0253	0.0439	0.1302	0.0513
0.0	0.0	0.0	23760.8075	2679.6591	NaN	NaN	0.1013	0.662	0.0975	0.0248	0.0429	0.1228	0.05
0.0	0.0	0.0	22621.8075	2092.6591	NaN	NaN	0.0847	0.6681	0.0985	0.0245	0.0421	0.1174	0.0493
0.0	0.0	0.0	23003.8075	599.6591	NaN	NaN	0.0254	0.6686	0.0974	0.0246	0.0422	0.1167	0.0506
0.0	0.0	0.0	22041.8075	6715.6591	NaN	NaN	0.2335	0.6671	0.0963	0.0247	0.0425	0.1173	0.052
0.0	0.0	0.0	29198.8075	2660.6591	NaN	NaN	0.0835	0.6707	0.0958	0.0246	0.0424	0.1134	0.0531
0.0	0.0	0.0	24057.8075	2217.6591	NaN	NaN	0.0844	0.6719	0.0935	0.0249	0.0423	0.1137	0.0537
0.0	0.0	0.0	21039.8075	4189.6591	NaN	NaN	0.1661	0.6772	0.094	0.0248	0.0415	0.1084	0.0542
0.0	0.0	0.0	24521.8075	4042.6591	NaN	NaN	0.1415	0.6797	0.0938	0.025	0.0412	0.106	0.0543
0.0	0.0	0.0	25206.8075	-60.3409	NaN	NaN	-0.0024	0.6816	0.0942	0.0251	0.041	0.1036	0.0545
0.0	0.0	0.0	26512.8075	5209.6591	NaN	NaN	0.1642	0.6812	0.0943	0.0254	0.041	0.1033	0.0548
0.0	0.0	0.0	27382.8075	4390.6591	NaN	NaN	0.1382	0.6836	0.0954	0.0253	0.0406	0.1	0.0551
0.0	0.0	0.0	27992.8075	4868.6591	NaN	NaN	0.1482	0.6868	0.0966	0.0252	0.0401	0.0962	0.0551
0.0	0.0	0.0	22366.8075	1642.6591	NaN	NaN	0.0684	0.6898	0.0962	0.025	0.0396	0.0943	0.0551
0.0	0.0	0.0	24475.8075	4111.6591	NaN	NaN	0.1438	0.6967	0.0972	0.0245	0.0382	0.0889	0.0546
0.0	0.0	0.0	27640.8075	3840.6591	NaN	NaN	0.122	0.7012	0.0972	0.024	0.0375	0.0857	0.0545
0.0	0.0	0.0	26403.8075	5261.6591	NaN	NaN	0.1662	0.7063	0.0967	0.0235	0.0367	0.0827	0.0541
0.0	0.0	0.0	22764.8075	4601.6591	NaN	NaN	0.1681	0.711	0.0954	0.023	0.0361	0.0814	0.0531
0.0	0.0	0.0	27729.8075	2881.6591	NaN	NaN	0.0941	0.7168	0.0939	0.0224	0.0353	0.0795	0.0521
0.0	0.0	0.0	27590.8075	2772.6591	NaN	NaN	0.0913	0.7236	0.0908	0.0217	0.0345	0.0786	0.0507
0.0	0.0	0.0	23989.8075	3324.6591	NaN	NaN	0.1217	0.7297	0.0869	0.0212	0.0336	0.0795	0.0491
0.0	0.0	0.0	26746.8075	3308.6591	NaN	NaN	0.1101	0.7344	0.0828	0.021	0.0332	0.0805	0.048
0.0	0.0	0.0	21610.8075	5104.6591	NaN	NaN	0.1911	0.7404	0.0779	0.0207	0.0327	0.082	0.0463
0.0	0.0	0.0	27257.8075	5471.6591	NaN	NaN	0.1672	0.7517	0.0733	0.0199	0.0309	0.0808	0.0435
0.0	0.0	0.0	29887.8075	5522.6591	NaN	NaN	0.156	0.7562	0.0706	0.0198	0.0301	0.0815	0.0419
0.0	0.0	0.0	27799.8075	6720.6591	NaN	NaN	0.1947	0.7585	0.0694	0.0199	0.0297	0.0812	0.0412
0.0	0.0	0.0	26288.8075	5458.6591	NaN	NaN	0.1719	0.7615	0.0684	0.0199	0.0295	0.0805	0.0403
0.0	0.0	0.0	25223.8075	4162.6591	NaN	NaN	0.1417	0.7683	0.068	0.0196	0.0283	0.0774	0.0383
0.0	0.0	0.0	29858.8075	2835.6591	NaN	NaN	0.0867	0.7762	0.068	0.0192	0.0273	0.0725	0.037
0.0	0.0	0.0	25076.8075	2998.6591	NaN	NaN	0.1068	0.7747	0.0694	0.0193	0.0275	0.0719	0.0372
0.0	0.0	0.0	24917.8075	8062.6591	NaN	NaN	0.2445	0.7854	0.0685	0.018	0.0262	0.066	0.0358
0.0	0.0	0.0	27336.8075	-67.3409	NaN	NaN	-0.0025	0.7655	0.0741	0.0195	0.0294	0.0729	0.0386
0.0	0.0	0.0	25502.8075	640.6591	NaN	NaN	0.0245	0.7637	0.0845	0.0195	0.0272	0.0648	0.0404
0.0	0.0	0.0	24487.8075	6160.6591	NaN	NaN	0.201	0.6636	0.1249	0.0289	0.0303	0.102	0.0502
0.0	0.0	0.0	16430.8075	3693.6591	NaN	NaN	0.1835	0.8049	0.0715	0.0197	0.0235	0.0497	0.0306
0.0	0.0	0.0	-435.1925	-3899.3409	NaN	NaN	0.8996	0.8929	0.0219	0.0171	0.0194	0.0246	0.024
0.0	0.0	0.0	-1825.1925	94.6591	NaN	NaN	-0.0547	0.9014	0.022	0.0189	0.0186	0.02	0.0191
0.0	0.0	0.0	241.8075	-572.3409	NaN	NaN	1.3	0.8924	0.0245	0.0207	0.0207	0.0209	0.0208
0.0	0.0	0.0	-163.1925	-155.3409	NaN	NaN	0.4877	0.8883	0.0252	0.0213	0.0221	0.0215	0.0217
0.0	0.0	0.0	-1261.1925	-2531.3409	NaN	NaN	0.6675	0.887	0.025	0.0216	0.0229	0.0216	0.022
0.0	0.0	0.0	-774.1925	1185.6591	NaN	NaN	1.3	0.8854	0.0246	0.0219	0.0237	0.0222	0.0223
0.0	0.0	0.0	-2462.1925	1586.6591	NaN	NaN	-0.3	0.8853	0.0241	0.0219	0.0239	0.0225	0.0224
0.0	0.0	0.0	711.8075	2747.6591	NaN	NaN	0.7942	0.8858	0.0235	0.0218	0.0236	0.0226	0.0226
0.0	0.0	0.0	-1454.1925	-692.3409	NaN	NaN	0.3225	0.8862	0.0234	0.0219	0.0233	0.0225	0.0228
0.0	0.0	0.0	-1432.1925	-1164.3409	NaN	NaN	0.4484	0.8865	0.023	0.0221	0.0231	0.0225	0.0228
0.0	0.0	0.0	-1345.1925	-296.3409	NaN	NaN	0.1805	0.8876	0.0225	0.0221	0.0229	0.0224	0.0225
0.0	0.0	0.0	-1779.1925	406.6591	NaN	NaN	-0.2963	0.8889	0.022	0.022	0.0227	0.0224	0.0221
0.0	0.0	0.0	-1825.1925	-1152.3409	NaN	NaN	0.387	0.8892	0.0221	0.022	0.0226	0.0222	0.022
0.0	0.0	0.0	-1069.1925	-1566.3409	NaN	NaN	0.5943	0.8894	0.022	0.022	0.0226	0.0223	0.0217
0.0	0.0	0.0	-2178.1925	-3184.3409	NaN	NaN	0.5938	0.8898	0.0219	0.0219	0.0226	0.0223	0.0215
0.0	0.0	0.0	-1914.1925	-648.3409	NaN	NaN	0.253	0.8901	0.0217	0.0218	0.0227	0.0224	0.0213
0.0	0.0	0.0	-1437.1925	813.6591	NaN	NaN	-0.3	0.8909	0.0215	0.0216	0.0226	0.0224	0.021
0.0	0.0	0.0	363.8075	-1630.3409	NaN	NaN	1.2872	0.891	0.0215	0.0216	0.0226	0.0223	0.021
0.0	0.0	0.0	-391.1925	335.6591	NaN	NaN	-0.3	0.8909	0.0216	0.0216	0.0226	0.0223	0.021
0.0	0.0	0.0	-1436.1925	416.6591	NaN	NaN	-0.3	0.8908	0.0217	0.0216	0.0227	0.0223	0.0209
0.0	0.0	0.0	-1540.1925	-908.3409	NaN	NaN	0.371	0.8909	0.0217	0.0215	0.0228	0.0223	0.0208
0.0	0.0	0.0	-2230.1925	2060.6591	NaN	NaN	-0.3	0.8913	0.0216	0.0214	0.0229	0.0223	0.0205
0.0	0.0	0.0	-1706.1925	-1337.3409	NaN	NaN	0.4394	0.8915	0.0217	0.0214	0.0229	0.0222	0.0204
0.0	0.0	0.0	1792.8075	-25.3409	NaN	NaN	-0.0143	0.8921	0.0215	0.0213	0.0229	0.0221	0.0201
0.0	0.0	0.0	-517.1925	29.6591	NaN	NaN	-0.0608	0.8925	0.0216	0.0213	0.023	0.0218	0.0198
0.0	0.0	0.0	-2538.1925	-1801.3409	NaN	NaN	0.4151	0.8921	0.022	0.0215	0.023	0.0215	0.0199
0.0	0.0	0.0	-661.1925	196.6591	NaN	NaN	-0.3	0.8923	0.0221	0.0215	0.023	0.0212	0.0197
0.0	0.0	0.0	-392.1925	-1505.3409	NaN	NaN	0.7933	0.8923	0.0222	0.0215	0.0231	0.0211	0.0197
0.0	0.0	0.0	-1307.1925	-1716.3409	NaN	NaN	0.5677	0.8924	0.0223	0.0214	0.0232	0.0211	0.0197
0.0	0.0	0.0	-2248.1925	920.6591	NaN	NaN	-0.3	0.8921	0.0224	0.0213	0.0233	0.0211	0.0198
0.0	0.0	0.0	-127.1925	-2911.3409	NaN	NaN	0.9581	0.8916	0.0224	0.0214	0.0234	0.0213	0.02
0.0	0.0	0.0	63.8075	-895.3409	NaN	NaN	1.0767	0.8912	0.0223	0.0215	0.0234	0.0215	0.02
0.0	0.0	0.0	-1413.1925	303.6591	NaN	NaN	-0.2737	0.8918	0.0223	0.0215	0.0231	0.0215	0.0198
0.0	0.0	0.0	-1614.1925	-688.3409	NaN	NaN	0.2989	0.8924	0.0224	0.0215	0.0227	0.0214	0.0197
0.0	0.0	0.0	-2424.1925	-1357.3409	NaN	NaN	0.3589	0.8925	0.0224	0.0215	0.0226	0.0213	0.0197
0.0	0.0	0.0	1813.8075	-1219.3409	NaN	NaN	-0.3	0.8929	0.0223	0.0216	0.0225	0.0212	0.0196
0.0	0.0	0.0	1203.8075	-223.3409	NaN	NaN	-0.2278	0.893	0.0223	0.0217	0.0224	0.0211	0.0195
0.0	0.0	0.0	-1605.1925	-353.3409	NaN	NaN	0.1804	0.8929	0.0223	0.0217	0.0224	0.0211	0.0195
0.0	0.0	0.0	174.8075	-370.3409	NaN	NaN	1.3	0.8923	0.0226	0.0218	0.0225	0.0212	0.0196
0.0	0.0	0.0	987.8075	-1007.3409	NaN	NaN	1.3	0.8921	0.0228	0.0218	0.0224	0.0212	0.0196
0.0	0.0	0.0	-1752.1925	-830.3409	NaN	NaN	0.3215	0.8925	0.0228	0.0217	0.0223	0.0211	0.0196
0.0	0.0	0.0	-3325.1925	253.6591	NaN	NaN	-0.0826	0.8926	0.0229	0.0217	0.0222	0.0211	0.0196
0.0	0.0	0.0	126.8075	374.6591	NaN	NaN	0.7471	0.8928	0.0228	0.0217	0.0222	0.0211	0.0195
0.0	0.0	0.0	-594.1925	-402.3409	NaN	NaN	0.4037	0.893	0.0228	0.0216	0.0221	0.021	0.0194
0.0	0.0	0.0	-839.1925	-438.3409	NaN	NaN	0.3431	0.893	0.023	0.0215	0.022	0.021	0.0195
0.0	0.0	0.0	-653.1925	-615.3409	NaN	NaN	0.4851	0.8933	0.0229	0.0215	0.0219	0.0209	0.0194
0.0	0.0	0.0	-631.1925	-1151.3409	NaN	NaN	0.6459	0.8934	0.0229	0.0217	0.0219	0.0209	0.0193
0.0	0.0	0.0	-2492.1925	2196.6591	NaN	NaN	-0.3	0.8936	0.0226	0.0216	0.0219	0.0209	0.0193
0.0	0.0	0.0	177.8075	2249.6591	NaN	NaN	0.9268	0.8936	0.0225	0.0216	0.0219	0.021	0.0193
0.0	0.0	0.0	156.8075	-226.3409	NaN	NaN	1.3	0.8933	0.0225	0.0216	0.022	0.0212	0.0194
0.0	0.0	0.0	-1396.1925	-1229.3409	NaN	NaN	0.4682	0.8927	0.0227	0.0215	0.022	0.0213	0.0197
0.0	0.0	0.0	-2117.1925	-3646.3409	NaN	NaN	0.6327	0.8926	0.023	0.0214	0.0219	0.0212	0.0199
0.0	0.0	0.0	-2736.1925	-3345.3409	NaN	NaN	0.5501	0.8924	0.0232	0.0214	0.0219	0.0211	0.02
0.0	0.0	0.0	-975.1925	-1137.3409	NaN	NaN	0.5384	0.8926	0.023	0.0214	0.0221	0.0211	0.0199
0.0	0.0	0.0	-2065.1925	942.6591	NaN	NaN	-0.3	0.8935	0.0226	0.0213	0.0219	0.021	0.0197
0.0	0.0	0.0	-653.1925	-1987.3409	NaN	NaN	0.7526	0.8929	0.0227	0.0213	0.022	0.0211	0.0199
0.0	0.0	0.0	-1614.1925	-1069.3409	NaN	NaN	0.3985	0.8927	0.0226	0.0213	0.0221	0.0212	0.02
0.0	0.0	0.0	-199.1925	-2884.3409	NaN	NaN	0.9354	0.8923	0.0227	0.0213	0.0222	0.0213	0.0202
0.0	0.0	0.0	-1720.1925	-1159.3409	NaN	NaN	0.4026	0.8918	0.0228	0.0214	0.0222	0.0213	0.0205
0.0	0.0	0.0	-773.1925	784.6591	NaN	NaN	1.3	0.8924	0.0225	0.0213	0.0221	0.0212	0.0204
0.0	0.0	0.0	-2233.1925	-3871.3409	NaN	NaN	0.6342	0.8927	0.0225	0.0212	0.022	0.0211	0.0205
0.0	0.0	0.0	-153.1925	3064.6591	NaN	NaN	1.0526	0.8931	0.0221	0.0213	0.0221	0.0211	0.0203
0.0	0.0	0.0	123.8075	3317.6591	NaN	NaN	0.964	0.8934	0.0219	0.0211	0.0221	0.0212	0.0203
0.0	0.0	0.0	-1372.1925	-78.3409	NaN	NaN	0.054	0.893	0.0221	0.0211	0.0221	0.0213	0.0204
0.0	0.0	0.0	-1154.1925	1111.6591	NaN	NaN	-0.3	0.8926	0.0221	0.0212	0.0223	0.0214	0.0205
0.0	0.0	0.0	-1774.1925	1590.6591	NaN	NaN	-0.3	0.8927	0.0222	0.0211	0.0222	0.0213	0.0205
0.0	0.0	0.0	-452.1925	-1378.3409	NaN	NaN	0.753	0.8925	0.0223	0.0211	0.0222	0.0213	0.0206
0.0	0.0	0.0	-2811.1925	2417.6591	NaN	NaN	-0.3	0.8927	0.0223	0.0211	0.0221	0.0213	0.0205
0.0	0.0	0.0	-1761.1925	-1749.3409	NaN	NaN	0.4983	0.8927	0.0224	0.0211	0.022	0.0213	0.0205
0.0	0.0	0.0	-2756.1925	-901.3409	NaN	NaN	0.2464	0.8931	0.0224	0.0211	0.0219	0.0212	0.0204
0.0	0.0	0.0	-1245.1925	167.6591	NaN	NaN	-0.1556	0.8936	0.0223	0.021	0.0218	0.021	0.0202
0.0	0.0	0.0	-3316.1925	-1856.3409	NaN	NaN	0.3589	0.894	0.0223	0.021	0.0217	0.0208	0.0202
0.0	0.0	0.0	-590.1925	-59.3409	NaN	NaN	0.0914	0.8942	0.0222	0.021	0.0217	0.0208	0.0201
0.0	0.0	0.0	-2043.1925	32.6591	NaN	NaN	-0.0162	0.8943	0.0222	0.021	0.0217	0.0208	0.02
0.0	0.0	0.0	-1359.1925	-706.3409	NaN	NaN	0.342	0.8944	0.0222	0.021	0.0217	0.0208	0.0201
0.0	0.0	0.0	-695.1925	-1903.3409	NaN	NaN	0.7325	0.8938	0.0224	0.021	0.0218	0.0209	0.0201
0.0	0.0	0.0	-2619.1925	788.6591	NaN	NaN	-0.3	0.8935	0.0225	0.0211	0.0219	0.0209	0.0201
0.0	0.0	0.0	-2074.1925	-2380.3409	NaN	NaN	0.5344	0.8932	0.0226	0.0211	0.0219	0.021	0.0202
0.0	0.0	0.0	-1818.1925	-992.3409	NaN	NaN	0.3531	0.8934	0.0225	0.0211	0.0219	0.021	0.0202
0.0	0.0	0.0	-601.1925	-582.3409	NaN	NaN	0.492	0.8933	0.0225	0.0211	0.022	0.021	0.0201
0.0	0.0	0.0	-3427.1925	-2158.3409	NaN	NaN	0.3864	0.8932	0.0225	0.021	0.0221	0.0211	0.0201
0.0	0.0	0.0	-1087.1925	302.6591	NaN	NaN	-0.3	0.8928	0.0225	0.0211	0.0222	0.0213	0.0201
0.0	0.0	0.0	-1522.1925	-305.3409	NaN	NaN	0.1671	0.8926	0.0226	0.0211	0.0222	0.0213	0.0202
0.0	0.0	0.0	-169.1925	-2047.3409	NaN	NaN	0.9237	0.8923	0.0227	0.0212	0.0223	0.0213	0.0202
0.0	0.0	0.0	-2065.1925	-2874.3409	NaN	NaN	0.5819	0.8926	0.0226	0.0212	0.0222	0.0213	0.0202
0.0	0.0	0.0	-153.1925	273.6591	NaN	NaN	1.3	0.8928	0.0223	0.0211	0.0223	0.0213	0.0201
0.0	0.0	0.0	149.8075	-285.3409	NaN	NaN	1.3	0.8934	0.0221	0.021	0.0222	0.0214	0.02
0.0	0.0	0.0	-232.1925	-614.3409	NaN	NaN	0.7257	0.8929	0.0221	0.021	0.0224	0.0216	0.0201
0.0	0.0	0.0	-1876.1925	-1015.3409	NaN	NaN	0.3511	0.8924	0.0223	0.0211	0.0225	0.0216	0.0201
0.0	0.0	0.0	-1391.1925	767.6591	NaN	NaN	-0.3	0.8925	0.0222	0.021	0.0225	0.0217	0.0201
0.0	0.0	0.0	-587.1925	-713.3409	NaN	NaN	0.5485	0.8923	0.0222	0.021	0.0226	0.0217	0.0201
0.0	0.0	0.0	-1352.1925	-349.3409	NaN	NaN	0.2053	0.8924	0.0221	0.021	0.0226	0.0218	0.0201
0.0	0.0	0.0	-8.1925	-833.3409	NaN	NaN	0.9903	0.8919	0.0223	0.021	0.0228	0.0219	0.0201
0.0	0.0	0.0	2120.8075	-1380.3409	NaN	NaN	-0.3	0.8918	0.0223	0.0211	0.0228	0.022	0.0201
0.0	0.0	0.0	1366.8075	-1167.3409	NaN	NaN	-0.3	0.8914	0.0224	0.0212	0.0229	0.0221	0.0201
0.0	0.0	0.0	-1340.1925	-2979.3409	NaN	NaN	0.6897	0.8909	0.0226	0.0213	0.0229	0.0222	0.0201
0.0	0.0	0.0	-2084.1925	-2828.3409	NaN	NaN	0.5757	0.8909	0.0226	0.0213	0.0229	0.0222	0.0201
0.0	0.0	0.0	-897.1925	-3861.3409	NaN	NaN	0.8115	0.8913	0.0225	0.0212	0.0228	0.0222	0.0201
0.0	0.0	0.0	352.8075	-904.3409	NaN	NaN	1.3	0.8912	0.0224	0.0211	0.0229	0.0223	0.0201
0.0	0.0	0.0	-1464.1925	-1259.3409	NaN	NaN	0.4624	0.8912	0.0223	0.021	0.0229	0.0224	0.0201
0.0	0.0	0.0	-2221.1925	-645.3409	NaN	NaN	0.2251	0.891	0.0223	0.021	0.0229	0.0225	0.0202
0.0	0.0	0.0	33.8075	-2056.3409	NaN	NaN	1.0167	0.8909	0.0223	0.0209	0.023	0.0227	0.0202
0.0	0.0	0.0	-2331.1925	2853.6591	NaN	NaN	1.3	0.8911	0.0223	0.0208	0.0229	0.0227	0.0202
0.0	0.0	0.0	-3262.1925	-2467.3409	NaN	NaN	0.4306	0.8903	0.0225	0.0211	0.0231	0.0227	0.0203
0.0	0.0	0.0	-995.1925	-516.3409	NaN	NaN	0.3416	0.8905	0.0225	0.021	0.0231	0.0227	0.0202
0.0	0.0	0.0	-2858.1925	-2748.3409	NaN	NaN	0.4902	0.8902	0.0226	0.0211	0.0231	0.0227	0.0203
0.0	0.0	0.0	-2067.1925	-2126.3409	NaN	NaN	0.5071	0.8907	0.0225	0.0209	0.023	0.0227	0.0202
0.0	0.0	0.0	-740.1925	1034.6591	NaN	NaN	1.3	0.8907	0.0225	0.0207	0.023	0.023	0.0202
0.0	0.0	0.0	-958.1925	1610.6591	NaN	NaN	1.3	0.8904	0.0226	0.0207	0.023	0.0231	0.0202
0.0	0.0	0.0	-261.1925	-1998.3409	NaN	NaN	0.8844	0.8903	0.0227	0.0208	0.0229	0.023	0.0202
0.0	0.0	0.0	116.8075	-3726.3409	NaN	NaN	1.0324	0.8901	0.0228	0.0209	0.023	0.023	0.0203
0.0	0.0	0.0	-1401.1925	-829.3409	NaN	NaN	0.3718	0.89	0.0228	0.0208	0.023	0.0232	0.0203
0.0	0.0	0.0	-721.1925	-720.3409	NaN	NaN	0.4997	0.89	0.0228	0.0207	0.0229	0.0233	0.0203
0.0	0.0	0.0	-633.1925	955.6591	NaN	NaN	1.3	0.8898	0.0228	0.0206	0.0229	0.0234	0.0204
0.0	0.0	0.0	-1687.1925	-984.3409	NaN	NaN	0.3685	0.8896	0.0229	0.0206	0.0229	0.0235	0.0204
0.0	0.0	0.0	-458.1925	-2335.3409	NaN	NaN	0.836	0.8898	0.0229	0.0206	0.0229	0.0235	0.0203
0.0	0.0	0.0	-1830.1925	-464.3409	NaN	NaN	0.2024	0.8896	0.0229	0.0206	0.0229	0.0236	0.0204
0.0	0.0	0.0	1174.8075	-2213.3409	NaN	NaN	1.3	0.89	0.0228	0.0205	0.0229	0.0235	0.0203
0.0	0.0	0.0	-964.1925	-2992.3409	NaN	NaN	0.7563	0.8899	0.0229	0.0205	0.0229	0.0235	0.0202
0.0	0.0	0.0	-2459.1925	-833.3409	NaN	NaN	0.2531	0.8901	0.0229	0.0205	0.0229	0.0234	0.0202
0.0	0.0	0.0	-1108.1925	-305.3409	NaN	NaN	0.216	0.8905	0.0227	0.0203	0.0229	0.0234	0.0201
0.0	0.0	0.0	-1480.1925	-2090.3409	NaN	NaN	0.5854	0.8904	0.0228	0.0203	0.023	0.0234	0.0201
0.0	0.0	0.0	-2821.1925	512.6591	NaN	NaN	-0.2221	0.8902	0.0228	0.0203	0.023	0.0235	0.0201
0.0	0.0	0.0	1218.8075	-1341.3409	NaN	NaN	1.3	0.8904	0.0228	0.0203	0.023	0.0234	0.02
0.0	0.0	0.0	-260.1925	-1585.3409	NaN	NaN	0.859	0.89	0.023	0.0204	0.0231	0.0235	0.0201
0.0	0.0	0.0	-1032.1925	-1166.3409	NaN	NaN	0.5305	0.8899	0.0231	0.0204	0.0231	0.0235	0.0201
0.0	0.0	0.0	-616.1925	-979.3409	NaN	NaN	0.6138	0.8898	0.0232	0.0204	0.0231	0.0234	0.0201
0.0	0.0	0.0	522.8075	-4460.3409	NaN	NaN	1.1328	0.8899	0.0232	0.0204	0.023	0.0234	0.0201
0.0	0.0	0.0	404.8075	496.6591	NaN	NaN	0.5509	0.8902	0.0231	0.0202	0.023	0.0234	0.0201
0.0	0.0	0.0	-784.1925	-3183.3409	NaN	NaN	0.8023	0.8901	0.0232	0.0202	0.023	0.0234	0.0201
0.0	0.0	0.0	-2581.1925	-2035.3409	NaN	NaN	0.4409	0.8899	0.0234	0.0202	0.023	0.0234	0.0201
0.0	0.0	0.0	-1285.1925	-496.3409	NaN	NaN	0.2786	0.8903	0.0235	0.0201	0.0228	0.0232	0.02
0.0	0.0	0.0	-639.1925	-3438.3409	NaN	NaN	0.8432	0.8905	0.0237	0.0201	0.0228	0.023	0.0199
0.0	0.0	0.0	-1384.1925	-1494.3409	NaN	NaN	0.5191	0.8908	0.0239	0.0199	0.0227	0.0228	0.0198
0.0	0.0	0.0	-2911.1925	-2030.3409	NaN	NaN	0.4109	0.8912	0.0242	0.0198	0.0225	0.0226	0.0197
0.0	0.0	0.0	199.8075	-951.3409	NaN	NaN	1.2659	0.8912	0.0245	0.0197	0.0224	0.0225	0.0198
0.0	0.0	0.0	516.8075	-1777.3409	NaN	NaN	1.3	0.8916	0.0245	0.0196	0.0221	0.0223	0.0199
0.0	0.0	0.0	167.8075	-2509.3409	NaN	NaN	1.0717	0.8912	0.0248	0.0196	0.0221	0.0223	0.02
0.0	0.0	0.0	-1300.1925	1045.6591	NaN	NaN	-0.3	0.8918	0.025	0.0195	0.0218	0.022	0.02
0.0	0.0	0.0	-538.1925	-1672.3409	NaN	NaN	0.7565	0.893	0.0248	0.0193	0.0215	0.0216	0.0198
0.0	0.0	0.0	-1461.1925	-198.3409	NaN	NaN	0.1195	0.893	0.0249	0.0193	0.0214	0.0216	0.0198
0.0	0.0	0.0	-957.1925	-497.3409	NaN	NaN	0.3419	0.8923	0.0253	0.0194	0.0215	0.0217	0.0199
0.0	0.0	0.0	603.8075	-1565.3409	NaN	NaN	1.3	0.8911	0.0258	0.0194	0.0217	0.0219	0.0201
0.0	0.0	0.0	-931.1925	-1203.3409	NaN	NaN	0.5637	0.8897	0.0263	0.0193	0.0221	0.0223	0.0204
0.0	0.0	0.0	-336.1925	-1126.3409	NaN	NaN	0.7701	0.8879	0.027	0.0192	0.0224	0.0228	0.0207
0.0	0.0	0.0	-2111.1925	752.6591	NaN	NaN	-0.3	0.8868	0.0275	0.0191	0.0226	0.0231	0.0209
0.0	0.0	0.0	-895.1925	1384.6591	NaN	NaN	1.3	0.8848	0.0282	0.0192	0.0229	0.0237	0.0212
0.0	0.0	0.0	-1610.1925	-1721.3409	NaN	NaN	0.5167	0.8875	0.0271	0.019	0.0224	0.0232	0.0207
0.0	0.0	0.0	-2566.1925	-1375.3409	NaN	NaN	0.3489	0.8873	0.0271	0.0193	0.0225	0.0231	0.0207
0.0	0.0	0.0	-355.1925	-2320.3409	NaN	NaN	0.8672	0.8881	0.0269	0.0194	0.0225	0.0227	0.0205
0.0	0.0	0.0	456.8075	-4637.3409	NaN	NaN	1.1093	0.8879	0.0268	0.0196	0.0227	0.0225	0.0205
0.0	0.0	0.0	-1433.1925	-6874.3409	NaN	NaN	0.8275	0.8878	0.0268	0.0195	0.0228	0.0226	0.0205
0.0	0.0	0.0	-1311.1925	-3304.3409	NaN	NaN	0.7159	0.8869	0.0271	0.0194	0.0229	0.023	0.0206
0.0	0.0	0.0	89.8075	-222.3409	NaN	NaN	1.3	0.8836	0.0284	0.0196	0.0232	0.0239	0.0213
0.0	0.0	0.0	-1876.1925	826.6591	NaN	NaN	-0.3	0.8815	0.0294	0.0197	0.0233	0.0245	0.0216
0.0	0.0	0.0	-1667.1925	-1364.3409	NaN	NaN	0.45	0.882	0.0293	0.0197	0.0232	0.0243	0.0214
0.0	0.0	0.0	-1464.1925	1401.6591	NaN	NaN	-0.3	0.8803	0.0302	0.0198	0.0234	0.0245	0.0217
0.0	0.0	0.0	-1869.1925	-355.3409	NaN	NaN	0.1597	0.8836	0.0289	0.0195	0.0229	0.0237	0.0214
0.0	0.0	0.0	-464.1925	-1958.3409	NaN	NaN	0.8084	0.8837	0.0286	0.0194	0.0228	0.0239	0.0216
0.0	0.0	0.0	-510.1925	770.6591	NaN	NaN	1.3	0.8806	0.0302	0.0195	0.0233	0.0246	0.0218
0.0	0.0	0.0	-2464.1925	2058.6591	NaN	NaN	-0.3	0.8799	0.0308	0.0193	0.0234	0.0247	0.0218
0.0	0.0	0.0	-1337.1925	281.6591	NaN	NaN	-0.2668	0.8815	0.0301	0.0191	0.0232	0.0244	0.0217
0.0	0.0	0.0	-732.1925	-2639.3409	NaN	NaN	0.7828	0.8832	0.0291	0.0192	0.023	0.024	0.0216
0.0	0.0	0.0	-769.1925	-1010.3409	NaN	NaN	0.5678	0.8819	0.0296	0.0194	0.0232	0.0242	0.0218
0.0	0.0	0.0	-2957.1925	567.6591	NaN	NaN	-0.2376	0.8823	0.0293	0.0194	0.0232	0.024	0.0218
0.0	0.0	0.0	-2467.1925	-2512.3409	NaN	NaN	0.5045	0.8824	0.0292	0.0194	0.0232	0.0239	0.0219
0.0	0.0	0.0	-1474.1925	-3325.3409	NaN	NaN	0.6928	0.8808	0.03	0.0195	0.0235	0.0242	0.022
0.0	0.0	0.0	-1610.1925	-1707.3409	NaN	NaN	0.5146	0.8788	0.031	0.0195	0.0239	0.0246	0.0223
0.0	0.0	0.0	-3015.1925	-2658.3409	NaN	NaN	0.4686	0.8802	0.0304	0.0191	0.0239	0.0242	0.0221
0.0	0.0	0.0	-2110.1925	-1761.3409	NaN	NaN	0.4549	0.8765	0.0322	0.0191	0.0245	0.025	0.0227
0.0	0.0	0.0	-2755.1925	-2475.3409	NaN	NaN	0.4732	0.8755	0.0333	0.0188	0.0247	0.0253	0.0224
0.0	0.0	0.0	-2182.1925	242.6591	NaN	NaN	-0.1251	0.8666	0.0378	0.0194	0.0257	0.0272	0.0233
0.0	0.0	0.0	-1677.1925	-2640.3409	NaN	NaN	0.6115	0.8641	0.0399	0.0196	0.0256	0.0281	0.0229
0.0	0.0	0.0	-1090.1925	-1520.3409	NaN	NaN	0.5824	0.8528	0.0454	0.0208	0.0266	0.0309	0.0234
0.0	0.0	0.0	-919.1925	2305.6591	NaN	NaN	1.3	0.8442	0.0499	0.022	0.0274	0.0323	0.0243
0.0	0.0	0.0	-1020.1925	-102.3409	NaN	NaN	0.0912	0.8468	0.0496	0.0216	0.0269	0.0313	0.0237
0.0	0.0	0.0	-2304.1925	-728.3409	NaN	NaN	0.2402	0.8512	0.0481	0.021	0.0265	0.0304	0.0227
0.0	0.0	0.0	-261.1925	-2508.3409	NaN	NaN	0.9057	0.8513	0.0482	0.021	0.0266	0.0303	0.0226
0.0	0.0	0.0	-2212.1925	285.6591	NaN	NaN	-0.1483	0.8519	0.0484	0.021	0.0262	0.03	0.0225
0.0	0.0	0.0	-101.1925	-152.3409	NaN	NaN	0.6009	0.8511	0.0486	0.0212	0.0262	0.0302	0.0227
0.0	0.0	0.0	-2186.1925	-351.3409	NaN	NaN	0.1385	0.8516	0.0484	0.0213	0.026	0.0301	0.0226
0.0	0.0	0.0	-1879.1925	-1845.3409	NaN	NaN	0.4955	0.8514	0.0487	0.0214	0.026	0.0301	0.0226
0.0	0.0	0.0	-440.1925	1354.6591	NaN	NaN	1.3	0.8494	0.0493	0.0217	0.0261	0.0305	0.023
0.0	0.0	0.0	495.8075	-146.3409	NaN	NaN	-0.3	0.8483	0.0499	0.0221	0.0261	0.0304	0.0232
0.0	0.0	0.0	-654.1925	-1991.3409	NaN	NaN	0.7527	0.8507	0.0489	0.0221	0.0257	0.0298	0.0227
0.0	0.0	0.0	-2442.1925	530.6591	NaN	NaN	-0.2776	0.8525	0.0484	0.022	0.0256	0.0293	0.0222
0.0	0.0	0.0	-731.1925	-2090.3409	NaN	NaN	0.7409	0.8526	0.0484	0.022	0.0256	0.0291	0.0223
0.0	0.0	0.0	-627.1925	-1013.3409	NaN	NaN	0.6177	0.8521	0.0483	0.0219	0.0256	0.0295	0.0225
0.0	0.0	0.0	-1740.1925	1899.6591	NaN	NaN	1.3	0.8477	0.0502	0.0229	0.0257	0.0298	0.0237
0.0	0.0	0.0	-2024.1925	-527.3409	NaN	NaN	0.2067	0.8534	0.0479	0.0223	0.0248	0.0288	0.0228
0.0	0.0	0.0	183.8075	-1284.3409	NaN	NaN	1.167	0.8528	0.0479	0.0224	0.0251	0.029	0.0229
0.0	0.0	0.0	-2959.1925	632.6591	NaN	NaN	-0.2719	0.8562	0.0468	0.0223	0.0246	0.0281	0.0221
0.0	0.0	0.0	-1239.1925	-517.3409	NaN	NaN	0.2945	0.8559	0.0469	0.0224	0.0249	0.0279	0.022
0.0	0.0	0.0	-1779.1925	-2200.3409	NaN	NaN	0.5529	0.8592	0.0452	0.0221	0.0247	0.0273	0.0215
0.0	0.0	0.0	-353.1925	-3308.3409	NaN	NaN	0.9035	0.8552	0.0467	0.0226	0.0253	0.028	0.0222
0.0	0.0	0.0	-1951.1925	-1335.3409	NaN	NaN	0.4063	0.8543	0.0471	0.0227	0.0253	0.0282	0.0225
0.0	0.0	0.0	-1492.1925	-689.3409	NaN	NaN	0.316	0.8499	0.0487	0.0232	0.0258	0.0289	0.0235
0.0	0.0	0.0	-548.1925	-522.3409	NaN	NaN	0.4879	0.8501	0.0486	0.0231	0.0257	0.029	0.0236
0.0	0.0	0.0	-3048.1925	448.6591	NaN	NaN	-0.1726	0.8481	0.0493	0.0233	0.0261	0.0293	0.0239
0.0	0.0	0.0	-2846.1925	-1217.3409	NaN	NaN	0.2996	0.8504	0.0487	0.0232	0.0258	0.0287	0.0232
0.0	0.0	0.0	-1752.1925	-1362.3409	NaN	NaN	0.4374	0.852	0.0482	0.0231	0.0258	0.0283	0.0227
0.0	0.0	0.0	-1834.1925	-2642.3409	NaN	NaN	0.5903	0.855	0.0473	0.0229	0.0254	0.0276	0.0219
0.0	0.0	0.0	-2801.1925	-2628.3409	NaN	NaN	0.4841	0.8556	0.0472	0.023	0.0252	0.0272	0.0218
0.0	0.0	0.0	-4354.1925	-2255.3409	NaN	NaN	0.3412	0.8544	0.0478	0.0231	0.0252	0.0276	0.022
0.0	0.0	0.0	-2284.1925	-706.3409	NaN	NaN	0.2362	0.8484	0.0503	0.0235	0.0258	0.0284	0.0234
0.0	0.0	0.0	-1185.1925	-514.3409	NaN	NaN	0.3026	0.8456	0.0515	0.0238	0.0262	0.0289	0.024
0.0	0.0	0.0	-1243.1925	270.6591	NaN	NaN	-0.2783	0.8415	0.0535	0.0244	0.0269	0.0292	0.0245
0.0	0.0	0.0	-822.1925	-1669.3409	NaN	NaN	0.67	0.8454	0.0525	0.024	0.0262	0.0283	0.0235
0.0	0.0	0.0	-2152.1925	-2605.3409	NaN	NaN	0.5476	0.846	0.0523	0.0238	0.0263	0.0283	0.0232
0.0	0.0	0.0	-1098.1925	-2002.3409	NaN	NaN	0.6458	0.8433	0.0535	0.024	0.0265	0.0286	0.0241
0.0	0.0	0.0	-2005.1925	-9.3409	NaN	NaN	0.0046	0.8469	0.0521	0.0237	0.0257	0.0279	0.0237
0.0	0.0	0.0	-1060.1925	69.6591	NaN	NaN	-0.0703	0.8459	0.0522	0.0239	0.026	0.0282	0.0239
0.0	0.0	0.0	-2375.1925	-1197.3409	NaN	NaN	0.3352	0.849	0.051	0.0235	0.0254	0.0276	0.0234
0.0	0.0	0.0	-1213.1925	-1083.3409	NaN	NaN	0.4717	0.8457	0.0523	0.0237	0.026	0.0282	0.0241
0.0	0.0	0.0	-3030.1925	3243.6591	NaN	NaN	1.3	0.8475	0.0515	0.0236	0.0255	0.0279	0.024
0.0	0.0	0.0	-1087.1925	-2543.3409	NaN	NaN	0.7005	0.8512	0.0494	0.0232	0.0251	0.0276	0.0235
0.0	0.0	0.0	-1853.1925	-995.3409	NaN	NaN	0.3494	0.8493	0.0499	0.0232	0.0256	0.0284	0.0236
0.0	0.0	0.0	295.8075	2922.6591	NaN	NaN	0.9081	0.8429	0.0527	0.0239	0.0264	0.0292	0.025
0.0	0.0	0.0	-1884.1925	-241.3409	NaN	NaN	0.1135	0.8527	0.0483	0.0231	0.0249	0.0277	0.0232
0.0	0.0	0.0	-3175.1925	-1560.3409	NaN	NaN	0.3295	0.8522	0.0478	0.023	0.0255	0.0282	0.0233
0.0	0.0	0.0	-2069.1925	-1332.3409	NaN	NaN	0.3917	0.8552	0.0467	0.0227	0.0253	0.0279	0.0223
0.0	0.0	0.0	-2726.1925	586.6591	NaN	NaN	-0.2742	0.8537	0.0471	0.0227	0.0257	0.0283	0.0225
0.0	0.0	0.0	-2860.1925	-2174.3409	NaN	NaN	0.4319	0.8572	0.0458	0.0224	0.0251	0.0278	0.0218
0.0	0.0	0.0	-3132.1925	-4390.3409	NaN	NaN	0.5836	0.8598	0.0445	0.022	0.025	0.0278	0.021
0.0	0.0	0.0	-2889.1925	-998.3409	NaN	NaN	0.2568	0.8557	0.0458	0.0222	0.0255	0.0287	0.0221
0.0	0.0	0.0	-607.1925	-2704.3409	NaN	NaN	0.8166	0.852	0.0467	0.0226	0.0259	0.0295	0.0233
0.0	0.0	0.0	-2238.1925	974.6591	NaN	NaN	-0.3	0.8491	0.0481	0.0231	0.0261	0.0297	0.024
0.0	0.0	0.0	-3192.1925	-278.3409	NaN	NaN	0.0802	0.8533	0.0468	0.0228	0.0255	0.0287	0.0228
0.0	0.0	0.0	-257.1925	-2658.3409	NaN	NaN	0.9118	0.8541	0.0465	0.0226	0.0256	0.0286	0.0225
0.0	0.0	0.0	-3501.1925	-3173.3409	NaN	NaN	0.4754	0.8577	0.0449	0.022	0.0254	0.0284	0.0216
0.0	0.0	0.0	-2203.1925	669.6591	NaN	NaN	-0.3	0.85	0.0475	0.0228	0.0266	0.0297	0.0234
0.0	0.0	0.0	-1068.1925	-1344.3409	NaN	NaN	0.5572	0.8547	0.0457	0.0223	0.0256	0.0291	0.0226
0.0	0.0	0.0	-2059.1925	-2050.3409	NaN	NaN	0.4989	0.8512	0.0467	0.0224	0.0265	0.03	0.0232
0.0	0.0	0.0	-1990.1925	-164.3409	NaN	NaN	0.0763	0.851	0.0473	0.0224	0.0264	0.0297	0.0232
0.0	0.0	0.0	-2102.1925	-2821.3409	NaN	NaN	0.573	0.8523	0.0468	0.0221	0.0264	0.0296	0.0228
0.0	0.0	0.0	-2318.1925	-1191.3409	NaN	NaN	0.3395	0.851	0.0471	0.0221	0.0266	0.03	0.0232
0.0	0.0	0.0	-1871.1925	-2351.3409	NaN	NaN	0.5569	0.8529	0.0461	0.0218	0.0264	0.03	0.0227
0.0	0.0	0.0	-1000.1925	-841.3409	NaN	NaN	0.4569	0.8494	0.0472	0.022	0.027	0.0308	0.0235
0.0	0.0	0.0	-2183.1925	971.6591	NaN	NaN	-0.3	0.8502	0.0469	0.0218	0.0269	0.0308	0.0235
0.0	0.0	0.0	-2055.1925	-2530.3409	NaN	NaN	0.5518	0.852	0.0458	0.0213	0.0268	0.031	0.0231
0.0	0.0	0.0	-2081.1925	495.6591	NaN	NaN	-0.3	0.8476	0.047	0.0213	0.0277	0.0322	0.0242
0.0	0.0	0.0	-2316.1925	-1115.3409	NaN	NaN	0.325	0.848	0.0466	0.021	0.0276	0.0326	0.0243
0.0	0.0	0.0	-1940.1925	1238.6591	NaN	NaN	-0.3	0.845	0.0477	0.0214	0.028	0.0329	0.025
0.0	0.0	0.0	-3029.1925	-4076.3409	NaN	NaN	0.5737	0.8561	0.0437	0.0204	0.0265	0.0311	0.0222
0.0	0.0	0.0	-2642.1925	-1156.3409	NaN	NaN	0.3044	0.8528	0.0449	0.0206	0.0275	0.0314	0.0227
0.0	0.0	0.0	-2966.1925	-5023.3409	NaN	NaN	0.6287	0.863	0.0411	0.0195	0.0259	0.0297	0.0209
0.0	0.0	0.0	-2159.1925	-2108.3409	NaN	NaN	0.494	0.8494	0.0458	0.0204	0.0284	0.0329	0.0231
0.0	0.0	0.0	-2252.1925	-830.3409	NaN	NaN	0.2694	0.847	0.0475	0.0207	0.028	0.033	0.0238
0.0	0.0	0.0	-3505.1925	-778.3409	NaN	NaN	0.1817	0.8444	0.0484	0.0208	0.0286	0.0337	0.0241
0.0	0.0	0.0	872.8075	-2694.3409	NaN	NaN	1.3	0.8403	0.05	0.021	0.0291	0.0345	0.0252
0.0	0.0	0.0	-2487.1925	-1302.3409	NaN	NaN	0.3437	0.8424	0.0492	0.0208	0.0286	0.0341	0.025
0.0	0.0	0.0	-2440.1925	-840.3409	NaN	NaN	0.2562	0.8405	0.0497	0.021	0.0289	0.0345	0.0254
0.0	0.0	0.0	-1850.1925	2502.6591	NaN	NaN	1.3	0.8397	0.0502	0.0212	0.0287	0.0344	0.0258
0.0	0.0	0.0	-1772.1925	-2610.3409	NaN	NaN	0.5956	0.8432	0.0493	0.021	0.0281	0.0336	0.0249
0.0	0.0	0.0	-1988.1925	715.6591	NaN	NaN	-0.3	0.8396	0.051	0.0216	0.0285	0.0337	0.0256
0.0	0.0	0.0	-2815.1925	-2994.3409	NaN	NaN	0.5154	0.8445	0.0501	0.0212	0.0276	0.0323	0.0244
0.0	0.0	0.0	-1683.1925	-2736.3409	NaN	NaN	0.6191	0.8415	0.051	0.0214	0.0282	0.033	0.025
0.0	0.0	0.0	-718.1925	-1406.3409	NaN	NaN	0.662	0.8402	0.0513	0.0217	0.0282	0.0332	0.0254
0.0	0.0	0.0	-2009.1925	766.6591	NaN	NaN	-0.3	0.8365	0.0525	0.0224	0.0287	0.0337	0.0262
0.0	0.0	0.0	-2760.1925	-210.3409	NaN	NaN	0.0708	0.8383	0.0519	0.0224	0.0282	0.0332	0.026
0.0	0.0	0.0	-1292.1925	-1220.3409	NaN	NaN	0.4857	0.8385	0.0518	0.0226	0.0281	0.033	0.0259
0.0	0.0	0.0	-1736.1925	-1721.3409	NaN	NaN	0.4979	0.8424	0.0509	0.0223	0.0274	0.0321	0.025
0.0	0.0	0.0	-2430.1925	-434.3409	NaN	NaN	0.1516	0.8411	0.0516	0.0225	0.0276	0.0321	0.0251
0.0	0.0	0.0	-1474.1925	-1605.3409	NaN	NaN	0.5213	0.8446	0.0505	0.0221	0.027	0.0315	0.0243
0.0	0.0	0.0	-2053.1925	-9.3409	NaN	NaN	0.0045	0.8406	0.0515	0.0225	0.0278	0.0323	0.0253
0.0	0.0	0.0	-3045.1925	-357.3409	NaN	NaN	0.105	0.8395	0.0515	0.0227	0.0279	0.0325	0.0259
0.0	0.0	0.0	-1034.1925	2783.6591	NaN	NaN	1.3	0.8368	0.0521	0.0231	0.0283	0.0331	0.0266
0.0	0.0	0.0	-2665.1925	2073.6591	NaN	NaN	-0.3	0.8393	0.0514	0.023	0.0277	0.0325	0.0261
0.0	0.0	0.0	-1119.1925	-703.3409	NaN	NaN	0.3859	0.8429	0.051	0.0229	0.0268	0.0312	0.0251
0.0	0.0	0.0	-2410.1925	-4589.3409	NaN	NaN	0.6557	0.851	0.0487	0.0218	0.0261	0.03	0.0224
0.0	0.0	0.0	-612.1925	-1261.3409	NaN	NaN	0.6732	0.8419	0.0521	0.0226	0.0277	0.0315	0.0242
0.0	0.0	0.0	-3452.1925	-3037.3409	NaN	NaN	0.468	0.8478	0.0498	0.0218	0.0266	0.0308	0.0232
0.0	0.0	0.0	-1270.1925	359.6591	NaN	NaN	-0.3	0.8365	0.0531	0.0232	0.0285	0.0329	0.0258
0.0	0.0	0.0	-1878.1925	1157.6591	NaN	NaN	-0.3	0.8398	0.0522	0.0228	0.0277	0.0322	0.0254
0.0	0.0	0.0	-2695.1925	-2282.3409	NaN	NaN	0.4585	0.8419	0.0513	0.0223	0.0276	0.032	0.0249
0.0	0.0	0.0	-2436.1925	-918.3409	NaN	NaN	0.2738	0.8413	0.0511	0.0223	0.0278	0.0323	0.0252
0.0	0.0	0.0	-2733.1925	1689.6591	NaN	NaN	-0.3	0.8406	0.0512	0.0225	0.0278	0.0323	0.0256
0.0	0.0	0.0	-2260.1925	-384.3409	NaN	NaN	0.1453	0.8434	0.0501	0.0222	0.0275	0.032	0.0248
0.0	0.0	0.0	-2012.1925	-792.3409	NaN	NaN	0.2825	0.8428	0.0504	0.0223	0.0278	0.0319	0.0248
0.0	0.0	0.0	-1384.1925	-3016.3409	NaN	NaN	0.6854	0.8483	0.0488	0.0215	0.0276	0.0305	0.0233
0.0	0.0	0.0	-2645.1925	-2140.3409	NaN	NaN	0.4473	0.851	0.0472	0.0207	0.028	0.03	0.023
0.0	0.0	0.0	-888.1925	-4639.3409	NaN	NaN	0.8393	0.8519	0.0464	0.0204	0.0281	0.0301	0.0231
0.0	0.0	0.0	-2425.1925	-2160.3409	NaN	NaN	0.4711	0.8498	0.0467	0.0204	0.0285	0.0312	0.0233
0.0	0.0	0.0	-1498.1925	687.6591	NaN	NaN	-0.3	0.8434	0.049	0.0212	0.0293	0.0323	0.0248
0.0	0.0	0.0	-1223.1925	-2123.3409	NaN	NaN	0.6345	0.8516	0.0456	0.0201	0.0285	0.0305	0.0236
0.0	0.0	0.0	-2100.1925	-2615.3409	NaN	NaN	0.5546	0.8518	0.0453	0.0199	0.029	0.0304	0.0236
0.0	0.0	0.0	-3015.1925	-580.3409	NaN	NaN	0.1614	0.8512	0.0457	0.0199	0.0288	0.0305	0.0238
0.0	0.0	0.0	-1278.1925	-2317.3409	NaN	NaN	0.6445	0.8503	0.046	0.02	0.0288	0.031	0.0239
0.0	0.0	0.0	-1238.1925	747.6591	NaN	NaN	-0.3	0.8466	0.0466	0.0207	0.0292	0.0323	0.0245
0.0	0.0	0.0	-186.1925	109.6591	NaN	NaN	-0.3	0.8483	0.046	0.0205	0.0291	0.0313	0.0247
0.0	0.0	0.0	-3107.1925	-3487.3409	NaN	NaN	0.5288	0.8592	0.0416	0.0187	0.0283	0.0294	0.0229
0.0	0.0	0.0	863.8075	-1145.3409	NaN	NaN	1.3	0.8543	0.0432	0.0194	0.0288	0.0306	0.0238
0.0	0.0	0.0	-1424.1925	-3932.3409	NaN	NaN	0.7341	0.8599	0.041	0.0187	0.0278	0.03	0.0227
0.0	0.0	0.0	-1243.1925	560.6591	NaN	NaN	-0.3	0.8517	0.0437	0.0201	0.0286	0.0319	0.024
0.0	0.0	0.0	-1884.1925	236.6591	NaN	NaN	-0.1436	0.8581	0.0411	0.0193	0.0278	0.0303	0.0234
0.0	0.0	0.0	-2126.1925	-1772.3409	NaN	NaN	0.4546	0.8653	0.038	0.0183	0.0272	0.0284	0.0228
0.0	0.0	0.0	-3079.1925	-1707.3409	NaN	NaN	0.3567	0.8722	0.035	0.0179	0.0258	0.0269	0.0222
0.0	0.0	0.0	-2347.1925	-1392.3409	NaN	NaN	0.3723	0.8679	0.0365	0.0189	0.0258	0.028	0.023
0.0	0.0	0.0	123.8075	1529.6591	NaN	NaN	0.9251	0.8646	0.0372	0.0195	0.026	0.0292	0.0235
0.0	0.0	0.0	1251.8075	-1221.3409	NaN	NaN	-0.3	0.8691	0.0346	0.0188	0.0258	0.0283	0.0234
0.0	0.0	0.0	-2032.1925	-2654.3409	NaN	NaN	0.5664	0.8794	0.0305	0.0176	0.0243	0.0256	0.0225
0.0	0.0	0.0	-2049.1925	-1412.3409	NaN	NaN	0.408	0.8833	0.0287	0.0176	0.0235	0.0246	0.0224
0.0	0.0	0.0	-1861.1925	256.6591	NaN	NaN	-0.16	0.8843	0.0278	0.0178	0.0231	0.0243	0.0226
0.0	0.0	0.0	-1818.1925	-1430.3409	NaN	NaN	0.4403	0.8852	0.0272	0.0179	0.0229	0.0242	0.0227
0.0	0.0	0.0	-1688.1925	-2427.3409	NaN	NaN	0.5898	0.8855	0.0269	0.0181	0.0226	0.0243	0.0227
0.0	0.0	0.0	-38.1925	1939.6591	NaN	NaN	1.0201	0.8829	0.0277	0.0187	0.0228	0.0247	0.0232
0.0	0.0	0.0	358.8075	-3571.3409	NaN	NaN	1.1117	0.8865	0.0264	0.0182	0.0223	0.0239	0.0227
0.0	0.0	0.0	-3594.1925	-69.3409	NaN	NaN	0.0189	0.8869	0.0256	0.0185	0.0225	0.0238	0.0226
0.0	0.0	0.0	-1499.1925	-3587.3409	NaN	NaN	0.7053	0.8875	0.0253	0.0186	0.0225	0.0237	0.0225
0.0	0.0	0.0	-2452.1925	-1143.3409	NaN	NaN	0.318	0.8879	0.0249	0.0186	0.0223	0.0237	0.0226
0.0	0.0	0.0	-1395.1925	-998.3409	NaN	NaN	0.4171	0.8886	0.0248	0.0185	0.022	0.0236	0.0227
0.0	0.0	0.0	-1430.1925	-286.3409	NaN	NaN	0.1668	0.8889	0.0245	0.0184	0.0219	0.0236	0.0227
0.0	0.0	0.0	-407.1925	-220.3409	NaN	NaN	0.3511	0.888	0.0248	0.0185	0.0221	0.0237	0.0229
0.0	0.0	0.0	-2005.1925	-761.3409	NaN	NaN	0.2752	0.8894	0.0242	0.0182	0.0219	0.0235	0.0228
0.0	0.0	0.0	-1395.1925	931.6591	NaN	NaN	-0.3	0.8897	0.0239	0.0182	0.0218	0.0237	0.0228
0.0	0.0	0.0	-1058.1925	-6.3409	NaN	NaN	0.006	0.8894	0.0237	0.0182	0.022	0.0239	0.0228
0.0	0.0	0.0	-1914.1925	1620.6591	NaN	NaN	-0.3	0.8886	0.0238	0.0184	0.0222	0.0241	0.0229
0.0	0.0	0.0	3.8075	-1211.3409	NaN	NaN	1.0032	0.8883	0.0238	0.0184	0.0226	0.0243	0.0226
0.0	0.0	0.0	1273.8075	-1560.3409	NaN	NaN	1.3	0.8878	0.0239	0.0184	0.0229	0.0245	0.0225
0.0	0.0	0.0	-2780.1925	-3065.3409	NaN	NaN	0.5244	0.8886	0.0236	0.0184	0.0229	0.0243	0.0222
0.0	0.0	0.0	-1975.1925	-214.3409	NaN	NaN	0.0979	0.8887	0.0233	0.0185	0.0229	0.0244	0.0222
0.0	0.0	0.0	-2922.1925	313.6591	NaN	NaN	-0.1202	0.8889	0.023	0.0185	0.0229	0.0244	0.0223
0.0	0.0	0.0	-2261.1925	-2531.3409	NaN	NaN	0.5282	0.8892	0.0228	0.0184	0.0229	0.0244	0.0223
0.0	0.0	0.0	-2187.1925	-3331.3409	NaN	NaN	0.6037	0.8893	0.0228	0.0185	0.0229	0.0243	0.0222
0.0	0.0	0.0	-1324.1925	-799.3409	NaN	NaN	0.3764	0.8882	0.0231	0.0187	0.0231	0.0245	0.0224
0.0	0.0	0.0	-2719.1925	-1463.3409	NaN	NaN	0.3499	0.8883	0.0231	0.0187	0.023	0.0244	0.0225
0.0	0.0	0.0	-2673.1925	-1776.3409	NaN	NaN	0.3992	0.8881	0.0231	0.0188	0.023	0.0244	0.0226
0.0	0.0	0.0	-1495.1925	203.6591	NaN	NaN	-0.1577	0.888	0.023	0.0188	0.0229	0.0245	0.0228
0.0	0.0	0.0	567.8075	-876.3409	NaN	NaN	1.3	0.8874	0.0228	0.019	0.0228	0.0248	0.0231
0.0	0.0	0.0	-900.1925	1348.6591	NaN	NaN	1.3	0.8877	0.0225	0.0191	0.0225	0.0248	0.0234
0.0	0.0	0.0	319.8075	659.6591	NaN	NaN	0.6735	0.8867	0.0228	0.0192	0.0227	0.0251	0.0235
0.0	0.0	0.0	-1175.1925	-731.3409	NaN	NaN	0.3836	0.8862	0.0232	0.0191	0.023	0.0253	0.0233
0.0	0.0	0.0	-2771.1925	624.6591	NaN	NaN	-0.291	0.8863	0.0233	0.019	0.0231	0.0252	0.0231
0.0	0.0	0.0	-2711.1925	-3074.3409	NaN	NaN	0.5314	0.8871	0.0233	0.0188	0.023	0.0249	0.0229
0.0	0.0	0.0	-1910.1925	-757.3409	NaN	NaN	0.2839	0.8878	0.0229	0.0187	0.0229	0.0248	0.0229
0.0	0.0	0.0	-1082.1925	-1412.3409	NaN	NaN	0.5662	0.8884	0.0226	0.0185	0.0228	0.0247	0.0229
0.0	0.0	0.0	-1729.1925	-382.3409	NaN	NaN	0.1811	0.8886	0.0224	0.0185	0.0228	0.0247	0.0229
0.0	0.0	0.0	-1328.1925	-1056.3409	NaN	NaN	0.443	0.8883	0.0226	0.0186	0.0229	0.0248	0.0229
0.0	0.0	0.0	-1515.1925	-965.3409	NaN	NaN	0.3892	0.8886	0.0226	0.0185	0.0228	0.0246	0.0229
0.0	0.0	0.0	-840.1925	-2004.3409	NaN	NaN	0.7046	0.8894	0.0225	0.0184	0.0226	0.0244	0.0227
0.0	0.0	0.0	-1643.1925	-3335.3409	NaN	NaN	0.6699	0.8903	0.0222	0.0182	0.0224	0.0242	0.0226
0.0	0.0	0.0	-1129.1925	-126.3409	NaN	NaN	0.1006	0.891	0.0218	0.0182	0.0221	0.0242	0.0227
0.0	0.0	0.0	350.8075	296.6591	NaN	NaN	0.4582	0.8912	0.0217	0.0183	0.0219	0.0241	0.0228
0.0	0.0	0.0	-1064.1925	-477.3409	NaN	NaN	0.3097	0.8909	0.022	0.0183	0.022	0.0242	0.0226
0.0	0.0	0.0	-1274.1925	-1394.3409	NaN	NaN	0.5225	0.8901	0.0225	0.0183	0.0222	0.0243	0.0225
0.0	0.0	0.0	-2856.1925	-2780.3409	NaN	NaN	0.4933	0.8896	0.0227	0.0184	0.0224	0.0244	0.0224
0.0	0.0	0.0	-1625.1925	2687.6591	NaN	NaN	1.3	0.8914	0.0221	0.0183	0.0218	0.024	0.0223
0.0	0.0	0.0	-235.1925	556.6591	NaN	NaN	1.3	0.8919	0.022	0.0181	0.0217	0.024	0.0222
0.0	0.0	0.0	-2303.1925	-288.3409	NaN	NaN	0.1113	0.891	0.0224	0.0182	0.022	0.0242	0.0222
0.0	0.0	0.0	-1492.1925	2872.6591	NaN	NaN	1.3	0.8914	0.0224	0.0182	0.0219	0.0241	0.0221
0.0	0.0	0.0	-577.1925	-296.3409	NaN	NaN	0.3392	0.8909	0.0227	0.0182	0.0221	0.0241	0.0219
0.0	0.0	0.0	-1340.1925	1644.6591	NaN	NaN	1.3	0.8912	0.0227	0.0182	0.022	0.024	0.0218
0.0	0.0	0.0	-2466.1925	-2571.3409	NaN	NaN	0.5104	0.8908	0.023	0.0183	0.0222	0.0241	0.0217
0.0	0.0	0.0	1144.8075	-2004.3409	NaN	NaN	1.3	0.8913	0.0229	0.0183	0.022	0.0239	0.0216
0.0	0.0	0.0	447.8075	388.6591	NaN	NaN	0.4646	0.8916	0.0227	0.0183	0.022	0.0238	0.0216
0.0	0.0	0.0	-2489.1925	-1065.3409	NaN	NaN	0.2997	0.891	0.023	0.0184	0.0222	0.0238	0.0216
0.0	0.0	0.0	-1450.1925	629.6591	NaN	NaN	-0.3	0.8913	0.0229	0.0185	0.0222	0.0237	0.0215
0.0	0.0	0.0	-1087.1925	-1812.3409	NaN	NaN	0.625	0.8918	0.0228	0.0185	0.0221	0.0234	0.0214
0.0	0.0	0.0	1618.8075	-617.3409	NaN	NaN	-0.3	0.8923	0.0226	0.0187	0.0218	0.0232	0.0214
0.0	0.0	0.0	-1492.1925	-130.3409	NaN	NaN	0.0803	0.8928	0.0225	0.0187	0.0217	0.023	0.0212
0.0	0.0	0.0	721.8075	-1519.3409	NaN	NaN	1.3	0.892	0.0228	0.019	0.0219	0.0231	0.0212
0.0	0.0	0.0	888.8075	148.6591	NaN	NaN	0.1433	0.8919	0.0228	0.019	0.022	0.0232	0.0211
0.0	0.0	0.0	-1020.1925	-593.3409	NaN	NaN	0.3677	0.8921	0.0228	0.019	0.022	0.023	0.021
0.0	0.0	0.0	-4010.1925	355.6591	NaN	NaN	-0.0973	0.8922	0.0228	0.0191	0.022	0.023	0.0208
0.0	0.0	0.0	1209.8075	-2128.3409	NaN	NaN	1.3	0.8927	0.0227	0.0192	0.0219	0.0229	0.0207
0.0	0.0	0.0	-750.1925	-1370.3409	NaN	NaN	0.6462	0.8929	0.0226	0.0194	0.0219	0.0227	0.0204
0.0	0.0	0.0	-2652.1925	-79.3409	NaN	NaN	0.029	0.8937	0.0224	0.0195	0.0218	0.0225	0.0201
0.0	0.0	0.0	-1620.1925	-651.3409	NaN	NaN	0.2867	0.8939	0.0224	0.0196	0.0218	0.0223	0.02
0.0	0.0	0.0	-3675.1925	-2915.3409	NaN	NaN	0.4424	0.8934	0.0225	0.0198	0.022	0.0224	0.0199
0.0	0.0	0.0	-2090.1925	-411.3409	NaN	NaN	0.1644	0.8935	0.0224	0.0198	0.0221	0.0223	0.0199
0.0	0.0	0.0	-2430.1925	-2817.3409	NaN	NaN	0.5369	0.8926	0.0226	0.02	0.0224	0.0224	0.0199
0.0	0.0	0.0	-958.1925	-1113.3409	NaN	NaN	0.5374	0.893	0.0225	0.0199	0.0223	0.0224	0.0199
0.0	0.0	0.0	-1632.1925	-4909.3409	NaN	NaN	0.7505	0.8936	0.0223	0.0198	0.0221	0.0223	0.0199
0.0	0.0	0.0	1296.8075	939.6591	NaN	NaN	0.4202	0.8937	0.0221	0.0197	0.022	0.0226	0.02
0.0	0.0	0.0	-1517.1925	5795.6591	NaN	NaN	1.3	0.8932	0.0221	0.0197	0.0219	0.0227	0.0203
0.0	0.0	0.0	-1623.1925	-2234.3409	NaN	NaN	0.5792	0.894	0.022	0.0197	0.0218	0.0225	0.02
0.0	0.0	0.0	-1993.1925	-1099.3409	NaN	NaN	0.3555	0.8934	0.0223	0.0199	0.0219	0.0226	0.0199
0.0	0.0	0.0	-924.1925	-766.3409	NaN	NaN	0.4533	0.8933	0.0225	0.0199	0.0219	0.0225	0.0199
0.0	0.0	0.0	-802.1925	-1992.3409	NaN	NaN	0.7129	0.8935	0.0224	0.0199	0.0219	0.0224	0.0199
0.0	0.0	0.0	-2017.1925	-2560.3409	NaN	NaN	0.5593	0.8931	0.0223	0.02	0.022	0.0226	0.02
0.0	0.0	0.0	-1488.1925	2154.6591	NaN	NaN	1.3	0.8925	0.0225	0.0201	0.0222	0.0228	0.02
0.0	0.0	0.0	-1618.1925	58.6591	NaN	NaN	-0.0376	0.8927	0.0225	0.0201	0.0221	0.0226	0.02
0.0	0.0	0.0	-1496.1925	-3363.3409	NaN	NaN	0.6921	0.8923	0.0224	0.0202	0.0223	0.0226	0.0201
0.0	0.0	0.0	-405.1925	-2677.3409	NaN	NaN	0.8686	0.8921	0.0225	0.0202	0.0224	0.0228	0.0201
0.0	0.0	0.0	-1808.1925	161.6591	NaN	NaN	-0.0982	0.8925	0.0222	0.0199	0.0223	0.0228	0.0202
0.0	0.0	0.0	-875.1925	1011.6591	NaN	NaN	1.3	0.8929	0.0219	0.0198	0.0222	0.023	0.0203
0.0	0.0	0.0	164.8075	-27.3409	NaN	NaN	-0.1989	0.8925	0.022	0.0198	0.0223	0.0232	0.0203
0.0	0.0	0.0	-1381.1925	-383.3409	NaN	NaN	0.2172	0.8921	0.0221	0.0199	0.0224	0.0232	0.0203
0.0	0.0	0.0	-2563.1925	807.6591	NaN	NaN	-0.3	0.8924	0.0221	0.02	0.0223	0.023	0.0203
0.0	0.0	0.0	-2058.1925	-3222.3409	NaN	NaN	0.6102	0.8919	0.0221	0.0203	0.0224	0.0229	0.0203
0.0	0.0	0.0	-983.1925	-5069.3409	NaN	NaN	0.8376	0.8918	0.0221	0.0204	0.0225	0.0228	0.0203
0.0	0.0	0.0	-972.1925	-1260.3409	NaN	NaN	0.5645	0.8914	0.0223	0.0205	0.0226	0.0229	0.0204
0.0	0.0	0.0	-694.1925	-2761.3409	NaN	NaN	0.7991	0.8914	0.0223	0.0205	0.0225	0.0229	0.0204
0.0	0.0	0.0	-2588.1925	-3843.3409	NaN	NaN	0.5976	0.8915	0.0224	0.0205	0.0224	0.0228	0.0205
0.0	0.0	0.0	-3119.1925	-2841.3409	NaN	NaN	0.4767	0.8917	0.0222	0.0204	0.0223	0.0229	0.0206
0.0	0.0	0.0	-892.1925	246.6591	NaN	NaN	-0.3	0.8919	0.0218	0.0202	0.0223	0.023	0.0207
0.0	0.0	0.0	-842.1925	-2387.3409	NaN	NaN	0.7392	0.8918	0.0218	0.0202	0.0223	0.0231	0.0208
0.0	0.0	0.0	-1736.1925	652.6591	NaN	NaN	-0.3	0.8913	0.022	0.0201	0.0224	0.0233	0.0209
0.0	0.0	0.0	-350.1925	-1846.3409	NaN	NaN	0.8406	0.8909	0.0223	0.0201	0.0224	0.0233	0.0209
0.0	0.0	0.0	-790.1925	-2668.3409	NaN	NaN	0.7715	0.8911	0.0222	0.0199	0.0223	0.0235	0.021
0.0	0.0	0.0	-923.1925	463.6591	NaN	NaN	-0.3	0.8904	0.0224	0.0197	0.0225	0.0239	0.0211
0.0	0.0	0.0	-1425.1925	-408.3409	NaN	NaN	0.2227	0.8899	0.0226	0.0197	0.0226	0.0241	0.0212
0.0	0.0	0.0	-305.1925	1754.6591	NaN	NaN	1.2106	0.8896	0.0228	0.0197	0.0226	0.0241	0.0212
0.0	0.0	0.0	-1626.1925	-3130.3409	NaN	NaN	0.6581	0.8906	0.0225	0.0197	0.0223	0.0237	0.0211
0.0	0.0	0.0	-973.1925	-848.3409	NaN	NaN	0.4657	0.8904	0.0226	0.0199	0.0223	0.0236	0.0211
0.0	0.0	0.0	-2368.1925	-2561.3409	NaN	NaN	0.5196	0.8907	0.0224	0.02	0.0223	0.0235	0.0211
0.0	0.0	0.0	-988.1925	-414.3409	NaN	NaN	0.2954	0.8903	0.0224	0.02	0.0224	0.0237	0.0212
0.0	0.0	0.0	-3677.1925	-195.3409	NaN	NaN	0.0504	0.8898	0.0226	0.02	0.0225	0.0238	0.0213
0.0	0.0	0.0	-3005.1925	-724.3409	NaN	NaN	0.1942	0.8898	0.0226	0.0199	0.0226	0.0238	0.0213
0.0	0.0	0.0	-3046.1925	-2068.3409	NaN	NaN	0.4044	0.8903	0.0225	0.0198	0.0224	0.0237	0.0214
0.0	0.0	0.0	-1435.1925	-1452.3409	NaN	NaN	0.503	0.8893	0.0226	0.0196	0.0226	0.0242	0.0216
0.0	0.0	0.0	-1070.1925	1291.6591	NaN	NaN	1.3	0.8865	0.0234	0.0195	0.0233	0.0252	0.0221
0.0	0.0	0.0	-2702.1925	534.6591	NaN	NaN	-0.2467	0.8863	0.0236	0.0193	0.0234	0.0253	0.0221
0.0	0.0	0.0	-1617.1925	-1989.3409	NaN	NaN	0.5516	0.8888	0.023	0.0195	0.0227	0.0242	0.0218
0.0	0.0	0.0	-1903.1925	-5263.3409	NaN	NaN	0.7344	0.8895	0.023	0.0195	0.0225	0.0239	0.0216
0.0	0.0	0.0	-2986.1925	-2907.3409	NaN	NaN	0.4933	0.8885	0.0233	0.0193	0.0228	0.0243	0.0218
0.0	0.0	0.0	-3992.1925	2332.6591	NaN	NaN	-0.3	0.8852	0.0243	0.0192	0.0236	0.0254	0.0222
0.0	0.0	0.0	-1298.1925	-483.3409	NaN	NaN	0.2713	0.8838	0.025	0.019	0.0239	0.026	0.0224
0.0	0.0	0.0	-1706.1925	-3407.3409	NaN	NaN	0.6663	0.8843	0.025	0.019	0.0237	0.0258	0.0222
0.0	0.0	0.0	-787.1925	-487.3409	NaN	NaN	0.3824	0.88	0.0266	0.0191	0.0245	0.0269	0.0227
0.0	0.0	0.0	-200.1925	1321.6591	NaN	NaN	1.1785	0.8786	0.0277	0.0188	0.0247	0.0274	0.0228
0.0	0.0	0.0	-1698.1925	-2522.3409	NaN	NaN	0.5976	0.8813	0.0268	0.0187	0.0241	0.0268	0.0224
0.0	0.0	0.0	-1304.1925	1151.6591	NaN	NaN	-0.3	0.8763	0.0288	0.0189	0.025	0.0283	0.0227
0.0	0.0	0.0	-945.1925	-1780.3409	NaN	NaN	0.6532	0.8784	0.0285	0.0185	0.0246	0.0277	0.0223
0.0	0.0	0.0	-1636.1925	1255.6591	NaN	NaN	-0.3	0.8747	0.0301	0.0188	0.0252	0.0287	0.0225
0.0	0.0	0.0	-2014.1925	-1479.3409	NaN	NaN	0.4235	0.8777	0.0292	0.0187	0.0246	0.0279	0.0219
0.0	0.0	0.0	-2331.1925	-1903.3409	NaN	NaN	0.4495	0.8794	0.0284	0.0189	0.0243	0.027	0.0219
0.0	0.0	0.0	-1775.1925	577.6591	NaN	NaN	-0.3	0.877	0.0298	0.0191	0.0245	0.0276	0.022
0.0	0.0	0.0	-1765.1925	-233.3409	NaN	NaN	0.1168	0.8752	0.0306	0.0194	0.0246	0.0283	0.0219
0.0	0.0	0.0	-3267.1925	-1142.3409	NaN	NaN	0.2591	0.8776	0.0301	0.0191	0.0242	0.0273	0.0217
0.0	0.0	0.0	-1642.1925	2710.6591	NaN	NaN	1.3	0.871	0.0325	0.0198	0.0253	0.0293	0.0222
0.0	0.0	0.0	-432.1925	-1987.3409	NaN	NaN	0.8214	0.8763	0.0307	0.0191	0.0245	0.0279	0.0216
0.0	0.0	0.0	-1610.1925	73.6591	NaN	NaN	-0.0479	0.8728	0.0316	0.0195	0.0252	0.0289	0.022
0.0	0.0	0.0	-2891.1925	136.6591	NaN	NaN	-0.0496	0.8774	0.0297	0.0193	0.0245	0.0276	0.0215
0.0	0.0	0.0	-1684.1925	-2267.3409	NaN	NaN	0.5738	0.8807	0.0278	0.0193	0.0242	0.0262	0.0218
0.0	0.0	0.0	-3206.1925	-2153.3409	NaN	NaN	0.4018	0.8816	0.0275	0.0192	0.024	0.0258	0.0218
0.0	0.0	0.0	-597.1925	-865.3409	NaN	NaN	0.5917	0.8765	0.0296	0.0194	0.025	0.0273	0.0222
0.0	0.0	0.0	-1659.1925	-1306.3409	NaN	NaN	0.4405	0.8752	0.0306	0.0191	0.0252	0.0277	0.0221
0.0	0.0	0.0	-2201.1925	-1539.3409	NaN	NaN	0.4115	0.8714	0.0324	0.0192	0.0258	0.0288	0.0223
0.0	0.0	0.0	1028.8075	-685.3409	NaN	NaN	-0.3	0.8663	0.0349	0.0196	0.0265	0.0301	0.0227
0.0	0.0	0.0	-1462.1925	462.6591	NaN	NaN	-0.3	0.8649	0.0358	0.0197	0.0265	0.0304	0.0227
0.0	0.0	0.0	-1982.1925	1169.6591	NaN	NaN	-0.3	0.8678	0.0346	0.0196	0.0261	0.0297	0.0222
0.0	0.0	0.0	-2939.1925	-2344.3409	NaN	NaN	0.4437	0.8785	0.0298	0.0191	0.0246	0.0266	0.0215
0.0	0.0	0.0	-2430.1925	-1304.3409	NaN	NaN	0.3493	0.8769	0.0296	0.0196	0.025	0.0266	0.0223
0.0	0.0	0.0	-2536.1925	-836.3409	NaN	NaN	0.248	0.8802	0.0286	0.0193	0.0243	0.0257	0.022
0.0	0.0	0.0	273.8075	-3983.3409	NaN	NaN	1.0738	0.8782	0.0293	0.0193	0.0248	0.026	0.0223
0.0	0.0	0.0	-2304.1925	-1992.3409	NaN	NaN	0.4637	0.8761	0.0305	0.0192	0.0253	0.0265	0.0224
0.0	0.0	0.0	-1570.1925	-1376.3409	NaN	NaN	0.4671	0.8703	0.0335	0.0194	0.0261	0.028	0.0228
0.0	0.0	0.0	-1758.1925	753.6591	NaN	NaN	-0.3	0.8634	0.0369	0.0199	0.0269	0.0299	0.0231
0.0	0.0	0.0	-2387.1925	-159.3409	NaN	NaN	0.0626	0.8619	0.0378	0.0202	0.0269	0.0303	0.0229
0.0	0.0	0.0	-748.1925	-654.3409	NaN	NaN	0.4665	0.868	0.0353	0.0198	0.0263	0.0285	0.0222
0.0	0.0	0.0	-3155.1925	-2133.3409	NaN	NaN	0.4034	0.8766	0.0311	0.0193	0.0251	0.0261	0.0217
0.0	0.0	0.0	-1900.1925	-2867.3409	NaN	NaN	0.6014	0.8767	0.0308	0.0195	0.025	0.0259	0.0221
0.0	0.0	0.0	-2606.1925	-1845.3409	NaN	NaN	0.4145	0.8759	0.0315	0.0194	0.0249	0.0262	0.0221
0.0	0.0	0.0	-879.1925	483.6591	NaN	NaN	-0.3	0.8676	0.0352	0.0201	0.0261	0.0282	0.0229
0.0	0.0	0.0	-1154.1925	-4035.3409	NaN	NaN	0.7776	0.87	0.0349	0.0197	0.0255	0.0278	0.0221
0.0	0.0	0.0	-3145.1925	-736.3409	NaN	NaN	0.1897	0.8631	0.038	0.0204	0.0263	0.0295	0.0228
0.0	0.0	0.0	-1329.1925	-1046.3409	NaN	NaN	0.4405	0.8598	0.0399	0.0207	0.0265	0.0306	0.0226
0.0	0.0	0.0	-653.1925	2266.6591	NaN	NaN	1.3	0.8531	0.0426	0.0217	0.0272	0.0317	0.0236
0.0	0.0	0.0	-3410.1925	-1971.3409	NaN	NaN	0.3663	0.8643	0.0387	0.0201	0.0258	0.0293	0.0216
0.0	0.0	0.0	-106.1925	119.6591	NaN	NaN	1.3	0.8589	0.0405	0.0208	0.0269	0.0304	0.0225
0.0	0.0	0.0	-1953.1925	-1287.3409	NaN	NaN	0.3973	0.8613	0.0399	0.0203	0.0263	0.03	0.0222
0.0	0.0	0.0	-1370.1925	495.6591	NaN	NaN	-0.3	0.8573	0.0411	0.0209	0.0269	0.0309	0.0229
0.0	0.0	0.0	-1075.1925	-264.3409	NaN	NaN	0.1973	0.8642	0.0386	0.0199	0.026	0.0295	0.0218
0.0	0.0	0.0	-830.1925	-3107.3409	NaN	NaN	0.7892	0.8608	0.0396	0.0203	0.0265	0.0303	0.0224
0.0	0.0	0.0	-2232.1925	-1188.3409	NaN	NaN	0.3474	0.8624	0.0394	0.0202	0.0259	0.03	0.0221
0.0	0.0	0.0	-2095.1925	-128.3409	NaN	NaN	0.0577	0.8585	0.0409	0.0208	0.0264	0.0308	0.0225
0.0	0.0	0.0	-1637.1925	-1993.3409	NaN	NaN	0.549	0.8605	0.0405	0.0208	0.026	0.03	0.0222
0.0	0.0	0.0	-2056.1925	-1834.3409	NaN	NaN	0.4715	0.8641	0.039	0.0205	0.0257	0.029	0.0217
0.0	0.0	0.0	-1546.1925	-453.3409	NaN	NaN	0.2267	0.8605	0.0405	0.0209	0.0262	0.0296	0.0222
0.0	0.0	0.0	-3714.1925	-851.3409	NaN	NaN	0.1865	0.8613	0.0406	0.0209	0.0258	0.0293	0.0221
0.0	0.0	0.0	-2816.1925	-1598.3409	NaN	NaN	0.3621	0.8607	0.0406	0.0209	0.0259	0.0298	0.0221
0.0	0.0	0.0	-1872.1925	1483.6591	NaN	NaN	-0.3	0.8559	0.0427	0.0215	0.0264	0.0306	0.0229
0.0	0.0	0.0	-2977.1925	-3287.3409	NaN	NaN	0.5248	0.8621	0.0406	0.0209	0.0254	0.0294	0.0217
0.0	0.0	0.0	-3465.1925	788.6591	NaN	NaN	-0.2947	0.8591	0.042	0.0215	0.0257	0.0296	0.0221
0.0	0.0	0.0	-3020.1925	-3150.3409	NaN	NaN	0.5105	0.8618	0.0417	0.0213	0.025	0.0289	0.0213
0.0	0.0	0.0	-1863.1925	-899.3409	NaN	NaN	0.3255	0.8558	0.0444	0.0219	0.0257	0.0298	0.0224
0.0	0.0	0.0	-2047.1925	-1134.3409	NaN	NaN	0.3565	0.8548	0.0453	0.0218	0.0257	0.03	0.0224
0.0	0.0	0.0	-913.1925	1111.6591	NaN	NaN	1.3	0.8458	0.0489	0.023	0.0269	0.0312	0.0242
0.0	0.0	0.0	93.8075	-2524.3409	NaN	NaN	1.0386	0.8503	0.0476	0.0224	0.0263	0.0304	0.0231
0.0	0.0	0.0	-638.1925	145.6591	NaN	NaN	-0.2957	0.8476	0.0485	0.0228	0.0269	0.0307	0.0235
0.0	0.0	0.0	-549.1925	-3160.3409	NaN	NaN	0.852	0.8546	0.046	0.0219	0.026	0.0295	0.022
0.0	0.0	0.0	-1402.1925	-3004.3409	NaN	NaN	0.6818	0.8537	0.0459	0.0219	0.0264	0.03	0.0221
0.0	0.0	0.0	-1041.1925	-1166.3409	NaN	NaN	0.5283	0.8521	0.047	0.0221	0.0263	0.0299	0.0225
0.0	0.0	0.0	-831.1925	-3016.3409	NaN	NaN	0.784	0.8523	0.0472	0.0222	0.0262	0.0297	0.0225
0.0	0.0	0.0	-1489.1925	-3119.3409	NaN	NaN	0.6769	0.8507	0.0479	0.0224	0.0264	0.0299	0.0227
0.0	0.0	0.0	-860.1925	-798.3409	NaN	NaN	0.4814	0.8468	0.0496	0.0229	0.0269	0.0303	0.0235
0.0	0.0	0.0	-1770.1925	-1476.3409	NaN	NaN	0.4547	0.8478	0.0491	0.0227	0.0267	0.0302	0.0235
0.0	0.0	0.0	-791.1925	607.6591	NaN	NaN	-0.3	0.8452	0.0498	0.023	0.0271	0.0308	0.0241
0.0	0.0	0.0	-2070.1925	-1064.3409	NaN	NaN	0.3396	0.8493	0.0481	0.0226	0.0266	0.0301	0.0232
0.0	0.0	0.0	-2187.1925	624.6591	NaN	NaN	-0.3	0.8489	0.0482	0.0226	0.027	0.0301	0.0232
0.0	0.0	0.0	-213.1925	-2779.3409	NaN	NaN	0.9288	0.8533	0.0462	0.022	0.0265	0.0295	0.0224
0.0	0.0	0.0	-751.1925	-980.3409	NaN	NaN	0.5662	0.8516	0.0469	0.0222	0.0269	0.0298	0.0226
0.0	0.0	0.0	-2828.1925	-2448.3409	NaN	NaN	0.464	0.8546	0.0456	0.0218	0.0264	0.0294	0.0222
0.0	0.0	0.0	-1081.1925	-1019.3409	NaN	NaN	0.4853	0.8518	0.0464	0.0221	0.0269	0.0301	0.0228
0.0	0.0	0.0	-1566.1925	-1586.3409	NaN	NaN	0.5032	0.8527	0.0461	0.0219	0.0267	0.03	0.0226
0.0	0.0	0.0	-3869.1925	-12.3409	NaN	NaN	0.0032	0.8532	0.0458	0.0218	0.0268	0.0299	0.0226
0.0	0.0	0.0	-538.1925	-2321.3409	NaN	NaN	0.8118	0.8547	0.045	0.0214	0.0268	0.0299	0.0222
0.0	0.0	0.0	-2665.1925	296.6591	NaN	NaN	-0.1253	0.8512	0.0462	0.0216	0.0273	0.0308	0.0229
0.0	0.0	0.0	-2314.1925	-572.3409	NaN	NaN	0.1983	0.8493	0.047	0.0217	0.0274	0.0313	0.0232
0.0	0.0	0.0	-894.1925	808.6591	NaN	NaN	-0.3	0.8473	0.0477	0.0219	0.0277	0.0318	0.0236
0.0	0.0	0.0	-810.1925	-2226.3409	NaN	NaN	0.7332	0.8486	0.0472	0.0218	0.0277	0.0312	0.0235
0.0	0.0	0.0	-1715.1925	-3166.3409	NaN	NaN	0.6486	0.8564	0.0438	0.0209	0.0271	0.0296	0.0222
0.0	0.0	0.0	-2589.1925	-4077.3409	NaN	NaN	0.6116	0.8614	0.0416	0.0202	0.0265	0.0289	0.0214
0.0	0.0	0.0	-1768.1925	-1302.3409	NaN	NaN	0.4241	0.8528	0.0453	0.0213	0.0272	0.0306	0.0229
0.0	0.0	0.0	-3640.1925	-1390.3409	NaN	NaN	0.2764	0.8545	0.0449	0.021	0.0266	0.0306	0.0224
0.0	0.0	0.0	-798.1925	-1835.3409	NaN	NaN	0.6969	0.8463	0.0483	0.0219	0.0277	0.032	0.0239
0.0	0.0	0.0	-1798.1925	-2880.3409	NaN	NaN	0.6157	0.8484	0.048	0.0217	0.0271	0.0314	0.0234
0.0	0.0	0.0	-1625.1925	-1821.3409	NaN	NaN	0.5285	0.8453	0.0492	0.022	0.0278	0.0321	0.0238
0.0	0.0	0.0	-1200.1925	-931.3409	NaN	NaN	0.4369	0.8429	0.0502	0.0222	0.0278	0.0325	0.0244
0.0	0.0	0.0	-4026.1925	-227.3409	NaN	NaN	0.0534	0.8434	0.0502	0.0223	0.0275	0.0322	0.0243
0.0	0.0	0.0	-1620.1925	-752.3409	NaN	NaN	0.3171	0.8441	0.05	0.0222	0.0274	0.0321	0.0241
0.0	0.0	0.0	-2495.1925	-926.3409	NaN	NaN	0.2707	0.8437	0.0503	0.0223	0.0273	0.032	0.0243
0.0	0.0	0.0	-1456.1925	-3482.3409	NaN	NaN	0.7051	0.844	0.0505	0.0222	0.0273	0.0318	0.0241
0.0	0.0	0.0	-3744.1925	1413.6591	NaN	NaN	-0.3	0.8438	0.0506	0.0222	0.0273	0.0318	0.0243
0.0	0.0	0.0	-1248.1925	-2897.3409	NaN	NaN	0.6989	0.8457	0.0499	0.0218	0.0269	0.0315	0.0242
0.0	0.0	0.0	234.8075	-1755.3409	NaN	NaN	1.1544	0.8436	0.0503	0.0222	0.0272	0.0322	0.0245
0.0	0.0	0.0	-130.1925	3956.6591	NaN	NaN	1.034	0.836	0.0534	0.0233	0.0282	0.0332	0.0259
0.0	0.0	0.0	-1339.1925	761.6591	NaN	NaN	-0.3	0.8417	0.0515	0.0227	0.027	0.0319	0.0252
0.0	0.0	0.0	-878.1925	-668.3409	NaN	NaN	0.4322	0.8459	0.05	0.0222	0.0263	0.0311	0.0244
0.0	0.0	0.0	-1953.1925	1010.6591	NaN	NaN	-0.3	0.8468	0.05	0.0221	0.0261	0.0306	0.0244
0.0	0.0	0.0	-3410.1925	-98.3409	NaN	NaN	0.028	0.8485	0.0494	0.0218	0.0259	0.03	0.0243
0.0	0.0	0.0	-381.1925	309.6591	NaN	NaN	-0.3	0.8452	0.0506	0.0221	0.0265	0.0305	0.0251
0.0	0.0	0.0	-2851.1925	845.6591	NaN	NaN	-0.3	0.8476	0.0497	0.0219	0.0261	0.03	0.0248
0.0	0.0	0.0	-918.1925	-1267.3409	NaN	NaN	0.5799	0.8481	0.0497	0.0219	0.0259	0.0298	0.0247
0.0	0.0	0.0	-2332.1925	973.6591	NaN	NaN	-0.3	0.8495	0.0494	0.0218	0.0255	0.0293	0.0243
0.0	0.0	0.0	-3546.1925	-975.3409	NaN	NaN	0.2157	0.8539	0.048	0.0216	0.0249	0.0283	0.0234
0.0	0.0	0.0	-2445.1925	-2755.3409	NaN	NaN	0.5298	0.8579	0.0463	0.0212	0.0244	0.0276	0.0225
0.0	0.0	0.0	-2410.1925	-2132.3409	NaN	NaN	0.4694	0.8572	0.0466	0.0213	0.0246	0.0277	0.0226
0.0	0.0	0.0	-1167.1925	657.6591	NaN	NaN	-0.3	0.8517	0.0492	0.022	0.0252	0.0283	0.0237
0.0	0.0	0.0	-443.1925	2765.6591	NaN	NaN	1.1908	0.8475	0.0508	0.0226	0.0256	0.0288	0.0246
0.0	0.0	0.0	-2385.1925	-281.3409	NaN	NaN	0.1055	0.8495	0.0499	0.0227	0.0251	0.0284	0.0244
0.0	0.0	0.0	-1948.1925	-854.3409	NaN	NaN	0.3048	0.8534	0.0483	0.0224	0.0244	0.0278	0.0236
0.0	0.0	0.0	-172.1925	842.6591	NaN	NaN	1.2568	0.853	0.0485	0.0227	0.0244	0.0278	0.0236
0.0	0.0	0.0	-3464.1925	-82.3409	NaN	NaN	0.0232	0.8589	0.0464	0.0224	0.0235	0.0265	0.0223
0.0	0.0	0.0	-1755.1925	-1917.3409	NaN	NaN	0.5221	0.8632	0.0451	0.022	0.0232	0.0254	0.0212
0.0	0.0	0.0	-2203.1925	-2901.3409	NaN	NaN	0.5684	0.8662	0.044	0.0216	0.0231	0.0248	0.0203
0.0	0.0	0.0	67.8075	-1997.3409	NaN	NaN	1.0351	0.8601	0.0468	0.022	0.0242	0.0256	0.0213
0.0	0.0	0.0	-4049.1925	168.6591	NaN	NaN	-0.0435	0.8588	0.048	0.022	0.0244	0.0254	0.0214
0.0	0.0	0.0	-203.1925	2637.6591	NaN	NaN	1.0835	0.8462	0.0541	0.0232	0.0264	0.0268	0.0233
0.0	0.0	0.0	-1045.1925	-1063.3409	NaN	NaN	0.5043	0.8543	0.0506	0.0227	0.0248	0.0255	0.0221
0.0	0.0	0.0	-1509.1925	-1516.3409	NaN	NaN	0.5012	0.8482	0.0533	0.0236	0.0255	0.0261	0.0233
0.0	0.0	0.0	-1047.1925	-483.3409	NaN	NaN	0.3158	0.8351	0.061	0.0271	0.025	0.0255	0.0264
0.0	0.0	0.0	-1124.1925	1295.6591	NaN	NaN	1.3	0.804	0.0782	0.0325	0.0265	0.0258	0.033
0.0	0.0	0.0	-260.1925	-2202.3409	NaN	NaN	0.8943	0.8047	0.0793	0.0328	0.0261	0.0244	0.0327
0.0	0.0	0.0	-1978.1925	-2583.3409	NaN	NaN	0.5663	0.8066	0.078	0.0323	0.0266	0.0242	0.0323
0.0	0.0	0.0	-2292.1925	-3197.3409	NaN	NaN	0.5824	0.8006	0.081	0.0322	0.0278	0.0251	0.0333
0.0	0.0	0.0	-2252.1925	941.6591	NaN	NaN	-0.3	0.7878	0.088	0.0331	0.0293	0.0261	0.0357
0.0	0.0	0.0	-2237.1925	-673.3409	NaN	NaN	0.2313	0.7991	0.0821	0.0322	0.0278	0.0251	0.0338
0.0	0.0	0.0	-1160.1925	1396.6591	NaN	NaN	1.3	0.797	0.0827	0.0328	0.0284	0.0254	0.0338
0.0	0.0	0.0	-3962.1925	-3178.3409	NaN	NaN	0.4451	0.8123	0.0748	0.0321	0.0266	0.0241	0.0301
0.0	0.0	0.0	-2816.1925	-2533.3409	NaN	NaN	0.4736	0.8085	0.076	0.0325	0.0278	0.025	0.0302
0.0	0.0	0.0	-1112.1925	-1474.3409	NaN	NaN	0.57	0.8085	0.0765	0.0323	0.0277	0.025	0.03
0.0	0.0	0.0	-1973.1925	-3748.3409	NaN	NaN	0.6551	0.8044	0.0783	0.0324	0.0284	0.0256	0.031
0.0	0.0	0.0	-1373.1925	-1715.3409	NaN	NaN	0.5554	0.7983	0.0816	0.0325	0.029	0.0261	0.0324
0.0	0.0	0.0	-2407.1925	-1944.3409	NaN	NaN	0.4468	0.796	0.083	0.0323	0.0292	0.0263	0.0332
0.0	0.0	0.0	-1902.1925	-2046.3409	NaN	NaN	0.5183	0.7921	0.0849	0.0322	0.0296	0.0267	0.0345
0.0	0.0	0.0	-3179.1925	-1393.3409	NaN	NaN	0.3047	0.7941	0.084	0.032	0.0291	0.0264	0.0344
0.0	0.0	0.0	-1298.1925	86.6591	NaN	NaN	-0.0715	0.7878	0.0872	0.0327	0.0299	0.0269	0.0356
0.0	0.0	0.0	-1840.1925	-487.3409	NaN	NaN	0.2094	0.7933	0.0846	0.0327	0.0287	0.0262	0.0345
0.0	0.0	0.0	-2518.1925	-2358.3409	NaN	NaN	0.4836	0.7893	0.0862	0.0336	0.0293	0.0267	0.035
0.0	0.0	0.0	-2661.1925	-476.3409	NaN	NaN	0.1518	0.7956	0.0831	0.0336	0.0282	0.0259	0.0336
0.0	0.0	0.0	-42.1925	-2889.3409	NaN	NaN	0.9856	0.8013	0.0795	0.0333	0.0277	0.0257	0.0324
0.0	0.0	0.0	-1866.1925	-2334.3409	NaN	NaN	0.5557	0.8004	0.0792	0.0331	0.0281	0.0265	0.0327
0.0	0.0	0.0	-3673.1925	-1624.3409	NaN	NaN	0.3066	0.7943	0.0825	0.0335	0.0288	0.0271	0.0338
0.0	0.0	0.0	-3017.1925	2050.6591	NaN	NaN	-0.3	0.7877	0.0861	0.0343	0.0292	0.0275	0.0351
0.0	0.0	0.0	-2128.1925	-1113.3409	NaN	NaN	0.3435	0.7936	0.083	0.0338	0.0282	0.0269	0.0344
0.0	0.0	0.0	-1242.1925	-3832.3409	NaN	NaN	0.7552	0.795	0.0818	0.0338	0.0282	0.027	0.0342
0.0	0.0	0.0	-2992.1925	754.6591	NaN	NaN	-0.3	0.7869	0.0861	0.0346	0.0291	0.0277	0.0355
0.0	0.0	0.0	-1854.1925	-136.3409	NaN	NaN	0.0685	0.7886	0.0855	0.0348	0.0284	0.0273	0.0355
0.0	0.0	0.0	37.8075	-3028.3409	NaN	NaN	1.0126	0.7953	0.0814	0.0341	0.0277	0.0269	0.0346
0.0	0.0	0.0	-1287.1925	-1607.3409	NaN	NaN	0.5553	0.7914	0.0826	0.0343	0.0284	0.0278	0.0355
0.0	0.0	0.0	-2308.1925	589.6591	NaN	NaN	-0.3	0.7894	0.0837	0.0344	0.0284	0.0281	0.036
0.0	0.0	0.0	-2058.1925	-2067.3409	NaN	NaN	0.5011	0.7936	0.0811	0.0336	0.028	0.0282	0.0356
0.0	0.0	0.0	-1018.1925	224.6591	NaN	NaN	-0.2831	0.7871	0.084	0.0342	0.0289	0.0289	0.0369
0.0	0.0	0.0	-2607.1925	-3104.3409	NaN	NaN	0.5435	0.8005	0.078	0.0326	0.0274	0.0275	0.0341
0.0	0.0	0.0	-2068.1925	-1610.3409	NaN	NaN	0.4378	0.7863	0.084	0.0336	0.0296	0.0296	0.0369
0.0	0.0	0.0	-1574.1925	-974.3409	NaN	NaN	0.3823	0.7835	0.0858	0.0339	0.0295	0.0297	0.0375
0.0	0.0	0.0	-3009.1925	459.6591	NaN	NaN	-0.1803	0.7814	0.0866	0.0342	0.0297	0.0297	0.0382
0.0	0.0	0.0	-3462.1925	-1487.3409	NaN	NaN	0.3005	0.7978	0.0787	0.0327	0.0279	0.028	0.0349
0.0	0.0	0.0	-3077.1925	-2950.3409	NaN	NaN	0.4895	0.7984	0.0777	0.0323	0.0286	0.0285	0.0344
0.0	0.0	0.0	-1740.1925	-4094.3409	NaN	NaN	0.7017	0.7958	0.0791	0.0321	0.029	0.0291	0.035
0.0	0.0	0.0	-2619.1925	-415.3409	NaN	NaN	0.1369	0.7878	0.0829	0.0328	0.0296	0.0299	0.037
0.0	0.0	0.0	-903.1925	-3175.3409	NaN	NaN	0.7785	0.7853	0.0841	0.0331	0.0296	0.0302	0.0377
0.0	0.0	0.0	-676.1925	-1247.3409	NaN	NaN	0.6485	0.7762	0.0883	0.0341	0.0306	0.0312	0.0396
0.0	0.0	0.0	-2026.1925	-2070.3409	NaN	NaN	0.5054	0.7797	0.0872	0.0336	0.03	0.0306	0.0389
0.0	0.0	0.0	-1846.1925	291.6591	NaN	NaN	-0.1876	0.7752	0.0893	0.034	0.0307	0.031	0.0398
0.0	0.0	0.0	-2577.1925	-3751.3409	NaN	NaN	0.5928	0.7876	0.0839	0.0323	0.0292	0.0296	0.0374
0.0	0.0	0.0	-2240.1925	-1986.3409	NaN	NaN	0.47	0.7754	0.0885	0.0333	0.0313	0.0318	0.0397
0.0	0.0	0.0	436.8075	105.6591	NaN	NaN	0.1948	0.7608	0.0955	0.0351	0.0327	0.0339	0.042
0.0	0.0	0.0	-1784.1925	-198.3409	NaN	NaN	0.1	0.7598	0.0954	0.0351	0.0327	0.034	0.043
0.0	0.0	0.0	-4037.1925	3707.6591	NaN	NaN	-0.3	0.7649	0.0932	0.0341	0.032	0.0332	0.0427
0.0	0.0	0.0	-4075.1925	-2487.3409	NaN	NaN	0.379	0.7848	0.0844	0.0314	0.0296	0.0306	0.0391
0.0	0.0	0.0	-4363.1925	-1159.3409	NaN	NaN	0.2099	0.7885	0.0823	0.0309	0.0298	0.0307	0.0379
0.0	0.0	0.0	-2553.1925	-111.3409	NaN	NaN	0.0418	0.7855	0.0835	0.0312	0.0302	0.0312	0.0383
0.0	0.0	0.0	-1842.1925	-480.3409	NaN	NaN	0.2068	0.781	0.0856	0.0317	0.0307	0.0318	0.0392
0.0	0.0	0.0	-2366.1925	193.6591	NaN	NaN	-0.0891	0.7765	0.0875	0.0323	0.0313	0.0326	0.0399
0.0	0.0	0.0	-348.1925	-756.3409	NaN	NaN	0.6848	0.7699	0.0903	0.0332	0.0322	0.0335	0.041
0.0	0.0	0.0	-956.1925	-1385.3409	NaN	NaN	0.5916	0.7711	0.0895	0.0328	0.0321	0.0334	0.041
0.0	0.0	0.0	-1490.1925	-2601.3409	NaN	NaN	0.6358	0.7776	0.0865	0.0319	0.0313	0.0326	0.04
0.0	0.0	0.0	-1198.1925	-2681.3409	NaN	NaN	0.6912	0.7796	0.0853	0.0318	0.0313	0.0326	0.0394
0.0	0.0	0.0	-3424.1925	-2970.3409	NaN	NaN	0.4645	0.7802	0.0853	0.0317	0.0312	0.0325	0.0391
0.0	0.0	0.0	-3291.1925	-1796.3409	NaN	NaN	0.3531	0.7772	0.0868	0.0321	0.0316	0.0329	0.0393
0.0	0.0	0.0	-533.1925	-1281.3409	NaN	NaN	0.7062	0.77	0.0904	0.0332	0.0324	0.0337	0.0403
0.0	0.0	0.0	134.8075	-3390.3409	NaN	NaN	1.0414	0.7694	0.0907	0.0333	0.0323	0.0338	0.0405
0.0	0.0	0.0	-2079.1925	-522.3409	NaN	NaN	0.2008	0.7592	0.095	0.035	0.0337	0.0354	0.0417
0.0	0.0	0.0	77.8075	865.6591	NaN	NaN	0.9175	0.7476	0.1007	0.037	0.035	0.0367	0.043
0.0	0.0	0.0	-905.1925	-902.3409	NaN	NaN	0.4992	0.754	0.0974	0.036	0.0337	0.0355	0.0433
0.0	0.0	0.0	-462.1925	502.6591	NaN	NaN	1.3	0.7564	0.0966	0.036	0.0333	0.0348	0.0431
0.0	0.0	0.0	-1732.1925	-1233.3409	NaN	NaN	0.4159	0.7652	0.0931	0.0348	0.0318	0.0331	0.0419
0.0	0.0	0.0	-1072.1925	-1184.3409	NaN	NaN	0.5248	0.7585	0.0965	0.0361	0.0327	0.0338	0.0423
0.0	0.0	0.0	-1338.1925	-767.3409	NaN	NaN	0.3644	0.7611	0.0957	0.0357	0.032	0.033	0.0424
0.0	0.0	0.0	-1130.1925	-2084.3409	NaN	NaN	0.6484	0.7665	0.0929	0.035	0.0313	0.0323	0.0419
0.0	0.0	0.0	-1885.1925	141.6591	NaN	NaN	-0.0812	0.7627	0.0947	0.0357	0.0319	0.0329	0.0421
0.0	0.0	0.0	-3991.1925	-1711.3409	NaN	NaN	0.3001	0.7631	0.0944	0.0357	0.0317	0.033	0.0421
0.0	0.0	0.0	-2078.1925	3124.6591	NaN	NaN	1.3	0.761	0.0952	0.0361	0.032	0.0332	0.0424
0.0	0.0	0.0	-3995.1925	347.6591	NaN	NaN	-0.0953	0.7809	0.0862	0.0332	0.0292	0.0305	0.04
0.0	0.0	0.0	-3722.1925	-2432.3409	NaN	NaN	0.3952	0.783	0.0851	0.0332	0.0293	0.0304	0.039
0.0	0.0	0.0	-2583.1925	-1974.3409	NaN	NaN	0.4332	0.7778	0.0875	0.034	0.0301	0.0312	0.0395
0.0	0.0	0.0	-1333.1925	2583.6591	NaN	NaN	1.3	0.753	0.0988	0.038	0.0334	0.0343	0.0425
0.0	0.0	0.0	-1631.1925	-1338.3409	NaN	NaN	0.4507	0.7692	0.0914	0.0351	0.0306	0.0319	0.0417
0.0	0.0	0.0	-2740.1925	-1273.3409	NaN	NaN	0.3173	0.7642	0.093	0.0363	0.0317	0.0328	0.0418
0.0	0.0	0.0	-2002.1925	2178.6591	NaN	NaN	1.3	0.7571	0.097	0.0374	0.0325	0.0335	0.0424
0.0	0.0	0.0	-4450.1925	-1889.3409	NaN	NaN	0.298	0.7782	0.0874	0.0339	0.0295	0.0305	0.0405
0.0	0.0	0.0	-1895.1925	-1349.3409	NaN	NaN	0.4159	0.776	0.088	0.0346	0.0302	0.0311	0.0402
0.0	0.0	0.0	-1283.1925	-1331.3409	NaN	NaN	0.5092	0.7752	0.0888	0.0348	0.0301	0.0309	0.0402
0.0	0.0	0.0	-3969.1925	-2342.3409	NaN	NaN	0.3711	0.7758	0.0887	0.0346	0.0301	0.0307	0.0402
0.0	0.0	0.0	-2178.1925	1654.6591	NaN	NaN	-0.3	0.77	0.0915	0.0354	0.0309	0.0315	0.0408
0.0	0.0	0.0	-2226.1925	-1551.3409	NaN	NaN	0.4107	0.7673	0.0927	0.0357	0.0312	0.0319	0.0412
0.0	0.0	0.0	-2813.1925	2291.6591	NaN	NaN	-0.3	0.754	0.0995	0.0376	0.033	0.0336	0.0424
0.0	0.0	0.0	-2820.1925	2240.6591	NaN	NaN	-0.3	0.7621	0.0958	0.036	0.0317	0.0322	0.0422
0.0	0.0	0.0	-2143.1925	546.6591	NaN	NaN	-0.3	0.7611	0.0965	0.0361	0.0321	0.0323	0.042
0.0	0.0	0.0	-1767.1925	-1530.3409	NaN	NaN	0.4641	0.777	0.0892	0.0337	0.03	0.0301	0.04
0.0	0.0	0.0	-2613.1925	-443.3409	NaN	NaN	0.145	0.7781	0.0889	0.0336	0.0303	0.0302	0.039
0.0	0.0	0.0	-1772.1925	312.6591	NaN	NaN	-0.2142	0.7731	0.0919	0.034	0.031	0.0305	0.0395
0.0	0.0	0.0	-2990.1925	-2934.3409	NaN	NaN	0.4953	0.7856	0.0864	0.032	0.0295	0.029	0.0376
0.0	0.0	0.0	-2608.1925	540.6591	NaN	NaN	-0.2615	0.775	0.0919	0.0331	0.0312	0.03	0.0386
0.0	0.0	0.0	-1971.1925	-2053.3409	NaN	NaN	0.5102	0.7817	0.0897	0.0319	0.0303	0.0288	0.0375
0.0	0.0	0.0	-2972.1925	-1939.3409	NaN	NaN	0.3949	0.7814	0.0902	0.0316	0.0309	0.0287	0.0373
0.0	0.0	0.0	-2169.1925	207.6591	NaN	NaN	-0.1059	0.7751	0.0943	0.0318	0.0321	0.029	0.0378
0.0	0.0	0.0	-1779.1925	-2316.3409	NaN	NaN	0.5656	0.7764	0.0945	0.0311	0.0322	0.0286	0.0373
0.0	0.0	0.0	-843.1925	-527.3409	NaN	NaN	0.3848	0.7577	0.1055	0.0324	0.0354	0.0303	0.0387
0.0	0.0	0.0	-190.1925	800.6591	NaN	NaN	1.3	0.7553	0.1084	0.032	0.0356	0.0298	0.0389
0.0	0.0	0.0	-606.1925	-3005.3409	NaN	NaN	0.8322	0.7704	0.1003	0.0304	0.0336	0.0281	0.0372
0.0	0.0	0.0	-1130.1925	-3230.3409	NaN	NaN	0.7408	0.7686	0.1022	0.0302	0.0344	0.0281	0.0366
0.0	0.0	0.0	-1309.1925	-2346.3409	NaN	NaN	0.6419	0.77	0.1025	0.0297	0.0343	0.0275	0.036
0.0	0.0	0.0	-2267.1925	-2220.3409	NaN	NaN	0.4948	0.7723	0.1019	0.0293	0.0341	0.0269	0.0355
0.0	0.0	0.0	-1804.1925	-1433.3409	NaN	NaN	0.4427	0.7721	0.1026	0.0292	0.0341	0.0265	0.0354
0.0	0.0	0.0	-3326.1925	-3574.3409	NaN	NaN	0.518	0.7778	0.1	0.0288	0.0333	0.0257	0.0343
0.0	0.0	0.0	-1347.1925	1692.6591	NaN	NaN	1.3	0.7452	0.1208	0.0306	0.0385	0.0279	0.0371
0.0	0.0	0.0	-2009.1925	-1935.3409	NaN	NaN	0.4906	0.7551	0.1163	0.03	0.036	0.0264	0.036
0.0	0.0	0.0	-110.1925	-1506.3409	NaN	NaN	0.9318	0.7403	0.1247	0.0315	0.0384	0.0277	0.0375
0.0	0.0	0.0	516.8075	-1774.3409	NaN	NaN	1.3	0.7539	0.1169	0.0309	0.0357	0.0265	0.0361
0.0	0.0	0.0	-780.1925	-590.3409	NaN	NaN	0.4307	0.744	0.1223	0.0318	0.0374	0.0275	0.037
0.0	0.0	0.0	997.8075	-54.3409	NaN	NaN	-0.0576	0.7364	0.1273	0.0325	0.0382	0.0279	0.0378
0.0	0.0	0.0	-1887.1925	-437.3409	NaN	NaN	0.1881	0.7551	0.1154	0.0317	0.035	0.0262	0.0366
0.0	0.0	0.0	-1481.1925	-2529.3409	NaN	NaN	0.6307	0.7681	0.1067	0.0317	0.0329	0.0253	0.0353
0.0	0.0	0.0	-1419.1925	-2993.3409	NaN	NaN	0.6784	0.7771	0.1009	0.0319	0.0313	0.0247	0.0342
0.0	0.0	0.0	-462.1925	-2343.3409	NaN	NaN	0.8353	0.7719	0.1037	0.0326	0.032	0.0251	0.0346
0.0	0.0	0.0	-2580.1925	1192.6591	NaN	NaN	-0.3	0.7683	0.1062	0.0334	0.032	0.0252	0.0349
0.0	0.0	0.0	-1899.1925	-4927.3409	NaN	NaN	0.7218	0.7817	0.0975	0.0332	0.0298	0.0244	0.0334
0.0	0.0	0.0	-1257.1925	-98.3409	NaN	NaN	0.0725	0.7705	0.1028	0.0344	0.0315	0.0258	0.035
0.0	0.0	0.0	330.8075	-1896.3409	NaN	NaN	1.2113	0.7803	0.0967	0.0345	0.0298	0.0249	0.0339
0.0	0.0	0.0	-1856.1925	-1223.3409	NaN	NaN	0.3972	0.7913	0.0889	0.0342	0.0284	0.0243	0.033
0.0	0.0	0.0	-65.1925	-2163.3409	NaN	NaN	0.9707	0.7891	0.0892	0.0342	0.0288	0.0248	0.0339
0.0	0.0	0.0	-2132.1925	-2147.3409	NaN	NaN	0.5018	0.7881	0.0891	0.0343	0.0287	0.0252	0.0346
0.0	0.0	0.0	-1338.1925	-796.3409	NaN	NaN	0.3731	0.7832	0.0913	0.0348	0.0292	0.0259	0.0356
0.0	0.0	0.0	-782.1925	412.6591	NaN	NaN	-0.3	0.7843	0.0904	0.0351	0.0289	0.0258	0.0356
0.0	0.0	0.0	256.8075	-2200.3409	NaN	NaN	1.1321	0.7958	0.0839	0.0347	0.0274	0.0246	0.0335
0.0	0.0	0.0	-2518.1925	-3587.3409	NaN	NaN	0.5876	0.8035	0.0794	0.0344	0.0269	0.0243	0.0316
0.0	0.0	0.0	-2440.1925	-3681.3409	NaN	NaN	0.6014	0.8014	0.0798	0.0344	0.0275	0.025	0.0319
0.0	0.0	0.0	-265.1925	-3041.3409	NaN	NaN	0.9198	0.7973	0.081	0.0346	0.0279	0.026	0.0332
0.0	0.0	0.0	-45.1925	-803.3409	NaN	NaN	0.9467	0.7881	0.0852	0.0355	0.0289	0.0271	0.0353
0.0	0.0	0.0	-1543.1925	-40.3409	NaN	NaN	0.0255	0.7911	0.0836	0.0353	0.0284	0.0268	0.0349
0.0	0.0	0.0	-2661.1925	-2657.3409	NaN	NaN	0.4996	0.8006	0.0786	0.0342	0.0277	0.0259	0.0329
0.0	0.0	0.0	-3657.1925	-2941.3409	NaN	NaN	0.4458	0.8007	0.0777	0.0337	0.0282	0.0265	0.0332
0.0	0.0	0.0	-2431.1925	-2952.3409	NaN	NaN	0.5484	0.801	0.0771	0.0333	0.0283	0.027	0.0333
0.0	0.0	0.0	367.8075	205.6591	NaN	NaN	0.3586	0.79	0.0825	0.0342	0.0295	0.0284	0.0355
0.0	0.0	0.0	-1848.1925	-1217.3409	NaN	NaN	0.3971	0.7912	0.082	0.0339	0.0292	0.0283	0.0355
0.0	0.0	0.0	-1829.1925	-2998.3409	NaN	NaN	0.6211	0.7926	0.0813	0.0334	0.0292	0.0283	0.0351
0.0	0.0	0.0	-2296.1925	-702.3409	NaN	NaN	0.2342	0.7873	0.0835	0.0336	0.0301	0.0294	0.0361
0.0	0.0	0.0	-2068.1925	108.6591	NaN	NaN	-0.0555	0.7828	0.0856	0.034	0.0303	0.0299	0.0374
0.0	0.0	0.0	-98.1925	-2680.3409	NaN	NaN	0.9647	0.7898	0.0821	0.0328	0.0297	0.0293	0.0364
0.0	0.0	0.0	-3627.1925	650.6591	NaN	NaN	-0.2186	0.787	0.0829	0.033	0.0305	0.0299	0.0367
0.0	0.0	0.0	-2990.1925	-1887.3409	NaN	NaN	0.3869	0.7934	0.0804	0.0319	0.0296	0.0288	0.0359
0.0	0.0	0.0	-3838.1925	-2649.3409	NaN	NaN	0.4084	0.8036	0.0747	0.0303	0.0292	0.0284	0.0338
0.0	0.0	0.0	-115.1925	92.6591	NaN	NaN	-0.3	0.7856	0.0837	0.0321	0.031	0.0307	0.0369
0.0	0.0	0.0	-2815.1925	-3083.3409	NaN	NaN	0.5227	0.7955	0.0798	0.0309	0.0294	0.0293	0.0352
0.0	0.0	0.0	-3570.1925	-2646.3409	NaN	NaN	0.4257	0.7882	0.0833	0.0315	0.0305	0.0305	0.036
0.0	0.0	0.0	-2911.1925	344.6591	NaN	NaN	-0.1343	0.7797	0.0883	0.0324	0.0309	0.0311	0.0375
0.0	0.0	0.0	-2366.1925	-2254.3409	NaN	NaN	0.4879	0.7806	0.0881	0.0321	0.0308	0.0311	0.0374
0.0	0.0	0.0	-2799.1925	1766.6591	NaN	NaN	-0.3	0.767	0.0945	0.0339	0.0323	0.0326	0.0396
0.0	0.0	0.0	-1994.1925	-1714.3409	NaN	NaN	0.4623	0.7699	0.0934	0.0335	0.0317	0.032	0.0396
0.0	0.0	0.0	199.8075	-1124.3409	NaN	NaN	1.2161	0.76	0.098	0.035	0.033	0.0332	0.0408
0.0	0.0	0.0	-2860.1925	1037.6591	NaN	NaN	-0.3	0.7648	0.0967	0.0343	0.0319	0.0319	0.0405
0.0	0.0	0.0	-2316.1925	-1339.3409	NaN	NaN	0.3664	0.7775	0.0915	0.0326	0.0301	0.0301	0.0382
0.0	0.0	0.0	-1339.1925	-1737.3409	NaN	NaN	0.5647	0.7758	0.0926	0.0328	0.0305	0.0306	0.0378
0.0	0.0	0.0	-955.1925	-2161.3409	NaN	NaN	0.6935	0.7644	0.0984	0.0343	0.0318	0.0318	0.0393
0.0	0.0	0.0	-1327.1925	-618.3409	NaN	NaN	0.3178	0.7628	0.0994	0.0347	0.0318	0.0317	0.0397
0.0	0.0	0.0	1795.8075	-476.3409	NaN	NaN	-0.3	0.7495	0.1057	0.0367	0.0335	0.0331	0.0415
0.0	0.0	0.0	-653.1925	-1276.3409	NaN	NaN	0.6615	0.7629	0.0995	0.0348	0.0314	0.0311	0.0403
0.0	0.0	0.0	-1174.1925	-1818.3409	NaN	NaN	0.6076	0.769	0.0968	0.0341	0.0307	0.0304	0.0389
0.0	0.0	0.0	-1896.1925	-726.3409	NaN	NaN	0.277	0.7687	0.0971	0.0345	0.0307	0.0304	0.0386
0.0	0.0	0.0	-568.1925	-2705.3409	NaN	NaN	0.8264	0.7724	0.0951	0.0341	0.0302	0.0301	0.038
0.0	0.0	0.0	-2019.1925	-812.3409	NaN	NaN	0.2869	0.7674	0.0975	0.0351	0.0309	0.0306	0.0385
0.0	0.0	0.0	-1145.1925	6.6591	NaN	NaN	-0.0058	0.7659	0.099	0.0354	0.0308	0.0304	0.0386
0.0	0.0	0.0	-499.1925	-2046.3409	NaN	NaN	0.8039	0.7769	0.0935	0.0342	0.0295	0.0291	0.0369
0.0	0.0	0.0	92.8075	-1416.3409	NaN	NaN	1.0701	0.7691	0.0966	0.0352	0.0307	0.0303	0.0382
0.0	0.0	0.0	-3559.1925	-138.3409	NaN	NaN	0.0374	0.775	0.0936	0.0347	0.0299	0.0297	0.0372
0.0	0.0	0.0	-537.1925	-247.3409	NaN	NaN	0.3153	0.7624	0.0987	0.0363	0.0319	0.0315	0.0392
0.0	0.0	0.0	-1193.1925	2693.6591	NaN	NaN	1.3	0.7702	0.0944	0.0355	0.0308	0.0305	0.0387
0.0	0.0	0.0	378.8075	-3915.3409	NaN	NaN	1.1071	0.7945	0.0818	0.0329	0.0284	0.0278	0.0346
0.0	0.0	0.0	-2238.1925	-1078.3409	NaN	NaN	0.3251	0.8018	0.0769	0.0316	0.029	0.0278	0.0329
0.0	0.0	0.0	-532.1925	-2121.3409	NaN	NaN	0.7994	0.8087	0.0727	0.0304	0.0288	0.0272	0.0321
0.0	0.0	0.0	-3345.1925	-1658.3409	NaN	NaN	0.3314	0.814	0.069	0.0293	0.0289	0.0269	0.0318
0.0	0.0	0.0	-1704.1925	212.6591	NaN	NaN	-0.1426	0.8038	0.0734	0.0301	0.0305	0.0285	0.0338
0.0	0.0	0.0	-2539.1925	-923.3409	NaN	NaN	0.2667	0.8152	0.0676	0.0286	0.0294	0.0269	0.0323
0.0	0.0	0.0	-2429.1925	-1428.3409	NaN	NaN	0.3703	0.8144	0.0669	0.028	0.0303	0.0271	0.0331
0.0	0.0	0.0	-3082.1925	-781.3409	NaN	NaN	0.2022	0.8183	0.0647	0.0273	0.0301	0.0267	0.0329
0.0	0.0	0.0	-1872.1925	-2286.3409	NaN	NaN	0.5498	0.8192	0.0636	0.0266	0.0305	0.027	0.0331
0.0	0.0	0.0	-1262.1925	985.6591	NaN	NaN	-0.3	0.814	0.0656	0.0268	0.0314	0.0275	0.0346
0.0	0.0	0.0	-3467.1925	-2109.3409	NaN	NaN	0.3783	0.8304	0.058	0.0254	0.0293	0.0253	0.0316
0.0	0.0	0.0	-2463.1925	-2470.3409	NaN	NaN	0.5007	0.832	0.0562	0.0253	0.0297	0.0252	0.0316
0.0	0.0	0.0	-2100.1925	-2991.3409	NaN	NaN	0.5875	0.8486	0.0475	0.025	0.0258	0.0223	0.0308
0.0	0.0	0.0	-3544.1925	-1532.3409	NaN	NaN	0.3018	0.8501	0.0453	0.0259	0.0248	0.0218	0.0321
0.0	0.0	0.0	-2581.1925	-1648.3409	NaN	NaN	0.3897	0.8427	0.0482	0.0262	0.026	0.0232	0.0338
0.0	0.0	0.0	-2187.1925	313.6591	NaN	NaN	-0.1674	0.8319	0.0531	0.0267	0.0279	0.0248	0.0356
0.0	0.0	0.0	-1415.1925	-723.3409	NaN	NaN	0.3382	0.8317	0.0532	0.0267	0.028	0.0248	0.0357
0.0	0.0	0.0	-1399.1925	-2512.3409	NaN	NaN	0.6423	0.8404	0.0487	0.0264	0.0265	0.0234	0.0347
0.0	0.0	0.0	-2083.1925	-3166.3409	NaN	NaN	0.6032	0.8429	0.0468	0.0267	0.026	0.0231	0.0345
0.0	0.0	0.0	-1863.1925	-1780.3409	NaN	NaN	0.4886	0.8382	0.0484	0.0271	0.0268	0.024	0.0355
0.0	0.0	0.0	-2069.1925	-1796.3409	NaN	NaN	0.4647	0.8386	0.048	0.027	0.0267	0.024	0.0356
0.0	0.0	0.0	-2205.1925	-1365.3409	NaN	NaN	0.3824	0.8394	0.0473	0.0272	0.0265	0.0238	0.0357
0.0	0.0	0.0	-1589.1925	-2957.3409	NaN	NaN	0.6505	0.8436	0.0451	0.0273	0.0256	0.023	0.0353
0.0	0.0	0.0	-2564.1925	-1549.3409	NaN	NaN	0.3766	0.8419	0.0453	0.0279	0.0258	0.0232	0.0359
0.0	0.0	0.0	-1559.1925	20.6591	NaN	NaN	-0.0134	0.8386	0.0462	0.0283	0.0263	0.0238	0.0368
0.0	0.0	0.0	-680.1925	-790.3409	NaN	NaN	0.5375	0.8336	0.0478	0.0289	0.0272	0.0248	0.0377
0.0	0.0	0.0	-1283.1925	233.6591	NaN	NaN	-0.2226	0.827	0.05	0.0298	0.0284	0.0259	0.0388
0.0	0.0	0.0	-1087.1925	-515.3409	NaN	NaN	0.3216	0.8316	0.048	0.0293	0.0274	0.0253	0.0385
0.0	0.0	0.0	-1888.1925	707.6591	NaN	NaN	-0.3	0.8406	0.044	0.029	0.0256	0.0237	0.0372
0.0	0.0	0.0	-1268.1925	-3181.3409	NaN	NaN	0.715	0.8487	0.0402	0.0289	0.024	0.0224	0.0356
0.0	0.0	0.0	-900.1925	-1680.3409	NaN	NaN	0.6512	0.849	0.0392	0.0297	0.0238	0.0224	0.0358
0.0	0.0	0.0	-1377.1925	-752.3409	NaN	NaN	0.3533	0.8483	0.039	0.03	0.0239	0.0226	0.0362
0.0	0.0	0.0	-1977.1925	-460.3409	NaN	NaN	0.1889	0.8477	0.0387	0.0301	0.024	0.0228	0.0367
0.0	0.0	0.0	-1819.1925	-377.3409	NaN	NaN	0.1718	0.8461	0.039	0.0303	0.0243	0.0231	0.0371
0.0	0.0	0.0	-747.1925	2942.6591	NaN	NaN	1.3	0.8397	0.0411	0.031	0.0255	0.0244	0.0383
0.0	0.0	0.0	-381.1925	190.6591	NaN	NaN	-0.3	0.8416	0.0402	0.0304	0.025	0.0242	0.0386
0.0	0.0	0.0	-3129.1925	705.6591	NaN	NaN	-0.2912	0.8445	0.0387	0.0303	0.0246	0.0238	0.0381
0.0	0.0	0.0	-1395.1925	1519.6591	NaN	NaN	1.3	0.8467	0.0374	0.0305	0.0243	0.0236	0.0375
0.0	0.0	0.0	-1157.1925	912.6591	NaN	NaN	-0.3	0.8519	0.0351	0.0304	0.0235	0.0227	0.0365
0.0	0.0	0.0	-2873.1925	-1059.3409	NaN	NaN	0.2694	0.8585	0.0329	0.0302	0.0223	0.0215	0.0346
0.0	0.0	0.0	-904.1925	-3443.3409	NaN	NaN	0.792	0.8617	0.0318	0.0303	0.0219	0.0209	0.0335
0.0	0.0	0.0	-3144.1925	-1837.3409	NaN	NaN	0.3688	0.862	0.0315	0.0307	0.0218	0.0207	0.0333
0.0	0.0	0.0	-1689.1925	-1364.3409	NaN	NaN	0.4468	0.8617	0.0312	0.031	0.0219	0.0207	0.0334
0.0	0.0	0.0	-760.1925	1177.6591	NaN	NaN	1.3	0.8605	0.0313	0.0314	0.022	0.0209	0.0338
0.0	0.0	0.0	-3404.1925	236.6591	NaN	NaN	-0.0747	0.8604	0.0312	0.0316	0.0221	0.0209	0.0338
0.0	0.0	0.0	-2666.1925	208.6591	NaN	NaN	-0.0849	0.8609	0.0309	0.0317	0.022	0.0208	0.0337
0.0	0.0	0.0	-2973.1925	-721.3409	NaN	NaN	0.1952	0.8627	0.0304	0.0316	0.0218	0.0204	0.0331
0.0	0.0	0.0	-1405.1925	-354.3409	NaN	NaN	0.2014	0.8627	0.0304	0.0318	0.0219	0.0204	0.0328
0.0	0.0	0.0	-956.1925	-1645.3409	NaN	NaN	0.6325	0.8639	0.0301	0.0316	0.0219	0.0202	0.0324
0.0	0.0	0.0	-4098.1925	-1038.3409	NaN	NaN	0.2021	0.8648	0.0298	0.0315	0.0218	0.02	0.0322
0.0	0.0	0.0	-1728.1925	-550.3409	NaN	NaN	0.2415	0.8639	0.0298	0.0317	0.0219	0.0201	0.0325
0.0	0.0	0.0	-2837.1925	847.6591	NaN	NaN	-0.3	0.8634	0.0298	0.0319	0.0221	0.0203	0.0327
0.0	0.0	0.0	-2600.1925	1817.6591	NaN	NaN	-0.3	0.8619	0.03	0.0324	0.0223	0.0205	0.033
0.0	0.0	0.0	-1625.1925	263.6591	NaN	NaN	-0.1936	0.8631	0.0297	0.0323	0.0222	0.0202	0.0326
0.0	0.0	0.0	-1722.1925	-3177.3409	NaN	NaN	0.6485	0.8638	0.0297	0.0323	0.0221	0.02	0.0321
0.0	0.0	0.0	-2750.1925	-2985.3409	NaN	NaN	0.5205	0.8644	0.0296	0.0323	0.022	0.0199	0.0319
0.0	0.0	0.0	-1140.1925	1956.6591	NaN	NaN	1.3	0.8636	0.0297	0.0324	0.0222	0.02	0.0321
0.0	0.0	0.0	-3328.1925	-690.3409	NaN	NaN	0.1718	0.8642	0.0295	0.0323	0.0221	0.0199	0.0321
0.0	0.0	0.0	-2504.1925	-21.3409	NaN	NaN	0.0085	0.8638	0.0295	0.0324	0.0221	0.02	0.0322
0.0	0.0	0.0	-1382.1925	-872.3409	NaN	NaN	0.3869	0.8639	0.0296	0.0325	0.0221	0.0199	0.032
0.0	0.0	0.0	-1654.1925	1071.6591	NaN	NaN	-0.3	0.8636	0.0297	0.0326	0.022	0.02	0.032
0.0	0.0	0.0	-1574.1925	652.6591	NaN	NaN	-0.3	0.8637	0.0296	0.0326	0.022	0.02	0.032
0.0	0.0	0.0	-2280.1925	560.6591	NaN	NaN	-0.3	0.8637	0.0298	0.0327	0.0219	0.02	0.0319
0.0	0.0	0.0	-2795.1925	2146.6591	NaN	NaN	-0.3	0.8635	0.0299	0.0328	0.0219	0.0201	0.0319
0.0	0.0	0.0	-2982.1925	1593.6591	NaN	NaN	-0.3	0.864	0.0299	0.0327	0.0218	0.0199	0.0317
0.0	0.0	0.0	-1600.1925	788.6591	NaN	NaN	-0.3	0.8644	0.03	0.0326	0.0218	0.0198	0.0314
0.0	0.0	0.0	-2325.1925	-538.3409	NaN	NaN	0.188	0.8646	0.0301	0.0327	0.0218	0.0197	0.0311
0.0	0.0	0.0	-2612.1925	-356.3409	NaN	NaN	0.12	0.865	0.0302	0.0327	0.0217	0.0195	0.031
0.0	0.0	0.0	-1488.1925	-3362.3409	NaN	NaN	0.6932	0.8653	0.0301	0.0326	0.0217	0.0194	0.0308
0.0	0.0	0.0	-2195.1925	1492.6591	NaN	NaN	-0.3	0.8665	0.0297	0.0323	0.0215	0.0192	0.0308
0.0	0.0	0.0	-1852.1925	-990.3409	NaN	NaN	0.3484	0.8668	0.0296	0.0322	0.0214	0.0191	0.0309
0.0	0.0	0.0	-929.1925	976.6591	NaN	NaN	1.3	0.8676	0.0294	0.0319	0.0213	0.019	0.0307
0.0	0.0	0.0	-3167.1925	2613.6591	NaN	NaN	-0.3	0.8676	0.0294	0.0319	0.0213	0.019	0.0308
0.0	0.0	0.0	-806.1925	152.6591	NaN	NaN	-0.2336	0.868	0.0294	0.0317	0.0212	0.0191	0.0307
0.0	0.0	0.0	-1939.1925	4655.6591	NaN	NaN	1.3	0.868	0.0294	0.0316	0.0213	0.0191	0.0307
0.0	0.0	0.0	-121.1925	-657.3409	NaN	NaN	0.8443	0.868	0.0296	0.0314	0.0214	0.0191	0.0305
0.0	0.0	0.0	-1581.1925	362.6591	NaN	NaN	-0.2976	0.8679	0.0296	0.0313	0.0215	0.0192	0.0305
0.0	0.0	0.0	-1218.1925	-310.3409	NaN	NaN	0.203	0.8675	0.0298	0.0313	0.0216	0.0193	0.0305
0.0	0.0	0.0	-1810.1925	1615.6591	NaN	NaN	-0.3	0.8679	0.0299	0.0311	0.0216	0.0192	0.0304
0.0	0.0	0.0	-3328.1925	1311.6591	NaN	NaN	-0.3	0.8678	0.0299	0.0311	0.0216	0.0192	0.0304
0.0	0.0	0.0	-2508.1925	-1308.3409	NaN	NaN	0.3428	0.8681	0.0299	0.0311	0.0217	0.0191	0.0302
0.0	0.0	0.0	-463.1925	2265.6591	NaN	NaN	1.257	0.8686	0.0299	0.0309	0.0215	0.019	0.03
0.0	0.0	0.0	-2348.1925	-2121.3409	NaN	NaN	0.4746	0.8687	0.0298	0.0309	0.0215	0.019	0.03
0.0	0.0	0.0	7.8075	2460.6591	NaN	NaN	0.9968	0.869	0.0299	0.0308	0.0214	0.0191	0.0298
0.0	0.0	0.0	-2003.1925	548.6591	NaN	NaN	-0.3	0.8687	0.0299	0.0308	0.0216	0.0192	0.0299
0.0	0.0	0.0	-761.1925	-1252.3409	NaN	NaN	0.622	0.8686	0.03	0.0307	0.0217	0.0192	0.0297
0.0	0.0	0.0	-818.1925	-1066.3409	NaN	NaN	0.5658	0.8685	0.0301	0.0307	0.0218	0.0193	0.0297
0.0	0.0	0.0	-1394.1925	1029.6591	NaN	NaN	-0.3	0.8686	0.0302	0.0306	0.0218	0.0193	0.0296
0.0	0.0	0.0	-1963.1925	-433.3409	NaN	NaN	0.1808	0.8689	0.0301	0.0305	0.0218	0.0193	0.0295
0.0	0.0	0.0	-1768.1925	-102.3409	NaN	NaN	0.0547	0.869	0.0301	0.0303	0.0219	0.0193	0.0294
0.0	0.0	0.0	-1878.1925	1307.6591	NaN	NaN	-0.3	0.8694	0.0301	0.0302	0.0219	0.0192	0.0292
0.0	0.0	0.0	-923.1925	-148.3409	NaN	NaN	0.1384	0.8697	0.0301	0.0301	0.0218	0.0192	0.0291
0.0	0.0	0.0	-506.1925	723.6591	NaN	NaN	1.3	0.8693	0.0303	0.0302	0.0219	0.0193	0.029
0.0	0.0	0.0	-3611.1925	1614.6591	NaN	NaN	-0.3	0.8694	0.0304	0.0302	0.022	0.0193	0.0287
0.0	0.0	0.0	-422.1925	1470.6591	NaN	NaN	1.3	0.8696	0.0304	0.0302	0.0219	0.0193	0.0286
0.0	0.0	0.0	-1772.1925	-807.3409	NaN	NaN	0.313	0.8701	0.0303	0.0302	0.0219	0.0192	0.0284
0.0	0.0	0.0	-54.1925	-1437.3409	NaN	NaN	0.9637	0.8703	0.0303	0.0301	0.0219	0.0192	0.0283
0.0	0.0	0.0	-38.1925	-1451.3409	NaN	NaN	0.9744	0.8703	0.0302	0.0301	0.0219	0.0192	0.0282
0.0	0.0	0.0	-1110.1925	1729.6591	NaN	NaN	1.3	0.8703	0.0302	0.03	0.0219	0.0193	0.0282
0.0	0.0	0.0	257.8075	-931.3409	NaN	NaN	1.3	0.8706	0.0301	0.03	0.0219	0.0194	0.0281
0.0	0.0	0.0	-3766.1925	277.6591	NaN	NaN	-0.0796	0.8709	0.03	0.0299	0.0219	0.0194	0.0279
0.0	0.0	0.0	-2428.1925	631.6591	NaN	NaN	-0.3	0.8712	0.0299	0.0299	0.0219	0.0194	0.0277
0.0	0.0	0.0	-2019.1925	1027.6591	NaN	NaN	-0.3	0.8716	0.0297	0.0298	0.022	0.0194	0.0275
0.0	0.0	0.0	-2086.1925	-147.3409	NaN	NaN	0.066	0.8718	0.0296	0.0297	0.022	0.0195	0.0273
0.0	0.0	0.0	-2372.1925	-787.3409	NaN	NaN	0.2492	0.8723	0.0294	0.0296	0.022	0.0195	0.0272
0.0	0.0	0.0	-830.1925	-1391.3409	NaN	NaN	0.6263	0.8728	0.0293	0.0294	0.022	0.0195	0.0271
0.0	0.0	0.0	-1262.1925	-2891.3409	NaN	NaN	0.6961	0.8734	0.029	0.0292	0.022	0.0194	0.027
0.0	0.0	0.0	-2036.1925	-803.3409	NaN	NaN	0.2829	0.8739	0.0288	0.029	0.022	0.0193	0.0269
0.0	0.0	0.0	-1766.1925	-1822.3409	NaN	NaN	0.5078	0.8743	0.0287	0.0288	0.022	0.0193	0.0269
0.0	0.0	0.0	-1560.1925	-1476.3409	NaN	NaN	0.4862	0.8747	0.0286	0.0286	0.022	0.0193	0.0268
0.0	0.0	0.0	-2592.1925	-1094.3409	NaN	NaN	0.2968	0.8748	0.0286	0.0285	0.022	0.0193	0.0268
0.0	0.0	0.0	-1397.1925	-2691.3409	NaN	NaN	0.6583	0.8746	0.0286	0.0286	0.0221	0.0193	0.0268
0.0	0.0	0.0	-1379.1925	-457.3409	NaN	NaN	0.249	0.8747	0.0286	0.0286	0.0221	0.0193	0.0268
0.0	0.0	0.0	-419.1925	-1619.3409	NaN	NaN	0.7944	0.8746	0.0287	0.0286	0.0221	0.0193	0.0268
0.0	0.0	0.0	-809.1925	332.6591	NaN	NaN	-0.3	0.8744	0.0287	0.0287	0.0221	0.0194	0.0267
0.0	0.0	0.0	-2485.1925	-675.3409	NaN	NaN	0.2137	0.8739	0.0289	0.0288	0.0222	0.0195	0.0267
0.0	0.0	0.0	-2912.1925	1533.6591	NaN	NaN	-0.3	0.8736	0.029	0.0289	0.0222	0.0195	0.0267
0.0	0.0	0.0	-586.1925	-852.3409	NaN	NaN	0.5925	0.873	0.0292	0.029	0.0223	0.0196	0.0269
0.0	0.0	0.0	-1620.1925	-4180.3409	NaN	NaN	0.7207	0.8719	0.0296	0.0292	0.0224	0.0197	0.0272
0.0	0.0	0.0	-2259.1925	-197.3409	NaN	NaN	0.0803	0.8712	0.0298	0.0294	0.0225	0.0198	0.0274
0.0	0.0	0.0	-1249.1925	-208.3409	NaN	NaN	0.1429	0.8708	0.0299	0.0296	0.0224	0.0198	0.0275
0.0	0.0	0.0	-609.1925	1046.6591	NaN	NaN	1.3	0.8697	0.0302	0.0299	0.0225	0.0199	0.0278
0.0	0.0	0.0	-2274.1925	-2495.3409	NaN	NaN	0.5232	0.8695	0.0301	0.03	0.0225	0.0199	0.028
0.0	0.0	0.0	-1804.1925	-2560.3409	NaN	NaN	0.5866	0.8692	0.0301	0.0301	0.0226	0.02	0.028
0.0	0.0	0.0	-297.1925	-2078.3409	NaN	NaN	0.8749	0.8695	0.03	0.0302	0.0225	0.0198	0.028
0.0	0.0	0.0	-1411.1925	-1731.3409	NaN	NaN	0.5509	0.8699	0.0298	0.0302	0.0224	0.0197	0.0279
0.0	0.0	0.0	-1314.1925	-1892.3409	NaN	NaN	0.5902	0.8699	0.0298	0.0303	0.0224	0.0197	0.0279
0.0	0.0	0.0	-2508.1925	446.6591	NaN	NaN	-0.2167	0.8704	0.0297	0.0303	0.0223	0.0195	0.0278
0.0	0.0	0.0	-2840.1925	-782.3409	NaN	NaN	0.216	0.871	0.0295	0.0301	0.0222	0.0193	0.0278
0.0	0.0	0.0	-922.1925	-2415.3409	NaN	NaN	0.7237	0.8712	0.0296	0.0302	0.022	0.0191	0.0279
0.0	0.0	0.0	-1479.1925	-2556.3409	NaN	NaN	0.6335	0.8713	0.0296	0.0304	0.0219	0.0189	0.0279
0.0	0.0	0.0	-1395.1925	-2630.3409	NaN	NaN	0.6534	0.8715	0.0295	0.0305	0.0217	0.0187	0.028
0.0	0.0	0.0	-999.1925	-997.3409	NaN	NaN	0.4995	0.8717	0.0294	0.0307	0.0216	0.0186	0.028
0.0	0.0	0.0	-2555.1925	-854.3409	NaN	NaN	0.2506	0.8715	0.0294	0.0308	0.0216	0.0185	0.0282
0.0	0.0	0.0	-1999.1925	-619.3409	NaN	NaN	0.2365	0.8718	0.0292	0.0307	0.0216	0.0184	0.0283
0.0	0.0	0.0	-1909.1925	1347.6591	NaN	NaN	-0.3	0.8723	0.0289	0.0305	0.0216	0.0183	0.0284
0.0	0.0	0.0	-1745.1925	-2214.3409	NaN	NaN	0.5592	0.8724	0.0287	0.0303	0.0216	0.0183	0.0287
0.0	0.0	0.0	-1060.1925	-938.3409	NaN	NaN	0.4695	0.873	0.0285	0.03	0.0216	0.0183	0.0288
0.0	0.0	0.0	-1158.1925	174.6591	NaN	NaN	-0.1776	0.8733	0.0287	0.0298	0.0214	0.0183	0.0284
0.0	0.0	0.0	-2326.1925	770.6591	NaN	NaN	-0.3	0.8737	0.0288	0.0297	0.0213	0.0184	0.0282
0.0	0.0	0.0	-1611.1925	-2118.3409	NaN	NaN	0.568	0.8743	0.0287	0.0295	0.0212	0.0185	0.0278
0.0	0.0	0.0	-1941.1925	-1110.3409	NaN	NaN	0.3639	0.8751	0.0286	0.0294	0.0211	0.0185	0.0274
0.0	0.0	0.0	-1109.1925	-476.3409	NaN	NaN	0.3004	0.8757	0.0284	0.0293	0.0211	0.0186	0.0271
0.0	0.0	0.0	-1129.1925	-3539.3409	NaN	NaN	0.7581	0.8762	0.0282	0.029	0.0211	0.0186	0.027
0.0	0.0	0.0	-1612.1925	302.6591	NaN	NaN	-0.2311	0.8764	0.0282	0.0287	0.0212	0.0188	0.0268
0.0	0.0	0.0	-1029.1925	-2799.3409	NaN	NaN	0.7312	0.8768	0.0282	0.0284	0.0212	0.0188	0.0266
0.0	0.0	0.0	-432.1925	-2978.3409	NaN	NaN	0.8733	0.8771	0.0281	0.0282	0.0212	0.0189	0.0265
0.0	0.0	0.0	-2256.1925	-2037.3409	NaN	NaN	0.4745	0.877	0.0283	0.0281	0.0214	0.019	0.0263
0.0	0.0	0.0	-2597.1925	-1456.3409	NaN	NaN	0.3593	0.8777	0.028	0.0277	0.0215	0.019	0.026
0.0	0.0	0.0	-1083.1925	-3931.3409	NaN	NaN	0.784	0.8785	0.0276	0.0274	0.0216	0.0189	0.0261
0.0	0.0	0.0	360.8075	-1979.3409	NaN	NaN	1.2229	0.8775	0.0276	0.0275	0.0219	0.0192	0.0263
0.0	0.0	0.0	-918.1925	-1456.3409	NaN	NaN	0.6133	0.8793	0.027	0.0272	0.0215	0.019	0.0259
0.0	0.0	0.0	-2285.1925	-4057.3409	NaN	NaN	0.6397	0.8676	0.029	0.0297	0.0232	0.0214	0.0291
0.0	0.0	0.0	-1572.1925	-2399.3409	NaN	NaN	0.6041	0.8934	0.0227	0.0246	0.0193	0.0176	0.0224
