# Supplementary material for: DeepFRET, a software for rapid and automated single-molecule FRET data classification using deep learning
Source: eLife. 2020 Nov 3;9:e60404. doi: 10.7554/eLife.60404 (PMC7609065; doi:10.7554/eLife.60404)
Supplement: Figure 4—source data 1. [file elife-60404-fig4-data1.zip › Figure 4-source data 1/Fig_S4a/Traces/traces_all_n294/Traces_Fig2d_4mMAc_mov4_combined_tif_pair19.txt]

Exported by DeepFRET
Date: 2020-08-26, 18:13
Video filename: None
FRET pair #19
Bleaches at 1090
D-Dexc-bg	A-Dexc-bg	A-Aexc-bg	D-Dexc-rw	A-Dexc-rw	A-Aexc-rw	S	E	p_bleached	p_aggregated	p_noisy	p_scrambled	p_static	p_dynamic
0.0	0.0	0.0	25997.1589	8461.4074	NaN	NaN	0.2456	0.0399	0.5267	0.0177	0.2766	0.0854	0.0538
0.0	0.0	0.0	32166.1589	8026.4074	NaN	NaN	0.1997	0.0382	0.5362	0.0168	0.2704	0.0919	0.0465
0.0	0.0	0.0	30101.1589	9020.4074	NaN	NaN	0.2306	0.0356	0.5585	0.0168	0.253	0.0947	0.0414
0.0	0.0	0.0	30544.1589	6578.4074	NaN	NaN	0.1772	0.0329	0.5677	0.0169	0.2468	0.0963	0.0394
0.0	0.0	0.0	27208.1589	9326.4074	NaN	NaN	0.2553	0.0324	0.5636	0.017	0.2498	0.0978	0.0395
0.0	0.0	0.0	30476.1589	10802.4074	NaN	NaN	0.2617	0.0325	0.5559	0.0173	0.2553	0.0995	0.0394
0.0	0.0	0.0	32333.1589	12350.4074	NaN	NaN	0.2764	0.0342	0.5525	0.0175	0.2573	0.0997	0.0388
0.0	0.0	0.0	29546.1589	9281.4074	NaN	NaN	0.239	0.0363	0.5477	0.0177	0.2576	0.1016	0.0391
0.0	0.0	0.0	26462.1589	7084.4074	NaN	NaN	0.2112	0.0375	0.5464	0.0176	0.2591	0.1011	0.0383
0.0	0.0	0.0	25980.1589	7053.4074	NaN	NaN	0.2135	0.0383	0.5376	0.0173	0.2684	0.1007	0.0377
0.0	0.0	0.0	25748.1589	8337.4074	NaN	NaN	0.2446	0.0385	0.5336	0.0168	0.2761	0.0984	0.0366
0.0	0.0	0.0	25845.1589	12123.4074	NaN	NaN	0.3193	0.0381	0.5352	0.0164	0.2787	0.0959	0.0357
0.0	0.0	0.0	25662.1589	3760.4074	NaN	NaN	0.1278	0.0376	0.5397	0.0161	0.2783	0.0933	0.035
0.0	0.0	0.0	23172.1589	9973.4074	NaN	NaN	0.3009	0.0371	0.5437	0.016	0.2776	0.0911	0.0345
0.0	0.0	0.0	24963.1589	4149.4074	NaN	NaN	0.1425	0.0357	0.5492	0.0159	0.2731	0.0915	0.0346
0.0	0.0	0.0	27784.1589	5847.4074	NaN	NaN	0.1739	0.035	0.5591	0.0159	0.2653	0.0901	0.0346
0.0	0.0	0.0	25135.1589	6292.4074	NaN	NaN	0.2002	0.0337	0.5581	0.0161	0.264	0.0934	0.0348
0.0	0.0	0.0	25864.1589	9032.4074	NaN	NaN	0.2588	0.0339	0.5623	0.0158	0.2613	0.0918	0.0348
0.0	0.0	0.0	31462.1589	7515.4074	NaN	NaN	0.1928	0.034	0.5655	0.0157	0.2583	0.0917	0.0347
0.0	0.0	0.0	30330.1589	10478.4074	NaN	NaN	0.2568	0.0347	0.5674	0.0158	0.2564	0.0908	0.0349
0.0	0.0	0.0	23111.1589	8694.4074	NaN	NaN	0.2734	0.0349	0.5641	0.0158	0.2575	0.0926	0.0351
0.0	0.0	0.0	25163.1589	7188.4074	NaN	NaN	0.2222	0.0354	0.5619	0.0158	0.2584	0.093	0.0354
0.0	0.0	0.0	23346.1589	9496.4074	NaN	NaN	0.2891	0.0361	0.5576	0.0158	0.2609	0.0937	0.0359
0.0	0.0	0.0	29547.1589	12227.4074	NaN	NaN	0.2927	0.0366	0.557	0.0159	0.2602	0.0942	0.0362
0.0	0.0	0.0	24378.1589	9010.4074	NaN	NaN	0.2699	0.0373	0.5582	0.0159	0.2585	0.0939	0.0361
0.0	0.0	0.0	24238.1589	6573.4074	NaN	NaN	0.2133	0.0377	0.5608	0.016	0.255	0.0942	0.0362
0.0	0.0	0.0	19581.1589	7391.4074	NaN	NaN	0.274	0.0386	0.5536	0.0158	0.2598	0.0958	0.0365
0.0	0.0	0.0	25217.1589	8268.4074	NaN	NaN	0.2469	0.0391	0.549	0.0155	0.2628	0.0971	0.0364
0.0	0.0	0.0	22182.1589	10521.4074	NaN	NaN	0.3217	0.0395	0.5445	0.0155	0.2672	0.0966	0.0366
0.0	0.0	0.0	24549.1589	5986.4074	NaN	NaN	0.196	0.0401	0.5485	0.0153	0.2632	0.0968	0.036
0.0	0.0	0.0	26493.1589	4436.4074	NaN	NaN	0.1434	0.0403	0.5491	0.0152	0.2646	0.0953	0.0356
0.0	0.0	0.0	27050.1589	8176.4074	NaN	NaN	0.2321	0.0399	0.5455	0.015	0.2675	0.0962	0.0359
0.0	0.0	0.0	31484.1589	6645.4074	NaN	NaN	0.1743	0.0392	0.54	0.015	0.2726	0.0968	0.0364
0.0	0.0	0.0	26860.1589	10243.4074	NaN	NaN	0.2761	0.0395	0.5433	0.0149	0.2702	0.0964	0.0358
0.0	0.0	0.0	23804.1589	9716.4074	NaN	NaN	0.2899	0.0391	0.5423	0.0149	0.2716	0.0964	0.0357
0.0	0.0	0.0	22849.1589	5560.4074	NaN	NaN	0.1957	0.039	0.541	0.0149	0.2731	0.0963	0.0356
0.0	0.0	0.0	31543.1589	11452.4074	NaN	NaN	0.2664	0.0389	0.5444	0.0151	0.2699	0.0957	0.036
0.0	0.0	0.0	22904.1589	9927.4074	NaN	NaN	0.3024	0.0389	0.5496	0.0154	0.2666	0.0934	0.0361
0.0	0.0	0.0	21772.1589	7900.4074	NaN	NaN	0.2663	0.0384	0.5514	0.0157	0.2643	0.0938	0.0365
0.0	0.0	0.0	24619.1589	6670.4074	NaN	NaN	0.2132	0.0384	0.5583	0.0159	0.2579	0.0928	0.0367
0.0	0.0	0.0	30589.1589	10737.4074	NaN	NaN	0.2598	0.0377	0.5686	0.0161	0.2493	0.0918	0.0365
0.0	0.0	0.0	26720.1589	6892.4074	NaN	NaN	0.2051	0.0371	0.5657	0.0163	0.2508	0.0932	0.0369
0.0	0.0	0.0	25478.1589	9164.4074	NaN	NaN	0.2645	0.0366	0.5705	0.0163	0.2478	0.0923	0.0365
0.0	0.0	0.0	29126.1589	9168.4074	NaN	NaN	0.2394	0.0361	0.5703	0.0164	0.2476	0.0932	0.0365
0.0	0.0	0.0	25516.1589	9264.4074	NaN	NaN	0.2664	0.0352	0.5769	0.0165	0.2429	0.0924	0.0361
0.0	0.0	0.0	27693.1589	9941.4074	NaN	NaN	0.2642	0.0346	0.5745	0.0165	0.2455	0.0926	0.0363
0.0	0.0	0.0	26403.1589	9727.4074	NaN	NaN	0.2692	0.0342	0.5817	0.0166	0.2405	0.0912	0.0357
0.0	0.0	0.0	27457.1589	6816.4074	NaN	NaN	0.1989	0.0336	0.5847	0.0166	0.2377	0.092	0.0355
0.0	0.0	0.0	25475.1589	7466.4074	NaN	NaN	0.2267	0.0337	0.5822	0.0165	0.2414	0.0908	0.0354
0.0	0.0	0.0	22373.1589	10488.4074	NaN	NaN	0.3192	0.0336	0.5823	0.0164	0.242	0.0906	0.035
0.0	0.0	0.0	25051.1589	10194.4074	NaN	NaN	0.2892	0.0336	0.5756	0.0162	0.2487	0.0907	0.0352
0.0	0.0	0.0	27033.1589	6672.4074	NaN	NaN	0.198	0.034	0.5725	0.016	0.2525	0.0901	0.035
0.0	0.0	0.0	21528.1589	13400.4074	NaN	NaN	0.3837	0.0341	0.5703	0.016	0.2548	0.0897	0.0351
0.0	0.0	0.0	24086.1589	7511.4074	NaN	NaN	0.2377	0.034	0.5719	0.016	0.2539	0.0893	0.035
0.0	0.0	0.0	24928.1589	6592.4074	NaN	NaN	0.2091	0.034	0.5752	0.0162	0.2519	0.0878	0.0349
0.0	0.0	0.0	25405.1589	5985.4074	NaN	NaN	0.1907	0.0343	0.5737	0.0161	0.2522	0.0888	0.0349
0.0	0.0	0.0	27096.1589	4106.4074	NaN	NaN	0.1316	0.0346	0.5712	0.0159	0.255	0.089	0.0344
0.0	0.0	0.0	25499.1589	11369.4074	NaN	NaN	0.3084	0.0345	0.5658	0.0157	0.2591	0.0903	0.0345
0.0	0.0	0.0	27020.1589	10693.4074	NaN	NaN	0.2835	0.0344	0.5634	0.0156	0.2618	0.0903	0.0346
0.0	0.0	0.0	23075.1589	7126.4074	NaN	NaN	0.236	0.0343	0.5614	0.0156	0.2631	0.0907	0.0349
0.0	0.0	0.0	23400.1589	6770.4074	NaN	NaN	0.2244	0.0341	0.5612	0.0157	0.263	0.0907	0.0353
0.0	0.0	0.0	24406.1589	6149.4074	NaN	NaN	0.2013	0.0338	0.5623	0.0159	0.262	0.0902	0.0357
0.0	0.0	0.0	23566.1589	8560.4074	NaN	NaN	0.2665	0.0335	0.5586	0.016	0.2647	0.0908	0.0364
0.0	0.0	0.0	22796.1589	9935.4074	NaN	NaN	0.3035	0.0336	0.5554	0.016	0.2676	0.0906	0.0368
0.0	0.0	0.0	26320.1589	7541.4074	NaN	NaN	0.2227	0.0335	0.5582	0.0159	0.2654	0.0906	0.0365
0.0	0.0	0.0	28071.1589	8806.4074	NaN	NaN	0.2388	0.0335	0.5595	0.0158	0.2649	0.0899	0.0364
0.0	0.0	0.0	22937.1589	8180.4074	NaN	NaN	0.2629	0.0334	0.5585	0.0157	0.2658	0.0903	0.0363
0.0	0.0	0.0	24697.1589	7659.4074	NaN	NaN	0.2367	0.0336	0.5527	0.0156	0.2707	0.0912	0.0363
0.0	0.0	0.0	21552.1589	9859.4074	NaN	NaN	0.3139	0.034	0.5499	0.0154	0.273	0.0915	0.0362
0.0	0.0	0.0	23953.1589	11559.4074	NaN	NaN	0.3255	0.0343	0.5499	0.0154	0.273	0.0913	0.0361
0.0	0.0	0.0	21897.1589	7314.4074	NaN	NaN	0.2504	0.0346	0.5528	0.0154	0.2704	0.091	0.0358
0.0	0.0	0.0	26000.1589	8346.4074	NaN	NaN	0.243	0.0348	0.5561	0.0154	0.2676	0.0906	0.0356
0.0	0.0	0.0	26161.1589	11017.4074	NaN	NaN	0.2963	0.0352	0.5572	0.0154	0.2667	0.0902	0.0353
0.0	0.0	0.0	26439.1589	6509.4074	NaN	NaN	0.1976	0.0353	0.5587	0.0153	0.2652	0.0904	0.0351
0.0	0.0	0.0	24098.1589	7391.4074	NaN	NaN	0.2347	0.0357	0.5568	0.0152	0.2662	0.0911	0.0351
0.0	0.0	0.0	28755.1589	9328.4074	NaN	NaN	0.2449	0.0363	0.5574	0.0151	0.2654	0.0909	0.0348
0.0	0.0	0.0	20120.1589	5729.4074	NaN	NaN	0.2216	0.0368	0.5584	0.0151	0.2637	0.0911	0.0348
0.0	0.0	0.0	22318.1589	5769.4074	NaN	NaN	0.2054	0.0376	0.5586	0.0151	0.2621	0.0918	0.0347
0.0	0.0	0.0	20098.1589	8246.4074	NaN	NaN	0.2909	0.0396	0.5545	0.0149	0.2648	0.092	0.0341
0.0	0.0	0.0	21322.1589	5774.4074	NaN	NaN	0.2131	0.0406	0.5542	0.0147	0.2627	0.094	0.0339
0.0	0.0	0.0	23236.1589	6333.4074	NaN	NaN	0.2142	0.0426	0.5497	0.0146	0.2633	0.0958	0.034
0.0	0.0	0.0	25080.1589	9286.4074	NaN	NaN	0.2702	0.0448	0.5561	0.0148	0.254	0.0959	0.0344
0.0	0.0	0.0	24029.1589	11673.4074	NaN	NaN	0.327	0.0476	0.559	0.0156	0.2451	0.0971	0.0357
0.0	0.0	0.0	24755.1589	8836.4074	NaN	NaN	0.2631	0.0495	0.5664	0.0165	0.2343	0.0958	0.0375
0.0	0.0	0.0	26988.1589	10469.4074	NaN	NaN	0.2795	0.0523	0.5811	0.0169	0.2236	0.0883	0.0378
0.0	0.0	0.0	25918.1589	10662.4074	NaN	NaN	0.2915	0.0533	0.5939	0.0178	0.2137	0.0824	0.039
0.0	0.0	0.0	26513.1589	9742.4074	NaN	NaN	0.2687	0.0508	0.604	0.0181	0.2079	0.0784	0.0409
0.0	0.0	0.0	22935.1589	5285.4074	NaN	NaN	0.1873	0.05	0.6183	0.0183	0.1992	0.0743	0.0399
0.0	0.0	0.0	21808.1589	10084.4074	NaN	NaN	0.3162	0.0473	0.64	0.0189	0.1836	0.0702	0.04
0.0	0.0	0.0	23258.1589	9395.4074	NaN	NaN	0.2877	0.0438	0.6603	0.02	0.1664	0.0686	0.0409
0.0	0.0	0.0	20272.1589	8489.4074	NaN	NaN	0.2952	0.0413	0.677	0.0211	0.1532	0.0664	0.0411
0.0	0.0	0.0	23425.1589	7787.4074	NaN	NaN	0.2495	0.0388	0.6931	0.0222	0.1399	0.0648	0.0412
0.0	0.0	0.0	22528.1589	8519.4074	NaN	NaN	0.2744	0.0361	0.711	0.0236	0.1264	0.062	0.0409
0.0	0.0	0.0	19813.1589	3586.4074	NaN	NaN	0.1533	0.0341	0.7267	0.0247	0.1152	0.0594	0.0399
0.0	0.0	0.0	21047.1589	8113.4074	NaN	NaN	0.2782	0.0332	0.7322	0.0256	0.1111	0.0583	0.0396
0.0	0.0	0.0	23734.1589	9190.4074	NaN	NaN	0.2791	0.0306	0.7483	0.0263	0.0994	0.0562	0.0391
0.0	0.0	0.0	22769.1589	8637.4074	NaN	NaN	0.275	0.03	0.7564	0.0268	0.0941	0.0543	0.0383
0.0	0.0	0.0	22307.1589	8673.4074	NaN	NaN	0.28	0.0289	0.7665	0.027	0.0873	0.0524	0.0379
0.0	0.0	0.0	21228.1589	7747.4074	NaN	NaN	0.2674	0.0286	0.773	0.0269	0.0832	0.0504	0.0379
0.0	0.0	0.0	18861.1589	8388.4074	NaN	NaN	0.3078	0.0282	0.7804	0.0265	0.0792	0.0481	0.0377
0.0	0.0	0.0	20579.1589	11129.4074	NaN	NaN	0.351	0.0285	0.7832	0.0261	0.0779	0.0465	0.0378
0.0	0.0	0.0	21288.1589	8517.4074	NaN	NaN	0.2858	0.0286	0.7933	0.0251	0.0731	0.0434	0.0364
0.0	0.0	0.0	26297.1589	7337.4074	NaN	NaN	0.2182	0.0291	0.7965	0.0245	0.072	0.0419	0.036
0.0	0.0	0.0	22043.1589	5889.4074	NaN	NaN	0.2108	0.0297	0.8009	0.0239	0.0704	0.0402	0.035
0.0	0.0	0.0	25506.1589	6393.4074	NaN	NaN	0.2004	0.0295	0.8027	0.0234	0.0696	0.0399	0.0349
0.0	0.0	0.0	17128.1589	6785.4074	NaN	NaN	0.2837	0.0306	0.8009	0.0231	0.0714	0.0396	0.0344
0.0	0.0	0.0	25014.1589	8229.4074	NaN	NaN	0.2475	0.0303	0.7993	0.0228	0.0721	0.0405	0.035
0.0	0.0	0.0	22819.1589	8875.4074	NaN	NaN	0.28	0.0325	0.7937	0.0225	0.0761	0.0409	0.0343
0.0	0.0	0.0	23837.1589	8795.4074	NaN	NaN	0.2695	0.0325	0.7908	0.0223	0.0779	0.0419	0.0346
0.0	0.0	0.0	20729.1589	9502.4074	NaN	NaN	0.3143	0.036	0.7799	0.0219	0.0853	0.0433	0.0337
0.0	0.0	0.0	23996.1589	8782.4074	NaN	NaN	0.2679	0.0364	0.7765	0.0215	0.0879	0.0441	0.0337
0.0	0.0	0.0	19760.1589	6368.4074	NaN	NaN	0.2437	0.0412	0.7594	0.0212	0.0985	0.0467	0.033
0.0	0.0	0.0	22164.1589	9305.4074	NaN	NaN	0.2957	0.0445	0.7487	0.021	0.1053	0.0479	0.0325
0.0	0.0	0.0	26209.1589	4078.4074	NaN	NaN	0.1347	0.0485	0.7306	0.0209	0.1165	0.0512	0.0323
0.0	0.0	0.0	20730.1589	8687.4074	NaN	NaN	0.2953	0.0543	0.7061	0.0206	0.132	0.0555	0.0315
0.0	0.0	0.0	24168.1589	6773.4074	NaN	NaN	0.2189	0.0597	0.6788	0.0203	0.149	0.0609	0.0312
0.0	0.0	0.0	21640.1589	9594.4074	NaN	NaN	0.3072	0.0621	0.6589	0.0202	0.1616	0.0656	0.0317
0.0	0.0	0.0	22481.1589	4580.4074	NaN	NaN	0.1693	0.0647	0.6525	0.02	0.1656	0.0656	0.0316
0.0	0.0	0.0	23385.1589	9666.4074	NaN	NaN	0.2925	0.0655	0.6466	0.0199	0.1699	0.0661	0.032
0.0	0.0	0.0	19881.1589	3521.4074	NaN	NaN	0.1505	0.0658	0.6547	0.0199	0.1642	0.0646	0.0308
0.0	0.0	0.0	27415.1589	8695.4074	NaN	NaN	0.2408	0.0659	0.6558	0.0197	0.1639	0.0636	0.0311
0.0	0.0	0.0	23553.1589	4162.4074	NaN	NaN	0.1502	0.0655	0.6613	0.0197	0.1602	0.0627	0.0306
0.0	0.0	0.0	21953.1589	7996.4074	NaN	NaN	0.267	0.0641	0.6695	0.0198	0.1548	0.0611	0.0307
0.0	0.0	0.0	24445.1589	6548.4074	NaN	NaN	0.2113	0.0638	0.6732	0.0197	0.1524	0.0603	0.0306
0.0	0.0	0.0	24602.1589	8883.4074	NaN	NaN	0.2653	0.0621	0.6795	0.0197	0.1485	0.0592	0.0311
0.0	0.0	0.0	22332.1589	6763.4074	NaN	NaN	0.2325	0.0608	0.6896	0.0198	0.1412	0.0581	0.0305
0.0	0.0	0.0	25149.1589	5115.4074	NaN	NaN	0.169	0.0599	0.6911	0.0198	0.1402	0.058	0.0311
0.0	0.0	0.0	23586.1589	12394.4074	NaN	NaN	0.3445	0.0572	0.7027	0.0199	0.1326	0.0567	0.0309
0.0	0.0	0.0	23763.1589	7070.4074	NaN	NaN	0.2293	0.0567	0.7038	0.0199	0.1315	0.057	0.0311
0.0	0.0	0.0	26581.1589	8340.4074	NaN	NaN	0.2388	0.0557	0.7065	0.02	0.1295	0.057	0.0313
0.0	0.0	0.0	23600.1589	12728.4074	NaN	NaN	0.3504	0.0548	0.707	0.0201	0.1287	0.0577	0.0317
0.0	0.0	0.0	20543.1589	8822.4074	NaN	NaN	0.3004	0.0538	0.7135	0.0202	0.1248	0.0563	0.0313
0.0	0.0	0.0	23447.1589	6175.4074	NaN	NaN	0.2085	0.0536	0.7092	0.0202	0.1271	0.0582	0.0316
0.0	0.0	0.0	20075.1589	6242.4074	NaN	NaN	0.2372	0.0541	0.7099	0.0203	0.1269	0.0575	0.0312
0.0	0.0	0.0	24667.1589	3448.4074	NaN	NaN	0.1227	0.0521	0.7132	0.0203	0.1248	0.058	0.0315
0.0	0.0	0.0	20996.1589	5728.4074	NaN	NaN	0.2143	0.0525	0.7091	0.0203	0.1273	0.0593	0.0314
0.0	0.0	0.0	24769.1589	6200.4074	NaN	NaN	0.2002	0.0509	0.7127	0.0206	0.1248	0.0591	0.0319
0.0	0.0	0.0	27165.1589	4882.4074	NaN	NaN	0.1523	0.0503	0.7104	0.0208	0.1253	0.0606	0.0326
0.0	0.0	0.0	20973.1589	8394.4074	NaN	NaN	0.2858	0.0487	0.7135	0.021	0.1227	0.0606	0.0335
0.0	0.0	0.0	22798.1589	8096.4074	NaN	NaN	0.2621	0.0498	0.7067	0.0209	0.1263	0.0624	0.034
0.0	0.0	0.0	25865.1589	10853.4074	NaN	NaN	0.2956	0.0482	0.7089	0.021	0.1244	0.0626	0.035
0.0	0.0	0.0	18760.1589	4562.4074	NaN	NaN	0.1956	0.0495	0.7112	0.0208	0.1229	0.0615	0.0341
0.0	0.0	0.0	19496.1589	7274.4074	NaN	NaN	0.2717	0.0497	0.7093	0.0207	0.1236	0.0621	0.0345
0.0	0.0	0.0	18936.1589	10242.4074	NaN	NaN	0.351	0.0496	0.7154	0.0208	0.1195	0.0607	0.034
0.0	0.0	0.0	18941.1589	9480.4074	NaN	NaN	0.3336	0.0494	0.72	0.0208	0.1174	0.0588	0.0336
0.0	0.0	0.0	22804.1589	3906.4074	NaN	NaN	0.1462	0.051	0.7138	0.0208	0.1207	0.0603	0.0334
0.0	0.0	0.0	20134.1589	8172.4074	NaN	NaN	0.2887	0.0506	0.7181	0.0209	0.1179	0.0591	0.0334
0.0	0.0	0.0	21969.1589	4987.4074	NaN	NaN	0.185	0.0489	0.7264	0.0211	0.1132	0.0571	0.0334
0.0	0.0	0.0	19159.1589	6078.4074	NaN	NaN	0.2408	0.0496	0.7212	0.021	0.1164	0.0582	0.0336
0.0	0.0	0.0	17617.1589	8866.4074	NaN	NaN	0.3348	0.0494	0.7208	0.0211	0.1164	0.0583	0.0339
0.0	0.0	0.0	18673.1589	9514.4074	NaN	NaN	0.3375	0.0493	0.7217	0.0212	0.1155	0.0584	0.0339
0.0	0.0	0.0	20209.1589	8667.4074	NaN	NaN	0.3002	0.0484	0.729	0.0213	0.1116	0.0561	0.0336
0.0	0.0	0.0	21282.1589	7858.4074	NaN	NaN	0.2697	0.0479	0.7325	0.0215	0.1096	0.0549	0.0336
0.0	0.0	0.0	17261.1589	4284.4074	NaN	NaN	0.1989	0.0475	0.7389	0.0216	0.1056	0.0532	0.0332
0.0	0.0	0.0	21231.1589	7567.4074	NaN	NaN	0.2628	0.0459	0.7471	0.0218	0.1009	0.0512	0.0332
0.0	0.0	0.0	24280.1589	6734.4074	NaN	NaN	0.2171	0.0449	0.7491	0.0219	0.0992	0.0513	0.0337
0.0	0.0	0.0	23423.1589	5087.4074	NaN	NaN	0.1784	0.0437	0.7555	0.022	0.0955	0.0497	0.0335
0.0	0.0	0.0	21863.1589	6878.4074	NaN	NaN	0.2393	0.0431	0.7563	0.0221	0.0947	0.0499	0.0338
0.0	0.0	0.0	23105.1589	10807.4074	NaN	NaN	0.3187	0.0428	0.7577	0.0222	0.0942	0.0493	0.0337
0.0	0.0	0.0	22189.1589	11042.4074	NaN	NaN	0.3323	0.0423	0.7586	0.0223	0.0939	0.0491	0.0338
0.0	0.0	0.0	17948.1589	8586.4074	NaN	NaN	0.3236	0.0431	0.7569	0.0224	0.0949	0.0489	0.0338
0.0	0.0	0.0	21381.1589	6966.4074	NaN	NaN	0.2457	0.0425	0.7623	0.0226	0.0916	0.0475	0.0335
0.0	0.0	0.0	19167.1589	4800.4074	NaN	NaN	0.2003	0.0424	0.7648	0.0226	0.0898	0.047	0.0333
0.0	0.0	0.0	21075.1589	6546.4074	NaN	NaN	0.237	0.0418	0.7698	0.0227	0.0869	0.0458	0.033
0.0	0.0	0.0	23029.1589	2052.4074	NaN	NaN	0.0818	0.0411	0.7716	0.0227	0.0856	0.0458	0.0331
0.0	0.0	0.0	22090.1589	5865.4074	NaN	NaN	0.2098	0.0409	0.772	0.0228	0.0851	0.0459	0.0334
0.0	0.0	0.0	22494.1589	7414.4074	NaN	NaN	0.2479	0.0402	0.7774	0.0229	0.0818	0.0449	0.0328
0.0	0.0	0.0	23631.1589	9631.4074	NaN	NaN	0.2896	0.0404	0.7746	0.0229	0.0834	0.0456	0.0332
0.0	0.0	0.0	23537.1589	9392.4074	NaN	NaN	0.2852	0.0406	0.7763	0.023	0.0824	0.0449	0.0327
0.0	0.0	0.0	22488.1589	7847.4074	NaN	NaN	0.2587	0.0413	0.7723	0.0231	0.0843	0.0458	0.0331
0.0	0.0	0.0	17784.1589	5444.4074	NaN	NaN	0.2344	0.0416	0.7754	0.0231	0.0825	0.0451	0.0323
0.0	0.0	0.0	19597.1589	6822.4074	NaN	NaN	0.2582	0.0416	0.7727	0.023	0.0839	0.0461	0.0327
0.0	0.0	0.0	19582.1589	11531.4074	NaN	NaN	0.3706	0.0417	0.7733	0.0227	0.0837	0.046	0.0325
0.0	0.0	0.0	21295.1589	1763.4074	NaN	NaN	0.0765	0.041	0.7749	0.0225	0.083	0.0461	0.0325
0.0	0.0	0.0	22220.1589	7573.4074	NaN	NaN	0.2542	0.0422	0.768	0.0221	0.0872	0.0477	0.0328
0.0	0.0	0.0	22541.1589	8412.4074	NaN	NaN	0.2718	0.0418	0.7701	0.022	0.0863	0.0474	0.0325
0.0	0.0	0.0	24065.1589	6055.4074	NaN	NaN	0.201	0.0415	0.7699	0.0218	0.0869	0.0475	0.0325
0.0	0.0	0.0	20601.1589	5398.4074	NaN	NaN	0.2076	0.0414	0.7689	0.0216	0.0881	0.0474	0.0325
0.0	0.0	0.0	21648.1589	5374.4074	NaN	NaN	0.1989	0.041	0.7691	0.0217	0.0881	0.0474	0.0328
0.0	0.0	0.0	17777.1589	5226.4074	NaN	NaN	0.2272	0.0398	0.7759	0.0217	0.0848	0.0457	0.032
0.0	0.0	0.0	22021.1589	6071.4074	NaN	NaN	0.2161	0.0386	0.7752	0.0219	0.0854	0.046	0.0329
0.0	0.0	0.0	20417.1589	11216.4074	NaN	NaN	0.3546	0.0381	0.7777	0.022	0.0844	0.0451	0.0327
0.0	0.0	0.0	22853.1589	8332.4074	NaN	NaN	0.2672	0.0364	0.787	0.022	0.0791	0.0435	0.032
0.0	0.0	0.0	20661.1589	5081.4074	NaN	NaN	0.1974	0.0366	0.7842	0.0223	0.0808	0.0437	0.0324
0.0	0.0	0.0	23931.1589	10618.4074	NaN	NaN	0.3073	0.0352	0.7908	0.0224	0.077	0.0424	0.0322
0.0	0.0	0.0	20068.1589	7402.4074	NaN	NaN	0.2695	0.0348	0.7924	0.0226	0.076	0.0421	0.032
0.0	0.0	0.0	22175.1589	8496.4074	NaN	NaN	0.277	0.0346	0.7952	0.0225	0.074	0.0418	0.0319
0.0	0.0	0.0	20797.1589	4430.4074	NaN	NaN	0.1756	0.0347	0.7933	0.0228	0.0743	0.0424	0.0324
0.0	0.0	0.0	19844.1589	5346.4074	NaN	NaN	0.2122	0.0341	0.7981	0.0228	0.0712	0.0418	0.032
0.0	0.0	0.0	22621.1589	7586.4074	NaN	NaN	0.2511	0.0338	0.7986	0.023	0.0708	0.0417	0.0321
0.0	0.0	0.0	21779.1589	8711.4074	NaN	NaN	0.2857	0.0337	0.7981	0.0229	0.0708	0.0422	0.0323
0.0	0.0	0.0	20746.1589	7032.4074	NaN	NaN	0.2532	0.0336	0.7999	0.0229	0.0695	0.0422	0.032
0.0	0.0	0.0	22143.1589	6341.4074	NaN	NaN	0.2226	0.0339	0.7954	0.023	0.0716	0.0434	0.0327
0.0	0.0	0.0	22318.1589	7557.4074	NaN	NaN	0.253	0.0336	0.7979	0.0229	0.0701	0.0433	0.0323
0.0	0.0	0.0	22927.1589	8801.4074	NaN	NaN	0.2774	0.0341	0.7947	0.0228	0.0716	0.0443	0.0326
0.0	0.0	0.0	21968.1589	6038.4074	NaN	NaN	0.2156	0.0345	0.7923	0.0229	0.0724	0.0451	0.0329
0.0	0.0	0.0	15930.1589	7212.4074	NaN	NaN	0.3117	0.0354	0.79	0.0228	0.0732	0.0458	0.0328
0.0	0.0	0.0	22033.1589	9328.4074	NaN	NaN	0.2974	0.0353	0.7906	0.0229	0.0724	0.0459	0.0329
0.0	0.0	0.0	23526.1589	3140.4074	NaN	NaN	0.1178	0.0362	0.7861	0.0229	0.0748	0.047	0.033
0.0	0.0	0.0	21920.1589	10337.4074	NaN	NaN	0.3205	0.0367	0.7836	0.0228	0.0759	0.0478	0.0332
0.0	0.0	0.0	21058.1589	3548.4074	NaN	NaN	0.1442	0.0374	0.7808	0.0228	0.0775	0.0484	0.0331
0.0	0.0	0.0	20618.1589	6897.4074	NaN	NaN	0.2507	0.0372	0.7789	0.0226	0.0785	0.0491	0.0336
0.0	0.0	0.0	20553.1589	6585.4074	NaN	NaN	0.2427	0.0381	0.7749	0.0226	0.0807	0.0501	0.0337
0.0	0.0	0.0	21807.1589	8488.4074	NaN	NaN	0.2802	0.0379	0.7738	0.0226	0.0812	0.0504	0.034
0.0	0.0	0.0	19530.1589	5425.4074	NaN	NaN	0.2174	0.0383	0.7746	0.0225	0.0809	0.0501	0.0335
0.0	0.0	0.0	19971.1589	7535.4074	NaN	NaN	0.2739	0.0386	0.7707	0.0226	0.0828	0.0511	0.0342
0.0	0.0	0.0	21789.1589	5196.4074	NaN	NaN	0.1926	0.0385	0.773	0.0226	0.0817	0.0505	0.0337
0.0	0.0	0.0	22775.1589	9114.4074	NaN	NaN	0.2858	0.0388	0.7685	0.0225	0.0843	0.0516	0.0342
0.0	0.0	0.0	30293.1589	7594.4074	NaN	NaN	0.2004	0.0384	0.7733	0.0227	0.0818	0.0503	0.0337
0.0	0.0	0.0	22667.1589	5035.4074	NaN	NaN	0.1818	0.0383	0.7716	0.0227	0.0827	0.0508	0.0339
0.0	0.0	0.0	17318.1589	11283.4074	NaN	NaN	0.3945	0.038	0.7746	0.0228	0.0811	0.0499	0.0336
0.0	0.0	0.0	19586.1589	9367.4074	NaN	NaN	0.3235	0.0379	0.7729	0.0228	0.0817	0.0506	0.034
0.0	0.0	0.0	23286.1589	7380.4074	NaN	NaN	0.2407	0.0369	0.7797	0.0231	0.0777	0.0488	0.0338
0.0	0.0	0.0	23325.1589	5625.4074	NaN	NaN	0.1943	0.0371	0.7795	0.0233	0.0773	0.0489	0.0338
0.0	0.0	0.0	24371.1589	7612.4074	NaN	NaN	0.238	0.0361	0.7842	0.0235	0.0744	0.048	0.0338
0.0	0.0	0.0	20675.1589	6797.4074	NaN	NaN	0.2474	0.035	0.7903	0.0236	0.071	0.0466	0.0334
0.0	0.0	0.0	24133.1589	5541.4074	NaN	NaN	0.1867	0.0346	0.7909	0.0237	0.0704	0.0466	0.0338
0.0	0.0	0.0	24018.1589	8473.4074	NaN	NaN	0.2608	0.0339	0.7936	0.0238	0.0687	0.0462	0.0338
0.0	0.0	0.0	19440.1589	7504.4074	NaN	NaN	0.2785	0.0331	0.799	0.024	0.0658	0.0448	0.0334
0.0	0.0	0.0	20968.1589	7281.4074	NaN	NaN	0.2578	0.0327	0.8024	0.024	0.0639	0.0439	0.0331
0.0	0.0	0.0	22258.1589	6417.4074	NaN	NaN	0.2238	0.0323	0.8055	0.0241	0.0621	0.0431	0.0329
0.0	0.0	0.0	22350.1589	8566.4074	NaN	NaN	0.2771	0.032	0.8097	0.0243	0.0597	0.0418	0.0325
0.0	0.0	0.0	24530.1589	4447.4074	NaN	NaN	0.1535	0.0317	0.8132	0.0244	0.0578	0.0408	0.0321
0.0	0.0	0.0	23289.1589	6541.4074	NaN	NaN	0.2193	0.0314	0.8157	0.0244	0.0564	0.0401	0.0319
0.0	0.0	0.0	22284.1589	6706.4074	NaN	NaN	0.2313	0.031	0.82	0.0244	0.0545	0.0389	0.0313
0.0	0.0	0.0	23200.1589	5265.4074	NaN	NaN	0.185	0.0309	0.8209	0.0244	0.054	0.0386	0.0312
0.0	0.0	0.0	22548.1589	5552.4074	NaN	NaN	0.1976	0.0308	0.8224	0.0244	0.0534	0.0381	0.031
0.0	0.0	0.0	23074.1589	4895.4074	NaN	NaN	0.175	0.0307	0.823	0.0244	0.0531	0.038	0.0308
0.0	0.0	0.0	24668.1589	8459.4074	NaN	NaN	0.2554	0.0305	0.8239	0.0243	0.0529	0.0378	0.0306
0.0	0.0	0.0	25468.1589	10556.4074	NaN	NaN	0.293	0.0304	0.8244	0.0243	0.0526	0.0377	0.0305
0.0	0.0	0.0	19286.1589	5881.4074	NaN	NaN	0.2337	0.0306	0.8246	0.0244	0.0525	0.0375	0.0305
0.0	0.0	0.0	19187.1589	5082.4074	NaN	NaN	0.2094	0.0306	0.8249	0.0244	0.0524	0.0374	0.0304
0.0	0.0	0.0	19817.1589	7828.4074	NaN	NaN	0.2832	0.0305	0.826	0.0244	0.0519	0.0371	0.0302
0.0	0.0	0.0	22792.1589	4020.4074	NaN	NaN	0.1499	0.0303	0.8276	0.0243	0.0512	0.0366	0.0299
0.0	0.0	0.0	22892.1589	5148.4074	NaN	NaN	0.1836	0.0304	0.8272	0.0243	0.0513	0.0368	0.03
0.0	0.0	0.0	20855.1589	6839.4074	NaN	NaN	0.247	0.0302	0.8284	0.0243	0.0507	0.0365	0.0298
0.0	0.0	0.0	26232.1589	5211.4074	NaN	NaN	0.1657	0.03	0.8295	0.0244	0.0502	0.0362	0.0297
0.0	0.0	0.0	24428.1589	3576.4074	NaN	NaN	0.1277	0.03	0.8297	0.0243	0.0501	0.0362	0.0296
0.0	0.0	0.0	23906.1589	7372.4074	NaN	NaN	0.2357	0.03	0.8299	0.0244	0.0499	0.0362	0.0296
0.0	0.0	0.0	21551.1589	7357.4074	NaN	NaN	0.2545	0.0299	0.83	0.0245	0.0499	0.0362	0.0296
0.0	0.0	0.0	23285.1589	7950.4074	NaN	NaN	0.2545	0.0299	0.8301	0.0245	0.0498	0.0361	0.0296
0.0	0.0	0.0	20966.1589	5269.4074	NaN	NaN	0.2008	0.03	0.8297	0.0245	0.05	0.0362	0.0296
0.0	0.0	0.0	23945.1589	8449.4074	NaN	NaN	0.2608	0.03	0.8295	0.0246	0.0501	0.0362	0.0296
0.0	0.0	0.0	22312.1589	7109.4074	NaN	NaN	0.2416	0.03	0.8294	0.0247	0.0501	0.0362	0.0297
0.0	0.0	0.0	21429.1589	2673.4074	NaN	NaN	0.1109	0.0302	0.8283	0.0247	0.0504	0.0365	0.0299
0.0	0.0	0.0	18885.1589	7440.4074	NaN	NaN	0.2826	0.0303	0.8277	0.0248	0.0505	0.0366	0.03
0.0	0.0	0.0	19228.1589	7481.4074	NaN	NaN	0.2801	0.0303	0.827	0.0248	0.0508	0.0368	0.0302
0.0	0.0	0.0	19641.1589	7575.4074	NaN	NaN	0.2783	0.0304	0.8271	0.0248	0.0508	0.0367	0.0303
0.0	0.0	0.0	16565.1589	4553.4074	NaN	NaN	0.2156	0.0306	0.8264	0.0247	0.051	0.0369	0.0304
0.0	0.0	0.0	14295.1589	7989.4074	NaN	NaN	0.3585	0.0306	0.8263	0.0247	0.051	0.0369	0.0305
0.0	0.0	0.0	14920.1589	3956.4074	NaN	NaN	0.2096	0.0306	0.8263	0.0247	0.051	0.0369	0.0306
0.0	0.0	0.0	16115.1589	6751.4074	NaN	NaN	0.2953	0.0308	0.8245	0.0247	0.0518	0.0374	0.0309
0.0	0.0	0.0	14678.1589	5565.4074	NaN	NaN	0.2749	0.0309	0.8242	0.0247	0.052	0.0374	0.0309
0.0	0.0	0.0	12599.1589	4918.4074	NaN	NaN	0.2808	0.031	0.8229	0.0246	0.0527	0.0377	0.0311
0.0	0.0	0.0	16035.1589	5688.4074	NaN	NaN	0.2619	0.0311	0.8224	0.0246	0.0529	0.0378	0.0312
0.0	0.0	0.0	15105.1589	2966.4074	NaN	NaN	0.1641	0.0314	0.8208	0.0246	0.0537	0.0381	0.0315
0.0	0.0	0.0	14430.1589	5155.4074	NaN	NaN	0.2632	0.0313	0.8217	0.0245	0.0534	0.0378	0.0313
0.0	0.0	0.0	15173.1589	3560.4074	NaN	NaN	0.1901	0.0315	0.8186	0.0245	0.0548	0.0387	0.0319
0.0	0.0	0.0	14912.1589	6274.4074	NaN	NaN	0.2962	0.0315	0.8191	0.0244	0.0545	0.0387	0.0319
0.0	0.0	0.0	12042.1589	3820.4074	NaN	NaN	0.2408	0.0316	0.8171	0.0244	0.0554	0.0392	0.0323
0.0	0.0	0.0	17850.1589	9817.4074	NaN	NaN	0.3548	0.0315	0.8141	0.0244	0.0565	0.0404	0.0331
0.0	0.0	0.0	12760.1589	6426.4074	NaN	NaN	0.3349	0.0314	0.813	0.0244	0.0568	0.0409	0.0335
0.0	0.0	0.0	13628.1589	6574.4074	NaN	NaN	0.3254	0.0313	0.8121	0.0244	0.0568	0.0414	0.034
0.0	0.0	0.0	13838.1589	6438.4074	NaN	NaN	0.3175	0.0312	0.8102	0.0246	0.0571	0.0423	0.0346
0.0	0.0	0.0	14292.1589	6167.4074	NaN	NaN	0.3014	0.0311	0.8106	0.025	0.0558	0.0425	0.035
0.0	0.0	0.0	10850.1589	6316.4074	NaN	NaN	0.3679	0.0308	0.8085	0.0255	0.0553	0.0437	0.0362
0.0	0.0	0.0	14987.1589	3569.4074	NaN	NaN	0.1924	0.0306	0.8052	0.0263	0.0545	0.0455	0.0379
0.0	0.0	0.0	14872.1589	5153.4074	NaN	NaN	0.2573	0.0303	0.8014	0.0273	0.0537	0.0474	0.0398
0.0	0.0	0.0	16376.1589	8417.4074	NaN	NaN	0.3395	0.0303	0.7947	0.0282	0.0541	0.0502	0.0425
0.0	0.0	0.0	10365.1589	9351.4074	NaN	NaN	0.4743	0.0304	0.788	0.0287	0.055	0.0529	0.0449
0.0	0.0	0.0	13235.1589	5853.4074	NaN	NaN	0.3066	0.0305	0.7869	0.0292	0.0544	0.0534	0.0456
0.0	0.0	0.0	15257.1589	5473.4074	NaN	NaN	0.264	0.0305	0.7813	0.0295	0.0555	0.0556	0.0477
0.0	0.0	0.0	10387.1589	3697.4074	NaN	NaN	0.2625	0.0306	0.7808	0.0295	0.0552	0.0558	0.048
0.0	0.0	0.0	13480.1589	4649.4074	NaN	NaN	0.2565	0.0304	0.7761	0.0296	0.0566	0.0577	0.0496
0.0	0.0	0.0	14896.1589	2791.4074	NaN	NaN	0.1578	0.0303	0.7733	0.0295	0.0575	0.0588	0.0506
0.0	0.0	0.0	14876.1589	3785.4074	NaN	NaN	0.2028	0.0303	0.772	0.0294	0.0579	0.0592	0.0512
0.0	0.0	0.0	16007.1589	4462.4074	NaN	NaN	0.218	0.0302	0.7716	0.0293	0.0581	0.0594	0.0514
0.0	0.0	0.0	12035.1589	5459.4074	NaN	NaN	0.3121	0.0301	0.7693	0.0292	0.0589	0.0601	0.0523
0.0	0.0	0.0	16590.1589	8770.4074	NaN	NaN	0.3458	0.0301	0.7684	0.0292	0.0593	0.0604	0.0527
0.0	0.0	0.0	14116.1589	12160.4074	NaN	NaN	0.4628	0.0302	0.766	0.029	0.0602	0.0613	0.0533
0.0	0.0	0.0	13359.1589	6601.4074	NaN	NaN	0.3307	0.0303	0.7713	0.0291	0.0585	0.0592	0.0516
0.0	0.0	0.0	13444.1589	4804.4074	NaN	NaN	0.2633	0.0304	0.768	0.029	0.0597	0.0603	0.0526
0.0	0.0	0.0	12503.1589	6754.4074	NaN	NaN	0.3507	0.0305	0.7728	0.0291	0.058	0.0585	0.0511
0.0	0.0	0.0	11674.1589	3023.4074	NaN	NaN	0.2057	0.0303	0.7711	0.0291	0.0587	0.0591	0.0516
0.0	0.0	0.0	17140.1589	8224.4074	NaN	NaN	0.3242	0.0304	0.7719	0.0291	0.0583	0.0589	0.0514
0.0	0.0	0.0	11641.1589	4359.4074	NaN	NaN	0.2725	0.0304	0.7714	0.0291	0.0586	0.059	0.0514
0.0	0.0	0.0	12773.1589	4782.4074	NaN	NaN	0.2724	0.0304	0.7724	0.0292	0.0582	0.0586	0.0512
0.0	0.0	0.0	13357.1589	6561.4074	NaN	NaN	0.3294	0.0303	0.7704	0.0291	0.059	0.0593	0.0519
0.0	0.0	0.0	12494.1589	6691.4074	NaN	NaN	0.3488	0.0304	0.7717	0.0292	0.0585	0.0588	0.0515
0.0	0.0	0.0	15787.1589	10590.4074	NaN	NaN	0.4015	0.0305	0.7713	0.0292	0.0587	0.0588	0.0515
0.0	0.0	0.0	14025.1589	6878.4074	NaN	NaN	0.3291	0.0307	0.7715	0.0291	0.0588	0.0588	0.0512
0.0	0.0	0.0	11518.1589	5788.4074	NaN	NaN	0.3345	0.0308	0.7748	0.0292	0.0577	0.0575	0.05
0.0	0.0	0.0	14258.1589	5509.4074	NaN	NaN	0.2787	0.0308	0.7736	0.0293	0.058	0.0578	0.0505
0.0	0.0	0.0	10797.1589	4341.4074	NaN	NaN	0.2868	0.031	0.7747	0.0294	0.0574	0.0573	0.0501
0.0	0.0	0.0	9653.1589	8729.4074	NaN	NaN	0.4749	0.031	0.7773	0.0296	0.0565	0.0562	0.0494
0.0	0.0	0.0	12856.1589	7473.4074	NaN	NaN	0.3676	0.031	0.7762	0.0298	0.0566	0.0565	0.0499
0.0	0.0	0.0	12047.1589	6435.4074	NaN	NaN	0.3482	0.031	0.7778	0.03	0.0559	0.0557	0.0496
0.0	0.0	0.0	10734.1589	7649.4074	NaN	NaN	0.4161	0.031	0.7777	0.0301	0.0558	0.0557	0.0498
0.0	0.0	0.0	12623.1589	6143.4074	NaN	NaN	0.3274	0.031	0.776	0.03	0.0562	0.0563	0.0505
0.0	0.0	0.0	11898.1589	6824.4074	NaN	NaN	0.3645	0.0311	0.7765	0.0302	0.0559	0.056	0.0504
0.0	0.0	0.0	13831.1589	6465.4074	NaN	NaN	0.3185	0.0313	0.7761	0.0302	0.0559	0.056	0.0505
0.0	0.0	0.0	12846.1589	4320.4074	NaN	NaN	0.2517	0.0316	0.7734	0.0302	0.0568	0.0569	0.0511
0.0	0.0	0.0	13545.1589	8049.4074	NaN	NaN	0.3728	0.0317	0.7739	0.0304	0.0563	0.0566	0.0511
0.0	0.0	0.0	13162.1589	6742.4074	NaN	NaN	0.3387	0.0317	0.7721	0.0305	0.0569	0.0571	0.0518
0.0	0.0	0.0	14064.1589	4539.4074	NaN	NaN	0.244	0.0318	0.7703	0.0307	0.0572	0.0575	0.0525
0.0	0.0	0.0	12192.1589	6948.4074	NaN	NaN	0.363	0.0318	0.7695	0.0308	0.0573	0.0576	0.053
0.0	0.0	0.0	10759.1589	3050.4074	NaN	NaN	0.2209	0.0319	0.7684	0.0309	0.0575	0.0578	0.0535
0.0	0.0	0.0	13062.1589	8902.4074	NaN	NaN	0.4053	0.0322	0.7651	0.0311	0.0582	0.0585	0.0549
0.0	0.0	0.0	10101.1589	7563.4074	NaN	NaN	0.4282	0.0323	0.765	0.031	0.0582	0.0588	0.0547
0.0	0.0	0.0	11222.1589	4383.4074	NaN	NaN	0.2809	0.0325	0.7643	0.031	0.0584	0.059	0.0548
0.0	0.0	0.0	13834.1589	7481.4074	NaN	NaN	0.351	0.0326	0.7629	0.0309	0.0588	0.0595	0.0554
0.0	0.0	0.0	10216.1589	5139.4074	NaN	NaN	0.3347	0.0326	0.7615	0.0308	0.0592	0.06	0.056
0.0	0.0	0.0	10416.1589	3686.4074	NaN	NaN	0.2614	0.0326	0.763	0.0306	0.0588	0.0596	0.0555
0.0	0.0	0.0	12529.1589	4436.4074	NaN	NaN	0.2615	0.0325	0.7616	0.0305	0.059	0.0601	0.0563
0.0	0.0	0.0	11942.1589	5052.4074	NaN	NaN	0.2973	0.0324	0.7608	0.0304	0.0592	0.0605	0.0567
0.0	0.0	0.0	14199.1589	4239.4074	NaN	NaN	0.2299	0.0322	0.761	0.0302	0.0592	0.0607	0.0568
0.0	0.0	0.0	11526.1589	5389.4074	NaN	NaN	0.3186	0.0322	0.7608	0.03	0.0591	0.061	0.057
0.0	0.0	0.0	16137.1589	774.4074	NaN	NaN	0.0458	0.0321	0.7644	0.0299	0.0581	0.0598	0.0557
0.0	0.0	0.0	12498.1589	5203.4074	NaN	NaN	0.294	0.0322	0.7602	0.0299	0.0594	0.0612	0.057
0.0	0.0	0.0	10597.1589	8063.4074	NaN	NaN	0.4321	0.0322	0.7658	0.0297	0.0578	0.0595	0.0551
0.0	0.0	0.0	12010.1589	4243.4074	NaN	NaN	0.2611	0.0321	0.7672	0.0298	0.0573	0.059	0.0546
0.0	0.0	0.0	9934.1589	4860.4074	NaN	NaN	0.3285	0.0322	0.7684	0.0298	0.0569	0.0586	0.0541
0.0	0.0	0.0	9637.1589	7768.4074	NaN	NaN	0.4463	0.032	0.7693	0.0297	0.0567	0.0585	0.0537
0.0	0.0	0.0	13115.1589	3949.4074	NaN	NaN	0.2314	0.0321	0.7711	0.0297	0.0561	0.058	0.053
0.0	0.0	0.0	14139.1589	2424.4074	NaN	NaN	0.1464	0.0321	0.773	0.0298	0.0555	0.0573	0.0523
0.0	0.0	0.0	12239.1589	4289.4074	NaN	NaN	0.2595	0.0322	0.7735	0.0299	0.0553	0.057	0.0521
0.0	0.0	0.0	13102.1589	6080.4074	NaN	NaN	0.317	0.0321	0.7765	0.03	0.0543	0.0559	0.0512
0.0	0.0	0.0	11618.1589	5188.4074	NaN	NaN	0.3087	0.0321	0.7781	0.0302	0.0539	0.0551	0.0506
0.0	0.0	0.0	11761.1589	9100.4074	NaN	NaN	0.4362	0.0322	0.7788	0.0304	0.0536	0.0547	0.0503
0.0	0.0	0.0	13620.1589	9814.4074	NaN	NaN	0.4188	0.0321	0.782	0.0306	0.0525	0.0534	0.0494
0.0	0.0	0.0	10134.1589	5100.4074	NaN	NaN	0.3348	0.0319	0.7852	0.0306	0.0516	0.0523	0.0483
0.0	0.0	0.0	12023.1589	2693.4074	NaN	NaN	0.183	0.032	0.785	0.0307	0.0517	0.0522	0.0483
0.0	0.0	0.0	12238.1589	6753.4074	NaN	NaN	0.3556	0.0321	0.7871	0.0309	0.0509	0.0514	0.0477
0.0	0.0	0.0	12971.1589	285.4074	NaN	NaN	0.0215	0.0319	0.7889	0.0312	0.0502	0.0506	0.0472
0.0	0.0	0.0	11498.1589	3676.4074	NaN	NaN	0.2423	0.0319	0.7895	0.0313	0.0498	0.0502	0.0474
0.0	0.0	0.0	10819.1589	7009.4074	NaN	NaN	0.3932	0.0318	0.7866	0.0317	0.0506	0.051	0.0484
0.0	0.0	0.0	12513.1589	7611.4074	NaN	NaN	0.3782	0.0317	0.7895	0.0318	0.0496	0.05	0.0475
0.0	0.0	0.0	13592.1589	8993.4074	NaN	NaN	0.3982	0.0316	0.7872	0.032	0.0502	0.0506	0.0484
0.0	0.0	0.0	12651.1589	5748.4074	NaN	NaN	0.3124	0.0319	0.7838	0.0322	0.0511	0.0516	0.0493
0.0	0.0	0.0	10945.1589	4930.4074	NaN	NaN	0.3106	0.032	0.785	0.0321	0.0508	0.0514	0.0487
0.0	0.0	0.0	13430.1589	4760.4074	NaN	NaN	0.2617	0.0321	0.7822	0.0323	0.0516	0.0523	0.0495
0.0	0.0	0.0	12359.1589	10346.4074	NaN	NaN	0.4557	0.0324	0.7793	0.0324	0.0523	0.0532	0.0504
0.0	0.0	0.0	12053.1589	6141.4074	NaN	NaN	0.3375	0.0325	0.7809	0.0322	0.0519	0.0529	0.0496
0.0	0.0	0.0	12923.1589	5865.4074	NaN	NaN	0.3122	0.0328	0.7769	0.0322	0.0531	0.0544	0.0507
0.0	0.0	0.0	15063.1589	3162.4074	NaN	NaN	0.1735	0.0329	0.7775	0.0321	0.0528	0.0544	0.0503
0.0	0.0	0.0	14727.1589	3918.4074	NaN	NaN	0.2102	0.0329	0.7777	0.0323	0.0524	0.0544	0.0504
0.0	0.0	0.0	12111.1589	3933.4074	NaN	NaN	0.2452	0.0329	0.7762	0.0325	0.0526	0.0549	0.051
0.0	0.0	0.0	10521.1589	3765.4074	NaN	NaN	0.2636	0.033	0.7702	0.0326	0.0543	0.0571	0.0528
0.0	0.0	0.0	8735.1589	7099.4074	NaN	NaN	0.4483	0.0331	0.7718	0.0325	0.0536	0.0568	0.0522
0.0	0.0	0.0	14424.1589	5523.4074	NaN	NaN	0.2769	0.0331	0.7716	0.0326	0.0535	0.0569	0.0523
0.0	0.0	0.0	13636.1589	4145.4074	NaN	NaN	0.2331	0.0334	0.765	0.0326	0.0554	0.0595	0.0541
0.0	0.0	0.0	11863.1589	6000.4074	NaN	NaN	0.3359	0.0336	0.7654	0.0324	0.0552	0.0598	0.0536
0.0	0.0	0.0	19219.1589	1980.4074	NaN	NaN	0.0934	0.0338	0.7627	0.0324	0.0559	0.0611	0.0542
0.0	0.0	0.0	20094.1589	4794.4074	NaN	NaN	0.1926	0.0342	0.7593	0.0325	0.0566	0.0623	0.0551
0.0	0.0	0.0	14572.1589	3206.4074	NaN	NaN	0.1804	0.0347	0.7585	0.0324	0.0569	0.0629	0.0546
0.0	0.0	0.0	12719.1589	7530.4074	NaN	NaN	0.3719	0.0351	0.7576	0.0324	0.057	0.0635	0.0544
0.0	0.0	0.0	14477.1589	4123.4074	NaN	NaN	0.2217	0.0354	0.7583	0.0326	0.0567	0.0634	0.0536
0.0	0.0	0.0	13093.1589	6406.4074	NaN	NaN	0.3285	0.036	0.7539	0.0327	0.0577	0.0653	0.0544
0.0	0.0	0.0	12319.1589	1302.4074	NaN	NaN	0.0956	0.0364	0.7547	0.0325	0.0572	0.0658	0.0534
0.0	0.0	0.0	18277.1589	5836.4074	NaN	NaN	0.242	0.0368	0.7499	0.0328	0.058	0.068	0.0545
0.0	0.0	0.0	14540.1589	2604.4074	NaN	NaN	0.1519	0.0372	0.7485	0.0327	0.0585	0.069	0.0541
0.0	0.0	0.0	11466.1589	7165.4074	NaN	NaN	0.3846	0.0377	0.7458	0.0328	0.0586	0.0706	0.0544
0.0	0.0	0.0	13449.1589	5378.4074	NaN	NaN	0.2857	0.038	0.7471	0.033	0.0577	0.0704	0.0537
0.0	0.0	0.0	12491.1589	2493.4074	NaN	NaN	0.1664	0.0388	0.7434	0.0334	0.058	0.0722	0.0542
0.0	0.0	0.0	13003.1589	4331.4074	NaN	NaN	0.2499	0.0394	0.7442	0.0335	0.0571	0.0726	0.0531
0.0	0.0	0.0	14610.1589	5619.4074	NaN	NaN	0.2778	0.0405	0.7374	0.034	0.058	0.076	0.0541
0.0	0.0	0.0	16481.1589	227.4074	NaN	NaN	0.0136	0.0409	0.7398	0.0344	0.0567	0.0754	0.0529
0.0	0.0	0.0	10933.1589	7626.4074	NaN	NaN	0.4109	0.0423	0.7329	0.0348	0.0576	0.0787	0.0537
0.0	0.0	0.0	13082.1589	6140.4074	NaN	NaN	0.3194	0.0427	0.732	0.0351	0.0573	0.0796	0.0533
0.0	0.0	0.0	15237.1589	5589.4074	NaN	NaN	0.2684	0.0436	0.7283	0.0355	0.0577	0.0814	0.0534
0.0	0.0	0.0	13810.1589	9041.4074	NaN	NaN	0.3957	0.0442	0.7276	0.0357	0.0575	0.0822	0.0527
0.0	0.0	0.0	17801.1589	4714.4074	NaN	NaN	0.2094	0.0445	0.723	0.0359	0.0588	0.0843	0.0534
0.0	0.0	0.0	12420.1589	6772.4074	NaN	NaN	0.3529	0.0447	0.7257	0.036	0.058	0.0833	0.0524
0.0	0.0	0.0	14099.1589	5730.4074	NaN	NaN	0.289	0.0447	0.7255	0.0361	0.0581	0.0836	0.052
0.0	0.0	0.0	13422.1589	7100.4074	NaN	NaN	0.346	0.0449	0.7238	0.036	0.0585	0.0847	0.0522
0.0	0.0	0.0	13528.1589	6737.4074	NaN	NaN	0.3325	0.0443	0.7303	0.036	0.0568	0.082	0.0506
0.0	0.0	0.0	9864.1589	4969.4074	NaN	NaN	0.335	0.0449	0.7238	0.036	0.0587	0.0851	0.0515
0.0	0.0	0.0	13205.1589	7950.4074	NaN	NaN	0.3758	0.0444	0.7287	0.036	0.0574	0.0829	0.0506
0.0	0.0	0.0	13213.1589	5526.4074	NaN	NaN	0.2949	0.0445	0.7262	0.036	0.0584	0.0837	0.0512
0.0	0.0	0.0	11137.1589	6680.4074	NaN	NaN	0.3749	0.0449	0.7283	0.0361	0.0577	0.0825	0.0505
0.0	0.0	0.0	12189.1589	6923.4074	NaN	NaN	0.3622	0.0453	0.7251	0.0362	0.0587	0.0836	0.051
0.0	0.0	0.0	12148.1589	8413.4074	NaN	NaN	0.4092	0.0457	0.7249	0.0362	0.0588	0.0833	0.0511
0.0	0.0	0.0	13206.1589	10071.4074	NaN	NaN	0.4327	0.0461	0.7244	0.0361	0.0591	0.0833	0.051
0.0	0.0	0.0	13584.1589	7571.4074	NaN	NaN	0.3579	0.0471	0.7156	0.036	0.062	0.0871	0.0521
0.0	0.0	0.0	13681.1589	7527.4074	NaN	NaN	0.3549	0.0476	0.7156	0.0358	0.0622	0.0869	0.0519
0.0	0.0	0.0	11201.1589	2910.4074	NaN	NaN	0.2062	0.0486	0.7108	0.0355	0.0639	0.0889	0.0523
0.0	0.0	0.0	11852.1589	4236.4074	NaN	NaN	0.2633	0.049	0.7087	0.0352	0.0648	0.0897	0.0526
0.0	0.0	0.0	12630.1589	6037.4074	NaN	NaN	0.3234	0.0488	0.7086	0.0348	0.0652	0.0899	0.0527
0.0	0.0	0.0	13757.1589	7031.4074	NaN	NaN	0.3382	0.0488	0.7072	0.0343	0.0659	0.091	0.0528
0.0	0.0	0.0	15093.1589	8089.4074	NaN	NaN	0.3489	0.0484	0.7077	0.0339	0.066	0.0914	0.0525
0.0	0.0	0.0	12496.1589	6874.4074	NaN	NaN	0.3549	0.0477	0.7111	0.0335	0.0654	0.0909	0.0515
0.0	0.0	0.0	8333.1589	1111.4074	NaN	NaN	0.1177	0.047	0.7159	0.0331	0.0645	0.0896	0.0499
0.0	0.0	0.0	15771.1589	3322.4074	NaN	NaN	0.174	0.0473	0.7154	0.0334	0.065	0.0892	0.0498
0.0	0.0	0.0	11718.1589	628.4074	NaN	NaN	0.0509	0.0476	0.7095	0.0337	0.0674	0.091	0.0508
0.0	0.0	0.0	15609.1589	3140.4074	NaN	NaN	0.1675	0.0467	0.7139	0.0336	0.0665	0.0886	0.0507
0.0	0.0	0.0	10709.1589	5015.4074	NaN	NaN	0.319	0.0475	0.7026	0.0338	0.0704	0.0932	0.0525
0.0	0.0	0.0	12523.1589	3462.4074	NaN	NaN	0.2166	0.0455	0.7159	0.0335	0.0665	0.0877	0.0509
0.0	0.0	0.0	12906.1589	5136.4074	NaN	NaN	0.2847	0.0459	0.7147	0.0337	0.0669	0.0876	0.0512
0.0	0.0	0.0	12391.1589	4289.4074	NaN	NaN	0.2571	0.0452	0.7181	0.0334	0.0657	0.0866	0.051
0.0	0.0	0.0	13189.1589	3627.4074	NaN	NaN	0.2157	0.0444	0.7248	0.0335	0.0636	0.0833	0.0503
0.0	0.0	0.0	12505.1589	6123.4074	NaN	NaN	0.3287	0.0445	0.7232	0.0336	0.064	0.0838	0.0509
0.0	0.0	0.0	14948.1589	5386.4074	NaN	NaN	0.2649	0.0439	0.7258	0.0337	0.0635	0.0824	0.0507
0.0	0.0	0.0	7811.1589	8150.4074	NaN	NaN	0.5106	0.0439	0.7289	0.0337	0.0622	0.0811	0.0502
0.0	0.0	0.0	12305.1589	2609.4074	NaN	NaN	0.175	0.0435	0.7309	0.0337	0.0617	0.0801	0.05
0.0	0.0	0.0	10387.1589	5092.4074	NaN	NaN	0.329	0.0439	0.7293	0.0337	0.062	0.0807	0.0503
0.0	0.0	0.0	14459.1589	5376.4074	NaN	NaN	0.271	0.0431	0.7359	0.0337	0.0599	0.0778	0.0496
0.0	0.0	0.0	13672.1589	5122.4074	NaN	NaN	0.2725	0.0436	0.7332	0.0339	0.0606	0.0788	0.0499
0.0	0.0	0.0	11016.1589	5228.4074	NaN	NaN	0.3219	0.0432	0.738	0.034	0.059	0.0767	0.0491
0.0	0.0	0.0	12808.1589	5783.4074	NaN	NaN	0.3111	0.0434	0.7378	0.0341	0.059	0.0766	0.0491
0.0	0.0	0.0	11799.1589	5580.4074	NaN	NaN	0.3211	0.0426	0.7443	0.034	0.057	0.0739	0.0481
0.0	0.0	0.0	11030.1589	3640.4074	NaN	NaN	0.2481	0.0427	0.7428	0.034	0.0577	0.0743	0.0484
0.0	0.0	0.0	8497.1589	8605.4074	NaN	NaN	0.5032	0.0426	0.7413	0.0338	0.0584	0.0752	0.0487
0.0	0.0	0.0	11103.1589	4930.4074	NaN	NaN	0.3075	0.0419	0.7444	0.0335	0.0577	0.0742	0.0483
0.0	0.0	0.0	12992.1589	6335.4074	NaN	NaN	0.3278	0.0417	0.7484	0.0331	0.0566	0.0728	0.0474
0.0	0.0	0.0	13882.1589	3959.4074	NaN	NaN	0.2219	0.0414	0.7479	0.0329	0.0571	0.0733	0.0475
0.0	0.0	0.0	13017.1589	7302.4074	NaN	NaN	0.3594	0.0407	0.7486	0.0324	0.0575	0.0735	0.0473
0.0	0.0	0.0	10805.1589	4275.4074	NaN	NaN	0.2835	0.0399	0.7518	0.0317	0.0574	0.0726	0.0466
0.0	0.0	0.0	12133.1589	5414.4074	NaN	NaN	0.3086	0.0396	0.7498	0.0311	0.0588	0.0737	0.047
0.0	0.0	0.0	7503.1589	3113.4074	NaN	NaN	0.2933	0.0385	0.7522	0.0304	0.0589	0.0736	0.0464
0.0	0.0	0.0	10549.1589	6578.4074	NaN	NaN	0.3841	0.0376	0.7544	0.0294	0.0591	0.0734	0.0461
0.0	0.0	0.0	12496.1589	2619.4074	NaN	NaN	0.1733	0.0367	0.7566	0.0288	0.0592	0.0731	0.0457
0.0	0.0	0.0	13542.1589	4908.4074	NaN	NaN	0.266	0.036	0.7591	0.0279	0.0593	0.0724	0.0453
0.0	0.0	0.0	12433.1589	5222.4074	NaN	NaN	0.2958	0.0351	0.7612	0.0271	0.0598	0.0718	0.045
0.0	0.0	0.0	15337.1589	8112.4074	NaN	NaN	0.346	0.0343	0.7624	0.0263	0.0601	0.0715	0.0453
0.0	0.0	0.0	12289.1589	4581.4074	NaN	NaN	0.2716	0.0336	0.7625	0.0259	0.0611	0.0714	0.0455
0.0	0.0	0.0	13277.1589	6524.4074	NaN	NaN	0.3295	0.0329	0.7645	0.0251	0.0615	0.0707	0.0453
0.0	0.0	0.0	12476.1589	1692.4074	NaN	NaN	0.1194	0.0321	0.7685	0.0246	0.0607	0.0696	0.0445
0.0	0.0	0.0	13152.1589	2266.4074	NaN	NaN	0.147	0.0317	0.7731	0.0238	0.0597	0.0681	0.0437
0.0	0.0	0.0	12558.1589	5199.4074	NaN	NaN	0.2928	0.0314	0.7705	0.0236	0.0613	0.0687	0.0445
0.0	0.0	0.0	12228.1589	9648.4074	NaN	NaN	0.441	0.0309	0.7709	0.0233	0.0617	0.0684	0.0448
0.0	0.0	0.0	12842.1589	6563.4074	NaN	NaN	0.3382	0.0305	0.7733	0.0229	0.0614	0.0675	0.0444
0.0	0.0	0.0	13407.1589	3873.4074	NaN	NaN	0.2241	0.0304	0.7743	0.0222	0.0615	0.0671	0.0445
0.0	0.0	0.0	10620.1589	4514.4074	NaN	NaN	0.2983	0.0301	0.7756	0.022	0.0615	0.0665	0.0443
0.0	0.0	0.0	12395.1589	4576.4074	NaN	NaN	0.2697	0.0299	0.7761	0.0214	0.0617	0.0664	0.0444
0.0	0.0	0.0	14889.1589	7884.4074	NaN	NaN	0.3462	0.0298	0.7755	0.0211	0.0623	0.0666	0.0448
0.0	0.0	0.0	11791.1589	8949.4074	NaN	NaN	0.4315	0.0295	0.776	0.021	0.0622	0.0663	0.0448
0.0	0.0	0.0	11174.1589	5494.4074	NaN	NaN	0.3296	0.0295	0.7772	0.0209	0.0619	0.066	0.0446
0.0	0.0	0.0	10849.1589	8587.4074	NaN	NaN	0.4418	0.0295	0.7766	0.0207	0.0622	0.0662	0.0449
0.0	0.0	0.0	9912.1589	8389.4074	NaN	NaN	0.4584	0.0294	0.7774	0.0206	0.0619	0.066	0.0448
0.0	0.0	0.0	12596.1589	4661.4074	NaN	NaN	0.2701	0.0294	0.7794	0.0205	0.061	0.0655	0.0442
0.0	0.0	0.0	14357.1589	6356.4074	NaN	NaN	0.3069	0.0295	0.7734	0.0206	0.0633	0.0674	0.0457
0.0	0.0	0.0	12177.1589	11641.4074	NaN	NaN	0.4888	0.0294	0.7744	0.0205	0.063	0.0672	0.0454
0.0	0.0	0.0	11115.1589	7671.4074	NaN	NaN	0.4083	0.0293	0.7764	0.0204	0.062	0.067	0.0449
0.0	0.0	0.0	12951.1589	4899.4074	NaN	NaN	0.2745	0.0293	0.7747	0.0203	0.0626	0.0679	0.0452
0.0	0.0	0.0	12596.1589	6019.4074	NaN	NaN	0.3234	0.029	0.7766	0.0201	0.0619	0.0676	0.0447
0.0	0.0	0.0	14052.1589	6887.4074	NaN	NaN	0.3289	0.0287	0.779	0.0201	0.061	0.067	0.0441
0.0	0.0	0.0	13557.1589	4617.4074	NaN	NaN	0.2541	0.0289	0.7762	0.0201	0.062	0.0683	0.0445
0.0	0.0	0.0	11288.1589	7525.4074	NaN	NaN	0.4	0.0285	0.7795	0.0202	0.0607	0.0674	0.0437
0.0	0.0	0.0	11749.1589	3206.4074	NaN	NaN	0.2144	0.0285	0.7804	0.0204	0.0601	0.0674	0.0432
0.0	0.0	0.0	12700.1589	6453.4074	NaN	NaN	0.3369	0.0283	0.7826	0.0203	0.0594	0.0668	0.0426
0.0	0.0	0.0	10754.1589	5774.4074	NaN	NaN	0.3494	0.0284	0.7823	0.0204	0.0595	0.067	0.0424
0.0	0.0	0.0	12562.1589	6478.4074	NaN	NaN	0.3402	0.0285	0.7814	0.0205	0.0598	0.0674	0.0424
0.0	0.0	0.0	16561.1589	7998.4074	NaN	NaN	0.3257	0.0285	0.7798	0.0206	0.0605	0.0679	0.0427
0.0	0.0	0.0	8151.1589	8515.4074	NaN	NaN	0.5109	0.0286	0.7807	0.0205	0.0599	0.0679	0.0424
0.0	0.0	0.0	12204.1589	5465.4074	NaN	NaN	0.3093	0.0286	0.7812	0.0206	0.0595	0.0678	0.0423
0.0	0.0	0.0	9075.1589	5621.4074	NaN	NaN	0.3825	0.0288	0.782	0.0203	0.0589	0.0681	0.0419
0.0	0.0	0.0	14809.1589	6453.4074	NaN	NaN	0.3035	0.0287	0.7836	0.0204	0.0581	0.0676	0.0416
0.0	0.0	0.0	15344.1589	2825.4074	NaN	NaN	0.1555	0.0288	0.7833	0.0201	0.058	0.0683	0.0415
0.0	0.0	0.0	14925.1589	7773.4074	NaN	NaN	0.3425	0.0289	0.7807	0.0202	0.0591	0.0689	0.0422
0.0	0.0	0.0	16945.1589	5464.4074	NaN	NaN	0.2438	0.029	0.7773	0.0204	0.0604	0.0698	0.0431
0.0	0.0	0.0	10839.1589	4801.4074	NaN	NaN	0.307	0.029	0.7789	0.0202	0.0599	0.0691	0.0429
0.0	0.0	0.0	11962.1589	1952.4074	NaN	NaN	0.1403	0.0293	0.7746	0.0203	0.0615	0.0703	0.0441
0.0	0.0	0.0	12017.1589	6264.4074	NaN	NaN	0.3427	0.0295	0.7709	0.0201	0.0629	0.0717	0.0449
0.0	0.0	0.0	12202.1589	6730.4074	NaN	NaN	0.3555	0.0295	0.7703	0.0202	0.063	0.0718	0.0452
0.0	0.0	0.0	15323.1589	5478.4074	NaN	NaN	0.2634	0.0298	0.7665	0.02	0.0641	0.0738	0.0459
0.0	0.0	0.0	12428.1589	6951.4074	NaN	NaN	0.3587	0.0299	0.7634	0.0201	0.065	0.0749	0.0467
0.0	0.0	0.0	13558.1589	5415.4074	NaN	NaN	0.2854	0.0299	0.7621	0.02	0.065	0.076	0.047
0.0	0.0	0.0	12089.1589	5279.4074	NaN	NaN	0.304	0.0302	0.7618	0.0198	0.0642	0.0772	0.0468
0.0	0.0	0.0	11227.1589	4366.4074	NaN	NaN	0.28	0.0306	0.7559	0.02	0.0656	0.0799	0.0481
0.0	0.0	0.0	9954.1589	7258.4074	NaN	NaN	0.4217	0.031	0.7503	0.0201	0.0668	0.0829	0.049
0.0	0.0	0.0	11954.1589	7586.4074	NaN	NaN	0.3882	0.0312	0.7484	0.02	0.0664	0.0848	0.0493
0.0	0.0	0.0	14709.1589	6445.4074	NaN	NaN	0.3047	0.0319	0.7398	0.0201	0.0681	0.0897	0.0505
0.0	0.0	0.0	11823.1589	7884.4074	NaN	NaN	0.4001	0.0326	0.7334	0.0199	0.069	0.094	0.0511
0.0	0.0	0.0	10923.1589	9192.4074	NaN	NaN	0.457	0.0333	0.7277	0.0197	0.0693	0.0981	0.0518
0.0	0.0	0.0	14104.1589	5228.4074	NaN	NaN	0.2704	0.0342	0.7242	0.0196	0.0685	0.1011	0.0525
0.0	0.0	0.0	12829.1589	4966.4074	NaN	NaN	0.2791	0.0351	0.7178	0.0195	0.0687	0.1055	0.0534
0.0	0.0	0.0	11905.1589	5454.4074	NaN	NaN	0.3142	0.0358	0.7129	0.0194	0.0684	0.1093	0.0541
0.0	0.0	0.0	12502.1589	1760.4074	NaN	NaN	0.1234	0.0361	0.7061	0.0194	0.0691	0.1138	0.0556
0.0	0.0	0.0	12979.1589	3723.4074	NaN	NaN	0.2229	0.036	0.6999	0.0194	0.0704	0.1173	0.0569
0.0	0.0	0.0	11341.1589	2995.4074	NaN	NaN	0.2089	0.0361	0.6921	0.0194	0.0722	0.122	0.0582
0.0	0.0	0.0	12207.1589	6205.4074	NaN	NaN	0.337	0.0363	0.688	0.0193	0.073	0.1247	0.0588
0.0	0.0	0.0	13053.1589	2155.4074	NaN	NaN	0.1417	0.0363	0.6812	0.0194	0.0746	0.1285	0.06
0.0	0.0	0.0	13947.1589	7022.4074	NaN	NaN	0.3349	0.0361	0.6774	0.0194	0.0755	0.1314	0.0602
0.0	0.0	0.0	15023.1589	7172.4074	NaN	NaN	0.3231	0.0364	0.6744	0.0198	0.0771	0.1317	0.0606
0.0	0.0	0.0	12187.1589	7681.4074	NaN	NaN	0.3866	0.0372	0.676	0.02	0.077	0.1308	0.059
0.0	0.0	0.0	10542.1589	4837.4074	NaN	NaN	0.3145	0.0386	0.6818	0.0201	0.0736	0.1292	0.0567
0.0	0.0	0.0	12374.1589	4756.4074	NaN	NaN	0.2777	0.0391	0.682	0.0206	0.0735	0.1293	0.0555
0.0	0.0	0.0	12477.1589	3802.4074	NaN	NaN	0.2336	0.0403	0.6825	0.0204	0.0733	0.1287	0.0547
0.0	0.0	0.0	14180.1589	3791.4074	NaN	NaN	0.211	0.0408	0.6802	0.0204	0.0724	0.1318	0.0543
0.0	0.0	0.0	15538.1589	4308.4074	NaN	NaN	0.2171	0.0406	0.6799	0.0207	0.0726	0.1321	0.0542
0.0	0.0	0.0	11912.1589	4217.4074	NaN	NaN	0.2615	0.041	0.6759	0.0208	0.0746	0.1331	0.0544
0.0	0.0	0.0	9674.1589	6818.4074	NaN	NaN	0.4134	0.0414	0.6714	0.0208	0.0755	0.1361	0.0548
0.0	0.0	0.0	12342.1589	6789.4074	NaN	NaN	0.3549	0.0412	0.6706	0.0208	0.0752	0.1377	0.0546
0.0	0.0	0.0	13180.1589	3113.4074	NaN	NaN	0.1911	0.0415	0.6736	0.0205	0.0734	0.1372	0.0538
0.0	0.0	0.0	14421.1589	5450.4074	NaN	NaN	0.2743	0.042	0.6766	0.0204	0.0715	0.1363	0.0533
0.0	0.0	0.0	11882.1589	8415.4074	NaN	NaN	0.4146	0.042	0.672	0.0207	0.0725	0.1389	0.054
0.0	0.0	0.0	12741.1589	8988.4074	NaN	NaN	0.4136	0.0419	0.6723	0.0208	0.0724	0.1387	0.0538
0.0	0.0	0.0	10600.1589	3600.4074	NaN	NaN	0.2535	0.0428	0.6743	0.0205	0.0703	0.1394	0.0527
0.0	0.0	0.0	11125.1589	2565.4074	NaN	NaN	0.1874	0.0428	0.6757	0.0205	0.0689	0.1393	0.0528
0.0	0.0	0.0	12727.1589	581.4074	NaN	NaN	0.0437	0.0428	0.6717	0.0205	0.0701	0.141	0.0537
0.0	0.0	0.0	11834.1589	4796.4074	NaN	NaN	0.2884	0.0427	0.6713	0.0203	0.0698	0.1422	0.0537
0.0	0.0	0.0	11521.1589	7156.4074	NaN	NaN	0.3832	0.0429	0.6685	0.0203	0.0698	0.1446	0.0539
0.0	0.0	0.0	11315.1589	6085.4074	NaN	NaN	0.3497	0.043	0.6653	0.0205	0.071	0.1464	0.0539
0.0	0.0	0.0	10841.1589	7016.4074	NaN	NaN	0.3929	0.0433	0.6632	0.0205	0.0718	0.147	0.0542
0.0	0.0	0.0	12769.1589	4424.4074	NaN	NaN	0.2573	0.0434	0.6622	0.0205	0.0716	0.1485	0.0538
0.0	0.0	0.0	13154.1589	4230.4074	NaN	NaN	0.2433	0.0434	0.6658	0.0204	0.071	0.1461	0.0532
0.0	0.0	0.0	12718.1589	2673.4074	NaN	NaN	0.1737	0.0438	0.6626	0.0207	0.0716	0.1479	0.0534
0.0	0.0	0.0	13890.1589	6987.4074	NaN	NaN	0.3347	0.0437	0.6642	0.0208	0.0721	0.1465	0.0527
0.0	0.0	0.0	13372.1589	4906.4074	NaN	NaN	0.2684	0.0439	0.6657	0.0207	0.072	0.1455	0.0522
0.0	0.0	0.0	13334.1589	7074.4074	NaN	NaN	0.3466	0.0435	0.6693	0.0208	0.0711	0.1438	0.0515
0.0	0.0	0.0	12004.1589	6067.4074	NaN	NaN	0.3357	0.0441	0.6649	0.0211	0.0735	0.1451	0.0514
0.0	0.0	0.0	10317.1589	5445.4074	NaN	NaN	0.3455	0.0439	0.6687	0.021	0.0725	0.1433	0.0507
0.0	0.0	0.0	13770.1589	7185.4074	NaN	NaN	0.3429	0.044	0.6725	0.0208	0.0711	0.1421	0.0495
0.0	0.0	0.0	10447.1589	2154.4074	NaN	NaN	0.171	0.0448	0.6655	0.021	0.0735	0.1456	0.0496
0.0	0.0	0.0	11002.1589	6121.4074	NaN	NaN	0.3575	0.0449	0.6652	0.0209	0.0734	0.1464	0.0492
0.0	0.0	0.0	9191.1589	11614.4074	NaN	NaN	0.5582	0.0449	0.6633	0.021	0.0739	0.1483	0.0486
0.0	0.0	0.0	13601.1589	3951.4074	NaN	NaN	0.2251	0.0451	0.6681	0.0206	0.0732	0.1448	0.0482
0.0	0.0	0.0	9633.1589	6650.4074	NaN	NaN	0.4084	0.0467	0.664	0.0205	0.073	0.1482	0.0476
0.0	0.0	0.0	8673.1589	5950.4074	NaN	NaN	0.4069	0.047	0.6655	0.0205	0.0725	0.1479	0.0465
0.0	0.0	0.0	12039.1589	2882.4074	NaN	NaN	0.1932	0.049	0.6633	0.0201	0.0751	0.146	0.0465
0.0	0.0	0.0	8491.1589	-84.5926	NaN	NaN	-0.0101	0.0521	0.665	0.0196	0.0708	0.1471	0.0454
0.0	0.0	0.0	14334.1589	4493.4074	NaN	NaN	0.2387	0.0484	0.6628	0.0201	0.072	0.1497	0.0471
0.0	0.0	0.0	8677.1589	4893.4074	NaN	NaN	0.3606	0.0473	0.6609	0.0199	0.0736	0.1508	0.0476
0.0	0.0	0.0	9972.1589	4571.4074	NaN	NaN	0.3143	0.0462	0.6628	0.0198	0.0728	0.1501	0.0483
0.0	0.0	0.0	10627.1589	5217.4074	NaN	NaN	0.3293	0.0454	0.6607	0.0198	0.0736	0.1519	0.0487
0.0	0.0	0.0	8181.1589	3087.4074	NaN	NaN	0.274	0.045	0.6646	0.0194	0.0734	0.1487	0.049
0.0	0.0	0.0	11308.1589	4788.4074	NaN	NaN	0.2975	0.0452	0.6617	0.0192	0.0729	0.151	0.0499
0.0	0.0	0.0	12850.1589	7079.4074	NaN	NaN	0.3552	0.0441	0.6562	0.0197	0.0751	0.154	0.0509
0.0	0.0	0.0	12427.1589	6091.4074	NaN	NaN	0.3289	0.0448	0.6577	0.0194	0.0745	0.1531	0.0505
0.0	0.0	0.0	11049.1589	2295.4074	NaN	NaN	0.172	0.0454	0.6544	0.0195	0.0739	0.1559	0.051
0.0	0.0	0.0	10477.1589	5078.4074	NaN	NaN	0.3265	0.0448	0.6482	0.02	0.0765	0.1585	0.0522
0.0	0.0	0.0	7115.1589	5211.4074	NaN	NaN	0.4228	0.0453	0.6437	0.0199	0.0779	0.1607	0.0526
0.0	0.0	0.0	13488.1589	2977.4074	NaN	NaN	0.1808	0.0455	0.6403	0.02	0.0783	0.1626	0.0533
0.0	0.0	0.0	12032.1589	6558.4074	NaN	NaN	0.3528	0.0457	0.6307	0.0204	0.0811	0.1678	0.0543
0.0	0.0	0.0	11567.1589	6723.4074	NaN	NaN	0.3676	0.046	0.6318	0.0203	0.0807	0.1671	0.054
0.0	0.0	0.0	9649.1589	6837.4074	NaN	NaN	0.4147	0.0469	0.6268	0.0203	0.0814	0.1706	0.0541
0.0	0.0	0.0	12893.1589	6949.4074	NaN	NaN	0.3502	0.047	0.6254	0.0204	0.082	0.1711	0.0541
0.0	0.0	0.0	12617.1589	5464.4074	NaN	NaN	0.3022	0.0481	0.617	0.0205	0.0839	0.1763	0.0541
0.0	0.0	0.0	11185.1589	6798.4074	NaN	NaN	0.378	0.0488	0.6152	0.0205	0.0839	0.1778	0.0538
0.0	0.0	0.0	11474.1589	3334.4074	NaN	NaN	0.2252	0.05	0.6103	0.0206	0.085	0.1808	0.0533
0.0	0.0	0.0	7959.1589	3836.4074	NaN	NaN	0.3252	0.0511	0.6058	0.0204	0.0856	0.1842	0.0529
0.0	0.0	0.0	10570.1589	6532.4074	NaN	NaN	0.382	0.052	0.5975	0.0203	0.0887	0.1884	0.0531
0.0	0.0	0.0	6996.1589	9045.4074	NaN	NaN	0.5639	0.0539	0.5941	0.02	0.0905	0.1889	0.0525
0.0	0.0	0.0	11112.1589	5137.4074	NaN	NaN	0.3162	0.0556	0.5882	0.02	0.0909	0.1936	0.0517
0.0	0.0	0.0	11303.1589	4875.4074	NaN	NaN	0.3013	0.0585	0.5762	0.02	0.0957	0.1981	0.0516
0.0	0.0	0.0	10811.1589	3261.4074	NaN	NaN	0.2318	0.0608	0.5669	0.02	0.098	0.2031	0.0511
0.0	0.0	0.0	12028.1589	5672.4074	NaN	NaN	0.3205	0.063	0.559	0.0199	0.1011	0.2064	0.0505
0.0	0.0	0.0	12042.1589	374.4074	NaN	NaN	0.0302	0.0651	0.5526	0.0198	0.1037	0.2085	0.0502
0.0	0.0	0.0	12468.1589	1298.4074	NaN	NaN	0.0943	0.0665	0.5457	0.0198	0.106	0.2118	0.0501
0.0	0.0	0.0	10233.1589	5559.4074	NaN	NaN	0.352	0.0676	0.5354	0.0199	0.1104	0.2163	0.0504
0.0	0.0	0.0	12998.1589	6917.4074	NaN	NaN	0.3473	0.0674	0.5283	0.0203	0.1141	0.2182	0.0517
0.0	0.0	0.0	10080.1589	7122.4074	NaN	NaN	0.414	0.0641	0.5086	0.0216	0.1189	0.2318	0.0549
0.0	0.0	0.0	12400.1589	2220.4074	NaN	NaN	0.1519	0.0601	0.4827	0.023	0.1251	0.251	0.0582
0.0	0.0	0.0	12536.1589	3942.4074	NaN	NaN	0.2392	0.0585	0.4657	0.0234	0.1308	0.2617	0.06
0.0	0.0	0.0	7547.1589	7118.4074	NaN	NaN	0.4854	0.0582	0.4603	0.0232	0.1325	0.2652	0.0606
0.0	0.0	0.0	13008.1589	9571.4074	NaN	NaN	0.4239	0.0594	0.4568	0.0232	0.1336	0.2673	0.0597
0.0	0.0	0.0	10331.1589	3387.4074	NaN	NaN	0.2469	0.0626	0.4465	0.023	0.1352	0.2741	0.0587
0.0	0.0	0.0	10854.1589	5584.4074	NaN	NaN	0.3397	0.0662	0.4372	0.0225	0.136	0.2811	0.0569
0.0	0.0	0.0	11683.1589	2850.4074	NaN	NaN	0.1961	0.0696	0.4255	0.022	0.1373	0.2907	0.055
0.0	0.0	0.0	11483.1589	3624.4074	NaN	NaN	0.2399	0.0732	0.419	0.0215	0.141	0.291	0.0542
0.0	0.0	0.0	9875.1589	1902.4074	NaN	NaN	0.1615	0.0758	0.4101	0.021	0.1407	0.2989	0.0535
0.0	0.0	0.0	12583.1589	6542.4074	NaN	NaN	0.3421	0.0779	0.4009	0.0208	0.1444	0.3028	0.0531
0.0	0.0	0.0	13548.1589	6516.4074	NaN	NaN	0.3248	0.0794	0.3957	0.0205	0.1466	0.3049	0.053
0.0	0.0	0.0	7414.1589	4772.4074	NaN	NaN	0.3916	0.0808	0.3966	0.0203	0.1458	0.3037	0.0529
0.0	0.0	0.0	9647.1589	5234.4074	NaN	NaN	0.3517	0.0815	0.3943	0.0201	0.1452	0.3064	0.0525
0.0	0.0	0.0	11552.1589	3439.4074	NaN	NaN	0.2294	0.0823	0.3945	0.0199	0.1459	0.3051	0.0523
0.0	0.0	0.0	12219.1589	4420.4074	NaN	NaN	0.2657	0.0832	0.3943	0.0197	0.145	0.3055	0.0523
0.0	0.0	0.0	12877.1589	5270.4074	NaN	NaN	0.2904	0.0839	0.3928	0.0197	0.1453	0.3061	0.0521
0.0	0.0	0.0	9689.1589	6208.4074	NaN	NaN	0.3905	0.0845	0.3907	0.0198	0.1458	0.307	0.0523
0.0	0.0	0.0	9980.1589	8737.4074	NaN	NaN	0.4668	0.0844	0.3884	0.0196	0.1457	0.3093	0.0526
0.0	0.0	0.0	9555.1589	5741.4074	NaN	NaN	0.3753	0.0853	0.3919	0.0195	0.1452	0.3058	0.0523
0.0	0.0	0.0	10343.1589	5817.4074	NaN	NaN	0.36	0.0859	0.3956	0.0195	0.1415	0.3053	0.0522
0.0	0.0	0.0	12816.1589	4817.4074	NaN	NaN	0.2732	0.0859	0.3976	0.0198	0.1398	0.3053	0.0517
0.0	0.0	0.0	10779.1589	8160.4074	NaN	NaN	0.4309	0.0867	0.3972	0.0197	0.1397	0.3049	0.0518
0.0	0.0	0.0	10547.1589	5758.4074	NaN	NaN	0.3532	0.0869	0.3961	0.0196	0.1378	0.3082	0.0514
0.0	0.0	0.0	11879.1589	6831.4074	NaN	NaN	0.3651	0.0882	0.3958	0.0194	0.1395	0.3059	0.0513
0.0	0.0	0.0	11511.1589	4494.4074	NaN	NaN	0.2808	0.089	0.3925	0.0192	0.1379	0.3101	0.0514
0.0	0.0	0.0	12420.1589	6365.4074	NaN	NaN	0.3388	0.0888	0.388	0.0193	0.1407	0.3112	0.052
0.0	0.0	0.0	11086.1589	7266.4074	NaN	NaN	0.3959	0.0893	0.3871	0.0192	0.1413	0.3109	0.0522
0.0	0.0	0.0	12713.1589	6797.4074	NaN	NaN	0.3484	0.0894	0.3907	0.0191	0.139	0.3095	0.0523
0.0	0.0	0.0	14383.1589	2571.4074	NaN	NaN	0.1517	0.0894	0.3909	0.0191	0.1381	0.3101	0.0524
0.0	0.0	0.0	13011.1589	6296.4074	NaN	NaN	0.3261	0.09	0.3905	0.0192	0.1385	0.3093	0.0524
0.0	0.0	0.0	14345.1589	8368.4074	NaN	NaN	0.3684	0.0908	0.3881	0.0191	0.1391	0.3105	0.0525
0.0	0.0	0.0	13117.1589	3244.4074	NaN	NaN	0.1983	0.0904	0.387	0.0192	0.1388	0.312	0.0526
0.0	0.0	0.0	12123.1589	8522.4074	NaN	NaN	0.4128	0.0901	0.385	0.0192	0.14	0.3129	0.0529
0.0	0.0	0.0	10323.1589	5033.4074	NaN	NaN	0.3278	0.09	0.3839	0.0191	0.1404	0.3138	0.0528
0.0	0.0	0.0	12662.1589	1567.4074	NaN	NaN	0.1102	0.09	0.3854	0.0191	0.1387	0.3143	0.0525
0.0	0.0	0.0	13453.1589	7021.4074	NaN	NaN	0.3429	0.0904	0.3841	0.0191	0.1397	0.314	0.0527
0.0	0.0	0.0	12984.1589	7088.4074	NaN	NaN	0.3531	0.0908	0.3834	0.0191	0.1397	0.3146	0.0525
0.0	0.0	0.0	8932.1589	7276.4074	NaN	NaN	0.4489	0.0915	0.3826	0.0189	0.1397	0.3145	0.0528
0.0	0.0	0.0	13430.1589	6418.4074	NaN	NaN	0.3234	0.0932	0.3857	0.0188	0.1373	0.313	0.0521
0.0	0.0	0.0	10409.1589	3697.4074	NaN	NaN	0.2621	0.095	0.3868	0.0186	0.1345	0.3134	0.0517
0.0	0.0	0.0	11614.1589	2741.4074	NaN	NaN	0.191	0.0966	0.3889	0.0184	0.1317	0.3129	0.0513
0.0	0.0	0.0	9677.1589	5365.4074	NaN	NaN	0.3567	0.0983	0.3873	0.0184	0.1325	0.3115	0.0519
0.0	0.0	0.0	10038.1589	5688.4074	NaN	NaN	0.3617	0.1007	0.391	0.0181	0.1293	0.3097	0.0512
0.0	0.0	0.0	12177.1589	6091.4074	NaN	NaN	0.3334	0.1033	0.3897	0.0179	0.1277	0.3098	0.0517
0.0	0.0	0.0	9931.1589	6697.4074	NaN	NaN	0.4028	0.1045	0.3907	0.018	0.1269	0.3079	0.052
0.0	0.0	0.0	8567.1589	6149.4074	NaN	NaN	0.4179	0.1055	0.3956	0.0179	0.1248	0.3046	0.0517
0.0	0.0	0.0	10976.1589	2818.4074	NaN	NaN	0.2043	0.1072	0.3978	0.0177	0.121	0.3048	0.0515
0.0	0.0	0.0	12132.1589	4039.4074	NaN	NaN	0.2498	0.1076	0.3983	0.0179	0.1218	0.3023	0.0521
0.0	0.0	0.0	11066.1589	2343.4074	NaN	NaN	0.1748	0.1095	0.3971	0.0175	0.1204	0.3037	0.0518
0.0	0.0	0.0	14273.1589	1671.4074	NaN	NaN	0.1048	0.1093	0.3941	0.0176	0.1217	0.3044	0.0529
0.0	0.0	0.0	15407.1589	6751.4074	NaN	NaN	0.3047	0.1078	0.3944	0.0178	0.1232	0.3036	0.0532
0.0	0.0	0.0	9432.1589	1903.4074	NaN	NaN	0.1679	0.1074	0.3985	0.0175	0.1214	0.3026	0.0525
0.0	0.0	0.0	8810.1589	2078.4074	NaN	NaN	0.1909	0.107	0.4	0.0174	0.1214	0.3013	0.0529
0.0	0.0	0.0	10062.1589	4040.4074	NaN	NaN	0.2865	0.1056	0.3982	0.0175	0.1236	0.3019	0.0532
0.0	0.0	0.0	7202.1589	4117.4074	NaN	NaN	0.3637	0.1043	0.4004	0.0174	0.1243	0.3002	0.0533
0.0	0.0	0.0	13143.1589	5533.4074	NaN	NaN	0.2963	0.1027	0.4013	0.0175	0.1244	0.3006	0.0535
0.0	0.0	0.0	10335.1589	2196.4074	NaN	NaN	0.1753	0.1012	0.4007	0.0178	0.1258	0.301	0.0536
0.0	0.0	0.0	13127.1589	4849.4074	NaN	NaN	0.2698	0.0997	0.3991	0.0179	0.127	0.3019	0.0543
0.0	0.0	0.0	11647.1589	2923.4074	NaN	NaN	0.2006	0.0989	0.397	0.0179	0.1279	0.3038	0.0546
0.0	0.0	0.0	11254.1589	6243.4074	NaN	NaN	0.3568	0.0967	0.3944	0.0183	0.1304	0.3049	0.0553
0.0	0.0	0.0	10502.1589	10901.4074	NaN	NaN	0.5093	0.096	0.3914	0.0183	0.1339	0.3041	0.0563
0.0	0.0	0.0	10916.1589	5036.4074	NaN	NaN	0.3157	0.0942	0.3941	0.0182	0.1314	0.3063	0.0558
0.0	0.0	0.0	12669.1589	10130.4074	NaN	NaN	0.4443	0.0928	0.3909	0.0185	0.1345	0.3066	0.0567
0.0	0.0	0.0	10819.1589	8256.4074	NaN	NaN	0.4328	0.0918	0.3896	0.0186	0.1351	0.3081	0.0568
0.0	0.0	0.0	8464.1589	5280.4074	NaN	NaN	0.3842	0.0908	0.3905	0.0187	0.1338	0.3099	0.0564
0.0	0.0	0.0	13000.1589	4374.4074	NaN	NaN	0.2518	0.0903	0.3873	0.0188	0.1349	0.3123	0.0564
0.0	0.0	0.0	9335.1589	2435.4074	NaN	NaN	0.2069	0.0905	0.3856	0.0189	0.1364	0.3114	0.0572
0.0	0.0	0.0	7272.1589	4487.4074	NaN	NaN	0.3816	0.0905	0.3876	0.0188	0.134	0.3123	0.0568
0.0	0.0	0.0	12991.1589	4211.4074	NaN	NaN	0.2448	0.0916	0.3821	0.0191	0.1377	0.3118	0.0577
0.0	0.0	0.0	12104.1589	8070.4074	NaN	NaN	0.4	0.0925	0.3783	0.0192	0.1394	0.3126	0.0581
0.0	0.0	0.0	10336.1589	4788.4074	NaN	NaN	0.3166	0.0929	0.3783	0.0192	0.1385	0.3134	0.0578
0.0	0.0	0.0	11821.1589	2343.4074	NaN	NaN	0.1654	0.0941	0.3755	0.0192	0.1391	0.3145	0.0576
0.0	0.0	0.0	10128.1589	2673.4074	NaN	NaN	0.2088	0.0942	0.3729	0.0193	0.1398	0.3157	0.0582
0.0	0.0	0.0	7556.1589	3829.4074	NaN	NaN	0.3363	0.0947	0.3741	0.0191	0.1393	0.315	0.0578
0.0	0.0	0.0	12239.1589	3153.4074	NaN	NaN	0.2049	0.0947	0.3734	0.0191	0.1385	0.3163	0.058
0.0	0.0	0.0	12876.1589	7892.4074	NaN	NaN	0.38	0.0962	0.3683	0.0192	0.1414	0.316	0.0589
0.0	0.0	0.0	11917.1589	3486.4074	NaN	NaN	0.2263	0.0948	0.3691	0.0192	0.1397	0.3187	0.0585
0.0	0.0	0.0	10441.1589	6562.4074	NaN	NaN	0.3859	0.0949	0.3685	0.0191	0.1414	0.3173	0.0589
0.0	0.0	0.0	13015.1589	2114.4074	NaN	NaN	0.1398	0.095	0.3666	0.0191	0.1419	0.3181	0.0592
0.0	0.0	0.0	8630.1589	992.4074	NaN	NaN	0.1031	0.0952	0.3657	0.019	0.1419	0.3184	0.0598
0.0	0.0	0.0	11213.1589	6036.4074	NaN	NaN	0.3499	0.0954	0.3605	0.0192	0.1449	0.3198	0.0602
0.0	0.0	0.0	9568.1589	5783.4074	NaN	NaN	0.3767	0.0952	0.3559	0.0193	0.147	0.3217	0.0611
0.0	0.0	0.0	11421.1589	6084.4074	NaN	NaN	0.3476	0.0939	0.3525	0.0194	0.147	0.3255	0.0618
0.0	0.0	0.0	12459.1589	3721.4074	NaN	NaN	0.23	0.094	0.3457	0.0195	0.1512	0.3271	0.0625
0.0	0.0	0.0	10952.1589	9882.4074	NaN	NaN	0.4743	0.0934	0.3362	0.0197	0.1549	0.332	0.0639
0.0	0.0	0.0	10342.1589	7540.4074	NaN	NaN	0.4217	0.0925	0.3332	0.0196	0.1568	0.3337	0.0641
0.0	0.0	0.0	10404.1589	7378.4074	NaN	NaN	0.4149	0.0928	0.3298	0.0197	0.1583	0.3345	0.0648
0.0	0.0	0.0	11567.1589	5288.4074	NaN	NaN	0.3137	0.092	0.3249	0.0199	0.1586	0.3394	0.0651
0.0	0.0	0.0	7869.1589	5490.4074	NaN	NaN	0.411	0.0923	0.3224	0.0199	0.1604	0.34	0.0651
0.0	0.0	0.0	9922.1589	4051.4074	NaN	NaN	0.2899	0.0915	0.3199	0.0198	0.1591	0.3443	0.0655
0.0	0.0	0.0	10183.1589	6227.4074	NaN	NaN	0.3795	0.0919	0.3162	0.0199	0.1618	0.3444	0.0657
0.0	0.0	0.0	8882.1589	5617.4074	NaN	NaN	0.3874	0.0924	0.314	0.0198	0.1627	0.3451	0.066
0.0	0.0	0.0	8133.1589	3357.4074	NaN	NaN	0.2922	0.0928	0.3148	0.0197	0.1598	0.3475	0.0654
0.0	0.0	0.0	13387.1589	4139.4074	NaN	NaN	0.2362	0.0936	0.3112	0.0198	0.1622	0.348	0.0652
0.0	0.0	0.0	9913.1589	5403.4074	NaN	NaN	0.3528	0.0935	0.3085	0.0197	0.1634	0.3495	0.0654
0.0	0.0	0.0	11184.1589	4344.4074	NaN	NaN	0.2798	0.0939	0.3101	0.0195	0.1615	0.3501	0.0648
0.0	0.0	0.0	9652.1589	2625.4074	NaN	NaN	0.2138	0.0938	0.3073	0.0196	0.1625	0.3511	0.0657
0.0	0.0	0.0	10967.1589	8104.4074	NaN	NaN	0.4249	0.0937	0.3073	0.0197	0.1633	0.3497	0.0662
0.0	0.0	0.0	8293.1589	6648.4074	NaN	NaN	0.445	0.0934	0.3121	0.0197	0.1602	0.3487	0.0659
0.0	0.0	0.0	14454.1589	6277.4074	NaN	NaN	0.3028	0.0935	0.3177	0.0198	0.1573	0.3456	0.066
0.0	0.0	0.0	9854.1589	1333.4074	NaN	NaN	0.1192	0.0934	0.3189	0.0198	0.155	0.3478	0.065
0.0	0.0	0.0	11349.1589	4501.4074	NaN	NaN	0.284	0.0937	0.3205	0.0198	0.1536	0.3478	0.0646
0.0	0.0	0.0	10695.1589	3615.4074	NaN	NaN	0.2526	0.0936	0.3219	0.0197	0.1529	0.3473	0.0646
0.0	0.0	0.0	12486.1589	1911.4074	NaN	NaN	0.1328	0.0933	0.3263	0.0198	0.1508	0.3453	0.0645
0.0	0.0	0.0	8872.1589	4470.4074	NaN	NaN	0.335	0.0941	0.3233	0.0195	0.1499	0.3496	0.0636
0.0	0.0	0.0	14045.1589	3249.4074	NaN	NaN	0.1879	0.0934	0.3177	0.0197	0.1535	0.3505	0.065
0.0	0.0	0.0	10306.1589	7345.4074	NaN	NaN	0.4161	0.093	0.3168	0.0197	0.1545	0.3509	0.065
0.0	0.0	0.0	10527.1589	4531.4074	NaN	NaN	0.3009	0.0922	0.3168	0.0199	0.1547	0.3508	0.0655
0.0	0.0	0.0	9966.1589	6215.4074	NaN	NaN	0.3841	0.092	0.3158	0.0199	0.1549	0.3522	0.0652
0.0	0.0	0.0	8354.1589	1125.4074	NaN	NaN	0.1187	0.0917	0.3126	0.0199	0.1543	0.3567	0.0648
0.0	0.0	0.0	11816.1589	6380.4074	NaN	NaN	0.3506	0.0918	0.3093	0.0201	0.1577	0.3554	0.0657
0.0	0.0	0.0	10511.1589	7476.4074	NaN	NaN	0.4156	0.0916	0.3082	0.0201	0.1571	0.3575	0.0655
0.0	0.0	0.0	9206.1589	4589.4074	NaN	NaN	0.3327	0.0914	0.3098	0.0201	0.1566	0.3566	0.0655
0.0	0.0	0.0	11010.1589	6903.4074	NaN	NaN	0.3854	0.0915	0.3109	0.0202	0.1568	0.3547	0.0659
0.0	0.0	0.0	8545.1589	6067.4074	NaN	NaN	0.4152	0.0917	0.3154	0.0203	0.1551	0.352	0.0655
0.0	0.0	0.0	8737.1589	4312.4074	NaN	NaN	0.3305	0.0925	0.3199	0.0201	0.1527	0.3501	0.0647
0.0	0.0	0.0	10254.1589	3996.4074	NaN	NaN	0.2804	0.0936	0.3221	0.0201	0.1516	0.3477	0.0648
0.0	0.0	0.0	9123.1589	7133.4074	NaN	NaN	0.4388	0.0942	0.3242	0.0202	0.1502	0.3471	0.0642
0.0	0.0	0.0	8617.1589	5011.4074	NaN	NaN	0.3677	0.0944	0.3247	0.0201	0.1501	0.3471	0.0637
0.0	0.0	0.0	9996.1589	8106.4074	NaN	NaN	0.4478	0.095	0.3251	0.0201	0.1514	0.3447	0.0637
0.0	0.0	0.0	10171.1589	5809.4074	NaN	NaN	0.3635	0.0949	0.3261	0.0199	0.1494	0.3465	0.0632
0.0	0.0	0.0	10933.1589	6784.4074	NaN	NaN	0.3829	0.0946	0.3279	0.02	0.1508	0.3435	0.0632
0.0	0.0	0.0	9354.1589	2607.4074	NaN	NaN	0.218	0.0949	0.3289	0.0198	0.1479	0.3463	0.0621
0.0	0.0	0.0	10640.1589	6409.4074	NaN	NaN	0.3759	0.0954	0.3296	0.0199	0.1475	0.3454	0.0622
0.0	0.0	0.0	11940.1589	1892.4074	NaN	NaN	0.1368	0.0957	0.333	0.0198	0.1462	0.3437	0.0616
0.0	0.0	0.0	6631.1589	2288.4074	NaN	NaN	0.2566	0.0964	0.3334	0.0197	0.1449	0.3445	0.0611
0.0	0.0	0.0	8687.1589	5112.4074	NaN	NaN	0.3705	0.0967	0.3309	0.0195	0.1453	0.3467	0.0608
0.0	0.0	0.0	9631.1589	2114.4074	NaN	NaN	0.18	0.0973	0.3294	0.0194	0.1474	0.3451	0.0613
0.0	0.0	0.0	10392.1589	4075.4074	NaN	NaN	0.2817	0.0968	0.3295	0.0194	0.1474	0.3454	0.0614
0.0	0.0	0.0	9132.1589	10023.4074	NaN	NaN	0.5233	0.0965	0.3316	0.0197	0.1487	0.3417	0.0618
0.0	0.0	0.0	8500.1589	3139.4074	NaN	NaN	0.2697	0.0959	0.3369	0.0195	0.1449	0.3422	0.0607
0.0	0.0	0.0	8616.1589	3908.4074	NaN	NaN	0.3121	0.0951	0.3375	0.0197	0.1448	0.3422	0.0607
0.0	0.0	0.0	11640.1589	6447.4074	NaN	NaN	0.3565	0.095	0.3407	0.0197	0.1449	0.3393	0.0604
0.0	0.0	0.0	13003.1589	1749.4074	NaN	NaN	0.1186	0.0952	0.3472	0.0195	0.1407	0.3384	0.059
0.0	0.0	0.0	13865.1589	1793.4074	NaN	NaN	0.1145	0.0947	0.3458	0.0197	0.1406	0.3402	0.059
0.0	0.0	0.0	10593.1589	6145.4074	NaN	NaN	0.3671	0.0945	0.3392	0.0199	0.1452	0.3414	0.0597
0.0	0.0	0.0	8540.1589	4838.4074	NaN	NaN	0.3617	0.094	0.3389	0.0197	0.1444	0.3438	0.0592
0.0	0.0	0.0	12814.1589	4008.4074	NaN	NaN	0.2383	0.094	0.3419	0.0197	0.1445	0.3409	0.0591
0.0	0.0	0.0	9992.1589	1425.4074	NaN	NaN	0.1248	0.0946	0.3412	0.0195	0.1442	0.3419	0.0586
0.0	0.0	0.0	9683.1589	3302.4074	NaN	NaN	0.2543	0.0951	0.3398	0.0194	0.1446	0.3429	0.0584
0.0	0.0	0.0	10595.1589	7243.4074	NaN	NaN	0.4061	0.0958	0.339	0.0194	0.1461	0.3409	0.0588
0.0	0.0	0.0	11414.1589	5756.4074	NaN	NaN	0.3352	0.0962	0.341	0.0194	0.1458	0.3388	0.0588
0.0	0.0	0.0	9191.1589	3513.4074	NaN	NaN	0.2765	0.0972	0.3435	0.0191	0.1433	0.3391	0.058
0.0	0.0	0.0	9954.1589	3328.4074	NaN	NaN	0.2506	0.0977	0.3416	0.0191	0.1448	0.3387	0.0582
0.0	0.0	0.0	7305.1589	3256.4074	NaN	NaN	0.3083	0.098	0.3384	0.0189	0.1461	0.3399	0.0587
0.0	0.0	0.0	8422.1589	7346.4074	NaN	NaN	0.4659	0.0988	0.342	0.0188	0.1465	0.3353	0.0586
0.0	0.0	0.0	8809.1589	5209.4074	NaN	NaN	0.3716	0.1001	0.3454	0.0185	0.1434	0.3351	0.0576
0.0	0.0	0.0	10539.1589	4887.4074	NaN	NaN	0.3168	0.1003	0.3459	0.0185	0.1438	0.3335	0.0579
0.0	0.0	0.0	8807.1589	6159.4074	NaN	NaN	0.4115	0.1011	0.3482	0.0184	0.1432	0.3319	0.0573
0.0	0.0	0.0	8732.1589	4782.4074	NaN	NaN	0.3539	0.1012	0.349	0.0184	0.1432	0.3306	0.0576
0.0	0.0	0.0	10670.1589	4568.4074	NaN	NaN	0.2998	0.1009	0.3493	0.0184	0.1437	0.33	0.0577
0.0	0.0	0.0	6419.1589	4501.4074	NaN	NaN	0.4122	0.1011	0.3494	0.0183	0.1441	0.3293	0.0578
0.0	0.0	0.0	8453.1589	2967.4074	NaN	NaN	0.2598	0.1007	0.3499	0.0183	0.1425	0.3314	0.0572
0.0	0.0	0.0	10097.1589	6129.4074	NaN	NaN	0.3777	0.1009	0.3491	0.0183	0.1444	0.3296	0.0577
0.0	0.0	0.0	8750.1589	8002.4074	NaN	NaN	0.4777	0.1001	0.3504	0.0184	0.1441	0.3291	0.0579
0.0	0.0	0.0	9351.1589	7640.4074	NaN	NaN	0.4497	0.0998	0.3537	0.0184	0.1426	0.3283	0.0571
0.0	0.0	0.0	8471.1589	4284.4074	NaN	NaN	0.3359	0.0992	0.352	0.0186	0.1428	0.33	0.0574
0.0	0.0	0.0	12768.1589	4250.4074	NaN	NaN	0.2498	0.0983	0.3523	0.0189	0.1436	0.3291	0.0579
0.0	0.0	0.0	8903.1589	4652.4074	NaN	NaN	0.3432	0.098	0.3579	0.0188	0.1401	0.3282	0.057
0.0	0.0	0.0	11452.1589	3435.4074	NaN	NaN	0.2308	0.0967	0.3622	0.0191	0.1377	0.3279	0.0564
0.0	0.0	0.0	9402.1589	3876.4074	NaN	NaN	0.2919	0.096	0.3605	0.0191	0.1384	0.33	0.0561
0.0	0.0	0.0	8922.1589	9467.4074	NaN	NaN	0.5148	0.0956	0.359	0.0192	0.1398	0.3303	0.0561
0.0	0.0	0.0	10464.1589	7309.4074	NaN	NaN	0.4113	0.0953	0.3625	0.0193	0.1386	0.3286	0.0557
0.0	0.0	0.0	10539.1589	3812.4074	NaN	NaN	0.2656	0.0954	0.3654	0.0194	0.1371	0.3271	0.0556
0.0	0.0	0.0	10152.1589	3821.4074	NaN	NaN	0.2735	0.0951	0.3662	0.0198	0.1361	0.3275	0.0555
0.0	0.0	0.0	9313.1589	5487.4074	NaN	NaN	0.3708	0.0955	0.3722	0.0198	0.1345	0.3229	0.055
0.0	0.0	0.0	8174.1589	2844.4074	NaN	NaN	0.2581	0.096	0.3773	0.0199	0.1324	0.3193	0.0551
0.0	0.0	0.0	9605.1589	2975.4074	NaN	NaN	0.2365	0.0965	0.3771	0.0201	0.1316	0.3196	0.0552
0.0	0.0	0.0	9308.1589	5836.4074	NaN	NaN	0.3854	0.0968	0.3785	0.0203	0.1312	0.3184	0.0549
0.0	0.0	0.0	12436.1589	3403.4074	NaN	NaN	0.2149	0.0976	0.3866	0.0204	0.1298	0.3107	0.0549
0.0	0.0	0.0	10411.1589	3727.4074	NaN	NaN	0.2636	0.0985	0.3894	0.0203	0.1274	0.3098	0.0546
0.0	0.0	0.0	11541.1589	4343.4074	NaN	NaN	0.2734	0.0984	0.3896	0.0206	0.1272	0.3097	0.0545
0.0	0.0	0.0	9534.1589	4775.4074	NaN	NaN	0.3337	0.0993	0.3889	0.0204	0.1284	0.309	0.054
0.0	0.0	0.0	10301.1589	4370.4074	NaN	NaN	0.2979	0.1005	0.3892	0.0201	0.1276	0.3086	0.054
0.0	0.0	0.0	11457.1589	4469.4074	NaN	NaN	0.2806	0.1011	0.3903	0.0202	0.1268	0.3075	0.0541
0.0	0.0	0.0	9182.1589	2534.4074	NaN	NaN	0.2163	0.1016	0.3937	0.0204	0.1259	0.3039	0.0546
0.0	0.0	0.0	10038.1589	7263.4074	NaN	NaN	0.4198	0.1024	0.3925	0.0206	0.1257	0.3042	0.0547
0.0	0.0	0.0	9951.1589	2807.4074	NaN	NaN	0.22	0.1031	0.3976	0.0207	0.1241	0.2997	0.0547
0.0	0.0	0.0	7694.1589	4468.4074	NaN	NaN	0.3674	0.1048	0.3989	0.0205	0.124	0.297	0.0548
0.0	0.0	0.0	8128.1589	5354.4074	NaN	NaN	0.3971	0.1053	0.3984	0.0207	0.1237	0.297	0.0549
0.0	0.0	0.0	6701.1589	8591.4074	NaN	NaN	0.5618	0.1064	0.3984	0.0206	0.1256	0.2939	0.0551
0.0	0.0	0.0	6829.1589	6581.4074	NaN	NaN	0.4908	0.1081	0.4031	0.0202	0.1244	0.289	0.0553
0.0	0.0	0.0	9373.1589	4514.4074	NaN	NaN	0.3251	0.1084	0.4031	0.0202	0.1238	0.2887	0.0557
0.0	0.0	0.0	6470.1589	5480.4074	NaN	NaN	0.4586	0.1074	0.41	0.0202	0.1232	0.283	0.0561
0.0	0.0	0.0	5976.1589	2892.4074	NaN	NaN	0.3261	0.1073	0.4135	0.0199	0.1221	0.2813	0.0559
0.0	0.0	0.0	8982.1589	4936.4074	NaN	NaN	0.3547	0.1068	0.4149	0.0199	0.1223	0.2802	0.0559
0.0	0.0	0.0	5091.1589	6235.4074	NaN	NaN	0.5505	0.1074	0.4196	0.0196	0.1224	0.2759	0.055
0.0	0.0	0.0	4341.1589	1671.4074	NaN	NaN	0.278	0.1093	0.4217	0.019	0.1202	0.2757	0.054
0.0	0.0	0.0	8126.1589	4335.4074	NaN	NaN	0.3479	0.1083	0.419	0.0187	0.1211	0.2775	0.0553
0.0	0.0	0.0	7689.1589	4908.4074	NaN	NaN	0.3896	0.1069	0.425	0.0187	0.1215	0.2713	0.0566
0.0	0.0	0.0	6439.1589	3353.4074	NaN	NaN	0.3424	0.1061	0.4302	0.0188	0.1197	0.2685	0.0568
0.0	0.0	0.0	4740.1589	4210.4074	NaN	NaN	0.4704	0.1057	0.4332	0.0188	0.1194	0.2663	0.0566
0.0	0.0	0.0	3731.1589	1983.4074	NaN	NaN	0.3471	0.1046	0.4403	0.0188	0.1179	0.2617	0.0567
0.0	0.0	0.0	5863.1589	2531.4074	NaN	NaN	0.3016	0.1054	0.4357	0.0186	0.1198	0.264	0.0567
0.0	0.0	0.0	6488.1589	8700.4074	NaN	NaN	0.5728	0.1045	0.4212	0.0186	0.1262	0.2708	0.0586
0.0	0.0	0.0	7330.1589	8398.4074	NaN	NaN	0.534	0.1017	0.423	0.0187	0.1278	0.2685	0.0602
0.0	0.0	0.0	8215.1589	5802.4074	NaN	NaN	0.4139	0.1015	0.4331	0.0186	0.1245	0.2631	0.0592
0.0	0.0	0.0	8065.1589	1988.4074	NaN	NaN	0.1978	0.1009	0.4357	0.0187	0.1223	0.2637	0.0587
0.0	0.0	0.0	5336.1589	5994.4074	NaN	NaN	0.529	0.0993	0.4352	0.0188	0.1248	0.2614	0.0605
0.0	0.0	0.0	3087.1589	2893.4074	NaN	NaN	0.4838	0.0986	0.4409	0.0187	0.1227	0.2584	0.0608
0.0	0.0	0.0	8602.1589	5092.4074	NaN	NaN	0.3719	0.0977	0.4402	0.0188	0.1247	0.2563	0.0623
0.0	0.0	0.0	4528.1589	5564.4074	NaN	NaN	0.5513	0.096	0.4482	0.0188	0.1224	0.2529	0.0617
0.0	0.0	0.0	4658.1589	4446.4074	NaN	NaN	0.4884	0.0944	0.4504	0.0188	0.1233	0.2515	0.0617
0.0	0.0	0.0	6896.1589	9317.4074	NaN	NaN	0.5747	0.0943	0.4439	0.0187	0.1266	0.2549	0.0615
0.0	0.0	0.0	6047.1589	6831.4074	NaN	NaN	0.5304	0.0921	0.4529	0.0188	0.1254	0.2501	0.0607
0.0	0.0	0.0	4416.1589	4978.4074	NaN	NaN	0.5299	0.0921	0.4558	0.0185	0.1228	0.2523	0.0584
0.0	0.0	0.0	7389.1589	2624.4074	NaN	NaN	0.2621	0.0919	0.4528	0.0185	0.1232	0.2554	0.0581
0.0	0.0	0.0	7851.1589	3159.4074	NaN	NaN	0.2869	0.091	0.4544	0.0186	0.122	0.256	0.058
0.0	0.0	0.0	7157.1589	5328.4074	NaN	NaN	0.4268	0.0911	0.4603	0.0186	0.1202	0.253	0.0569
0.0	0.0	0.0	8516.1589	3471.4074	NaN	NaN	0.2896	0.0918	0.4512	0.0186	0.123	0.258	0.0574
0.0	0.0	0.0	4673.1589	5288.4074	NaN	NaN	0.5309	0.091	0.4417	0.0187	0.1242	0.2666	0.0577
0.0	0.0	0.0	6657.1589	6516.4074	NaN	NaN	0.4947	0.0904	0.4399	0.0188	0.1261	0.2676	0.0573
0.0	0.0	0.0	5004.1589	2478.4074	NaN	NaN	0.3312	0.0916	0.4385	0.0186	0.126	0.2688	0.0565
0.0	0.0	0.0	5918.1589	2414.4074	NaN	NaN	0.2898	0.0924	0.4255	0.0186	0.1292	0.2772	0.0572
0.0	0.0	0.0	6785.1589	8889.4074	NaN	NaN	0.5671	0.0923	0.4189	0.0187	0.1303	0.2826	0.0571
0.0	0.0	0.0	7387.1589	2307.4074	NaN	NaN	0.238	0.0961	0.4195	0.0188	0.129	0.2811	0.0556
0.0	0.0	0.0	5991.1589	4947.4074	NaN	NaN	0.4523	0.1021	0.4098	0.0185	0.1312	0.2835	0.055
0.0	0.0	0.0	6991.1589	497.4074	NaN	NaN	0.0664	0.1025	0.4029	0.0186	0.1298	0.2907	0.0555
0.0	0.0	0.0	5708.1589	5925.4074	NaN	NaN	0.5093	0.099	0.3967	0.0188	0.1359	0.2928	0.0567
0.0	0.0	0.0	3859.1589	2183.4074	NaN	NaN	0.3613	0.1021	0.394	0.0183	0.1342	0.2949	0.0564
0.0	0.0	0.0	6107.1589	2671.4074	NaN	NaN	0.3043	0.098	0.3834	0.0185	0.1378	0.3038	0.0586
0.0	0.0	0.0	7835.1589	5080.4074	NaN	NaN	0.3934	0.094	0.3756	0.0187	0.1418	0.3094	0.0606
0.0	0.0	0.0	6496.1589	6728.4074	NaN	NaN	0.5088	0.0943	0.3702	0.0187	0.1456	0.3097	0.0616
0.0	0.0	0.0	5313.1589	3183.4074	NaN	NaN	0.3747	0.0949	0.37	0.0185	0.1422	0.3132	0.0613
0.0	0.0	0.0	6953.1589	4933.4074	NaN	NaN	0.415	0.0948	0.3625	0.0188	0.1453	0.316	0.0625
0.0	0.0	0.0	7021.1589	6307.4074	NaN	NaN	0.4732	0.095	0.3569	0.0188	0.147	0.3188	0.0635
0.0	0.0	0.0	7494.1589	5679.4074	NaN	NaN	0.4311	0.095	0.3584	0.0189	0.1454	0.3189	0.0635
0.0	0.0	0.0	5994.1589	5131.4074	NaN	NaN	0.4612	0.0951	0.3587	0.0189	0.1444	0.3194	0.0635
0.0	0.0	0.0	8511.1589	3677.4074	NaN	NaN	0.3017	0.0954	0.3571	0.0189	0.1453	0.3195	0.0638
0.0	0.0	0.0	5275.1589	4707.4074	NaN	NaN	0.4716	0.0966	0.3525	0.0187	0.1454	0.323	0.0639
0.0	0.0	0.0	7355.1589	7299.4074	NaN	NaN	0.4981	0.0981	0.351	0.0187	0.148	0.3184	0.0658
0.0	0.0	0.0	5379.1589	2445.4074	NaN	NaN	0.3125	0.0991	0.3514	0.0187	0.1455	0.3199	0.0654
0.0	0.0	0.0	3245.1589	2868.4074	NaN	NaN	0.4692	0.1038	0.3503	0.0185	0.1457	0.3165	0.0652
0.0	0.0	0.0	5495.1589	2164.4074	NaN	NaN	0.2826	0.1068	0.3489	0.0181	0.1455	0.3155	0.0651
0.0	0.0	0.0	5256.1589	3705.4074	NaN	NaN	0.4135	0.1066	0.3501	0.018	0.1436	0.3155	0.0662
0.0	0.0	0.0	6286.1589	8702.4074	NaN	NaN	0.5806	0.1054	0.3545	0.0183	0.1451	0.3104	0.0663
0.0	0.0	0.0	4077.1589	6275.4074	NaN	NaN	0.6062	0.1096	0.3558	0.018	0.1434	0.3088	0.0644
0.0	0.0	0.0	5748.1589	4686.4074	NaN	NaN	0.4491	0.1107	0.3585	0.0178	0.1421	0.306	0.065
0.0	0.0	0.0	5082.1589	6051.4074	NaN	NaN	0.5435	0.1107	0.3646	0.018	0.1394	0.3023	0.065
0.0	0.0	0.0	6912.1589	5158.4074	NaN	NaN	0.4274	0.1162	0.3699	0.0181	0.137	0.296	0.0627
0.0	0.0	0.0	3423.1589	3643.4074	NaN	NaN	0.5156	0.1314	0.3725	0.0175	0.1309	0.2879	0.0598
0.0	0.0	0.0	6824.1589	1823.4074	NaN	NaN	0.2109	0.1332	0.3745	0.0175	0.1288	0.2853	0.0607
0.0	0.0	0.0	7325.1589	5082.4074	NaN	NaN	0.4096	0.1297	0.3783	0.0176	0.1266	0.2867	0.061
0.0	0.0	0.0	6493.1589	6950.4074	NaN	NaN	0.517	0.1304	0.3798	0.0175	0.1284	0.283	0.0609
0.0	0.0	0.0	4977.1589	4029.4074	NaN	NaN	0.4474	0.1321	0.3772	0.017	0.1286	0.2836	0.0615
0.0	0.0	0.0	5642.1589	3443.4074	NaN	NaN	0.379	0.125	0.3781	0.0172	0.1284	0.2872	0.0641
0.0	0.0	0.0	5446.1589	9659.4074	NaN	NaN	0.6395	0.1192	0.3852	0.0176	0.1295	0.2838	0.0647
0.0	0.0	0.0	7301.1589	1914.4074	NaN	NaN	0.2077	0.1251	0.3866	0.0173	0.1265	0.2816	0.0628
0.0	0.0	0.0	4500.1589	2444.4074	NaN	NaN	0.352	0.1319	0.3854	0.017	0.1254	0.2776	0.0627
0.0	0.0	0.0	6471.1589	4693.4074	NaN	NaN	0.4204	0.1291	0.3874	0.0172	0.1244	0.2781	0.0638
0.0	0.0	0.0	8110.1589	3854.4074	NaN	NaN	0.3222	0.1256	0.3904	0.0171	0.1232	0.279	0.0647
0.0	0.0	0.0	9162.1589	5967.4074	NaN	NaN	0.3944	0.1235	0.3917	0.017	0.1236	0.2784	0.0657
0.0	0.0	0.0	7337.1589	3290.4074	NaN	NaN	0.3096	0.1187	0.3927	0.0171	0.1228	0.2823	0.0664
0.0	0.0	0.0	5159.1589	5691.4074	NaN	NaN	0.5245	0.1108	0.3976	0.0173	0.1242	0.2826	0.0676
0.0	0.0	0.0	4861.1589	5303.4074	NaN	NaN	0.5218	0.1086	0.3974	0.0172	0.124	0.2854	0.0674
0.0	0.0	0.0	7366.1589	6120.4074	NaN	NaN	0.4538	0.1096	0.3971	0.0174	0.1251	0.2839	0.0669
0.0	0.0	0.0	5782.1589	6302.4074	NaN	NaN	0.5215	0.1135	0.3975	0.0171	0.1241	0.2822	0.0657
0.0	0.0	0.0	6874.1589	3713.4074	NaN	NaN	0.3507	0.1143	0.3952	0.0171	0.1224	0.2853	0.0657
0.0	0.0	0.0	10926.1589	5623.4074	NaN	NaN	0.3398	0.1117	0.3981	0.0176	0.122	0.2854	0.0652
0.0	0.0	0.0	5423.1589	3223.4074	NaN	NaN	0.3728	0.1179	0.3983	0.0175	0.1217	0.282	0.0626
0.0	0.0	0.0	4808.1589	1861.4074	NaN	NaN	0.2791	0.1239	0.3976	0.0171	0.1219	0.2777	0.0619
0.0	0.0	0.0	4775.1589	3369.4074	NaN	NaN	0.4137	0.1209	0.3923	0.0172	0.1221	0.2839	0.0635
0.0	0.0	0.0	5289.1589	6769.4074	NaN	NaN	0.5614	0.1155	0.3937	0.0176	0.1234	0.285	0.0647
0.0	0.0	0.0	7815.1589	4807.4074	NaN	NaN	0.3809	0.117	0.3958	0.0175	0.1231	0.2827	0.064
0.0	0.0	0.0	5604.1589	2722.4074	NaN	NaN	0.327	0.119	0.3909	0.0175	0.1228	0.286	0.0639
0.0	0.0	0.0	5763.1589	4398.4074	NaN	NaN	0.4328	0.1167	0.3899	0.0177	0.1247	0.2866	0.0644
0.0	0.0	0.0	6085.1589	3913.4074	NaN	NaN	0.3914	0.1188	0.3837	0.0174	0.1242	0.2915	0.0645
0.0	0.0	0.0	8099.1589	7554.4074	NaN	NaN	0.4826	0.1166	0.3822	0.018	0.1255	0.2922	0.0654
0.0	0.0	0.0	7655.1589	4704.4074	NaN	NaN	0.3806	0.118	0.3783	0.018	0.1265	0.2951	0.0642
0.0	0.0	0.0	5460.1589	3895.4074	NaN	NaN	0.4164	0.1183	0.3739	0.0179	0.1269	0.298	0.0649
0.0	0.0	0.0	9474.1589	3563.4074	NaN	NaN	0.2733	0.1149	0.3701	0.0183	0.1278	0.3027	0.0662
0.0	0.0	0.0	6479.1589	5657.4074	NaN	NaN	0.4661	0.114	0.3678	0.0186	0.13	0.3034	0.0661
0.0	0.0	0.0	7122.1589	3220.4074	NaN	NaN	0.3114	0.116	0.3683	0.0185	0.1297	0.3014	0.066
0.0	0.0	0.0	5617.1589	5872.4074	NaN	NaN	0.5111	0.1167	0.3627	0.0185	0.1297	0.3057	0.0667
0.0	0.0	0.0	8249.1589	3844.4074	NaN	NaN	0.3179	0.1119	0.3635	0.019	0.1311	0.3066	0.0678
0.0	0.0	0.0	6689.1589	6003.4074	NaN	NaN	0.473	0.113	0.3585	0.0189	0.133	0.3095	0.0671
0.0	0.0	0.0	8925.1589	1724.4074	NaN	NaN	0.1619	0.1126	0.3567	0.0189	0.1328	0.311	0.068
0.0	0.0	0.0	9776.1589	3240.4074	NaN	NaN	0.2489	0.108	0.3553	0.0193	0.1357	0.3124	0.0693
0.0	0.0	0.0	4827.1589	4637.4074	NaN	NaN	0.49	0.1072	0.3569	0.0193	0.1355	0.3116	0.0695
0.0	0.0	0.0	5890.1589	6139.4074	NaN	NaN	0.5104	0.1068	0.3578	0.0194	0.1361	0.3105	0.0693
0.0	0.0	0.0	5949.1589	4895.4074	NaN	NaN	0.4514	0.1074	0.359	0.0194	0.1354	0.3094	0.0693
0.0	0.0	0.0	6344.1589	4937.4074	NaN	NaN	0.4377	0.1061	0.3587	0.0195	0.1355	0.3107	0.0696
0.0	0.0	0.0	7631.1589	4357.4074	NaN	NaN	0.3635	0.1047	0.3618	0.0196	0.1349	0.3092	0.0696
0.0	0.0	0.0	5791.1589	4262.4074	NaN	NaN	0.424	0.1041	0.3608	0.0197	0.1358	0.3093	0.0702
0.0	0.0	0.0	5695.1589	4301.4074	NaN	NaN	0.4303	0.1031	0.3641	0.0198	0.1358	0.3071	0.0702
0.0	0.0	0.0	5643.1589	4541.4074	NaN	NaN	0.4459	0.1026	0.3631	0.0198	0.1353	0.3097	0.0694
0.0	0.0	0.0	8143.1589	8455.4074	NaN	NaN	0.5094	0.1016	0.3598	0.0199	0.138	0.311	0.0698
0.0	0.0	0.0	8270.1589	4373.4074	NaN	NaN	0.3459	0.1007	0.3649	0.0197	0.136	0.31	0.0685
0.0	0.0	0.0	7125.1589	4293.4074	NaN	NaN	0.376	0.0999	0.3666	0.0197	0.1342	0.3117	0.0678
0.0	0.0	0.0	8643.1589	6612.4074	NaN	NaN	0.4334	0.0983	0.3701	0.02	0.1343	0.3097	0.0676
0.0	0.0	0.0	5110.1589	2503.4074	NaN	NaN	0.3288	0.0977	0.3731	0.0199	0.1335	0.309	0.0668
0.0	0.0	0.0	6937.1589	4710.4074	NaN	NaN	0.4044	0.0972	0.373	0.0199	0.1333	0.3097	0.0669
0.0	0.0	0.0	7079.1589	3441.4074	NaN	NaN	0.3271	0.0961	0.3725	0.0202	0.1342	0.3102	0.0668
0.0	0.0	0.0	4583.1589	2702.4074	NaN	NaN	0.3709	0.0952	0.3698	0.0202	0.1364	0.3116	0.0668
0.0	0.0	0.0	7512.1589	5521.4074	NaN	NaN	0.4236	0.0948	0.3634	0.0203	0.1389	0.3155	0.0671
0.0	0.0	0.0	8086.1589	7089.4074	NaN	NaN	0.4672	0.0934	0.3626	0.0206	0.1407	0.3153	0.0674
0.0	0.0	0.0	6317.1589	6199.4074	NaN	NaN	0.4953	0.0926	0.3653	0.0206	0.1399	0.3152	0.0665
0.0	0.0	0.0	5654.1589	5219.4074	NaN	NaN	0.48	0.0931	0.3655	0.0204	0.1385	0.3173	0.0652
0.0	0.0	0.0	7982.1589	4543.4074	NaN	NaN	0.3627	0.0931	0.3648	0.0207	0.1385	0.3172	0.0657
0.0	0.0	0.0	9409.1589	7070.4074	NaN	NaN	0.429	0.0931	0.3674	0.021	0.1397	0.3128	0.0661
0.0	0.0	0.0	6099.1589	3043.4074	NaN	NaN	0.3329	0.0935	0.3705	0.021	0.1362	0.314	0.0649
0.0	0.0	0.0	8199.1589	3719.4074	NaN	NaN	0.3121	0.0934	0.3733	0.0213	0.1364	0.3104	0.0652
0.0	0.0	0.0	8319.1589	2751.4074	NaN	NaN	0.2485	0.0949	0.3708	0.0213	0.1375	0.3109	0.0646
0.0	0.0	0.0	5492.1589	7235.4074	NaN	NaN	0.5685	0.0963	0.3645	0.0214	0.1409	0.3119	0.065
0.0	0.0	0.0	6358.1589	7900.4074	NaN	NaN	0.5541	0.0973	0.3635	0.0215	0.1417	0.3113	0.0647
0.0	0.0	0.0	7446.1589	7413.4074	NaN	NaN	0.4989	0.0975	0.3592	0.0217	0.1427	0.3145	0.0644
0.0	0.0	0.0	9221.1589	3008.4074	NaN	NaN	0.246	0.0966	0.3601	0.0218	0.1431	0.3141	0.0643
0.0	0.0	0.0	6163.1589	3439.4074	NaN	NaN	0.3582	0.0963	0.3526	0.0218	0.1449	0.3213	0.0632
0.0	0.0	0.0	8086.1589	4148.4074	NaN	NaN	0.3391	0.0958	0.3543	0.0219	0.1462	0.318	0.0637
0.0	0.0	0.0	5971.1589	5852.4074	NaN	NaN	0.495	0.0959	0.3516	0.022	0.1466	0.3206	0.0634
0.0	0.0	0.0	4534.1589	7116.4074	NaN	NaN	0.6108	0.0954	0.3539	0.0221	0.1465	0.319	0.0631
0.0	0.0	0.0	8038.1589	4540.4074	NaN	NaN	0.361	0.0948	0.3503	0.0222	0.1473	0.3229	0.0624
0.0	0.0	0.0	6828.1589	4954.4074	NaN	NaN	0.4205	0.0943	0.3553	0.0222	0.1459	0.3205	0.0618
0.0	0.0	0.0	7580.1589	2111.4074	NaN	NaN	0.2179	0.0945	0.3591	0.0221	0.1446	0.3187	0.061
0.0	0.0	0.0	3970.1589	2503.4074	NaN	NaN	0.3867	0.0947	0.3589	0.0219	0.1436	0.3207	0.0602
0.0	0.0	0.0	4780.1589	7255.4074	NaN	NaN	0.6028	0.095	0.3594	0.0219	0.1449	0.3189	0.0599
0.0	0.0	0.0	5654.1589	5390.4074	NaN	NaN	0.4881	0.0956	0.3626	0.0215	0.142	0.3197	0.0586
0.0	0.0	0.0	7489.1589	6427.4074	NaN	NaN	0.4619	0.0953	0.3676	0.0214	0.1399	0.3176	0.0582
0.0	0.0	0.0	5207.1589	5757.4074	NaN	NaN	0.5251	0.095	0.363	0.0214	0.1396	0.3238	0.0572
0.0	0.0	0.0	5912.1589	4438.4074	NaN	NaN	0.4288	0.0948	0.364	0.0212	0.1406	0.3224	0.0569
0.0	0.0	0.0	4620.1589	4372.4074	NaN	NaN	0.4862	0.0956	0.3638	0.0208	0.1388	0.3248	0.0561
0.0	0.0	0.0	6824.1589	724.4074	NaN	NaN	0.096	0.0965	0.3701	0.0206	0.136	0.3217	0.0551
0.0	0.0	0.0	5903.1589	2914.4074	NaN	NaN	0.3305	0.0971	0.3732	0.0202	0.1345	0.3201	0.0549
0.0	0.0	0.0	5080.1589	3150.4074	NaN	NaN	0.3828	0.0953	0.3754	0.0201	0.1334	0.3201	0.0557
0.0	0.0	0.0	7129.1589	4568.4074	NaN	NaN	0.3905	0.0928	0.3767	0.0202	0.1353	0.3184	0.0566
0.0	0.0	0.0	3887.1589	4349.4074	NaN	NaN	0.5281	0.093	0.3855	0.02	0.1329	0.313	0.0556
0.0	0.0	0.0	5045.1589	850.4074	NaN	NaN	0.1442	0.0918	0.3868	0.0197	0.133	0.3132	0.0555
0.0	0.0	0.0	5793.1589	2415.4074	NaN	NaN	0.2943	0.0907	0.3848	0.0196	0.1349	0.3144	0.0556
0.0	0.0	0.0	5921.1589	4349.4074	NaN	NaN	0.4235	0.0897	0.3879	0.0197	0.1357	0.3105	0.0565
0.0	0.0	0.0	6813.1589	5787.4074	NaN	NaN	0.4593	0.0894	0.3923	0.0197	0.1355	0.3068	0.0563
0.0	0.0	0.0	7601.1589	6151.4074	NaN	NaN	0.4473	0.0893	0.39	0.0197	0.1373	0.3067	0.0569
0.0	0.0	0.0	5780.1589	4813.4074	NaN	NaN	0.4544	0.0884	0.3939	0.0197	0.1364	0.3046	0.057
0.0	0.0	0.0	4179.1589	5554.4074	NaN	NaN	0.5706	0.0888	0.3964	0.0195	0.1356	0.3034	0.0563
0.0	0.0	0.0	8120.1589	3476.4074	NaN	NaN	0.2998	0.0883	0.3934	0.0197	0.137	0.3046	0.057
0.0	0.0	0.0	5887.1589	7349.4074	NaN	NaN	0.5552	0.0876	0.3946	0.0198	0.1367	0.3042	0.0571
0.0	0.0	0.0	3997.1589	5858.4074	NaN	NaN	0.5944	0.0874	0.3982	0.0198	0.1349	0.3032	0.0565
0.0	0.0	0.0	7025.1589	1386.4074	NaN	NaN	0.1648	0.0878	0.3974	0.0197	0.1336	0.3056	0.0559
0.0	0.0	0.0	5811.1589	5682.4074	NaN	NaN	0.4944	0.0882	0.3942	0.0198	0.1351	0.3063	0.0564
0.0	0.0	0.0	8530.1589	2894.4074	NaN	NaN	0.2533	0.0893	0.3957	0.0197	0.1332	0.3064	0.0556
0.0	0.0	0.0	9931.1589	4941.4074	NaN	NaN	0.3322	0.0907	0.3928	0.0198	0.1347	0.3062	0.0558
0.0	0.0	0.0	8460.1589	4132.4074	NaN	NaN	0.3282	0.0907	0.3848	0.0202	0.1374	0.3095	0.0573
0.0	0.0	0.0	6148.1589	6205.4074	NaN	NaN	0.5023	0.0914	0.3859	0.0203	0.1391	0.3061	0.0573
0.0	0.0	0.0	6720.1589	2838.4074	NaN	NaN	0.2969	0.0924	0.3846	0.0202	0.1371	0.3084	0.0573
0.0	0.0	0.0	9665.1589	4133.4074	NaN	NaN	0.2996	0.0932	0.3803	0.0204	0.1409	0.3077	0.0575
0.0	0.0	0.0	4587.1589	4994.4074	NaN	NaN	0.5213	0.0936	0.3794	0.0203	0.1391	0.31	0.0577
0.0	0.0	0.0	6603.1589	8797.4074	NaN	NaN	0.5712	0.0935	0.3797	0.0206	0.1401	0.3083	0.0578
0.0	0.0	0.0	8723.1589	6122.4074	NaN	NaN	0.4124	0.0939	0.3816	0.0204	0.1391	0.3074	0.0576
0.0	0.0	0.0	5853.1589	5081.4074	NaN	NaN	0.4647	0.0941	0.376	0.0204	0.1394	0.3125	0.0576
0.0	0.0	0.0	8221.1589	7531.4074	NaN	NaN	0.4781	0.0939	0.3721	0.0204	0.1414	0.3145	0.0577
0.0	0.0	0.0	4888.1589	2736.4074	NaN	NaN	0.3589	0.0942	0.3722	0.0203	0.1406	0.3151	0.0576
0.0	0.0	0.0	7985.1589	2908.4074	NaN	NaN	0.267	0.0945	0.3779	0.0202	0.1382	0.3115	0.0577
0.0	0.0	0.0	6532.1589	3394.4074	NaN	NaN	0.342	0.0952	0.3783	0.0199	0.1348	0.3151	0.0566
0.0	0.0	0.0	6924.1589	3486.4074	NaN	NaN	0.3349	0.095	0.3755	0.02	0.1379	0.3139	0.0577
0.0	0.0	0.0	6235.1589	6821.4074	NaN	NaN	0.5225	0.0957	0.3769	0.0197	0.1378	0.3121	0.0577
0.0	0.0	0.0	6643.1589	3092.4074	NaN	NaN	0.3176	0.0951	0.3798	0.0198	0.1369	0.3106	0.0578
0.0	0.0	0.0	6286.1589	3694.4074	NaN	NaN	0.3702	0.0941	0.3772	0.0197	0.1397	0.3108	0.0585
0.0	0.0	0.0	4238.1589	1117.4074	NaN	NaN	0.2086	0.094	0.3742	0.0195	0.1406	0.313	0.0587
0.0	0.0	0.0	7067.1589	5607.4074	NaN	NaN	0.4424	0.0938	0.3742	0.0195	0.1419	0.3109	0.0597
0.0	0.0	0.0	7508.1589	4002.4074	NaN	NaN	0.3477	0.093	0.3796	0.0194	0.1384	0.3104	0.0592
0.0	0.0	0.0	5873.1589	6907.4074	NaN	NaN	0.5405	0.0921	0.3817	0.0194	0.1384	0.3094	0.059
0.0	0.0	0.0	6681.1589	8879.4074	NaN	NaN	0.5706	0.0909	0.3842	0.0194	0.1362	0.3098	0.0595
0.0	0.0	0.0	7315.1589	7064.4074	NaN	NaN	0.4913	0.0893	0.3961	0.0197	0.1323	0.3041	0.0585
0.0	0.0	0.0	3307.1589	3695.4074	NaN	NaN	0.5277	0.0926	0.4114	0.0195	0.1265	0.295	0.0549
0.0	0.0	0.0	3849.1589	2381.4074	NaN	NaN	0.3822	0.1018	0.4152	0.0192	0.1213	0.2903	0.0522
0.0	0.0	0.0	5665.1589	2148.4074	NaN	NaN	0.275	0.0994	0.4179	0.019	0.1202	0.2908	0.0526
0.0	0.0	0.0	4831.1589	2729.4074	NaN	NaN	0.361	0.097	0.418	0.0188	0.1215	0.2914	0.0532
0.0	0.0	0.0	5123.1589	4376.4074	NaN	NaN	0.4607	0.0964	0.4116	0.0188	0.1244	0.2944	0.0543
0.0	0.0	0.0	3607.1589	3667.4074	NaN	NaN	0.5041	0.0959	0.4124	0.0188	0.1259	0.2917	0.0554
0.0	0.0	0.0	4580.1589	2567.4074	NaN	NaN	0.3592	0.0969	0.4147	0.0188	0.1257	0.2885	0.0554
0.0	0.0	0.0	6767.1589	5085.4074	NaN	NaN	0.4291	0.0984	0.4151	0.0188	0.1266	0.2859	0.0552
0.0	0.0	0.0	4978.1589	4074.4074	NaN	NaN	0.4501	0.0998	0.4178	0.0189	0.1247	0.2839	0.055
0.0	0.0	0.0	3993.1589	5550.4074	NaN	NaN	0.5816	0.101	0.4239	0.019	0.1215	0.2802	0.0543
0.0	0.0	0.0	9072.1589	3563.4074	NaN	NaN	0.282	0.1024	0.427	0.0193	0.1195	0.2778	0.0541
0.0	0.0	0.0	6008.1589	5029.4074	NaN	NaN	0.4557	0.104	0.4325	0.0196	0.1178	0.272	0.0541
0.0	0.0	0.0	5096.1589	2816.4074	NaN	NaN	0.3559	0.1052	0.4347	0.0197	0.1149	0.2717	0.0538
0.0	0.0	0.0	5258.1589	5804.4074	NaN	NaN	0.5247	0.1059	0.4327	0.02	0.1158	0.272	0.0536
0.0	0.0	0.0	7382.1589	3724.4074	NaN	NaN	0.3353	0.1071	0.4403	0.02	0.114	0.2657	0.053
0.0	0.0	0.0	4952.1589	5716.4074	NaN	NaN	0.5358	0.1091	0.4393	0.0199	0.112	0.2675	0.0522
0.0	0.0	0.0	8280.1589	6279.4074	NaN	NaN	0.4313	0.1086	0.4392	0.0204	0.1135	0.266	0.0524
0.0	0.0	0.0	5971.1589	6991.4074	NaN	NaN	0.5394	0.1097	0.4382	0.0204	0.1153	0.2643	0.052
0.0	0.0	0.0	7485.1589	4027.4074	NaN	NaN	0.3498	0.1111	0.4476	0.0204	0.1112	0.2586	0.051
0.0	0.0	0.0	4880.1589	1795.4074	NaN	NaN	0.269	0.1121	0.4533	0.0207	0.1084	0.2555	0.05
0.0	0.0	0.0	3282.1589	538.4074	NaN	NaN	0.1409	0.1117	0.4535	0.0211	0.1099	0.2533	0.0505
0.0	0.0	0.0	5969.1589	6993.4074	NaN	NaN	0.5395	0.1116	0.4537	0.0211	0.1105	0.2526	0.0505
0.0	0.0	0.0	6541.1589	3364.4074	NaN	NaN	0.3396	0.11	0.4752	0.0216	0.106	0.2367	0.0504
0.0	0.0	0.0	6023.1589	5103.4074	NaN	NaN	0.4587	0.1095	0.4713	0.0214	0.1068	0.2408	0.0503
0.0	0.0	0.0	5302.1589	4112.4074	NaN	NaN	0.4368	0.108	0.4685	0.0214	0.1082	0.2435	0.0503
0.0	0.0	0.0	5281.1589	7618.4074	NaN	NaN	0.5906	0.1077	0.4644	0.0211	0.111	0.2454	0.0504
0.0	0.0	0.0	6979.1589	2999.4074	NaN	NaN	0.3006	0.1087	0.4679	0.0205	0.1083	0.2452	0.0495
0.0	0.0	0.0	6005.1589	2290.4074	NaN	NaN	0.2761	0.1083	0.4627	0.0204	0.1073	0.2522	0.0491
0.0	0.0	0.0	4872.1589	3844.4074	NaN	NaN	0.441	0.107	0.4542	0.0203	0.1097	0.2591	0.0496
0.0	0.0	0.0	8074.1589	2722.4074	NaN	NaN	0.2522	0.1076	0.4487	0.0199	0.1118	0.262	0.05
0.0	0.0	0.0	6474.1589	391.4074	NaN	NaN	0.057	0.1085	0.4456	0.0198	0.1104	0.266	0.0497
0.0	0.0	0.0	5254.1589	3730.4074	NaN	NaN	0.4152	0.1081	0.4352	0.0198	0.1145	0.272	0.0505
0.0	0.0	0.0	4474.1589	3497.4074	NaN	NaN	0.4387	0.1071	0.4293	0.0197	0.1181	0.274	0.0517
0.0	0.0	0.0	3681.1589	5215.4074	NaN	NaN	0.5862	0.1067	0.4241	0.0197	0.1203	0.2766	0.0526
0.0	0.0	0.0	4699.1589	5827.4074	NaN	NaN	0.5536	0.1067	0.4257	0.0195	0.1208	0.2743	0.053
0.0	0.0	0.0	3961.1589	2218.4074	NaN	NaN	0.359	0.106	0.4284	0.0195	0.1187	0.274	0.0534
0.0	0.0	0.0	6203.1589	5435.4074	NaN	NaN	0.467	0.1051	0.4249	0.0196	0.1204	0.2758	0.0542
0.0	0.0	0.0	4184.1589	6904.4074	NaN	NaN	0.6227	0.1051	0.4243	0.0195	0.1205	0.2762	0.0544
0.0	0.0	0.0	6430.1589	5819.4074	NaN	NaN	0.4751	0.1047	0.4207	0.0194	0.1218	0.278	0.0554
0.0	0.0	0.0	4377.1589	7356.4074	NaN	NaN	0.627	0.1042	0.4236	0.0194	0.1192	0.2785	0.0551
0.0	0.0	0.0	6034.1589	3755.4074	NaN	NaN	0.3836	0.1039	0.4292	0.0195	0.117	0.2758	0.0547
0.0	0.0	0.0	5956.1589	4145.4074	NaN	NaN	0.4104	0.1046	0.4204	0.0193	0.1188	0.2819	0.0551
0.0	0.0	0.0	5686.1589	3726.4074	NaN	NaN	0.3959	0.1035	0.4156	0.0194	0.1212	0.2839	0.0565
0.0	0.0	0.0	4838.1589	5556.4074	NaN	NaN	0.5345	0.103	0.4136	0.0193	0.1209	0.2867	0.0564
0.0	0.0	0.0	6712.1589	4609.4074	NaN	NaN	0.4071	0.1035	0.4098	0.0194	0.1241	0.2859	0.0574
0.0	0.0	0.0	5116.1589	2781.4074	NaN	NaN	0.3522	0.1049	0.3974	0.0193	0.1275	0.2928	0.0582
0.0	0.0	0.0	6305.1589	9867.4074	NaN	NaN	0.6101	0.1052	0.3887	0.0196	0.1323	0.2946	0.0596
0.0	0.0	0.0	6191.1589	4255.4074	NaN	NaN	0.4073	0.1049	0.3883	0.0197	0.1328	0.2946	0.0597
0.0	0.0	0.0	5998.1589	3237.4074	NaN	NaN	0.3505	0.1055	0.387	0.0196	0.1323	0.2957	0.0599
0.0	0.0	0.0	9959.1589	5001.4074	NaN	NaN	0.3343	0.1053	0.3834	0.0199	0.1328	0.2982	0.0604
0.0	0.0	0.0	6987.1589	4841.4074	NaN	NaN	0.4093	0.1044	0.3906	0.02	0.1318	0.2927	0.0605
0.0	0.0	0.0	6188.1589	6226.4074	NaN	NaN	0.5015	0.1045	0.3972	0.0199	0.1284	0.2902	0.0597
0.0	0.0	0.0	7629.1589	4664.4074	NaN	NaN	0.3794	0.1036	0.4037	0.0199	0.1252	0.2887	0.0588
0.0	0.0	0.0	7261.1589	4347.4074	NaN	NaN	0.3745	0.1033	0.4129	0.0198	0.1235	0.2823	0.0582
0.0	0.0	0.0	7222.1589	2793.4074	NaN	NaN	0.2789	0.1043	0.4161	0.0194	0.1213	0.2816	0.0572
0.0	0.0	0.0	8653.1589	3320.4074	NaN	NaN	0.2773	0.1039	0.4182	0.0195	0.1218	0.279	0.0576
0.0	0.0	0.0	5101.1589	4967.4074	NaN	NaN	0.4934	0.1036	0.4243	0.0194	0.1213	0.2744	0.057
0.0	0.0	0.0	6711.1589	3028.4074	NaN	NaN	0.3109	0.1037	0.4301	0.0191	0.1197	0.2711	0.0563
0.0	0.0	0.0	5568.1589	4766.4074	NaN	NaN	0.4612	0.1047	0.4297	0.0188	0.1191	0.272	0.0557
0.0	0.0	0.0	5942.1589	4133.4074	NaN	NaN	0.4102	0.1047	0.4338	0.0187	0.1185	0.2687	0.0557
0.0	0.0	0.0	7025.1589	4668.4074	NaN	NaN	0.3992	0.1051	0.4358	0.0184	0.1163	0.2695	0.0548
0.0	0.0	0.0	8117.1589	5987.4074	NaN	NaN	0.4245	0.1055	0.4348	0.0185	0.118	0.2681	0.0552
0.0	0.0	0.0	6749.1589	4549.4074	NaN	NaN	0.4027	0.1066	0.4262	0.0183	0.1184	0.2755	0.055
0.0	0.0	0.0	5465.1589	6412.4074	NaN	NaN	0.5399	0.1072	0.4215	0.0183	0.1203	0.2772	0.0555
0.0	0.0	0.0	5169.1589	2088.4074	NaN	NaN	0.2878	0.1089	0.416	0.0181	0.12	0.2815	0.0555
0.0	0.0	0.0	8267.1589	3049.4074	NaN	NaN	0.2695	0.1096	0.4113	0.0181	0.1199	0.2851	0.056
0.0	0.0	0.0	7674.1589	4618.4074	NaN	NaN	0.3757	0.11	0.4065	0.0182	0.1205	0.2886	0.0563
0.0	0.0	0.0	5721.1589	7099.4074	NaN	NaN	0.5538	0.1104	0.3951	0.0183	0.1231	0.296	0.057
0.0	0.0	0.0	9606.1589	5101.4074	NaN	NaN	0.3469	0.1094	0.3899	0.0185	0.1249	0.2994	0.0579
0.0	0.0	0.0	5340.1589	5700.4074	NaN	NaN	0.5163	0.1086	0.3859	0.0185	0.1253	0.3037	0.058
0.0	0.0	0.0	7676.1589	201.4074	NaN	NaN	0.0256	0.1083	0.3808	0.0185	0.1259	0.3082	0.0583
0.0	0.0	0.0	7483.1589	2658.4074	NaN	NaN	0.2621	0.1088	0.3696	0.0188	0.1296	0.3134	0.0598
0.0	0.0	0.0	6929.1589	6122.4074	NaN	NaN	0.4691	0.107	0.3685	0.0193	0.1322	0.3115	0.0616
0.0	0.0	0.0	7942.1589	4982.4074	NaN	NaN	0.3855	0.106	0.3705	0.0195	0.1319	0.3107	0.0615
0.0	0.0	0.0	6431.1589	2904.4074	NaN	NaN	0.3111	0.1057	0.3684	0.0197	0.132	0.313	0.0613
0.0	0.0	0.0	9213.1589	4803.4074	NaN	NaN	0.3427	0.1054	0.3613	0.02	0.1362	0.3153	0.0618
0.0	0.0	0.0	8233.1589	5561.4074	NaN	NaN	0.4032	0.1049	0.3589	0.0203	0.1382	0.3158	0.0618
0.0	0.0	0.0	7244.1589	7034.4074	NaN	NaN	0.4927	0.1046	0.3571	0.0206	0.1411	0.3144	0.0622
0.0	0.0	0.0	8317.1589	6732.4074	NaN	NaN	0.4473	0.1039	0.3535	0.0209	0.1417	0.3185	0.0615
0.0	0.0	0.0	6403.1589	3795.4074	NaN	NaN	0.3722	0.103	0.3529	0.0211	0.1425	0.319	0.0615
0.0	0.0	0.0	6993.1589	6047.4074	NaN	NaN	0.4637	0.1029	0.3513	0.0213	0.1434	0.3199	0.0612
0.0	0.0	0.0	7589.1589	2954.4074	NaN	NaN	0.2802	0.1033	0.3508	0.0215	0.1427	0.3205	0.0612
0.0	0.0	0.0	7404.1589	7095.4074	NaN	NaN	0.4894	0.1038	0.3514	0.0219	0.145	0.3162	0.0618
0.0	0.0	0.0	4465.1589	3649.4074	NaN	NaN	0.4497	0.1049	0.3454	0.0218	0.1458	0.3207	0.0614
0.0	0.0	0.0	7863.1589	6158.4074	NaN	NaN	0.4392	0.1052	0.3433	0.0221	0.1483	0.319	0.0621
0.0	0.0	0.0	3970.1589	4641.4074	NaN	NaN	0.539	0.1063	0.3473	0.022	0.1468	0.3156	0.062
0.0	0.0	0.0	4316.1589	2591.4074	NaN	NaN	0.3752	0.1067	0.3471	0.0222	0.1464	0.3154	0.0622
0.0	0.0	0.0	3826.1589	5082.4074	NaN	NaN	0.5705	0.1071	0.3512	0.0222	0.1454	0.3125	0.0616
0.0	0.0	0.0	4202.1589	3357.4074	NaN	NaN	0.4441	0.1083	0.3588	0.0224	0.1424	0.3057	0.0623
0.0	0.0	0.0	8366.1589	1577.4074	NaN	NaN	0.1586	0.109	0.3645	0.0226	0.1403	0.3012	0.0625
0.0	0.0	0.0	4655.1589	2934.4074	NaN	NaN	0.3866	0.11	0.3677	0.0227	0.14	0.2965	0.063
0.0	0.0	0.0	5455.1589	4474.4074	NaN	NaN	0.4506	0.1111	0.3788	0.0231	0.1378	0.2855	0.0636
0.0	0.0	0.0	6502.1589	3268.4074	NaN	NaN	0.3345	0.1112	0.3842	0.0234	0.1362	0.2814	0.0636
0.0	0.0	0.0	3752.1589	7457.4074	NaN	NaN	0.6653	0.111	0.3849	0.0235	0.139	0.2777	0.0639
0.0	0.0	0.0	4456.1589	6096.4074	NaN	NaN	0.5777	0.1095	0.3951	0.0238	0.1352	0.2729	0.0635
0.0	0.0	0.0	6330.1589	7322.4074	NaN	NaN	0.5363	0.1068	0.4052	0.0239	0.1335	0.267	0.0636
0.0	0.0	0.0	8192.1589	3343.4074	NaN	NaN	0.2898	0.1035	0.4102	0.0244	0.1326	0.2663	0.0631
0.0	0.0	0.0	6922.1589	5706.4074	NaN	NaN	0.4519	0.1015	0.4073	0.0243	0.1357	0.2686	0.0626
0.0	0.0	0.0	6418.1589	6796.4074	NaN	NaN	0.5143	0.1014	0.4136	0.0243	0.1358	0.2618	0.0631
0.0	0.0	0.0	5317.1589	-866.5926	NaN	NaN	-0.1947	0.1011	0.4204	0.0243	0.1317	0.2595	0.063
0.0	0.0	0.0	6819.1589	5585.4074	NaN	NaN	0.4503	0.1009	0.4122	0.0245	0.137	0.2615	0.0639
0.0	0.0	0.0	5766.1589	3714.4074	NaN	NaN	0.3918	0.1015	0.4086	0.0245	0.14	0.2615	0.0639
0.0	0.0	0.0	7243.1589	3858.4074	NaN	NaN	0.3476	0.1021	0.4102	0.0243	0.1406	0.2583	0.0645
0.0	0.0	0.0	3575.1589	3402.4074	NaN	NaN	0.4876	0.1038	0.4084	0.0243	0.1398	0.2593	0.0643
0.0	0.0	0.0	6237.1589	1503.4074	NaN	NaN	0.1942	0.1024	0.4077	0.0247	0.1421	0.2583	0.0648
0.0	0.0	0.0	5235.1589	7393.4074	NaN	NaN	0.5855	0.1026	0.4005	0.0247	0.1457	0.2624	0.0641
0.0	0.0	0.0	9312.1589	5064.4074	NaN	NaN	0.3523	0.104	0.4001	0.0248	0.1459	0.2609	0.0643
0.0	0.0	0.0	6924.1589	3682.4074	NaN	NaN	0.3472	0.103	0.4069	0.0253	0.1422	0.2591	0.0635
0.0	0.0	0.0	3955.1589	3080.4074	NaN	NaN	0.4378	0.1016	0.4055	0.0256	0.1423	0.2618	0.0632
0.0	0.0	0.0	7934.1589	7417.4074	NaN	NaN	0.4832	0.1014	0.4009	0.0255	0.1462	0.2628	0.0632
0.0	0.0	0.0	5068.1589	4952.4074	NaN	NaN	0.4942	0.1023	0.4059	0.0253	0.1427	0.2607	0.0631
0.0	0.0	0.0	5634.1589	3536.4074	NaN	NaN	0.3856	0.1006	0.4098	0.0254	0.1405	0.2601	0.0636
0.0	0.0	0.0	5312.1589	1529.4074	NaN	NaN	0.2235	0.0975	0.4098	0.0257	0.1406	0.2637	0.0627
0.0	0.0	0.0	4643.1589	4812.4074	NaN	NaN	0.5089	0.098	0.4048	0.025	0.1461	0.2633	0.0628
0.0	0.0	0.0	5400.1589	3737.4074	NaN	NaN	0.409	0.0985	0.4051	0.0244	0.1451	0.2647	0.0623
0.0	0.0	0.0	4583.1589	5043.4074	NaN	NaN	0.5239	0.0982	0.3964	0.0242	0.1483	0.2707	0.0622
0.0	0.0	0.0	6296.1589	4658.4074	NaN	NaN	0.4252	0.0963	0.3969	0.024	0.1504	0.2711	0.0612
0.0	0.0	0.0	6493.1589	2383.4074	NaN	NaN	0.2685	0.0963	0.3915	0.0234	0.1525	0.2761	0.0603
0.0	0.0	0.0	8034.1589	5189.4074	NaN	NaN	0.3924	0.0964	0.3848	0.0231	0.1563	0.2794	0.06
0.0	0.0	0.0	4770.1589	3527.4074	NaN	NaN	0.4251	0.0954	0.3833	0.0229	0.1568	0.2829	0.0588
0.0	0.0	0.0	5558.1589	4806.4074	NaN	NaN	0.4637	0.094	0.3801	0.0228	0.1606	0.2849	0.0575
0.0	0.0	0.0	9344.1589	2388.4074	NaN	NaN	0.2036	0.0941	0.3734	0.0223	0.1639	0.2898	0.0563
0.0	0.0	0.0	8914.1589	3161.4074	NaN	NaN	0.2618	0.0941	0.3722	0.0221	0.1646	0.2914	0.0556
0.0	0.0	0.0	6146.1589	3727.4074	NaN	NaN	0.3775	0.0931	0.3725	0.0219	0.1634	0.2944	0.0546
0.0	0.0	0.0	4719.1589	5406.4074	NaN	NaN	0.5339	0.0917	0.3708	0.0218	0.1686	0.2932	0.0539
0.0	0.0	0.0	4916.1589	3620.4074	NaN	NaN	0.4241	0.0916	0.3663	0.0215	0.17	0.2968	0.0538
0.0	0.0	0.0	8225.1589	4492.4074	NaN	NaN	0.3532	0.0915	0.368	0.0214	0.1695	0.2963	0.0534
0.0	0.0	0.0	3958.1589	-426.5926	NaN	NaN	-0.1208	0.0924	0.3704	0.0208	0.1685	0.295	0.053
0.0	0.0	0.0	4571.1589	1831.4074	NaN	NaN	0.286	0.0918	0.3642	0.0206	0.1727	0.2968	0.0539
0.0	0.0	0.0	4144.1589	8083.4074	NaN	NaN	0.6611	0.0905	0.3594	0.0208	0.1743	0.3007	0.0542
0.0	0.0	0.0	4358.1589	7506.4074	NaN	NaN	0.6327	0.0903	0.3613	0.0209	0.1766	0.2961	0.0548
0.0	0.0	0.0	3986.1589	1890.4074	NaN	NaN	0.3217	0.091	0.3593	0.0204	0.1755	0.2983	0.0555
0.0	0.0	0.0	4650.1589	2003.4074	NaN	NaN	0.3011	0.0892	0.3495	0.0205	0.181	0.3032	0.0566
0.0	0.0	0.0	5723.1589	4874.4074	NaN	NaN	0.46	0.0888	0.3457	0.0203	0.1848	0.302	0.0583
0.0	0.0	0.0	5900.1589	3205.4074	NaN	NaN	0.352	0.0893	0.3471	0.0201	0.1812	0.3027	0.0595
0.0	0.0	0.0	5061.1589	4121.4074	NaN	NaN	0.4488	0.0893	0.3438	0.0201	0.1823	0.3038	0.0606
0.0	0.0	0.0	6567.1589	5348.4074	NaN	NaN	0.4489	0.089	0.3394	0.0201	0.1824	0.3075	0.0616
0.0	0.0	0.0	8188.1589	5405.4074	NaN	NaN	0.3976	0.0878	0.335	0.0202	0.1868	0.3069	0.0633
0.0	0.0	0.0	2980.1589	3295.4074	NaN	NaN	0.5251	0.0872	0.3312	0.0202	0.1858	0.3116	0.064
0.0	0.0	0.0	3949.1589	5181.4074	NaN	NaN	0.5675	0.0858	0.3266	0.0203	0.1902	0.312	0.0651
0.0	0.0	0.0	6064.1589	2926.4074	NaN	NaN	0.3255	0.0851	0.3229	0.0204	0.1899	0.3157	0.066
0.0	0.0	0.0	5462.1589	4538.4074	NaN	NaN	0.4538	0.0842	0.3208	0.0206	0.192	0.3156	0.0668
0.0	0.0	0.0	4352.1589	3671.4074	NaN	NaN	0.4576	0.0846	0.3202	0.0203	0.1893	0.319	0.0665
0.0	0.0	0.0	7302.1589	4562.4074	NaN	NaN	0.3845	0.0837	0.3171	0.0205	0.1924	0.319	0.0673
0.0	0.0	0.0	6491.1589	2805.4074	NaN	NaN	0.3018	0.0834	0.3164	0.0206	0.1919	0.3199	0.0677
0.0	0.0	0.0	3539.1589	6159.4074	NaN	NaN	0.6351	0.0828	0.3159	0.0208	0.1931	0.3199	0.0676
0.0	0.0	0.0	5266.1589	2452.4074	NaN	NaN	0.3177	0.0831	0.318	0.0206	0.1909	0.3203	0.0672
0.0	0.0	0.0	5782.1589	5603.4074	NaN	NaN	0.4922	0.0827	0.3178	0.0209	0.1917	0.3199	0.067
0.0	0.0	0.0	5579.1589	5131.4074	NaN	NaN	0.4791	0.0834	0.322	0.0209	0.188	0.3196	0.0662
0.0	0.0	0.0	5450.1589	4626.4074	NaN	NaN	0.4591	0.0843	0.3284	0.0205	0.1838	0.3186	0.0644
0.0	0.0	0.0	8598.1589	3892.4074	NaN	NaN	0.3116	0.0857	0.3295	0.0204	0.1813	0.3194	0.0636
0.0	0.0	0.0	8530.1589	2954.4074	NaN	NaN	0.2573	0.0864	0.3318	0.0204	0.1795	0.319	0.0629
0.0	0.0	0.0	5395.1589	6411.4074	NaN	NaN	0.543	0.0877	0.3351	0.0202	0.1777	0.3172	0.0621
0.0	0.0	0.0	7793.1589	631.4074	NaN	NaN	0.0749	0.089	0.3404	0.02	0.1739	0.3156	0.0611
0.0	0.0	0.0	4882.1589	5830.4074	NaN	NaN	0.5443	0.09	0.3468	0.02	0.1712	0.3119	0.0601
0.0	0.0	0.0	3396.1589	4248.4074	NaN	NaN	0.5557	0.0918	0.3546	0.0196	0.1679	0.3069	0.0591
0.0	0.0	0.0	5988.1589	5067.4074	NaN	NaN	0.4584	0.0927	0.3632	0.0193	0.1648	0.3016	0.0584
0.0	0.0	0.0	4278.1589	8216.4074	NaN	NaN	0.6576	0.0932	0.3711	0.0193	0.1618	0.2966	0.0581
0.0	0.0	0.0	5680.1589	3264.4074	NaN	NaN	0.365	0.0944	0.3833	0.019	0.1575	0.2883	0.0575
0.0	0.0	0.0	4543.1589	3311.4074	NaN	NaN	0.4216	0.0961	0.3931	0.0186	0.1534	0.2814	0.0574
0.0	0.0	0.0	6513.1589	5085.4074	NaN	NaN	0.4385	0.095	0.3981	0.0186	0.1544	0.2764	0.0575
0.0	0.0	0.0	7484.1589	3218.4074	NaN	NaN	0.3007	0.0943	0.4022	0.0186	0.1557	0.2716	0.0576
0.0	0.0	0.0	4150.1589	4635.4074	NaN	NaN	0.5276	0.0935	0.4065	0.0186	0.1551	0.2685	0.0578
0.0	0.0	0.0	6268.1589	5710.4074	NaN	NaN	0.4767	0.0924	0.4142	0.0187	0.1562	0.2611	0.0575
0.0	0.0	0.0	6229.1589	1410.4074	NaN	NaN	0.1846	0.0943	0.4237	0.0182	0.1513	0.2555	0.0569
0.0	0.0	0.0	8235.1589	7894.4074	NaN	NaN	0.4894	0.0942	0.4279	0.0184	0.1518	0.252	0.0557
0.0	0.0	0.0	3248.1589	5609.4074	NaN	NaN	0.6333	0.0997	0.4389	0.0179	0.1461	0.243	0.0544
0.0	0.0	0.0	5426.1589	5214.4074	NaN	NaN	0.49	0.1028	0.4461	0.0178	0.1433	0.2367	0.0532
0.0	0.0	0.0	3989.1589	2734.4074	NaN	NaN	0.4067	0.1097	0.4451	0.0175	0.1388	0.2367	0.0523
0.0	0.0	0.0	6267.1589	5909.4074	NaN	NaN	0.4853	0.1149	0.4451	0.0174	0.1381	0.2318	0.0527
0.0	0.0	0.0	4313.1589	3668.4074	NaN	NaN	0.4596	0.131	0.4485	0.0176	0.1297	0.2193	0.054
0.0	0.0	0.0	7509.1589	3501.4074	NaN	NaN	0.318	0.1511	0.4454	0.0179	0.1229	0.2072	0.0555
0.0	0.0	0.0	5782.1589	5316.4074	NaN	NaN	0.479	0.1804	0.4259	0.018	0.1166	0.2024	0.0567
0.0	0.0	0.0	7323.1589	4784.4074	NaN	NaN	0.3952	0.2144	0.3951	0.0186	0.114	0.2016	0.0563
0.0	0.0	0.0	3517.1589	3280.4074	NaN	NaN	0.4826	0.3243	0.3123	0.0194	0.0984	0.1917	0.054
0.0	0.0	0.0	4318.1589	3803.4074	NaN	NaN	0.4683	0.4846	0.2007	0.0195	0.077	0.1655	0.0527
0.0	0.0	0.0	-1445.8411	269.4074	NaN	NaN	-0.229	0.7734	0.0739	0.018	0.0354	0.068	0.0312
0.0	0.0	0.0	-527.8411	2977.4074	NaN	NaN	1.2155	0.8129	0.0503	0.0203	0.0347	0.051	0.0309
0.0	0.0	0.0	1205.1589	2323.4074	NaN	NaN	0.6585	0.8519	0.0365	0.0204	0.0276	0.037	0.0266
0.0	0.0	0.0	-472.8411	4289.4074	NaN	NaN	1.1239	0.8504	0.0372	0.0229	0.0277	0.0345	0.0271
0.0	0.0	0.0	-1113.8411	1871.4074	NaN	NaN	1.3	0.8679	0.0322	0.0225	0.0255	0.0279	0.024
0.0	0.0	0.0	-2224.8411	2805.4074	NaN	NaN	1.3	0.8768	0.0288	0.0221	0.0247	0.0249	0.0226
0.0	0.0	0.0	-1047.8411	470.4074	NaN	NaN	-0.3	0.8836	0.0273	0.021	0.0238	0.0229	0.0214
0.0	0.0	0.0	-2409.8411	-286.5926	NaN	NaN	0.1063	0.8856	0.0268	0.0207	0.0237	0.0221	0.0211
0.0	0.0	0.0	-2062.8411	-166.5926	NaN	NaN	0.0747	0.8864	0.0264	0.0208	0.0236	0.0216	0.0212
0.0	0.0	0.0	-1104.8411	-259.5926	NaN	NaN	0.1903	0.8865	0.0261	0.021	0.0236	0.0214	0.0214
0.0	0.0	0.0	-623.8411	1334.4074	NaN	NaN	1.3	0.8874	0.0254	0.0211	0.0235	0.0213	0.0213
0.0	0.0	0.0	-322.8411	-143.5926	NaN	NaN	0.3079	0.8873	0.0251	0.0212	0.0235	0.0214	0.0214
0.0	0.0	0.0	578.1589	-186.5926	NaN	NaN	-0.3	0.8878	0.0249	0.0212	0.0233	0.0214	0.0214
0.0	0.0	0.0	-654.8411	3187.4074	NaN	NaN	1.2586	0.8875	0.0246	0.0215	0.0233	0.0215	0.0216
0.0	0.0	0.0	-1950.8411	127.4074	NaN	NaN	-0.0699	0.8887	0.0245	0.0213	0.0229	0.0212	0.0214
0.0	0.0	0.0	-1288.8411	1889.4074	NaN	NaN	1.3	0.8889	0.0244	0.0213	0.0228	0.0213	0.0214
0.0	0.0	0.0	-1502.8411	3511.4074	NaN	NaN	1.3	0.8894	0.0243	0.0211	0.0227	0.0212	0.0213
0.0	0.0	0.0	2141.1589	-1455.5926	NaN	NaN	-0.3	0.8896	0.0244	0.021	0.0225	0.0213	0.0212
0.0	0.0	0.0	-1084.8411	3594.4074	NaN	NaN	1.3	0.8899	0.0243	0.021	0.0224	0.0213	0.021
0.0	0.0	0.0	13.1589	-554.5926	NaN	NaN	1.0243	0.8907	0.0243	0.0209	0.0222	0.0211	0.0208
0.0	0.0	0.0	-2013.8411	2662.4074	NaN	NaN	1.3	0.8907	0.0241	0.021	0.0222	0.0212	0.0207
0.0	0.0	0.0	-243.8411	1269.4074	NaN	NaN	1.2378	0.8916	0.0238	0.0209	0.0221	0.021	0.0206
0.0	0.0	0.0	-618.8411	2642.4074	NaN	NaN	1.3	0.8927	0.0237	0.0206	0.0219	0.0208	0.0204
0.0	0.0	0.0	-2524.8411	-1643.5926	NaN	NaN	0.3943	0.893	0.0237	0.0204	0.0219	0.0206	0.0204
0.0	0.0	0.0	-538.8411	2320.4074	NaN	NaN	1.3	0.894	0.0233	0.0202	0.0218	0.0204	0.0202
0.0	0.0	0.0	-2613.8411	-2088.5926	NaN	NaN	0.4442	0.8945	0.0233	0.02	0.0218	0.0202	0.0203
0.0	0.0	0.0	1841.1589	739.4074	NaN	NaN	0.2865	0.8946	0.0229	0.0201	0.0219	0.0203	0.0202
0.0	0.0	0.0	-904.8411	-519.5926	NaN	NaN	0.3648	0.8951	0.0228	0.02	0.0218	0.0202	0.0201
0.0	0.0	0.0	-886.8411	1206.4074	NaN	NaN	1.3	0.8947	0.0227	0.0202	0.0219	0.0203	0.0203
0.0	0.0	0.0	-905.8411	1336.4074	NaN	NaN	1.3	0.8954	0.0226	0.0201	0.0216	0.0201	0.0203
0.0	0.0	0.0	1211.1589	62.4074	NaN	NaN	0.049	0.8951	0.0226	0.0202	0.0216	0.0201	0.0204
0.0	0.0	0.0	2545.1589	2904.4074	NaN	NaN	0.533	0.8951	0.0228	0.0202	0.0215	0.0201	0.0205
0.0	0.0	0.0	-59.8411	1825.4074	NaN	NaN	1.0339	0.8954	0.0227	0.0201	0.0214	0.02	0.0204
0.0	0.0	0.0	151.1589	578.4074	NaN	NaN	0.7928	0.8952	0.0226	0.0202	0.0215	0.0201	0.0204
0.0	0.0	0.0	-2800.8411	-608.5926	NaN	NaN	0.1785	0.8958	0.0225	0.0199	0.0216	0.0201	0.0201
0.0	0.0	0.0	-1332.8411	-491.5926	NaN	NaN	0.2694	0.8956	0.0224	0.0199	0.0217	0.0203	0.02
0.0	0.0	0.0	-2169.8411	1219.4074	NaN	NaN	-0.3	0.8959	0.0223	0.0199	0.0217	0.0203	0.0198
0.0	0.0	0.0	-1494.8411	1017.4074	NaN	NaN	-0.3	0.8967	0.022	0.02	0.0215	0.0201	0.0197
0.0	0.0	0.0	-1977.8411	2860.4074	NaN	NaN	1.3	0.8974	0.0217	0.0201	0.0212	0.0199	0.0197
0.0	0.0	0.0	-958.8411	2661.4074	NaN	NaN	1.3	0.8985	0.0213	0.0201	0.0209	0.0197	0.0196
0.0	0.0	0.0	-603.8411	2494.4074	NaN	NaN	1.3	0.8989	0.0212	0.0199	0.0209	0.0197	0.0195
0.0	0.0	0.0	78.1589	-641.5926	NaN	NaN	1.1387	0.8984	0.0213	0.0198	0.0212	0.0199	0.0195
0.0	0.0	0.0	765.1589	790.4074	NaN	NaN	0.5081	0.8981	0.0214	0.0199	0.0211	0.0199	0.0196
0.0	0.0	0.0	-1159.8411	3370.4074	NaN	NaN	1.3	0.8983	0.0214	0.02	0.021	0.0198	0.0196
0.0	0.0	0.0	-237.8411	2675.4074	NaN	NaN	1.0976	0.8982	0.0214	0.02	0.021	0.0197	0.0196
0.0	0.0	0.0	-1247.8411	2340.4074	NaN	NaN	1.3	0.8979	0.0215	0.02	0.0212	0.0198	0.0196
0.0	0.0	0.0	1005.1589	732.4074	NaN	NaN	0.4215	0.8978	0.0215	0.0202	0.0211	0.0197	0.0197
0.0	0.0	0.0	-599.8411	5035.4074	NaN	NaN	1.1352	0.898	0.0214	0.0203	0.0208	0.0196	0.0199
0.0	0.0	0.0	-1892.8411	2796.4074	NaN	NaN	1.3	0.8979	0.0214	0.0204	0.0208	0.0196	0.02
0.0	0.0	0.0	-1484.8411	4195.4074	NaN	NaN	1.3	0.898	0.0213	0.0203	0.0207	0.0195	0.0201
0.0	0.0	0.0	-1137.8411	3115.4074	NaN	NaN	1.3	0.8984	0.0212	0.0202	0.0208	0.0195	0.0199
0.0	0.0	0.0	189.1589	2164.4074	NaN	NaN	0.9196	0.8986	0.021	0.0198	0.0211	0.0199	0.0197
0.0	0.0	0.0	-1151.8411	-1083.5926	NaN	NaN	0.4847	0.8973	0.0211	0.0196	0.0217	0.0206	0.0197
0.0	0.0	0.0	-1480.8411	-419.5926	NaN	NaN	0.2208	0.8974	0.0208	0.0196	0.0217	0.0207	0.0197
0.0	0.0	0.0	-871.8411	569.4074	NaN	NaN	-0.3	0.8976	0.0208	0.0197	0.0216	0.0206	0.0198
0.0	0.0	0.0	-1000.8411	2959.4074	NaN	NaN	1.3	0.8981	0.0207	0.02	0.021	0.0201	0.02
0.0	0.0	0.0	2192.1589	1632.4074	NaN	NaN	0.4268	0.8984	0.0208	0.0201	0.0206	0.0198	0.0203
0.0	0.0	0.0	-825.8411	3009.4074	NaN	NaN	1.3	0.8973	0.0213	0.0203	0.0206	0.02	0.0205
0.0	0.0	0.0	-429.8411	4495.4074	NaN	NaN	1.1057	0.8966	0.0217	0.0203	0.0206	0.02	0.0208
0.0	0.0	0.0	751.1589	2488.4074	NaN	NaN	0.7681	0.8957	0.022	0.0202	0.021	0.0201	0.0209
0.0	0.0	0.0	-2173.8411	2426.4074	NaN	NaN	1.3	0.8946	0.0224	0.0202	0.0216	0.0204	0.0209
0.0	0.0	0.0	-229.8411	1375.4074	NaN	NaN	1.2006	0.8943	0.0224	0.02	0.0218	0.0205	0.0209
0.0	0.0	0.0	-940.8411	-133.5926	NaN	NaN	0.1243	0.8932	0.0226	0.0202	0.0221	0.0208	0.0211
0.0	0.0	0.0	261.1589	7242.4074	NaN	NaN	0.9652	0.8935	0.0227	0.0201	0.0217	0.0206	0.0213
0.0	0.0	0.0	-910.8411	1439.4074	NaN	NaN	1.3	0.8939	0.0225	0.02	0.0218	0.0206	0.0212
0.0	0.0	0.0	-545.8411	394.4074	NaN	NaN	-0.3	0.893	0.0226	0.0201	0.0221	0.0209	0.0212
0.0	0.0	0.0	-740.8411	2343.4074	NaN	NaN	1.3	0.8934	0.0225	0.02	0.022	0.0209	0.0213
0.0	0.0	0.0	-617.8411	1476.4074	NaN	NaN	1.3	0.8936	0.0224	0.02	0.0219	0.0209	0.0213
0.0	0.0	0.0	-437.8411	3666.4074	NaN	NaN	1.1356	0.8939	0.0224	0.02	0.0216	0.0208	0.0213
0.0	0.0	0.0	828.1589	-739.5926	NaN	NaN	-0.3	0.8945	0.0223	0.0199	0.0216	0.0206	0.0211
0.0	0.0	0.0	-1640.8411	1881.4074	NaN	NaN	1.3	0.8939	0.0225	0.0199	0.0218	0.0208	0.0212
0.0	0.0	0.0	-1117.8411	1126.4074	NaN	NaN	1.3	0.8938	0.0226	0.02	0.0217	0.0207	0.0212
0.0	0.0	0.0	-2136.8411	458.4074	NaN	NaN	-0.2731	0.8939	0.0226	0.02	0.0216	0.0207	0.0212
0.0	0.0	0.0	-1003.8411	2935.4074	NaN	NaN	1.3	0.894	0.0226	0.0201	0.0215	0.0206	0.0212
0.0	0.0	0.0	-2420.8411	4107.4074	NaN	NaN	1.3	0.8944	0.0226	0.02	0.0215	0.0205	0.0211
0.0	0.0	0.0	-2934.8411	457.4074	NaN	NaN	-0.1846	0.8931	0.0228	0.0201	0.0219	0.0209	0.0212
0.0	0.0	0.0	1327.1589	3187.4074	NaN	NaN	0.706	0.8939	0.0227	0.0202	0.0215	0.0206	0.0211
0.0	0.0	0.0	-610.8411	794.4074	NaN	NaN	1.3	0.8937	0.0229	0.0202	0.0216	0.0207	0.0209
0.0	0.0	0.0	-1693.8411	-603.5926	NaN	NaN	0.2627	0.894	0.0229	0.0202	0.0214	0.0206	0.0208
0.0	0.0	0.0	1331.1589	1092.4074	NaN	NaN	0.4507	0.8945	0.0229	0.0203	0.0211	0.0204	0.0209
0.0	0.0	0.0	-46.8411	2576.4074	NaN	NaN	1.0185	0.8945	0.023	0.0204	0.021	0.0203	0.0209
0.0	0.0	0.0	-1711.8411	4489.4074	NaN	NaN	1.3	0.8943	0.0231	0.0204	0.0212	0.0204	0.0207
0.0	0.0	0.0	-2882.8411	1513.4074	NaN	NaN	-0.3	0.8936	0.0232	0.0203	0.0218	0.0208	0.0203
0.0	0.0	0.0	-1735.8411	-1656.5926	NaN	NaN	0.4883	0.8934	0.0229	0.0204	0.022	0.0211	0.0201
0.0	0.0	0.0	-1892.8411	2271.4074	NaN	NaN	1.3	0.8935	0.0227	0.0205	0.022	0.0211	0.0201
0.0	0.0	0.0	-1001.8411	-97.5926	NaN	NaN	0.0888	0.8935	0.0227	0.0207	0.022	0.0212	0.0201
0.0	0.0	0.0	-1704.8411	1512.4074	NaN	NaN	-0.3	0.8934	0.0226	0.0207	0.0219	0.0212	0.0202
0.0	0.0	0.0	-1283.8411	771.4074	NaN	NaN	-0.3	0.8934	0.0226	0.0207	0.0219	0.0212	0.0201
0.0	0.0	0.0	-3117.8411	412.4074	NaN	NaN	-0.1524	0.8938	0.0224	0.0207	0.0218	0.0211	0.0201
0.0	0.0	0.0	-48.8411	1350.4074	NaN	NaN	1.0375	0.8936	0.0225	0.0207	0.0219	0.0212	0.0202
0.0	0.0	0.0	-1231.8411	325.4074	NaN	NaN	-0.3	0.8938	0.0224	0.0206	0.0219	0.0212	0.0201
0.0	0.0	0.0	-1406.8411	495.4074	NaN	NaN	-0.3	0.8937	0.0225	0.0206	0.0219	0.0211	0.0202
0.0	0.0	0.0	-616.8411	-4145.5926	NaN	NaN	0.8705	0.8947	0.0221	0.0204	0.0217	0.0209	0.0202
0.0	0.0	0.0	-1540.8411	158.4074	NaN	NaN	-0.1146	0.8943	0.0223	0.0204	0.0218	0.021	0.0202
0.0	0.0	0.0	-1062.8411	515.4074	NaN	NaN	-0.3	0.8944	0.0224	0.0202	0.0218	0.0211	0.0202
0.0	0.0	0.0	-2733.8411	3817.4074	NaN	NaN	1.3	0.894	0.0226	0.0201	0.0218	0.0212	0.0203
0.0	0.0	0.0	-742.8411	1012.4074	NaN	NaN	1.3	0.8946	0.0227	0.0198	0.0217	0.021	0.0201
0.0	0.0	0.0	-1681.8411	1295.4074	NaN	NaN	-0.3	0.8952	0.0226	0.0197	0.0216	0.0208	0.0201
0.0	0.0	0.0	-673.8411	-1554.5926	NaN	NaN	0.6976	0.8961	0.0225	0.0195	0.0215	0.0206	0.0199
0.0	0.0	0.0	1293.1589	1624.4074	NaN	NaN	0.5568	0.8959	0.0225	0.0194	0.0215	0.0206	0.0201
0.0	0.0	0.0	-1885.8411	1533.4074	NaN	NaN	-0.3	0.896	0.0226	0.0193	0.0215	0.0206	0.02
0.0	0.0	0.0	752.1589	3193.4074	NaN	NaN	0.8094	0.8957	0.0226	0.0194	0.0216	0.0205	0.0202
0.0	0.0	0.0	259.1589	2588.4074	NaN	NaN	0.909	0.8954	0.0228	0.0195	0.0217	0.0206	0.0201
0.0	0.0	0.0	429.1589	622.4074	NaN	NaN	0.5919	0.8952	0.0227	0.0196	0.0218	0.0206	0.0201
0.0	0.0	0.0	-477.8411	-1429.5926	NaN	NaN	0.7495	0.8956	0.0225	0.0195	0.0218	0.0205	0.0201
0.0	0.0	0.0	-1643.8411	-159.5926	NaN	NaN	0.0885	0.8928	0.023	0.0199	0.0224	0.0211	0.0207
0.0	0.0	0.0	1116.1589	1604.4074	NaN	NaN	0.5897	0.8912	0.0236	0.02	0.0228	0.0213	0.0212
0.0	0.0	0.0	1154.1589	1983.4074	NaN	NaN	0.6321	0.8764	0.0267	0.0223	0.0256	0.0244	0.0246
0.0	0.0	0.0	224.1589	1693.4074	NaN	NaN	0.8831	0.8937	0.0223	0.0192	0.0231	0.022	0.0197
