# Supplementary material for: DeepFRET, a software for rapid and automated single-molecule FRET data classification using deep learning
Source: eLife. 2020 Nov 3;9:e60404. doi: 10.7554/eLife.60404 (PMC7609065; doi:10.7554/eLife.60404)
Supplement: Figure 4—source data 1. [file elife-60404-fig4-data1.zip › Figure 4-source data 1/Fig_S4a/Traces/traces_all_n294/Traces_Fig2d_4mMAc_mov4_combined_tif_pair9.txt]

Exported by DeepFRET
Date: 2020-08-26, 18:13
Video filename: None
FRET pair #9
Bleaches at 297
D-Dexc-bg	A-Dexc-bg	A-Aexc-bg	D-Dexc-rw	A-Dexc-rw	A-Aexc-rw	S	E	p_bleached	p_aggregated	p_noisy	p_scrambled	p_static	p_dynamic
0.0	0.0	0.0	20751.1831	8500.5367	NaN	NaN	0.2906	0.0314	0.8639	0.0249	0.0327	0.0228	0.0243
0.0	0.0	0.0	23065.1831	9886.5367	NaN	NaN	0.3	0.0256	0.8705	0.0238	0.0326	0.0234	0.0241
0.0	0.0	0.0	19414.1831	10967.5367	NaN	NaN	0.361	0.0256	0.8755	0.0221	0.0305	0.0236	0.0227
0.0	0.0	0.0	21463.1831	12526.5367	NaN	NaN	0.3685	0.0254	0.8745	0.0218	0.0313	0.0241	0.0229
0.0	0.0	0.0	23759.1831	14593.5367	NaN	NaN	0.3805	0.026	0.8719	0.0219	0.0321	0.0244	0.0237
0.0	0.0	0.0	25576.1831	11961.5367	NaN	NaN	0.3187	0.0264	0.8691	0.0221	0.033	0.025	0.0245
0.0	0.0	0.0	26504.1831	13091.5367	NaN	NaN	0.3306	0.0264	0.8692	0.022	0.0329	0.0249	0.0246
0.0	0.0	0.0	22096.1831	6622.5367	NaN	NaN	0.2306	0.0265	0.8687	0.022	0.033	0.025	0.0249
0.0	0.0	0.0	22063.1831	12509.5367	NaN	NaN	0.3618	0.0263	0.8686	0.022	0.0331	0.025	0.0249
0.0	0.0	0.0	20477.1831	10177.5367	NaN	NaN	0.332	0.0263	0.869	0.0219	0.0331	0.0248	0.0249
0.0	0.0	0.0	24123.1831	13129.5367	NaN	NaN	0.3524	0.0261	0.8693	0.0218	0.0334	0.0246	0.0248
0.0	0.0	0.0	20701.1831	11787.5367	NaN	NaN	0.3628	0.0261	0.8693	0.0217	0.0339	0.0244	0.0246
0.0	0.0	0.0	16815.1831	11757.5367	NaN	NaN	0.4115	0.0256	0.8722	0.021	0.0333	0.0239	0.0241
0.0	0.0	0.0	24196.1831	8119.5367	NaN	NaN	0.2513	0.025	0.8734	0.0208	0.0335	0.0237	0.0237
0.0	0.0	0.0	20207.1831	8987.5367	NaN	NaN	0.3078	0.0248	0.8738	0.0206	0.0341	0.0233	0.0234
0.0	0.0	0.0	21173.1831	12081.5367	NaN	NaN	0.3633	0.0245	0.8733	0.0206	0.035	0.0236	0.0231
0.0	0.0	0.0	20377.1831	9368.5367	NaN	NaN	0.315	0.0252	0.8682	0.0213	0.0374	0.0245	0.0234
0.0	0.0	0.0	20222.1831	15935.5367	NaN	NaN	0.4407	0.0247	0.8724	0.0208	0.0353	0.0239	0.0228
0.0	0.0	0.0	20615.1831	14270.5367	NaN	NaN	0.4091	0.0248	0.8718	0.021	0.0355	0.0241	0.0229
0.0	0.0	0.0	23695.1831	12917.5367	NaN	NaN	0.3528	0.0247	0.8736	0.0207	0.0345	0.0239	0.0226
0.0	0.0	0.0	25174.1831	12222.5367	NaN	NaN	0.3268	0.0253	0.8707	0.0212	0.0354	0.0244	0.023
0.0	0.0	0.0	19437.1831	13227.5367	NaN	NaN	0.4049	0.0257	0.8701	0.0212	0.0352	0.0247	0.0231
0.0	0.0	0.0	23880.1831	13706.5367	NaN	NaN	0.3647	0.0261	0.8684	0.0215	0.0354	0.0251	0.0235
0.0	0.0	0.0	22362.1831	10889.5367	NaN	NaN	0.3275	0.0268	0.8656	0.0219	0.036	0.0256	0.024
0.0	0.0	0.0	21355.1831	15452.5367	NaN	NaN	0.4198	0.027	0.8651	0.022	0.0361	0.0258	0.0241
0.0	0.0	0.0	23750.1831	10823.5367	NaN	NaN	0.3131	0.0268	0.8648	0.0223	0.0358	0.0259	0.0243
0.0	0.0	0.0	21064.1831	10210.5367	NaN	NaN	0.3265	0.0266	0.8649	0.0225	0.036	0.0257	0.0243
0.0	0.0	0.0	20158.1831	14463.5367	NaN	NaN	0.4178	0.0263	0.8649	0.0228	0.0359	0.0258	0.0243
0.0	0.0	0.0	24129.1831	9454.5367	NaN	NaN	0.2815	0.0259	0.8661	0.0228	0.0354	0.0256	0.0242
0.0	0.0	0.0	25454.1831	14696.5367	NaN	NaN	0.366	0.0257	0.8669	0.0228	0.0354	0.0253	0.0239
0.0	0.0	0.0	19969.1831	12358.5367	NaN	NaN	0.3823	0.0255	0.8676	0.0227	0.0352	0.0253	0.0238
0.0	0.0	0.0	19573.1831	12189.5367	NaN	NaN	0.3838	0.0254	0.8684	0.0227	0.035	0.0249	0.0236
0.0	0.0	0.0	20120.1831	12635.5367	NaN	NaN	0.3858	0.0257	0.8677	0.023	0.0351	0.0248	0.0237
0.0	0.0	0.0	20401.1831	9863.5367	NaN	NaN	0.3259	0.026	0.8672	0.023	0.0345	0.0252	0.024
0.0	0.0	0.0	22352.1831	10827.5367	NaN	NaN	0.3263	0.0263	0.8675	0.0229	0.0342	0.0253	0.0239
0.0	0.0	0.0	23044.1831	11988.5367	NaN	NaN	0.3422	0.0265	0.8671	0.0229	0.034	0.0254	0.024
0.0	0.0	0.0	20095.1831	10121.5367	NaN	NaN	0.335	0.0268	0.8672	0.0229	0.0338	0.0254	0.024
0.0	0.0	0.0	22075.1831	9543.5367	NaN	NaN	0.3018	0.027	0.867	0.0229	0.0335	0.0255	0.0241
0.0	0.0	0.0	21849.1831	8806.5367	NaN	NaN	0.2873	0.0272	0.8666	0.0229	0.0335	0.0256	0.0242
0.0	0.0	0.0	21430.1831	12103.5367	NaN	NaN	0.3609	0.0273	0.8661	0.023	0.0335	0.0258	0.0242
0.0	0.0	0.0	20244.1831	12438.5367	NaN	NaN	0.3806	0.0274	0.8656	0.0231	0.0336	0.026	0.0243
0.0	0.0	0.0	18541.1831	10786.5367	NaN	NaN	0.3678	0.0276	0.8651	0.0231	0.0338	0.0261	0.0243
0.0	0.0	0.0	18450.1831	7854.5367	NaN	NaN	0.2986	0.0277	0.8642	0.0232	0.0341	0.0264	0.0244
0.0	0.0	0.0	22438.1831	10769.5367	NaN	NaN	0.3243	0.0279	0.8638	0.0232	0.0342	0.0265	0.0245
0.0	0.0	0.0	22266.1831	12102.5367	NaN	NaN	0.3521	0.028	0.8634	0.0232	0.0342	0.0267	0.0246
0.0	0.0	0.0	22011.1831	11824.5367	NaN	NaN	0.3495	0.0282	0.8624	0.0232	0.0344	0.027	0.0247
0.0	0.0	0.0	20077.1831	11281.5367	NaN	NaN	0.3598	0.0284	0.8617	0.0233	0.0344	0.0273	0.025
0.0	0.0	0.0	18573.1831	8846.5367	NaN	NaN	0.3226	0.0281	0.8622	0.0233	0.0339	0.0273	0.0252
0.0	0.0	0.0	17749.1831	5941.5367	NaN	NaN	0.2508	0.0279	0.8627	0.0233	0.0335	0.0273	0.0254
0.0	0.0	0.0	20235.1831	9193.5367	NaN	NaN	0.3124	0.0277	0.8633	0.0232	0.0332	0.0273	0.0253
0.0	0.0	0.0	14871.1831	11396.5367	NaN	NaN	0.4339	0.0278	0.8631	0.0233	0.0332	0.0273	0.0253
0.0	0.0	0.0	18721.1831	11513.5367	NaN	NaN	0.3808	0.0278	0.8631	0.0233	0.0331	0.0273	0.0254
0.0	0.0	0.0	22137.1831	9774.5367	NaN	NaN	0.3063	0.0279	0.8627	0.0233	0.0332	0.0275	0.0255
0.0	0.0	0.0	19188.1831	10031.5367	NaN	NaN	0.3433	0.0279	0.8629	0.0233	0.0331	0.0274	0.0254
0.0	0.0	0.0	21838.1831	14387.5367	NaN	NaN	0.3972	0.0279	0.8625	0.0234	0.0332	0.0276	0.0255
0.0	0.0	0.0	18262.1831	11374.5367	NaN	NaN	0.3838	0.0279	0.8626	0.0233	0.0331	0.0275	0.0255
0.0	0.0	0.0	17307.1831	10529.5367	NaN	NaN	0.3783	0.0277	0.8628	0.0233	0.0331	0.0275	0.0255
0.0	0.0	0.0	14852.1831	10388.5367	NaN	NaN	0.4116	0.0276	0.8629	0.0233	0.0331	0.0276	0.0255
0.0	0.0	0.0	18727.1831	11548.5367	NaN	NaN	0.3814	0.0275	0.8633	0.0232	0.033	0.0275	0.0255
0.0	0.0	0.0	17278.1831	8243.5367	NaN	NaN	0.323	0.0277	0.8624	0.0232	0.0334	0.0277	0.0255
0.0	0.0	0.0	14195.1831	10582.5367	NaN	NaN	0.4271	0.0279	0.8618	0.0232	0.0337	0.0278	0.0256
0.0	0.0	0.0	14651.1831	11301.5367	NaN	NaN	0.4355	0.0281	0.8607	0.0232	0.0342	0.028	0.0258
0.0	0.0	0.0	18231.1831	8738.5367	NaN	NaN	0.324	0.0282	0.8601	0.0232	0.0345	0.0282	0.0259
0.0	0.0	0.0	18866.1831	7586.5367	NaN	NaN	0.2868	0.0282	0.8589	0.0231	0.035	0.0287	0.0261
0.0	0.0	0.0	14997.1831	12556.5367	NaN	NaN	0.4557	0.0282	0.8584	0.0231	0.0354	0.0289	0.0261
0.0	0.0	0.0	16817.1831	11840.5367	NaN	NaN	0.4132	0.0281	0.8579	0.023	0.0356	0.0291	0.0263
0.0	0.0	0.0	16773.1831	9957.5367	NaN	NaN	0.3725	0.0282	0.8564	0.0229	0.0364	0.0296	0.0266
0.0	0.0	0.0	13138.1831	9251.5367	NaN	NaN	0.4132	0.0284	0.8557	0.0228	0.0367	0.0297	0.0266
0.0	0.0	0.0	14704.1831	9266.5367	NaN	NaN	0.3866	0.0284	0.8541	0.0228	0.0374	0.0301	0.0271
0.0	0.0	0.0	17244.1831	13519.5367	NaN	NaN	0.4395	0.0285	0.8544	0.0227	0.0372	0.0301	0.0271
0.0	0.0	0.0	12881.1831	6928.5367	NaN	NaN	0.3498	0.0289	0.8554	0.0225	0.0369	0.0297	0.0267
0.0	0.0	0.0	7649.1831	6831.5367	NaN	NaN	0.4718	0.0298	0.8578	0.0225	0.0358	0.0284	0.0256
0.0	0.0	0.0	7145.1831	6618.5367	NaN	NaN	0.4809	0.0305	0.8588	0.0227	0.0358	0.0273	0.025
0.0	0.0	0.0	6059.1831	4505.5367	NaN	NaN	0.4265	0.0308	0.8588	0.0229	0.0362	0.0266	0.0247
0.0	0.0	0.0	9722.1831	6687.5367	NaN	NaN	0.4075	0.0302	0.8578	0.0231	0.0372	0.0267	0.025
0.0	0.0	0.0	4834.1831	7333.5367	NaN	NaN	0.6027	0.0296	0.8568	0.023	0.0379	0.0273	0.0254
0.0	0.0	0.0	5820.1831	6293.5367	NaN	NaN	0.5195	0.029	0.8542	0.0231	0.0394	0.0281	0.0262
0.0	0.0	0.0	5768.1831	4881.5367	NaN	NaN	0.4584	0.0293	0.8541	0.0231	0.0394	0.0281	0.0261
0.0	0.0	0.0	9803.1831	9145.5367	NaN	NaN	0.4826	0.0292	0.8524	0.0233	0.04	0.0286	0.0265
0.0	0.0	0.0	6342.1831	7109.5367	NaN	NaN	0.5285	0.0295	0.854	0.0231	0.0395	0.0281	0.0258
0.0	0.0	0.0	4535.1831	3217.5367	NaN	NaN	0.415	0.0295	0.8538	0.0232	0.0393	0.0283	0.0259
0.0	0.0	0.0	4240.1831	4865.5367	NaN	NaN	0.5343	0.0298	0.8537	0.0231	0.0394	0.0282	0.0258
0.0	0.0	0.0	7485.1831	6047.5367	NaN	NaN	0.4469	0.0296	0.8531	0.0233	0.0398	0.0285	0.0258
0.0	0.0	0.0	4123.1831	5397.5367	NaN	NaN	0.5669	0.0301	0.8521	0.0232	0.0405	0.0284	0.0257
0.0	0.0	0.0	6208.1831	7986.5367	NaN	NaN	0.5626	0.0301	0.8511	0.0234	0.0409	0.0288	0.0258
0.0	0.0	0.0	6408.1831	4951.5367	NaN	NaN	0.4359	0.0302	0.8499	0.0236	0.0415	0.0289	0.0259
0.0	0.0	0.0	6314.1831	8594.5367	NaN	NaN	0.5765	0.0301	0.8501	0.0237	0.0415	0.0288	0.0258
0.0	0.0	0.0	7322.1831	4292.5367	NaN	NaN	0.3696	0.0301	0.8508	0.0236	0.0413	0.0286	0.0256
0.0	0.0	0.0	6735.1831	8189.5367	NaN	NaN	0.5487	0.0299	0.8504	0.0237	0.0414	0.0287	0.0258
0.0	0.0	0.0	7822.1831	2403.5367	NaN	NaN	0.235	0.0295	0.853	0.0234	0.0405	0.0281	0.0254
0.0	0.0	0.0	3463.1831	6810.5367	NaN	NaN	0.6629	0.0291	0.8543	0.0234	0.0397	0.0279	0.0255
0.0	0.0	0.0	7749.1831	11177.5367	NaN	NaN	0.5906	0.0288	0.8549	0.0234	0.0394	0.0279	0.0255
0.0	0.0	0.0	4173.1831	7419.5367	NaN	NaN	0.64	0.0287	0.8553	0.0235	0.0391	0.0278	0.0256
0.0	0.0	0.0	2601.1831	9670.5367	NaN	NaN	0.788	0.0286	0.8561	0.0235	0.0383	0.0278	0.0257
0.0	0.0	0.0	6757.1831	4229.5367	NaN	NaN	0.385	0.0286	0.8561	0.0235	0.038	0.0279	0.0259
0.0	0.0	0.0	2325.1831	7104.5367	NaN	NaN	0.7534	0.0285	0.8555	0.0236	0.038	0.0281	0.0263
0.0	0.0	0.0	5684.1831	7702.5367	NaN	NaN	0.5754	0.0288	0.8561	0.0234	0.0373	0.0282	0.0261
0.0	0.0	0.0	8852.1831	4850.5367	NaN	NaN	0.354	0.0291	0.8547	0.0234	0.0377	0.0286	0.0265
0.0	0.0	0.0	7744.1831	6295.5367	NaN	NaN	0.4484	0.0291	0.8545	0.0233	0.0377	0.0288	0.0266
0.0	0.0	0.0	6107.1831	4968.5367	NaN	NaN	0.4486	0.0294	0.8542	0.0232	0.0376	0.029	0.0266
0.0	0.0	0.0	4943.1831	6706.5367	NaN	NaN	0.5757	0.0295	0.854	0.0232	0.0375	0.029	0.0267
0.0	0.0	0.0	9069.1831	6337.5367	NaN	NaN	0.4113	0.0295	0.8543	0.0231	0.0373	0.0291	0.0267
0.0	0.0	0.0	2422.1831	2392.5367	NaN	NaN	0.4969	0.0297	0.8554	0.0229	0.0369	0.0288	0.0264
0.0	0.0	0.0	9400.1831	5977.5367	NaN	NaN	0.3887	0.0295	0.854	0.0231	0.0373	0.0292	0.0268
0.0	0.0	0.0	4131.1831	7872.5367	NaN	NaN	0.6558	0.0296	0.8556	0.0229	0.0367	0.0288	0.0265
0.0	0.0	0.0	3865.1831	4269.5367	NaN	NaN	0.5249	0.0295	0.8562	0.0228	0.0363	0.0288	0.0264
0.0	0.0	0.0	10084.1831	3371.5367	NaN	NaN	0.2506	0.0294	0.8557	0.0227	0.0365	0.0291	0.0266
0.0	0.0	0.0	9789.1831	10730.5367	NaN	NaN	0.5229	0.0292	0.8559	0.0227	0.0363	0.0292	0.0267
0.0	0.0	0.0	4815.1831	5616.5367	NaN	NaN	0.5384	0.0292	0.8577	0.0224	0.0357	0.0288	0.0262
0.0	0.0	0.0	3873.1831	2469.5367	NaN	NaN	0.3893	0.0292	0.8566	0.0224	0.0362	0.0291	0.0265
0.0	0.0	0.0	6262.1831	6555.5367	NaN	NaN	0.5114	0.0292	0.8568	0.0223	0.0362	0.0292	0.0264
0.0	0.0	0.0	8103.1831	8011.5367	NaN	NaN	0.4972	0.029	0.8561	0.0222	0.0366	0.0295	0.0266
0.0	0.0	0.0	3637.1831	6188.5367	NaN	NaN	0.6298	0.0291	0.8562	0.022	0.0367	0.0294	0.0265
0.0	0.0	0.0	2208.1831	7415.5367	NaN	NaN	0.7705	0.0292	0.8539	0.0221	0.0377	0.0301	0.027
0.0	0.0	0.0	4950.1831	5604.5367	NaN	NaN	0.531	0.029	0.8543	0.022	0.0375	0.0301	0.027
0.0	0.0	0.0	16002.1831	4828.5367	NaN	NaN	0.2318	0.029	0.8512	0.0223	0.0388	0.0308	0.028
0.0	0.0	0.0	12476.1831	8184.5367	NaN	NaN	0.3961	0.0291	0.8505	0.0224	0.0391	0.0308	0.0281
0.0	0.0	0.0	9692.1831	5980.5367	NaN	NaN	0.3816	0.0292	0.85	0.0227	0.0392	0.031	0.028
0.0	0.0	0.0	11193.1831	10672.5367	NaN	NaN	0.4881	0.0292	0.8469	0.023	0.0408	0.0313	0.0287
0.0	0.0	0.0	10667.1831	7657.5367	NaN	NaN	0.4179	0.0291	0.8474	0.0232	0.0409	0.0309	0.0286
0.0	0.0	0.0	6976.1831	8054.5367	NaN	NaN	0.5359	0.0289	0.8473	0.0233	0.0411	0.0308	0.0286
0.0	0.0	0.0	12604.1831	8219.5367	NaN	NaN	0.3947	0.0288	0.8475	0.0234	0.0411	0.0307	0.0285
0.0	0.0	0.0	10489.1831	8825.5367	NaN	NaN	0.4569	0.0286	0.8475	0.0235	0.0411	0.0307	0.0286
0.0	0.0	0.0	6145.1831	5426.5367	NaN	NaN	0.4689	0.0284	0.8494	0.0235	0.0401	0.0304	0.0283
0.0	0.0	0.0	8575.1831	7439.5367	NaN	NaN	0.4645	0.0284	0.8491	0.0234	0.0401	0.0305	0.0285
0.0	0.0	0.0	4405.1831	7269.5367	NaN	NaN	0.6227	0.0283	0.8509	0.0234	0.0392	0.0302	0.028
0.0	0.0	0.0	4143.1831	7917.5367	NaN	NaN	0.6565	0.0281	0.852	0.0232	0.0387	0.0301	0.0279
0.0	0.0	0.0	8202.1831	7368.5367	NaN	NaN	0.4732	0.0281	0.8526	0.0231	0.0384	0.03	0.0278
0.0	0.0	0.0	8084.1831	8348.5367	NaN	NaN	0.508	0.0282	0.8529	0.0231	0.038	0.03	0.0278
0.0	0.0	0.0	5988.1831	5204.5367	NaN	NaN	0.465	0.0283	0.8546	0.0231	0.0369	0.0298	0.0273
0.0	0.0	0.0	7802.1831	5315.5367	NaN	NaN	0.4052	0.0285	0.8549	0.0228	0.0367	0.0298	0.0273
0.0	0.0	0.0	5350.1831	7270.5367	NaN	NaN	0.5761	0.0287	0.8554	0.023	0.0363	0.0297	0.027
0.0	0.0	0.0	5218.1831	5003.5367	NaN	NaN	0.4895	0.0287	0.8556	0.023	0.0363	0.0295	0.0269
0.0	0.0	0.0	7610.1831	11291.5367	NaN	NaN	0.5974	0.029	0.8555	0.0231	0.0362	0.0294	0.0268
0.0	0.0	0.0	5025.1831	5332.5367	NaN	NaN	0.5148	0.029	0.8555	0.0233	0.0362	0.0293	0.0267
0.0	0.0	0.0	4903.1831	6501.5367	NaN	NaN	0.5701	0.029	0.8559	0.0233	0.0361	0.0291	0.0267
0.0	0.0	0.0	7959.1831	7973.5367	NaN	NaN	0.5005	0.0292	0.8548	0.0236	0.0363	0.0292	0.027
0.0	0.0	0.0	4008.1831	9752.5367	NaN	NaN	0.7087	0.0292	0.8546	0.0236	0.0365	0.029	0.0271
0.0	0.0	0.0	5089.1831	10159.5367	NaN	NaN	0.6663	0.0292	0.8563	0.0236	0.0356	0.0288	0.0266
0.0	0.0	0.0	4114.1831	4828.5367	NaN	NaN	0.5399	0.029	0.8569	0.0234	0.0356	0.0287	0.0264
0.0	0.0	0.0	7004.1831	9968.5367	NaN	NaN	0.5873	0.0294	0.8538	0.024	0.0365	0.0293	0.027
0.0	0.0	0.0	4931.1831	9093.5367	NaN	NaN	0.6484	0.0295	0.8527	0.0241	0.037	0.0295	0.0271
0.0	0.0	0.0	4662.1831	9853.5367	NaN	NaN	0.6788	0.0296	0.8518	0.0242	0.0374	0.0297	0.0273
0.0	0.0	0.0	5980.1831	3781.5367	NaN	NaN	0.3874	0.0295	0.8509	0.0242	0.0382	0.0299	0.0273
0.0	0.0	0.0	3076.1831	7347.5367	NaN	NaN	0.7049	0.0293	0.8501	0.0243	0.0389	0.0299	0.0275
0.0	0.0	0.0	8653.1831	8898.5367	NaN	NaN	0.507	0.0292	0.8467	0.0246	0.0405	0.0306	0.0284
0.0	0.0	0.0	6284.1831	9806.5367	NaN	NaN	0.6095	0.0289	0.8467	0.0244	0.0413	0.0304	0.0283
0.0	0.0	0.0	10444.1831	6250.5367	NaN	NaN	0.3744	0.0287	0.8469	0.0242	0.0416	0.0305	0.0281
0.0	0.0	0.0	5098.1831	7028.5367	NaN	NaN	0.5796	0.0285	0.8461	0.024	0.0426	0.0306	0.0281
0.0	0.0	0.0	6861.1831	7914.5367	NaN	NaN	0.5356	0.0285	0.8461	0.024	0.043	0.0305	0.0279
0.0	0.0	0.0	5511.1831	5853.5367	NaN	NaN	0.5151	0.0283	0.8456	0.0239	0.0439	0.0304	0.0279
0.0	0.0	0.0	6449.1831	8193.5367	NaN	NaN	0.5596	0.0283	0.8468	0.0238	0.0437	0.0299	0.0275
0.0	0.0	0.0	6238.1831	6310.5367	NaN	NaN	0.5029	0.0283	0.849	0.0235	0.043	0.0294	0.0268
0.0	0.0	0.0	5749.1831	8238.5367	NaN	NaN	0.589	0.0284	0.847	0.024	0.0438	0.0293	0.0274
0.0	0.0	0.0	6621.1831	13639.5367	NaN	NaN	0.6732	0.0285	0.8495	0.0237	0.0425	0.0289	0.0269
0.0	0.0	0.0	5062.1831	5024.5367	NaN	NaN	0.4981	0.0287	0.8526	0.0235	0.0408	0.0285	0.0259
0.0	0.0	0.0	5637.1831	7876.5367	NaN	NaN	0.5829	0.029	0.8524	0.0237	0.0406	0.0283	0.0261
0.0	0.0	0.0	4806.1831	8444.5367	NaN	NaN	0.6373	0.0293	0.8553	0.0236	0.0388	0.0277	0.0253
0.0	0.0	0.0	2831.1831	4065.5367	NaN	NaN	0.5895	0.0294	0.8565	0.0239	0.0379	0.0272	0.025
0.0	0.0	0.0	9302.1831	9056.5367	NaN	NaN	0.4933	0.0296	0.8568	0.0242	0.0373	0.0269	0.0252
0.0	0.0	0.0	2898.1831	6551.5367	NaN	NaN	0.6933	0.0291	0.8594	0.024	0.0362	0.0264	0.0249
0.0	0.0	0.0	5448.1831	10322.5367	NaN	NaN	0.6545	0.0287	0.8593	0.0242	0.0362	0.0264	0.0252
0.0	0.0	0.0	4783.1831	9511.5367	NaN	NaN	0.6654	0.0283	0.8604	0.0241	0.0358	0.0262	0.0252
0.0	0.0	0.0	3975.1831	9565.5367	NaN	NaN	0.7064	0.028	0.8597	0.0243	0.0361	0.0263	0.0255
0.0	0.0	0.0	5589.1831	9215.5367	NaN	NaN	0.6225	0.028	0.8601	0.024	0.0361	0.0263	0.0255
0.0	0.0	0.0	5365.1831	8345.5367	NaN	NaN	0.6087	0.028	0.8598	0.024	0.0363	0.0263	0.0256
0.0	0.0	0.0	5057.1831	6167.5367	NaN	NaN	0.5495	0.0281	0.8583	0.0241	0.0369	0.0266	0.0259
0.0	0.0	0.0	8422.1831	8782.5367	NaN	NaN	0.5105	0.0283	0.8585	0.0239	0.0368	0.0266	0.0258
0.0	0.0	0.0	7407.1831	10268.5367	NaN	NaN	0.5809	0.0284	0.8565	0.024	0.0378	0.0271	0.0262
0.0	0.0	0.0	6966.1831	9771.5367	NaN	NaN	0.5838	0.0285	0.8561	0.0239	0.0381	0.0272	0.0262
0.0	0.0	0.0	7318.1831	8254.5367	NaN	NaN	0.5301	0.0285	0.8547	0.0239	0.0388	0.0275	0.0265
0.0	0.0	0.0	7401.1831	6694.5367	NaN	NaN	0.4749	0.0284	0.8543	0.0239	0.0391	0.0277	0.0266
0.0	0.0	0.0	5084.1831	7953.5367	NaN	NaN	0.61	0.0284	0.8525	0.024	0.04	0.0281	0.027
0.0	0.0	0.0	4625.1831	7075.5367	NaN	NaN	0.6047	0.0284	0.8517	0.024	0.0405	0.0283	0.0271
0.0	0.0	0.0	7221.1831	8932.5367	NaN	NaN	0.553	0.0285	0.8487	0.0243	0.0418	0.0289	0.0278
0.0	0.0	0.0	6406.1831	10574.5367	NaN	NaN	0.6227	0.0286	0.8481	0.0243	0.0423	0.029	0.0277
0.0	0.0	0.0	7407.1831	6767.5367	NaN	NaN	0.4774	0.0282	0.8466	0.0241	0.0435	0.0295	0.0281
0.0	0.0	0.0	4736.1831	9521.5367	NaN	NaN	0.6678	0.0281	0.8451	0.0239	0.0447	0.0299	0.0284
0.0	0.0	0.0	8142.1831	8356.5367	NaN	NaN	0.5065	0.0278	0.8437	0.0237	0.0459	0.0302	0.0287
0.0	0.0	0.0	5227.1831	6176.5367	NaN	NaN	0.5416	0.0275	0.8434	0.0233	0.0468	0.0305	0.0285
0.0	0.0	0.0	5133.1831	9173.5367	NaN	NaN	0.6412	0.0274	0.8412	0.0232	0.0484	0.031	0.0289
0.0	0.0	0.0	7445.1831	7089.5367	NaN	NaN	0.4878	0.0274	0.8398	0.0228	0.0496	0.0314	0.0289
0.0	0.0	0.0	6276.1831	10134.5367	NaN	NaN	0.6176	0.0273	0.8375	0.0227	0.0514	0.032	0.0292
0.0	0.0	0.0	3635.1831	10294.5367	NaN	NaN	0.739	0.0271	0.8337	0.0228	0.0542	0.0323	0.03
0.0	0.0	0.0	5347.1831	7855.5367	NaN	NaN	0.595	0.0265	0.8309	0.0228	0.0566	0.0325	0.0308
0.0	0.0	0.0	3261.1831	9798.5367	NaN	NaN	0.7503	0.0255	0.8279	0.0229	0.0594	0.0328	0.0315
0.0	0.0	0.0	6399.1831	5598.5367	NaN	NaN	0.4666	0.0245	0.8289	0.0222	0.0601	0.0328	0.0315
0.0	0.0	0.0	6001.1831	10134.5367	NaN	NaN	0.6281	0.0238	0.8276	0.022	0.0619	0.0328	0.0318
0.0	0.0	0.0	4841.1831	9651.5367	NaN	NaN	0.666	0.0231	0.8279	0.0217	0.0626	0.0329	0.0317
0.0	0.0	0.0	7844.1831	8923.5367	NaN	NaN	0.5322	0.0227	0.8291	0.0211	0.0629	0.0328	0.0314
0.0	0.0	0.0	4851.1831	6784.5367	NaN	NaN	0.5831	0.0224	0.8295	0.0207	0.0633	0.033	0.0312
0.0	0.0	0.0	1971.1831	4664.5367	NaN	NaN	0.7029	0.0223	0.83	0.0202	0.0635	0.0331	0.0309
0.0	0.0	0.0	4456.1831	9005.5367	NaN	NaN	0.669	0.0221	0.8281	0.0203	0.0648	0.0333	0.0315
0.0	0.0	0.0	5597.1831	8014.5367	NaN	NaN	0.5888	0.0219	0.8278	0.0201	0.0652	0.0335	0.0314
0.0	0.0	0.0	6105.1831	7910.5367	NaN	NaN	0.5644	0.0218	0.8293	0.0198	0.0645	0.0334	0.0312
0.0	0.0	0.0	6749.1831	9246.5367	NaN	NaN	0.5781	0.0216	0.8273	0.0201	0.0656	0.0336	0.0317
0.0	0.0	0.0	5094.1831	4226.5367	NaN	NaN	0.4535	0.0215	0.828	0.0199	0.0652	0.0338	0.0317
0.0	0.0	0.0	7254.1831	12766.5367	NaN	NaN	0.6377	0.021	0.827	0.0203	0.0652	0.0339	0.0325
0.0	0.0	0.0	6101.1831	6634.5367	NaN	NaN	0.5209	0.0209	0.8273	0.0203	0.0657	0.0338	0.0319
0.0	0.0	0.0	4048.1831	11380.5367	NaN	NaN	0.7376	0.0209	0.8251	0.0209	0.0666	0.034	0.0326
0.0	0.0	0.0	4141.1831	7638.5367	NaN	NaN	0.6484	0.021	0.8272	0.0207	0.0648	0.0345	0.0318
0.0	0.0	0.0	7559.1831	7400.5367	NaN	NaN	0.4947	0.0209	0.8252	0.0214	0.0642	0.0355	0.0328
0.0	0.0	0.0	682.1831	9569.5367	NaN	NaN	0.9335	0.0209	0.8262	0.0216	0.0625	0.0364	0.0324
0.0	0.0	0.0	5033.1831	11748.5367	NaN	NaN	0.7001	0.0207	0.8243	0.0224	0.0619	0.0375	0.0332
0.0	0.0	0.0	4940.1831	10149.5367	NaN	NaN	0.6726	0.0206	0.8301	0.0218	0.0578	0.0381	0.0317
0.0	0.0	0.0	6000.1831	5254.5367	NaN	NaN	0.4669	0.021	0.8377	0.0209	0.0525	0.0381	0.0298
0.0	0.0	0.0	3455.1831	2774.5367	NaN	NaN	0.4454	0.0214	0.8438	0.0207	0.0483	0.0377	0.0281
0.0	0.0	0.0	3273.1831	8777.5367	NaN	NaN	0.7284	0.021	0.8431	0.0216	0.0475	0.0382	0.0286
0.0	0.0	0.0	5755.1831	9844.5367	NaN	NaN	0.6311	0.0208	0.8445	0.0216	0.0461	0.0383	0.0287
0.0	0.0	0.0	7541.1831	7562.5367	NaN	NaN	0.5007	0.0208	0.8486	0.0211	0.0435	0.0379	0.0281
0.0	0.0	0.0	6702.1831	9419.5367	NaN	NaN	0.5843	0.0211	0.8502	0.0211	0.042	0.0376	0.028
0.0	0.0	0.0	5370.1831	7594.5367	NaN	NaN	0.5858	0.0217	0.8534	0.0208	0.0399	0.037	0.0272
0.0	0.0	0.0	5497.1831	10580.5367	NaN	NaN	0.6581	0.0222	0.8542	0.0211	0.039	0.0367	0.0268
0.0	0.0	0.0	7462.1831	7030.5367	NaN	NaN	0.4851	0.023	0.8565	0.0214	0.0373	0.0359	0.0259
0.0	0.0	0.0	6784.1831	5682.5367	NaN	NaN	0.4558	0.0239	0.8591	0.0217	0.0356	0.035	0.0247
0.0	0.0	0.0	5894.1831	9612.5367	NaN	NaN	0.6199	0.0245	0.8572	0.0226	0.036	0.0349	0.0249
0.0	0.0	0.0	5983.1831	8576.5367	NaN	NaN	0.5891	0.0248	0.8588	0.0228	0.0351	0.0342	0.0244
0.0	0.0	0.0	6153.1831	8990.5367	NaN	NaN	0.5937	0.0251	0.8584	0.0233	0.0349	0.0339	0.0245
0.0	0.0	0.0	8202.1831	5519.5367	NaN	NaN	0.4022	0.0252	0.8595	0.0236	0.034	0.0334	0.0243
0.0	0.0	0.0	10154.1831	11001.5367	NaN	NaN	0.52	0.0253	0.8583	0.0241	0.0341	0.0334	0.0248
0.0	0.0	0.0	4875.1831	9616.5367	NaN	NaN	0.6636	0.0252	0.86	0.0242	0.0332	0.0329	0.0245
0.0	0.0	0.0	7521.1831	10911.5367	NaN	NaN	0.592	0.025	0.8605	0.0242	0.0329	0.0328	0.0246
0.0	0.0	0.0	5220.1831	6887.5367	NaN	NaN	0.5689	0.0247	0.862	0.0241	0.0321	0.0325	0.0244
0.0	0.0	0.0	8992.1831	7998.5367	NaN	NaN	0.4708	0.0246	0.8627	0.0242	0.0315	0.0325	0.0245
0.0	0.0	0.0	2829.1831	6081.5367	NaN	NaN	0.6825	0.0243	0.8654	0.0239	0.0306	0.032	0.0239
0.0	0.0	0.0	4261.1831	6517.5367	NaN	NaN	0.6047	0.0243	0.8647	0.024	0.0307	0.0322	0.0241
0.0	0.0	0.0	4585.1831	10144.5367	NaN	NaN	0.6887	0.0241	0.8655	0.0239	0.0304	0.032	0.024
0.0	0.0	0.0	3604.1831	9503.5367	NaN	NaN	0.725	0.0241	0.8661	0.024	0.03	0.0319	0.0239
0.0	0.0	0.0	1878.1831	4846.5367	NaN	NaN	0.7207	0.024	0.8665	0.0239	0.0299	0.0319	0.0238
0.0	0.0	0.0	5831.1831	7220.5367	NaN	NaN	0.5532	0.0239	0.8657	0.0241	0.03	0.0321	0.0241
0.0	0.0	0.0	7129.1831	8956.5367	NaN	NaN	0.5568	0.0239	0.865	0.0241	0.0303	0.0324	0.0244
0.0	0.0	0.0	6816.1831	7502.5367	NaN	NaN	0.524	0.024	0.8661	0.024	0.0298	0.0321	0.0239
0.0	0.0	0.0	4319.1831	5627.5367	NaN	NaN	0.5658	0.0241	0.8662	0.024	0.0297	0.0322	0.0238
0.0	0.0	0.0	6043.1831	6443.5367	NaN	NaN	0.516	0.0243	0.8658	0.0241	0.0298	0.0322	0.0238
0.0	0.0	0.0	4718.1831	5675.5367	NaN	NaN	0.5461	0.0244	0.8662	0.024	0.0297	0.032	0.0237
0.0	0.0	0.0	3570.1831	5696.5367	NaN	NaN	0.6147	0.0246	0.8676	0.0239	0.0291	0.0314	0.0234
0.0	0.0	0.0	5721.1831	5292.5367	NaN	NaN	0.4805	0.0247	0.8673	0.0239	0.0293	0.0312	0.0235
0.0	0.0	0.0	5380.1831	6165.5367	NaN	NaN	0.534	0.0249	0.8671	0.024	0.0294	0.0311	0.0235
0.0	0.0	0.0	4717.1831	5137.5367	NaN	NaN	0.5213	0.0255	0.8675	0.0241	0.0291	0.0306	0.0233
0.0	0.0	0.0	3248.1831	7409.5367	NaN	NaN	0.6952	0.0262	0.8671	0.0242	0.0291	0.0303	0.0231
0.0	0.0	0.0	2187.1831	1470.5367	NaN	NaN	0.402	0.0269	0.8661	0.0245	0.0294	0.0301	0.023
0.0	0.0	0.0	4420.1831	5097.5367	NaN	NaN	0.5356	0.0268	0.8644	0.0243	0.0306	0.0301	0.0238
0.0	0.0	0.0	4764.1831	5584.5367	NaN	NaN	0.5396	0.0265	0.8636	0.024	0.0316	0.03	0.0243
0.0	0.0	0.0	4727.1831	7039.5367	NaN	NaN	0.5983	0.026	0.8612	0.0238	0.0334	0.0304	0.0253
0.0	0.0	0.0	6629.1831	7465.5367	NaN	NaN	0.5297	0.0258	0.8606	0.0234	0.0343	0.0302	0.0256
0.0	0.0	0.0	5022.1831	5813.5367	NaN	NaN	0.5365	0.0261	0.8592	0.0232	0.0352	0.0304	0.026
0.0	0.0	0.0	2752.1831	6496.5367	NaN	NaN	0.7024	0.0263	0.8574	0.0231	0.0362	0.0308	0.0263
0.0	0.0	0.0	4282.1831	6740.5367	NaN	NaN	0.6115	0.0264	0.8553	0.0229	0.0374	0.031	0.0269
0.0	0.0	0.0	4173.1831	5982.5367	NaN	NaN	0.5891	0.0266	0.8538	0.0227	0.0383	0.0314	0.0272
0.0	0.0	0.0	4714.1831	8030.5367	NaN	NaN	0.6301	0.0267	0.8501	0.0228	0.0402	0.0321	0.0282
0.0	0.0	0.0	3050.1831	4539.5367	NaN	NaN	0.5981	0.0266	0.8446	0.0231	0.0429	0.033	0.0297
0.0	0.0	0.0	2832.1831	6896.5367	NaN	NaN	0.7089	0.0266	0.8389	0.0232	0.0457	0.0342	0.0315
0.0	0.0	0.0	6132.1831	7867.5367	NaN	NaN	0.562	0.0261	0.8353	0.0232	0.0477	0.0351	0.0327
0.0	0.0	0.0	5486.1831	3759.5367	NaN	NaN	0.4066	0.0254	0.8324	0.0232	0.0497	0.0358	0.0335
0.0	0.0	0.0	3833.1831	9953.5367	NaN	NaN	0.722	0.0251	0.829	0.0232	0.0514	0.0367	0.0345
0.0	0.0	0.0	5687.1831	8223.5367	NaN	NaN	0.5912	0.0251	0.8275	0.0231	0.0523	0.0373	0.0347
0.0	0.0	0.0	6379.1831	5268.5367	NaN	NaN	0.4523	0.0253	0.8251	0.0232	0.0535	0.038	0.0349
0.0	0.0	0.0	5562.1831	5581.5367	NaN	NaN	0.5009	0.0254	0.8237	0.0232	0.0548	0.038	0.0349
0.0	0.0	0.0	4608.1831	4630.5367	NaN	NaN	0.5012	0.0254	0.8241	0.023	0.055	0.0383	0.0343
0.0	0.0	0.0	4477.1831	3492.5367	NaN	NaN	0.4382	0.0253	0.8245	0.0227	0.0551	0.0385	0.0338
0.0	0.0	0.0	2742.1831	5528.5367	NaN	NaN	0.6684	0.0255	0.8255	0.0222	0.0557	0.0376	0.0334
0.0	0.0	0.0	2805.1831	8283.5367	NaN	NaN	0.747	0.0255	0.8241	0.0223	0.0567	0.0378	0.0336
0.0	0.0	0.0	2446.1831	7272.5367	NaN	NaN	0.7483	0.0256	0.8257	0.0218	0.0564	0.0374	0.033
0.0	0.0	0.0	6293.1831	2596.5367	NaN	NaN	0.2921	0.0256	0.8243	0.0219	0.0575	0.0373	0.0333
0.0	0.0	0.0	3227.1831	7651.5367	NaN	NaN	0.7033	0.0258	0.8242	0.0217	0.058	0.0371	0.0332
0.0	0.0	0.0	1859.1831	5632.5367	NaN	NaN	0.7518	0.0258	0.8245	0.0217	0.0574	0.0377	0.0329
0.0	0.0	0.0	2785.1831	3389.5367	NaN	NaN	0.5489	0.0256	0.8263	0.0214	0.0565	0.0378	0.0324
0.0	0.0	0.0	2546.1831	8545.5367	NaN	NaN	0.7704	0.0253	0.8243	0.0217	0.0574	0.0383	0.033
0.0	0.0	0.0	7691.1831	5627.5367	NaN	NaN	0.4225	0.0251	0.8237	0.0218	0.0576	0.0388	0.0331
0.0	0.0	0.0	4111.1831	7546.5367	NaN	NaN	0.6473	0.0251	0.8254	0.0213	0.0575	0.0381	0.0326
0.0	0.0	0.0	2627.1831	7350.5367	NaN	NaN	0.7367	0.0248	0.8235	0.0216	0.0587	0.0383	0.0331
0.0	0.0	0.0	3939.1831	7764.5367	NaN	NaN	0.6634	0.0247	0.8244	0.0213	0.0589	0.0379	0.0328
0.0	0.0	0.0	4192.1831	8218.5367	NaN	NaN	0.6622	0.0245	0.823	0.0216	0.0593	0.0384	0.0332
0.0	0.0	0.0	5202.1831	6256.5367	NaN	NaN	0.546	0.0247	0.8249	0.0212	0.0584	0.0384	0.0325
0.0	0.0	0.0	3684.1831	7210.5367	NaN	NaN	0.6618	0.0247	0.8239	0.0214	0.0587	0.0388	0.0325
0.0	0.0	0.0	4091.1831	4072.5367	NaN	NaN	0.4989	0.0245	0.824	0.0214	0.0586	0.0391	0.0325
0.0	0.0	0.0	3801.1831	10590.5367	NaN	NaN	0.7359	0.024	0.8253	0.0212	0.0578	0.0391	0.0326
0.0	0.0	0.0	8620.1831	6843.5367	NaN	NaN	0.4426	0.0235	0.8264	0.0212	0.0566	0.0398	0.0325
0.0	0.0	0.0	4578.1831	7618.5367	NaN	NaN	0.6246	0.0232	0.8255	0.0211	0.0572	0.0398	0.0331
0.0	0.0	0.0	4355.1831	8747.5367	NaN	NaN	0.6676	0.023	0.8257	0.021	0.057	0.0401	0.0332
0.0	0.0	0.0	4494.1831	6240.5367	NaN	NaN	0.5813	0.0229	0.8262	0.0209	0.0565	0.0404	0.0332
0.0	0.0	0.0	4306.1831	2397.5367	NaN	NaN	0.3576	0.0231	0.8248	0.0212	0.0564	0.0413	0.0332
0.0	0.0	0.0	2659.1831	6355.5367	NaN	NaN	0.705	0.0232	0.8227	0.0214	0.0575	0.0418	0.0335
0.0	0.0	0.0	2355.1831	6997.5367	NaN	NaN	0.7482	0.0233	0.819	0.0218	0.0592	0.0427	0.034
0.0	0.0	0.0	4083.1831	6137.5367	NaN	NaN	0.6005	0.0232	0.817	0.0219	0.0603	0.043	0.0346
0.0	0.0	0.0	4623.1831	8574.5367	NaN	NaN	0.6497	0.0232	0.8127	0.0224	0.0626	0.0434	0.0357
0.0	0.0	0.0	3697.1831	6167.5367	NaN	NaN	0.6252	0.0229	0.8106	0.0225	0.0646	0.0432	0.0362
0.0	0.0	0.0	5672.1831	7262.5367	NaN	NaN	0.5615	0.0225	0.8104	0.0225	0.0657	0.0425	0.0364
0.0	0.0	0.0	4946.1831	6388.5367	NaN	NaN	0.5636	0.022	0.8147	0.0221	0.0647	0.0414	0.0352
0.0	0.0	0.0	5058.1831	2596.5367	NaN	NaN	0.3392	0.0216	0.8194	0.0217	0.0631	0.0404	0.0337
0.0	0.0	0.0	3160.1831	5914.5367	NaN	NaN	0.6518	0.0216	0.8231	0.0214	0.0624	0.039	0.0326
0.0	0.0	0.0	7105.1831	10234.5367	NaN	NaN	0.5902	0.0219	0.8238	0.0213	0.0626	0.0382	0.0322
0.0	0.0	0.0	2700.1831	5168.5367	NaN	NaN	0.6568	0.0241	0.8282	0.0203	0.0596	0.0368	0.0309
0.0	0.0	0.0	5298.1831	2334.5367	NaN	NaN	0.3059	0.0302	0.8249	0.0204	0.0577	0.0375	0.0293
0.0	0.0	0.0	5404.1831	6074.5367	NaN	NaN	0.5292	0.0432	0.8052	0.0206	0.0608	0.0408	0.0294
0.0	0.0	0.0	2618.1831	3989.5367	NaN	NaN	0.6038	0.0803	0.7307	0.0247	0.0856	0.0482	0.0305
0.0	0.0	0.0	1765.1831	3753.5367	NaN	NaN	0.6801	0.2755	0.4716	0.0246	0.112	0.0665	0.0498
0.0	0.0	0.0	7956.1831	2797.5367	NaN	NaN	0.2601	0.5949	0.2016	0.0181	0.0716	0.0625	0.0514
0.0	0.0	0.0	8364.1831	-1298.4633	NaN	NaN	-0.1838	0.8133	0.0673	0.0166	0.0348	0.0351	0.0329
0.0	0.0	0.0	8557.1831	-1427.4633	NaN	NaN	-0.2002	0.8877	0.034	0.0197	0.019	0.0184	0.0212
0.0	0.0	0.0	10297.1831	3787.5367	NaN	NaN	0.2689	0.8875	0.028	0.023	0.0204	0.018	0.023
0.0	0.0	0.0	8957.1831	3983.5367	NaN	NaN	0.3078	0.889	0.026	0.0237	0.0206	0.0182	0.0225
0.0	0.0	0.0	7352.1831	68.5367	NaN	NaN	0.0092	0.8886	0.0259	0.0237	0.0207	0.0186	0.0224
0.0	0.0	0.0	10451.1831	-1242.4633	NaN	NaN	-0.1349	0.8911	0.025	0.0228	0.0207	0.0188	0.0217
0.0	0.0	0.0	10804.1831	1595.5367	NaN	NaN	0.1287	0.8957	0.0232	0.0208	0.021	0.0193	0.02
0.0	0.0	0.0	9097.1831	-491.4633	NaN	NaN	-0.0571	0.8943	0.0236	0.0204	0.0215	0.0202	0.0199
0.0	0.0	0.0	10409.1831	-117.4633	NaN	NaN	-0.0114	0.8941	0.0238	0.0203	0.0214	0.0203	0.02
0.0	0.0	0.0	7858.1831	-1574.4633	NaN	NaN	-0.2506	0.8934	0.024	0.0203	0.0215	0.0204	0.0204
0.0	0.0	0.0	8911.1831	479.5367	NaN	NaN	0.0511	0.8919	0.0246	0.0204	0.0217	0.0205	0.0208
0.0	0.0	0.0	6503.1831	1273.5367	NaN	NaN	0.1638	0.8908	0.0252	0.0206	0.0218	0.0206	0.0211
0.0	0.0	0.0	12079.1831	-723.4633	NaN	NaN	-0.0637	0.8895	0.0256	0.0208	0.0219	0.0207	0.0214
0.0	0.0	0.0	8936.1831	4132.5367	NaN	NaN	0.3162	0.8893	0.0255	0.0208	0.0221	0.0207	0.0215
0.0	0.0	0.0	10323.1831	3816.5367	NaN	NaN	0.2699	0.8886	0.0259	0.0209	0.0223	0.0207	0.0216
0.0	0.0	0.0	9817.1831	-13.4633	NaN	NaN	-0.0014	0.8882	0.0259	0.0211	0.0223	0.0208	0.0217
0.0	0.0	0.0	10084.1831	1351.5367	NaN	NaN	0.1182	0.8885	0.0255	0.0211	0.0225	0.0208	0.0217
0.0	0.0	0.0	7272.1831	1404.5367	NaN	NaN	0.1619	0.8881	0.0255	0.0211	0.0227	0.0209	0.0218
0.0	0.0	0.0	7331.1831	625.5367	NaN	NaN	0.0786	0.8884	0.0251	0.0212	0.0226	0.021	0.0217
0.0	0.0	0.0	9918.1831	-451.4633	NaN	NaN	-0.0477	0.8887	0.025	0.021	0.0226	0.021	0.0218
0.0	0.0	0.0	7817.1831	-1021.4633	NaN	NaN	-0.1503	0.8888	0.0248	0.0209	0.0226	0.021	0.0218
0.0	0.0	0.0	13457.1831	84.5367	NaN	NaN	0.0062	0.8884	0.0247	0.0211	0.0229	0.0211	0.0218
0.0	0.0	0.0	9418.1831	1285.5367	NaN	NaN	0.1201	0.8885	0.0244	0.0215	0.023	0.0209	0.0217
0.0	0.0	0.0	6042.1831	1600.5367	NaN	NaN	0.2094	0.8891	0.0238	0.0215	0.0233	0.0208	0.0215
0.0	0.0	0.0	8338.1831	2455.5367	NaN	NaN	0.2275	0.89	0.0235	0.0216	0.0235	0.0202	0.0211
0.0	0.0	0.0	7368.1831	3121.5367	NaN	NaN	0.2976	0.8911	0.0234	0.0215	0.0233	0.0198	0.0209
0.0	0.0	0.0	9593.1831	885.5367	NaN	NaN	0.0845	0.8919	0.0231	0.0212	0.0233	0.0197	0.0207
0.0	0.0	0.0	4798.1831	216.5367	NaN	NaN	0.0432	0.8917	0.0234	0.0211	0.0235	0.0198	0.0205
0.0	0.0	0.0	6862.1831	2010.5367	NaN	NaN	0.2266	0.8925	0.0232	0.0209	0.0235	0.0196	0.0203
0.0	0.0	0.0	15384.1831	1785.5367	NaN	NaN	0.104	0.8919	0.0235	0.0211	0.0238	0.0194	0.0203
0.0	0.0	0.0	13302.1831	-593.4633	NaN	NaN	-0.0467	0.892	0.0239	0.0209	0.0236	0.0196	0.02
0.0	0.0	0.0	14568.1831	-206.4633	NaN	NaN	-0.0144	0.8918	0.0243	0.0209	0.0238	0.0194	0.0199
0.0	0.0	0.0	13085.1831	1497.5367	NaN	NaN	0.1027	0.8918	0.0248	0.0208	0.0241	0.0189	0.0196
0.0	0.0	0.0	5886.1831	1980.5367	NaN	NaN	0.2518	0.8915	0.0252	0.021	0.0241	0.0187	0.0194
0.0	0.0	0.0	6616.1831	2726.5367	NaN	NaN	0.2918	0.8906	0.0256	0.0214	0.0243	0.0186	0.0195
0.0	0.0	0.0	6424.1831	-328.4633	NaN	NaN	-0.0539	0.8918	0.0255	0.0211	0.0241	0.0184	0.0192
0.0	0.0	0.0	7417.1831	1735.5367	NaN	NaN	0.1896	0.8906	0.026	0.0214	0.0245	0.0182	0.0193
0.0	0.0	0.0	6912.1831	762.5367	NaN	NaN	0.0994	0.8913	0.026	0.0213	0.0241	0.0182	0.0191
0.0	0.0	0.0	7220.1831	-2137.4633	NaN	NaN	-0.3	0.8909	0.0263	0.0216	0.024	0.0182	0.0191
0.0	0.0	0.0	9205.1831	2143.5367	NaN	NaN	0.1889	0.8898	0.0267	0.0221	0.0241	0.018	0.0193
0.0	0.0	0.0	6063.1831	451.5367	NaN	NaN	0.0693	0.8896	0.0269	0.0223	0.0239	0.0182	0.0192
0.0	0.0	0.0	8364.1831	-350.4633	NaN	NaN	-0.0437	0.8887	0.0274	0.0226	0.0238	0.0182	0.0194
0.0	0.0	0.0	4995.1831	267.5367	NaN	NaN	0.0508	0.8873	0.0276	0.0231	0.0239	0.0185	0.0196
0.0	0.0	0.0	7710.1831	-487.4633	NaN	NaN	-0.0675	0.8879	0.0277	0.0229	0.0236	0.0185	0.0195
0.0	0.0	0.0	4728.1831	2091.5367	NaN	NaN	0.3067	0.8856	0.028	0.0238	0.0243	0.0186	0.0197
0.0	0.0	0.0	6457.1831	1464.5367	NaN	NaN	0.1849	0.8864	0.028	0.0236	0.0242	0.0183	0.0195
0.0	0.0	0.0	7730.1831	3756.5367	NaN	NaN	0.327	0.8865	0.0281	0.0237	0.0242	0.018	0.0195
0.0	0.0	0.0	6700.1831	2265.5367	NaN	NaN	0.2527	0.8866	0.0282	0.0235	0.0243	0.018	0.0194
0.0	0.0	0.0	7466.1831	-299.4633	NaN	NaN	-0.0418	0.8875	0.0277	0.0231	0.0241	0.0183	0.0193
0.0	0.0	0.0	7476.1831	3159.5367	NaN	NaN	0.2971	0.8867	0.0281	0.0233	0.0241	0.0184	0.0194
0.0	0.0	0.0	11104.1831	-1876.4633	NaN	NaN	-0.2034	0.8872	0.028	0.0229	0.0239	0.0186	0.0193
0.0	0.0	0.0	6256.1831	2875.5367	NaN	NaN	0.3149	0.8868	0.028	0.0229	0.0242	0.0187	0.0193
0.0	0.0	0.0	7043.1831	1198.5367	NaN	NaN	0.1454	0.8877	0.0281	0.0224	0.0241	0.0186	0.0191
0.0	0.0	0.0	9972.1831	-335.4633	NaN	NaN	-0.0348	0.8876	0.0285	0.0224	0.0241	0.0184	0.019
0.0	0.0	0.0	7915.1831	256.5367	NaN	NaN	0.0314	0.888	0.0282	0.0223	0.0242	0.0185	0.0188
0.0	0.0	0.0	7718.1831	412.5367	NaN	NaN	0.0507	0.8883	0.0281	0.0223	0.0242	0.0182	0.0189
0.0	0.0	0.0	5528.1831	1347.5367	NaN	NaN	0.196	0.8896	0.028	0.0219	0.0239	0.0181	0.0185
0.0	0.0	0.0	9048.1831	4150.5367	NaN	NaN	0.3145	0.8875	0.0282	0.0226	0.0246	0.018	0.0191
0.0	0.0	0.0	7999.1831	1884.5367	NaN	NaN	0.1907	0.8886	0.028	0.0224	0.0243	0.018	0.0187
0.0	0.0	0.0	6637.1831	3325.5367	NaN	NaN	0.3338	0.8873	0.0278	0.0229	0.0247	0.0181	0.0191
0.0	0.0	0.0	8209.1831	2575.5367	NaN	NaN	0.2388	0.8875	0.0276	0.023	0.0247	0.018	0.0193
0.0	0.0	0.0	8353.1831	-324.4633	NaN	NaN	-0.0404	0.8864	0.0275	0.0234	0.0249	0.0184	0.0193
0.0	0.0	0.0	7293.1831	1046.5367	NaN	NaN	0.1255	0.8865	0.027	0.0236	0.025	0.0186	0.0193
0.0	0.0	0.0	7290.1831	-956.4633	NaN	NaN	-0.151	0.8873	0.0264	0.0235	0.0249	0.0185	0.0194
0.0	0.0	0.0	3281.1831	3415.5367	NaN	NaN	0.51	0.8862	0.0266	0.0238	0.0252	0.0187	0.0195
0.0	0.0	0.0	6917.1831	-2098.4633	NaN	NaN	-0.3	0.8872	0.026	0.0236	0.0251	0.0188	0.0193
0.0	0.0	0.0	7493.1831	3087.5367	NaN	NaN	0.2918	0.887	0.0256	0.0237	0.0254	0.0188	0.0195
0.0	0.0	0.0	4757.1831	-38.4633	NaN	NaN	-0.0082	0.8882	0.025	0.0233	0.0253	0.0188	0.0194
0.0	0.0	0.0	9693.1831	3808.5367	NaN	NaN	0.2821	0.8886	0.0244	0.0233	0.0254	0.0187	0.0196
0.0	0.0	0.0	9749.1831	942.5367	NaN	NaN	0.0882	0.889	0.0242	0.023	0.0253	0.0188	0.0196
0.0	0.0	0.0	6565.1831	-2900.4633	NaN	NaN	-0.3	0.8899	0.0238	0.0226	0.025	0.019	0.0196
0.0	0.0	0.0	8860.1831	-201.4633	NaN	NaN	-0.0233	0.8903	0.0236	0.0224	0.025	0.0191	0.0196
0.0	0.0	0.0	8747.1831	-345.4633	NaN	NaN	-0.0411	0.8893	0.0234	0.0228	0.0254	0.0193	0.0198
0.0	0.0	0.0	8676.1831	3664.5367	NaN	NaN	0.2969	0.8896	0.0233	0.0225	0.0253	0.0195	0.0197
0.0	0.0	0.0	5329.1831	1677.5367	NaN	NaN	0.2394	0.8893	0.0231	0.0226	0.0255	0.0196	0.0198
0.0	0.0	0.0	8584.1831	2018.5367	NaN	NaN	0.1904	0.8901	0.0231	0.0222	0.0253	0.0197	0.0196
0.0	0.0	0.0	10147.1831	1381.5367	NaN	NaN	0.1198	0.8902	0.0228	0.0222	0.0255	0.0198	0.0195
0.0	0.0	0.0	7413.1831	1668.5367	NaN	NaN	0.1837	0.8908	0.0229	0.0218	0.0253	0.0198	0.0194
0.0	0.0	0.0	6841.1831	-2169.4633	NaN	NaN	-0.3	0.891	0.0228	0.0217	0.0252	0.0199	0.0194
0.0	0.0	0.0	5369.1831	703.5367	NaN	NaN	0.1159	0.8911	0.0228	0.0217	0.0252	0.02	0.0193
0.0	0.0	0.0	8067.1831	630.5367	NaN	NaN	0.0725	0.8907	0.023	0.0216	0.0253	0.0201	0.0193
0.0	0.0	0.0	5809.1831	988.5367	NaN	NaN	0.1454	0.8906	0.023	0.0216	0.0251	0.0202	0.0195
0.0	0.0	0.0	9537.1831	-1104.4633	NaN	NaN	-0.131	0.8902	0.0231	0.0217	0.0252	0.0204	0.0195
0.0	0.0	0.0	6283.1831	1152.5367	NaN	NaN	0.155	0.8901	0.0233	0.0216	0.0251	0.0205	0.0195
0.0	0.0	0.0	6852.1831	-745.4633	NaN	NaN	-0.1221	0.8897	0.0235	0.0216	0.0249	0.0207	0.0197
0.0	0.0	0.0	7138.1831	1039.5367	NaN	NaN	0.1271	0.8887	0.0237	0.0218	0.025	0.0208	0.02
0.0	0.0	0.0	4562.1831	248.5367	NaN	NaN	0.0517	0.8887	0.0239	0.0216	0.0248	0.021	0.02
0.0	0.0	0.0	6302.1831	1521.5367	NaN	NaN	0.1945	0.8879	0.0241	0.0218	0.0249	0.0212	0.0201
0.0	0.0	0.0	7597.1831	534.5367	NaN	NaN	0.0657	0.8882	0.0242	0.0215	0.0247	0.0213	0.0201
0.0	0.0	0.0	5881.1831	1004.5367	NaN	NaN	0.1459	0.8874	0.0244	0.0217	0.0247	0.0215	0.0203
0.0	0.0	0.0	7775.1831	565.5367	NaN	NaN	0.0678	0.8879	0.0245	0.0215	0.0243	0.0215	0.0203
0.0	0.0	0.0	6956.1831	424.5367	NaN	NaN	0.0575	0.8871	0.0247	0.0217	0.0245	0.0217	0.0204
0.0	0.0	0.0	5178.1831	2191.5367	NaN	NaN	0.2974	0.888	0.0246	0.0213	0.0241	0.0216	0.0204
0.0	0.0	0.0	6574.1831	455.5367	NaN	NaN	0.0648	0.8877	0.0247	0.0213	0.0241	0.0217	0.0204
0.0	0.0	0.0	7028.1831	1361.5367	NaN	NaN	0.1623	0.8878	0.0249	0.0212	0.024	0.0218	0.0204
0.0	0.0	0.0	5529.1831	-501.4633	NaN	NaN	-0.0997	0.8881	0.0248	0.021	0.0238	0.0218	0.0205
0.0	0.0	0.0	6104.1831	1072.5367	NaN	NaN	0.1494	0.888	0.0249	0.021	0.0238	0.0219	0.0204
0.0	0.0	0.0	9426.1831	417.5367	NaN	NaN	0.0424	0.888	0.025	0.0211	0.0238	0.0219	0.0203
0.0	0.0	0.0	9299.1831	3167.5367	NaN	NaN	0.2541	0.8886	0.0249	0.0209	0.0235	0.0217	0.0203
0.0	0.0	0.0	10458.1831	1021.5367	NaN	NaN	0.089	0.8885	0.0249	0.021	0.0236	0.0217	0.0203
0.0	0.0	0.0	8303.1831	963.5367	NaN	NaN	0.104	0.8885	0.025	0.021	0.0235	0.0217	0.0203
0.0	0.0	0.0	6250.1831	410.5367	NaN	NaN	0.0616	0.8889	0.0249	0.021	0.0234	0.0216	0.0202
0.0	0.0	0.0	9455.1831	414.5367	NaN	NaN	0.042	0.8881	0.0251	0.0213	0.0235	0.0217	0.0203
0.0	0.0	0.0	5731.1831	-371.4633	NaN	NaN	-0.0693	0.889	0.025	0.021	0.0232	0.0216	0.0202
0.0	0.0	0.0	6182.1831	-296.4633	NaN	NaN	-0.0504	0.8885	0.0252	0.0211	0.0233	0.0217	0.0202
0.0	0.0	0.0	8464.1831	1365.5367	NaN	NaN	0.1389	0.8889	0.0254	0.0208	0.0232	0.0216	0.02
0.0	0.0	0.0	4346.1831	-506.4633	NaN	NaN	-0.1319	0.8893	0.0255	0.0206	0.0229	0.0216	0.0201
0.0	0.0	0.0	6863.1831	113.5367	NaN	NaN	0.0163	0.8888	0.0257	0.0207	0.0231	0.0217	0.02
0.0	0.0	0.0	7508.1831	-769.4633	NaN	NaN	-0.1142	0.8894	0.0258	0.0205	0.0231	0.0215	0.0197
0.0	0.0	0.0	8321.1831	1336.5367	NaN	NaN	0.1384	0.89	0.0259	0.0203	0.0228	0.0214	0.0196
0.0	0.0	0.0	8279.1831	819.5367	NaN	NaN	0.0901	0.8896	0.026	0.0203	0.0229	0.0216	0.0197
0.0	0.0	0.0	5922.1831	-51.4633	NaN	NaN	-0.0088	0.8902	0.026	0.02	0.0226	0.0215	0.0197
0.0	0.0	0.0	10338.1831	4354.5367	NaN	NaN	0.2964	0.8889	0.0264	0.0203	0.0231	0.0216	0.0197
0.0	0.0	0.0	7788.1831	3055.5367	NaN	NaN	0.2818	0.8892	0.0264	0.0201	0.0233	0.0214	0.0195
0.0	0.0	0.0	6082.1831	1626.5367	NaN	NaN	0.211	0.8892	0.0265	0.02	0.0234	0.0215	0.0194
0.0	0.0	0.0	7187.1831	2110.5367	NaN	NaN	0.227	0.8887	0.0267	0.02	0.0237	0.0215	0.0194
0.0	0.0	0.0	7812.1831	-2655.4633	NaN	NaN	-0.3	0.8887	0.0268	0.0198	0.0237	0.0216	0.0194
0.0	0.0	0.0	4475.1831	52.5367	NaN	NaN	0.0116	0.889	0.0267	0.0196	0.0237	0.0216	0.0194
0.0	0.0	0.0	10624.1831	1956.5367	NaN	NaN	0.1555	0.8867	0.0275	0.02	0.0251	0.0217	0.019
0.0	0.0	0.0	9168.1831	3919.5367	NaN	NaN	0.2995	0.8879	0.0274	0.0197	0.025	0.0212	0.0187
0.0	0.0	0.0	9396.1831	1423.5367	NaN	NaN	0.1316	0.8871	0.0275	0.0198	0.0253	0.0215	0.0188
0.0	0.0	0.0	8733.1831	1039.5367	NaN	NaN	0.1064	0.887	0.0277	0.0198	0.0257	0.0214	0.0185
0.0	0.0	0.0	6761.1831	-118.4633	NaN	NaN	-0.0178	0.886	0.0282	0.0198	0.026	0.0216	0.0185
0.0	0.0	0.0	9797.1831	2782.5367	NaN	NaN	0.2212	0.8858	0.028	0.0199	0.0261	0.0216	0.0186
0.0	0.0	0.0	8312.1831	-1016.4633	NaN	NaN	-0.1393	0.8866	0.028	0.0196	0.0259	0.0216	0.0183
0.0	0.0	0.0	5668.1831	2126.5367	NaN	NaN	0.2728	0.8866	0.0283	0.0195	0.0261	0.0215	0.0181
0.0	0.0	0.0	9545.1831	1834.5367	NaN	NaN	0.1612	0.8859	0.0286	0.0195	0.0265	0.0215	0.018
0.0	0.0	0.0	9586.1831	2852.5367	NaN	NaN	0.2293	0.8857	0.0289	0.0196	0.0264	0.0213	0.018
0.0	0.0	0.0	4782.1831	-1701.4633	NaN	NaN	-0.3	0.8862	0.0284	0.0197	0.0263	0.0214	0.0181
0.0	0.0	0.0	10300.1831	-725.4633	NaN	NaN	-0.0758	0.8887	0.0281	0.0193	0.0255	0.0208	0.0176
0.0	0.0	0.0	10530.1831	2365.5367	NaN	NaN	0.1834	0.8866	0.0288	0.0197	0.0262	0.0209	0.0178
0.0	0.0	0.0	6896.1831	604.5367	NaN	NaN	0.0806	0.8871	0.0283	0.0198	0.0262	0.0208	0.0178
0.0	0.0	0.0	6642.1831	3954.5367	NaN	NaN	0.3732	0.8875	0.0283	0.0198	0.0263	0.0205	0.0176
0.0	0.0	0.0	9716.1831	3286.5367	NaN	NaN	0.2528	0.8869	0.0284	0.02	0.0264	0.0204	0.0178
0.0	0.0	0.0	8598.1831	-2069.4633	NaN	NaN	-0.3	0.8873	0.0278	0.0203	0.0262	0.0204	0.018
0.0	0.0	0.0	8512.1831	2275.5367	NaN	NaN	0.2109	0.8886	0.0274	0.0202	0.0258	0.0201	0.0178
0.0	0.0	0.0	7348.1831	421.5367	NaN	NaN	0.0543	0.8885	0.0273	0.0204	0.0258	0.02	0.018
0.0	0.0	0.0	13578.1831	-347.4633	NaN	NaN	-0.0263	0.8885	0.0271	0.0205	0.0258	0.02	0.0181
0.0	0.0	0.0	6852.1831	3249.5367	NaN	NaN	0.3217	0.8882	0.0269	0.0209	0.0261	0.0198	0.0181
0.0	0.0	0.0	8578.1831	1996.5367	NaN	NaN	0.1888	0.8879	0.0271	0.021	0.0262	0.0197	0.0182
0.0	0.0	0.0	9313.1831	807.5367	NaN	NaN	0.0798	0.8877	0.027	0.0211	0.0264	0.0196	0.0183
0.0	0.0	0.0	8880.1831	1827.5367	NaN	NaN	0.1707	0.8866	0.0272	0.0213	0.0268	0.0196	0.0185
0.0	0.0	0.0	6239.1831	1564.5367	NaN	NaN	0.2005	0.8871	0.027	0.0213	0.0266	0.0195	0.0184
0.0	0.0	0.0	6885.1831	68.5367	NaN	NaN	0.0099	0.8873	0.027	0.0213	0.0265	0.0195	0.0184
0.0	0.0	0.0	9308.1831	2614.5367	NaN	NaN	0.2193	0.887	0.0271	0.0213	0.0265	0.0195	0.0185
0.0	0.0	0.0	7476.1831	-3411.4633	NaN	NaN	-0.3	0.8879	0.0266	0.0211	0.0261	0.0196	0.0186
0.0	0.0	0.0	4869.1831	1174.5367	NaN	NaN	0.1943	0.8877	0.0268	0.0212	0.0261	0.0196	0.0186
0.0	0.0	0.0	8081.1831	798.5367	NaN	NaN	0.0899	0.8874	0.027	0.0213	0.0263	0.0195	0.0185
0.0	0.0	0.0	9588.1831	1109.5367	NaN	NaN	0.1037	0.8878	0.0269	0.0212	0.026	0.0195	0.0186
0.0	0.0	0.0	9864.1831	-176.4633	NaN	NaN	-0.0182	0.8888	0.0264	0.0209	0.0255	0.0196	0.0188
0.0	0.0	0.0	10198.1831	-801.4633	NaN	NaN	-0.0853	0.8888	0.0264	0.0209	0.0253	0.0198	0.0188
0.0	0.0	0.0	8636.1831	545.5367	NaN	NaN	0.0594	0.8883	0.0266	0.021	0.0254	0.0199	0.0189
0.0	0.0	0.0	7089.1831	3928.5367	NaN	NaN	0.3566	0.8884	0.0266	0.0208	0.0255	0.0198	0.0188
0.0	0.0	0.0	9302.1831	950.5367	NaN	NaN	0.0927	0.8889	0.0264	0.0206	0.0253	0.0199	0.019
0.0	0.0	0.0	7031.1831	599.5367	NaN	NaN	0.0786	0.8883	0.0266	0.0206	0.0252	0.0202	0.0191
0.0	0.0	0.0	6031.1831	-1586.4633	NaN	NaN	-0.3	0.8888	0.0264	0.0204	0.025	0.0203	0.0192
0.0	0.0	0.0	8119.1831	1676.5367	NaN	NaN	0.1711	0.8884	0.0265	0.0203	0.0248	0.0205	0.0194
0.0	0.0	0.0	7308.1831	887.5367	NaN	NaN	0.1083	0.8882	0.0266	0.0202	0.0247	0.0207	0.0196
0.0	0.0	0.0	6968.1831	894.5367	NaN	NaN	0.1138	0.8885	0.0262	0.0201	0.0246	0.0208	0.0197
0.0	0.0	0.0	8387.1831	1504.5367	NaN	NaN	0.1521	0.8885	0.026	0.0202	0.0247	0.0209	0.0198
0.0	0.0	0.0	11357.1831	2433.5367	NaN	NaN	0.1765	0.8892	0.0255	0.0201	0.0247	0.0208	0.0198
0.0	0.0	0.0	7088.1831	-2769.4633	NaN	NaN	-0.3	0.8903	0.0245	0.0198	0.0244	0.021	0.02
0.0	0.0	0.0	9422.1831	765.5367	NaN	NaN	0.0751	0.8885	0.025	0.0201	0.025	0.0214	0.0201
0.0	0.0	0.0	7384.1831	371.5367	NaN	NaN	0.0479	0.8899	0.0244	0.0197	0.0246	0.0213	0.0201
0.0	0.0	0.0	8546.1831	1139.5367	NaN	NaN	0.1177	0.8891	0.0243	0.0199	0.0248	0.0216	0.0204
0.0	0.0	0.0	8364.1831	3818.5367	NaN	NaN	0.3134	0.8889	0.0243	0.0198	0.0249	0.0217	0.0204
0.0	0.0	0.0	7971.1831	-907.4633	NaN	NaN	-0.1285	0.8893	0.024	0.0198	0.0246	0.0217	0.0206
0.0	0.0	0.0	11875.1831	4125.5367	NaN	NaN	0.2578	0.8892	0.024	0.0199	0.0247	0.0216	0.0206
0.0	0.0	0.0	10075.1831	-249.4633	NaN	NaN	-0.0254	0.8896	0.0237	0.02	0.0242	0.0217	0.0208
0.0	0.0	0.0	7336.1831	-984.4633	NaN	NaN	-0.155	0.8898	0.0237	0.0201	0.024	0.0216	0.0208
0.0	0.0	0.0	9891.1831	2525.5367	NaN	NaN	0.2034	0.8899	0.0238	0.0201	0.024	0.0215	0.0207
0.0	0.0	0.0	8076.1831	1167.5367	NaN	NaN	0.1263	0.8904	0.0237	0.0201	0.0238	0.0213	0.0206
0.0	0.0	0.0	9835.1831	974.5367	NaN	NaN	0.0902	0.8899	0.0238	0.0204	0.0238	0.0215	0.0206
0.0	0.0	0.0	9822.1831	-402.4633	NaN	NaN	-0.0427	0.8911	0.0237	0.0203	0.0236	0.0211	0.0202
0.0	0.0	0.0	7799.1831	1896.5367	NaN	NaN	0.1956	0.8917	0.0236	0.0203	0.0235	0.0208	0.0201
0.0	0.0	0.0	9521.1831	672.5367	NaN	NaN	0.066	0.8915	0.0236	0.0204	0.0234	0.021	0.0201
0.0	0.0	0.0	7631.1831	-2460.4633	NaN	NaN	-0.3	0.8922	0.0234	0.0202	0.0234	0.0209	0.0199
0.0	0.0	0.0	8371.1831	1650.5367	NaN	NaN	0.1647	0.8927	0.0233	0.0201	0.0233	0.0208	0.0198
0.0	0.0	0.0	7322.1831	-688.4633	NaN	NaN	-0.1038	0.8936	0.023	0.0199	0.0232	0.0206	0.0197
0.0	0.0	0.0	11568.1831	1002.5367	NaN	NaN	0.0798	0.8942	0.0228	0.0198	0.0231	0.0204	0.0197
0.0	0.0	0.0	7342.1831	-134.4633	NaN	NaN	-0.0187	0.8948	0.0227	0.0197	0.023	0.0203	0.0195
0.0	0.0	0.0	8070.1831	780.5367	NaN	NaN	0.0882	0.8956	0.0224	0.0195	0.0228	0.0202	0.0195
0.0	0.0	0.0	11043.1831	2269.5367	NaN	NaN	0.1705	0.8959	0.0223	0.0193	0.0227	0.0203	0.0195
0.0	0.0	0.0	8911.1831	1230.5367	NaN	NaN	0.1213	0.8963	0.0221	0.0191	0.0226	0.0203	0.0195
0.0	0.0	0.0	9203.1831	-141.4633	NaN	NaN	-0.0156	0.8963	0.022	0.0191	0.0225	0.0204	0.0196
0.0	0.0	0.0	7192.1831	3870.5367	NaN	NaN	0.3499	0.8958	0.0221	0.0191	0.0226	0.0207	0.0197
0.0	0.0	0.0	9299.1831	3865.5367	NaN	NaN	0.2936	0.8955	0.0221	0.0192	0.0225	0.0209	0.0198
0.0	0.0	0.0	8869.1831	1131.5367	NaN	NaN	0.1131	0.8956	0.0221	0.0192	0.0224	0.0209	0.0199
0.0	0.0	0.0	7938.1831	388.5367	NaN	NaN	0.0467	0.8957	0.022	0.0192	0.0222	0.021	0.0198
0.0	0.0	0.0	13324.1831	386.5367	NaN	NaN	0.0282	0.894	0.0224	0.0195	0.0225	0.0215	0.02
0.0	0.0	0.0	6445.1831	2882.5367	NaN	NaN	0.309	0.8939	0.0225	0.0195	0.0225	0.0215	0.0201
0.0	0.0	0.0	8671.1831	999.5367	NaN	NaN	0.1034	0.8934	0.0227	0.0196	0.0225	0.0217	0.0201
0.0	0.0	0.0	10897.1831	1485.5367	NaN	NaN	0.12	0.8921	0.0231	0.0198	0.0228	0.022	0.0202
0.0	0.0	0.0	6559.1831	2035.5367	NaN	NaN	0.2368	0.8915	0.0234	0.0199	0.023	0.022	0.0202
0.0	0.0	0.0	8104.1831	1086.5367	NaN	NaN	0.1182	0.891	0.0237	0.0199	0.023	0.0221	0.0202
0.0	0.0	0.0	11071.1831	289.5367	NaN	NaN	0.0255	0.8896	0.0242	0.0201	0.0234	0.0224	0.0202
0.0	0.0	0.0	9778.1831	96.5367	NaN	NaN	0.0098	0.8889	0.0248	0.0201	0.0237	0.0224	0.0201
0.0	0.0	0.0	9115.1831	372.5367	NaN	NaN	0.0393	0.8889	0.0251	0.02	0.0237	0.0224	0.02
0.0	0.0	0.0	8178.1831	-411.4633	NaN	NaN	-0.053	0.8881	0.0257	0.02	0.0239	0.0225	0.0199
0.0	0.0	0.0	6679.1831	-779.4633	NaN	NaN	-0.1321	0.8881	0.0259	0.0199	0.0239	0.0224	0.0198
0.0	0.0	0.0	6613.1831	124.5367	NaN	NaN	0.0185	0.8889	0.0258	0.0197	0.0237	0.0223	0.0196
0.0	0.0	0.0	9971.1831	-1557.4633	NaN	NaN	-0.1851	0.8881	0.0261	0.0198	0.0238	0.0226	0.0196
0.0	0.0	0.0	7851.1831	879.5367	NaN	NaN	0.1007	0.8874	0.0266	0.0198	0.0239	0.0227	0.0196
0.0	0.0	0.0	8117.1831	4051.5367	NaN	NaN	0.3329	0.8872	0.0269	0.0198	0.0241	0.0225	0.0194
0.0	0.0	0.0	10804.1831	3377.5367	NaN	NaN	0.2382	0.8879	0.0269	0.0198	0.0239	0.0222	0.0193
0.0	0.0	0.0	7767.1831	-1654.4633	NaN	NaN	-0.2707	0.8893	0.0264	0.0195	0.0236	0.022	0.0193
0.0	0.0	0.0	5639.1831	524.5367	NaN	NaN	0.0851	0.89	0.0261	0.0194	0.0235	0.0219	0.0191
0.0	0.0	0.0	8071.1831	217.5367	NaN	NaN	0.0262	0.8907	0.0259	0.0194	0.0233	0.0217	0.0191
0.0	0.0	0.0	7420.1831	1576.5367	NaN	NaN	0.1752	0.8913	0.0256	0.0194	0.0232	0.0214	0.0191
0.0	0.0	0.0	7346.1831	1491.5367	NaN	NaN	0.1688	0.8929	0.0249	0.0192	0.0228	0.0212	0.019
0.0	0.0	0.0	10964.1831	3862.5367	NaN	NaN	0.2605	0.8933	0.0246	0.0194	0.0226	0.0211	0.019
0.0	0.0	0.0	9649.1831	1184.5367	NaN	NaN	0.1093	0.8941	0.0241	0.0195	0.0224	0.0208	0.0191
0.0	0.0	0.0	7823.1831	-251.4633	NaN	NaN	-0.0332	0.8952	0.0236	0.0194	0.022	0.0207	0.0191
0.0	0.0	0.0	8984.1831	2202.5367	NaN	NaN	0.1969	0.8955	0.0232	0.0196	0.0218	0.0207	0.0192
0.0	0.0	0.0	7468.1831	484.5367	NaN	NaN	0.0609	0.8963	0.0227	0.0197	0.0213	0.0206	0.0194
0.0	0.0	0.0	5798.1831	-651.4633	NaN	NaN	-0.1266	0.8961	0.0225	0.0199	0.0212	0.0208	0.0196
0.0	0.0	0.0	6860.1831	1611.5367	NaN	NaN	0.1902	0.8948	0.0227	0.0203	0.0214	0.0211	0.0198
0.0	0.0	0.0	9559.1831	-1500.4633	NaN	NaN	-0.1862	0.8947	0.0226	0.0205	0.0212	0.0211	0.02
0.0	0.0	0.0	7041.1831	-1324.4633	NaN	NaN	-0.2317	0.8947	0.0224	0.0203	0.0212	0.0213	0.0201
0.0	0.0	0.0	10115.1831	4.5367	NaN	NaN	0.0004	0.8929	0.0226	0.0209	0.0215	0.0218	0.0203
0.0	0.0	0.0	7816.1831	4541.5367	NaN	NaN	0.3675	0.892	0.0227	0.0212	0.0217	0.0218	0.0205
0.0	0.0	0.0	7082.1831	864.5367	NaN	NaN	0.1088	0.8921	0.0228	0.0209	0.0217	0.022	0.0205
0.0	0.0	0.0	10192.1831	878.5367	NaN	NaN	0.0794	0.8901	0.0234	0.0211	0.0226	0.0222	0.0206
0.0	0.0	0.0	7456.1831	2778.5367	NaN	NaN	0.2715	0.8899	0.0238	0.0208	0.023	0.022	0.0205
0.0	0.0	0.0	10020.1831	272.5367	NaN	NaN	0.0265	0.8884	0.0246	0.0207	0.0238	0.0221	0.0205
0.0	0.0	0.0	8847.1831	3605.5367	NaN	NaN	0.2895	0.888	0.0253	0.0202	0.0243	0.0219	0.0203
0.0	0.0	0.0	8387.1831	-969.4633	NaN	NaN	-0.1307	0.8876	0.0262	0.0198	0.0245	0.022	0.02
0.0	0.0	0.0	8508.1831	485.5367	NaN	NaN	0.054	0.8873	0.0271	0.0196	0.0253	0.0215	0.0193
0.0	0.0	0.0	10985.1831	763.5367	NaN	NaN	0.065	0.8842	0.029	0.0202	0.0282	0.0203	0.0182
0.0	0.0	0.0	9791.1831	4077.5367	NaN	NaN	0.294	0.8836	0.0307	0.0202	0.0303	0.0185	0.0166
0.0	0.0	0.0	7642.1831	4185.5367	NaN	NaN	0.3539	0.881	0.0332	0.0205	0.0328	0.0171	0.0155
0.0	0.0	0.0	7845.1831	1006.5367	NaN	NaN	0.1137	0.8771	0.0359	0.021	0.0363	0.0152	0.0144
0.0	0.0	0.0	6566.1831	7125.5367	NaN	NaN	0.5204	0.8771	0.037	0.0208	0.0384	0.0137	0.0131
0.0	0.0	0.0	10224.1831	2167.5367	NaN	NaN	0.1749	0.878	0.0376	0.0202	0.0393	0.0128	0.0121
0.0	0.0	0.0	8433.1831	1803.5367	NaN	NaN	0.1762	0.8774	0.0397	0.0195	0.0397	0.0125	0.0112
0.0	0.0	0.0	9308.1831	545.5367	NaN	NaN	0.0554	0.8759	0.0414	0.0191	0.0408	0.0125	0.0105
0.0	0.0	0.0	7403.1831	1179.5367	NaN	NaN	0.1374	0.8727	0.0428	0.0192	0.0429	0.0124	0.01
0.0	0.0	0.0	8191.1831	-1048.4633	NaN	NaN	-0.1468	0.8713	0.0431	0.0193	0.0444	0.0122	0.0097
0.0	0.0	0.0	7117.1831	102.5367	NaN	NaN	0.0142	0.8653	0.0443	0.0198	0.0484	0.0125	0.0096
0.0	0.0	0.0	9088.1831	-44.4633	NaN	NaN	-0.0049	0.8637	0.0445	0.0198	0.0501	0.0125	0.0094
0.0	0.0	0.0	10482.1831	1739.5367	NaN	NaN	0.1423	0.8596	0.0453	0.02	0.053	0.0126	0.0095
0.0	0.0	0.0	5369.1831	443.5367	NaN	NaN	0.0763	0.8592	0.0451	0.0202	0.0529	0.0129	0.0097
0.0	0.0	0.0	9527.1831	1108.5367	NaN	NaN	0.1042	0.8615	0.0445	0.0198	0.0519	0.0129	0.0094
0.0	0.0	0.0	8173.1831	-6.4633	NaN	NaN	-0.0008	0.8601	0.0448	0.0199	0.0524	0.0131	0.0097
0.0	0.0	0.0	11959.1831	553.5367	NaN	NaN	0.0442	0.8628	0.0442	0.0195	0.0511	0.013	0.0095
0.0	0.0	0.0	8687.1831	999.5367	NaN	NaN	0.1032	0.8605	0.0443	0.0199	0.0523	0.0135	0.0096
0.0	0.0	0.0	12040.1831	1695.5367	NaN	NaN	0.1234	0.8616	0.044	0.0196	0.0519	0.0133	0.0096
0.0	0.0	0.0	9991.1831	1.5367	NaN	NaN	0.0002	0.8629	0.0434	0.0198	0.0508	0.0134	0.0097
0.0	0.0	0.0	11128.1831	2121.5367	NaN	NaN	0.1601	0.8623	0.0434	0.0199	0.0513	0.0134	0.0097
0.0	0.0	0.0	12201.1831	2637.5367	NaN	NaN	0.1777	0.8621	0.0437	0.0197	0.0515	0.0132	0.0098
0.0	0.0	0.0	7720.1831	2984.5367	NaN	NaN	0.2788	0.8622	0.0436	0.0197	0.0514	0.0132	0.0099
0.0	0.0	0.0	12760.1831	1366.5367	NaN	NaN	0.0967	0.8611	0.044	0.0197	0.0521	0.0133	0.0098
0.0	0.0	0.0	9764.1831	2440.5367	NaN	NaN	0.2	0.8573	0.0451	0.0199	0.0541	0.0133	0.0102
0.0	0.0	0.0	7920.1831	2956.5367	NaN	NaN	0.2718	0.8567	0.0456	0.0199	0.0544	0.0133	0.0101
0.0	0.0	0.0	10449.1831	-2418.4633	NaN	NaN	-0.3	0.8563	0.0459	0.0199	0.0543	0.0135	0.0101
0.0	0.0	0.0	9542.1831	-1364.4633	NaN	NaN	-0.1669	0.8579	0.0455	0.0198	0.0538	0.0133	0.0099
0.0	0.0	0.0	6268.1831	521.5367	NaN	NaN	0.0768	0.8535	0.0466	0.0203	0.0559	0.0137	0.01
0.0	0.0	0.0	8281.1831	4474.5367	NaN	NaN	0.3508	0.8553	0.0462	0.0198	0.0556	0.0133	0.0098
0.0	0.0	0.0	6978.1831	-2844.4633	NaN	NaN	-0.3	0.8529	0.0468	0.0201	0.0568	0.0135	0.0099
0.0	0.0	0.0	10590.1831	-31.4633	NaN	NaN	-0.003	0.8504	0.0477	0.0201	0.0583	0.0136	0.0099
0.0	0.0	0.0	8293.1831	1138.5367	NaN	NaN	0.1207	0.8504	0.0478	0.02	0.0584	0.0134	0.01
0.0	0.0	0.0	7238.1831	2547.5367	NaN	NaN	0.2603	0.8489	0.0483	0.0199	0.0593	0.0133	0.0102
0.0	0.0	0.0	9355.1831	-71.4633	NaN	NaN	-0.0077	0.8476	0.0488	0.0201	0.0597	0.0136	0.0103
0.0	0.0	0.0	8515.1831	1928.5367	NaN	NaN	0.1847	0.8466	0.0494	0.0201	0.0601	0.0135	0.0104
0.0	0.0	0.0	6488.1831	-642.4633	NaN	NaN	-0.1099	0.8494	0.0488	0.0199	0.0583	0.0133	0.0102
0.0	0.0	0.0	7860.1831	63.5367	NaN	NaN	0.008	0.8455	0.0499	0.0201	0.0606	0.0133	0.0105
0.0	0.0	0.0	7279.1831	2285.5367	NaN	NaN	0.239	0.8457	0.0503	0.02	0.0603	0.0132	0.0105
0.0	0.0	0.0	7446.1831	-254.4633	NaN	NaN	-0.0354	0.843	0.0511	0.0202	0.0615	0.0134	0.0107
0.0	0.0	0.0	9075.1831	6286.5367	NaN	NaN	0.4092	0.8423	0.0513	0.0202	0.0622	0.0133	0.0108
0.0	0.0	0.0	5757.1831	3574.5367	NaN	NaN	0.3831	0.8393	0.0518	0.0206	0.0637	0.0135	0.0112
0.0	0.0	0.0	7625.1831	4269.5367	NaN	NaN	0.3589	0.8412	0.0515	0.0205	0.0624	0.0135	0.0108
0.0	0.0	0.0	7790.1831	241.5367	NaN	NaN	0.0301	0.8406	0.0514	0.021	0.0624	0.0138	0.0109
0.0	0.0	0.0	9817.1831	507.5367	NaN	NaN	0.0492	0.8436	0.0506	0.0208	0.061	0.0134	0.0107
0.0	0.0	0.0	9012.1831	-431.4633	NaN	NaN	-0.0503	0.8436	0.0505	0.0211	0.0608	0.0136	0.0105
0.0	0.0	0.0	8698.1831	3671.5367	NaN	NaN	0.2968	0.8452	0.0498	0.0209	0.0606	0.0131	0.0105
0.0	0.0	0.0	10652.1831	-183.4633	NaN	NaN	-0.0175	0.844	0.05	0.0211	0.061	0.0133	0.0105
0.0	0.0	0.0	13074.1831	2138.5367	NaN	NaN	0.1406	0.8433	0.05	0.0211	0.0618	0.0131	0.0106
0.0	0.0	0.0	13313.1831	606.5367	NaN	NaN	0.0436	0.8436	0.0499	0.0211	0.0614	0.013	0.0109
0.0	0.0	0.0	7580.1831	642.5367	NaN	NaN	0.0781	0.8429	0.0504	0.021	0.0617	0.0128	0.0111
0.0	0.0	0.0	10993.1831	734.5367	NaN	NaN	0.0626	0.8408	0.0508	0.0214	0.0625	0.0129	0.0116
0.0	0.0	0.0	6887.1831	2423.5367	NaN	NaN	0.2603	0.8381	0.0516	0.0218	0.0635	0.013	0.012
0.0	0.0	0.0	6810.1831	1321.5367	NaN	NaN	0.1625	0.8414	0.0508	0.0216	0.0616	0.0126	0.0121
0.0	0.0	0.0	7042.1831	3061.5367	NaN	NaN	0.303	0.8394	0.051	0.022	0.0623	0.0127	0.0124
0.0	0.0	0.0	7137.1831	960.5367	NaN	NaN	0.1186	0.8388	0.0512	0.0223	0.0623	0.0126	0.0128
0.0	0.0	0.0	7240.1831	5413.5367	NaN	NaN	0.4278	0.8383	0.0518	0.0228	0.0614	0.0125	0.0131
0.0	0.0	0.0	7162.1831	-1192.4633	NaN	NaN	-0.1998	0.8366	0.053	0.0239	0.0605	0.0129	0.0132
0.0	0.0	0.0	13025.1831	2953.5367	NaN	NaN	0.1848	0.8352	0.0533	0.0243	0.061	0.0126	0.0136
0.0	0.0	0.0	7888.1831	2054.5367	NaN	NaN	0.2066	0.8314	0.0551	0.0255	0.0612	0.0126	0.0142
0.0	0.0	0.0	6945.1831	-207.4633	NaN	NaN	-0.0308	0.8304	0.0563	0.0264	0.06	0.0126	0.0142
0.0	0.0	0.0	8142.1831	-651.4633	NaN	NaN	-0.087	0.8303	0.0563	0.0266	0.0599	0.0123	0.0146
0.0	0.0	0.0	9473.1831	1934.5367	NaN	NaN	0.1696	0.8318	0.0553	0.026	0.0602	0.0116	0.0152
0.0	0.0	0.0	9416.1831	-802.4633	NaN	NaN	-0.0932	0.8322	0.0553	0.0261	0.06	0.0112	0.0152
0.0	0.0	0.0	10508.1831	83.5367	NaN	NaN	0.0079	0.8325	0.0551	0.0259	0.0603	0.0109	0.0152
0.0	0.0	0.0	7066.1831	565.5367	NaN	NaN	0.0741	0.8328	0.055	0.0261	0.0604	0.0105	0.0153
0.0	0.0	0.0	10791.1831	476.5367	NaN	NaN	0.0423	0.8358	0.0541	0.0258	0.0591	0.01	0.0151
0.0	0.0	0.0	7898.1831	2848.5367	NaN	NaN	0.2651	0.8354	0.0538	0.0267	0.0589	0.01	0.0152
0.0	0.0	0.0	7090.1831	-1853.4633	NaN	NaN	-0.3	0.8387	0.0528	0.0266	0.0571	0.0099	0.015
0.0	0.0	0.0	5426.1831	-104.4633	NaN	NaN	-0.0196	0.8426	0.0517	0.0265	0.0548	0.0097	0.0147
0.0	0.0	0.0	9044.1831	1014.5367	NaN	NaN	0.1009	0.8458	0.0506	0.0257	0.0534	0.0096	0.0148
0.0	0.0	0.0	8860.1831	791.5367	NaN	NaN	0.082	0.8476	0.05	0.0255	0.0525	0.0098	0.0147
0.0	0.0	0.0	6407.1831	1733.5367	NaN	NaN	0.2129	0.8525	0.0487	0.0247	0.0504	0.0097	0.0141
0.0	0.0	0.0	5495.1831	2388.5367	NaN	NaN	0.303	0.8514	0.0489	0.0248	0.051	0.0098	0.014
0.0	0.0	0.0	10231.1831	499.5367	NaN	NaN	0.0466	0.8524	0.0489	0.0245	0.0505	0.0097	0.0139
0.0	0.0	0.0	8937.1831	197.5367	NaN	NaN	0.0216	0.8498	0.0496	0.0253	0.0513	0.0099	0.014
0.0	0.0	0.0	9792.1831	2051.5367	NaN	NaN	0.1732	0.8499	0.0498	0.0253	0.0514	0.0097	0.014
0.0	0.0	0.0	8818.1831	-666.4633	NaN	NaN	-0.0818	0.8506	0.0497	0.0254	0.0511	0.0093	0.0139
0.0	0.0	0.0	5236.1831	67.5367	NaN	NaN	0.0127	0.8515	0.0499	0.0256	0.0503	0.0092	0.0135
0.0	0.0	0.0	7664.1831	-983.4633	NaN	NaN	-0.1472	0.8476	0.0515	0.0258	0.0519	0.0094	0.0138
0.0	0.0	0.0	6953.1831	1624.5367	NaN	NaN	0.1894	0.8477	0.052	0.025	0.052	0.0093	0.014
0.0	0.0	0.0	8528.1831	1435.5367	NaN	NaN	0.1441	0.8474	0.0525	0.0252	0.0517	0.0094	0.0138
0.0	0.0	0.0	8880.1831	1792.5367	NaN	NaN	0.168	0.8479	0.0522	0.0253	0.0517	0.0095	0.0135
0.0	0.0	0.0	5080.1831	-1130.4633	NaN	NaN	-0.2862	0.8525	0.0505	0.0247	0.0505	0.0091	0.0128
0.0	0.0	0.0	5218.1831	2678.5367	NaN	NaN	0.3392	0.8532	0.0497	0.0246	0.0511	0.0089	0.0124
0.0	0.0	0.0	7848.1831	728.5367	NaN	NaN	0.0849	0.856	0.0495	0.0247	0.0492	0.0088	0.0118
0.0	0.0	0.0	5247.1831	925.5367	NaN	NaN	0.1499	0.8595	0.0489	0.0244	0.0472	0.0089	0.0111
0.0	0.0	0.0	6802.1831	1396.5367	NaN	NaN	0.1703	0.8598	0.0476	0.0247	0.0479	0.0092	0.0109
0.0	0.0	0.0	10989.1831	4869.5367	NaN	NaN	0.3071	0.8616	0.0461	0.0236	0.0486	0.0092	0.011
0.0	0.0	0.0	8696.1831	-516.4633	NaN	NaN	-0.0631	0.8575	0.048	0.0246	0.049	0.0098	0.0112
0.0	0.0	0.0	7828.1831	-1390.4633	NaN	NaN	-0.216	0.8604	0.048	0.0249	0.0458	0.0102	0.0107
0.0	0.0	0.0	6272.1831	-2351.4633	NaN	NaN	-0.3	0.861	0.0469	0.0261	0.045	0.0104	0.0106
0.0	0.0	0.0	9283.1831	1783.5367	NaN	NaN	0.1612	0.8529	0.0489	0.0273	0.0493	0.0103	0.0114
0.0	0.0	0.0	9002.1831	-724.4633	NaN	NaN	-0.0875	0.8428	0.0521	0.0281	0.0532	0.0106	0.0132
0.0	0.0	0.0	8097.1831	2267.5367	NaN	NaN	0.2188	0.8398	0.0525	0.0269	0.0545	0.0111	0.0152
0.0	0.0	0.0	8884.1831	2752.5367	NaN	NaN	0.2365	0.8389	0.0526	0.0274	0.0522	0.0124	0.0165
0.0	0.0	0.0	-702.8169	654.5367	NaN	NaN	-0.3	0.852	0.0533	0.0266	0.0393	0.0144	0.0145
0.0	0.0	0.0	-3535.8169	578.5367	NaN	NaN	-0.1956	0.8684	0.0426	0.025	0.0317	0.0172	0.0151
0.0	0.0	0.0	-4703.8169	-2410.4633	NaN	NaN	0.3388	0.8826	0.0348	0.0222	0.0269	0.0179	0.0157
0.0	0.0	0.0	-3187.8169	1226.5367	NaN	NaN	-0.3	0.8787	0.0363	0.0224	0.0293	0.0182	0.0151
0.0	0.0	0.0	-4863.8169	2058.5367	NaN	NaN	-0.3	0.8771	0.0369	0.0235	0.0325	0.0163	0.0137
0.0	0.0	0.0	7493.1831	-1297.4633	NaN	NaN	-0.2094	0.85	0.0465	0.0298	0.0439	0.0157	0.0142
0.0	0.0	0.0	5171.1831	1583.5367	NaN	NaN	0.2344	0.837	0.0528	0.031	0.0484	0.016	0.0148
0.0	0.0	0.0	7927.1831	2863.5367	NaN	NaN	0.2654	0.8436	0.0515	0.0293	0.0442	0.0165	0.0149
0.0	0.0	0.0	3590.1831	312.5367	NaN	NaN	0.0801	0.8574	0.0461	0.0267	0.0382	0.0169	0.0147
0.0	0.0	0.0	5917.1831	1858.5367	NaN	NaN	0.239	0.8583	0.0452	0.0265	0.0374	0.0174	0.0152
0.0	0.0	0.0	5989.1831	-2632.4633	NaN	NaN	-0.3	0.8623	0.0424	0.0261	0.0369	0.0172	0.0151
0.0	0.0	0.0	2682.1831	1264.5367	NaN	NaN	0.3204	0.8574	0.0432	0.0273	0.0396	0.0172	0.0153
0.0	0.0	0.0	7459.1831	1572.5367	NaN	NaN	0.1741	0.8538	0.0434	0.0283	0.0415	0.0173	0.0157
0.0	0.0	0.0	7204.1831	858.5367	NaN	NaN	0.1065	0.8557	0.0424	0.0281	0.0407	0.0173	0.0158
0.0	0.0	0.0	4908.1831	-359.4633	NaN	NaN	-0.079	0.8593	0.0408	0.0277	0.0388	0.0173	0.016
0.0	0.0	0.0	4401.1831	2388.5367	NaN	NaN	0.3518	0.8582	0.0407	0.0284	0.039	0.0174	0.0162
0.0	0.0	0.0	7787.1831	-1729.4633	NaN	NaN	-0.2855	0.8555	0.0421	0.029	0.0396	0.0175	0.0164
0.0	0.0	0.0	3355.1831	-776.4633	NaN	NaN	-0.3	0.8569	0.0421	0.0284	0.039	0.0175	0.0161
0.0	0.0	0.0	7295.1831	-87.4633	NaN	NaN	-0.0121	0.8485	0.0452	0.0295	0.0423	0.0182	0.0163
0.0	0.0	0.0	5249.1831	524.5367	NaN	NaN	0.0908	0.8415	0.049	0.03	0.0447	0.0185	0.0164
0.0	0.0	0.0	3116.1831	-57.4633	NaN	NaN	-0.0188	0.8456	0.0477	0.0289	0.0428	0.0187	0.0164
0.0	0.0	0.0	9794.1831	1204.5367	NaN	NaN	0.1095	0.8393	0.0497	0.0299	0.0448	0.0193	0.017
0.0	0.0	0.0	5994.1831	-2100.4633	NaN	NaN	-0.3	0.8457	0.0472	0.0286	0.0425	0.019	0.017
0.0	0.0	0.0	6976.1831	652.5367	NaN	NaN	0.0855	0.8387	0.0492	0.0295	0.0458	0.0194	0.0175
0.0	0.0	0.0	9098.1831	1806.5367	NaN	NaN	0.1657	0.8342	0.0506	0.0296	0.0484	0.0195	0.0177
0.0	0.0	0.0	5623.1831	-41.4633	NaN	NaN	-0.0074	0.8301	0.0519	0.0296	0.0508	0.0197	0.0179
0.0	0.0	0.0	7119.1831	794.5367	NaN	NaN	0.1004	0.827	0.0524	0.0295	0.053	0.0199	0.0182
0.0	0.0	0.0	5736.1831	-27.4633	NaN	NaN	-0.0048	0.8251	0.0524	0.0293	0.0549	0.0201	0.0182
0.0	0.0	0.0	4415.1831	1928.5367	NaN	NaN	0.304	0.8207	0.0536	0.0296	0.0573	0.0203	0.0185
0.0	0.0	0.0	4268.1831	508.5367	NaN	NaN	0.1065	0.828	0.0506	0.0281	0.0544	0.0203	0.0185
0.0	0.0	0.0	5653.1831	-290.4633	NaN	NaN	-0.0542	0.8243	0.0517	0.0282	0.0569	0.0205	0.0184
0.0	0.0	0.0	5403.1831	195.5367	NaN	NaN	0.0349	0.823	0.0523	0.0278	0.0587	0.0202	0.018
0.0	0.0	0.0	4755.1831	-273.4633	NaN	NaN	-0.061	0.8193	0.0537	0.0276	0.0621	0.02	0.0173
0.0	0.0	0.0	5492.1831	567.5367	NaN	NaN	0.0937	0.811	0.0569	0.0284	0.067	0.0199	0.0169
0.0	0.0	0.0	6266.1831	-327.4633	NaN	NaN	-0.0551	0.8113	0.0577	0.0281	0.0669	0.0197	0.0163
0.0	0.0	0.0	5647.1831	168.5367	NaN	NaN	0.029	0.8112	0.0588	0.0281	0.0665	0.0196	0.0159
0.0	0.0	0.0	6462.1831	-1704.4633	NaN	NaN	-0.3	0.8111	0.0586	0.0281	0.0675	0.0194	0.0153
0.0	0.0	0.0	5751.1831	2036.5367	NaN	NaN	0.2615	0.8058	0.0594	0.0285	0.0725	0.0187	0.015
0.0	0.0	0.0	7659.1831	2015.5367	NaN	NaN	0.2083	0.8055	0.06	0.0281	0.0738	0.0178	0.0148
0.0	0.0	0.0	8066.1831	-3895.4633	NaN	NaN	-0.3	0.8113	0.0579	0.0278	0.0707	0.0178	0.0145
0.0	0.0	0.0	5350.1831	-2848.4633	NaN	NaN	-0.3	0.8125	0.0567	0.0282	0.0703	0.0176	0.0147
0.0	0.0	0.0	3407.1831	-1694.4633	NaN	NaN	-0.3	0.8176	0.0548	0.0279	0.0677	0.0175	0.0145
0.0	0.0	0.0	7371.1831	-1443.4633	NaN	NaN	-0.2435	0.8199	0.0538	0.0278	0.0668	0.0173	0.0144
0.0	0.0	0.0	7792.1831	-1533.4633	NaN	NaN	-0.245	0.8215	0.0532	0.0275	0.0663	0.0172	0.0143
0.0	0.0	0.0	9244.1831	-2884.4633	NaN	NaN	-0.3	0.8234	0.0525	0.0269	0.0661	0.0171	0.014
0.0	0.0	0.0	7655.1831	1133.5367	NaN	NaN	0.129	0.8204	0.0541	0.0265	0.0686	0.0165	0.0139
0.0	0.0	0.0	8077.1831	571.5367	NaN	NaN	0.0661	0.8198	0.0555	0.0256	0.069	0.016	0.014
0.0	0.0	0.0	5092.1831	-92.4633	NaN	NaN	-0.0185	0.823	0.0543	0.0252	0.0676	0.0161	0.0138
0.0	0.0	0.0	5779.1831	1398.5367	NaN	NaN	0.1948	0.8177	0.0565	0.0254	0.0702	0.016	0.0143
0.0	0.0	0.0	4461.1831	-1346.4633	NaN	NaN	-0.3	0.8236	0.0548	0.0244	0.0675	0.016	0.0137
0.0	0.0	0.0	6719.1831	2256.5367	NaN	NaN	0.2514	0.8178	0.057	0.0246	0.071	0.0156	0.0139
0.0	0.0	0.0	8691.1831	-149.4633	NaN	NaN	-0.0175	0.8176	0.0578	0.0243	0.0709	0.0154	0.014
0.0	0.0	0.0	4388.1831	-362.4633	NaN	NaN	-0.09	0.8223	0.0564	0.024	0.0683	0.0153	0.0136
0.0	0.0	0.0	4288.1831	-1040.4633	NaN	NaN	-0.3	0.8247	0.0553	0.0238	0.0675	0.0153	0.0134
0.0	0.0	0.0	8341.1831	-631.4633	NaN	NaN	-0.0819	0.823	0.0555	0.024	0.0689	0.0152	0.0135
0.0	0.0	0.0	5102.1831	823.5367	NaN	NaN	0.139	0.8237	0.0552	0.0238	0.0688	0.0149	0.0135
0.0	0.0	0.0	6895.1831	2287.5367	NaN	NaN	0.2491	0.8254	0.0544	0.0238	0.0679	0.0149	0.0136
0.0	0.0	0.0	5570.1831	-2812.4633	NaN	NaN	-0.3	0.8345	0.0505	0.0231	0.0638	0.0151	0.013
0.0	0.0	0.0	6609.1831	-2160.4633	NaN	NaN	-0.3	0.827	0.0523	0.0238	0.0687	0.0147	0.0135
0.0	0.0	0.0	5648.1831	1683.5367	NaN	NaN	0.2296	0.8311	0.0514	0.0232	0.0667	0.0145	0.0131
0.0	0.0	0.0	7785.1831	-1016.4633	NaN	NaN	-0.1502	0.832	0.0511	0.023	0.0665	0.0145	0.0131
0.0	0.0	0.0	6106.1831	-125.4633	NaN	NaN	-0.021	0.8338	0.0505	0.0227	0.0656	0.0144	0.013
0.0	0.0	0.0	3209.1831	-1296.4633	NaN	NaN	-0.3	0.834	0.0506	0.0224	0.0657	0.0144	0.0128
0.0	0.0	0.0	5120.1831	2379.5367	NaN	NaN	0.3173	0.8302	0.0527	0.0221	0.068	0.0138	0.0133
0.0	0.0	0.0	3353.1831	2204.5367	NaN	NaN	0.3967	0.8305	0.0532	0.0221	0.0667	0.0142	0.0134
0.0	0.0	0.0	4195.1831	380.5367	NaN	NaN	0.0832	0.832	0.053	0.0221	0.0651	0.0144	0.0134
0.0	0.0	0.0	2612.1831	2004.5367	NaN	NaN	0.4342	0.8335	0.0525	0.0223	0.0635	0.0148	0.0134
0.0	0.0	0.0	3780.1831	-467.4633	NaN	NaN	-0.1411	0.8338	0.0521	0.0223	0.0633	0.015	0.0134
0.0	0.0	0.0	7609.1831	636.5367	NaN	NaN	0.0772	0.8318	0.0528	0.0222	0.0651	0.0146	0.0134
0.0	0.0	0.0	6188.1831	2011.5367	NaN	NaN	0.2453	0.8247	0.0549	0.0227	0.0693	0.0146	0.0138
0.0	0.0	0.0	8461.1831	2607.5367	NaN	NaN	0.2356	0.8273	0.054	0.0227	0.0675	0.0147	0.0137
0.0	0.0	0.0	3732.1831	200.5367	NaN	NaN	0.051	0.8312	0.0524	0.0227	0.0648	0.0151	0.0137
0.0	0.0	0.0	7096.1831	-3041.4633	NaN	NaN	-0.3	0.8331	0.0515	0.0225	0.0642	0.0151	0.0137
0.0	0.0	0.0	5605.1831	960.5367	NaN	NaN	0.1463	0.8311	0.0518	0.0224	0.066	0.0149	0.0138
0.0	0.0	0.0	5077.1831	2644.5367	NaN	NaN	0.3425	0.8281	0.0532	0.0223	0.0678	0.0146	0.014
0.0	0.0	0.0	7075.1831	-520.4633	NaN	NaN	-0.0794	0.831	0.0522	0.0221	0.0661	0.0148	0.0139
0.0	0.0	0.0	6585.1831	749.5367	NaN	NaN	0.1022	0.8319	0.0518	0.022	0.0656	0.0147	0.0139
0.0	0.0	0.0	5818.1831	-1181.4633	NaN	NaN	-0.2548	0.8354	0.0508	0.0216	0.0634	0.0149	0.0139
0.0	0.0	0.0	3920.1831	-205.4633	NaN	NaN	-0.0553	0.837	0.0505	0.0212	0.0626	0.0147	0.0139
0.0	0.0	0.0	4051.1831	1173.5367	NaN	NaN	0.2246	0.8369	0.0506	0.0211	0.0627	0.0146	0.014
0.0	0.0	0.0	8542.1831	1975.5367	NaN	NaN	0.1878	0.8366	0.051	0.0211	0.0624	0.0147	0.0142
0.0	0.0	0.0	4630.1831	1916.5367	NaN	NaN	0.2927	0.8414	0.0493	0.0208	0.0593	0.015	0.0142
0.0	0.0	0.0	5890.1831	-516.4633	NaN	NaN	-0.0961	0.8413	0.0492	0.0209	0.0592	0.0151	0.0144
0.0	0.0	0.0	7366.1831	1133.5367	NaN	NaN	0.1334	0.8424	0.0491	0.0206	0.0585	0.015	0.0143
0.0	0.0	0.0	6637.1831	183.5367	NaN	NaN	0.0269	0.8409	0.0498	0.0206	0.0594	0.015	0.0143
0.0	0.0	0.0	3975.1831	708.5367	NaN	NaN	0.1513	0.8393	0.0505	0.0205	0.0606	0.0149	0.0142
0.0	0.0	0.0	5719.1831	483.5367	NaN	NaN	0.078	0.8354	0.0522	0.0206	0.0628	0.0145	0.0144
0.0	0.0	0.0	4758.1831	3027.5367	NaN	NaN	0.3889	0.8334	0.053	0.0208	0.0636	0.0146	0.0145
0.0	0.0	0.0	5539.1831	-981.4633	NaN	NaN	-0.2153	0.8355	0.0523	0.0206	0.0629	0.0146	0.0141
0.0	0.0	0.0	3942.1831	-134.4633	NaN	NaN	-0.0353	0.835	0.052	0.0207	0.0639	0.0145	0.0139
0.0	0.0	0.0	6792.1831	2802.5367	NaN	NaN	0.2921	0.8317	0.0533	0.0208	0.0662	0.0143	0.0138
0.0	0.0	0.0	7792.1831	20.5367	NaN	NaN	0.0026	0.8292	0.0543	0.0208	0.0679	0.0141	0.0137
0.0	0.0	0.0	5829.1831	1634.5367	NaN	NaN	0.219	0.8271	0.0551	0.0209	0.0693	0.0139	0.0137
0.0	0.0	0.0	5636.1831	1914.5367	NaN	NaN	0.2536	0.8267	0.0554	0.021	0.0694	0.014	0.0135
0.0	0.0	0.0	5991.1831	-1364.4633	NaN	NaN	-0.2949	0.827	0.0553	0.0211	0.0692	0.014	0.0135
0.0	0.0	0.0	6616.1831	-1745.4633	NaN	NaN	-0.3	0.8288	0.0546	0.0208	0.0685	0.014	0.0132
0.0	0.0	0.0	8600.1831	2336.5367	NaN	NaN	0.2136	0.8267	0.0557	0.0209	0.0694	0.0139	0.0133
0.0	0.0	0.0	7813.1831	761.5367	NaN	NaN	0.0888	0.8287	0.0554	0.0208	0.0682	0.0138	0.0132
0.0	0.0	0.0	5548.1831	-1793.4633	NaN	NaN	-0.3	0.8308	0.0545	0.0205	0.0673	0.0139	0.0129
0.0	0.0	0.0	6088.1831	2282.5367	NaN	NaN	0.2727	0.8276	0.0557	0.0205	0.0698	0.0136	0.0129
0.0	0.0	0.0	9100.1831	-333.4633	NaN	NaN	-0.038	0.8245	0.057	0.0204	0.0717	0.0131	0.0133
0.0	0.0	0.0	5584.1831	1807.5367	NaN	NaN	0.2445	0.8231	0.0577	0.0204	0.0725	0.0131	0.0133
0.0	0.0	0.0	3376.1831	1857.5367	NaN	NaN	0.3549	0.8214	0.0586	0.0206	0.0726	0.0134	0.0135
0.0	0.0	0.0	3994.1831	-241.4633	NaN	NaN	-0.0643	0.8248	0.0579	0.0205	0.07	0.0135	0.0134
0.0	0.0	0.0	4859.1831	-1034.4633	NaN	NaN	-0.2705	0.825	0.0576	0.0206	0.0696	0.0137	0.0134
0.0	0.0	0.0	7228.1831	2797.5367	NaN	NaN	0.279	0.8247	0.0579	0.0207	0.0695	0.0137	0.0135
0.0	0.0	0.0	6991.1831	1569.5367	NaN	NaN	0.1833	0.8266	0.0574	0.0206	0.0684	0.0137	0.0133
0.0	0.0	0.0	5536.1831	695.5367	NaN	NaN	0.1116	0.8223	0.0585	0.0209	0.0711	0.0137	0.0135
0.0	0.0	0.0	6713.1831	3210.5367	NaN	NaN	0.3235	0.8199	0.0593	0.021	0.0726	0.0135	0.0136
0.0	0.0	0.0	5456.1831	1096.5367	NaN	NaN	0.1673	0.8184	0.0598	0.0212	0.0733	0.0136	0.0137
0.0	0.0	0.0	7503.1831	-1334.4633	NaN	NaN	-0.2163	0.8189	0.0595	0.0211	0.0732	0.0137	0.0136
0.0	0.0	0.0	4659.1831	969.5367	NaN	NaN	0.1722	0.8168	0.0596	0.0216	0.0744	0.0136	0.0139
0.0	0.0	0.0	3810.1831	-243.4633	NaN	NaN	-0.0683	0.8207	0.0583	0.0216	0.0719	0.0139	0.0136
0.0	0.0	0.0	6777.1831	-1305.4633	NaN	NaN	-0.2386	0.8223	0.0573	0.0217	0.071	0.0141	0.0136
0.0	0.0	0.0	4162.1831	732.5367	NaN	NaN	0.1497	0.823	0.0567	0.0217	0.0713	0.0139	0.0134
0.0	0.0	0.0	8494.1831	920.5367	NaN	NaN	0.0978	0.8216	0.0568	0.0218	0.0728	0.0138	0.0133
0.0	0.0	0.0	8283.1831	611.5367	NaN	NaN	0.0688	0.8186	0.0572	0.0221	0.0748	0.0138	0.0136
0.0	0.0	0.0	5097.1831	1847.5367	NaN	NaN	0.266	0.8188	0.0574	0.0222	0.0741	0.0138	0.0137
0.0	0.0	0.0	8809.1831	-3421.4633	NaN	NaN	-0.3	0.8254	0.0552	0.0218	0.0703	0.014	0.0132
0.0	0.0	0.0	9981.1831	-1023.4633	NaN	NaN	-0.1143	0.8241	0.055	0.0218	0.0718	0.0139	0.0133
0.0	0.0	0.0	3750.1831	1915.5367	NaN	NaN	0.3381	0.8195	0.056	0.0223	0.0747	0.014	0.0136
0.0	0.0	0.0	6874.1831	1172.5367	NaN	NaN	0.1457	0.8231	0.0549	0.0218	0.0731	0.0139	0.0132
0.0	0.0	0.0	9946.1831	3240.5367	NaN	NaN	0.2457	0.8187	0.0558	0.0222	0.0758	0.014	0.0135
0.0	0.0	0.0	8170.1831	-1485.4633	NaN	NaN	-0.2222	0.8189	0.0561	0.0222	0.0754	0.0139	0.0135
0.0	0.0	0.0	3047.1831	85.5367	NaN	NaN	0.0273	0.8206	0.0551	0.0221	0.075	0.0139	0.0134
0.0	0.0	0.0	6089.1831	3092.5367	NaN	NaN	0.3368	0.8141	0.0577	0.0224	0.0783	0.0137	0.0138
0.0	0.0	0.0	6717.1831	123.5367	NaN	NaN	0.0181	0.8144	0.0578	0.0228	0.0767	0.0141	0.0141
0.0	0.0	0.0	2586.1831	-1646.4633	NaN	NaN	-0.3	0.824	0.0542	0.0221	0.0723	0.0141	0.0132
0.0	0.0	0.0	7722.1831	604.5367	NaN	NaN	0.0726	0.816	0.0566	0.0227	0.0772	0.0139	0.0136
0.0	0.0	0.0	5904.1831	1292.5367	NaN	NaN	0.1796	0.8166	0.057	0.0223	0.0771	0.0136	0.0134
0.0	0.0	0.0	3966.1831	149.5367	NaN	NaN	0.0363	0.8138	0.058	0.0222	0.079	0.0136	0.0134
0.0	0.0	0.0	4670.1831	633.5367	NaN	NaN	0.1195	0.8123	0.0588	0.0222	0.0799	0.0135	0.0134
0.0	0.0	0.0	7214.1831	-1662.4633	NaN	NaN	-0.2995	0.8124	0.0594	0.022	0.0794	0.0134	0.0134
0.0	0.0	0.0	3837.1831	-1386.4633	NaN	NaN	-0.3	0.8151	0.0587	0.0219	0.0778	0.0134	0.0132
0.0	0.0	0.0	3041.1831	-1377.4633	NaN	NaN	-0.3	0.8183	0.0578	0.0215	0.0764	0.0132	0.0129
0.0	0.0	0.0	4311.1831	2815.5367	NaN	NaN	0.3951	0.8153	0.0592	0.0215	0.078	0.0131	0.0129
0.0	0.0	0.0	6331.1831	1818.5367	NaN	NaN	0.2231	0.8155	0.0594	0.0212	0.0781	0.0129	0.0129
0.0	0.0	0.0	8465.1831	1399.5367	NaN	NaN	0.1419	0.8123	0.0609	0.0212	0.0799	0.0128	0.0129
0.0	0.0	0.0	6599.1831	1539.5367	NaN	NaN	0.1892	0.8097	0.062	0.0212	0.0814	0.0126	0.013
0.0	0.0	0.0	7023.1831	2113.5367	NaN	NaN	0.2313	0.8106	0.062	0.0211	0.0807	0.0126	0.013
0.0	0.0	0.0	1095.1831	-446.4633	NaN	NaN	-0.3	0.8127	0.0612	0.021	0.0795	0.0128	0.0128
0.0	0.0	0.0	5445.1831	3500.5367	NaN	NaN	0.3913	0.804	0.0642	0.0214	0.0846	0.0127	0.0131
0.0	0.0	0.0	4302.1831	875.5367	NaN	NaN	0.1691	0.8033	0.0647	0.0214	0.0848	0.0127	0.0131
0.0	0.0	0.0	5658.1831	-229.4633	NaN	NaN	-0.0423	0.7987	0.066	0.0215	0.088	0.0126	0.0132
0.0	0.0	0.0	4496.1831	-2656.4633	NaN	NaN	-0.3	0.7996	0.0662	0.0215	0.0868	0.0128	0.0131
0.0	0.0	0.0	4040.1831	3418.5367	NaN	NaN	0.4583	0.7956	0.0674	0.0218	0.0893	0.0128	0.0132
0.0	0.0	0.0	7205.1831	603.5367	NaN	NaN	0.0773	0.7939	0.0683	0.0217	0.0901	0.0127	0.0133
0.0	0.0	0.0	4310.1831	1252.5367	NaN	NaN	0.2252	0.792	0.0682	0.0216	0.0924	0.0124	0.0135
0.0	0.0	0.0	2348.1831	1456.5367	NaN	NaN	0.3828	0.7902	0.0691	0.0214	0.0934	0.0124	0.0134
0.0	0.0	0.0	5896.1831	909.5367	NaN	NaN	0.1336	0.782	0.0713	0.0221	0.0982	0.0126	0.0138
0.0	0.0	0.0	5960.1831	-795.4633	NaN	NaN	-0.154	0.7856	0.0705	0.022	0.0956	0.0125	0.0137
0.0	0.0	0.0	7631.1831	2319.5367	NaN	NaN	0.2331	0.7853	0.0709	0.0223	0.0948	0.0128	0.0138
0.0	0.0	0.0	3289.1831	-211.4633	NaN	NaN	-0.0687	0.7918	0.0698	0.0221	0.0897	0.0131	0.0135
0.0	0.0	0.0	2393.1831	-3164.4633	NaN	NaN	1.3	0.7923	0.0694	0.022	0.0898	0.0131	0.0134
0.0	0.0	0.0	3603.1831	758.5367	NaN	NaN	0.1739	0.7836	0.0714	0.0226	0.0953	0.0132	0.0139
0.0	0.0	0.0	19652.1831	1616.5367	NaN	NaN	0.076	0.7735	0.0731	0.0232	0.1029	0.013	0.0143
0.0	0.0	0.0	4352.1831	399.5367	NaN	NaN	0.0841	0.7787	0.0723	0.0228	0.0988	0.0132	0.0141
0.0	0.0	0.0	1643.1831	1849.5367	NaN	NaN	0.5295	0.7794	0.0722	0.0232	0.0975	0.0135	0.0142
0.0	0.0	0.0	4932.1831	-1248.4633	NaN	NaN	-0.3	0.7853	0.0706	0.023	0.0934	0.0135	0.0142
0.0	0.0	0.0	6569.1831	-779.4633	NaN	NaN	-0.1346	0.7851	0.0699	0.0232	0.0938	0.0136	0.0144
0.0	0.0	0.0	6525.1831	314.5367	NaN	NaN	0.046	0.7888	0.0685	0.0233	0.0913	0.0139	0.0142
0.0	0.0	0.0	4018.1831	-501.4633	NaN	NaN	-0.1426	0.7859	0.0686	0.0239	0.0929	0.0142	0.0144
0.0	0.0	0.0	7969.1831	-2717.4633	NaN	NaN	-0.3	0.7873	0.0681	0.0238	0.0923	0.0141	0.0145
0.0	0.0	0.0	7982.1831	728.5367	NaN	NaN	0.0836	0.788	0.0679	0.0238	0.0916	0.0141	0.0146
0.0	0.0	0.0	6301.1831	1674.5367	NaN	NaN	0.21	0.7908	0.0671	0.0237	0.0895	0.014	0.0147
0.0	0.0	0.0	4941.1831	-71.4633	NaN	NaN	-0.0147	0.7961	0.0659	0.0233	0.0862	0.014	0.0145
0.0	0.0	0.0	6015.1831	685.5367	NaN	NaN	0.1023	0.7938	0.0666	0.0235	0.0872	0.014	0.0148
0.0	0.0	0.0	6117.1831	1075.5367	NaN	NaN	0.1495	0.7941	0.067	0.0236	0.0863	0.0141	0.015
0.0	0.0	0.0	6177.1831	996.5367	NaN	NaN	0.1389	0.7971	0.0665	0.0233	0.0842	0.014	0.0149
0.0	0.0	0.0	5087.1831	78.5367	NaN	NaN	0.0152	0.798	0.0666	0.0232	0.0833	0.0139	0.015
0.0	0.0	0.0	4510.1831	2136.5367	NaN	NaN	0.3214	0.7984	0.0668	0.0229	0.083	0.0137	0.0151
0.0	0.0	0.0	3767.1831	874.5367	NaN	NaN	0.1884	0.7988	0.0668	0.0228	0.0829	0.0135	0.0152
0.0	0.0	0.0	5659.1831	4705.5367	NaN	NaN	0.454	0.7992	0.0665	0.0228	0.0828	0.0134	0.0153
0.0	0.0	0.0	8871.1831	-63.4633	NaN	NaN	-0.0072	0.8041	0.0656	0.0225	0.0793	0.0134	0.0151
0.0	0.0	0.0	7053.1831	-702.4633	NaN	NaN	-0.1106	0.8063	0.0652	0.0224	0.0776	0.0135	0.015
0.0	0.0	0.0	4600.1831	-143.4633	NaN	NaN	-0.0322	0.806	0.0653	0.0225	0.0777	0.0135	0.015
0.0	0.0	0.0	5341.1831	1590.5367	NaN	NaN	0.2295	0.8065	0.0651	0.0222	0.078	0.0132	0.015
0.0	0.0	0.0	5726.1831	853.5367	NaN	NaN	0.1297	0.8066	0.0653	0.0221	0.0781	0.0131	0.0148
0.0	0.0	0.0	6358.1831	-8.4633	NaN	NaN	-0.0013	0.8057	0.0655	0.0219	0.0792	0.013	0.0147
0.0	0.0	0.0	5782.1831	1151.5367	NaN	NaN	0.1661	0.8051	0.0658	0.0218	0.0799	0.0128	0.0146
0.0	0.0	0.0	7065.1831	2051.5367	NaN	NaN	0.225	0.804	0.0656	0.0219	0.0813	0.0126	0.0147
0.0	0.0	0.0	8078.1831	1061.5367	NaN	NaN	0.1161	0.8066	0.0652	0.0215	0.0797	0.0125	0.0144
0.0	0.0	0.0	4849.1831	-1186.4633	NaN	NaN	-0.3	0.8092	0.0646	0.0211	0.0785	0.0124	0.0142
0.0	0.0	0.0	5368.1831	250.5367	NaN	NaN	0.0446	0.8087	0.0646	0.021	0.0793	0.0122	0.0142
0.0	0.0	0.0	3192.1831	-1637.4633	NaN	NaN	-0.3	0.8091	0.064	0.0208	0.0799	0.012	0.0141
0.0	0.0	0.0	4781.1831	1578.5367	NaN	NaN	0.2482	0.8091	0.0635	0.0207	0.081	0.0117	0.014
0.0	0.0	0.0	5035.1831	179.5367	NaN	NaN	0.0344	0.8092	0.0636	0.0206	0.0811	0.0117	0.0138
0.0	0.0	0.0	5386.1831	2246.5367	NaN	NaN	0.2943	0.8077	0.0637	0.0206	0.0828	0.0115	0.0138
0.0	0.0	0.0	3375.1831	-109.4633	NaN	NaN	-0.0335	0.8061	0.0637	0.0207	0.0843	0.0114	0.0138
0.0	0.0	0.0	7400.1831	1085.5367	NaN	NaN	0.1279	0.8006	0.0649	0.0211	0.0881	0.0114	0.0139
0.0	0.0	0.0	9007.1831	731.5367	NaN	NaN	0.0751	0.8001	0.0646	0.0213	0.0887	0.0114	0.0139
0.0	0.0	0.0	6708.1831	-1167.4633	NaN	NaN	-0.2107	0.802	0.0644	0.021	0.0875	0.0114	0.0137
0.0	0.0	0.0	6671.1831	-803.4633	NaN	NaN	-0.1369	0.801	0.0649	0.0211	0.088	0.0114	0.0136
0.0	0.0	0.0	3452.1831	1061.5367	NaN	NaN	0.2352	0.7988	0.0648	0.0213	0.0901	0.0113	0.0138
0.0	0.0	0.0	6946.1831	256.5367	NaN	NaN	0.0356	0.7933	0.0653	0.0218	0.0944	0.0112	0.0141
0.0	0.0	0.0	9249.1831	2759.5367	NaN	NaN	0.2298	0.7868	0.0665	0.0223	0.0985	0.0115	0.0144
0.0	0.0	0.0	3962.1831	2947.5367	NaN	NaN	0.4266	0.7873	0.0668	0.0223	0.0974	0.0117	0.0145
0.0	0.0	0.0	4711.1831	-2058.4633	NaN	NaN	-0.3	0.7919	0.0668	0.022	0.0933	0.0118	0.0143
0.0	0.0	0.0	6786.1831	-51.4633	NaN	NaN	-0.0076	0.7951	0.0666	0.0216	0.0907	0.0118	0.0142
0.0	0.0	0.0	4686.1831	1171.5367	NaN	NaN	0.2	0.7938	0.0666	0.0218	0.0915	0.0118	0.0144
0.0	0.0	0.0	5227.1831	646.5367	NaN	NaN	0.1101	0.7938	0.0669	0.0218	0.0912	0.0119	0.0144
0.0	0.0	0.0	6677.1831	5367.5367	NaN	NaN	0.4456	0.788	0.0679	0.0224	0.0947	0.0122	0.0148
0.0	0.0	0.0	6051.1831	3659.5367	NaN	NaN	0.3769	0.7906	0.0678	0.0224	0.092	0.0124	0.0149
0.0	0.0	0.0	7250.1831	-2528.4633	NaN	NaN	-0.3	0.7963	0.0679	0.0219	0.0869	0.0124	0.0146
0.0	0.0	0.0	2474.1831	3676.5367	NaN	NaN	0.5977	0.7947	0.0682	0.0222	0.0873	0.0126	0.0149
0.0	0.0	0.0	5526.1831	2057.5367	NaN	NaN	0.2713	0.7966	0.0685	0.0221	0.0851	0.0128	0.0149
0.0	0.0	0.0	5522.1831	-3509.4633	NaN	NaN	-0.3	0.7997	0.0691	0.0218	0.0821	0.0128	0.0145
0.0	0.0	0.0	4652.1831	4319.5367	NaN	NaN	0.4815	0.7944	0.0692	0.0226	0.0857	0.013	0.0152
0.0	0.0	0.0	6660.1831	-932.4633	NaN	NaN	-0.1628	0.7975	0.0689	0.0222	0.0837	0.0128	0.015
0.0	0.0	0.0	7216.1831	-1487.4633	NaN	NaN	-0.2597	0.7986	0.0682	0.0219	0.0838	0.0126	0.0149
0.0	0.0	0.0	5407.1831	136.5367	NaN	NaN	0.0246	0.7943	0.0683	0.0226	0.0867	0.0128	0.0153
0.0	0.0	0.0	4689.1831	815.5367	NaN	NaN	0.1482	0.7996	0.0676	0.022	0.0831	0.0126	0.015
0.0	0.0	0.0	6331.1831	-1030.4633	NaN	NaN	-0.1944	0.8043	0.0663	0.0214	0.0807	0.0125	0.0148
0.0	0.0	0.0	3796.1831	443.5367	NaN	NaN	0.1046	0.8047	0.0661	0.0213	0.0806	0.0125	0.0149
0.0	0.0	0.0	4424.1831	-844.4633	NaN	NaN	-0.2359	0.8081	0.0654	0.0209	0.0787	0.0123	0.0146
0.0	0.0	0.0	7384.1831	1595.5367	NaN	NaN	0.1777	0.8063	0.0654	0.0209	0.0805	0.0122	0.0147
0.0	0.0	0.0	8114.1831	1073.5367	NaN	NaN	0.1168	0.8071	0.0651	0.0208	0.0801	0.0122	0.0147
0.0	0.0	0.0	6585.1831	1060.5367	NaN	NaN	0.1387	0.8101	0.0646	0.0205	0.0781	0.0121	0.0146
0.0	0.0	0.0	5375.1831	-2441.4633	NaN	NaN	-0.3	0.813	0.0639	0.0202	0.0765	0.012	0.0144
0.0	0.0	0.0	4827.1831	1094.5367	NaN	NaN	0.1848	0.8128	0.0638	0.02	0.077	0.012	0.0144
0.0	0.0	0.0	5902.1831	-457.4633	NaN	NaN	-0.084	0.812	0.0639	0.02	0.0777	0.012	0.0144
0.0	0.0	0.0	6752.1831	1885.5367	NaN	NaN	0.2183	0.81	0.0641	0.0202	0.0792	0.012	0.0145
0.0	0.0	0.0	7079.1831	-789.4633	NaN	NaN	-0.1255	0.8095	0.0644	0.0203	0.0795	0.012	0.0144
0.0	0.0	0.0	7795.1831	684.5367	NaN	NaN	0.0807	0.8056	0.0652	0.0206	0.082	0.0121	0.0145
0.0	0.0	0.0	4936.1831	-605.4633	NaN	NaN	-0.1398	0.8039	0.0654	0.0208	0.0832	0.0121	0.0145
0.0	0.0	0.0	6120.1831	2612.5367	NaN	NaN	0.2992	0.7999	0.0662	0.0211	0.0859	0.0122	0.0146
0.0	0.0	0.0	9950.1831	3556.5367	NaN	NaN	0.2633	0.7949	0.0672	0.0217	0.089	0.0125	0.0148
0.0	0.0	0.0	5817.1831	1195.5367	NaN	NaN	0.1705	0.7914	0.0678	0.0219	0.0915	0.0125	0.0148
0.0	0.0	0.0	6133.1831	5610.5367	NaN	NaN	0.4777	0.7821	0.0697	0.0228	0.0973	0.0129	0.0152
0.0	0.0	0.0	9457.1831	202.5367	NaN	NaN	0.021	0.7778	0.0708	0.0232	0.0999	0.013	0.0152
0.0	0.0	0.0	7132.1831	1352.5367	NaN	NaN	0.1594	0.7721	0.0718	0.0237	0.1038	0.0131	0.0154
0.0	0.0	0.0	8248.1831	-1668.4633	NaN	NaN	-0.2536	0.7647	0.0733	0.0244	0.1085	0.0135	0.0156
0.0	0.0	0.0	8026.1831	-492.4633	NaN	NaN	-0.0654	0.7613	0.0738	0.0244	0.1114	0.0134	0.0156
0.0	0.0	0.0	3598.1831	1827.5367	NaN	NaN	0.3368	0.7607	0.0737	0.0244	0.1123	0.0133	0.0156
0.0	0.0	0.0	7630.1831	-721.4633	NaN	NaN	-0.1044	0.7594	0.0737	0.0243	0.1138	0.0132	0.0156
0.0	0.0	0.0	5757.1831	5611.5367	NaN	NaN	0.4936	0.7556	0.0739	0.0245	0.117	0.0132	0.0158
0.0	0.0	0.0	8319.1831	1830.5367	NaN	NaN	0.1804	0.7542	0.0739	0.0246	0.1183	0.0133	0.0158
0.0	0.0	0.0	9103.1831	970.5367	NaN	NaN	0.0963	0.7563	0.0735	0.0243	0.1171	0.0132	0.0156
0.0	0.0	0.0	8182.1831	2054.5367	NaN	NaN	0.2007	0.7554	0.0735	0.0244	0.1179	0.0132	0.0156
0.0	0.0	0.0	4389.1831	-881.4633	NaN	NaN	-0.2513	0.7593	0.0735	0.0241	0.1149	0.0129	0.0154
0.0	0.0	0.0	5985.1831	-44.4633	NaN	NaN	-0.0075	0.7563	0.0732	0.0241	0.1181	0.0129	0.0154
0.0	0.0	0.0	7476.1831	6349.5367	NaN	NaN	0.4593	0.7486	0.0729	0.0245	0.1248	0.0134	0.0158
0.0	0.0	0.0	7661.1831	1547.5367	NaN	NaN	0.1681	0.7529	0.0731	0.0242	0.1211	0.0133	0.0155
0.0	0.0	0.0	2695.1831	-98.4633	NaN	NaN	-0.0379	0.754	0.0735	0.024	0.12	0.0133	0.0153
0.0	0.0	0.0	6492.1831	-266.4633	NaN	NaN	-0.0428	0.753	0.0735	0.0239	0.1209	0.0135	0.0153
0.0	0.0	0.0	6162.1831	5855.5367	NaN	NaN	0.4872	0.7505	0.0737	0.0241	0.1226	0.0137	0.0154
0.0	0.0	0.0	7687.1831	934.5367	NaN	NaN	0.1084	0.7538	0.0739	0.024	0.1196	0.0135	0.0152
0.0	0.0	0.0	3904.1831	41.5367	NaN	NaN	0.0105	0.7492	0.0748	0.0244	0.1224	0.014	0.0153
0.0	0.0	0.0	8372.1831	3820.5367	NaN	NaN	0.3133	0.745	0.0751	0.0246	0.1255	0.0143	0.0156
0.0	0.0	0.0	5772.1831	1604.5367	NaN	NaN	0.2175	0.7453	0.0753	0.0251	0.1239	0.0146	0.0158
0.0	0.0	0.0	5043.1831	-772.4633	NaN	NaN	-0.1809	0.7492	0.0754	0.0253	0.12	0.0145	0.0155
0.0	0.0	0.0	5811.1831	3279.5367	NaN	NaN	0.3608	0.7452	0.0759	0.0263	0.1214	0.0152	0.016
0.0	0.0	0.0	7489.1831	-1169.4633	NaN	NaN	-0.185	0.7519	0.0749	0.0266	0.1157	0.0152	0.0157
0.0	0.0	0.0	4331.1831	1101.5367	NaN	NaN	0.2028	0.7518	0.0741	0.0272	0.1154	0.0153	0.0161
0.0	0.0	0.0	8738.1831	441.5367	NaN	NaN	0.0481	0.7499	0.0738	0.0277	0.1163	0.0158	0.0166
0.0	0.0	0.0	6006.1831	3182.5367	NaN	NaN	0.3464	0.757	0.0725	0.0279	0.1102	0.0158	0.0166
0.0	0.0	0.0	4697.1831	1048.5367	NaN	NaN	0.1825	0.762	0.0714	0.0288	0.1053	0.0159	0.0167
0.0	0.0	0.0	4775.1831	-385.4633	NaN	NaN	-0.0878	0.767	0.071	0.0294	0.0997	0.0163	0.0166
0.0	0.0	0.0	7334.1831	2874.5367	NaN	NaN	0.2816	0.7687	0.0715	0.0301	0.0958	0.0169	0.017
0.0	0.0	0.0	6487.1831	644.5367	NaN	NaN	0.0904	0.7734	0.0709	0.0312	0.0902	0.0175	0.0168
0.0	0.0	0.0	7337.1831	-1957.4633	NaN	NaN	-0.3	0.7731	0.0715	0.0321	0.0884	0.0183	0.0167
0.0	0.0	0.0	7531.1831	4762.5367	NaN	NaN	0.3874	0.7676	0.0753	0.0319	0.0896	0.0185	0.0171
0.0	0.0	0.0	5461.1831	340.5367	NaN	NaN	0.0587	0.7654	0.0777	0.0318	0.0896	0.0184	0.0172
0.0	0.0	0.0	5898.1831	480.5367	NaN	NaN	0.0753	0.7601	0.0806	0.0323	0.091	0.0185	0.0175
0.0	0.0	0.0	9798.1831	4089.5367	NaN	NaN	0.2945	0.7542	0.0846	0.0318	0.0926	0.0185	0.0183
0.0	0.0	0.0	6991.1831	4058.5367	NaN	NaN	0.3673	0.7546	0.0862	0.0315	0.0906	0.0186	0.0186
0.0	0.0	0.0	3734.1831	3974.5367	NaN	NaN	0.5156	0.7557	0.0868	0.032	0.0879	0.019	0.0186
0.0	0.0	0.0	5516.1831	224.5367	NaN	NaN	0.0391	0.7522	0.0872	0.0335	0.0874	0.0205	0.0192
0.0	0.0	0.0	5275.1831	-2553.4633	NaN	NaN	-0.3	0.7513	0.0873	0.0337	0.0865	0.0214	0.0198
0.0	0.0	0.0	7797.1831	-1715.4633	NaN	NaN	-0.2821	0.746	0.0911	0.0336	0.0867	0.0222	0.0203
0.0	0.0	0.0	5602.1831	-1588.4633	NaN	NaN	-0.3	0.735	0.0981	0.034	0.089	0.0228	0.0212
0.0	0.0	0.0	9582.1831	801.5367	NaN	NaN	0.0772	0.7253	0.1066	0.0333	0.0903	0.0222	0.0222
0.0	0.0	0.0	5613.1831	-373.4633	NaN	NaN	-0.0713	0.7239	0.1109	0.0328	0.0876	0.0221	0.0228
0.0	0.0	0.0	8299.1831	830.5367	NaN	NaN	0.091	0.7226	0.1159	0.0315	0.085	0.0214	0.0235
0.0	0.0	0.0	6572.1831	-918.4633	NaN	NaN	-0.1625	0.7248	0.1179	0.0309	0.0812	0.0213	0.0239
0.0	0.0	0.0	2891.1831	1555.5367	NaN	NaN	0.3498	0.7291	0.1182	0.0299	0.0775	0.0213	0.0241
0.0	0.0	0.0	6118.1831	1590.5367	NaN	NaN	0.2063	0.732	0.1177	0.0295	0.0751	0.0214	0.0242
0.0	0.0	0.0	5295.1831	2.5367	NaN	NaN	0.0005	0.7362	0.1162	0.0289	0.0733	0.0212	0.0241
0.0	0.0	0.0	9032.1831	264.5367	NaN	NaN	0.0285	0.7406	0.1144	0.0283	0.0722	0.0206	0.0238
0.0	0.0	0.0	8215.1831	427.5367	NaN	NaN	0.0495	0.7431	0.1132	0.0281	0.0718	0.0204	0.0235
0.0	0.0	0.0	7690.1831	-2987.4633	NaN	NaN	-0.3	0.7467	0.1132	0.0269	0.0711	0.0194	0.0228
0.0	0.0	0.0	7633.1831	1199.5367	NaN	NaN	0.1358	0.737	0.1185	0.0273	0.0744	0.0188	0.0239
0.0	0.0	0.0	10798.1831	-1021.4633	NaN	NaN	-0.1045	0.7375	0.1206	0.0262	0.0742	0.0181	0.0234
0.0	0.0	0.0	6062.1831	1187.5367	NaN	NaN	0.1638	0.7327	0.1235	0.0261	0.0762	0.0178	0.0237
0.0	0.0	0.0	8229.1831	-1052.4633	NaN	NaN	-0.1466	0.7337	0.1246	0.0252	0.076	0.0173	0.0231
0.0	0.0	0.0	6968.1831	-2345.4633	NaN	NaN	-0.3	0.7287	0.1285	0.0253	0.0773	0.017	0.0233
0.0	0.0	0.0	8408.1831	4203.5367	NaN	NaN	0.3333	0.7227	0.1333	0.0256	0.0785	0.0164	0.0235
0.0	0.0	0.0	5216.1831	-3103.4633	NaN	NaN	-0.3	0.7212	0.1354	0.0251	0.079	0.0165	0.0229
0.0	0.0	0.0	4161.1831	347.5367	NaN	NaN	0.0771	0.7166	0.1398	0.0253	0.0795	0.0159	0.023
0.0	0.0	0.0	10001.1831	-800.4633	NaN	NaN	-0.087	0.7143	0.1413	0.0251	0.0807	0.0158	0.0228
0.0	0.0	0.0	6440.1831	-685.4633	NaN	NaN	-0.1191	0.7151	0.1421	0.0246	0.0803	0.0155	0.0224
0.0	0.0	0.0	6415.1831	1324.5367	NaN	NaN	0.1711	0.7159	0.1425	0.0243	0.0798	0.0153	0.0222
0.0	0.0	0.0	5497.1831	-2334.4633	NaN	NaN	-0.3	0.7121	0.1453	0.0246	0.0805	0.0152	0.0224
0.0	0.0	0.0	8305.1831	1001.5367	NaN	NaN	0.1076	0.7043	0.1518	0.0253	0.0809	0.0145	0.0231
0.0	0.0	0.0	5736.1831	-148.4633	NaN	NaN	-0.0266	0.7017	0.1535	0.0254	0.0814	0.0146	0.0233
0.0	0.0	0.0	8024.1831	419.5367	NaN	NaN	0.0497	0.7056	0.1516	0.0247	0.0808	0.0145	0.0228
0.0	0.0	0.0	6597.1831	-1732.4633	NaN	NaN	-0.3	0.7093	0.1483	0.0244	0.0805	0.0148	0.0227
0.0	0.0	0.0	5041.1831	-2857.4633	NaN	NaN	-0.3	0.7141	0.1461	0.0239	0.0789	0.0145	0.0225
0.0	0.0	0.0	6389.1831	391.5367	NaN	NaN	0.0577	0.7117	0.1476	0.0244	0.0791	0.0143	0.023
0.0	0.0	0.0	7130.1831	3328.5367	NaN	NaN	0.3183	0.7072	0.1505	0.0247	0.0803	0.014	0.0233
0.0	0.0	0.0	3591.1831	1342.5367	NaN	NaN	0.2721	0.7116	0.1491	0.0243	0.0784	0.014	0.0227
0.0	0.0	0.0	5138.1831	665.5367	NaN	NaN	0.1147	0.7068	0.1517	0.0247	0.0799	0.0138	0.023
0.0	0.0	0.0	8781.1831	1430.5367	NaN	NaN	0.1401	0.7069	0.152	0.0247	0.0798	0.0137	0.023
0.0	0.0	0.0	4725.1831	-87.4633	NaN	NaN	-0.0189	0.7122	0.149	0.0241	0.0784	0.0136	0.0225
0.0	0.0	0.0	6338.1831	-552.4633	NaN	NaN	-0.0955	0.7122	0.1486	0.0241	0.079	0.0136	0.0225
0.0	0.0	0.0	8473.1831	362.5367	NaN	NaN	0.041	0.7131	0.1478	0.024	0.079	0.0136	0.0225
0.0	0.0	0.0	6317.1831	965.5367	NaN	NaN	0.1326	0.7167	0.1456	0.0236	0.0782	0.0136	0.0223
0.0	0.0	0.0	7330.1831	-740.4633	NaN	NaN	-0.1124	0.7207	0.1435	0.0233	0.0771	0.0133	0.0221
0.0	0.0	0.0	6930.1831	1680.5367	NaN	NaN	0.1952	0.7159	0.1465	0.0237	0.0783	0.0131	0.0225
0.0	0.0	0.0	6064.1831	2250.5367	NaN	NaN	0.2707	0.7121	0.1484	0.0241	0.0794	0.013	0.023
0.0	0.0	0.0	5156.1831	1607.5367	NaN	NaN	0.2377	0.7201	0.1438	0.0231	0.0776	0.013	0.0224
0.0	0.0	0.0	4081.1831	-25.4633	NaN	NaN	-0.0063	0.7241	0.141	0.0227	0.0769	0.0132	0.022
0.0	0.0	0.0	4687.1831	2143.5367	NaN	NaN	0.3138	0.7286	0.1383	0.0223	0.0758	0.0133	0.0218
0.0	0.0	0.0	2428.1831	-1915.4633	NaN	NaN	-0.3	0.7359	0.1348	0.0214	0.0737	0.0132	0.021
0.0	0.0	0.0	5367.1831	-418.4633	NaN	NaN	-0.0846	0.7266	0.1398	0.0223	0.0767	0.013	0.0216
0.0	0.0	0.0	9175.1831	787.5367	NaN	NaN	0.079	0.7225	0.1422	0.0228	0.0777	0.0129	0.0219
0.0	0.0	0.0	5743.1831	-270.4633	NaN	NaN	-0.0494	0.7219	0.1431	0.0228	0.0776	0.0128	0.0218
0.0	0.0	0.0	8475.1831	2710.5367	NaN	NaN	0.2423	0.7182	0.1445	0.0233	0.0789	0.0128	0.0222
0.0	0.0	0.0	2948.1831	-150.4633	NaN	NaN	-0.0538	0.7261	0.1399	0.0225	0.0768	0.013	0.0217
0.0	0.0	0.0	5063.1831	256.5367	NaN	NaN	0.0482	0.7336	0.1357	0.0215	0.0752	0.013	0.021
0.0	0.0	0.0	9910.1831	66.5367	NaN	NaN	0.0067	0.7273	0.1387	0.0222	0.0771	0.013	0.0216
0.0	0.0	0.0	7292.1831	2177.5367	NaN	NaN	0.2299	0.7223	0.1424	0.0227	0.0778	0.0129	0.0218
0.0	0.0	0.0	6214.1831	2432.5367	NaN	NaN	0.2813	0.7187	0.1441	0.0231	0.0789	0.0132	0.0221
0.0	0.0	0.0	7446.1831	-1207.4633	NaN	NaN	-0.1935	0.7198	0.1436	0.0229	0.0784	0.0132	0.022
0.0	0.0	0.0	5778.1831	-3017.4633	NaN	NaN	-0.3	0.7219	0.1424	0.0226	0.0779	0.0132	0.0219
0.0	0.0	0.0	4861.1831	-425.4633	NaN	NaN	-0.0959	0.7212	0.1425	0.0226	0.0784	0.0132	0.0221
0.0	0.0	0.0	8268.1831	1361.5367	NaN	NaN	0.1414	0.7222	0.1419	0.0225	0.0782	0.0132	0.022
0.0	0.0	0.0	5681.1831	1139.5367	NaN	NaN	0.1671	0.7235	0.1407	0.0224	0.0781	0.0134	0.022
0.0	0.0	0.0	7937.1831	1064.5367	NaN	NaN	0.1183	0.72	0.1422	0.0226	0.0795	0.0135	0.0222
0.0	0.0	0.0	7947.1831	1614.5367	NaN	NaN	0.1689	0.7208	0.141	0.0226	0.0796	0.0135	0.0224
0.0	0.0	0.0	5695.1831	-327.4633	NaN	NaN	-0.061	0.7271	0.1372	0.0218	0.0781	0.0136	0.0221
0.0	0.0	0.0	6818.1831	-1602.4633	NaN	NaN	-0.3	0.7262	0.1369	0.0218	0.0789	0.0138	0.0223
0.0	0.0	0.0	6578.1831	1638.5367	NaN	NaN	0.1994	0.7293	0.1351	0.0217	0.0778	0.0138	0.0224
0.0	0.0	0.0	5131.1831	1409.5367	NaN	NaN	0.2155	0.7315	0.1333	0.0215	0.0774	0.014	0.0224
0.0	0.0	0.0	5951.1831	1281.5367	NaN	NaN	0.1772	0.737	0.1297	0.0209	0.0761	0.0141	0.0222
0.0	0.0	0.0	5260.1831	-1371.4633	NaN	NaN	-0.3	0.7419	0.1268	0.0204	0.0745	0.0144	0.0219
0.0	0.0	0.0	3777.1831	771.5367	NaN	NaN	0.1696	0.7428	0.1261	0.0205	0.0742	0.0145	0.022
0.0	0.0	0.0	6126.1831	-450.4633	NaN	NaN	-0.0794	0.7466	0.1241	0.0203	0.0725	0.0145	0.0219
0.0	0.0	0.0	3104.1831	-264.4633	NaN	NaN	-0.0931	0.7446	0.1252	0.0206	0.0729	0.0146	0.0221
0.0	0.0	0.0	5403.1831	2326.5367	NaN	NaN	0.301	0.7457	0.1247	0.0207	0.0723	0.0147	0.022
0.0	0.0	0.0	4540.1831	325.5367	NaN	NaN	0.0669	0.7505	0.1216	0.0204	0.0708	0.0149	0.0218
0.0	0.0	0.0	5238.1831	800.5367	NaN	NaN	0.1326	0.7526	0.1202	0.0203	0.0704	0.0149	0.0216
0.0	0.0	0.0	7558.1831	864.5367	NaN	NaN	0.1026	0.7527	0.1202	0.0204	0.0703	0.0149	0.0216
0.0	0.0	0.0	3825.1831	1892.5367	NaN	NaN	0.331	0.7538	0.1198	0.0202	0.0699	0.0148	0.0215
0.0	0.0	0.0	8412.1831	509.5367	NaN	NaN	0.0571	0.7497	0.1228	0.0206	0.0706	0.0147	0.0216
0.0	0.0	0.0	8933.1831	1926.5367	NaN	NaN	0.1774	0.7478	0.1241	0.0208	0.0711	0.0145	0.0217
0.0	0.0	0.0	4256.1831	-33.4633	NaN	NaN	-0.0079	0.7543	0.1203	0.0201	0.0697	0.0147	0.0209
0.0	0.0	0.0	5168.1831	-1340.4633	NaN	NaN	-0.3	0.7586	0.1168	0.0196	0.0696	0.0151	0.0204
0.0	0.0	0.0	5370.1831	-938.4633	NaN	NaN	-0.2118	0.7609	0.1166	0.0192	0.0685	0.0148	0.02
0.0	0.0	0.0	5869.1831	-1421.4633	NaN	NaN	-0.3	0.7485	0.125	0.0202	0.0713	0.0144	0.0207
0.0	0.0	0.0	7063.1831	3546.5367	NaN	NaN	0.3343	0.7391	0.1328	0.0209	0.0725	0.0138	0.0208
0.0	0.0	0.0	4823.1831	5140.5367	NaN	NaN	0.5159	0.7338	0.1356	0.0214	0.0743	0.0139	0.021
0.0	0.0	0.0	7457.1831	-1526.4633	NaN	NaN	-0.2574	0.7396	0.1324	0.0206	0.073	0.014	0.0203
0.0	0.0	0.0	6922.1831	-756.4633	NaN	NaN	-0.1227	0.741	0.1304	0.0204	0.074	0.0142	0.0201
0.0	0.0	0.0	3749.1831	2350.5367	NaN	NaN	0.3854	0.7397	0.131	0.0206	0.0742	0.0142	0.0202
0.0	0.0	0.0	4956.1831	75.5367	NaN	NaN	0.015	0.7433	0.1289	0.0203	0.0733	0.0143	0.0198
0.0	0.0	0.0	3137.1831	-337.4633	NaN	NaN	-0.1205	0.7383	0.1309	0.0208	0.0753	0.0145	0.0202
0.0	0.0	0.0	8510.1831	315.5367	NaN	NaN	0.0358	0.7352	0.1336	0.021	0.0758	0.0143	0.0202
0.0	0.0	0.0	4448.1831	1417.5367	NaN	NaN	0.2417	0.7349	0.1335	0.0211	0.0759	0.0143	0.0202
0.0	0.0	0.0	4330.1831	-482.4633	NaN	NaN	-0.1254	0.7285	0.1384	0.0216	0.0769	0.0141	0.0205
0.0	0.0	0.0	6436.1831	1688.5367	NaN	NaN	0.2078	0.7207	0.1436	0.0224	0.0783	0.0139	0.0211
0.0	0.0	0.0	6304.1831	1786.5367	NaN	NaN	0.2208	0.7212	0.1433	0.0222	0.0784	0.014	0.0208
0.0	0.0	0.0	7521.1831	-543.4633	NaN	NaN	-0.0779	0.723	0.1416	0.022	0.0785	0.0142	0.0206
0.0	0.0	0.0	5575.1831	76.5367	NaN	NaN	0.0135	0.7196	0.1434	0.0224	0.0795	0.0142	0.0208
0.0	0.0	0.0	9279.1831	987.5367	NaN	NaN	0.0962	0.7176	0.1449	0.0225	0.08	0.0141	0.0208
0.0	0.0	0.0	7482.1831	1496.5367	NaN	NaN	0.1667	0.7162	0.1455	0.0226	0.0808	0.0141	0.0209
0.0	0.0	0.0	6556.1831	825.5367	NaN	NaN	0.1118	0.7124	0.1481	0.0229	0.0818	0.0139	0.021
0.0	0.0	0.0	7317.1831	2051.5367	NaN	NaN	0.219	0.7108	0.1489	0.023	0.0824	0.0139	0.021
0.0	0.0	0.0	7203.1831	2191.5367	NaN	NaN	0.2333	0.7134	0.1477	0.0226	0.0817	0.0138	0.0208
0.0	0.0	0.0	4761.1831	-1525.4633	NaN	NaN	-0.3	0.717	0.1453	0.0221	0.0812	0.0139	0.0205
0.0	0.0	0.0	4282.1831	-657.4633	NaN	NaN	-0.1814	0.7195	0.1441	0.0218	0.0807	0.0138	0.0202
0.0	0.0	0.0	6595.1831	246.5367	NaN	NaN	0.036	0.7191	0.1446	0.0219	0.0801	0.0137	0.0206
0.0	0.0	0.0	7226.1831	-587.4633	NaN	NaN	-0.0885	0.7232	0.1422	0.0215	0.0789	0.0137	0.0205
0.0	0.0	0.0	5833.1831	1177.5367	NaN	NaN	0.168	0.7267	0.1393	0.0211	0.0787	0.0139	0.0203
0.0	0.0	0.0	8584.1831	1249.5367	NaN	NaN	0.1271	0.7325	0.1357	0.0207	0.0771	0.014	0.02
0.0	0.0	0.0	6348.1831	-2105.4633	NaN	NaN	-0.3	0.7374	0.1328	0.0204	0.0754	0.014	0.02
0.0	0.0	0.0	5112.1831	1567.5367	NaN	NaN	0.2347	0.7364	0.133	0.0206	0.0756	0.014	0.0204
0.0	0.0	0.0	6375.1831	4072.5367	NaN	NaN	0.3898	0.7371	0.1325	0.0206	0.0749	0.0141	0.0207
0.0	0.0	0.0	7016.1831	-666.4633	NaN	NaN	-0.105	0.7393	0.1318	0.0205	0.0737	0.0141	0.0206
0.0	0.0	0.0	6696.1831	3682.5367	NaN	NaN	0.3548	0.7345	0.1342	0.0211	0.0747	0.0142	0.0213
0.0	0.0	0.0	6145.1831	4799.5367	NaN	NaN	0.4385	0.7345	0.1338	0.0211	0.0747	0.0143	0.0215
0.0	0.0	0.0	5544.1831	743.5367	NaN	NaN	0.1183	0.7401	0.1305	0.0206	0.0732	0.0145	0.021
0.0	0.0	0.0	4654.1831	1820.5367	NaN	NaN	0.2812	0.7382	0.13	0.0209	0.0747	0.015	0.0211
0.0	0.0	0.0	7971.1831	1242.5367	NaN	NaN	0.1349	0.7366	0.13	0.0212	0.0755	0.0153	0.0213
0.0	0.0	0.0	8456.1831	1521.5367	NaN	NaN	0.1525	0.7369	0.1294	0.0213	0.0756	0.0153	0.0214
0.0	0.0	0.0	6998.1831	2201.5367	NaN	NaN	0.2393	0.7347	0.1298	0.0215	0.0769	0.0156	0.0215
0.0	0.0	0.0	7903.1831	-480.4633	NaN	NaN	-0.0647	0.7344	0.1302	0.0217	0.0765	0.0156	0.0215
0.0	0.0	0.0	6511.1831	869.5367	NaN	NaN	0.1178	0.7343	0.1305	0.0219	0.076	0.0154	0.0219
0.0	0.0	0.0	6598.1831	1052.5367	NaN	NaN	0.1376	0.7331	0.131	0.0221	0.0762	0.0153	0.0223
0.0	0.0	0.0	5857.1831	2166.5367	NaN	NaN	0.27	0.7357	0.1292	0.0221	0.0757	0.0153	0.0221
0.0	0.0	0.0	4248.1831	-185.4633	NaN	NaN	-0.0457	0.7395	0.1267	0.0219	0.0747	0.0154	0.0218
0.0	0.0	0.0	8331.1831	-1306.4633	NaN	NaN	-0.186	0.7435	0.1243	0.0217	0.0736	0.0153	0.0216
0.0	0.0	0.0	5841.1831	-978.4633	NaN	NaN	-0.2012	0.746	0.1227	0.0216	0.0728	0.0152	0.0216
0.0	0.0	0.0	6664.1831	329.5367	NaN	NaN	0.0471	0.7493	0.1209	0.0214	0.0717	0.0149	0.0217
0.0	0.0	0.0	5840.1831	1217.5367	NaN	NaN	0.1725	0.7555	0.1181	0.021	0.0695	0.0147	0.0212
0.0	0.0	0.0	6082.1831	620.5367	NaN	NaN	0.0926	0.7586	0.1166	0.0208	0.0683	0.0144	0.0213
0.0	0.0	0.0	5467.1831	1998.5367	NaN	NaN	0.2677	0.7603	0.1156	0.0209	0.0675	0.0143	0.0214
0.0	0.0	0.0	5167.1831	1107.5367	NaN	NaN	0.1765	0.7643	0.1137	0.0207	0.0659	0.0141	0.0213
0.0	0.0	0.0	6080.1831	1398.5367	NaN	NaN	0.187	0.7703	0.1105	0.0205	0.0637	0.014	0.021
0.0	0.0	0.0	4817.1831	-1894.4633	NaN	NaN	-0.3	0.7764	0.108	0.0201	0.0612	0.0139	0.0204
0.0	0.0	0.0	4249.1831	1374.5367	NaN	NaN	0.2444	0.7782	0.1068	0.0204	0.0602	0.0138	0.0206
0.0	0.0	0.0	6425.1831	-908.4633	NaN	NaN	-0.1647	0.784	0.1045	0.0201	0.0576	0.0136	0.0202
0.0	0.0	0.0	7383.1831	647.5367	NaN	NaN	0.0806	0.7862	0.1032	0.0202	0.0566	0.0135	0.0202
0.0	0.0	0.0	8043.1831	469.5367	NaN	NaN	0.0552	0.7908	0.1014	0.02	0.0544	0.0134	0.0199
0.0	0.0	0.0	3935.1831	-128.4633	NaN	NaN	-0.0337	0.7934	0.1003	0.02	0.0532	0.0134	0.0196
0.0	0.0	0.0	7579.1831	1015.5367	NaN	NaN	0.1182	0.7945	0.0997	0.0202	0.0524	0.0133	0.0199
0.0	0.0	0.0	7456.1831	-951.4633	NaN	NaN	-0.1463	0.7951	0.0991	0.0203	0.052	0.0135	0.02
0.0	0.0	0.0	6486.1831	-762.4633	NaN	NaN	-0.1332	0.7978	0.0982	0.0202	0.0505	0.0135	0.0197
0.0	0.0	0.0	6356.1831	767.5367	NaN	NaN	0.1077	0.7992	0.0974	0.0203	0.0496	0.0137	0.0197
0.0	0.0	0.0	4309.1831	252.5367	NaN	NaN	0.0554	0.8021	0.0964	0.0202	0.0481	0.0136	0.0196
0.0	0.0	0.0	7695.1831	-458.4633	NaN	NaN	-0.0634	0.7991	0.0975	0.0206	0.0489	0.0137	0.0202
0.0	0.0	0.0	5887.1831	3939.5367	NaN	NaN	0.4009	0.7983	0.0976	0.0209	0.0489	0.0139	0.0204
0.0	0.0	0.0	6850.1831	-719.4633	NaN	NaN	-0.1174	0.8006	0.0971	0.0209	0.0473	0.0136	0.0205
0.0	0.0	0.0	6409.1831	1990.5367	NaN	NaN	0.237	0.7927	0.0994	0.022	0.0499	0.0139	0.0221
0.0	0.0	0.0	3409.1831	3857.5367	NaN	NaN	0.5308	0.7914	0.0997	0.0226	0.0495	0.0141	0.0226
0.0	0.0	0.0	2796.1831	2002.5367	NaN	NaN	0.4173	0.796	0.0987	0.0228	0.0466	0.0145	0.0214
0.0	0.0	0.0	2628.1831	-1646.4633	NaN	NaN	-0.3	0.8088	0.0932	0.0218	0.0421	0.0146	0.0195
0.0	0.0	0.0	6014.1831	-2071.4633	NaN	NaN	-0.3	0.8045	0.094	0.0231	0.0433	0.0151	0.0199
0.0	0.0	0.0	3927.1831	270.5367	NaN	NaN	0.0644	0.7993	0.0961	0.0242	0.0449	0.0153	0.0202
0.0	0.0	0.0	3566.1831	-1162.4633	NaN	NaN	-0.3	0.7961	0.0981	0.0246	0.0454	0.0153	0.0205
0.0	0.0	0.0	2909.1831	-2046.4633	NaN	NaN	-0.3	0.7973	0.0969	0.0246	0.0456	0.0156	0.02
0.0	0.0	0.0	4336.1831	-1756.4633	NaN	NaN	-0.3	0.7925	0.0995	0.025	0.0469	0.0156	0.0206
0.0	0.0	0.0	3839.1831	-1344.4633	NaN	NaN	-0.3	0.7926	0.0996	0.0248	0.0468	0.0158	0.0205
0.0	0.0	0.0	2410.1831	-546.4633	NaN	NaN	-0.2932	0.7937	0.0989	0.0245	0.0468	0.0161	0.0201
0.0	0.0	0.0	5069.1831	148.5367	NaN	NaN	0.0285	0.7911	0.1005	0.0247	0.047	0.0162	0.0205
0.0	0.0	0.0	3726.1831	-963.4633	NaN	NaN	-0.3	0.7951	0.0981	0.0243	0.0464	0.0162	0.0199
0.0	0.0	0.0	5962.1831	2647.5367	NaN	NaN	0.3075	0.7813	0.1058	0.0259	0.0495	0.016	0.0216
0.0	0.0	0.0	2755.1831	1643.5367	NaN	NaN	0.3736	0.7828	0.1063	0.0253	0.0487	0.0158	0.0211
0.0	0.0	0.0	4606.1831	876.5367	NaN	NaN	0.1599	0.7738	0.111	0.0264	0.0508	0.0161	0.022
0.0	0.0	0.0	2127.1831	581.5367	NaN	NaN	0.2147	0.7727	0.1117	0.0264	0.051	0.0164	0.0218
0.0	0.0	0.0	182.1831	-1824.4633	NaN	NaN	1.1109	0.7769	0.1094	0.0256	0.0505	0.0166	0.021
0.0	0.0	0.0	3187.1831	-1271.4633	NaN	NaN	-0.3	0.7811	0.1066	0.025	0.0503	0.0167	0.0202
0.0	0.0	0.0	1761.1831	248.5367	NaN	NaN	0.1237	0.7719	0.1114	0.0262	0.0533	0.0166	0.0207
0.0	0.0	0.0	1317.1831	1348.5367	NaN	NaN	0.5059	0.7629	0.1162	0.0273	0.0561	0.0163	0.0213
0.0	0.0	0.0	3521.1831	1202.5367	NaN	NaN	0.2546	0.7633	0.1164	0.0269	0.0565	0.0161	0.0209
0.0	0.0	0.0	2667.1831	-612.4633	NaN	NaN	-0.2981	0.7618	0.1176	0.0268	0.0571	0.0159	0.0208
0.0	0.0	0.0	1320.1831	-2488.4633	NaN	NaN	1.3	0.7628	0.1171	0.0268	0.0575	0.0157	0.0201
0.0	0.0	0.0	3108.1831	1818.5367	NaN	NaN	0.3691	0.7457	0.1253	0.0292	0.0623	0.0156	0.0219
0.0	0.0	0.0	3696.1831	1352.5367	NaN	NaN	0.2679	0.7499	0.1246	0.0283	0.0603	0.0155	0.0215
0.0	0.0	0.0	3293.1831	-3688.4633	NaN	NaN	1.3	0.7616	0.1185	0.027	0.0574	0.0155	0.02
0.0	0.0	0.0	2698.1831	-18.4633	NaN	NaN	-0.0069	0.7603	0.1181	0.0277	0.0584	0.0156	0.02
0.0	0.0	0.0	7909.1831	678.5367	NaN	NaN	0.079	0.7535	0.1219	0.0286	0.0598	0.0155	0.0206
0.0	0.0	0.0	7727.1831	800.5367	NaN	NaN	0.0939	0.7519	0.1233	0.0289	0.0595	0.0154	0.0209
0.0	0.0	0.0	3644.1831	600.5367	NaN	NaN	0.1415	0.7507	0.1233	0.0293	0.06	0.0156	0.021
0.0	0.0	0.0	6422.1831	-198.4633	NaN	NaN	-0.0319	0.7454	0.126	0.0299	0.0613	0.0159	0.0216
0.0	0.0	0.0	3153.1831	-4.4633	NaN	NaN	-0.0014	0.742	0.1283	0.0303	0.0614	0.0158	0.0221
0.0	0.0	0.0	4187.1831	-2452.4633	NaN	NaN	-0.3	0.7458	0.1263	0.0297	0.0605	0.016	0.0216
0.0	0.0	0.0	4916.1831	2529.5367	NaN	NaN	0.3397	0.7346	0.1325	0.0304	0.0628	0.0166	0.023
0.0	0.0	0.0	2327.1831	-9.4633	NaN	NaN	-0.0041	0.7209	0.1427	0.0303	0.0638	0.0174	0.0248
0.0	0.0	0.0	2812.1831	-26.4633	NaN	NaN	-0.0095	0.7082	0.1517	0.0298	0.0653	0.0187	0.0264
0.0	0.0	0.0	4846.1831	2060.5367	NaN	NaN	0.2983	0.6853	0.1674	0.0297	0.0674	0.0204	0.0297
0.0	0.0	0.0	4177.1831	-2460.4633	NaN	NaN	-0.3	0.6888	0.1668	0.0289	0.0657	0.0204	0.0294
0.0	0.0	0.0	4262.1831	-302.4633	NaN	NaN	-0.0764	0.6916	0.1657	0.0287	0.0642	0.0205	0.0292
0.0	0.0	0.0	3598.1831	-1266.4633	NaN	NaN	-0.3	0.6867	0.1687	0.0285	0.0644	0.0213	0.0304
0.0	0.0	0.0	4363.1831	2606.5367	NaN	NaN	0.374	0.6858	0.1692	0.0285	0.0639	0.0215	0.0312
0.0	0.0	0.0	4859.1831	113.5367	NaN	NaN	0.0228	0.7071	0.156	0.0279	0.0606	0.0204	0.0281
0.0	0.0	0.0	4226.1831	3308.5367	NaN	NaN	0.4391	0.6953	0.1632	0.0281	0.0612	0.0217	0.0305
0.0	0.0	0.0	3554.1831	-66.4633	NaN	NaN	-0.0191	0.6981	0.1613	0.0282	0.0605	0.0215	0.0304
0.0	0.0	0.0	5316.1831	3703.5367	NaN	NaN	0.4106	0.696	0.1611	0.0283	0.0611	0.022	0.0315
0.0	0.0	0.0	2249.1831	1068.5367	NaN	NaN	0.3221	0.712	0.1526	0.0277	0.0577	0.021	0.0289
0.0	0.0	0.0	4495.1831	-668.4633	NaN	NaN	-0.1747	0.701	0.1582	0.0286	0.0587	0.0221	0.0315
0.0	0.0	0.0	4389.1831	266.5367	NaN	NaN	0.0572	0.7042	0.1576	0.0284	0.0564	0.0219	0.0315
0.0	0.0	0.0	5062.1831	908.5367	NaN	NaN	0.1522	0.6901	0.1664	0.0291	0.0561	0.0232	0.0352
0.0	0.0	0.0	3900.1831	-825.4633	NaN	NaN	-0.2685	0.6953	0.1654	0.0287	0.0522	0.0234	0.035
0.0	0.0	0.0	1970.1831	1648.5367	NaN	NaN	0.4556	0.6803	0.1731	0.0298	0.0523	0.0255	0.0389
0.0	0.0	0.0	2738.1831	3098.5367	NaN	NaN	0.5309	0.6768	0.1719	0.0315	0.0511	0.0272	0.0415
0.0	0.0	0.0	3287.1831	-1248.4633	NaN	NaN	-0.3	0.7143	0.1499	0.0289	0.0447	0.0256	0.0366
0.0	0.0	0.0	882.1831	-1237.4633	NaN	NaN	1.3	0.7321	0.1375	0.0287	0.0408	0.0261	0.0348
0.0	0.0	0.0	3599.1831	770.5367	NaN	NaN	0.1763	0.7104	0.1481	0.032	0.0406	0.029	0.0399
0.0	0.0	0.0	4308.1831	1300.5367	NaN	NaN	0.2319	0.7061	0.1474	0.0338	0.0398	0.0307	0.0422
0.0	0.0	0.0	2805.1831	1812.5367	NaN	NaN	0.3925	0.7193	0.1381	0.0333	0.0379	0.0308	0.0406
0.0	0.0	0.0	2387.1831	-1158.4633	NaN	NaN	-0.3	0.7415	0.1244	0.0317	0.0351	0.03	0.0373
0.0	0.0	0.0	2168.1831	-1663.4633	NaN	NaN	-0.3	0.7406	0.1239	0.0329	0.0344	0.0307	0.0375
0.0	0.0	0.0	6415.1831	994.5367	NaN	NaN	0.1342	0.7135	0.1363	0.0361	0.038	0.0328	0.0433
0.0	0.0	0.0	3859.1831	728.5367	NaN	NaN	0.1588	0.7242	0.1301	0.0356	0.0372	0.0321	0.0407
0.0	0.0	0.0	2830.1831	1448.5367	NaN	NaN	0.3385	0.7341	0.1245	0.0342	0.0373	0.0309	0.039
0.0	0.0	0.0	2705.1831	334.5367	NaN	NaN	0.1101	0.7463	0.1175	0.034	0.0355	0.0303	0.0363
0.0	0.0	0.0	4276.1831	1617.5367	NaN	NaN	0.2745	0.7384	0.1211	0.034	0.0372	0.0309	0.0384
0.0	0.0	0.0	4822.1831	217.5367	NaN	NaN	0.0432	0.7455	0.1179	0.034	0.0355	0.0309	0.0362
0.0	0.0	0.0	1934.1831	2715.5367	NaN	NaN	0.584	0.7307	0.1233	0.0347	0.0387	0.0326	0.0401
0.0	0.0	0.0	3025.1831	-1948.4633	NaN	NaN	-0.3	0.7502	0.1159	0.0333	0.0356	0.0299	0.0352
0.0	0.0	0.0	5857.1831	1147.5367	NaN	NaN	0.1638	0.7396	0.1192	0.0351	0.0378	0.0308	0.0376
0.0	0.0	0.0	2734.1831	2430.5367	NaN	NaN	0.4706	0.7459	0.1157	0.0349	0.0377	0.0296	0.0362
0.0	0.0	0.0	5387.1831	1138.5367	NaN	NaN	0.1745	0.7537	0.1109	0.0351	0.0374	0.0284	0.0345
0.0	0.0	0.0	5566.1831	2412.5367	NaN	NaN	0.3024	0.7558	0.1078	0.0358	0.0384	0.0281	0.0341
0.0	0.0	0.0	4524.1831	1162.5367	NaN	NaN	0.2044	0.7731	0.0989	0.034	0.0375	0.0257	0.0309
0.0	0.0	0.0	5249.1831	-1770.4633	NaN	NaN	-0.3	0.7921	0.0893	0.0335	0.0342	0.0239	0.0271
0.0	0.0	0.0	4591.1831	2594.5367	NaN	NaN	0.3611	0.7843	0.0904	0.035	0.0364	0.0247	0.0292
0.0	0.0	0.0	5093.1831	980.5367	NaN	NaN	0.1614	0.7981	0.0846	0.0336	0.0342	0.0231	0.0265
0.0	0.0	0.0	6628.1831	1318.5367	NaN	NaN	0.1659	0.803	0.0814	0.0336	0.0332	0.0227	0.0259
0.0	0.0	0.0	3077.1831	3140.5367	NaN	NaN	0.5051	0.7978	0.0821	0.0351	0.0342	0.0235	0.0273
0.0	0.0	0.0	7199.1831	1744.5367	NaN	NaN	0.1951	0.8023	0.0795	0.0344	0.0337	0.0232	0.0269
0.0	0.0	0.0	5386.1831	1344.5367	NaN	NaN	0.1998	0.8146	0.0741	0.0331	0.0315	0.022	0.0246
0.0	0.0	0.0	4841.1831	-221.4633	NaN	NaN	-0.0479	0.8216	0.0708	0.0319	0.0308	0.0215	0.0235
0.0	0.0	0.0	6135.1831	-326.4633	NaN	NaN	-0.0562	0.8271	0.0677	0.032	0.0297	0.0209	0.0225
0.0	0.0	0.0	6809.1831	1705.5367	NaN	NaN	0.2003	0.824	0.0687	0.0324	0.0306	0.0211	0.0231
0.0	0.0	0.0	3076.1831	-551.4633	NaN	NaN	-0.2184	0.829	0.0663	0.0321	0.0299	0.0205	0.0222
0.0	0.0	0.0	5383.1831	-515.4633	NaN	NaN	-0.1059	0.8311	0.0654	0.0316	0.0296	0.0202	0.0221
0.0	0.0	0.0	5728.1831	-1317.4633	NaN	NaN	-0.2987	0.8287	0.0657	0.0328	0.0299	0.0202	0.0227
0.0	0.0	0.0	6772.1831	2731.5367	NaN	NaN	0.2874	0.8247	0.0675	0.0329	0.0308	0.0205	0.0236
0.0	0.0	0.0	4835.1831	-2206.4633	NaN	NaN	-0.3	0.835	0.0631	0.0311	0.029	0.0197	0.0221
0.0	0.0	0.0	4880.1831	3190.5367	NaN	NaN	0.3953	0.8324	0.0631	0.032	0.0296	0.0202	0.0227
0.0	0.0	0.0	6908.1831	-446.4633	NaN	NaN	-0.0691	0.8362	0.061	0.0314	0.0292	0.0198	0.0223
0.0	0.0	0.0	4654.1831	1766.5367	NaN	NaN	0.2751	0.8348	0.0611	0.0321	0.0293	0.02	0.0227
0.0	0.0	0.0	6266.1831	-1621.4633	NaN	NaN	-0.3	0.8352	0.0603	0.0322	0.0293	0.0201	0.0229
0.0	0.0	0.0	5653.1831	536.5367	NaN	NaN	0.0867	0.8365	0.0594	0.032	0.0291	0.0202	0.0228
0.0	0.0	0.0	3127.1831	-771.4633	NaN	NaN	-0.3	0.8406	0.0574	0.031	0.0286	0.02	0.0225
0.0	0.0	0.0	3555.1831	1561.5367	NaN	NaN	0.3052	0.8421	0.0553	0.0313	0.0285	0.0203	0.0226
0.0	0.0	0.0	5379.1831	2977.5367	NaN	NaN	0.3563	0.8425	0.055	0.0312	0.0282	0.0205	0.0227
0.0	0.0	0.0	6224.1831	1894.5367	NaN	NaN	0.2334	0.8425	0.054	0.0316	0.0281	0.0208	0.0228
0.0	0.0	0.0	8031.1831	-1702.4633	NaN	NaN	-0.269	0.8465	0.0522	0.0306	0.0275	0.021	0.0224
0.0	0.0	0.0	7309.1831	-517.4633	NaN	NaN	-0.0762	0.8468	0.0508	0.0311	0.0275	0.0213	0.0225
0.0	0.0	0.0	6325.1831	976.5367	NaN	NaN	0.1337	0.8481	0.05	0.0307	0.0274	0.0212	0.0226
0.0	0.0	0.0	4581.1831	-1604.4633	NaN	NaN	-0.3	0.8508	0.048	0.0299	0.0271	0.0215	0.0227
0.0	0.0	0.0	4449.1831	388.5367	NaN	NaN	0.0803	0.8536	0.0458	0.0294	0.0268	0.0216	0.0228
0.0	0.0	0.0	4309.1831	985.5367	NaN	NaN	0.1861	0.8522	0.0459	0.0301	0.0268	0.0215	0.0234
0.0	0.0	0.0	2774.1831	2940.5367	NaN	NaN	0.5146	0.8529	0.0459	0.03	0.0264	0.0214	0.0234
0.0	0.0	0.0	7670.1831	300.5367	NaN	NaN	0.0377	0.854	0.045	0.0294	0.0263	0.0218	0.0234
0.0	0.0	0.0	5711.1831	-72.4633	NaN	NaN	-0.0129	0.8559	0.0438	0.0282	0.0265	0.0223	0.0232
0.0	0.0	0.0	-16.8169	-848.4633	NaN	NaN	0.9806	0.8606	0.041	0.0263	0.0262	0.0229	0.023
0.0	0.0	0.0	2745.1831	-622.4633	NaN	NaN	-0.2932	0.8616	0.0401	0.026	0.0261	0.023	0.0232
0.0	0.0	0.0	4874.1831	-1075.4633	NaN	NaN	-0.2831	0.8612	0.0398	0.0261	0.0261	0.0232	0.0235
0.0	0.0	0.0	5871.1831	-821.4633	NaN	NaN	-0.1627	0.8631	0.0389	0.0255	0.0258	0.0232	0.0234
0.0	0.0	0.0	6000.1831	-1141.4633	NaN	NaN	-0.2349	0.8646	0.0382	0.0248	0.0256	0.0234	0.0234
0.0	0.0	0.0	4852.1831	-2486.4633	NaN	NaN	-0.3	0.8653	0.0377	0.0247	0.0254	0.0233	0.0236
0.0	0.0	0.0	6495.1831	-3.4633	NaN	NaN	-0.0005	0.8649	0.0377	0.0248	0.0253	0.0233	0.0239
0.0	0.0	0.0	3426.1831	1298.5367	NaN	NaN	0.2748	0.8666	0.0372	0.0241	0.0251	0.0234	0.0237
0.0	0.0	0.0	4977.1831	-1175.4633	NaN	NaN	-0.3	0.8653	0.0376	0.024	0.0255	0.0236	0.024
0.0	0.0	0.0	2872.1831	-314.4633	NaN	NaN	-0.1229	0.8676	0.0365	0.0232	0.0253	0.0237	0.0238
0.0	0.0	0.0	6286.1831	-1318.4633	NaN	NaN	-0.2654	0.8673	0.0366	0.0233	0.0253	0.0235	0.024
0.0	0.0	0.0	3660.1831	2564.5367	NaN	NaN	0.412	0.8676	0.0366	0.0233	0.0251	0.0234	0.0241
0.0	0.0	0.0	4256.1831	1046.5367	NaN	NaN	0.1974	0.8674	0.0368	0.0233	0.025	0.0233	0.0242
0.0	0.0	0.0	3250.1831	3248.5367	NaN	NaN	0.4999	0.866	0.0376	0.0233	0.0252	0.0234	0.0244
0.0	0.0	0.0	2730.1831	-514.4633	NaN	NaN	-0.2322	0.8678	0.0372	0.0223	0.025	0.0237	0.024
0.0	0.0	0.0	4091.1831	-2285.4633	NaN	NaN	-0.3	0.8685	0.0369	0.0219	0.0249	0.0237	0.024
0.0	0.0	0.0	1432.1831	5.5367	NaN	NaN	0.0039	0.8684	0.0371	0.022	0.0249	0.0236	0.0241
0.0	0.0	0.0	3689.1831	51.5367	NaN	NaN	0.0138	0.869	0.0369	0.0219	0.0248	0.0235	0.024
0.0	0.0	0.0	4712.1831	1144.5367	NaN	NaN	0.1954	0.8673	0.0379	0.0222	0.0248	0.0234	0.0243
0.0	0.0	0.0	67.1831	1198.5367	NaN	NaN	0.9469	0.8682	0.038	0.0219	0.0246	0.0232	0.0241
0.0	0.0	0.0	7579.1831	232.5367	NaN	NaN	0.0298	0.8683	0.0383	0.0217	0.0245	0.0231	0.024
0.0	0.0	0.0	3921.1831	666.5367	NaN	NaN	0.1453	0.8682	0.0385	0.0216	0.0245	0.0231	0.0242
0.0	0.0	0.0	3901.1831	133.5367	NaN	NaN	0.0331	0.8689	0.0382	0.0212	0.0243	0.0234	0.0239
0.0	0.0	0.0	7096.1831	105.5367	NaN	NaN	0.0147	0.8691	0.0381	0.0213	0.0243	0.0234	0.0238
0.0	0.0	0.0	5825.1831	4424.5367	NaN	NaN	0.4317	0.8651	0.0404	0.0221	0.0246	0.023	0.0248
0.0	0.0	0.0	3747.1831	-994.4633	NaN	NaN	-0.3	0.8664	0.0388	0.0216	0.0248	0.024	0.0244
0.0	0.0	0.0	3744.1831	652.5367	NaN	NaN	0.1484	0.8684	0.0382	0.0212	0.0243	0.0238	0.024
0.0	0.0	0.0	6501.1831	190.5367	NaN	NaN	0.0285	0.8649	0.0393	0.0219	0.0249	0.0243	0.0247
0.0	0.0	0.0	5853.1831	-1109.4633	NaN	NaN	-0.2339	0.8672	0.0382	0.0216	0.0245	0.0242	0.0243
0.0	0.0	0.0	8203.1831	2603.5367	NaN	NaN	0.2409	0.8644	0.0392	0.0221	0.0249	0.0244	0.0249
0.0	0.0	0.0	6346.1831	-4054.4633	NaN	NaN	-0.3	0.8678	0.0375	0.0215	0.0247	0.0245	0.024
0.0	0.0	0.0	6039.1831	-868.4633	NaN	NaN	-0.168	0.8653	0.0382	0.0223	0.025	0.0244	0.0248
0.0	0.0	0.0	4717.1831	179.5367	NaN	NaN	0.0367	0.8657	0.0379	0.0223	0.0249	0.0244	0.0248
0.0	0.0	0.0	5717.1831	163.5367	NaN	NaN	0.0278	0.8637	0.0387	0.023	0.0252	0.0241	0.0254
0.0	0.0	0.0	3828.1831	1900.5367	NaN	NaN	0.3318	0.8629	0.0389	0.0231	0.0252	0.0243	0.0256
0.0	0.0	0.0	5546.1831	-1725.4633	NaN	NaN	-0.3	0.8644	0.0383	0.0229	0.0251	0.0242	0.0252
0.0	0.0	0.0	7034.1831	6342.5367	NaN	NaN	0.4741	0.86	0.0402	0.024	0.0256	0.0238	0.0263
0.0	0.0	0.0	5602.1831	-269.4633	NaN	NaN	-0.0505	0.8618	0.0395	0.0232	0.0255	0.0243	0.0258
0.0	0.0	0.0	3798.1831	1255.5367	NaN	NaN	0.2484	0.8607	0.0396	0.0236	0.0259	0.0244	0.0259
0.0	0.0	0.0	1729.1831	2537.5367	NaN	NaN	0.5947	0.8586	0.0408	0.024	0.0262	0.0241	0.0262
0.0	0.0	0.0	3109.1831	-2063.4633	NaN	NaN	-0.3	0.861	0.0395	0.0234	0.0261	0.0243	0.0257
0.0	0.0	0.0	4811.1831	1447.5367	NaN	NaN	0.2313	0.8574	0.0413	0.0245	0.0267	0.0241	0.0261
0.0	0.0	0.0	4145.1831	-359.4633	NaN	NaN	-0.095	0.859	0.0405	0.0239	0.0265	0.0245	0.0256
0.0	0.0	0.0	4899.1831	1878.5367	NaN	NaN	0.2772	0.8569	0.0415	0.0244	0.0266	0.0244	0.0262
0.0	0.0	0.0	6070.1831	557.5367	NaN	NaN	0.0841	0.8554	0.0424	0.0246	0.0267	0.0243	0.0266
0.0	0.0	0.0	3911.1831	-362.4633	NaN	NaN	-0.1021	0.8554	0.0426	0.0243	0.0267	0.0245	0.0265
0.0	0.0	0.0	5499.1831	373.5367	NaN	NaN	0.0636	0.854	0.0434	0.0244	0.0268	0.0246	0.0268
0.0	0.0	0.0	4743.1831	-781.4633	NaN	NaN	-0.1973	0.8544	0.0431	0.0242	0.0268	0.0247	0.0268
0.0	0.0	0.0	6123.1831	636.5367	NaN	NaN	0.0942	0.8538	0.0438	0.0242	0.0267	0.0243	0.0272
0.0	0.0	0.0	2400.1831	1877.5367	NaN	NaN	0.4389	0.8535	0.0437	0.0242	0.0269	0.0245	0.0272
0.0	0.0	0.0	3355.1831	1199.5367	NaN	NaN	0.2634	0.8537	0.0438	0.0241	0.0268	0.0245	0.0272
0.0	0.0	0.0	6171.1831	-997.4633	NaN	NaN	-0.1928	0.8533	0.0436	0.0243	0.0268	0.0248	0.0273
0.0	0.0	0.0	6013.1831	347.5367	NaN	NaN	0.0546	0.8541	0.0429	0.0241	0.0266	0.025	0.0273
0.0	0.0	0.0	8750.1831	-1121.4633	NaN	NaN	-0.147	0.8537	0.0417	0.0242	0.027	0.0258	0.0275
0.0	0.0	0.0	5345.1831	-20.4633	NaN	NaN	-0.0038	0.8538	0.0405	0.0242	0.0273	0.0265	0.0277
0.0	0.0	0.0	3293.1831	1261.5367	NaN	NaN	0.277	0.8556	0.0387	0.0239	0.0274	0.0267	0.0277
0.0	0.0	0.0	7330.1831	2362.5367	NaN	NaN	0.2437	0.8483	0.0396	0.0247	0.0289	0.0286	0.0298
0.0	0.0	0.0	5175.1831	-2304.4633	NaN	NaN	-0.3	0.8776	0.0297	0.0202	0.0246	0.0246	0.0233
