# Supplementary material for: DeepFRET, a software for rapid and automated single-molecule FRET data classification using deep learning
Source: eLife. 2020 Nov 3;9:e60404. doi: 10.7554/eLife.60404 (PMC7609065; doi:10.7554/eLife.60404)
Supplement: Figure 4—source data 1. [file elife-60404-fig4-data1.zip › Figure 4-source data 1/Fig_S4a/Traces/traces_all_n294/Traces_Fig2d_4mMAc_mov1_combined_tif_pair58.txt]

Exported by DeepFRET
Date: 2020-08-26, 18:13
Video filename: None
FRET pair #58
Bleaches at 669
D-Dexc-bg	A-Dexc-bg	A-Aexc-bg	D-Dexc-rw	A-Dexc-rw	A-Aexc-rw	S	E	p_bleached	p_aggregated	p_noisy	p_scrambled	p_static	p_dynamic
0.0	0.0	0.0	48570.9374	11705.7033	NaN	NaN	0.1942	0.1207	0.5124	0.0416	0.0643	0.2068	0.0542
0.0	0.0	0.0	50113.9374	10963.7033	NaN	NaN	0.1795	0.104	0.5334	0.0397	0.0616	0.2063	0.0549
0.0	0.0	0.0	44577.9374	8349.7033	NaN	NaN	0.1578	0.1011	0.5713	0.0367	0.055	0.1862	0.0498
0.0	0.0	0.0	47392.9374	8614.7033	NaN	NaN	0.1538	0.1017	0.5453	0.036	0.0582	0.2075	0.0512
0.0	0.0	0.0	43708.9374	7665.7033	NaN	NaN	0.1492	0.1026	0.5394	0.0368	0.0561	0.2126	0.0524
0.0	0.0	0.0	45169.9374	10171.7033	NaN	NaN	0.1838	0.1062	0.5244	0.0373	0.0564	0.2208	0.0549
0.0	0.0	0.0	45219.9374	11182.7033	NaN	NaN	0.1983	0.1112	0.5088	0.0371	0.0566	0.2309	0.0554
0.0	0.0	0.0	45053.9374	8127.7033	NaN	NaN	0.1528	0.1119	0.5179	0.0367	0.0573	0.2214	0.0548
0.0	0.0	0.0	42467.9374	10156.7033	NaN	NaN	0.193	0.1147	0.5004	0.0375	0.0577	0.2345	0.0553
0.0	0.0	0.0	50615.9374	8513.7033	NaN	NaN	0.144	0.1147	0.4921	0.0373	0.0587	0.2401	0.057
0.0	0.0	0.0	43196.9374	10179.7033	NaN	NaN	0.1907	0.1155	0.4687	0.0385	0.0582	0.2601	0.059
0.0	0.0	0.0	44729.9374	6819.7033	NaN	NaN	0.1323	0.115	0.4646	0.0385	0.0582	0.2622	0.0614
0.0	0.0	0.0	44901.9374	7830.7033	NaN	NaN	0.1485	0.1149	0.4502	0.0391	0.057	0.2748	0.0639
0.0	0.0	0.0	44966.9374	7553.7033	NaN	NaN	0.1438	0.1125	0.4525	0.0393	0.0573	0.2735	0.0649
0.0	0.0	0.0	47231.9374	9072.7033	NaN	NaN	0.1611	0.1122	0.4427	0.0405	0.0575	0.2831	0.064
0.0	0.0	0.0	45573.9374	7430.7033	NaN	NaN	0.1402	0.1095	0.4451	0.0415	0.0588	0.2817	0.0634
0.0	0.0	0.0	53195.9374	6928.7033	NaN	NaN	0.1152	0.1104	0.4474	0.0429	0.0565	0.2826	0.0603
0.0	0.0	0.0	43385.9374	8823.7033	NaN	NaN	0.169	0.1149	0.4367	0.0407	0.0568	0.29	0.0609
0.0	0.0	0.0	43687.9374	10100.7033	NaN	NaN	0.1878	0.1152	0.4317	0.0395	0.058	0.2912	0.0643
0.0	0.0	0.0	43858.9374	10427.7033	NaN	NaN	0.1921	0.1152	0.4282	0.0399	0.0581	0.2927	0.0659
0.0	0.0	0.0	44500.9374	8908.7033	NaN	NaN	0.1668	0.1196	0.4316	0.0394	0.0566	0.2856	0.0671
0.0	0.0	0.0	42866.9374	9021.7033	NaN	NaN	0.1739	0.1275	0.4087	0.0384	0.0608	0.3015	0.063
0.0	0.0	0.0	13520.9374	7484.7033	NaN	NaN	0.3563	0.2252	0.4441	0.0373	0.0566	0.1833	0.0535
0.0	0.0	0.0	7818.9374	4681.7033	NaN	NaN	0.3745	0.469	0.3038	0.0416	0.0373	0.113	0.0353
0.0	0.0	0.0	14763.9374	8011.7033	NaN	NaN	0.3518	0.3938	0.3408	0.0445	0.047	0.1348	0.039
0.0	0.0	0.0	22984.9374	3582.7033	NaN	NaN	0.1349	0.2959	0.3918	0.0444	0.0524	0.1749	0.0405
0.0	0.0	0.0	40708.9374	8098.7033	NaN	NaN	0.1659	0.1778	0.4123	0.0443	0.0599	0.2558	0.05
0.0	0.0	0.0	45572.9374	8880.7033	NaN	NaN	0.1631	0.1347	0.3934	0.0405	0.0638	0.3113	0.0563
0.0	0.0	0.0	47011.9374	10978.7033	NaN	NaN	0.1893	0.1311	0.4215	0.041	0.0615	0.2893	0.0555
0.0	0.0	0.0	40661.9374	10120.7033	NaN	NaN	0.1993	0.1308	0.4352	0.0412	0.0625	0.2761	0.0542
0.0	0.0	0.0	42821.9374	8335.7033	NaN	NaN	0.1629	0.1294	0.4558	0.0421	0.0626	0.2581	0.0519
0.0	0.0	0.0	52299.9374	6707.7033	NaN	NaN	0.1137	0.1315	0.4725	0.0419	0.0637	0.2392	0.0513
0.0	0.0	0.0	45943.9374	9980.7033	NaN	NaN	0.1785	0.1344	0.4622	0.0438	0.065	0.2437	0.0509
0.0	0.0	0.0	47950.9374	9695.7033	NaN	NaN	0.1682	0.1368	0.4676	0.0413	0.0662	0.2358	0.0523
0.0	0.0	0.0	44516.9374	7294.7033	NaN	NaN	0.1408	0.1385	0.4494	0.0408	0.0691	0.2491	0.0531
0.0	0.0	0.0	48196.9374	12333.7033	NaN	NaN	0.2038	0.1403	0.4467	0.0405	0.0699	0.2488	0.0538
0.0	0.0	0.0	47279.9374	6420.7033	NaN	NaN	0.1196	0.1437	0.4378	0.0408	0.0715	0.2519	0.0542
0.0	0.0	0.0	40886.9374	9171.7033	NaN	NaN	0.1832	0.1456	0.4352	0.0413	0.0715	0.2522	0.0542
0.0	0.0	0.0	44623.9374	6364.7033	NaN	NaN	0.1248	0.1461	0.44	0.0412	0.0716	0.2473	0.0538
0.0	0.0	0.0	46900.9374	10045.7033	NaN	NaN	0.1764	0.1432	0.443	0.0415	0.0711	0.2481	0.053
0.0	0.0	0.0	48923.9374	9112.7033	NaN	NaN	0.157	0.1394	0.4504	0.0413	0.072	0.2441	0.0528
0.0	0.0	0.0	44321.9374	9238.7033	NaN	NaN	0.1725	0.1383	0.444	0.0415	0.0729	0.2512	0.052
0.0	0.0	0.0	44278.9374	8907.7033	NaN	NaN	0.1675	0.1342	0.4552	0.0412	0.0714	0.2458	0.0521
0.0	0.0	0.0	43188.9374	9522.7033	NaN	NaN	0.1807	0.1328	0.4564	0.0413	0.0714	0.2466	0.0515
0.0	0.0	0.0	42372.9374	9174.7033	NaN	NaN	0.178	0.1301	0.464	0.0415	0.0699	0.2434	0.0511
0.0	0.0	0.0	48086.9374	7569.7033	NaN	NaN	0.136	0.1292	0.4665	0.042	0.0696	0.2422	0.0505
0.0	0.0	0.0	44436.9374	7796.7033	NaN	NaN	0.1493	0.1277	0.4734	0.0426	0.0685	0.2375	0.0503
0.0	0.0	0.0	44334.9374	8599.7033	NaN	NaN	0.1625	0.128	0.4766	0.0429	0.0685	0.2336	0.0504
0.0	0.0	0.0	42651.9374	12468.7033	NaN	NaN	0.2262	0.1294	0.474	0.0432	0.0686	0.2344	0.0504
0.0	0.0	0.0	45798.9374	7704.7033	NaN	NaN	0.144	0.1305	0.4788	0.0432	0.0684	0.2288	0.0503
0.0	0.0	0.0	42714.9374	10403.7033	NaN	NaN	0.1959	0.1319	0.4751	0.0436	0.0678	0.232	0.0496
0.0	0.0	0.0	45019.9374	6954.7033	NaN	NaN	0.1338	0.1309	0.4869	0.0439	0.0669	0.2221	0.0492
0.0	0.0	0.0	43385.9374	10592.7033	NaN	NaN	0.1962	0.131	0.487	0.0443	0.0669	0.223	0.0479
0.0	0.0	0.0	45109.9374	11649.7033	NaN	NaN	0.2052	0.1291	0.5001	0.0449	0.0659	0.213	0.0469
0.0	0.0	0.0	46841.9374	9200.7033	NaN	NaN	0.1642	0.1299	0.498	0.0451	0.066	0.215	0.0459
0.0	0.0	0.0	43890.9374	5779.7033	NaN	NaN	0.1164	0.1273	0.5092	0.0449	0.0641	0.2084	0.046
0.0	0.0	0.0	44106.9374	6750.7033	NaN	NaN	0.1327	0.1235	0.5159	0.0443	0.0634	0.2061	0.0468
0.0	0.0	0.0	40377.9374	3374.7033	NaN	NaN	0.0771	0.1193	0.5239	0.044	0.0626	0.2033	0.0469
0.0	0.0	0.0	40132.9374	7239.7033	NaN	NaN	0.1528	0.1168	0.5297	0.0445	0.0628	0.1996	0.0467
0.0	0.0	0.0	33702.9374	7564.7033	NaN	NaN	0.1833	0.1163	0.5305	0.045	0.0628	0.1995	0.0458
0.0	0.0	0.0	41011.9374	6062.7033	NaN	NaN	0.1288	0.115	0.5322	0.0455	0.0634	0.1987	0.0452
0.0	0.0	0.0	33829.9374	9297.7033	NaN	NaN	0.2156	0.1146	0.5285	0.0458	0.0637	0.2032	0.0442
0.0	0.0	0.0	39608.9374	7587.7033	NaN	NaN	0.1608	0.1127	0.5272	0.0463	0.0643	0.2057	0.0438
0.0	0.0	0.0	42930.9374	6779.7033	NaN	NaN	0.1364	0.1131	0.5198	0.0458	0.0653	0.2125	0.0435
0.0	0.0	0.0	39910.9374	7177.7033	NaN	NaN	0.1524	0.1112	0.5209	0.0446	0.0646	0.2152	0.0434
0.0	0.0	0.0	39587.9374	5938.7033	NaN	NaN	0.1304	0.1105	0.5199	0.0436	0.0644	0.2183	0.0433
0.0	0.0	0.0	40444.9374	2593.7033	NaN	NaN	0.0603	0.1088	0.5209	0.0426	0.0647	0.2196	0.0434
0.0	0.0	0.0	35056.9374	11251.7033	NaN	NaN	0.243	0.1073	0.5206	0.0426	0.0647	0.2214	0.0433
0.0	0.0	0.0	43118.9374	3643.7033	NaN	NaN	0.0779	0.1063	0.5239	0.0421	0.0648	0.2196	0.0433
0.0	0.0	0.0	42258.9374	6300.7033	NaN	NaN	0.1298	0.1052	0.5242	0.0419	0.0644	0.2211	0.0431
0.0	0.0	0.0	39132.9374	7787.7033	NaN	NaN	0.166	0.1042	0.5286	0.0416	0.0639	0.2188	0.0429
0.0	0.0	0.0	42123.9374	7094.7033	NaN	NaN	0.1441	0.1036	0.5304	0.0411	0.0637	0.2185	0.0427
0.0	0.0	0.0	43177.9374	10638.7033	NaN	NaN	0.1977	0.1028	0.5317	0.0408	0.0635	0.2186	0.0426
0.0	0.0	0.0	40763.9374	9350.7033	NaN	NaN	0.1866	0.1028	0.5318	0.0403	0.0631	0.2193	0.0427
0.0	0.0	0.0	42256.9374	7007.7033	NaN	NaN	0.1422	0.1023	0.5362	0.0399	0.0622	0.2166	0.0427
0.0	0.0	0.0	40528.9374	7270.7033	NaN	NaN	0.1521	0.1024	0.5374	0.0398	0.0624	0.2153	0.0427
0.0	0.0	0.0	39532.9374	7814.7033	NaN	NaN	0.165	0.1024	0.538	0.0398	0.0622	0.2151	0.0425
0.0	0.0	0.0	40024.9374	9342.7033	NaN	NaN	0.1892	0.1023	0.5386	0.0398	0.0623	0.2146	0.0424
0.0	0.0	0.0	43224.9374	8279.7033	NaN	NaN	0.1608	0.1025	0.5377	0.0396	0.062	0.216	0.0422
0.0	0.0	0.0	42870.9374	6467.7033	NaN	NaN	0.1311	0.1027	0.5423	0.0386	0.0613	0.2131	0.042
0.0	0.0	0.0	41572.9374	7238.7033	NaN	NaN	0.1483	0.1032	0.5448	0.0375	0.0601	0.2127	0.0417
0.0	0.0	0.0	36192.9374	5822.7033	NaN	NaN	0.1386	0.1036	0.551	0.0366	0.0593	0.2076	0.042
0.0	0.0	0.0	35806.9374	6538.7033	NaN	NaN	0.1544	0.1044	0.5584	0.0358	0.0574	0.2026	0.0415
0.0	0.0	0.0	38141.9374	6241.7033	NaN	NaN	0.1406	0.1041	0.563	0.0358	0.0569	0.1987	0.0415
0.0	0.0	0.0	42669.9374	7299.7033	NaN	NaN	0.1461	0.1037	0.5668	0.0356	0.0563	0.1963	0.0414
0.0	0.0	0.0	37391.9374	6804.7033	NaN	NaN	0.154	0.1036	0.5688	0.0354	0.0559	0.1951	0.0412
0.0	0.0	0.0	45375.9374	12021.7033	NaN	NaN	0.2094	0.103	0.5676	0.0356	0.0563	0.1961	0.0414
0.0	0.0	0.0	36644.9374	8362.7033	NaN	NaN	0.1858	0.1029	0.5687	0.0353	0.0564	0.195	0.0417
0.0	0.0	0.0	43901.9374	7682.7033	NaN	NaN	0.1489	0.1027	0.5747	0.035	0.0547	0.1913	0.0414
0.0	0.0	0.0	41439.9374	3194.7033	NaN	NaN	0.0716	0.1035	0.5685	0.035	0.0558	0.195	0.0421
0.0	0.0	0.0	41677.9374	6492.7033	NaN	NaN	0.1348	0.1039	0.5741	0.0346	0.0541	0.1914	0.0419
0.0	0.0	0.0	39979.9374	10465.7033	NaN	NaN	0.2075	0.105	0.5713	0.0347	0.0544	0.1922	0.0424
0.0	0.0	0.0	41865.9374	5703.7033	NaN	NaN	0.1199	0.1063	0.5675	0.0344	0.0536	0.1961	0.0421
0.0	0.0	0.0	38034.9374	10964.7033	NaN	NaN	0.2238	0.1074	0.5668	0.0343	0.0536	0.1955	0.0425
0.0	0.0	0.0	37759.9374	7482.7033	NaN	NaN	0.1654	0.1091	0.5621	0.0341	0.0531	0.1991	0.0424
0.0	0.0	0.0	37049.9374	9927.7033	NaN	NaN	0.2113	0.1106	0.5592	0.0342	0.0534	0.1997	0.0429
0.0	0.0	0.0	41258.9374	7823.7033	NaN	NaN	0.1594	0.1145	0.5578	0.0342	0.0524	0.1986	0.0425
0.0	0.0	0.0	40278.9374	8105.7033	NaN	NaN	0.1675	0.118	0.5547	0.0345	0.0518	0.1985	0.0426
0.0	0.0	0.0	42982.9374	6300.7033	NaN	NaN	0.1278	0.121	0.5576	0.0346	0.0508	0.1939	0.042
0.0	0.0	0.0	35855.9374	7126.7033	NaN	NaN	0.1658	0.1227	0.5547	0.0347	0.0511	0.1946	0.0421
0.0	0.0	0.0	43839.9374	6049.7033	NaN	NaN	0.1213	0.1238	0.5587	0.0348	0.0501	0.1911	0.0414
0.0	0.0	0.0	40542.9374	3518.7033	NaN	NaN	0.0799	0.1229	0.5561	0.0348	0.0513	0.1933	0.0417
0.0	0.0	0.0	38311.9374	7962.7033	NaN	NaN	0.1721	0.1228	0.5624	0.0347	0.0501	0.189	0.0409
0.0	0.0	0.0	37586.9374	5131.7033	NaN	NaN	0.1201	0.1212	0.5632	0.0347	0.0512	0.1886	0.0412
0.0	0.0	0.0	38252.9374	5159.7033	NaN	NaN	0.1189	0.1203	0.5665	0.0344	0.0508	0.1874	0.0407
0.0	0.0	0.0	37813.9374	7852.7033	NaN	NaN	0.172	0.1196	0.569	0.0342	0.051	0.1858	0.0405
0.0	0.0	0.0	41175.9374	6510.7033	NaN	NaN	0.1365	0.1184	0.5715	0.034	0.0513	0.1847	0.0402
0.0	0.0	0.0	41514.9374	12610.7033	NaN	NaN	0.233	0.118	0.572	0.0339	0.0521	0.1838	0.0401
0.0	0.0	0.0	39661.9374	9825.7033	NaN	NaN	0.1985	0.1196	0.5727	0.0335	0.0532	0.1806	0.0404
0.0	0.0	0.0	39886.9374	6282.7033	NaN	NaN	0.1361	0.1237	0.5758	0.0331	0.0523	0.1756	0.0396
0.0	0.0	0.0	40893.9374	8181.7033	NaN	NaN	0.1667	0.1203	0.5746	0.0333	0.0534	0.1781	0.0403
0.0	0.0	0.0	35071.9374	8503.7033	NaN	NaN	0.1951	0.1182	0.5761	0.0329	0.0545	0.1772	0.0412
0.0	0.0	0.0	38229.9374	5988.7033	NaN	NaN	0.1354	0.1187	0.5805	0.0325	0.0535	0.1739	0.0409
0.0	0.0	0.0	44860.9374	4969.7033	NaN	NaN	0.0997	0.116	0.5791	0.0326	0.0549	0.175	0.0424
0.0	0.0	0.0	37313.9374	6799.7033	NaN	NaN	0.1541	0.1164	0.5876	0.0319	0.0542	0.1672	0.0428
0.0	0.0	0.0	34141.9374	5178.7033	NaN	NaN	0.1317	0.1166	0.5926	0.0318	0.0525	0.1638	0.0427
0.0	0.0	0.0	37863.9374	6605.7033	NaN	NaN	0.1485	0.1097	0.5967	0.032	0.0531	0.1642	0.0444
0.0	0.0	0.0	37712.9374	8143.7033	NaN	NaN	0.1776	0.1064	0.6041	0.0317	0.0526	0.1604	0.0448
0.0	0.0	0.0	39771.9374	9606.7033	NaN	NaN	0.1946	0.1025	0.6123	0.0316	0.0524	0.1557	0.0455
0.0	0.0	0.0	39468.9374	5967.7033	NaN	NaN	0.1313	0.1013	0.6164	0.0313	0.0525	0.1527	0.0459
0.0	0.0	0.0	36415.9374	7789.7033	NaN	NaN	0.1762	0.1017	0.6229	0.0308	0.052	0.1467	0.0459
0.0	0.0	0.0	34697.9374	6972.7033	NaN	NaN	0.1673	0.1064	0.6255	0.0306	0.0505	0.1421	0.0449
0.0	0.0	0.0	38542.9374	3241.7033	NaN	NaN	0.0776	0.1097	0.6275	0.0306	0.0491	0.1389	0.0443
0.0	0.0	0.0	41715.9374	8529.7033	NaN	NaN	0.1698	0.1095	0.6297	0.0306	0.0487	0.1371	0.0444
0.0	0.0	0.0	36350.9374	2000.7033	NaN	NaN	0.0522	0.1108	0.6336	0.0305	0.0472	0.1345	0.0434
0.0	0.0	0.0	44819.9374	4056.7033	NaN	NaN	0.083	0.1037	0.6456	0.0307	0.0458	0.1313	0.043
0.0	0.0	0.0	40069.9374	6614.7033	NaN	NaN	0.1417	0.0959	0.6479	0.031	0.0478	0.1328	0.0447
0.0	0.0	0.0	40388.9374	8089.7033	NaN	NaN	0.1669	0.0952	0.6594	0.0306	0.0462	0.1251	0.0435
0.0	0.0	0.0	41862.9374	3613.7033	NaN	NaN	0.0795	0.0953	0.6559	0.031	0.0466	0.1276	0.0435
0.0	0.0	0.0	39865.9374	6135.7033	NaN	NaN	0.1334	0.0938	0.6602	0.0309	0.0468	0.1245	0.0439
0.0	0.0	0.0	43329.9374	6147.7033	NaN	NaN	0.1243	0.0968	0.6612	0.031	0.0454	0.1229	0.0427
0.0	0.0	0.0	44529.9374	8669.7033	NaN	NaN	0.163	0.0968	0.6572	0.0312	0.0461	0.1253	0.0434
0.0	0.0	0.0	43463.9374	2511.7033	NaN	NaN	0.0546	0.0993	0.6583	0.0313	0.045	0.1235	0.0426
0.0	0.0	0.0	37763.9374	8592.7033	NaN	NaN	0.1854	0.1001	0.6519	0.0316	0.0454	0.128	0.043
0.0	0.0	0.0	41701.9374	7309.7033	NaN	NaN	0.1491	0.0989	0.6564	0.0317	0.0445	0.1254	0.0431
0.0	0.0	0.0	36218.9374	5994.7033	NaN	NaN	0.142	0.1017	0.6502	0.0317	0.0446	0.129	0.0429
0.0	0.0	0.0	39176.9374	6229.7033	NaN	NaN	0.1372	0.1036	0.6469	0.0317	0.0439	0.1316	0.0424
0.0	0.0	0.0	42373.9374	5425.7033	NaN	NaN	0.1135	0.1029	0.6431	0.0318	0.0444	0.1351	0.0427
0.0	0.0	0.0	42749.9374	7189.7033	NaN	NaN	0.144	0.1048	0.6455	0.0316	0.043	0.1337	0.0414
0.0	0.0	0.0	41729.9374	5612.7033	NaN	NaN	0.1186	0.1056	0.6397	0.0316	0.0432	0.139	0.041
0.0	0.0	0.0	41277.9374	7778.7033	NaN	NaN	0.1586	0.1049	0.6393	0.0314	0.0428	0.1411	0.0404
0.0	0.0	0.0	44011.9374	8846.7033	NaN	NaN	0.1674	0.1042	0.6431	0.0311	0.0421	0.1396	0.0399
0.0	0.0	0.0	42169.9374	7983.7033	NaN	NaN	0.1592	0.1042	0.6413	0.0309	0.0418	0.1423	0.0395
0.0	0.0	0.0	39452.9374	5985.7033	NaN	NaN	0.1317	0.103	0.6452	0.0306	0.0412	0.1408	0.0392
0.0	0.0	0.0	40312.9374	8396.7033	NaN	NaN	0.1724	0.1024	0.6448	0.0302	0.041	0.1425	0.039
0.0	0.0	0.0	43175.9374	5800.7033	NaN	NaN	0.1184	0.1012	0.651	0.0297	0.0404	0.1388	0.0388
0.0	0.0	0.0	40393.9374	5031.7033	NaN	NaN	0.1108	0.1028	0.6521	0.0294	0.0398	0.138	0.0381
0.0	0.0	0.0	38620.9374	4889.7033	NaN	NaN	0.1124	0.1016	0.6576	0.0289	0.0391	0.1353	0.0375
0.0	0.0	0.0	45172.9374	3929.7033	NaN	NaN	0.08	0.0986	0.6668	0.0282	0.0384	0.1311	0.0369
0.0	0.0	0.0	38256.9374	5161.7033	NaN	NaN	0.1189	0.0968	0.6729	0.0277	0.0379	0.1287	0.0361
0.0	0.0	0.0	41427.9374	5752.7033	NaN	NaN	0.1219	0.0932	0.6833	0.0272	0.0371	0.1237	0.0355
0.0	0.0	0.0	41165.9374	5639.7033	NaN	NaN	0.1205	0.0909	0.6883	0.0268	0.0371	0.122	0.0349
0.0	0.0	0.0	42181.9374	4811.7033	NaN	NaN	0.1024	0.0883	0.7006	0.0262	0.0359	0.115	0.034
0.0	0.0	0.0	39113.9374	7643.7033	NaN	NaN	0.1635	0.0867	0.7029	0.0261	0.0359	0.1149	0.0335
0.0	0.0	0.0	38816.9374	8930.7033	NaN	NaN	0.187	0.0837	0.7113	0.0257	0.0353	0.111	0.033
0.0	0.0	0.0	44724.9374	8258.7033	NaN	NaN	0.1559	0.0833	0.7126	0.0255	0.0355	0.1104	0.0327
0.0	0.0	0.0	40125.9374	3461.7033	NaN	NaN	0.0794	0.084	0.7136	0.0254	0.0351	0.1098	0.0322
0.0	0.0	0.0	43820.9374	5156.7033	NaN	NaN	0.1053	0.0838	0.7145	0.0255	0.0349	0.1096	0.0318
0.0	0.0	0.0	38027.9374	8336.7033	NaN	NaN	0.1798	0.0838	0.7124	0.0255	0.0358	0.1105	0.032
0.0	0.0	0.0	38247.9374	6035.7033	NaN	NaN	0.1363	0.0875	0.7109	0.0253	0.0351	0.1097	0.0315
0.0	0.0	0.0	34937.9374	6161.7033	NaN	NaN	0.1499	0.0913	0.7006	0.0258	0.0355	0.1154	0.0315
0.0	0.0	0.0	37353.9374	4917.7033	NaN	NaN	0.1163	0.0919	0.6987	0.0258	0.035	0.1172	0.0314
0.0	0.0	0.0	36330.9374	8824.7033	NaN	NaN	0.1954	0.0916	0.6963	0.026	0.0345	0.1203	0.0312
0.0	0.0	0.0	42179.9374	6391.7033	NaN	NaN	0.1316	0.0908	0.6905	0.0262	0.0348	0.1261	0.0316
0.0	0.0	0.0	39696.9374	8425.7033	NaN	NaN	0.1751	0.0917	0.6842	0.0264	0.0352	0.1307	0.0318
0.0	0.0	0.0	35994.9374	8902.7033	NaN	NaN	0.1983	0.0928	0.6811	0.0264	0.0353	0.1324	0.032
0.0	0.0	0.0	39770.9374	4899.7033	NaN	NaN	0.1097	0.0948	0.6762	0.0266	0.0354	0.1349	0.0321
0.0	0.0	0.0	40332.9374	6993.7033	NaN	NaN	0.1478	0.0954	0.6721	0.0268	0.0356	0.1377	0.0325
0.0	0.0	0.0	39127.9374	6458.7033	NaN	NaN	0.1417	0.0968	0.6686	0.0268	0.0357	0.1394	0.0327
0.0	0.0	0.0	46169.9374	7632.7033	NaN	NaN	0.1419	0.0972	0.6668	0.027	0.0357	0.1406	0.0327
0.0	0.0	0.0	43167.9374	8046.7033	NaN	NaN	0.1571	0.0962	0.6672	0.0271	0.036	0.1403	0.0332
0.0	0.0	0.0	39988.9374	6401.7033	NaN	NaN	0.138	0.0961	0.6679	0.0271	0.0359	0.1398	0.0331
0.0	0.0	0.0	38241.9374	9889.7033	NaN	NaN	0.2055	0.0948	0.6668	0.0271	0.0364	0.1414	0.0336
0.0	0.0	0.0	40170.9374	7625.7033	NaN	NaN	0.1595	0.0941	0.6695	0.027	0.0363	0.1394	0.0337
0.0	0.0	0.0	36904.9374	7260.7033	NaN	NaN	0.1644	0.094	0.67	0.0269	0.0363	0.1391	0.0338
0.0	0.0	0.0	41091.9374	8610.7033	NaN	NaN	0.1732	0.0922	0.6725	0.0268	0.0364	0.1382	0.0339
0.0	0.0	0.0	39445.9374	7172.7033	NaN	NaN	0.1539	0.0916	0.6763	0.0265	0.0365	0.1349	0.0341
0.0	0.0	0.0	37865.9374	5305.7033	NaN	NaN	0.1229	0.0916	0.6801	0.0264	0.0358	0.1326	0.0335
0.0	0.0	0.0	40017.9374	6269.7033	NaN	NaN	0.1355	0.0888	0.6832	0.0263	0.0364	0.1314	0.0339
0.0	0.0	0.0	45287.9374	6977.7033	NaN	NaN	0.1335	0.0862	0.6937	0.0258	0.0359	0.1249	0.0335
0.0	0.0	0.0	38505.9374	9258.7033	NaN	NaN	0.1938	0.0845	0.6985	0.0256	0.0361	0.1217	0.0335
0.0	0.0	0.0	35425.9374	8536.7033	NaN	NaN	0.1942	0.0836	0.7034	0.0254	0.0359	0.1185	0.0332
0.0	0.0	0.0	37397.9374	5746.7033	NaN	NaN	0.1332	0.0826	0.7073	0.0251	0.0361	0.1157	0.0333
0.0	0.0	0.0	45254.9374	7713.7033	NaN	NaN	0.1456	0.0815	0.7156	0.0247	0.0352	0.1101	0.033
0.0	0.0	0.0	40529.9374	5668.7033	NaN	NaN	0.1227	0.0823	0.7135	0.0247	0.0355	0.111	0.033
0.0	0.0	0.0	37867.9374	8550.7033	NaN	NaN	0.1842	0.0821	0.717	0.0245	0.0352	0.1084	0.033
0.0	0.0	0.0	39274.9374	4542.7033	NaN	NaN	0.1037	0.0835	0.7141	0.0243	0.0355	0.1095	0.0331
0.0	0.0	0.0	41731.9374	5572.7033	NaN	NaN	0.1178	0.0829	0.7174	0.0242	0.0349	0.1076	0.0331
0.0	0.0	0.0	39951.9374	4404.7033	NaN	NaN	0.0993	0.0833	0.7145	0.0242	0.0351	0.1097	0.0332
0.0	0.0	0.0	34908.9374	10499.7033	NaN	NaN	0.2312	0.0822	0.7122	0.0242	0.0357	0.1121	0.0336
0.0	0.0	0.0	42568.9374	6069.7033	NaN	NaN	0.1248	0.0819	0.7126	0.0242	0.0358	0.1116	0.0339
0.0	0.0	0.0	36726.9374	9959.7033	NaN	NaN	0.2133	0.0825	0.7066	0.0243	0.0365	0.1157	0.0343
0.0	0.0	0.0	40399.9374	9249.7033	NaN	NaN	0.1863	0.0835	0.7053	0.0244	0.0363	0.1161	0.0344
0.0	0.0	0.0	37828.9374	7187.7033	NaN	NaN	0.1597	0.0846	0.6995	0.0245	0.0371	0.1193	0.0351
0.0	0.0	0.0	39779.9374	8395.7033	NaN	NaN	0.1743	0.0858	0.6996	0.0246	0.0363	0.1188	0.0349
0.0	0.0	0.0	41858.9374	5126.7033	NaN	NaN	0.1091	0.0876	0.6933	0.0249	0.0365	0.1225	0.0353
0.0	0.0	0.0	40443.9374	7918.7033	NaN	NaN	0.1637	0.087	0.6916	0.0251	0.0364	0.1243	0.0356
0.0	0.0	0.0	41329.9374	7117.7033	NaN	NaN	0.1469	0.087	0.6897	0.0252	0.0366	0.1256	0.0359
0.0	0.0	0.0	41217.9374	7680.7033	NaN	NaN	0.1571	0.0864	0.6854	0.0254	0.037	0.1294	0.0364
0.0	0.0	0.0	40305.9374	6069.7033	NaN	NaN	0.1309	0.0854	0.6855	0.0256	0.0371	0.1297	0.0367
0.0	0.0	0.0	37873.9374	5899.7033	NaN	NaN	0.1348	0.085	0.6813	0.0257	0.0376	0.1333	0.0371
0.0	0.0	0.0	41590.9374	6916.7033	NaN	NaN	0.1426	0.0837	0.6822	0.026	0.0375	0.1333	0.0373
0.0	0.0	0.0	41505.9374	3935.7033	NaN	NaN	0.0866	0.0833	0.6804	0.0261	0.0381	0.1345	0.0376
0.0	0.0	0.0	36910.9374	8666.7033	NaN	NaN	0.1902	0.0823	0.6815	0.0263	0.0381	0.1341	0.0376
0.0	0.0	0.0	39168.9374	5987.7033	NaN	NaN	0.1326	0.0804	0.6839	0.0264	0.0387	0.1326	0.038
0.0	0.0	0.0	34907.9374	7417.7033	NaN	NaN	0.1753	0.0791	0.6876	0.0264	0.0388	0.1302	0.038
0.0	0.0	0.0	36840.9374	6624.7033	NaN	NaN	0.1524	0.0778	0.6921	0.0266	0.0388	0.1269	0.0378
0.0	0.0	0.0	37366.9374	6097.7033	NaN	NaN	0.1403	0.0764	0.6945	0.0267	0.0396	0.1249	0.0379
0.0	0.0	0.0	41013.9374	7498.7033	NaN	NaN	0.1546	0.0738	0.7055	0.0266	0.0391	0.1177	0.0374
0.0	0.0	0.0	38771.9374	6901.7033	NaN	NaN	0.1511	0.0727	0.7078	0.0268	0.0397	0.1157	0.0373
0.0	0.0	0.0	36105.9374	5955.7033	NaN	NaN	0.1416	0.0711	0.7151	0.0266	0.0394	0.1113	0.0365
0.0	0.0	0.0	37953.9374	11936.7033	NaN	NaN	0.2393	0.0696	0.719	0.0266	0.0398	0.1089	0.0362
0.0	0.0	0.0	41693.9374	8379.7033	NaN	NaN	0.1673	0.0679	0.7262	0.0263	0.0391	0.1048	0.0355
0.0	0.0	0.0	39781.9374	5311.7033	NaN	NaN	0.1178	0.0679	0.7311	0.0257	0.0385	0.102	0.0348
0.0	0.0	0.0	34115.9374	8556.7033	NaN	NaN	0.2005	0.0683	0.7317	0.0257	0.0379	0.1022	0.0341
0.0	0.0	0.0	38126.9374	4844.7033	NaN	NaN	0.1127	0.0668	0.7381	0.0252	0.0371	0.0988	0.034
0.0	0.0	0.0	39438.9374	6899.7033	NaN	NaN	0.1489	0.0661	0.7414	0.0251	0.0361	0.0978	0.0336
0.0	0.0	0.0	38835.9374	4993.7033	NaN	NaN	0.1139	0.0661	0.7392	0.025	0.0364	0.0996	0.0336
0.0	0.0	0.0	37176.9374	7223.7033	NaN	NaN	0.1627	0.0659	0.7408	0.0248	0.0365	0.0986	0.0335
0.0	0.0	0.0	37288.9374	985.7033	NaN	NaN	0.0258	0.0667	0.7451	0.0244	0.0354	0.0956	0.0328
0.0	0.0	0.0	43566.9374	2363.7033	NaN	NaN	0.0515	0.067	0.7446	0.0246	0.0347	0.0967	0.0324
0.0	0.0	0.0	39993.9374	4727.7033	NaN	NaN	0.1057	0.0654	0.7464	0.0244	0.0349	0.0964	0.0325
0.0	0.0	0.0	39628.9374	6520.7033	NaN	NaN	0.1413	0.0647	0.7491	0.0242	0.0344	0.0954	0.0321
0.0	0.0	0.0	42762.9374	7372.7033	NaN	NaN	0.1471	0.0641	0.7499	0.0241	0.0346	0.0951	0.0322
0.0	0.0	0.0	39537.9374	6741.7033	NaN	NaN	0.1457	0.0633	0.7539	0.0239	0.0341	0.0928	0.032
0.0	0.0	0.0	34412.9374	7773.7033	NaN	NaN	0.1843	0.0631	0.756	0.0239	0.0335	0.0919	0.0317
0.0	0.0	0.0	39359.9374	7164.7033	NaN	NaN	0.154	0.0623	0.7554	0.0239	0.0338	0.0927	0.0318
0.0	0.0	0.0	38885.9374	5798.7033	NaN	NaN	0.1298	0.0622	0.7567	0.0239	0.0338	0.0917	0.0318
0.0	0.0	0.0	39484.9374	9488.7033	NaN	NaN	0.1938	0.0625	0.7558	0.024	0.0337	0.0922	0.0318
0.0	0.0	0.0	38331.9374	9882.7033	NaN	NaN	0.205	0.0627	0.7536	0.024	0.0342	0.0933	0.0321
0.0	0.0	0.0	36053.9374	8381.7033	NaN	NaN	0.1886	0.0636	0.7535	0.0241	0.0336	0.0932	0.032
0.0	0.0	0.0	37875.9374	5865.7033	NaN	NaN	0.1341	0.0649	0.7492	0.0245	0.0336	0.0957	0.0321
0.0	0.0	0.0	43070.9374	8009.7033	NaN	NaN	0.1568	0.0642	0.7492	0.0246	0.0338	0.0958	0.0324
0.0	0.0	0.0	39555.9374	11035.7033	NaN	NaN	0.2181	0.0639	0.7516	0.0247	0.0335	0.0937	0.0326
0.0	0.0	0.0	37253.9374	7108.7033	NaN	NaN	0.1602	0.065	0.7488	0.0251	0.0334	0.0951	0.0326
0.0	0.0	0.0	34987.9374	6428.7033	NaN	NaN	0.1552	0.0646	0.7473	0.0254	0.0338	0.0959	0.0329
0.0	0.0	0.0	37833.9374	6831.7033	NaN	NaN	0.153	0.0641	0.7502	0.0254	0.0336	0.0938	0.0329
0.0	0.0	0.0	45451.9374	8477.7033	NaN	NaN	0.1572	0.0637	0.7492	0.0257	0.0338	0.0945	0.033
0.0	0.0	0.0	42265.9374	6011.7033	NaN	NaN	0.1245	0.0631	0.751	0.0255	0.0341	0.0928	0.0334
0.0	0.0	0.0	35586.9374	7981.7033	NaN	NaN	0.1832	0.0643	0.7498	0.0258	0.0338	0.0932	0.0331
0.0	0.0	0.0	40228.9374	5484.7033	NaN	NaN	0.12	0.0632	0.7519	0.0259	0.0339	0.0918	0.0333
0.0	0.0	0.0	36889.9374	8613.7033	NaN	NaN	0.1893	0.0621	0.7547	0.0258	0.0338	0.0903	0.0333
0.0	0.0	0.0	37231.9374	7214.7033	NaN	NaN	0.1623	0.0619	0.754	0.026	0.034	0.0907	0.0334
0.0	0.0	0.0	41248.9374	7516.7033	NaN	NaN	0.1541	0.0622	0.7519	0.026	0.0347	0.0917	0.0335
0.0	0.0	0.0	34653.9374	5766.7033	NaN	NaN	0.1427	0.061	0.7566	0.026	0.0342	0.0889	0.0333
0.0	0.0	0.0	39138.9374	5679.7033	NaN	NaN	0.1267	0.0607	0.7572	0.026	0.0343	0.0884	0.0333
0.0	0.0	0.0	35103.9374	6307.7033	NaN	NaN	0.1523	0.0604	0.7575	0.0259	0.0344	0.0886	0.0331
0.0	0.0	0.0	36356.9374	6977.7033	NaN	NaN	0.161	0.0588	0.7607	0.0258	0.0343	0.0872	0.0331
0.0	0.0	0.0	37144.9374	3249.7033	NaN	NaN	0.0804	0.0591	0.761	0.0254	0.0345	0.0871	0.0329
0.0	0.0	0.0	38366.9374	8881.7033	NaN	NaN	0.188	0.0585	0.7609	0.0255	0.0344	0.0877	0.0329
0.0	0.0	0.0	38077.9374	8156.7033	NaN	NaN	0.1764	0.0578	0.764	0.0251	0.0345	0.0857	0.0329
0.0	0.0	0.0	33013.9374	5156.7033	NaN	NaN	0.1351	0.0578	0.7649	0.025	0.034	0.086	0.0324
0.0	0.0	0.0	38332.9374	7173.7033	NaN	NaN	0.1576	0.057	0.7683	0.0247	0.0336	0.0841	0.0323
0.0	0.0	0.0	34010.9374	3320.7033	NaN	NaN	0.089	0.0572	0.7683	0.0245	0.0333	0.0847	0.032
0.0	0.0	0.0	33242.9374	8082.7033	NaN	NaN	0.1956	0.0567	0.7719	0.0242	0.0326	0.083	0.0317
0.0	0.0	0.0	39600.9374	8882.7033	NaN	NaN	0.1832	0.0578	0.7672	0.0243	0.0328	0.0862	0.0316
0.0	0.0	0.0	36600.9374	6661.7033	NaN	NaN	0.154	0.0576	0.7692	0.024	0.0323	0.0856	0.0312
0.0	0.0	0.0	39864.9374	7258.7033	NaN	NaN	0.154	0.0583	0.7687	0.024	0.0319	0.0863	0.0308
0.0	0.0	0.0	36288.9374	5979.7033	NaN	NaN	0.1415	0.0593	0.7642	0.024	0.0323	0.0894	0.0308
0.0	0.0	0.0	39597.9374	5307.7033	NaN	NaN	0.1182	0.0594	0.7674	0.0239	0.0315	0.0877	0.0302
0.0	0.0	0.0	34817.9374	7234.7033	NaN	NaN	0.172	0.0608	0.7618	0.024	0.0319	0.0912	0.0303
0.0	0.0	0.0	35761.9374	7237.7033	NaN	NaN	0.1683	0.0611	0.7627	0.024	0.0315	0.0907	0.0299
0.0	0.0	0.0	37509.9374	6942.7033	NaN	NaN	0.1562	0.0615	0.7595	0.0242	0.0319	0.0928	0.0301
0.0	0.0	0.0	36835.9374	8568.7033	NaN	NaN	0.1887	0.0616	0.7593	0.0241	0.0319	0.0931	0.03
0.0	0.0	0.0	34054.9374	4394.7033	NaN	NaN	0.1143	0.0624	0.7573	0.0243	0.032	0.094	0.03
0.0	0.0	0.0	39133.9374	5004.7033	NaN	NaN	0.1134	0.062	0.7574	0.0243	0.032	0.0943	0.0299
0.0	0.0	0.0	37012.9374	7392.7033	NaN	NaN	0.1665	0.0616	0.7562	0.0244	0.0325	0.0951	0.0302
0.0	0.0	0.0	39790.9374	5685.7033	NaN	NaN	0.125	0.0609	0.7591	0.0244	0.0322	0.0934	0.03
0.0	0.0	0.0	33397.9374	6345.7033	NaN	NaN	0.1597	0.0601	0.7588	0.0244	0.0327	0.0939	0.0301
0.0	0.0	0.0	33835.9374	6071.7033	NaN	NaN	0.1521	0.0586	0.7638	0.0242	0.0324	0.0913	0.0298
0.0	0.0	0.0	36458.9374	4923.7033	NaN	NaN	0.119	0.0577	0.7664	0.0242	0.0322	0.0902	0.0294
0.0	0.0	0.0	35792.9374	4974.7033	NaN	NaN	0.122	0.0566	0.7684	0.0242	0.0322	0.0894	0.0293
0.0	0.0	0.0	36344.9374	2986.7033	NaN	NaN	0.0759	0.0562	0.7678	0.0243	0.0324	0.09	0.0292
0.0	0.0	0.0	37624.9374	5492.7033	NaN	NaN	0.1274	0.0547	0.7702	0.0243	0.0325	0.0889	0.0294
0.0	0.0	0.0	34185.9374	4195.7033	NaN	NaN	0.1093	0.0543	0.7711	0.0242	0.0325	0.0884	0.0295
0.0	0.0	0.0	35024.9374	4403.7033	NaN	NaN	0.1117	0.0543	0.77	0.0244	0.0324	0.0894	0.0295
0.0	0.0	0.0	39847.9374	7487.7033	NaN	NaN	0.1582	0.054	0.7675	0.0245	0.0329	0.0912	0.0299
0.0	0.0	0.0	40620.9374	5224.7033	NaN	NaN	0.114	0.0542	0.7643	0.0247	0.0333	0.0932	0.0303
0.0	0.0	0.0	39067.9374	6886.7033	NaN	NaN	0.1499	0.055	0.7595	0.025	0.0336	0.0964	0.0306
0.0	0.0	0.0	33815.9374	10146.7033	NaN	NaN	0.2308	0.0569	0.7499	0.0253	0.0345	0.1023	0.0312
0.0	0.0	0.0	34066.9374	5266.7033	NaN	NaN	0.1339	0.0596	0.7429	0.0256	0.0344	0.1062	0.0314
0.0	0.0	0.0	35375.9374	5416.7033	NaN	NaN	0.1328	0.0632	0.7315	0.0261	0.0343	0.1134	0.0315
0.0	0.0	0.0	38291.9374	6762.7033	NaN	NaN	0.1501	0.0668	0.7167	0.0267	0.0346	0.1233	0.0319
0.0	0.0	0.0	38638.9374	7386.7033	NaN	NaN	0.1605	0.0703	0.7005	0.0272	0.0351	0.1346	0.0324
0.0	0.0	0.0	35209.9374	9812.7033	NaN	NaN	0.218	0.0732	0.6838	0.0275	0.0357	0.1469	0.0329
0.0	0.0	0.0	37911.9374	5832.7033	NaN	NaN	0.1333	0.0757	0.6659	0.0279	0.0364	0.1603	0.0337
0.0	0.0	0.0	37787.9374	4844.7033	NaN	NaN	0.1136	0.0774	0.657	0.0279	0.0368	0.1665	0.0344
0.0	0.0	0.0	33023.9374	3644.7033	NaN	NaN	0.0994	0.0801	0.6469	0.028	0.037	0.1732	0.0348
0.0	0.0	0.0	37959.9374	3847.7033	NaN	NaN	0.092	0.0814	0.6399	0.0283	0.0371	0.1779	0.0353
0.0	0.0	0.0	38267.9374	7365.7033	NaN	NaN	0.1614	0.0828	0.6321	0.0283	0.0378	0.1831	0.036
0.0	0.0	0.0	38201.9374	8605.7033	NaN	NaN	0.1839	0.0846	0.6229	0.0283	0.0379	0.1898	0.0364
0.0	0.0	0.0	43494.9374	6863.7033	NaN	NaN	0.1363	0.0847	0.6187	0.0284	0.0384	0.1926	0.0372
0.0	0.0	0.0	36256.9374	6133.7033	NaN	NaN	0.1447	0.0855	0.6122	0.0282	0.0389	0.1975	0.0377
0.0	0.0	0.0	37963.9374	7587.7033	NaN	NaN	0.1666	0.0862	0.6075	0.0281	0.0393	0.2006	0.0384
0.0	0.0	0.0	38076.9374	4533.7033	NaN	NaN	0.1064	0.0875	0.598	0.0281	0.0401	0.2073	0.039
0.0	0.0	0.0	35118.9374	5736.7033	NaN	NaN	0.1404	0.0894	0.5935	0.0279	0.0402	0.2096	0.0393
0.0	0.0	0.0	39192.9374	6819.7033	NaN	NaN	0.1482	0.0897	0.5873	0.0281	0.0406	0.2146	0.0398
0.0	0.0	0.0	38020.9374	3947.7033	NaN	NaN	0.0941	0.0904	0.5871	0.0279	0.0409	0.2138	0.04
0.0	0.0	0.0	33145.9374	4037.7033	NaN	NaN	0.1086	0.092	0.584	0.028	0.0405	0.2156	0.0397
0.0	0.0	0.0	36946.9374	6446.7033	NaN	NaN	0.1486	0.0913	0.5844	0.0281	0.0411	0.2149	0.0402
0.0	0.0	0.0	35450.9374	4396.7033	NaN	NaN	0.1103	0.0927	0.5871	0.0282	0.0407	0.2116	0.0397
0.0	0.0	0.0	38839.9374	7821.7033	NaN	NaN	0.1676	0.0931	0.5899	0.0285	0.0407	0.2081	0.0397
0.0	0.0	0.0	35902.9374	5626.7033	NaN	NaN	0.1355	0.0948	0.5867	0.0288	0.0409	0.2095	0.0393
0.0	0.0	0.0	36847.9374	6354.7033	NaN	NaN	0.1471	0.0958	0.5936	0.0289	0.0404	0.2024	0.0387
0.0	0.0	0.0	40389.9374	7141.7033	NaN	NaN	0.1503	0.0977	0.5943	0.0292	0.0404	0.2003	0.0381
0.0	0.0	0.0	39050.9374	1073.7033	NaN	NaN	0.0268	0.0982	0.6005	0.0293	0.0399	0.1945	0.0376
0.0	0.0	0.0	36810.9374	7781.7033	NaN	NaN	0.1745	0.0969	0.6136	0.0292	0.0391	0.1845	0.0367
0.0	0.0	0.0	33486.9374	3092.7033	NaN	NaN	0.0845	0.0933	0.6304	0.0288	0.0386	0.1727	0.0362
0.0	0.0	0.0	38101.9374	7475.7033	NaN	NaN	0.164	0.0898	0.6532	0.0285	0.0372	0.1566	0.0346
0.0	0.0	0.0	35042.9374	3742.7033	NaN	NaN	0.0965	0.0873	0.6636	0.028	0.0375	0.1493	0.0342
0.0	0.0	0.0	38916.9374	5202.7033	NaN	NaN	0.1179	0.0863	0.6784	0.0277	0.0362	0.1382	0.0331
0.0	0.0	0.0	37550.9374	3927.7033	NaN	NaN	0.0947	0.0861	0.6861	0.0275	0.0359	0.1317	0.0327
0.0	0.0	0.0	37416.9374	4540.7033	NaN	NaN	0.1082	0.0858	0.6944	0.0273	0.035	0.1254	0.0321
0.0	0.0	0.0	38731.9374	8279.7033	NaN	NaN	0.1761	0.0866	0.6955	0.0275	0.035	0.1238	0.0317
0.0	0.0	0.0	40017.9374	7301.7033	NaN	NaN	0.1543	0.0877	0.6942	0.0274	0.0354	0.1237	0.0315
0.0	0.0	0.0	40455.9374	7325.7033	NaN	NaN	0.1533	0.09	0.6949	0.0275	0.035	0.1214	0.0312
0.0	0.0	0.0	39159.9374	3559.7033	NaN	NaN	0.0833	0.0938	0.6877	0.0278	0.035	0.1248	0.0309
0.0	0.0	0.0	40737.9374	3304.7033	NaN	NaN	0.075	0.0962	0.6825	0.0283	0.0347	0.1276	0.0307
0.0	0.0	0.0	35799.9374	6876.7033	NaN	NaN	0.1611	0.0982	0.6751	0.0288	0.0348	0.1325	0.0307
0.0	0.0	0.0	38521.9374	6917.7033	NaN	NaN	0.1522	0.1016	0.6597	0.0295	0.0349	0.1438	0.0306
0.0	0.0	0.0	42536.9374	8917.7033	NaN	NaN	0.1733	0.1038	0.6434	0.03	0.0354	0.1562	0.0312
0.0	0.0	0.0	34006.9374	5189.7033	NaN	NaN	0.1324	0.1062	0.627	0.0302	0.0355	0.1695	0.0316
0.0	0.0	0.0	36067.9374	5420.7033	NaN	NaN	0.1307	0.1075	0.6091	0.0306	0.0359	0.1845	0.0324
0.0	0.0	0.0	39957.9374	8356.7033	NaN	NaN	0.173	0.1079	0.5854	0.0309	0.0369	0.2055	0.0335
0.0	0.0	0.0	33562.9374	7232.7033	NaN	NaN	0.1773	0.1097	0.5643	0.0308	0.0382	0.2225	0.0346
0.0	0.0	0.0	37794.9374	6094.7033	NaN	NaN	0.1389	0.1124	0.5416	0.031	0.0389	0.2409	0.0353
0.0	0.0	0.0	37451.9374	5976.7033	NaN	NaN	0.1376	0.1126	0.5191	0.0311	0.0407	0.2598	0.0367
0.0	0.0	0.0	38256.9374	4289.7033	NaN	NaN	0.1008	0.1151	0.5137	0.0315	0.041	0.2616	0.0371
0.0	0.0	0.0	32078.9374	5167.7033	NaN	NaN	0.1387	0.1158	0.4979	0.0316	0.0421	0.2747	0.0379
0.0	0.0	0.0	36365.9374	8827.7033	NaN	NaN	0.1953	0.1145	0.4914	0.0316	0.0429	0.2809	0.0387
0.0	0.0	0.0	36527.9374	8040.7033	NaN	NaN	0.1804	0.115	0.4871	0.0316	0.0435	0.2836	0.0393
0.0	0.0	0.0	36519.9374	8467.7033	NaN	NaN	0.1882	0.1171	0.4806	0.0313	0.0437	0.2875	0.0398
0.0	0.0	0.0	39274.9374	5081.7033	NaN	NaN	0.1146	0.1181	0.4757	0.0314	0.0441	0.2903	0.0404
0.0	0.0	0.0	34954.9374	6685.7033	NaN	NaN	0.1606	0.1197	0.4746	0.0312	0.0444	0.2891	0.041
0.0	0.0	0.0	32911.9374	3549.7033	NaN	NaN	0.0974	0.1233	0.4704	0.0311	0.044	0.29	0.0411
0.0	0.0	0.0	38823.9374	5087.7033	NaN	NaN	0.1159	0.1202	0.4668	0.0308	0.0449	0.2951	0.0422
0.0	0.0	0.0	31663.9374	5185.7033	NaN	NaN	0.1407	0.122	0.4697	0.0307	0.0446	0.2908	0.0423
0.0	0.0	0.0	38617.9374	5104.7033	NaN	NaN	0.1168	0.1211	0.4696	0.0307	0.0445	0.2916	0.0425
0.0	0.0	0.0	39580.9374	6380.7033	NaN	NaN	0.1388	0.1193	0.4703	0.0305	0.0453	0.2916	0.0431
0.0	0.0	0.0	33764.9374	4865.7033	NaN	NaN	0.126	0.1215	0.4725	0.0304	0.0444	0.2885	0.0426
0.0	0.0	0.0	40539.9374	5211.7033	NaN	NaN	0.1139	0.121	0.4726	0.0304	0.0448	0.2883	0.0429
0.0	0.0	0.0	37941.9374	3865.7033	NaN	NaN	0.0925	0.1197	0.4735	0.0302	0.0447	0.2889	0.0429
0.0	0.0	0.0	38228.9374	7706.7033	NaN	NaN	0.1678	0.1198	0.4751	0.0301	0.0448	0.2872	0.043
0.0	0.0	0.0	34607.9374	3359.7033	NaN	NaN	0.0885	0.1209	0.4762	0.0301	0.0445	0.2858	0.0425
0.0	0.0	0.0	34904.9374	6146.7033	NaN	NaN	0.1497	0.1206	0.474	0.0299	0.0445	0.2886	0.0424
0.0	0.0	0.0	35924.9374	5006.7033	NaN	NaN	0.1223	0.1216	0.4781	0.03	0.0444	0.2838	0.0422
0.0	0.0	0.0	35519.9374	649.7033	NaN	NaN	0.018	0.121	0.4753	0.0298	0.0441	0.2883	0.0415
0.0	0.0	0.0	35075.9374	8916.7033	NaN	NaN	0.2027	0.1172	0.4754	0.0297	0.0448	0.2909	0.042
0.0	0.0	0.0	37215.9374	1338.7033	NaN	NaN	0.0347	0.1154	0.4753	0.0296	0.045	0.293	0.0417
0.0	0.0	0.0	35390.9374	6850.7033	NaN	NaN	0.1622	0.1147	0.4765	0.0294	0.045	0.2928	0.0418
0.0	0.0	0.0	36480.9374	2985.7033	NaN	NaN	0.0757	0.1117	0.4745	0.0294	0.0456	0.2967	0.0422
0.0	0.0	0.0	31530.9374	9219.7033	NaN	NaN	0.2262	0.1109	0.4771	0.0292	0.0456	0.295	0.0421
0.0	0.0	0.0	34030.9374	3632.7033	NaN	NaN	0.0965	0.1117	0.482	0.0291	0.0454	0.29	0.0419
0.0	0.0	0.0	34852.9374	5344.7033	NaN	NaN	0.133	0.1116	0.4754	0.029	0.0456	0.2966	0.0416
0.0	0.0	0.0	37422.9374	5669.7033	NaN	NaN	0.1316	0.1135	0.483	0.0289	0.045	0.2884	0.0412
0.0	0.0	0.0	36021.9374	7018.7033	NaN	NaN	0.1631	0.1134	0.4802	0.029	0.0451	0.2914	0.041
0.0	0.0	0.0	38659.9374	6125.7033	NaN	NaN	0.1368	0.1136	0.4834	0.0288	0.0449	0.2886	0.0408
0.0	0.0	0.0	34455.9374	9390.7033	NaN	NaN	0.2142	0.1133	0.4795	0.0287	0.0453	0.2925	0.0407
0.0	0.0	0.0	34191.9374	4162.7033	NaN	NaN	0.1085	0.115	0.4831	0.0286	0.0448	0.2882	0.0402
0.0	0.0	0.0	37055.9374	4581.7033	NaN	NaN	0.11	0.1146	0.4812	0.0285	0.045	0.2905	0.0402
0.0	0.0	0.0	36858.9374	5531.7033	NaN	NaN	0.1305	0.1152	0.4839	0.0285	0.0447	0.2879	0.0398
0.0	0.0	0.0	35722.9374	4479.7033	NaN	NaN	0.1114	0.1171	0.4873	0.0285	0.0441	0.2835	0.0394
0.0	0.0	0.0	34116.9374	5084.7033	NaN	NaN	0.1297	0.1175	0.4888	0.0285	0.0438	0.2823	0.0391
0.0	0.0	0.0	39423.9374	8035.7033	NaN	NaN	0.1693	0.1171	0.4911	0.0284	0.0437	0.2807	0.039
0.0	0.0	0.0	39278.9374	4613.7033	NaN	NaN	0.1051	0.118	0.4947	0.0284	0.0432	0.2771	0.0386
0.0	0.0	0.0	37102.9374	3162.7033	NaN	NaN	0.0785	0.1172	0.4972	0.0283	0.043	0.2758	0.0385
0.0	0.0	0.0	40013.9374	7281.7033	NaN	NaN	0.154	0.1145	0.5013	0.0282	0.0429	0.2747	0.0384
0.0	0.0	0.0	37446.9374	3356.7033	NaN	NaN	0.0823	0.1136	0.5072	0.0281	0.0427	0.2701	0.0383
0.0	0.0	0.0	34186.9374	4123.7033	NaN	NaN	0.1076	0.1146	0.5127	0.028	0.0421	0.2649	0.0377
0.0	0.0	0.0	35271.9374	1794.7033	NaN	NaN	0.0484	0.1121	0.5099	0.0277	0.0428	0.2695	0.038
0.0	0.0	0.0	36581.9374	5407.7033	NaN	NaN	0.1288	0.1113	0.52	0.0277	0.0422	0.2613	0.0376
0.0	0.0	0.0	32907.9374	4938.7033	NaN	NaN	0.1305	0.11	0.5194	0.0274	0.0425	0.2632	0.0374
0.0	0.0	0.0	37862.9374	4554.7033	NaN	NaN	0.1074	0.1083	0.5229	0.0273	0.0424	0.2619	0.0372
0.0	0.0	0.0	39328.9374	5890.7033	NaN	NaN	0.1303	0.1071	0.5247	0.0271	0.0427	0.2614	0.0371
0.0	0.0	0.0	33945.9374	4441.7033	NaN	NaN	0.1157	0.1069	0.5258	0.0269	0.0427	0.2608	0.0369
0.0	0.0	0.0	36675.9374	3726.7033	NaN	NaN	0.0922	0.1054	0.5237	0.0268	0.0429	0.2645	0.0368
0.0	0.0	0.0	37769.9374	7342.7033	NaN	NaN	0.1628	0.1023	0.5253	0.0266	0.0436	0.265	0.0372
0.0	0.0	0.0	40388.9374	1940.7033	NaN	NaN	0.0458	0.1033	0.5266	0.0265	0.0433	0.2634	0.0369
0.0	0.0	0.0	32625.9374	6438.7033	NaN	NaN	0.1648	0.1013	0.5236	0.0264	0.0439	0.2675	0.0373
0.0	0.0	0.0	32433.9374	4684.7033	NaN	NaN	0.1262	0.1009	0.5274	0.0264	0.0437	0.2645	0.0371
0.0	0.0	0.0	34683.9374	5255.7033	NaN	NaN	0.1316	0.1002	0.5251	0.0262	0.0444	0.2667	0.0374
0.0	0.0	0.0	38502.9374	4532.7033	NaN	NaN	0.1053	0.0999	0.5282	0.0261	0.0443	0.2641	0.0374
0.0	0.0	0.0	32238.9374	4035.7033	NaN	NaN	0.1113	0.0988	0.5251	0.0261	0.0446	0.2678	0.0375
0.0	0.0	0.0	39143.9374	6206.7033	NaN	NaN	0.1369	0.0983	0.5348	0.0261	0.0439	0.2596	0.0373
0.0	0.0	0.0	34503.9374	6359.7033	NaN	NaN	0.1556	0.0975	0.5324	0.0261	0.0447	0.2618	0.0374
0.0	0.0	0.0	33629.9374	5570.7033	NaN	NaN	0.1421	0.0992	0.538	0.0259	0.044	0.2559	0.037
0.0	0.0	0.0	33071.9374	6089.7033	NaN	NaN	0.1555	0.0986	0.535	0.0259	0.0442	0.2592	0.037
0.0	0.0	0.0	37585.9374	7300.7033	NaN	NaN	0.1626	0.0987	0.5431	0.0259	0.0437	0.2518	0.0368
0.0	0.0	0.0	38515.9374	4913.7033	NaN	NaN	0.1131	0.1002	0.5427	0.026	0.0433	0.2513	0.0365
0.0	0.0	0.0	32982.9374	7790.7033	NaN	NaN	0.1911	0.1006	0.5424	0.026	0.0435	0.251	0.0366
0.0	0.0	0.0	36828.9374	3367.7033	NaN	NaN	0.0838	0.1017	0.5445	0.0262	0.0427	0.2487	0.0362
0.0	0.0	0.0	39259.9374	5919.7033	NaN	NaN	0.131	0.1006	0.5465	0.0263	0.0428	0.2474	0.0363
0.0	0.0	0.0	40143.9374	5769.7033	NaN	NaN	0.1257	0.1006	0.5531	0.0264	0.0423	0.2416	0.0361
0.0	0.0	0.0	36106.9374	5590.7033	NaN	NaN	0.1341	0.101	0.552	0.0264	0.0421	0.2427	0.0358
0.0	0.0	0.0	37246.9374	4771.7033	NaN	NaN	0.1136	0.1002	0.561	0.0266	0.0415	0.2351	0.0357
0.0	0.0	0.0	35773.9374	4272.7033	NaN	NaN	0.1067	0.0996	0.5618	0.0266	0.0413	0.2353	0.0354
0.0	0.0	0.0	36371.9374	9437.7033	NaN	NaN	0.206	0.0976	0.571	0.0267	0.0409	0.2285	0.0353
0.0	0.0	0.0	37410.9374	5310.7033	NaN	NaN	0.1243	0.0978	0.5766	0.0268	0.0404	0.2234	0.035
0.0	0.0	0.0	33494.9374	4058.7033	NaN	NaN	0.1081	0.0997	0.5786	0.0267	0.0398	0.2205	0.0346
0.0	0.0	0.0	38188.9374	5599.7033	NaN	NaN	0.1279	0.0992	0.5835	0.0269	0.0393	0.2165	0.0345
0.0	0.0	0.0	34915.9374	5131.7033	NaN	NaN	0.1281	0.099	0.5888	0.0269	0.039	0.212	0.0343
0.0	0.0	0.0	39033.9374	7079.7033	NaN	NaN	0.1535	0.0983	0.596	0.0268	0.0384	0.2064	0.0341
0.0	0.0	0.0	35812.9374	7427.7033	NaN	NaN	0.1718	0.0967	0.595	0.0269	0.0388	0.2084	0.0342
0.0	0.0	0.0	31522.9374	5434.7033	NaN	NaN	0.1471	0.0979	0.6014	0.0268	0.038	0.2022	0.0337
0.0	0.0	0.0	36371.9374	2599.7033	NaN	NaN	0.0667	0.0981	0.6015	0.0267	0.0379	0.2022	0.0336
0.0	0.0	0.0	41477.9374	4811.7033	NaN	NaN	0.1039	0.0962	0.6056	0.0266	0.038	0.1999	0.0336
0.0	0.0	0.0	34153.9374	8071.7033	NaN	NaN	0.1912	0.0971	0.6074	0.0265	0.0376	0.1982	0.0332
0.0	0.0	0.0	35099.9374	5843.7033	NaN	NaN	0.1427	0.0967	0.6093	0.0264	0.0375	0.1968	0.0332
0.0	0.0	0.0	39973.9374	4347.7033	NaN	NaN	0.0981	0.0959	0.6073	0.0264	0.0377	0.1996	0.0331
0.0	0.0	0.0	40506.9374	7948.7033	NaN	NaN	0.164	0.0953	0.6101	0.0263	0.0377	0.1976	0.0331
0.0	0.0	0.0	37386.9374	5355.7033	NaN	NaN	0.1253	0.0955	0.6109	0.0263	0.0375	0.197	0.0329
0.0	0.0	0.0	36046.9374	5242.7033	NaN	NaN	0.127	0.0956	0.6079	0.0262	0.0377	0.1998	0.0329
0.0	0.0	0.0	38831.9374	8257.7033	NaN	NaN	0.1754	0.0952	0.6108	0.0263	0.0374	0.1974	0.0329
0.0	0.0	0.0	31384.9374	7593.7033	NaN	NaN	0.1948	0.0964	0.6059	0.0261	0.0376	0.2012	0.0328
0.0	0.0	0.0	36650.9374	8408.7033	NaN	NaN	0.1866	0.0961	0.6062	0.0262	0.0375	0.2011	0.0328
0.0	0.0	0.0	37767.9374	6169.7033	NaN	NaN	0.1404	0.0962	0.5996	0.0263	0.038	0.207	0.0329
0.0	0.0	0.0	35231.9374	4057.7033	NaN	NaN	0.1033	0.0971	0.6001	0.0262	0.0377	0.2062	0.0328
0.0	0.0	0.0	39427.9374	3234.7033	NaN	NaN	0.0758	0.096	0.5986	0.0263	0.0378	0.2082	0.033
0.0	0.0	0.0	33276.9374	5788.7033	NaN	NaN	0.1482	0.095	0.5973	0.0263	0.0382	0.2102	0.0331
0.0	0.0	0.0	36530.9374	3458.7033	NaN	NaN	0.0865	0.0954	0.6002	0.0264	0.0377	0.2074	0.0329
0.0	0.0	0.0	31328.9374	5415.7033	NaN	NaN	0.1474	0.0944	0.5951	0.0263	0.0385	0.2124	0.0332
0.0	0.0	0.0	36459.9374	6986.7033	NaN	NaN	0.1608	0.0937	0.5993	0.0263	0.0382	0.2096	0.033
0.0	0.0	0.0	39977.9374	8777.7033	NaN	NaN	0.18	0.0931	0.5967	0.0264	0.0386	0.2121	0.0331
0.0	0.0	0.0	35895.9374	6265.7033	NaN	NaN	0.1486	0.0934	0.5961	0.0263	0.0388	0.2123	0.0331
0.0	0.0	0.0	38174.9374	7699.7033	NaN	NaN	0.1678	0.0942	0.5928	0.0265	0.0387	0.2148	0.033
0.0	0.0	0.0	37043.9374	6135.7033	NaN	NaN	0.1421	0.0935	0.5917	0.0266	0.039	0.2161	0.0332
0.0	0.0	0.0	37657.9374	5663.7033	NaN	NaN	0.1307	0.0944	0.5911	0.0267	0.0389	0.216	0.033
0.0	0.0	0.0	35182.9374	4442.7033	NaN	NaN	0.1121	0.0941	0.5852	0.0267	0.0394	0.2212	0.0333
0.0	0.0	0.0	40105.9374	3177.7033	NaN	NaN	0.0734	0.0938	0.5872	0.0268	0.0392	0.2197	0.0333
0.0	0.0	0.0	38366.9374	3724.7033	NaN	NaN	0.0885	0.0932	0.5828	0.0269	0.0395	0.2243	0.0333
0.0	0.0	0.0	39454.9374	6738.7033	NaN	NaN	0.1459	0.0909	0.5887	0.027	0.0396	0.2204	0.0335
0.0	0.0	0.0	33673.9374	4733.7033	NaN	NaN	0.1232	0.0912	0.5824	0.027	0.04	0.2258	0.0335
0.0	0.0	0.0	37075.9374	7248.7033	NaN	NaN	0.1635	0.0906	0.585	0.0273	0.0399	0.2236	0.0337
0.0	0.0	0.0	32459.9374	5262.7033	NaN	NaN	0.1395	0.0908	0.5808	0.0274	0.0403	0.2269	0.0338
0.0	0.0	0.0	32675.9374	7548.7033	NaN	NaN	0.1877	0.0917	0.5798	0.0274	0.0404	0.2267	0.0339
0.0	0.0	0.0	41003.9374	7439.7033	NaN	NaN	0.1536	0.0924	0.5742	0.0276	0.041	0.2306	0.0342
0.0	0.0	0.0	31765.9374	6072.7033	NaN	NaN	0.1605	0.0945	0.5694	0.0276	0.0412	0.233	0.0343
0.0	0.0	0.0	39228.9374	6776.7033	NaN	NaN	0.1473	0.0964	0.567	0.0278	0.0412	0.2332	0.0344
0.0	0.0	0.0	36673.9374	5885.7033	NaN	NaN	0.1383	0.0972	0.5589	0.0277	0.0421	0.2394	0.0346
0.0	0.0	0.0	34724.9374	2651.7033	NaN	NaN	0.0709	0.0995	0.5609	0.0277	0.042	0.2354	0.0344
0.0	0.0	0.0	33115.9374	4418.7033	NaN	NaN	0.1177	0.1012	0.5514	0.0276	0.0427	0.2424	0.0347
0.0	0.0	0.0	37274.9374	6113.7033	NaN	NaN	0.1409	0.1016	0.5513	0.0275	0.0432	0.2416	0.0348
0.0	0.0	0.0	35472.9374	7384.7033	NaN	NaN	0.1723	0.1047	0.5456	0.0274	0.0437	0.2438	0.0349
0.0	0.0	0.0	35148.9374	3024.7033	NaN	NaN	0.0792	0.1087	0.538	0.0272	0.0442	0.2469	0.035
0.0	0.0	0.0	32538.9374	3321.7033	NaN	NaN	0.0926	0.112	0.5318	0.027	0.0446	0.2494	0.0352
0.0	0.0	0.0	35369.9374	4968.7033	NaN	NaN	0.1232	0.1151	0.5281	0.0267	0.0447	0.2502	0.0351
0.0	0.0	0.0	35093.9374	4048.7033	NaN	NaN	0.1034	0.1169	0.524	0.0266	0.045	0.2521	0.0353
0.0	0.0	0.0	36634.9374	1128.7033	NaN	NaN	0.0299	0.1166	0.5232	0.0265	0.0449	0.2533	0.0354
0.0	0.0	0.0	35353.9374	5327.7033	NaN	NaN	0.131	0.1149	0.5238	0.0265	0.0451	0.254	0.0356
0.0	0.0	0.0	38302.9374	1578.7033	NaN	NaN	0.0396	0.1127	0.5263	0.0265	0.045	0.2537	0.0358
0.0	0.0	0.0	36399.9374	5907.7033	NaN	NaN	0.1396	0.1103	0.5287	0.0265	0.0453	0.2532	0.0359
0.0	0.0	0.0	34080.9374	5983.7033	NaN	NaN	0.1494	0.1097	0.5309	0.0265	0.045	0.2521	0.0357
0.0	0.0	0.0	40134.9374	6782.7033	NaN	NaN	0.1446	0.1094	0.5326	0.0265	0.0449	0.251	0.0356
0.0	0.0	0.0	33401.9374	7126.7033	NaN	NaN	0.1758	0.11	0.5327	0.0264	0.045	0.2504	0.0355
0.0	0.0	0.0	36254.9374	6264.7033	NaN	NaN	0.1473	0.1111	0.5335	0.0264	0.0444	0.2495	0.035
0.0	0.0	0.0	41589.9374	5591.7033	NaN	NaN	0.1185	0.111	0.5351	0.0264	0.0443	0.2483	0.0349
0.0	0.0	0.0	41161.9374	5714.7033	NaN	NaN	0.1219	0.1117	0.5373	0.0265	0.0438	0.2462	0.0346
0.0	0.0	0.0	37849.9374	8205.7033	NaN	NaN	0.1782	0.1126	0.5389	0.0265	0.0433	0.2443	0.0342
0.0	0.0	0.0	34408.9374	3930.7033	NaN	NaN	0.1025	0.1128	0.5404	0.0265	0.0431	0.2431	0.034
0.0	0.0	0.0	39229.9374	6519.7033	NaN	NaN	0.1425	0.1127	0.5422	0.0266	0.0429	0.2418	0.0339
0.0	0.0	0.0	38756.9374	6981.7033	NaN	NaN	0.1526	0.1126	0.5409	0.0264	0.0432	0.2429	0.0339
0.0	0.0	0.0	40840.9374	4586.7033	NaN	NaN	0.101	0.1149	0.5419	0.0264	0.0425	0.2408	0.0335
0.0	0.0	0.0	39566.9374	6972.7033	NaN	NaN	0.1498	0.1142	0.538	0.0264	0.043	0.2446	0.0338
0.0	0.0	0.0	39140.9374	5537.7033	NaN	NaN	0.1239	0.1145	0.538	0.0262	0.0428	0.2448	0.0336
0.0	0.0	0.0	31251.9374	6165.7033	NaN	NaN	0.1648	0.1141	0.5337	0.0261	0.0434	0.2487	0.034
0.0	0.0	0.0	33476.9374	8363.7033	NaN	NaN	0.1999	0.1111	0.5304	0.0259	0.0443	0.2537	0.0346
0.0	0.0	0.0	31341.9374	5130.7033	NaN	NaN	0.1407	0.1113	0.5247	0.0258	0.0451	0.2584	0.0347
0.0	0.0	0.0	34206.9374	5627.7033	NaN	NaN	0.1413	0.1133	0.5175	0.0255	0.0455	0.2633	0.0348
0.0	0.0	0.0	39083.9374	666.7033	NaN	NaN	0.0168	0.1136	0.5096	0.0257	0.0464	0.2694	0.0352
0.0	0.0	0.0	33954.9374	3177.7033	NaN	NaN	0.0856	0.1145	0.5034	0.0255	0.0469	0.2742	0.0354
0.0	0.0	0.0	38680.9374	4837.7033	NaN	NaN	0.1112	0.1125	0.4971	0.0255	0.048	0.2808	0.0362
0.0	0.0	0.0	36268.9374	5114.7033	NaN	NaN	0.1236	0.1104	0.4963	0.0253	0.0491	0.2822	0.0367
0.0	0.0	0.0	34680.9374	4595.7033	NaN	NaN	0.117	0.1098	0.4936	0.0252	0.0494	0.285	0.0369
0.0	0.0	0.0	37750.9374	7305.7033	NaN	NaN	0.1621	0.1068	0.4942	0.0253	0.0505	0.2858	0.0375
0.0	0.0	0.0	35135.9374	6018.7033	NaN	NaN	0.1462	0.1072	0.4958	0.0251	0.0507	0.2837	0.0375
0.0	0.0	0.0	37144.9374	5766.7033	NaN	NaN	0.1344	0.1081	0.4947	0.025	0.0506	0.2839	0.0376
0.0	0.0	0.0	34851.9374	6894.7033	NaN	NaN	0.1652	0.1078	0.4941	0.025	0.0514	0.2836	0.0381
0.0	0.0	0.0	34148.9374	7168.7033	NaN	NaN	0.1735	0.1104	0.4947	0.0249	0.051	0.2813	0.0378
0.0	0.0	0.0	37782.9374	4416.7033	NaN	NaN	0.1047	0.1117	0.4914	0.0249	0.051	0.283	0.0381
0.0	0.0	0.0	38858.9374	6146.7033	NaN	NaN	0.1366	0.1121	0.4913	0.0248	0.0512	0.2823	0.0383
0.0	0.0	0.0	37633.9374	3669.7033	NaN	NaN	0.0888	0.112	0.4897	0.0248	0.0514	0.2835	0.0386
0.0	0.0	0.0	34047.9374	7809.7033	NaN	NaN	0.1866	0.1115	0.4903	0.0247	0.0517	0.283	0.0389
0.0	0.0	0.0	32840.9374	4590.7033	NaN	NaN	0.1226	0.1106	0.4889	0.0246	0.052	0.2847	0.0391
0.0	0.0	0.0	33745.9374	8058.7033	NaN	NaN	0.1928	0.1112	0.4895	0.0245	0.0523	0.2835	0.0391
0.0	0.0	0.0	33944.9374	3125.7033	NaN	NaN	0.0843	0.113	0.4873	0.0244	0.0522	0.2843	0.0388
0.0	0.0	0.0	33666.9374	3851.7033	NaN	NaN	0.1027	0.1136	0.4848	0.0243	0.0525	0.2859	0.0389
0.0	0.0	0.0	34784.9374	4843.7033	NaN	NaN	0.1222	0.1117	0.4846	0.0243	0.0526	0.2879	0.0389
0.0	0.0	0.0	34563.9374	8746.7033	NaN	NaN	0.202	0.1092	0.4861	0.0243	0.0534	0.2878	0.0392
0.0	0.0	0.0	35582.9374	6022.7033	NaN	NaN	0.1448	0.1079	0.4863	0.0243	0.0535	0.2889	0.0391
0.0	0.0	0.0	33502.9374	5932.7033	NaN	NaN	0.1504	0.106	0.4869	0.0244	0.0542	0.2892	0.0393
0.0	0.0	0.0	32108.9374	2449.7033	NaN	NaN	0.0709	0.1059	0.4878	0.0245	0.0539	0.2889	0.039
0.0	0.0	0.0	39370.9374	1956.7033	NaN	NaN	0.0473	0.1043	0.4877	0.0246	0.0541	0.2901	0.0392
0.0	0.0	0.0	36684.9374	6629.7033	NaN	NaN	0.1531	0.1034	0.4905	0.0248	0.0542	0.2879	0.0391
0.0	0.0	0.0	33007.9374	4933.7033	NaN	NaN	0.13	0.1039	0.49	0.0249	0.0538	0.2885	0.0389
0.0	0.0	0.0	37857.9374	9714.7033	NaN	NaN	0.2042	0.1031	0.49	0.025	0.0538	0.2892	0.0389
0.0	0.0	0.0	40554.9374	5098.7033	NaN	NaN	0.1117	0.1018	0.4904	0.0252	0.0541	0.2895	0.039
0.0	0.0	0.0	39171.9374	8607.7033	NaN	NaN	0.1802	0.1014	0.4912	0.0252	0.054	0.2891	0.0391
0.0	0.0	0.0	35713.9374	7542.7033	NaN	NaN	0.1744	0.0995	0.492	0.0253	0.0542	0.2896	0.0394
0.0	0.0	0.0	33851.9374	7599.7033	NaN	NaN	0.1833	0.0997	0.4946	0.0253	0.0538	0.2875	0.0391
0.0	0.0	0.0	32991.9374	6057.7033	NaN	NaN	0.1551	0.1008	0.4937	0.0253	0.0536	0.2878	0.0389
0.0	0.0	0.0	33287.9374	10301.7033	NaN	NaN	0.2363	0.1017	0.493	0.0252	0.0537	0.2873	0.0389
0.0	0.0	0.0	35947.9374	7090.7033	NaN	NaN	0.1648	0.1043	0.4914	0.0253	0.0532	0.2871	0.0387
0.0	0.0	0.0	38726.9374	6428.7033	NaN	NaN	0.1424	0.1071	0.4882	0.0253	0.0529	0.288	0.0385
0.0	0.0	0.0	39679.9374	3929.7033	NaN	NaN	0.0901	0.1081	0.486	0.0253	0.0527	0.2893	0.0386
0.0	0.0	0.0	36872.9374	3079.7033	NaN	NaN	0.0771	0.1074	0.4872	0.0253	0.0526	0.289	0.0385
0.0	0.0	0.0	32261.9374	4814.7033	NaN	NaN	0.1299	0.1058	0.4882	0.0252	0.0529	0.2892	0.0386
0.0	0.0	0.0	36800.9374	3081.7033	NaN	NaN	0.0773	0.1025	0.4909	0.0252	0.0533	0.2894	0.0387
0.0	0.0	0.0	31962.9374	7171.7033	NaN	NaN	0.1833	0.1005	0.4937	0.025	0.0536	0.2885	0.0387
0.0	0.0	0.0	34427.9374	5786.7033	NaN	NaN	0.1439	0.0988	0.4952	0.0249	0.054	0.2883	0.0388
0.0	0.0	0.0	34658.9374	4321.7033	NaN	NaN	0.1109	0.0981	0.4946	0.0248	0.0545	0.2891	0.0389
0.0	0.0	0.0	33072.9374	5579.7033	NaN	NaN	0.1444	0.0989	0.494	0.0246	0.0546	0.289	0.0389
0.0	0.0	0.0	40434.9374	3029.7033	NaN	NaN	0.0697	0.0985	0.4907	0.0246	0.055	0.2921	0.0392
0.0	0.0	0.0	37916.9374	7149.7033	NaN	NaN	0.1586	0.0981	0.49	0.0245	0.0555	0.2924	0.0395
0.0	0.0	0.0	36611.9374	5659.7033	NaN	NaN	0.1339	0.0982	0.487	0.0244	0.0559	0.2946	0.0399
0.0	0.0	0.0	33493.9374	3611.7033	NaN	NaN	0.0973	0.0982	0.4839	0.0244	0.0563	0.297	0.0403
0.0	0.0	0.0	35598.9374	3794.7033	NaN	NaN	0.0963	0.0973	0.4804	0.0243	0.0569	0.3	0.041
0.0	0.0	0.0	39630.9374	5210.7033	NaN	NaN	0.1162	0.0972	0.4782	0.0243	0.0576	0.3012	0.0415
0.0	0.0	0.0	32618.9374	2900.7033	NaN	NaN	0.0817	0.0987	0.4768	0.0241	0.0577	0.3011	0.0417
0.0	0.0	0.0	31683.9374	5016.7033	NaN	NaN	0.1367	0.1	0.4731	0.0241	0.0579	0.3028	0.0421
0.0	0.0	0.0	35265.9374	4262.7033	NaN	NaN	0.1078	0.1002	0.4707	0.0241	0.0583	0.3041	0.0426
0.0	0.0	0.0	37931.9374	9064.7033	NaN	NaN	0.1929	0.1029	0.4705	0.0239	0.0585	0.3014	0.0427
0.0	0.0	0.0	37251.9374	2967.7033	NaN	NaN	0.0738	0.1057	0.4672	0.0238	0.0581	0.3024	0.0428
0.0	0.0	0.0	41233.9374	4697.7033	NaN	NaN	0.1023	0.1071	0.4668	0.0238	0.0584	0.3008	0.0431
0.0	0.0	0.0	36874.9374	4561.7033	NaN	NaN	0.1101	0.1089	0.4644	0.0238	0.058	0.3017	0.0432
0.0	0.0	0.0	41297.9374	5748.7033	NaN	NaN	0.1222	0.1094	0.4657	0.0238	0.0584	0.2993	0.0436
0.0	0.0	0.0	35594.9374	3515.7033	NaN	NaN	0.0899	0.1108	0.4647	0.0237	0.0578	0.2995	0.0435
0.0	0.0	0.0	36853.9374	3142.7033	NaN	NaN	0.0786	0.1092	0.4654	0.0239	0.0584	0.2991	0.044
0.0	0.0	0.0	34877.9374	7106.7033	NaN	NaN	0.1693	0.1091	0.4663	0.0238	0.0582	0.2985	0.044
0.0	0.0	0.0	33765.9374	4377.7033	NaN	NaN	0.1148	0.1083	0.4668	0.0239	0.0582	0.2987	0.0441
0.0	0.0	0.0	37901.9374	6673.7033	NaN	NaN	0.1497	0.1066	0.4687	0.024	0.0584	0.2981	0.0441
0.0	0.0	0.0	33128.9374	5514.7033	NaN	NaN	0.1427	0.107	0.4698	0.024	0.0583	0.2968	0.0442
0.0	0.0	0.0	32876.9374	4831.7033	NaN	NaN	0.1281	0.1073	0.4705	0.024	0.0578	0.2963	0.044
0.0	0.0	0.0	31007.9374	4725.7033	NaN	NaN	0.1322	0.1071	0.4714	0.024	0.0579	0.2958	0.0439
0.0	0.0	0.0	32515.9374	8800.7033	NaN	NaN	0.213	0.1089	0.4736	0.0239	0.057	0.2932	0.0434
0.0	0.0	0.0	42600.9374	4947.7033	NaN	NaN	0.1041	0.1102	0.4746	0.0239	0.0562	0.2921	0.043
0.0	0.0	0.0	33267.9374	5829.7033	NaN	NaN	0.1491	0.1115	0.4787	0.0239	0.0555	0.2879	0.0425
0.0	0.0	0.0	35196.9374	6086.7033	NaN	NaN	0.1474	0.1121	0.4814	0.0239	0.0542	0.2866	0.0418
0.0	0.0	0.0	37281.9374	7038.7033	NaN	NaN	0.1588	0.1102	0.4888	0.024	0.0541	0.2813	0.0416
0.0	0.0	0.0	38768.9374	4884.7033	NaN	NaN	0.1119	0.1118	0.4957	0.0239	0.0526	0.2754	0.0406
0.0	0.0	0.0	34599.9374	7197.7033	NaN	NaN	0.1722	0.1115	0.5032	0.024	0.0517	0.2697	0.0399
0.0	0.0	0.0	33314.9374	4561.7033	NaN	NaN	0.1204	0.112	0.5127	0.0241	0.0504	0.2621	0.0387
0.0	0.0	0.0	30447.9374	8442.7033	NaN	NaN	0.2171	0.1127	0.5173	0.0241	0.05	0.2579	0.0381
0.0	0.0	0.0	37137.9374	4829.7033	NaN	NaN	0.1151	0.1131	0.5194	0.024	0.0496	0.2564	0.0375
0.0	0.0	0.0	37326.9374	5618.7033	NaN	NaN	0.1308	0.1138	0.5188	0.0241	0.0495	0.2568	0.0371
0.0	0.0	0.0	41143.9374	6633.7033	NaN	NaN	0.1388	0.1144	0.5166	0.024	0.0492	0.2589	0.0368
0.0	0.0	0.0	34869.9374	6129.7033	NaN	NaN	0.1495	0.1136	0.5132	0.0241	0.05	0.2622	0.0371
0.0	0.0	0.0	32602.9374	5186.7033	NaN	NaN	0.1373	0.1135	0.5063	0.0238	0.0504	0.2686	0.0373
0.0	0.0	0.0	37518.9374	8136.7033	NaN	NaN	0.1782	0.1099	0.499	0.0239	0.0522	0.2765	0.0385
0.0	0.0	0.0	38127.9374	7455.7033	NaN	NaN	0.1636	0.1104	0.4939	0.0238	0.0529	0.2805	0.0386
0.0	0.0	0.0	40468.9374	5465.7033	NaN	NaN	0.119	0.1106	0.4861	0.0238	0.0534	0.2871	0.039
0.0	0.0	0.0	37707.9374	6175.7033	NaN	NaN	0.1407	0.1094	0.4813	0.024	0.0544	0.2915	0.0394
0.0	0.0	0.0	31861.9374	4070.7033	NaN	NaN	0.1133	0.1099	0.4775	0.0241	0.0547	0.2943	0.0395
0.0	0.0	0.0	35861.9374	5084.7033	NaN	NaN	0.1242	0.1083	0.4723	0.0241	0.0554	0.2999	0.0401
0.0	0.0	0.0	42661.9374	4758.7033	NaN	NaN	0.1004	0.1063	0.472	0.0242	0.0564	0.3007	0.0405
0.0	0.0	0.0	36793.9374	2887.7033	NaN	NaN	0.0728	0.1072	0.471	0.0242	0.0563	0.3008	0.0405
0.0	0.0	0.0	37200.9374	4301.7033	NaN	NaN	0.1036	0.1052	0.4668	0.0243	0.0568	0.3062	0.0408
0.0	0.0	0.0	36541.9374	7021.7033	NaN	NaN	0.1612	0.103	0.4682	0.0244	0.058	0.3052	0.0412
0.0	0.0	0.0	34679.9374	3743.7033	NaN	NaN	0.0974	0.104	0.465	0.0242	0.0582	0.3071	0.0415
0.0	0.0	0.0	33711.9374	7747.7033	NaN	NaN	0.1869	0.103	0.463	0.0243	0.0591	0.3087	0.0419
0.0	0.0	0.0	32686.9374	5728.7033	NaN	NaN	0.1491	0.1037	0.4626	0.0242	0.0597	0.3076	0.0422
0.0	0.0	0.0	34418.9374	5579.7033	NaN	NaN	0.1395	0.106	0.4595	0.0241	0.0595	0.3088	0.0421
0.0	0.0	0.0	38333.9374	5743.7033	NaN	NaN	0.1303	0.1061	0.4575	0.0241	0.0602	0.3096	0.0425
0.0	0.0	0.0	33796.9374	7084.7033	NaN	NaN	0.1733	0.1088	0.4572	0.0239	0.0605	0.3069	0.0428
0.0	0.0	0.0	36527.9374	3225.7033	NaN	NaN	0.0811	0.1103	0.4533	0.0237	0.0601	0.3098	0.0428
0.0	0.0	0.0	35359.9374	10201.7033	NaN	NaN	0.2239	0.1105	0.4543	0.0237	0.0614	0.3068	0.0434
0.0	0.0	0.0	36487.9374	5124.7033	NaN	NaN	0.1232	0.1146	0.4527	0.0235	0.0603	0.3058	0.043
0.0	0.0	0.0	41351.9374	5777.7033	NaN	NaN	0.1226	0.1161	0.4508	0.0235	0.0604	0.306	0.0432
0.0	0.0	0.0	35676.9374	5861.7033	NaN	NaN	0.1411	0.1181	0.4506	0.0234	0.0602	0.3043	0.0433
0.0	0.0	0.0	36248.9374	4760.7033	NaN	NaN	0.1161	0.1203	0.4482	0.0233	0.0595	0.3052	0.0434
0.0	0.0	0.0	39272.9374	4518.7033	NaN	NaN	0.1032	0.1178	0.4466	0.0233	0.0602	0.308	0.0441
0.0	0.0	0.0	39939.9374	8661.7033	NaN	NaN	0.1782	0.1174	0.448	0.0233	0.0603	0.3065	0.0444
0.0	0.0	0.0	39223.9374	8784.7033	NaN	NaN	0.183	0.1172	0.4469	0.0232	0.0601	0.3078	0.0447
0.0	0.0	0.0	35487.9374	5491.7033	NaN	NaN	0.134	0.1171	0.4479	0.0233	0.0603	0.3065	0.0449
0.0	0.0	0.0	29935.9374	6774.7033	NaN	NaN	0.1845	0.1187	0.4472	0.0231	0.0601	0.3058	0.0451
0.0	0.0	0.0	39350.9374	6788.7033	NaN	NaN	0.1471	0.12	0.4452	0.023	0.0598	0.3069	0.0451
0.0	0.0	0.0	38321.9374	3107.7033	NaN	NaN	0.075	0.1213	0.4471	0.0229	0.0597	0.3038	0.0451
0.0	0.0	0.0	36583.9374	6024.7033	NaN	NaN	0.1414	0.1248	0.4472	0.0229	0.0587	0.3018	0.0447
0.0	0.0	0.0	32947.9374	3840.7033	NaN	NaN	0.1044	0.1249	0.445	0.023	0.0584	0.3039	0.0447
0.0	0.0	0.0	37208.9374	5116.7033	NaN	NaN	0.1209	0.125	0.4467	0.0229	0.0586	0.3019	0.0449
0.0	0.0	0.0	33028.9374	4721.7033	NaN	NaN	0.1251	0.1251	0.4456	0.0228	0.0585	0.3029	0.0451
0.0	0.0	0.0	40016.9374	5304.7033	NaN	NaN	0.117	0.1239	0.4459	0.0228	0.0586	0.3035	0.0453
0.0	0.0	0.0	35228.9374	6090.7033	NaN	NaN	0.1474	0.1241	0.4488	0.0229	0.0588	0.3006	0.0449
0.0	0.0	0.0	31186.9374	3707.7033	NaN	NaN	0.1063	0.1291	0.4474	0.0227	0.058	0.2985	0.0443
0.0	0.0	0.0	40240.9374	2329.7033	NaN	NaN	0.0547	0.1299	0.4431	0.0228	0.0575	0.3026	0.044
0.0	0.0	0.0	37893.9374	5701.7033	NaN	NaN	0.1308	0.1305	0.4446	0.0228	0.0582	0.2996	0.0443
0.0	0.0	0.0	34163.9374	6189.7033	NaN	NaN	0.1534	0.1335	0.4421	0.0228	0.057	0.3012	0.0434
0.0	0.0	0.0	38472.9374	5798.7033	NaN	NaN	0.131	0.1326	0.4406	0.023	0.0576	0.3025	0.0437
0.0	0.0	0.0	35170.9374	3396.7033	NaN	NaN	0.0881	0.1347	0.4406	0.0231	0.0571	0.3014	0.0431
0.0	0.0	0.0	38898.9374	3570.7033	NaN	NaN	0.0841	0.1358	0.4374	0.0231	0.0566	0.3042	0.0428
0.0	0.0	0.0	36517.9374	5913.7033	NaN	NaN	0.1394	0.1353	0.4384	0.0233	0.057	0.303	0.043
0.0	0.0	0.0	34978.9374	3377.7033	NaN	NaN	0.0881	0.1379	0.4377	0.0234	0.056	0.3028	0.0422
0.0	0.0	0.0	35444.9374	7420.7033	NaN	NaN	0.1731	0.1378	0.4373	0.0238	0.0559	0.3033	0.0419
0.0	0.0	0.0	37084.9374	8080.7033	NaN	NaN	0.1789	0.1389	0.4375	0.0239	0.0553	0.303	0.0414
0.0	0.0	0.0	39370.9374	9265.7033	NaN	NaN	0.1905	0.1408	0.4371	0.0241	0.055	0.302	0.0411
0.0	0.0	0.0	37842.9374	3297.7033	NaN	NaN	0.0802	0.1434	0.436	0.0242	0.0543	0.3015	0.0405
0.0	0.0	0.0	34692.9374	6126.7033	NaN	NaN	0.1501	0.1441	0.4363	0.0243	0.0538	0.3013	0.0402
0.0	0.0	0.0	38433.9374	5692.7033	NaN	NaN	0.129	0.1426	0.4377	0.0244	0.0534	0.3019	0.0399
0.0	0.0	0.0	35497.9374	5757.7033	NaN	NaN	0.1396	0.1416	0.4407	0.0245	0.0536	0.2996	0.0399
0.0	0.0	0.0	32959.9374	3322.7033	NaN	NaN	0.0916	0.1431	0.441	0.0245	0.0528	0.2992	0.0394
0.0	0.0	0.0	35621.9374	1677.7033	NaN	NaN	0.045	0.1411	0.4425	0.0247	0.0527	0.2996	0.0393
0.0	0.0	0.0	35181.9374	4783.7033	NaN	NaN	0.1197	0.14	0.4449	0.0247	0.0525	0.2989	0.0391
0.0	0.0	0.0	37172.9374	4919.7033	NaN	NaN	0.1169	0.1386	0.4461	0.0247	0.0524	0.2992	0.039
0.0	0.0	0.0	37921.9374	5563.7033	NaN	NaN	0.1279	0.1362	0.4471	0.0247	0.0528	0.3	0.0392
0.0	0.0	0.0	36393.9374	6256.7033	NaN	NaN	0.1467	0.1354	0.449	0.0247	0.053	0.2987	0.0392
0.0	0.0	0.0	33436.9374	6423.7033	NaN	NaN	0.1612	0.1362	0.4491	0.0246	0.0527	0.2984	0.0389
0.0	0.0	0.0	37408.9374	5389.7033	NaN	NaN	0.1259	0.1353	0.4493	0.0245	0.053	0.2988	0.0391
0.0	0.0	0.0	36441.9374	5983.7033	NaN	NaN	0.141	0.1359	0.4513	0.0246	0.0531	0.2964	0.0388
0.0	0.0	0.0	33938.9374	6137.7033	NaN	NaN	0.1531	0.139	0.4504	0.0245	0.0525	0.2952	0.0384
0.0	0.0	0.0	39446.9374	1912.7033	NaN	NaN	0.0462	0.1382	0.4495	0.0245	0.0523	0.2972	0.0383
0.0	0.0	0.0	41889.9374	5524.7033	NaN	NaN	0.1165	0.1349	0.4524	0.0243	0.0533	0.2964	0.0387
0.0	0.0	0.0	34056.9374	6339.7033	NaN	NaN	0.1569	0.134	0.4551	0.0241	0.0534	0.2946	0.0387
0.0	0.0	0.0	35213.9374	3558.7033	NaN	NaN	0.0918	0.1312	0.4565	0.0239	0.0538	0.2958	0.0389
0.0	0.0	0.0	35676.9374	8732.7033	NaN	NaN	0.1966	0.1298	0.4618	0.0238	0.055	0.2906	0.039
0.0	0.0	0.0	33888.9374	2103.7033	NaN	NaN	0.0584	0.1345	0.459	0.0234	0.0546	0.2898	0.0387
0.0	0.0	0.0	33526.9374	4035.7033	NaN	NaN	0.1074	0.1334	0.459	0.0233	0.0549	0.2904	0.0391
0.0	0.0	0.0	34006.9374	6433.7033	NaN	NaN	0.1591	0.13	0.46	0.0232	0.0559	0.2912	0.0396
0.0	0.0	0.0	41200.9374	9506.7033	NaN	NaN	0.1875	0.1297	0.461	0.023	0.0565	0.2898	0.0399
0.0	0.0	0.0	40303.9374	2860.7033	NaN	NaN	0.0663	0.1313	0.46	0.0229	0.0566	0.2893	0.04
0.0	0.0	0.0	34011.9374	6084.7033	NaN	NaN	0.1518	0.1325	0.4588	0.0228	0.0566	0.2889	0.0405
0.0	0.0	0.0	43435.9374	5318.7033	NaN	NaN	0.1091	0.1306	0.4589	0.0228	0.0565	0.2905	0.0407
0.0	0.0	0.0	34876.9374	6762.7033	NaN	NaN	0.1624	0.1301	0.4627	0.0228	0.0575	0.2855	0.0414
0.0	0.0	0.0	37182.9374	4935.7033	NaN	NaN	0.1172	0.132	0.4606	0.0227	0.0564	0.287	0.0414
0.0	0.0	0.0	41656.9374	4397.7033	NaN	NaN	0.0955	0.1295	0.4641	0.0231	0.057	0.2845	0.0417
0.0	0.0	0.0	42142.9374	2938.7033	NaN	NaN	0.0652	0.1343	0.4669	0.0228	0.0556	0.2793	0.0411
0.0	0.0	0.0	36444.9374	1491.7033	NaN	NaN	0.0393	0.135	0.4663	0.023	0.0551	0.2793	0.0413
0.0	0.0	0.0	34792.9374	7817.7033	NaN	NaN	0.1835	0.1349	0.4702	0.0229	0.0548	0.2758	0.0413
0.0	0.0	0.0	36542.9374	6100.7033	NaN	NaN	0.1431	0.1358	0.4732	0.023	0.0541	0.2728	0.0412
0.0	0.0	0.0	39056.9374	7044.7033	NaN	NaN	0.1528	0.136	0.4782	0.023	0.0533	0.2686	0.0409
0.0	0.0	0.0	35468.9374	9064.7033	NaN	NaN	0.2035	0.1359	0.4837	0.0232	0.0525	0.2641	0.0406
0.0	0.0	0.0	37902.9374	5364.7033	NaN	NaN	0.124	0.1379	0.4894	0.0234	0.0516	0.2577	0.0399
0.0	0.0	0.0	36430.9374	406.7033	NaN	NaN	0.011	0.1418	0.4919	0.0236	0.05	0.2539	0.0387
0.0	0.0	0.0	39423.9374	5208.7033	NaN	NaN	0.1167	0.1411	0.4983	0.0239	0.0495	0.2491	0.0382
0.0	0.0	0.0	37807.9374	5999.7033	NaN	NaN	0.137	0.1418	0.5067	0.024	0.0483	0.2422	0.037
0.0	0.0	0.0	33768.9374	8976.7033	NaN	NaN	0.21	0.1405	0.5144	0.0242	0.0472	0.2375	0.0362
0.0	0.0	0.0	38232.9374	5602.7033	NaN	NaN	0.1278	0.1362	0.5222	0.0246	0.0471	0.2342	0.0358
0.0	0.0	0.0	33185.9374	3178.7033	NaN	NaN	0.0874	0.1341	0.5296	0.0246	0.0463	0.2305	0.0349
0.0	0.0	0.0	36307.9374	5561.7033	NaN	NaN	0.1328	0.1308	0.5366	0.0248	0.0459	0.2275	0.0344
0.0	0.0	0.0	37801.9374	6047.7033	NaN	NaN	0.1379	0.1262	0.5413	0.0251	0.0462	0.2269	0.0344
0.0	0.0	0.0	31344.9374	5335.7033	NaN	NaN	0.1455	0.1266	0.5445	0.0249	0.0454	0.225	0.0336
0.0	0.0	0.0	35820.9374	3378.7033	NaN	NaN	0.0862	0.1245	0.5455	0.0251	0.0452	0.2262	0.0336
0.0	0.0	0.0	36500.9374	6920.7033	NaN	NaN	0.1594	0.1205	0.5489	0.0251	0.0453	0.2266	0.0335
0.0	0.0	0.0	34746.9374	4924.7033	NaN	NaN	0.1241	0.1182	0.5529	0.025	0.0451	0.2254	0.0333
0.0	0.0	0.0	38143.9374	7603.7033	NaN	NaN	0.1662	0.1147	0.5545	0.0253	0.0454	0.2267	0.0334
0.0	0.0	0.0	34165.9374	7351.7033	NaN	NaN	0.1771	0.1131	0.5562	0.0254	0.0455	0.2267	0.0331
0.0	0.0	0.0	35459.9374	3834.7033	NaN	NaN	0.0976	0.113	0.5561	0.0255	0.0454	0.227	0.0329
0.0	0.0	0.0	39647.9374	5570.7033	NaN	NaN	0.1232	0.1119	0.5561	0.0257	0.0457	0.2274	0.0331
0.0	0.0	0.0	37161.9374	5672.7033	NaN	NaN	0.1324	0.1117	0.5556	0.0261	0.046	0.2274	0.0332
0.0	0.0	0.0	33384.9374	4051.7033	NaN	NaN	0.1082	0.1142	0.5556	0.0262	0.0455	0.2258	0.0327
0.0	0.0	0.0	30068.9374	5888.7033	NaN	NaN	0.1638	0.1135	0.5552	0.0264	0.0458	0.2261	0.033
0.0	0.0	0.0	34825.9374	5292.7033	NaN	NaN	0.1319	0.1144	0.5567	0.0262	0.0455	0.2245	0.0327
0.0	0.0	0.0	31004.9374	5333.7033	NaN	NaN	0.1468	0.1142	0.5569	0.0261	0.0454	0.2247	0.0327
0.0	0.0	0.0	36001.9374	4352.7033	NaN	NaN	0.1079	0.1139	0.5586	0.0261	0.045	0.2242	0.0322
0.0	0.0	0.0	35326.9374	5558.7033	NaN	NaN	0.136	0.1145	0.5572	0.0261	0.0454	0.2245	0.0323
0.0	0.0	0.0	42073.9374	6211.7033	NaN	NaN	0.1286	0.1193	0.5532	0.026	0.0447	0.225	0.0318
0.0	0.0	0.0	32549.9374	4244.7033	NaN	NaN	0.1154	0.1226	0.5428	0.0263	0.0451	0.2311	0.0322
0.0	0.0	0.0	36907.9374	4937.7033	NaN	NaN	0.118	0.1242	0.5361	0.0263	0.0448	0.2362	0.0324
0.0	0.0	0.0	37299.9374	10271.7033	NaN	NaN	0.2159	0.1222	0.5296	0.0267	0.0461	0.2421	0.0333
0.0	0.0	0.0	39758.9374	7722.7033	NaN	NaN	0.1626	0.1262	0.5251	0.0268	0.046	0.2426	0.0333
0.0	0.0	0.0	33113.9374	5014.7033	NaN	NaN	0.1315	0.132	0.52	0.0275	0.0458	0.2414	0.0333
0.0	0.0	0.0	37393.9374	6264.7033	NaN	NaN	0.1435	0.1344	0.5213	0.0278	0.0455	0.2376	0.0334
0.0	0.0	0.0	32263.9374	2627.7033	NaN	NaN	0.0753	0.1344	0.5224	0.0281	0.0462	0.235	0.0341
0.0	0.0	0.0	33642.9374	7048.7033	NaN	NaN	0.1732	0.1337	0.5211	0.0281	0.0464	0.2363	0.0345
0.0	0.0	0.0	29278.9374	10723.7033	NaN	NaN	0.2681	0.1311	0.5188	0.0283	0.0484	0.2371	0.0363
0.0	0.0	0.0	32459.9374	2944.7033	NaN	NaN	0.0832	0.1332	0.5235	0.0276	0.0475	0.2323	0.0359
0.0	0.0	0.0	37328.9374	5071.7033	NaN	NaN	0.1196	0.1309	0.5294	0.0274	0.0475	0.2285	0.0364
0.0	0.0	0.0	35519.9374	4367.7033	NaN	NaN	0.1095	0.1212	0.5476	0.0272	0.0468	0.22	0.0373
0.0	0.0	0.0	29590.9374	3992.7033	NaN	NaN	0.1189	0.1136	0.5697	0.0265	0.0481	0.2033	0.0388
0.0	0.0	0.0	33296.9374	5926.7033	NaN	NaN	0.1511	0.1145	0.6046	0.0271	0.044	0.173	0.0368
0.0	0.0	0.0	38043.9374	5480.7033	NaN	NaN	0.1259	0.1353	0.5282	0.0302	0.0542	0.2097	0.0424
0.0	0.0	0.0	5119.9374	312.7033	NaN	NaN	0.0576	0.7176	0.141	0.0238	0.0227	0.054	0.0408
0.0	0.0	0.0	1457.9374	3354.7033	NaN	NaN	0.6971	0.8636	0.0415	0.0199	0.0219	0.0277	0.0254
0.0	0.0	0.0	1367.9374	3153.7033	NaN	NaN	0.6975	0.8808	0.0329	0.0195	0.0223	0.0239	0.0207
0.0	0.0	0.0	-129.0626	2535.7033	NaN	NaN	1.0536	0.8844	0.0297	0.0202	0.0228	0.0222	0.0207
0.0	0.0	0.0	2268.9374	5448.7033	NaN	NaN	0.706	0.8861	0.0276	0.0208	0.0231	0.0213	0.021
0.0	0.0	0.0	-774.0626	168.7033	NaN	NaN	-0.2787	0.8859	0.0268	0.0211	0.0233	0.0216	0.0213
0.0	0.0	0.0	-1385.0626	3210.7033	NaN	NaN	1.3	0.8857	0.0263	0.0212	0.0232	0.0219	0.0218
0.0	0.0	0.0	-454.0626	2972.7033	NaN	NaN	1.1803	0.8864	0.0262	0.0211	0.0227	0.0217	0.022
0.0	0.0	0.0	582.9374	1965.7033	NaN	NaN	0.7713	0.8874	0.0256	0.0212	0.0223	0.0214	0.0221
0.0	0.0	0.0	1267.9374	1146.7033	NaN	NaN	0.4749	0.8894	0.0247	0.0211	0.0219	0.021	0.0219
0.0	0.0	0.0	-1363.0626	4108.7033	NaN	NaN	1.3	0.8905	0.0242	0.0211	0.0217	0.0209	0.0217
0.0	0.0	0.0	-648.0626	2051.7033	NaN	NaN	1.3	0.8917	0.0241	0.0209	0.0213	0.0207	0.0212
0.0	0.0	0.0	963.9374	3137.7033	NaN	NaN	0.765	0.892	0.0242	0.021	0.0212	0.0207	0.021
0.0	0.0	0.0	-45.0626	642.7033	NaN	NaN	1.0754	0.892	0.0243	0.021	0.021	0.0207	0.0208
0.0	0.0	0.0	-1419.0626	2949.7033	NaN	NaN	1.3	0.8926	0.0242	0.021	0.0209	0.0208	0.0206
0.0	0.0	0.0	852.9374	2946.7033	NaN	NaN	0.7755	0.8926	0.0243	0.0209	0.0209	0.0209	0.0204
0.0	0.0	0.0	1473.9374	3507.7033	NaN	NaN	0.7041	0.8919	0.0246	0.0211	0.021	0.0211	0.0204
0.0	0.0	0.0	550.9374	3500.7033	NaN	NaN	0.864	0.8918	0.0249	0.0211	0.0209	0.021	0.0203
0.0	0.0	0.0	2062.9374	6642.7033	NaN	NaN	0.763	0.8907	0.0254	0.0213	0.0211	0.021	0.0205
0.0	0.0	0.0	-570.0626	1405.7033	NaN	NaN	1.3	0.8902	0.0257	0.0215	0.0211	0.0209	0.0206
0.0	0.0	0.0	2056.9374	4021.7033	NaN	NaN	0.6616	0.8898	0.0257	0.0216	0.0212	0.021	0.0207
0.0	0.0	0.0	4744.9374	3019.7033	NaN	NaN	0.3889	0.889	0.0259	0.0218	0.0213	0.0212	0.0208
0.0	0.0	0.0	-1167.0626	4238.7033	NaN	NaN	1.3	0.8881	0.0264	0.0219	0.0215	0.0212	0.0209
0.0	0.0	0.0	-2626.0626	-41.2967	NaN	NaN	0.0155	0.8885	0.0269	0.0216	0.0214	0.021	0.0206
0.0	0.0	0.0	-1476.0626	-1387.2967	NaN	NaN	0.4845	0.8883	0.0273	0.0215	0.0214	0.0209	0.0205
0.0	0.0	0.0	-3423.0626	-797.2967	NaN	NaN	0.1889	0.8878	0.0279	0.0215	0.0215	0.0209	0.0204
0.0	0.0	0.0	-1786.0626	-1199.2967	NaN	NaN	0.4017	0.8877	0.028	0.0215	0.0216	0.0209	0.0202
0.0	0.0	0.0	-3262.0626	2420.7033	NaN	NaN	-0.3	0.8876	0.0281	0.0214	0.0218	0.021	0.0201
0.0	0.0	0.0	-3175.0626	-117.2967	NaN	NaN	0.0356	0.8878	0.0283	0.0213	0.0218	0.021	0.0199
0.0	0.0	0.0	-4419.0626	2175.7033	NaN	NaN	-0.3	0.8877	0.0284	0.0213	0.0219	0.021	0.0197
0.0	0.0	0.0	-2432.0626	1191.7033	NaN	NaN	-0.3	0.8879	0.0286	0.021	0.022	0.0209	0.0196
0.0	0.0	0.0	-3299.0626	3970.7033	NaN	NaN	1.3	0.8878	0.029	0.0208	0.0221	0.0208	0.0195
0.0	0.0	0.0	-3408.0626	4942.7033	NaN	NaN	1.3	0.8881	0.0294	0.0205	0.022	0.0206	0.0194
0.0	0.0	0.0	-2022.0626	1709.7033	NaN	NaN	-0.3	0.8882	0.03	0.0203	0.0218	0.0203	0.0194
0.0	0.0	0.0	-2030.0626	-298.2967	NaN	NaN	0.1281	0.8875	0.0309	0.0203	0.0217	0.0202	0.0194
0.0	0.0	0.0	-1748.0626	3345.7033	NaN	NaN	1.3	0.886	0.0319	0.0205	0.0219	0.02	0.0197
0.0	0.0	0.0	-1959.0626	810.7033	NaN	NaN	-0.3	0.8849	0.0329	0.0206	0.0219	0.0197	0.0199
0.0	0.0	0.0	-2723.0626	2925.7033	NaN	NaN	1.3	0.8826	0.0341	0.0211	0.0222	0.0196	0.0203
0.0	0.0	0.0	-1095.0626	-402.2967	NaN	NaN	0.2687	0.882	0.0348	0.021	0.0224	0.0195	0.0203
0.0	0.0	0.0	-2417.0626	3895.7033	NaN	NaN	1.3	0.8786	0.0363	0.0216	0.023	0.0195	0.021
0.0	0.0	0.0	-2857.0626	3712.7033	NaN	NaN	1.3	0.8765	0.0374	0.0219	0.0234	0.0194	0.0213
0.0	0.0	0.0	-2558.0626	6744.7033	NaN	NaN	1.3	0.8736	0.0386	0.0225	0.0238	0.0195	0.0219
0.0	0.0	0.0	-3085.0626	4841.7033	NaN	NaN	1.3	0.8743	0.0383	0.0223	0.0237	0.0195	0.0219
0.0	0.0	0.0	-2679.0626	3084.7033	NaN	NaN	1.3	0.8755	0.0377	0.0222	0.0235	0.0195	0.0217
0.0	0.0	0.0	-4433.0626	2815.7033	NaN	NaN	-0.3	0.8784	0.0363	0.0218	0.0231	0.0193	0.0212
0.0	0.0	0.0	-3052.0626	1871.7033	NaN	NaN	-0.3	0.8791	0.0357	0.0218	0.0229	0.0193	0.0212
0.0	0.0	0.0	-3174.0626	399.7033	NaN	NaN	-0.1441	0.8826	0.0338	0.0213	0.0224	0.0192	0.0207
0.0	0.0	0.0	-4543.0626	2083.7033	NaN	NaN	-0.3	0.8842	0.0327	0.0212	0.0221	0.0193	0.0207
0.0	0.0	0.0	-3245.0626	207.7033	NaN	NaN	-0.0684	0.8868	0.0311	0.0208	0.0216	0.0193	0.0204
0.0	0.0	0.0	-2547.0626	-244.2967	NaN	NaN	0.0875	0.8888	0.0298	0.0206	0.0211	0.0193	0.0203
0.0	0.0	0.0	-3556.0626	-139.2967	NaN	NaN	0.0377	0.8903	0.0289	0.0204	0.0208	0.0193	0.0203
0.0	0.0	0.0	-5061.0626	680.7033	NaN	NaN	-0.1554	0.8914	0.0281	0.0203	0.0206	0.0194	0.0203
0.0	0.0	0.0	-3114.0626	414.7033	NaN	NaN	-0.1536	0.8913	0.0278	0.0203	0.0205	0.0196	0.0206
0.0	0.0	0.0	-3044.0626	4260.7033	NaN	NaN	1.3	0.8905	0.0275	0.0204	0.0205	0.02	0.0211
0.0	0.0	0.0	-2572.0626	2893.7033	NaN	NaN	1.3	0.8906	0.0272	0.0204	0.0205	0.0201	0.0211
0.0	0.0	0.0	-3229.0626	2361.7033	NaN	NaN	-0.3	0.8908	0.0269	0.0205	0.0205	0.0203	0.021
0.0	0.0	0.0	-2753.0626	3925.7033	NaN	NaN	1.3	0.8906	0.0266	0.0206	0.0205	0.0204	0.0211
0.0	0.0	0.0	-1529.0626	3380.7033	NaN	NaN	1.3	0.8911	0.0263	0.0207	0.0205	0.0204	0.021
0.0	0.0	0.0	-5621.0626	3337.7033	NaN	NaN	-0.3	0.8922	0.0258	0.0207	0.0204	0.0202	0.0207
0.0	0.0	0.0	-1737.0626	-40.2967	NaN	NaN	0.0227	0.8935	0.0253	0.0206	0.0202	0.02	0.0205
0.0	0.0	0.0	-2721.0626	3513.7033	NaN	NaN	1.3	0.8939	0.0249	0.0206	0.0202	0.02	0.0204
0.0	0.0	0.0	-4060.0626	3689.7033	NaN	NaN	-0.3	0.8945	0.0244	0.0205	0.0202	0.02	0.0204
0.0	0.0	0.0	-2103.0626	4166.7033	NaN	NaN	1.3	0.8948	0.0241	0.0206	0.0201	0.02	0.0204
0.0	0.0	0.0	-4138.0626	-72.2967	NaN	NaN	0.0172	0.8948	0.0238	0.0207	0.0202	0.0201	0.0204
0.0	0.0	0.0	-3346.0626	1504.7033	NaN	NaN	-0.3	0.895	0.0235	0.0208	0.0202	0.0201	0.0204
0.0	0.0	0.0	-4298.0626	876.7033	NaN	NaN	-0.2562	0.895	0.0234	0.0208	0.0202	0.0202	0.0204
0.0	0.0	0.0	-839.0626	3452.7033	NaN	NaN	1.3	0.8954	0.023	0.0207	0.0202	0.0203	0.0204
0.0	0.0	0.0	-2945.0626	779.7033	NaN	NaN	-0.3	0.8957	0.0229	0.0206	0.0202	0.0202	0.0203
0.0	0.0	0.0	-4677.0626	2356.7033	NaN	NaN	-0.3	0.896	0.0227	0.0206	0.0202	0.0203	0.0203
0.0	0.0	0.0	-3294.0626	2055.7033	NaN	NaN	-0.3	0.8961	0.0226	0.0205	0.0202	0.0203	0.0203
0.0	0.0	0.0	-2716.0626	1267.7033	NaN	NaN	-0.3	0.896	0.0225	0.0205	0.0203	0.0204	0.0204
0.0	0.0	0.0	-3175.0626	3419.7033	NaN	NaN	1.3	0.8959	0.0225	0.0205	0.0203	0.0204	0.0204
0.0	0.0	0.0	-4193.0626	229.7033	NaN	NaN	-0.058	0.8958	0.0224	0.0206	0.0203	0.0204	0.0203
0.0	0.0	0.0	-4381.0626	938.7033	NaN	NaN	-0.2727	0.8957	0.0224	0.0207	0.0204	0.0205	0.0204
0.0	0.0	0.0	-3181.0626	3381.7033	NaN	NaN	1.3	0.8958	0.0222	0.0207	0.0204	0.0206	0.0204
0.0	0.0	0.0	-3300.0626	937.7033	NaN	NaN	-0.3	0.8958	0.0221	0.0207	0.0204	0.0205	0.0204
0.0	0.0	0.0	-2633.0626	2139.7033	NaN	NaN	-0.3	0.8959	0.0219	0.0207	0.0204	0.0206	0.0204
0.0	0.0	0.0	-4029.0626	1090.7033	NaN	NaN	-0.3	0.8958	0.0219	0.0207	0.0205	0.0206	0.0205
0.0	0.0	0.0	-3043.0626	1958.7033	NaN	NaN	-0.3	0.8956	0.0219	0.0207	0.0205	0.0207	0.0206
0.0	0.0	0.0	-2225.0626	1747.7033	NaN	NaN	-0.3	0.8953	0.0219	0.0208	0.0205	0.0208	0.0207
0.0	0.0	0.0	-3006.0626	4852.7033	NaN	NaN	1.3	0.8949	0.022	0.0208	0.0206	0.0209	0.0209
0.0	0.0	0.0	-4301.0626	1463.7033	NaN	NaN	-0.3	0.8946	0.0221	0.0209	0.0206	0.0209	0.0209
0.0	0.0	0.0	-2586.0626	5726.7033	NaN	NaN	1.3	0.8938	0.0222	0.021	0.0208	0.0211	0.0211
0.0	0.0	0.0	-1101.0626	1498.7033	NaN	NaN	1.3	0.8935	0.0223	0.0211	0.0209	0.0212	0.0211
0.0	0.0	0.0	-3096.0626	3109.7033	NaN	NaN	1.3	0.8929	0.0224	0.0213	0.021	0.0212	0.0211
0.0	0.0	0.0	-2463.0626	2035.7033	NaN	NaN	-0.3	0.8926	0.0225	0.0214	0.0211	0.0213	0.0211
0.0	0.0	0.0	-1174.0626	1229.7033	NaN	NaN	1.3	0.8922	0.0225	0.0216	0.0212	0.0214	0.0211
0.0	0.0	0.0	-2181.0626	1523.7033	NaN	NaN	-0.3	0.892	0.0225	0.0217	0.0213	0.0214	0.0211
0.0	0.0	0.0	-2522.0626	1408.7033	NaN	NaN	-0.3	0.8919	0.0224	0.0218	0.0213	0.0214	0.0211
0.0	0.0	0.0	-3133.0626	2058.7033	NaN	NaN	-0.3	0.8919	0.0223	0.0218	0.0214	0.0215	0.0211
0.0	0.0	0.0	-3588.0626	3783.7033	NaN	NaN	1.3	0.8922	0.0221	0.0218	0.0214	0.0214	0.0212
0.0	0.0	0.0	-3567.0626	1038.7033	NaN	NaN	-0.3	0.8926	0.022	0.0218	0.0213	0.0213	0.0211
0.0	0.0	0.0	-3299.0626	58.7033	NaN	NaN	-0.0181	0.8928	0.0219	0.0218	0.0213	0.0212	0.0211
0.0	0.0	0.0	-2069.0626	1949.7033	NaN	NaN	-0.3	0.893	0.0218	0.0217	0.0213	0.0211	0.0211
0.0	0.0	0.0	-3691.0626	3397.7033	NaN	NaN	-0.3	0.8929	0.0217	0.0217	0.0213	0.0211	0.0212
0.0	0.0	0.0	-2915.0626	1242.7033	NaN	NaN	-0.3	0.893	0.0217	0.0217	0.0213	0.021	0.0213
0.0	0.0	0.0	-3318.0626	-564.2967	NaN	NaN	0.1453	0.8932	0.0217	0.0216	0.0213	0.0209	0.0212
0.0	0.0	0.0	-3180.0626	1086.7033	NaN	NaN	-0.3	0.8932	0.0217	0.0217	0.0213	0.0209	0.0212
0.0	0.0	0.0	-514.0626	2024.7033	NaN	NaN	1.3	0.8929	0.0217	0.0216	0.0213	0.0211	0.0214
0.0	0.0	0.0	-1947.0626	521.7033	NaN	NaN	-0.3	0.8927	0.0217	0.0217	0.0213	0.0211	0.0214
0.0	0.0	0.0	-718.0626	2024.7033	NaN	NaN	1.3	0.8926	0.0217	0.0217	0.0213	0.0212	0.0214
0.0	0.0	0.0	-1455.0626	2663.7033	NaN	NaN	1.3	0.8926	0.0217	0.0217	0.0213	0.0213	0.0214
0.0	0.0	0.0	-2236.0626	1747.7033	NaN	NaN	-0.3	0.8924	0.0218	0.0218	0.0212	0.0214	0.0214
0.0	0.0	0.0	-2748.0626	3757.7033	NaN	NaN	1.3	0.8926	0.0218	0.0219	0.0212	0.0213	0.0213
0.0	0.0	0.0	-2768.0626	1029.7033	NaN	NaN	-0.3	0.8927	0.0219	0.0219	0.0212	0.0211	0.0212
0.0	0.0	0.0	-4334.0626	-1037.2967	NaN	NaN	0.1931	0.8932	0.0218	0.0219	0.0211	0.021	0.021
0.0	0.0	0.0	-3081.0626	2673.7033	NaN	NaN	-0.3	0.8938	0.0215	0.0218	0.0209	0.0211	0.0209
0.0	0.0	0.0	-862.0626	3684.7033	NaN	NaN	1.3	0.894	0.0214	0.0218	0.0208	0.0211	0.0209
0.0	0.0	0.0	-2336.0626	579.7033	NaN	NaN	-0.3	0.8942	0.0215	0.0218	0.0208	0.0211	0.0208
0.0	0.0	0.0	-3210.0626	1027.7033	NaN	NaN	-0.3	0.8947	0.0214	0.0217	0.0207	0.0209	0.0206
0.0	0.0	0.0	-2832.0626	1606.7033	NaN	NaN	-0.3	0.895	0.0215	0.0217	0.0206	0.0208	0.0205
0.0	0.0	0.0	-2567.0626	1121.7033	NaN	NaN	-0.3	0.8953	0.0214	0.0216	0.0206	0.0207	0.0204
0.0	0.0	0.0	-2551.0626	961.7033	NaN	NaN	-0.3	0.8958	0.0214	0.0215	0.0205	0.0207	0.0202
0.0	0.0	0.0	-2262.0626	2908.7033	NaN	NaN	1.3	0.8958	0.0213	0.0215	0.0204	0.0207	0.0202
0.0	0.0	0.0	-1479.0626	5476.7033	NaN	NaN	1.3	0.8959	0.0213	0.0215	0.0203	0.0208	0.0202
0.0	0.0	0.0	-3583.0626	3004.7033	NaN	NaN	-0.3	0.896	0.0214	0.0214	0.0203	0.0207	0.0202
0.0	0.0	0.0	-2365.0626	1937.7033	NaN	NaN	-0.3	0.8961	0.0214	0.0214	0.0204	0.0206	0.0202
0.0	0.0	0.0	-3207.0626	4832.7033	NaN	NaN	1.3	0.8964	0.0213	0.0213	0.0204	0.0205	0.0201
0.0	0.0	0.0	-3744.0626	2113.7033	NaN	NaN	-0.3	0.8961	0.0214	0.0213	0.0205	0.0204	0.0202
0.0	0.0	0.0	-3373.0626	1724.7033	NaN	NaN	-0.3	0.8965	0.0213	0.0212	0.0205	0.0203	0.0201
0.0	0.0	0.0	-2025.0626	3359.7033	NaN	NaN	1.3	0.8968	0.0212	0.0212	0.0205	0.0202	0.0201
0.0	0.0	0.0	-4308.0626	3484.7033	NaN	NaN	-0.3	0.897	0.0212	0.0212	0.0205	0.0201	0.0201
0.0	0.0	0.0	-2632.0626	1957.7033	NaN	NaN	-0.3	0.8972	0.0211	0.0211	0.0205	0.02	0.0201
0.0	0.0	0.0	-2380.0626	591.7033	NaN	NaN	-0.3	0.8974	0.021	0.0211	0.0204	0.02	0.0201
0.0	0.0	0.0	-3488.0626	4119.7033	NaN	NaN	1.3	0.898	0.0209	0.021	0.0202	0.0199	0.02
0.0	0.0	0.0	-3444.0626	5318.7033	NaN	NaN	1.3	0.8981	0.0209	0.021	0.0202	0.0199	0.02
0.0	0.0	0.0	-2377.0626	923.7033	NaN	NaN	-0.3	0.8977	0.021	0.021	0.0202	0.0199	0.02
0.0	0.0	0.0	-1933.0626	2672.7033	NaN	NaN	1.3	0.8976	0.0211	0.021	0.0203	0.0199	0.02
0.0	0.0	0.0	-649.0626	1536.7033	NaN	NaN	1.3	0.8973	0.0213	0.021	0.0204	0.02	0.0201
0.0	0.0	0.0	-1280.0626	1428.7033	NaN	NaN	1.3	0.8973	0.0213	0.021	0.0203	0.02	0.0201
0.0	0.0	0.0	-1256.0626	2637.7033	NaN	NaN	1.3	0.8973	0.0214	0.021	0.0203	0.0201	0.02
0.0	0.0	0.0	-928.0626	2894.7033	NaN	NaN	1.3	0.8974	0.0214	0.0209	0.0203	0.0201	0.0199
0.0	0.0	0.0	-2057.0626	408.7033	NaN	NaN	-0.2479	0.8966	0.0216	0.0209	0.0206	0.0202	0.0201
0.0	0.0	0.0	-1926.0626	-1535.2967	NaN	NaN	0.4436	0.8961	0.0218	0.021	0.0208	0.0202	0.0202
0.0	0.0	0.0	-2173.0626	3793.7033	NaN	NaN	1.3	0.8967	0.0216	0.0209	0.0206	0.0202	0.02
0.0	0.0	0.0	-2756.0626	2063.7033	NaN	NaN	-0.3	0.8967	0.0216	0.0209	0.0207	0.0201	0.0201
0.0	0.0	0.0	-2094.0626	1106.7033	NaN	NaN	-0.3	0.8969	0.0215	0.0209	0.0207	0.0201	0.02
0.0	0.0	0.0	-1670.0626	344.7033	NaN	NaN	-0.2601	0.8974	0.0214	0.0209	0.0206	0.02	0.0199
0.0	0.0	0.0	-1761.0626	1277.7033	NaN	NaN	-0.3	0.8975	0.0213	0.0209	0.0205	0.0199	0.0199
0.0	0.0	0.0	-853.0626	1808.7033	NaN	NaN	1.3	0.8974	0.0213	0.0209	0.0206	0.0199	0.0199
0.0	0.0	0.0	-1534.0626	639.7033	NaN	NaN	-0.3	0.8973	0.0214	0.0208	0.0206	0.0199	0.0199
0.0	0.0	0.0	-2118.0626	-688.2967	NaN	NaN	0.2453	0.8972	0.0214	0.0208	0.0206	0.02	0.0199
0.0	0.0	0.0	-52.0626	6223.7033	NaN	NaN	1.0084	0.8982	0.0211	0.0207	0.0203	0.0199	0.0198
0.0	0.0	0.0	-1100.0626	3190.7033	NaN	NaN	1.3	0.8972	0.0214	0.0208	0.0206	0.0201	0.0199
0.0	0.0	0.0	-1120.0626	-1105.2967	NaN	NaN	0.4967	0.8966	0.0217	0.0208	0.0208	0.0202	0.02
0.0	0.0	0.0	-3083.0626	4726.7033	NaN	NaN	1.3	0.8965	0.0218	0.0208	0.0208	0.0202	0.0199
0.0	0.0	0.0	-1216.0626	1309.7033	NaN	NaN	1.3	0.8963	0.0218	0.0208	0.0208	0.0202	0.02
0.0	0.0	0.0	-1345.0626	4557.7033	NaN	NaN	1.3	0.897	0.0216	0.0206	0.0206	0.0202	0.0199
0.0	0.0	0.0	554.9374	95.7033	NaN	NaN	0.1471	0.8968	0.0217	0.0206	0.0207	0.0203	0.0199
0.0	0.0	0.0	2004.9374	1208.7033	NaN	NaN	0.3761	0.8972	0.0216	0.0205	0.0207	0.0202	0.0198
0.0	0.0	0.0	-2703.0626	1715.7033	NaN	NaN	-0.3	0.8964	0.0217	0.0206	0.021	0.0203	0.0199
0.0	0.0	0.0	-3166.0626	-2366.2967	NaN	NaN	0.4277	0.8963	0.0218	0.0206	0.0212	0.0202	0.0199
0.0	0.0	0.0	-1853.0626	1350.7033	NaN	NaN	-0.3	0.8964	0.0218	0.0206	0.0211	0.0202	0.0199
0.0	0.0	0.0	-2829.0626	-1204.2967	NaN	NaN	0.2986	0.8967	0.0218	0.0206	0.021	0.0201	0.0199
0.0	0.0	0.0	-2570.0626	1185.7033	NaN	NaN	-0.3	0.8974	0.0215	0.0206	0.0207	0.02	0.0198
0.0	0.0	0.0	152.9374	1715.7033	NaN	NaN	0.9182	0.8981	0.0213	0.0205	0.0205	0.02	0.0197
0.0	0.0	0.0	369.9374	2199.7033	NaN	NaN	0.856	0.8981	0.0213	0.0205	0.0205	0.02	0.0196
0.0	0.0	0.0	-2707.0626	-1068.2967	NaN	NaN	0.283	0.8974	0.0216	0.0206	0.0206	0.0201	0.0198
0.0	0.0	0.0	502.9374	1815.7033	NaN	NaN	0.7831	0.8979	0.0215	0.0204	0.0204	0.02	0.0197
0.0	0.0	0.0	-2179.0626	1903.7033	NaN	NaN	-0.3	0.8974	0.0216	0.0205	0.0204	0.0202	0.0199
0.0	0.0	0.0	-3100.0626	3308.7033	NaN	NaN	1.3	0.8975	0.0216	0.0205	0.0204	0.0202	0.0199
0.0	0.0	0.0	-350.0626	731.7033	NaN	NaN	1.3	0.897	0.0218	0.0205	0.0205	0.0203	0.0199
0.0	0.0	0.0	-274.0626	3866.7033	NaN	NaN	1.0763	0.8972	0.0217	0.0205	0.0203	0.0203	0.0199
0.0	0.0	0.0	-2422.0626	3285.7033	NaN	NaN	1.3	0.8969	0.0218	0.0205	0.0203	0.0204	0.02
0.0	0.0	0.0	-365.0626	2106.7033	NaN	NaN	1.2096	0.8971	0.0217	0.0205	0.0203	0.0204	0.0199
0.0	0.0	0.0	-640.0626	3016.7033	NaN	NaN	1.2693	0.8972	0.0217	0.0205	0.0203	0.0205	0.0199
0.0	0.0	0.0	-851.0626	1163.7033	NaN	NaN	1.3	0.8972	0.0217	0.0205	0.0203	0.0204	0.0199
0.0	0.0	0.0	-2171.0626	215.7033	NaN	NaN	-0.1103	0.8973	0.0217	0.0205	0.0203	0.0204	0.0199
0.0	0.0	0.0	-2055.0626	2255.7033	NaN	NaN	1.3	0.8973	0.0217	0.0205	0.0203	0.0203	0.0199
0.0	0.0	0.0	-2175.0626	-151.2967	NaN	NaN	0.065	0.8973	0.0218	0.0205	0.0203	0.0203	0.0199
0.0	0.0	0.0	-1563.0626	1603.7033	NaN	NaN	1.3	0.8982	0.0214	0.0203	0.02	0.0202	0.0198
0.0	0.0	0.0	-1417.0626	3486.7033	NaN	NaN	1.3	0.8989	0.0212	0.0202	0.0197	0.0203	0.0197
0.0	0.0	0.0	-67.0626	5719.7033	NaN	NaN	1.0119	0.8992	0.0211	0.0202	0.0195	0.0203	0.0196
0.0	0.0	0.0	-2338.0626	2627.7033	NaN	NaN	1.3	0.8987	0.0213	0.0202	0.0197	0.0204	0.0197
0.0	0.0	0.0	-1043.0626	2397.7033	NaN	NaN	1.3	0.8988	0.0214	0.0201	0.0197	0.0203	0.0196
0.0	0.0	0.0	-1846.0626	2658.7033	NaN	NaN	1.3	0.8987	0.0216	0.0201	0.0197	0.0203	0.0197
0.0	0.0	0.0	-2953.0626	3878.7033	NaN	NaN	1.3	0.8988	0.0216	0.02	0.0197	0.0202	0.0197
0.0	0.0	0.0	1446.9374	3115.7033	NaN	NaN	0.6829	0.8992	0.0215	0.02	0.0196	0.0201	0.0196
0.0	0.0	0.0	-1844.0626	2722.7033	NaN	NaN	1.3	0.8986	0.0217	0.02	0.0198	0.0202	0.0196
0.0	0.0	0.0	-1093.0626	213.7033	NaN	NaN	-0.243	0.8986	0.0218	0.02	0.0199	0.0201	0.0196
0.0	0.0	0.0	-2415.0626	1674.7033	NaN	NaN	-0.3	0.8989	0.0218	0.02	0.0199	0.02	0.0196
0.0	0.0	0.0	-2073.0626	-468.2967	NaN	NaN	0.1843	0.8991	0.0217	0.0199	0.0198	0.0199	0.0195
0.0	0.0	0.0	-1228.0626	3430.7033	NaN	NaN	1.3	0.9001	0.0214	0.0198	0.0195	0.0198	0.0194
0.0	0.0	0.0	-2197.0626	2100.7033	NaN	NaN	-0.3	0.9002	0.0214	0.0198	0.0193	0.0197	0.0195
0.0	0.0	0.0	-2052.0626	5421.7033	NaN	NaN	1.3	0.9007	0.0213	0.0198	0.0192	0.0196	0.0194
0.0	0.0	0.0	-1468.0626	3365.7033	NaN	NaN	1.3	0.9006	0.0213	0.0198	0.0194	0.0196	0.0194
0.0	0.0	0.0	-2219.0626	629.7033	NaN	NaN	-0.3	0.9002	0.0215	0.0198	0.0196	0.0195	0.0194
0.0	0.0	0.0	-2695.0626	2390.7033	NaN	NaN	-0.3	0.9003	0.0214	0.0198	0.0196	0.0194	0.0194
0.0	0.0	0.0	-772.0626	4304.7033	NaN	NaN	1.2186	0.9007	0.0213	0.0198	0.0195	0.0194	0.0194
0.0	0.0	0.0	-3286.0626	3585.7033	NaN	NaN	1.3	0.9002	0.0215	0.0199	0.0196	0.0194	0.0194
0.0	0.0	0.0	-1303.0626	3573.7033	NaN	NaN	1.3	0.9004	0.0214	0.0199	0.0195	0.0194	0.0194
0.0	0.0	0.0	-373.0626	3452.7033	NaN	NaN	1.1211	0.9001	0.0216	0.0199	0.0196	0.0194	0.0194
0.0	0.0	0.0	-1862.0626	4049.7033	NaN	NaN	1.3	0.9	0.0216	0.02	0.0196	0.0194	0.0195
0.0	0.0	0.0	-571.0626	2524.7033	NaN	NaN	1.2923	0.9001	0.0216	0.02	0.0195	0.0193	0.0195
0.0	0.0	0.0	-154.0626	993.7033	NaN	NaN	1.1835	0.8997	0.0217	0.0201	0.0196	0.0194	0.0195
0.0	0.0	0.0	-2718.0626	6570.7033	NaN	NaN	1.3	0.8998	0.0217	0.0201	0.0196	0.0194	0.0195
0.0	0.0	0.0	-1274.0626	2196.7033	NaN	NaN	1.3	0.8993	0.0218	0.02	0.0198	0.0195	0.0195
0.0	0.0	0.0	-2490.0626	-1049.2967	NaN	NaN	0.2965	0.8985	0.022	0.0201	0.0201	0.0196	0.0196
0.0	0.0	0.0	-2342.0626	3815.7033	NaN	NaN	1.3	0.8987	0.0219	0.0201	0.02	0.0197	0.0196
0.0	0.0	0.0	-1510.0626	329.7033	NaN	NaN	-0.2793	0.8986	0.0219	0.0201	0.02	0.0197	0.0196
0.0	0.0	0.0	-2193.0626	2694.7033	NaN	NaN	1.3	0.8988	0.0218	0.0202	0.0198	0.0197	0.0197
0.0	0.0	0.0	-1016.0626	4674.7033	NaN	NaN	1.2777	0.8989	0.0218	0.0202	0.0198	0.0197	0.0196
0.0	0.0	0.0	-1257.0626	2250.7033	NaN	NaN	1.3	0.8985	0.0219	0.0203	0.02	0.0197	0.0196
0.0	0.0	0.0	-2947.0626	637.7033	NaN	NaN	-0.2761	0.898	0.022	0.0204	0.0201	0.0198	0.0197
0.0	0.0	0.0	-2020.0626	4519.7033	NaN	NaN	1.3	0.8985	0.0219	0.0203	0.02	0.0197	0.0196
0.0	0.0	0.0	-600.0626	1310.7033	NaN	NaN	1.3	0.898	0.022	0.0204	0.0201	0.0198	0.0197
0.0	0.0	0.0	-815.0626	1101.7033	NaN	NaN	1.3	0.8981	0.022	0.0203	0.0201	0.0198	0.0197
0.0	0.0	0.0	-2670.0626	1150.7033	NaN	NaN	-0.3	0.8978	0.0221	0.0203	0.0203	0.0198	0.0197
0.0	0.0	0.0	-1740.0626	1949.7033	NaN	NaN	1.3	0.898	0.022	0.0203	0.0202	0.0199	0.0196
0.0	0.0	0.0	-4134.0626	700.7033	NaN	NaN	-0.2041	0.8976	0.0221	0.0203	0.0204	0.0199	0.0197
0.0	0.0	0.0	-1588.0626	-1941.2967	NaN	NaN	0.55	0.8976	0.0222	0.0203	0.0204	0.02	0.0196
0.0	0.0	0.0	-1003.0626	-73.2967	NaN	NaN	0.0681	0.8978	0.0221	0.0203	0.0203	0.02	0.0196
0.0	0.0	0.0	-730.0626	1501.7033	NaN	NaN	1.3	0.8981	0.0219	0.0203	0.0201	0.02	0.0196
0.0	0.0	0.0	-1018.0626	1409.7033	NaN	NaN	1.3	0.8981	0.0218	0.0204	0.0201	0.0199	0.0196
0.0	0.0	0.0	-2402.0626	2993.7033	NaN	NaN	1.3	0.8982	0.0218	0.0203	0.02	0.02	0.0196
0.0	0.0	0.0	-2489.0626	1453.7033	NaN	NaN	-0.3	0.898	0.0218	0.0204	0.0201	0.02	0.0197
0.0	0.0	0.0	-4278.0626	5192.7033	NaN	NaN	1.3	0.8978	0.0218	0.0204	0.0202	0.02	0.0198
0.0	0.0	0.0	-1893.0626	124.7033	NaN	NaN	-0.0705	0.8973	0.0219	0.0205	0.0204	0.0201	0.0199
0.0	0.0	0.0	-2497.0626	1210.7033	NaN	NaN	-0.3	0.8975	0.0218	0.0204	0.0204	0.02	0.0198
0.0	0.0	0.0	-4047.0626	441.7033	NaN	NaN	-0.1225	0.8972	0.0219	0.0205	0.0205	0.02	0.0199
0.0	0.0	0.0	-113.0626	1596.7033	NaN	NaN	1.0762	0.898	0.0217	0.0204	0.0203	0.0199	0.0197
0.0	0.0	0.0	-83.0626	498.7033	NaN	NaN	1.1998	0.8979	0.0217	0.0204	0.0202	0.02	0.0198
0.0	0.0	0.0	-820.0626	2159.7033	NaN	NaN	1.3	0.8984	0.0215	0.0204	0.02	0.02	0.0197
0.0	0.0	0.0	-2093.0626	3498.7033	NaN	NaN	1.3	0.8984	0.0215	0.0204	0.0199	0.02	0.0198
0.0	0.0	0.0	-1642.0626	2042.7033	NaN	NaN	1.3	0.8982	0.0216	0.0204	0.0199	0.0201	0.0199
0.0	0.0	0.0	-815.0626	4566.7033	NaN	NaN	1.2173	0.8982	0.0215	0.0204	0.0199	0.0201	0.0199
0.0	0.0	0.0	-2526.0626	3966.7033	NaN	NaN	1.3	0.8979	0.0217	0.0203	0.02	0.0201	0.0199
0.0	0.0	0.0	-262.0626	1321.7033	NaN	NaN	1.2473	0.8978	0.0217	0.0203	0.0201	0.0202	0.0199
0.0	0.0	0.0	-2794.0626	309.7033	NaN	NaN	-0.1247	0.8976	0.0218	0.0203	0.0201	0.0202	0.02
0.0	0.0	0.0	-85.0626	1730.7033	NaN	NaN	1.0517	0.8978	0.0217	0.0203	0.02	0.0202	0.0199
0.0	0.0	0.0	-1384.0626	2119.7033	NaN	NaN	1.3	0.8979	0.0216	0.0203	0.02	0.0202	0.02
0.0	0.0	0.0	-437.0626	2357.7033	NaN	NaN	1.2276	0.8981	0.0215	0.0203	0.02	0.0202	0.02
0.0	0.0	0.0	-2766.0626	1744.7033	NaN	NaN	-0.3	0.8979	0.0215	0.0203	0.02	0.0202	0.02
0.0	0.0	0.0	-2274.0626	3314.7033	NaN	NaN	1.3	0.8982	0.0214	0.0203	0.02	0.0202	0.02
0.0	0.0	0.0	-2031.0626	1157.7033	NaN	NaN	-0.3	0.8978	0.0215	0.0203	0.0201	0.0202	0.0201
0.0	0.0	0.0	-1492.0626	3851.7033	NaN	NaN	1.3	0.8982	0.0214	0.0203	0.0201	0.02	0.02
0.0	0.0	0.0	-1651.0626	-348.2967	NaN	NaN	0.1742	0.8981	0.0215	0.0203	0.0202	0.02	0.02
0.0	0.0	0.0	-2405.0626	1195.7033	NaN	NaN	-0.3	0.8986	0.0214	0.0202	0.02	0.0199	0.02
0.0	0.0	0.0	-1526.0626	2085.7033	NaN	NaN	1.3	0.8988	0.0213	0.0202	0.0198	0.02	0.02
0.0	0.0	0.0	-2010.0626	3689.7033	NaN	NaN	1.3	0.8993	0.0211	0.0201	0.0197	0.02	0.0199
0.0	0.0	0.0	-1910.0626	2332.7033	NaN	NaN	1.3	0.8989	0.0212	0.0201	0.0197	0.02	0.02
0.0	0.0	0.0	259.9374	3305.7033	NaN	NaN	0.9271	0.8994	0.0211	0.0201	0.0196	0.0199	0.0199
0.0	0.0	0.0	-2285.0626	1300.7033	NaN	NaN	-0.3	0.899	0.0213	0.0201	0.0198	0.0198	0.02
0.0	0.0	0.0	533.9374	426.7033	NaN	NaN	0.4442	0.8992	0.0213	0.0201	0.0199	0.0197	0.0199
0.0	0.0	0.0	-1351.0626	3659.7033	NaN	NaN	1.3	0.8994	0.0212	0.02	0.0198	0.0197	0.0198
0.0	0.0	0.0	-1718.0626	2085.7033	NaN	NaN	1.3	0.8995	0.0212	0.02	0.0198	0.0197	0.0197
0.0	0.0	0.0	-1143.0626	2641.7033	NaN	NaN	1.3	0.8997	0.0212	0.0199	0.0198	0.0196	0.0197
0.0	0.0	0.0	-341.0626	320.7033	NaN	NaN	-0.3	0.8995	0.0213	0.0199	0.0199	0.0196	0.0198
0.0	0.0	0.0	-1057.0626	167.7033	NaN	NaN	-0.1886	0.8997	0.0212	0.0199	0.0198	0.0196	0.0198
0.0	0.0	0.0	-3202.0626	6333.7033	NaN	NaN	1.3	0.8997	0.0212	0.0199	0.0197	0.0196	0.0199
0.0	0.0	0.0	-464.0626	3002.7033	NaN	NaN	1.1828	0.8993	0.0213	0.02	0.0199	0.0196	0.02
0.0	0.0	0.0	-2371.0626	1738.7033	NaN	NaN	-0.3	0.8991	0.0214	0.0199	0.0201	0.0196	0.0199
0.0	0.0	0.0	-1231.0626	-406.2967	NaN	NaN	0.2481	0.8991	0.0214	0.0199	0.0202	0.0195	0.0198
0.0	0.0	0.0	-3571.0626	2652.7033	NaN	NaN	-0.3	0.8993	0.0214	0.0199	0.0202	0.0195	0.0198
0.0	0.0	0.0	975.9374	2083.7033	NaN	NaN	0.681	0.8994	0.0214	0.0199	0.0201	0.0194	0.0198
0.0	0.0	0.0	-628.0626	2346.7033	NaN	NaN	1.3	0.8994	0.0214	0.0199	0.0201	0.0194	0.0198
0.0	0.0	0.0	-250.0626	5409.7033	NaN	NaN	1.0485	0.8992	0.0214	0.02	0.02	0.0195	0.0199
0.0	0.0	0.0	730.9374	1471.7033	NaN	NaN	0.6682	0.899	0.0216	0.02	0.0201	0.0195	0.0199
0.0	0.0	0.0	-2761.0626	646.7033	NaN	NaN	-0.3	0.8985	0.0217	0.02	0.0204	0.0196	0.0199
0.0	0.0	0.0	-1919.0626	2512.7033	NaN	NaN	1.3	0.8983	0.0218	0.02	0.0204	0.0196	0.0199
0.0	0.0	0.0	-235.0626	3391.7033	NaN	NaN	1.0745	0.8982	0.0218	0.0201	0.0204	0.0196	0.0199
0.0	0.0	0.0	-3302.0626	2787.7033	NaN	NaN	-0.3	0.8983	0.0218	0.02	0.0205	0.0196	0.0198
0.0	0.0	0.0	-169.0626	727.7033	NaN	NaN	1.3	0.8983	0.0219	0.02	0.0206	0.0196	0.0197
0.0	0.0	0.0	498.9374	888.7033	NaN	NaN	0.6404	0.8981	0.022	0.02	0.0206	0.0197	0.0197
0.0	0.0	0.0	39.9374	902.7033	NaN	NaN	0.9576	0.8981	0.022	0.02	0.0205	0.0197	0.0198
0.0	0.0	0.0	2233.9374	3472.7033	NaN	NaN	0.6085	0.8981	0.0219	0.0201	0.0204	0.0197	0.0198
0.0	0.0	0.0	-1624.0626	-139.2967	NaN	NaN	0.079	0.8978	0.022	0.0201	0.0206	0.0198	0.0198
0.0	0.0	0.0	-329.0626	991.7033	NaN	NaN	1.3	0.8974	0.022	0.0201	0.0209	0.0198	0.0198
0.0	0.0	0.0	-3054.0626	781.7033	NaN	NaN	-0.3	0.897	0.0222	0.0202	0.021	0.0199	0.0198
0.0	0.0	0.0	-1401.0626	1551.7033	NaN	NaN	1.3	0.8971	0.0223	0.0202	0.0209	0.0199	0.0197
0.0	0.0	0.0	-1502.0626	-308.2967	NaN	NaN	0.1703	0.897	0.0223	0.0201	0.0209	0.0199	0.0197
0.0	0.0	0.0	-2778.0626	3550.7033	NaN	NaN	1.3	0.8978	0.0222	0.0199	0.0207	0.0198	0.0195
0.0	0.0	0.0	-3412.0626	-787.2967	NaN	NaN	0.1875	0.8977	0.0222	0.0199	0.0208	0.0198	0.0196
0.0	0.0	0.0	-2130.0626	2411.7033	NaN	NaN	1.3	0.8982	0.022	0.0198	0.0207	0.0198	0.0195
0.0	0.0	0.0	-3418.0626	2066.7033	NaN	NaN	-0.3	0.898	0.0221	0.0199	0.0208	0.0198	0.0195
0.0	0.0	0.0	-3768.0626	913.7033	NaN	NaN	-0.3	0.898	0.022	0.02	0.0209	0.0196	0.0195
0.0	0.0	0.0	-4019.0626	-475.2967	NaN	NaN	0.1058	0.8981	0.022	0.0201	0.0209	0.0195	0.0194
0.0	0.0	0.0	-2678.0626	579.7033	NaN	NaN	-0.2763	0.8986	0.0219	0.02	0.0208	0.0195	0.0192
0.0	0.0	0.0	-2899.0626	1573.7033	NaN	NaN	-0.3	0.8989	0.0218	0.02	0.0207	0.0194	0.0192
0.0	0.0	0.0	-2716.0626	1552.7033	NaN	NaN	-0.3	0.8992	0.0217	0.02	0.0206	0.0194	0.0191
0.0	0.0	0.0	-2639.0626	1001.7033	NaN	NaN	-0.3	0.8994	0.0217	0.0199	0.0205	0.0194	0.0192
0.0	0.0	0.0	-2955.0626	373.7033	NaN	NaN	-0.1448	0.8993	0.0216	0.0199	0.0205	0.0194	0.0193
0.0	0.0	0.0	-918.0626	5056.7033	NaN	NaN	1.2218	0.8994	0.0215	0.02	0.0204	0.0195	0.0193
0.0	0.0	0.0	-2912.0626	3200.7033	NaN	NaN	1.3	0.8985	0.0216	0.0201	0.0206	0.0196	0.0195
0.0	0.0	0.0	-3775.0626	622.7033	NaN	NaN	-0.1975	0.8982	0.0218	0.0201	0.0208	0.0197	0.0195
0.0	0.0	0.0	-4054.0626	3175.7033	NaN	NaN	-0.3	0.8978	0.0219	0.0202	0.0209	0.0197	0.0195
0.0	0.0	0.0	-2531.0626	-467.2967	NaN	NaN	0.1559	0.8978	0.0219	0.0203	0.0209	0.0196	0.0196
0.0	0.0	0.0	-2802.0626	2488.7033	NaN	NaN	-0.3	0.8979	0.0219	0.0202	0.0208	0.0197	0.0196
0.0	0.0	0.0	-2371.0626	1612.7033	NaN	NaN	-0.3	0.8978	0.0218	0.0202	0.0208	0.0197	0.0196
0.0	0.0	0.0	-956.0626	7209.7033	NaN	NaN	1.1529	0.8982	0.0216	0.0203	0.0206	0.0197	0.0196
0.0	0.0	0.0	-1561.0626	1675.7033	NaN	NaN	1.3	0.8978	0.0216	0.0203	0.0207	0.0198	0.0197
0.0	0.0	0.0	-1378.0626	3818.7033	NaN	NaN	1.3	0.8981	0.0216	0.0203	0.0208	0.0197	0.0196
0.0	0.0	0.0	-4509.0626	658.7033	NaN	NaN	-0.1711	0.8978	0.0217	0.0203	0.0209	0.0197	0.0196
0.0	0.0	0.0	-2484.0626	1210.7033	NaN	NaN	-0.3	0.8979	0.0217	0.0203	0.0209	0.0197	0.0196
0.0	0.0	0.0	-3507.0626	1529.7033	NaN	NaN	-0.3	0.8975	0.0218	0.0204	0.0209	0.0197	0.0196
0.0	0.0	0.0	-4499.0626	2855.7033	NaN	NaN	-0.3	0.8978	0.0217	0.0203	0.0209	0.0197	0.0196
0.0	0.0	0.0	-4166.0626	2642.7033	NaN	NaN	-0.3	0.8976	0.0217	0.0203	0.0209	0.0198	0.0197
0.0	0.0	0.0	-2721.0626	3196.7033	NaN	NaN	1.3	0.8976	0.0216	0.0202	0.0209	0.0199	0.0197
0.0	0.0	0.0	-1669.0626	366.7033	NaN	NaN	-0.2816	0.8973	0.0216	0.0203	0.0209	0.02	0.0199
0.0	0.0	0.0	-2438.0626	4349.7033	NaN	NaN	1.3	0.8975	0.0215	0.0203	0.0208	0.02	0.0199
0.0	0.0	0.0	-3272.0626	2323.7033	NaN	NaN	-0.3	0.8971	0.0216	0.0203	0.021	0.0201	0.0199
0.0	0.0	0.0	-2071.0626	-117.2967	NaN	NaN	0.0536	0.897	0.0217	0.0204	0.0211	0.02	0.0199
0.0	0.0	0.0	-2098.0626	-525.2967	NaN	NaN	0.2002	0.897	0.0217	0.0204	0.0211	0.02	0.0198
0.0	0.0	0.0	-1974.0626	3226.7033	NaN	NaN	1.3	0.8973	0.0215	0.0204	0.0211	0.02	0.0198
0.0	0.0	0.0	-3465.0626	132.7033	NaN	NaN	-0.0398	0.897	0.0215	0.0204	0.0211	0.0201	0.0199
0.0	0.0	0.0	-3958.0626	1178.7033	NaN	NaN	-0.3	0.8971	0.0214	0.0204	0.0211	0.0201	0.0199
0.0	0.0	0.0	-4133.0626	900.7033	NaN	NaN	-0.2787	0.897	0.0213	0.0204	0.0212	0.0202	0.0199
0.0	0.0	0.0	-4273.0626	1778.7033	NaN	NaN	-0.3	0.897	0.0213	0.0204	0.0212	0.0201	0.0199
0.0	0.0	0.0	-4049.0626	2208.7033	NaN	NaN	-0.3	0.897	0.0212	0.0205	0.0212	0.0202	0.02
0.0	0.0	0.0	-4482.0626	2406.7033	NaN	NaN	-0.3	0.8974	0.021	0.0204	0.0211	0.0202	0.0199
0.0	0.0	0.0	-1401.0626	2696.7033	NaN	NaN	1.3	0.8976	0.0209	0.0203	0.021	0.0202	0.02
0.0	0.0	0.0	-1626.0626	2052.7033	NaN	NaN	1.3	0.8974	0.021	0.0203	0.021	0.0203	0.02
0.0	0.0	0.0	326.9374	-58.2967	NaN	NaN	-0.217	0.8971	0.0212	0.0203	0.021	0.0203	0.02
0.0	0.0	0.0	-2442.0626	557.7033	NaN	NaN	-0.296	0.8967	0.0213	0.0204	0.0211	0.0204	0.0201
0.0	0.0	0.0	-2225.0626	4319.7033	NaN	NaN	1.3	0.8966	0.0212	0.0204	0.0211	0.0205	0.0201
0.0	0.0	0.0	-302.0626	-458.2967	NaN	NaN	0.6027	0.8962	0.0213	0.0205	0.0212	0.0206	0.0203
0.0	0.0	0.0	-760.0626	1245.7033	NaN	NaN	1.3	0.8961	0.0213	0.0205	0.0212	0.0207	0.0202
0.0	0.0	0.0	-1275.0626	2819.7033	NaN	NaN	1.3	0.8959	0.0214	0.0206	0.0212	0.0207	0.0202
0.0	0.0	0.0	-2223.0626	1161.7033	NaN	NaN	-0.3	0.8961	0.0214	0.0206	0.0211	0.0206	0.0202
0.0	0.0	0.0	-1206.0626	-62.2967	NaN	NaN	0.0491	0.8962	0.0214	0.0205	0.0211	0.0206	0.0202
0.0	0.0	0.0	-1448.0626	435.7033	NaN	NaN	-0.3	0.8966	0.0213	0.0204	0.021	0.0206	0.0201
0.0	0.0	0.0	-2777.0626	2483.7033	NaN	NaN	-0.3	0.8966	0.0213	0.0204	0.0209	0.0207	0.0202
0.0	0.0	0.0	-247.0626	2464.7033	NaN	NaN	1.1114	0.8966	0.0212	0.0203	0.0208	0.0208	0.0202
0.0	0.0	0.0	-2709.0626	3032.7033	NaN	NaN	1.3	0.8962	0.0214	0.0203	0.021	0.0208	0.0203
0.0	0.0	0.0	-3564.0626	-1060.2967	NaN	NaN	0.2293	0.8962	0.0214	0.0205	0.021	0.0206	0.0203
0.0	0.0	0.0	-3569.0626	418.7033	NaN	NaN	-0.1329	0.8968	0.0213	0.0204	0.0209	0.0204	0.0202
0.0	0.0	0.0	-1514.0626	2950.7033	NaN	NaN	1.3	0.8973	0.0211	0.0202	0.0208	0.0204	0.0201
0.0	0.0	0.0	-568.0626	491.7033	NaN	NaN	-0.3	0.8979	0.021	0.0201	0.0206	0.0203	0.0201
0.0	0.0	0.0	-800.0626	3854.7033	NaN	NaN	1.2619	0.8984	0.0209	0.02	0.0203	0.0203	0.02
0.0	0.0	0.0	-1288.0626	2562.7033	NaN	NaN	1.3	0.8985	0.0209	0.02	0.0203	0.0203	0.02
0.0	0.0	0.0	-1638.0626	4681.7033	NaN	NaN	1.3	0.8985	0.0209	0.02	0.0203	0.0203	0.02
0.0	0.0	0.0	-1820.0626	550.7033	NaN	NaN	-0.3	0.8979	0.0211	0.0201	0.0206	0.0203	0.02
0.0	0.0	0.0	-2463.0626	450.7033	NaN	NaN	-0.224	0.8977	0.0213	0.0201	0.0207	0.0202	0.02
0.0	0.0	0.0	-3191.0626	-378.2967	NaN	NaN	0.106	0.8975	0.0213	0.0201	0.0208	0.0202	0.0201
0.0	0.0	0.0	-1791.0626	1716.7033	NaN	NaN	-0.3	0.8979	0.0213	0.0201	0.0206	0.0201	0.02
0.0	0.0	0.0	-2186.0626	2769.7033	NaN	NaN	1.3	0.8983	0.0212	0.0201	0.0203	0.0201	0.02
0.0	0.0	0.0	-1095.0626	4550.7033	NaN	NaN	1.3	0.8987	0.021	0.0201	0.0201	0.0201	0.0199
0.0	0.0	0.0	365.9374	842.7033	NaN	NaN	0.6972	0.8986	0.021	0.0202	0.02	0.0202	0.02
0.0	0.0	0.0	-599.0626	2136.7033	NaN	NaN	1.3	0.8985	0.0211	0.0203	0.0199	0.0202	0.0201
0.0	0.0	0.0	-2073.0626	3587.7033	NaN	NaN	1.3	0.8983	0.0212	0.0203	0.0199	0.0201	0.0201
0.0	0.0	0.0	-213.0626	2360.7033	NaN	NaN	1.0992	0.8982	0.0213	0.0203	0.02	0.0201	0.0201
0.0	0.0	0.0	-2470.0626	-388.2967	NaN	NaN	0.1358	0.8979	0.0215	0.0202	0.0202	0.0201	0.0201
0.0	0.0	0.0	-1445.0626	953.7033	NaN	NaN	-0.3	0.898	0.0215	0.0202	0.0202	0.02	0.02
0.0	0.0	0.0	-1105.0626	418.7033	NaN	NaN	-0.3	0.8975	0.0217	0.0203	0.0202	0.0202	0.0201
0.0	0.0	0.0	-1813.0626	2265.7033	NaN	NaN	1.3	0.8976	0.0216	0.0204	0.0201	0.0202	0.0201
0.0	0.0	0.0	-680.0626	1501.7033	NaN	NaN	1.3	0.8979	0.0216	0.0203	0.0199	0.0202	0.0201
0.0	0.0	0.0	-2729.0626	947.7033	NaN	NaN	-0.3	0.898	0.0215	0.0203	0.0198	0.0202	0.0202
0.0	0.0	0.0	-2462.0626	5540.7033	NaN	NaN	1.3	0.8983	0.0214	0.0204	0.0196	0.0201	0.0203
0.0	0.0	0.0	-1855.0626	4431.7033	NaN	NaN	1.3	0.8979	0.0215	0.0204	0.0197	0.0201	0.0203
0.0	0.0	0.0	-995.0626	1801.7033	NaN	NaN	1.3	0.8975	0.0217	0.0204	0.02	0.0202	0.0202
0.0	0.0	0.0	-2214.0626	995.7033	NaN	NaN	-0.3	0.8976	0.0218	0.0203	0.0202	0.0201	0.02
0.0	0.0	0.0	-2209.0626	-503.2967	NaN	NaN	0.1856	0.8978	0.0217	0.0202	0.0202	0.02	0.02
0.0	0.0	0.0	-2065.0626	1748.7033	NaN	NaN	-0.3	0.8983	0.0215	0.0202	0.0201	0.02	0.0199
0.0	0.0	0.0	-3506.0626	1954.7033	NaN	NaN	-0.3	0.8986	0.0214	0.0202	0.02	0.02	0.02
0.0	0.0	0.0	-1730.0626	3141.7033	NaN	NaN	1.3	0.8988	0.0213	0.0202	0.0198	0.0199	0.02
0.0	0.0	0.0	-2116.0626	4120.7033	NaN	NaN	1.3	0.8988	0.0212	0.0203	0.0197	0.0199	0.0201
0.0	0.0	0.0	-3113.0626	2202.7033	NaN	NaN	-0.3	0.8987	0.0213	0.0202	0.0199	0.0198	0.02
0.0	0.0	0.0	-147.0626	-180.2967	NaN	NaN	0.5508	0.8986	0.0214	0.0202	0.0201	0.0198	0.02
0.0	0.0	0.0	-2700.0626	1218.7033	NaN	NaN	-0.3	0.8988	0.0214	0.0202	0.0201	0.0197	0.0199
0.0	0.0	0.0	326.9374	1755.7033	NaN	NaN	0.843	0.8991	0.0213	0.0202	0.02	0.0196	0.0199
0.0	0.0	0.0	-2853.0626	573.7033	NaN	NaN	-0.2517	0.8989	0.0213	0.0202	0.02	0.0196	0.0199
0.0	0.0	0.0	-1095.0626	1419.7033	NaN	NaN	1.3	0.8993	0.0211	0.0203	0.0198	0.0196	0.0199
0.0	0.0	0.0	-1533.0626	1377.7033	NaN	NaN	-0.3	0.8989	0.0212	0.0203	0.0199	0.0196	0.0201
0.0	0.0	0.0	-1358.0626	1946.7033	NaN	NaN	1.3	0.8986	0.0213	0.0204	0.02	0.0197	0.0201
0.0	0.0	0.0	-2213.0626	1094.7033	NaN	NaN	-0.3	0.8985	0.0213	0.0204	0.02	0.0197	0.0202
0.0	0.0	0.0	-2080.0626	463.7033	NaN	NaN	-0.2869	0.8983	0.0213	0.0204	0.0202	0.0196	0.0201
0.0	0.0	0.0	-3500.0626	2112.7033	NaN	NaN	-0.3	0.8984	0.0213	0.0204	0.0201	0.0196	0.0201
0.0	0.0	0.0	-2486.0626	1094.7033	NaN	NaN	-0.3	0.8985	0.0213	0.0204	0.0202	0.0195	0.0201
0.0	0.0	0.0	-2158.0626	1794.7033	NaN	NaN	-0.3	0.8983	0.0214	0.0204	0.0203	0.0196	0.0201
0.0	0.0	0.0	-2000.0626	4105.7033	NaN	NaN	1.3	0.8982	0.0214	0.0205	0.0203	0.0196	0.02
0.0	0.0	0.0	-3475.0626	1508.7033	NaN	NaN	-0.3	0.8982	0.0214	0.0205	0.0203	0.0196	0.02
0.0	0.0	0.0	-2369.0626	2769.7033	NaN	NaN	1.3	0.8986	0.0213	0.0205	0.0201	0.0196	0.02
0.0	0.0	0.0	-2390.0626	3558.7033	NaN	NaN	1.3	0.8987	0.0212	0.0205	0.02	0.0196	0.02
0.0	0.0	0.0	-1363.0626	592.7033	NaN	NaN	-0.3	0.8982	0.0213	0.0205	0.0202	0.0197	0.0201
0.0	0.0	0.0	-2004.0626	1167.7033	NaN	NaN	-0.3	0.898	0.0214	0.0205	0.0204	0.0197	0.02
0.0	0.0	0.0	-4061.0626	2372.7033	NaN	NaN	-0.3	0.898	0.0216	0.0204	0.0204	0.0197	0.0199
0.0	0.0	0.0	-5854.0626	-42.2967	NaN	NaN	0.0072	0.8983	0.0216	0.0203	0.0204	0.0195	0.0199
0.0	0.0	0.0	-2730.0626	1101.7033	NaN	NaN	-0.3	0.8984	0.0214	0.0204	0.0203	0.0196	0.0199
0.0	0.0	0.0	-3323.0626	1806.7033	NaN	NaN	-0.3	0.8983	0.0214	0.0204	0.0202	0.0197	0.02
0.0	0.0	0.0	-3205.0626	5186.7033	NaN	NaN	1.3	0.8983	0.0213	0.0204	0.0202	0.0197	0.02
0.0	0.0	0.0	-3499.0626	98.7033	NaN	NaN	-0.029	0.8981	0.0214	0.0204	0.0203	0.0197	0.0201
0.0	0.0	0.0	-4278.0626	379.7033	NaN	NaN	-0.0974	0.8985	0.0213	0.0203	0.0202	0.0196	0.0201
0.0	0.0	0.0	-4566.0626	3764.7033	NaN	NaN	-0.3	0.8988	0.0211	0.0204	0.0202	0.0195	0.0201
0.0	0.0	0.0	-3692.0626	3820.7033	NaN	NaN	1.3	0.8988	0.0209	0.0204	0.0201	0.0196	0.0202
0.0	0.0	0.0	-4644.0626	4485.7033	NaN	NaN	-0.3	0.8986	0.0208	0.0204	0.0202	0.0197	0.0202
0.0	0.0	0.0	-3658.0626	2582.7033	NaN	NaN	-0.3	0.8986	0.0209	0.0204	0.0204	0.0196	0.0201
0.0	0.0	0.0	-3738.0626	1177.7033	NaN	NaN	-0.3	0.8986	0.021	0.0203	0.0205	0.0195	0.02
0.0	0.0	0.0	-3727.0626	325.7033	NaN	NaN	-0.0958	0.8984	0.0211	0.0203	0.0206	0.0195	0.0201
0.0	0.0	0.0	-4671.0626	2711.7033	NaN	NaN	-0.3	0.8984	0.021	0.0204	0.0206	0.0195	0.0201
0.0	0.0	0.0	-3287.0626	3775.7033	NaN	NaN	1.3	0.8983	0.0208	0.0205	0.0206	0.0196	0.0202
0.0	0.0	0.0	-3035.0626	2323.7033	NaN	NaN	-0.3	0.8984	0.0208	0.0205	0.0206	0.0195	0.0202
0.0	0.0	0.0	-2493.0626	428.7033	NaN	NaN	-0.2077	0.8982	0.0209	0.0206	0.0207	0.0196	0.0202
0.0	0.0	0.0	-1171.0626	1632.7033	NaN	NaN	1.3	0.8979	0.0209	0.0206	0.0207	0.0196	0.0202
0.0	0.0	0.0	-2405.0626	600.7033	NaN	NaN	-0.3	0.8972	0.0211	0.0207	0.0208	0.0198	0.0203
0.0	0.0	0.0	-1937.0626	3623.7033	NaN	NaN	1.3	0.897	0.0211	0.0208	0.0208	0.0199	0.0203
0.0	0.0	0.0	-4164.0626	1728.7033	NaN	NaN	-0.3	0.8963	0.0213	0.0208	0.021	0.0201	0.0204
0.0	0.0	0.0	-1552.0626	2101.7033	NaN	NaN	1.3	0.8961	0.0213	0.0209	0.021	0.0202	0.0205
0.0	0.0	0.0	-2985.0626	1601.7033	NaN	NaN	-0.3	0.8957	0.0214	0.0209	0.0211	0.0203	0.0206
0.0	0.0	0.0	-4250.0626	1992.7033	NaN	NaN	-0.3	0.8956	0.0214	0.021	0.0212	0.0203	0.0206
0.0	0.0	0.0	-3340.0626	108.7033	NaN	NaN	-0.0336	0.8953	0.0214	0.021	0.0212	0.0204	0.0206
0.0	0.0	0.0	-4821.0626	2728.7033	NaN	NaN	-0.3	0.8957	0.0213	0.021	0.0212	0.0203	0.0205
0.0	0.0	0.0	-2482.0626	1074.7033	NaN	NaN	-0.3	0.8956	0.0213	0.021	0.0212	0.0203	0.0205
0.0	0.0	0.0	-4813.0626	1389.7033	NaN	NaN	-0.3	0.8958	0.0212	0.021	0.0212	0.0203	0.0204
0.0	0.0	0.0	-4224.0626	187.7033	NaN	NaN	-0.0465	0.8957	0.0213	0.0211	0.0213	0.0203	0.0204
0.0	0.0	0.0	-2422.0626	696.7033	NaN	NaN	-0.3	0.8957	0.0213	0.0211	0.0213	0.0203	0.0204
0.0	0.0	0.0	-3614.0626	-625.2967	NaN	NaN	0.1475	0.8954	0.0214	0.0211	0.0213	0.0204	0.0204
0.0	0.0	0.0	-4389.0626	923.7033	NaN	NaN	-0.2666	0.8955	0.0213	0.0211	0.0212	0.0204	0.0204
0.0	0.0	0.0	-4760.0626	2801.7033	NaN	NaN	-0.3	0.8955	0.0213	0.0211	0.0211	0.0205	0.0205
0.0	0.0	0.0	-4571.0626	2261.7033	NaN	NaN	-0.3	0.8957	0.0212	0.021	0.0211	0.0205	0.0206
0.0	0.0	0.0	-3329.0626	516.7033	NaN	NaN	-0.1837	0.8953	0.0212	0.0211	0.0212	0.0206	0.0207
0.0	0.0	0.0	-1905.0626	2861.7033	NaN	NaN	1.3	0.8952	0.0212	0.0211	0.0212	0.0206	0.0206
0.0	0.0	0.0	-3667.0626	867.7033	NaN	NaN	-0.3	0.8949	0.0212	0.0212	0.0213	0.0207	0.0207
0.0	0.0	0.0	-2838.0626	-15.2967	NaN	NaN	0.0054	0.8947	0.0212	0.0212	0.0214	0.0207	0.0207
0.0	0.0	0.0	-4274.0626	3746.7033	NaN	NaN	-0.3	0.8948	0.0211	0.0212	0.0214	0.0207	0.0208
0.0	0.0	0.0	-3613.0626	-1002.2967	NaN	NaN	0.2172	0.8948	0.0211	0.0212	0.0214	0.0207	0.0208
0.0	0.0	0.0	-4489.0626	2028.7033	NaN	NaN	-0.3	0.8948	0.021	0.0212	0.0214	0.0207	0.0209
0.0	0.0	0.0	-4503.0626	3554.7033	NaN	NaN	-0.3	0.8949	0.0209	0.0212	0.0214	0.0207	0.0209
0.0	0.0	0.0	-3851.0626	-535.2967	NaN	NaN	0.122	0.895	0.0208	0.0212	0.0214	0.0206	0.0209
0.0	0.0	0.0	-2770.0626	878.7033	NaN	NaN	-0.3	0.8952	0.0207	0.0212	0.0214	0.0206	0.0209
0.0	0.0	0.0	-2791.0626	3043.7033	NaN	NaN	1.3	0.8956	0.0206	0.0212	0.0213	0.0206	0.0208
0.0	0.0	0.0	-2432.0626	-1605.2967	NaN	NaN	0.3976	0.8953	0.0207	0.0213	0.0214	0.0206	0.0208
0.0	0.0	0.0	-1569.0626	318.7033	NaN	NaN	-0.2549	0.8957	0.0206	0.0212	0.0213	0.0205	0.0207
0.0	0.0	0.0	-280.0626	-411.2967	NaN	NaN	0.5949	0.8958	0.0207	0.0212	0.0212	0.0204	0.0207
0.0	0.0	0.0	717.9374	-1759.2967	NaN	NaN	1.3	0.8957	0.0207	0.0212	0.0212	0.0205	0.0208
0.0	0.0	0.0	-3098.0626	2339.7033	NaN	NaN	-0.3	0.8957	0.0207	0.0211	0.0211	0.0206	0.0208
0.0	0.0	0.0	-574.0626	5525.7033	NaN	NaN	1.1159	0.8953	0.0208	0.0213	0.0211	0.0207	0.0209
0.0	0.0	0.0	103.9374	2223.7033	NaN	NaN	0.9553	0.8951	0.0209	0.0212	0.0212	0.0207	0.0209
0.0	0.0	0.0	-2634.0626	2039.7033	NaN	NaN	-0.3	0.895	0.021	0.0212	0.0213	0.0207	0.0208
0.0	0.0	0.0	-1604.0626	-830.2967	NaN	NaN	0.3411	0.8947	0.0212	0.0213	0.0213	0.0207	0.0207
0.0	0.0	0.0	-1574.0626	4277.7033	NaN	NaN	1.3	0.895	0.0211	0.0212	0.0213	0.0207	0.0207
0.0	0.0	0.0	-4311.0626	958.7033	NaN	NaN	-0.286	0.8948	0.0211	0.0212	0.0215	0.0207	0.0207
0.0	0.0	0.0	-2241.0626	-735.2967	NaN	NaN	0.247	0.8952	0.0211	0.0212	0.0214	0.0206	0.0205
0.0	0.0	0.0	-3818.0626	1690.7033	NaN	NaN	-0.3	0.8956	0.021	0.0212	0.0214	0.0205	0.0204
0.0	0.0	0.0	-3907.0626	1449.7033	NaN	NaN	-0.3	0.8959	0.0209	0.0211	0.0214	0.0203	0.0203
0.0	0.0	0.0	-4290.0626	747.7033	NaN	NaN	-0.2111	0.8963	0.0209	0.0211	0.0214	0.0202	0.0202
0.0	0.0	0.0	-4306.0626	1886.7033	NaN	NaN	-0.3	0.8967	0.0207	0.021	0.0213	0.0201	0.0201
0.0	0.0	0.0	-2539.0626	1492.7033	NaN	NaN	-0.3	0.8969	0.0207	0.021	0.0213	0.0201	0.0201
0.0	0.0	0.0	-3397.0626	2355.7033	NaN	NaN	-0.3	0.8974	0.0205	0.0209	0.0212	0.02	0.02
0.0	0.0	0.0	-4822.0626	2893.7033	NaN	NaN	-0.3	0.8972	0.0206	0.0209	0.0213	0.02	0.02
0.0	0.0	0.0	-3924.0626	2159.7033	NaN	NaN	-0.3	0.897	0.0208	0.021	0.0213	0.02	0.0199
0.0	0.0	0.0	-2269.0626	140.7033	NaN	NaN	-0.0661	0.8969	0.0208	0.021	0.0213	0.02	0.0199
0.0	0.0	0.0	-4274.0626	2074.7033	NaN	NaN	-0.3	0.8968	0.0209	0.0211	0.0213	0.02	0.0199
0.0	0.0	0.0	-3679.0626	3335.7033	NaN	NaN	-0.3	0.8969	0.0209	0.0211	0.0213	0.02	0.0199
0.0	0.0	0.0	-3553.0626	-558.2967	NaN	NaN	0.1358	0.8965	0.0211	0.0211	0.0214	0.02	0.0199
0.0	0.0	0.0	-2349.0626	372.7033	NaN	NaN	-0.1886	0.8966	0.0211	0.0211	0.0213	0.02	0.0199
0.0	0.0	0.0	-2200.0626	4171.7033	NaN	NaN	1.3	0.8967	0.0211	0.0211	0.0213	0.02	0.0199
0.0	0.0	0.0	-4036.0626	856.7033	NaN	NaN	-0.2695	0.8962	0.0212	0.0212	0.0214	0.02	0.02
0.0	0.0	0.0	-2861.0626	3634.7033	NaN	NaN	1.3	0.8966	0.0211	0.0211	0.0213	0.0199	0.0199
0.0	0.0	0.0	-3398.0626	4430.7033	NaN	NaN	1.3	0.8966	0.0212	0.0211	0.0213	0.0199	0.0199
0.0	0.0	0.0	-2034.0626	986.7033	NaN	NaN	-0.3	0.8963	0.0213	0.0212	0.0214	0.0199	0.0199
0.0	0.0	0.0	-2711.0626	1863.7033	NaN	NaN	-0.3	0.8961	0.0215	0.0213	0.0214	0.0198	0.0199
0.0	0.0	0.0	-3703.0626	189.7033	NaN	NaN	-0.054	0.8958	0.0216	0.0213	0.0214	0.0198	0.02
0.0	0.0	0.0	-1491.0626	730.7033	NaN	NaN	-0.3	0.896	0.0216	0.0212	0.0214	0.0198	0.0199
0.0	0.0	0.0	-4319.0626	4395.7033	NaN	NaN	1.3	0.8962	0.0216	0.0211	0.0214	0.0199	0.0199
0.0	0.0	0.0	-2719.0626	1128.7033	NaN	NaN	-0.3	0.8958	0.0218	0.0212	0.0215	0.0199	0.0199
0.0	0.0	0.0	-3446.0626	2277.7033	NaN	NaN	-0.3	0.8953	0.022	0.0213	0.0216	0.0199	0.02
0.0	0.0	0.0	-3131.0626	940.7033	NaN	NaN	-0.3	0.8948	0.0222	0.0215	0.0216	0.0199	0.02
0.0	0.0	0.0	-3999.0626	-1135.2967	NaN	NaN	0.2211	0.8945	0.0223	0.0216	0.0216	0.0198	0.0202
0.0	0.0	0.0	-3231.0626	-674.2967	NaN	NaN	0.1727	0.8946	0.0223	0.0215	0.0216	0.0198	0.0202
0.0	0.0	0.0	-2385.0626	3632.7033	NaN	NaN	1.3	0.8953	0.0221	0.0212	0.0215	0.0199	0.02
0.0	0.0	0.0	-3099.0626	5176.7033	NaN	NaN	1.3	0.8956	0.0219	0.0211	0.0215	0.0199	0.02
0.0	0.0	0.0	-2064.0626	3099.7033	NaN	NaN	1.3	0.8952	0.022	0.0212	0.0216	0.02	0.02
0.0	0.0	0.0	-4769.0626	1864.7033	NaN	NaN	-0.3	0.8943	0.0223	0.0215	0.0218	0.02	0.0202
0.0	0.0	0.0	-4685.0626	238.7033	NaN	NaN	-0.0537	0.8939	0.0223	0.0216	0.0218	0.02	0.0204
0.0	0.0	0.0	-3463.0626	34.7033	NaN	NaN	-0.0101	0.8939	0.0223	0.0216	0.0219	0.0199	0.0204
0.0	0.0	0.0	-4312.0626	1233.7033	NaN	NaN	-0.3	0.8939	0.0223	0.0216	0.0219	0.0199	0.0204
0.0	0.0	0.0	-4018.0626	-74.2967	NaN	NaN	0.0182	0.8942	0.0222	0.0215	0.0219	0.0199	0.0204
0.0	0.0	0.0	-2487.0626	1251.7033	NaN	NaN	-0.3	0.8944	0.0221	0.0214	0.0218	0.0199	0.0204
0.0	0.0	0.0	-3116.0626	1628.7033	NaN	NaN	-0.3	0.8945	0.022	0.0214	0.0218	0.0199	0.0204
0.0	0.0	0.0	-2798.0626	2419.7033	NaN	NaN	-0.3	0.8948	0.0219	0.0214	0.0217	0.0199	0.0204
0.0	0.0	0.0	-2745.0626	329.7033	NaN	NaN	-0.1365	0.8943	0.0219	0.0215	0.0218	0.02	0.0205
0.0	0.0	0.0	-2115.0626	2136.7033	NaN	NaN	1.3	0.8945	0.0218	0.0215	0.0218	0.0199	0.0205
0.0	0.0	0.0	-2060.0626	1727.7033	NaN	NaN	-0.3	0.8943	0.0218	0.0216	0.0218	0.02	0.0205
0.0	0.0	0.0	-3161.0626	1030.7033	NaN	NaN	-0.3	0.894	0.0219	0.0216	0.0218	0.02	0.0206
0.0	0.0	0.0	-4808.0626	2702.7033	NaN	NaN	-0.3	0.894	0.0219	0.0216	0.0218	0.0201	0.0206
0.0	0.0	0.0	-2813.0626	2335.7033	NaN	NaN	-0.3	0.894	0.022	0.0215	0.0218	0.0201	0.0206
0.0	0.0	0.0	-2944.0626	2507.7033	NaN	NaN	-0.3	0.8941	0.022	0.0214	0.0218	0.0202	0.0206
0.0	0.0	0.0	-2659.0626	3779.7033	NaN	NaN	1.3	0.8942	0.0219	0.0214	0.0218	0.0202	0.0205
0.0	0.0	0.0	-3825.0626	267.7033	NaN	NaN	-0.0753	0.8938	0.022	0.0216	0.0219	0.0201	0.0206
0.0	0.0	0.0	-2439.0626	2618.7033	NaN	NaN	1.3	0.8939	0.022	0.0216	0.0218	0.0201	0.0205
0.0	0.0	0.0	-3451.0626	-1349.2967	NaN	NaN	0.2811	0.8936	0.0222	0.0217	0.0219	0.0201	0.0206
0.0	0.0	0.0	-2096.0626	-760.2967	NaN	NaN	0.2662	0.8936	0.0222	0.0216	0.0218	0.0202	0.0206
0.0	0.0	0.0	-3120.0626	1906.7033	NaN	NaN	-0.3	0.8936	0.0222	0.0215	0.0218	0.0203	0.0206
0.0	0.0	0.0	-3634.0626	1607.7033	NaN	NaN	-0.3	0.8935	0.0222	0.0213	0.0218	0.0205	0.0207
0.0	0.0	0.0	-3290.0626	2191.7033	NaN	NaN	-0.3	0.8933	0.0223	0.0213	0.0218	0.0206	0.0207
0.0	0.0	0.0	-4273.0626	3743.7033	NaN	NaN	-0.3	0.8931	0.0223	0.0212	0.0219	0.0207	0.0208
0.0	0.0	0.0	-1352.0626	1771.7033	NaN	NaN	1.3	0.8926	0.0225	0.0213	0.0219	0.0208	0.0208
0.0	0.0	0.0	-2411.0626	1115.7033	NaN	NaN	-0.3	0.8922	0.0226	0.0215	0.022	0.0209	0.0209
0.0	0.0	0.0	-5729.0626	-1320.2967	NaN	NaN	0.1873	0.892	0.0227	0.0216	0.022	0.0208	0.0209
0.0	0.0	0.0	-3246.0626	1783.7033	NaN	NaN	-0.3	0.8924	0.0226	0.0215	0.0219	0.0208	0.0208
0.0	0.0	0.0	-3866.0626	2886.7033	NaN	NaN	-0.3	0.8927	0.0226	0.0214	0.0219	0.0208	0.0207
0.0	0.0	0.0	-3085.0626	2364.7033	NaN	NaN	-0.3	0.893	0.0225	0.0214	0.0218	0.0207	0.0206
0.0	0.0	0.0	-3115.0626	-286.2967	NaN	NaN	0.0842	0.893	0.0225	0.0215	0.0218	0.0207	0.0205
0.0	0.0	0.0	-3818.0626	4492.7033	NaN	NaN	1.3	0.8933	0.0224	0.0214	0.0218	0.0207	0.0204
0.0	0.0	0.0	-4404.0626	4702.7033	NaN	NaN	1.3	0.8928	0.0225	0.0216	0.0219	0.0206	0.0206
0.0	0.0	0.0	-3800.0626	-733.2967	NaN	NaN	0.1618	0.8927	0.0224	0.0217	0.0219	0.0206	0.0206
0.0	0.0	0.0	-2235.0626	-2078.2967	NaN	NaN	0.4818	0.8924	0.0224	0.0217	0.022	0.0207	0.0207
0.0	0.0	0.0	-2866.0626	3570.7033	NaN	NaN	1.3	0.8933	0.0222	0.0215	0.0218	0.0206	0.0205
0.0	0.0	0.0	-2971.0626	1909.7033	NaN	NaN	-0.3	0.8931	0.0222	0.0215	0.0219	0.0207	0.0207
0.0	0.0	0.0	-1106.0626	1152.7033	NaN	NaN	1.3	0.8929	0.0222	0.0214	0.0218	0.0209	0.0207
0.0	0.0	0.0	-2452.0626	1447.7033	NaN	NaN	-0.3	0.8927	0.0224	0.0213	0.0219	0.021	0.0207
0.0	0.0	0.0	-1161.0626	946.7033	NaN	NaN	-0.3	0.8928	0.0224	0.0212	0.0218	0.0211	0.0207
0.0	0.0	0.0	-3862.0626	-54.2967	NaN	NaN	0.0139	0.8926	0.0225	0.0211	0.0218	0.0213	0.0208
0.0	0.0	0.0	-2990.0626	4467.7033	NaN	NaN	1.3	0.8931	0.0225	0.0209	0.0216	0.0213	0.0206
0.0	0.0	0.0	-4163.0626	2323.7033	NaN	NaN	-0.3	0.8924	0.0226	0.021	0.0217	0.0214	0.0208
0.0	0.0	0.0	-2829.0626	2478.7033	NaN	NaN	-0.3	0.8927	0.0226	0.021	0.0216	0.0214	0.0207
0.0	0.0	0.0	-1974.0626	1894.7033	NaN	NaN	-0.3	0.8931	0.0227	0.0208	0.0214	0.0214	0.0206
0.0	0.0	0.0	-4129.0626	2501.7033	NaN	NaN	-0.3	0.8938	0.0226	0.0206	0.0213	0.0213	0.0204
0.0	0.0	0.0	-2594.0626	2571.7033	NaN	NaN	-0.3	0.8941	0.0226	0.0205	0.0212	0.0212	0.0204
0.0	0.0	0.0	-2695.0626	-240.2967	NaN	NaN	0.0819	0.8947	0.0225	0.0204	0.0212	0.0211	0.0202
0.0	0.0	0.0	-554.0626	234.7033	NaN	NaN	-0.3	0.8947	0.0225	0.0203	0.0212	0.0211	0.0202
0.0	0.0	0.0	-834.0626	2902.7033	NaN	NaN	1.3	0.8949	0.0224	0.0202	0.0212	0.0211	0.0201
0.0	0.0	0.0	-1323.0626	1538.7033	NaN	NaN	1.3	0.8946	0.0225	0.0203	0.0213	0.0212	0.0201
0.0	0.0	0.0	-3040.0626	603.7033	NaN	NaN	-0.2478	0.8952	0.0224	0.0201	0.0212	0.0211	0.02
0.0	0.0	0.0	-3918.0626	640.7033	NaN	NaN	-0.1955	0.8944	0.0226	0.0202	0.0213	0.0213	0.0201
0.0	0.0	0.0	-1294.0626	832.7033	NaN	NaN	-0.3	0.8943	0.0226	0.0202	0.0213	0.0214	0.0202
0.0	0.0	0.0	-3346.0626	-73.2967	NaN	NaN	0.0214	0.8943	0.0226	0.0201	0.0214	0.0215	0.0202
0.0	0.0	0.0	-3825.0626	4301.7033	NaN	NaN	1.3	0.8947	0.0225	0.0199	0.0214	0.0216	0.02
0.0	0.0	0.0	-3384.0626	1019.7033	NaN	NaN	-0.3	0.8951	0.0223	0.0199	0.0213	0.0215	0.0199
0.0	0.0	0.0	-4022.0626	-1085.2967	NaN	NaN	0.2125	0.8956	0.022	0.0199	0.0213	0.0214	0.0198
0.0	0.0	0.0	-1980.0626	-1193.2967	NaN	NaN	0.376	0.8958	0.0219	0.0198	0.0213	0.0215	0.0197
0.0	0.0	0.0	-2332.0626	668.7033	NaN	NaN	-0.3	0.8958	0.0218	0.0198	0.0214	0.0215	0.0196
0.0	0.0	0.0	-2076.0626	1932.7033	NaN	NaN	-0.3	0.8958	0.0218	0.0198	0.0216	0.0214	0.0195
0.0	0.0	0.0	-2855.0626	-1055.2967	NaN	NaN	0.2699	0.8963	0.0217	0.0199	0.0215	0.0213	0.0194
0.0	0.0	0.0	-3351.0626	209.7033	NaN	NaN	-0.0668	0.8968	0.0216	0.0197	0.0215	0.0212	0.0192
0.0	0.0	0.0	-3569.0626	4718.7033	NaN	NaN	1.3	0.8972	0.0216	0.0196	0.0215	0.0212	0.019
0.0	0.0	0.0	-4540.0626	2099.7033	NaN	NaN	-0.3	0.8956	0.0219	0.0199	0.0219	0.0216	0.0192
0.0	0.0	0.0	-4198.0626	1969.7033	NaN	NaN	-0.3	0.8963	0.0218	0.0197	0.0219	0.0213	0.0191
0.0	0.0	0.0	-1690.0626	840.7033	NaN	NaN	-0.3	0.8844	0.0242	0.0214	0.0242	0.0239	0.0218
0.0	0.0	0.0	-3811.0626	1327.7033	NaN	NaN	-0.3	0.9026	0.0202	0.0179	0.0212	0.0208	0.0173
