# Supplementary material for: DeepFRET, a software for rapid and automated single-molecule FRET data classification using deep learning
Source: eLife. 2020 Nov 3;9:e60404. doi: 10.7554/eLife.60404 (PMC7609065; doi:10.7554/eLife.60404)
Supplement: Figure 4—source data 1. [file elife-60404-fig4-data1.zip › Figure 4-source data 1/Fig_S4a/Traces/traces_all_n294/Traces_Fig2d_4mMAc_mov1_combined_tif_pair70.txt]

Exported by DeepFRET
Date: 2020-08-26, 18:13
Video filename: None
FRET pair #70
Bleaches at None
D-Dexc-bg	A-Dexc-bg	A-Aexc-bg	D-Dexc-rw	A-Dexc-rw	A-Aexc-rw	S	E	p_bleached	p_aggregated	p_noisy	p_scrambled	p_static	p_dynamic
0.0	0.0	0.0	41718.4685	7306.2658	NaN	NaN	0.149	0.8279	0.0259	0.0168	0.0907	0.028	0.0108
0.0	0.0	0.0	40736.4685	10229.2658	NaN	NaN	0.2007	0.8182	0.0237	0.0211	0.096	0.0294	0.0116
0.0	0.0	0.0	38067.4685	2817.2658	NaN	NaN	0.0689	0.8768	0.0184	0.0147	0.0557	0.0256	0.0088
0.0	0.0	0.0	42442.4685	9699.2658	NaN	NaN	0.186	0.838	0.0209	0.0204	0.0803	0.0282	0.0122
0.0	0.0	0.0	43809.4685	7061.2658	NaN	NaN	0.1388	0.8022	0.0222	0.022	0.1117	0.0282	0.0136
0.0	0.0	0.0	37072.4685	9668.2658	NaN	NaN	0.2068	0.7509	0.0225	0.0245	0.1571	0.0294	0.0156
0.0	0.0	0.0	42438.4685	10421.2658	NaN	NaN	0.1971	0.6482	0.0231	0.0281	0.2495	0.031	0.0201
0.0	0.0	0.0	42598.4685	8588.2658	NaN	NaN	0.1678	0.6132	0.0226	0.0276	0.2859	0.0313	0.0194
0.0	0.0	0.0	35691.4685	6904.2658	NaN	NaN	0.1621	0.6129	0.0223	0.0257	0.2891	0.03	0.0201
0.0	0.0	0.0	45602.4685	7258.2658	NaN	NaN	0.1373	0.5679	0.0203	0.0282	0.3332	0.0296	0.0208
0.0	0.0	0.0	40584.4685	6837.2658	NaN	NaN	0.1442	0.5205	0.0209	0.0276	0.3802	0.0288	0.022
0.0	0.0	0.0	40831.4685	10358.2658	NaN	NaN	0.2024	0.4918	0.0196	0.0282	0.4101	0.0288	0.0214
0.0	0.0	0.0	41185.4685	7498.2658	NaN	NaN	0.154	0.4196	0.02	0.0297	0.4786	0.0294	0.0227
0.0	0.0	0.0	41783.4685	8409.2658	NaN	NaN	0.1675	0.3975	0.0196	0.0301	0.501	0.0298	0.022
0.0	0.0	0.0	41853.4685	8174.2658	NaN	NaN	0.1634	0.3863	0.0198	0.0304	0.5106	0.0298	0.023
0.0	0.0	0.0	41372.4685	9216.2658	NaN	NaN	0.1822	0.3882	0.0197	0.0316	0.5068	0.0306	0.0232
0.0	0.0	0.0	34470.4685	8264.2658	NaN	NaN	0.1934	0.4127	0.0198	0.0313	0.481	0.0309	0.0244
0.0	0.0	0.0	42889.4685	6541.2658	NaN	NaN	0.1323	0.4543	0.0187	0.0316	0.4384	0.0322	0.0248
0.0	0.0	0.0	38284.4685	11436.2658	NaN	NaN	0.23	0.5007	0.0189	0.0297	0.3935	0.0322	0.0251
0.0	0.0	0.0	36217.4685	8500.2658	NaN	NaN	0.1901	0.5786	0.0186	0.0266	0.3209	0.0318	0.0235
0.0	0.0	0.0	41697.4685	6136.2658	NaN	NaN	0.1283	0.6006	0.0186	0.0265	0.2986	0.032	0.0237
0.0	0.0	0.0	40081.4685	11548.2658	NaN	NaN	0.2237	0.6169	0.0192	0.0258	0.2827	0.0322	0.0233
0.0	0.0	0.0	36474.4685	7208.2658	NaN	NaN	0.165	0.6411	0.0197	0.0255	0.2584	0.0324	0.0229
0.0	0.0	0.0	42065.4685	6271.2658	NaN	NaN	0.1297	0.6762	0.02	0.0251	0.2249	0.0319	0.022
0.0	0.0	0.0	38783.4685	7562.2658	NaN	NaN	0.1632	0.7045	0.0205	0.0255	0.1968	0.0312	0.0215
0.0	0.0	0.0	42710.4685	4266.2658	NaN	NaN	0.0908	0.7309	0.0204	0.0252	0.1725	0.0307	0.0203
0.0	0.0	0.0	34289.4685	7056.2658	NaN	NaN	0.1707	0.7334	0.0203	0.0262	0.1694	0.03	0.0207
0.0	0.0	0.0	36016.4685	8346.2658	NaN	NaN	0.1881	0.7259	0.0202	0.026	0.1763	0.0306	0.021
0.0	0.0	0.0	36819.4685	10612.2658	NaN	NaN	0.2237	0.7168	0.021	0.0256	0.1837	0.0319	0.021
0.0	0.0	0.0	41772.4685	7996.2658	NaN	NaN	0.1607	0.7195	0.0211	0.0247	0.1817	0.0328	0.0202
0.0	0.0	0.0	39668.4685	10409.2658	NaN	NaN	0.2079	0.7287	0.022	0.0239	0.1726	0.0336	0.0193
0.0	0.0	0.0	35934.4685	9148.2658	NaN	NaN	0.2029	0.7754	0.0217	0.0213	0.1328	0.0324	0.0164
0.0	0.0	0.0	39790.4685	4496.2658	NaN	NaN	0.1015	0.7896	0.0217	0.0226	0.1174	0.0322	0.0165
0.0	0.0	0.0	36072.4685	5578.2658	NaN	NaN	0.1339	0.8136	0.0217	0.0216	0.0961	0.0313	0.0158
0.0	0.0	0.0	40336.4685	7760.2658	NaN	NaN	0.1613	0.8045	0.0224	0.0241	0.0997	0.0314	0.0179
0.0	0.0	0.0	44809.4685	5787.2658	NaN	NaN	0.1144	0.7891	0.0238	0.0244	0.1116	0.0325	0.0187
0.0	0.0	0.0	41741.4685	8040.2658	NaN	NaN	0.1615	0.7754	0.0255	0.0247	0.1208	0.0344	0.0193
0.0	0.0	0.0	43630.4685	5337.2658	NaN	NaN	0.109	0.7504	0.0264	0.0258	0.1397	0.0371	0.0207
0.0	0.0	0.0	37200.4685	12026.2658	NaN	NaN	0.2443	0.7365	0.0287	0.0259	0.1496	0.0382	0.0212
0.0	0.0	0.0	39657.4685	6641.2658	NaN	NaN	0.1434	0.7487	0.026	0.0256	0.1425	0.0366	0.0207
0.0	0.0	0.0	40592.4685	9967.2658	NaN	NaN	0.1971	0.7239	0.0272	0.0267	0.1627	0.037	0.0224
0.0	0.0	0.0	38257.4685	5115.2658	NaN	NaN	0.1179	0.7402	0.0259	0.0251	0.1523	0.036	0.0204
0.0	0.0	0.0	39324.4685	6051.2658	NaN	NaN	0.1334	0.765	0.0263	0.0244	0.1295	0.0347	0.0201
0.0	0.0	0.0	37100.4685	5495.2658	NaN	NaN	0.129	0.8529	0.0198	0.0208	0.0627	0.0284	0.0153
0.0	0.0	0.0	3607.4685	4049.2658	NaN	NaN	0.5289	0.8872	0.0204	0.0188	0.0356	0.0226	0.0153
0.0	0.0	0.0	1955.4685	2831.2658	NaN	NaN	0.5915	0.8864	0.021	0.0195	0.0308	0.0236	0.0187
0.0	0.0	0.0	249.4685	2352.2658	NaN	NaN	0.9041	0.8847	0.022	0.0198	0.0296	0.0242	0.0196
0.0	0.0	0.0	1145.4685	6075.2658	NaN	NaN	0.8414	0.8825	0.0217	0.0205	0.0308	0.0248	0.0198
0.0	0.0	0.0	1438.4685	497.2658	NaN	NaN	0.2569	0.8827	0.0215	0.0204	0.0319	0.0246	0.0189
0.0	0.0	0.0	3693.4685	3449.2658	NaN	NaN	0.4829	0.8816	0.0219	0.0206	0.0332	0.0247	0.0181
0.0	0.0	0.0	1683.4685	2255.2658	NaN	NaN	0.5726	0.8823	0.0222	0.0206	0.0311	0.0252	0.0186
0.0	0.0	0.0	640.4685	3698.2658	NaN	NaN	0.8524	0.8802	0.023	0.0213	0.0288	0.0266	0.0201
0.0	0.0	0.0	1069.4685	576.2658	NaN	NaN	0.3502	0.878	0.0235	0.0219	0.0282	0.0275	0.0209
0.0	0.0	0.0	945.4685	2647.2658	NaN	NaN	0.7368	0.8785	0.0235	0.0217	0.028	0.0276	0.0208
0.0	0.0	0.0	898.4685	4063.2658	NaN	NaN	0.8189	0.8786	0.0236	0.0213	0.0277	0.0279	0.0208
0.0	0.0	0.0	2061.4685	4292.2658	NaN	NaN	0.6756	0.878	0.0243	0.021	0.0277	0.0281	0.0209
0.0	0.0	0.0	418.4685	1536.2658	NaN	NaN	0.7859	0.8769	0.0253	0.0208	0.0281	0.0281	0.0209
0.0	0.0	0.0	297.4685	1886.2658	NaN	NaN	0.8638	0.8748	0.0258	0.021	0.0288	0.0285	0.021
0.0	0.0	0.0	-1052.5315	1688.2658	NaN	NaN	1.3	0.8736	0.0261	0.0211	0.0293	0.029	0.0209
0.0	0.0	0.0	1203.4685	3135.2658	NaN	NaN	0.7226	0.8723	0.0263	0.0213	0.0301	0.0295	0.0205
0.0	0.0	0.0	-534.5315	2501.2658	NaN	NaN	1.2718	0.8703	0.0268	0.0217	0.0308	0.0299	0.0205
0.0	0.0	0.0	224.4685	3730.2658	NaN	NaN	0.9432	0.8685	0.0271	0.0221	0.0314	0.0304	0.0206
0.0	0.0	0.0	507.4685	1944.2658	NaN	NaN	0.793	0.8679	0.0272	0.0222	0.0319	0.0306	0.0202
0.0	0.0	0.0	6520.4685	3216.2658	NaN	NaN	0.3303	0.8681	0.0259	0.0228	0.0332	0.0306	0.0194
0.0	0.0	0.0	18183.4685	918.2658	NaN	NaN	0.0481	0.8659	0.0249	0.0237	0.0367	0.0306	0.0182
0.0	0.0	0.0	41045.4685	5487.2658	NaN	NaN	0.1179	0.8605	0.0248	0.0247	0.0419	0.0314	0.0168
0.0	0.0	0.0	43496.4685	3020.2658	NaN	NaN	0.0649	0.8538	0.0252	0.0258	0.0465	0.0326	0.0161
0.0	0.0	0.0	42103.4685	4845.2658	NaN	NaN	0.1032	0.84	0.0263	0.0274	0.0553	0.0349	0.0161
0.0	0.0	0.0	41630.4685	2121.2658	NaN	NaN	0.0485	0.8034	0.0292	0.0301	0.0787	0.0411	0.0175
0.0	0.0	0.0	40743.4685	2797.2658	NaN	NaN	0.0642	0.7805	0.0301	0.0304	0.0969	0.0442	0.0178
0.0	0.0	0.0	45344.4685	2244.2658	NaN	NaN	0.0472	0.7532	0.0312	0.0315	0.1184	0.0471	0.0187
0.0	0.0	0.0	43046.4685	4029.2658	NaN	NaN	0.0856	0.7319	0.0323	0.0318	0.134	0.0508	0.0192
0.0	0.0	0.0	43959.4685	1616.2658	NaN	NaN	0.0355	0.7621	0.029	0.0288	0.1145	0.0474	0.0181
0.0	0.0	0.0	46217.4685	6459.2658	NaN	NaN	0.1226	0.763	0.0282	0.0292	0.113	0.0472	0.0194
0.0	0.0	0.0	42035.4685	3625.2658	NaN	NaN	0.0794	0.791	0.0263	0.0257	0.094	0.0442	0.0188
0.0	0.0	0.0	39903.4685	4386.2658	NaN	NaN	0.099	0.8055	0.0258	0.0242	0.0836	0.0417	0.0191
0.0	0.0	0.0	47561.4685	7616.2658	NaN	NaN	0.138	0.814	0.0258	0.0226	0.0783	0.04	0.0193
0.0	0.0	0.0	38390.4685	4803.2658	NaN	NaN	0.1112	0.8375	0.0245	0.0201	0.0633	0.0361	0.0185
0.0	0.0	0.0	40557.4685	3375.2658	NaN	NaN	0.0768	0.8479	0.0235	0.0198	0.0564	0.0336	0.0188
0.0	0.0	0.0	38338.4685	3954.2658	NaN	NaN	0.0935	0.847	0.0236	0.0198	0.0571	0.0332	0.0193
0.0	0.0	0.0	37497.4685	5657.2658	NaN	NaN	0.1311	0.8559	0.0227	0.0192	0.051	0.0317	0.0195
0.0	0.0	0.0	43221.4685	5083.2658	NaN	NaN	0.1052	0.8591	0.0225	0.0192	0.0479	0.0312	0.0201
0.0	0.0	0.0	40538.4685	4653.2658	NaN	NaN	0.103	0.8617	0.0226	0.0192	0.0452	0.0309	0.0204
0.0	0.0	0.0	39792.4685	3624.2658	NaN	NaN	0.0835	0.8634	0.0228	0.0189	0.0435	0.0306	0.0207
0.0	0.0	0.0	45798.4685	3574.2658	NaN	NaN	0.0724	0.8602	0.0236	0.0186	0.0459	0.031	0.0207
0.0	0.0	0.0	37449.4685	6384.2658	NaN	NaN	0.1456	0.8609	0.0238	0.0181	0.0459	0.0308	0.0205
0.0	0.0	0.0	38925.4685	1723.2658	NaN	NaN	0.0424	0.8635	0.0235	0.0181	0.0435	0.0306	0.0209
0.0	0.0	0.0	42200.4685	3215.2658	NaN	NaN	0.0708	0.8635	0.0233	0.0184	0.0427	0.0306	0.0215
0.0	0.0	0.0	42284.4685	6412.2658	NaN	NaN	0.1317	0.8648	0.023	0.0186	0.0409	0.0304	0.0222
0.0	0.0	0.0	39361.4685	2338.2658	NaN	NaN	0.0561	0.8655	0.0229	0.019	0.0397	0.0301	0.0229
0.0	0.0	0.0	40380.4685	4550.2658	NaN	NaN	0.1013	0.8658	0.0229	0.019	0.0394	0.0298	0.023
0.0	0.0	0.0	38391.4685	4210.2658	NaN	NaN	0.0988	0.8666	0.023	0.0191	0.039	0.0293	0.023
0.0	0.0	0.0	40887.4685	1589.2658	NaN	NaN	0.0374	0.8663	0.0233	0.0193	0.0389	0.0292	0.023
0.0	0.0	0.0	38023.4685	3479.2658	NaN	NaN	0.0838	0.8658	0.0234	0.0193	0.04	0.029	0.0226
0.0	0.0	0.0	39066.4685	2318.2658	NaN	NaN	0.056	0.8655	0.0237	0.0191	0.0403	0.029	0.0223
0.0	0.0	0.0	38655.4685	3330.2658	NaN	NaN	0.0793	0.8648	0.024	0.0189	0.041	0.0289	0.0223
0.0	0.0	0.0	41277.4685	2806.2658	NaN	NaN	0.0637	0.8632	0.0244	0.0189	0.0419	0.0291	0.0225
0.0	0.0	0.0	38517.4685	3538.2658	NaN	NaN	0.0841	0.8613	0.0246	0.0189	0.0433	0.0292	0.0227
0.0	0.0	0.0	40720.4685	2244.2658	NaN	NaN	0.0522	0.8606	0.0246	0.0188	0.0438	0.0294	0.0227
0.0	0.0	0.0	40750.4685	4550.2658	NaN	NaN	0.1004	0.8581	0.0249	0.0189	0.0449	0.0302	0.023
0.0	0.0	0.0	41257.4685	7217.2658	NaN	NaN	0.1489	0.8565	0.025	0.0191	0.0452	0.0309	0.0234
0.0	0.0	0.0	33763.4685	2234.2658	NaN	NaN	0.0621	0.8561	0.0249	0.0193	0.0447	0.0312	0.0238
0.0	0.0	0.0	41402.4685	3340.2658	NaN	NaN	0.0747	0.8548	0.0252	0.0193	0.0449	0.0316	0.0241
0.0	0.0	0.0	39080.4685	139.2658	NaN	NaN	0.0036	0.852	0.0256	0.0195	0.0461	0.0324	0.0244
0.0	0.0	0.0	34180.4685	5139.2658	NaN	NaN	0.1307	0.85	0.026	0.0195	0.0469	0.0331	0.0246
0.0	0.0	0.0	34188.4685	4716.2658	NaN	NaN	0.1212	0.8443	0.0267	0.0199	0.05	0.0343	0.0248
0.0	0.0	0.0	36918.4685	1443.2658	NaN	NaN	0.0376	0.8436	0.0268	0.0198	0.0502	0.0346	0.0249
0.0	0.0	0.0	46927.4685	3571.2658	NaN	NaN	0.0707	0.8432	0.0269	0.0198	0.05	0.0348	0.0252
0.0	0.0	0.0	43594.4685	3191.2658	NaN	NaN	0.0682	0.8416	0.0272	0.02	0.0505	0.0353	0.0253
0.0	0.0	0.0	36471.4685	4618.2658	NaN	NaN	0.1124	0.8423	0.0272	0.02	0.05	0.0351	0.0254
0.0	0.0	0.0	40824.4685	3483.2658	NaN	NaN	0.0786	0.8407	0.0274	0.0201	0.051	0.0354	0.0253
0.0	0.0	0.0	47281.4685	5534.2658	NaN	NaN	0.1048	0.8398	0.0278	0.0201	0.0516	0.0356	0.0251
0.0	0.0	0.0	40989.4685	4116.2658	NaN	NaN	0.0913	0.8417	0.0276	0.0198	0.0506	0.0353	0.025
0.0	0.0	0.0	34798.4685	2608.2658	NaN	NaN	0.0697	0.8398	0.0282	0.0199	0.0518	0.0355	0.0248
0.0	0.0	0.0	38688.4685	6060.2658	NaN	NaN	0.1354	0.8381	0.0285	0.0197	0.0536	0.0357	0.0244
0.0	0.0	0.0	30737.4685	4103.2658	NaN	NaN	0.1178	0.8368	0.0289	0.0194	0.0545	0.036	0.0244
0.0	0.0	0.0	38731.4685	4344.2658	NaN	NaN	0.1009	0.837	0.0291	0.0191	0.055	0.0357	0.0241
0.0	0.0	0.0	36964.4685	3406.2658	NaN	NaN	0.0844	0.8341	0.0297	0.0191	0.0574	0.0358	0.0239
0.0	0.0	0.0	39339.4685	5962.2658	NaN	NaN	0.1316	0.8352	0.03	0.0189	0.0566	0.0355	0.0238
0.0	0.0	0.0	36555.4685	5384.2658	NaN	NaN	0.1284	0.8345	0.0301	0.0189	0.0577	0.0351	0.0236
0.0	0.0	0.0	35934.4685	3132.2658	NaN	NaN	0.0802	0.8358	0.0304	0.0187	0.0571	0.0347	0.0233
0.0	0.0	0.0	37815.4685	3759.2658	NaN	NaN	0.0904	0.8366	0.0304	0.0187	0.0574	0.0339	0.0229
0.0	0.0	0.0	34341.4685	-648.7342	NaN	NaN	-0.0193	0.8343	0.0309	0.0188	0.0597	0.0336	0.0228
0.0	0.0	0.0	42902.4685	6382.2658	NaN	NaN	0.1295	0.8342	0.0311	0.0186	0.0609	0.033	0.0223
0.0	0.0	0.0	39566.4685	3037.2658	NaN	NaN	0.0713	0.8307	0.032	0.0189	0.0634	0.0326	0.0223
0.0	0.0	0.0	41914.4685	2588.2658	NaN	NaN	0.0582	0.8361	0.031	0.0188	0.0609	0.0314	0.0218
0.0	0.0	0.0	39012.4685	5230.2658	NaN	NaN	0.1182	0.8287	0.032	0.0194	0.0667	0.031	0.022
0.0	0.0	0.0	40765.4685	5131.2658	NaN	NaN	0.1118	0.8244	0.0327	0.0198	0.0698	0.031	0.0223
0.0	0.0	0.0	41525.4685	4111.2658	NaN	NaN	0.0901	0.8234	0.032	0.0202	0.0719	0.0303	0.0223
0.0	0.0	0.0	39625.4685	3383.2658	NaN	NaN	0.0787	0.8165	0.0327	0.0208	0.0767	0.0304	0.0228
0.0	0.0	0.0	41383.4685	1210.2658	NaN	NaN	0.0284	0.8197	0.0318	0.0206	0.0751	0.0301	0.0226
0.0	0.0	0.0	37973.4685	4209.2658	NaN	NaN	0.0998	0.8143	0.0326	0.021	0.0785	0.0304	0.0232
0.0	0.0	0.0	38511.4685	2347.2658	NaN	NaN	0.0574	0.8167	0.0321	0.0207	0.0772	0.0304	0.023
0.0	0.0	0.0	37132.4685	5709.2658	NaN	NaN	0.1333	0.8137	0.0325	0.0208	0.0789	0.0306	0.0234
0.0	0.0	0.0	38945.4685	4129.2658	NaN	NaN	0.0959	0.8157	0.0324	0.0205	0.0775	0.0307	0.0233
0.0	0.0	0.0	40104.4685	3175.2658	NaN	NaN	0.0734	0.8183	0.0322	0.0203	0.075	0.0308	0.0234
0.0	0.0	0.0	43218.4685	5774.2658	NaN	NaN	0.1179	0.8219	0.0319	0.0201	0.0718	0.0309	0.0233
0.0	0.0	0.0	38423.4685	-301.7342	NaN	NaN	-0.0079	0.8264	0.0313	0.02	0.0682	0.0308	0.0233
0.0	0.0	0.0	37615.4685	5256.2658	NaN	NaN	0.1226	0.8293	0.0311	0.0198	0.0658	0.0308	0.0232
0.0	0.0	0.0	39196.4685	5772.2658	NaN	NaN	0.1284	0.8292	0.0313	0.0197	0.0659	0.0307	0.0231
0.0	0.0	0.0	36630.4685	4754.2658	NaN	NaN	0.1149	0.8307	0.0315	0.0194	0.0647	0.0308	0.023
0.0	0.0	0.0	40998.4685	5006.2658	NaN	NaN	0.1088	0.8338	0.0311	0.019	0.0632	0.0305	0.0225
0.0	0.0	0.0	37815.4685	4096.2658	NaN	NaN	0.0977	0.8312	0.0321	0.019	0.0642	0.0308	0.0226
0.0	0.0	0.0	37593.4685	923.2658	NaN	NaN	0.024	0.8371	0.0312	0.0187	0.0604	0.0305	0.0221
0.0	0.0	0.0	30487.4685	3667.2658	NaN	NaN	0.1074	0.8365	0.0314	0.0187	0.0609	0.0305	0.022
0.0	0.0	0.0	32394.4685	1174.2658	NaN	NaN	0.035	0.838	0.0312	0.0186	0.0602	0.0303	0.0217
0.0	0.0	0.0	28250.4685	4217.2658	NaN	NaN	0.1299	0.8384	0.0309	0.0185	0.0604	0.0302	0.0217
0.0	0.0	0.0	32679.4685	3568.2658	NaN	NaN	0.0984	0.8356	0.031	0.0183	0.0633	0.0304	0.0215
0.0	0.0	0.0	31235.4685	3867.2658	NaN	NaN	0.1102	0.8288	0.0318	0.0183	0.0683	0.0311	0.0218
0.0	0.0	0.0	33650.4685	4595.2658	NaN	NaN	0.1202	0.8287	0.0316	0.0177	0.0698	0.0309	0.0214
0.0	0.0	0.0	40335.4685	3110.2658	NaN	NaN	0.0716	0.8207	0.0326	0.0179	0.0761	0.0314	0.0213
0.0	0.0	0.0	35328.4685	2294.2658	NaN	NaN	0.061	0.822	0.0323	0.0175	0.0763	0.031	0.021
0.0	0.0	0.0	36157.4685	6322.2658	NaN	NaN	0.1488	0.817	0.0325	0.0174	0.0821	0.0307	0.0203
0.0	0.0	0.0	31615.4685	3390.2658	NaN	NaN	0.0968	0.8019	0.035	0.0176	0.0933	0.0317	0.0204
0.0	0.0	0.0	33801.4685	6652.2658	NaN	NaN	0.1644	0.8101	0.0335	0.017	0.089	0.0308	0.0196
0.0	0.0	0.0	36292.4685	1601.2658	NaN	NaN	0.0423	0.8003	0.0346	0.0175	0.0966	0.0312	0.0198
0.0	0.0	0.0	31850.4685	816.2658	NaN	NaN	0.025	0.8015	0.0342	0.0174	0.0965	0.0309	0.0195
0.0	0.0	0.0	30680.4685	3815.2658	NaN	NaN	0.1106	0.7974	0.0339	0.0176	0.1011	0.0305	0.0195
0.0	0.0	0.0	35599.4685	1299.2658	NaN	NaN	0.0352	0.7842	0.0355	0.0179	0.1113	0.0313	0.0198
0.0	0.0	0.0	28189.4685	3653.2658	NaN	NaN	0.1147	0.7784	0.0357	0.0179	0.1172	0.031	0.0198
0.0	0.0	0.0	34739.4685	3606.2658	NaN	NaN	0.094	0.7621	0.0367	0.0183	0.1315	0.0313	0.0201
0.0	0.0	0.0	35385.4685	6941.2658	NaN	NaN	0.164	0.736	0.0387	0.0191	0.1531	0.0321	0.021
0.0	0.0	0.0	34274.4685	7911.2658	NaN	NaN	0.1875	0.7256	0.0384	0.0195	0.163	0.032	0.0216
0.0	0.0	0.0	32448.4685	3939.2658	NaN	NaN	0.1083	0.712	0.0382	0.02	0.1752	0.0322	0.0223
0.0	0.0	0.0	35327.4685	3165.2658	NaN	NaN	0.0822	0.7101	0.0378	0.0198	0.178	0.032	0.0223
0.0	0.0	0.0	37013.4685	2198.2658	NaN	NaN	0.0561	0.7028	0.0379	0.0202	0.1844	0.0319	0.0228
0.0	0.0	0.0	33142.4685	4369.2658	NaN	NaN	0.1165	0.7018	0.0371	0.0201	0.1873	0.0311	0.0227
0.0	0.0	0.0	38749.4685	3289.2658	NaN	NaN	0.0782	0.6855	0.0373	0.0207	0.2025	0.0308	0.0232
0.0	0.0	0.0	37537.4685	4057.2658	NaN	NaN	0.0975	0.678	0.0375	0.0207	0.2098	0.0306	0.0234
0.0	0.0	0.0	37350.4685	4422.2658	NaN	NaN	0.1059	0.6761	0.0372	0.0206	0.2125	0.03	0.0235
0.0	0.0	0.0	33221.4685	2690.2658	NaN	NaN	0.0749	0.6667	0.0375	0.0209	0.2209	0.0301	0.0239
0.0	0.0	0.0	33198.4685	3175.2658	NaN	NaN	0.0873	0.6682	0.0373	0.0208	0.2198	0.0298	0.0241
0.0	0.0	0.0	38243.4685	3394.2658	NaN	NaN	0.0815	0.671	0.0368	0.0206	0.2178	0.0297	0.0242
0.0	0.0	0.0	32066.4685	5994.2658	NaN	NaN	0.1575	0.6723	0.0368	0.0206	0.2162	0.0296	0.0245
0.0	0.0	0.0	33621.4685	5205.2658	NaN	NaN	0.1341	0.6834	0.0362	0.02	0.207	0.0292	0.0242
0.0	0.0	0.0	35628.4685	2895.2658	NaN	NaN	0.0752	0.6906	0.0363	0.0198	0.2001	0.0292	0.0241
0.0	0.0	0.0	42044.4685	3104.2658	NaN	NaN	0.0688	0.7048	0.0362	0.0191	0.1871	0.0292	0.0235
0.0	0.0	0.0	32180.4685	5187.2658	NaN	NaN	0.1388	0.7185	0.036	0.0185	0.1751	0.0291	0.0228
0.0	0.0	0.0	33849.4685	5097.2658	NaN	NaN	0.1309	0.7282	0.0363	0.0179	0.166	0.0292	0.0223
0.0	0.0	0.0	30273.4685	5489.2658	NaN	NaN	0.1535	0.7365	0.0368	0.0176	0.1571	0.0298	0.0221
0.0	0.0	0.0	33378.4685	2233.2658	NaN	NaN	0.0627	0.7576	0.0358	0.0166	0.1391	0.0298	0.021
0.0	0.0	0.0	39085.4685	3456.2658	NaN	NaN	0.0812	0.7581	0.0368	0.0165	0.1375	0.03	0.0211
0.0	0.0	0.0	35912.4685	3910.2658	NaN	NaN	0.0982	0.7629	0.037	0.0162	0.133	0.03	0.0209
0.0	0.0	0.0	34111.4685	4447.2658	NaN	NaN	0.1153	0.771	0.0364	0.0162	0.1255	0.0302	0.0208
0.0	0.0	0.0	28487.4685	1473.2658	NaN	NaN	0.0492	0.782	0.0354	0.016	0.1162	0.03	0.0204
0.0	0.0	0.0	27646.4685	3972.2658	NaN	NaN	0.1256	0.788	0.035	0.0159	0.1106	0.03	0.0205
0.0	0.0	0.0	35977.4685	3838.2658	NaN	NaN	0.0964	0.7909	0.0345	0.0157	0.1088	0.0298	0.0204
0.0	0.0	0.0	33874.4685	8062.2658	NaN	NaN	0.1922	0.7834	0.0356	0.016	0.1135	0.0304	0.0211
0.0	0.0	0.0	34808.4685	3171.2658	NaN	NaN	0.0835	0.7925	0.0338	0.0157	0.1069	0.0302	0.0209
0.0	0.0	0.0	32336.4685	2464.2658	NaN	NaN	0.0708	0.7907	0.0342	0.0159	0.1069	0.0309	0.0214
0.0	0.0	0.0	35340.4685	935.2658	NaN	NaN	0.0258	0.7964	0.0334	0.0156	0.1019	0.0312	0.0215
0.0	0.0	0.0	26702.4685	5180.2658	NaN	NaN	0.1625	0.7914	0.0341	0.0158	0.1046	0.032	0.0222
0.0	0.0	0.0	32469.4685	4351.2658	NaN	NaN	0.1182	0.7921	0.0337	0.0155	0.1039	0.0324	0.0224
0.0	0.0	0.0	32739.4685	4934.2658	NaN	NaN	0.131	0.7877	0.0342	0.0158	0.1054	0.0337	0.0232
0.0	0.0	0.0	35220.4685	1421.2658	NaN	NaN	0.0388	0.801	0.0325	0.0152	0.0946	0.0338	0.0228
0.0	0.0	0.0	31507.4685	1231.2658	NaN	NaN	0.0376	0.8017	0.0328	0.0152	0.0924	0.0346	0.0233
0.0	0.0	0.0	35620.4685	5445.2658	NaN	NaN	0.1326	0.8075	0.0324	0.0148	0.0873	0.0348	0.0233
0.0	0.0	0.0	33761.4685	5738.2658	NaN	NaN	0.1453	0.8055	0.0331	0.0151	0.0865	0.036	0.0238
0.0	0.0	0.0	31044.4685	4645.2658	NaN	NaN	0.1302	0.8147	0.0321	0.0148	0.0787	0.0362	0.0234
0.0	0.0	0.0	29274.4685	5731.2658	NaN	NaN	0.1637	0.8137	0.0326	0.0149	0.0784	0.0368	0.0237
0.0	0.0	0.0	28229.4685	4591.2658	NaN	NaN	0.1399	0.8145	0.0331	0.015	0.0761	0.0377	0.0236
0.0	0.0	0.0	31510.4685	1576.2658	NaN	NaN	0.0476	0.8184	0.0329	0.0149	0.072	0.0385	0.0232
0.0	0.0	0.0	35577.4685	2841.2658	NaN	NaN	0.074	0.8183	0.0333	0.0149	0.071	0.0395	0.023
0.0	0.0	0.0	33341.4685	4792.2658	NaN	NaN	0.1257	0.8184	0.0337	0.0149	0.0694	0.0406	0.0229
0.0	0.0	0.0	27630.4685	3398.2658	NaN	NaN	0.1095	0.819	0.0339	0.015	0.0676	0.0418	0.0228
0.0	0.0	0.0	29290.4685	2877.2658	NaN	NaN	0.0894	0.8179	0.0343	0.0151	0.067	0.0429	0.0227
0.0	0.0	0.0	28674.4685	3275.2658	NaN	NaN	0.1025	0.8164	0.0349	0.0154	0.0666	0.0443	0.0225
0.0	0.0	0.0	30818.4685	1810.2658	NaN	NaN	0.0555	0.8191	0.0344	0.0154	0.0639	0.045	0.0222
0.0	0.0	0.0	33304.4685	1422.2658	NaN	NaN	0.041	0.8169	0.0346	0.0155	0.0655	0.0453	0.0222
0.0	0.0	0.0	33417.4685	4628.2658	NaN	NaN	0.1217	0.8147	0.0349	0.0158	0.0664	0.0457	0.0224
0.0	0.0	0.0	31973.4685	3874.2658	NaN	NaN	0.1081	0.8162	0.0345	0.0159	0.0657	0.0455	0.0222
0.0	0.0	0.0	34087.4685	2382.2658	NaN	NaN	0.0653	0.8157	0.0345	0.0159	0.0662	0.0454	0.0224
0.0	0.0	0.0	29268.4685	1287.2658	NaN	NaN	0.0421	0.8151	0.0345	0.016	0.0662	0.0455	0.0227
0.0	0.0	0.0	33457.4685	3006.2658	NaN	NaN	0.0824	0.8174	0.0342	0.0159	0.0643	0.045	0.0231
0.0	0.0	0.0	40465.4685	716.2658	NaN	NaN	0.0174	0.8177	0.0342	0.0159	0.0638	0.0449	0.0235
0.0	0.0	0.0	35236.4685	3967.2658	NaN	NaN	0.1012	0.8193	0.0339	0.0159	0.0626	0.0443	0.024
0.0	0.0	0.0	37415.4685	2108.2658	NaN	NaN	0.0533	0.8204	0.0336	0.0157	0.0619	0.0439	0.0245
0.0	0.0	0.0	35467.4685	4926.2658	NaN	NaN	0.122	0.8189	0.0337	0.0158	0.0625	0.0439	0.0252
0.0	0.0	0.0	38754.4685	1575.2658	NaN	NaN	0.0391	0.823	0.0333	0.0155	0.0594	0.0436	0.0252
0.0	0.0	0.0	43469.4685	2440.2658	NaN	NaN	0.0532	0.825	0.0327	0.0153	0.0581	0.0433	0.0255
0.0	0.0	0.0	36998.4685	-820.7342	NaN	NaN	-0.0227	0.8266	0.0323	0.0152	0.0569	0.0433	0.0257
0.0	0.0	0.0	35762.4685	4063.2658	NaN	NaN	0.102	0.8273	0.0319	0.0152	0.0564	0.0432	0.026
0.0	0.0	0.0	40265.4685	5031.2658	NaN	NaN	0.1111	0.8255	0.0321	0.0153	0.0573	0.0435	0.0263
0.0	0.0	0.0	36703.4685	2499.2658	NaN	NaN	0.0638	0.8276	0.0319	0.0154	0.0556	0.0433	0.0261
0.0	0.0	0.0	38451.4685	2106.2658	NaN	NaN	0.0519	0.8309	0.0312	0.0153	0.0542	0.0424	0.0259
0.0	0.0	0.0	34309.4685	4011.2658	NaN	NaN	0.1047	0.8281	0.0318	0.0155	0.0557	0.0426	0.0264
0.0	0.0	0.0	36046.4685	3540.2658	NaN	NaN	0.0894	0.8306	0.0314	0.0157	0.0539	0.0423	0.0262
0.0	0.0	0.0	40919.4685	3345.2658	NaN	NaN	0.0756	0.8311	0.0309	0.0158	0.0539	0.042	0.0263
0.0	0.0	0.0	42381.4685	2876.2658	NaN	NaN	0.0636	0.8308	0.0311	0.0159	0.0536	0.0421	0.0266
0.0	0.0	0.0	31204.4685	5121.2658	NaN	NaN	0.141	0.8327	0.0306	0.0161	0.052	0.042	0.0266
0.0	0.0	0.0	38157.4685	3159.2658	NaN	NaN	0.0765	0.8347	0.0302	0.016	0.0505	0.0419	0.0267
0.0	0.0	0.0	36928.4685	2420.2658	NaN	NaN	0.0615	0.8347	0.03	0.0163	0.0497	0.0423	0.027
0.0	0.0	0.0	34147.4685	3349.2658	NaN	NaN	0.0893	0.8379	0.0294	0.0162	0.0477	0.042	0.0268
0.0	0.0	0.0	39190.4685	5410.2658	NaN	NaN	0.1213	0.8376	0.0294	0.0163	0.0476	0.0422	0.0269
0.0	0.0	0.0	32125.4685	4176.2658	NaN	NaN	0.115	0.8384	0.0291	0.0165	0.0465	0.0423	0.0272
0.0	0.0	0.0	37780.4685	2298.2658	NaN	NaN	0.0573	0.8407	0.0284	0.0166	0.0451	0.042	0.0272
0.0	0.0	0.0	38324.4685	2617.2658	NaN	NaN	0.0639	0.8399	0.0284	0.0166	0.0454	0.0421	0.0275
0.0	0.0	0.0	43155.4685	2411.2658	NaN	NaN	0.0529	0.8412	0.0283	0.0167	0.0445	0.0417	0.0276
0.0	0.0	0.0	41222.4685	2286.2658	NaN	NaN	0.0525	0.8413	0.0283	0.0167	0.0446	0.0415	0.0276
0.0	0.0	0.0	40573.4685	3392.2658	NaN	NaN	0.0772	0.8424	0.0283	0.0167	0.0442	0.0411	0.0273
0.0	0.0	0.0	41624.4685	5981.2658	NaN	NaN	0.1256	0.8436	0.0285	0.0168	0.0438	0.0405	0.0268
0.0	0.0	0.0	41144.4685	3593.2658	NaN	NaN	0.0803	0.8452	0.0284	0.0169	0.0433	0.04	0.0262
0.0	0.0	0.0	38657.4685	7677.2658	NaN	NaN	0.1657	0.8464	0.0286	0.0171	0.043	0.0393	0.0256
0.0	0.0	0.0	39149.4685	3815.2658	NaN	NaN	0.0888	0.8479	0.0289	0.0173	0.0424	0.0385	0.025
0.0	0.0	0.0	38264.4685	3238.2658	NaN	NaN	0.078	0.8491	0.0287	0.0176	0.0423	0.0377	0.0246
0.0	0.0	0.0	47514.4685	2790.2658	NaN	NaN	0.0555	0.849	0.0287	0.0178	0.0429	0.0373	0.0243
0.0	0.0	0.0	39089.4685	680.2658	NaN	NaN	0.0171	0.8479	0.0287	0.0179	0.0439	0.0373	0.0243
0.0	0.0	0.0	41749.4685	2747.2658	NaN	NaN	0.0617	0.8474	0.0287	0.0178	0.0446	0.0372	0.0242
0.0	0.0	0.0	39399.4685	3563.2658	NaN	NaN	0.0829	0.8439	0.0292	0.0179	0.0467	0.0379	0.0245
0.0	0.0	0.0	33413.4685	1114.2658	NaN	NaN	0.0323	0.8436	0.0292	0.018	0.0466	0.0379	0.0247
0.0	0.0	0.0	32614.4685	135.2658	NaN	NaN	0.0041	0.8438	0.0291	0.0178	0.047	0.0378	0.0245
0.0	0.0	0.0	38909.4685	2372.2658	NaN	NaN	0.0575	0.8433	0.0292	0.0176	0.0476	0.0379	0.0245
0.0	0.0	0.0	34823.4685	4917.2658	NaN	NaN	0.1237	0.8421	0.0293	0.0176	0.0483	0.038	0.0246
0.0	0.0	0.0	34891.4685	5361.2658	NaN	NaN	0.1332	0.8425	0.029	0.0173	0.0487	0.0379	0.0246
0.0	0.0	0.0	33938.4685	4441.2658	NaN	NaN	0.1157	0.8396	0.0296	0.0173	0.0501	0.0384	0.0249
0.0	0.0	0.0	39068.4685	2098.2658	NaN	NaN	0.051	0.841	0.0293	0.0172	0.049	0.0384	0.0251
0.0	0.0	0.0	38137.4685	4378.2658	NaN	NaN	0.103	0.8394	0.0294	0.0171	0.05	0.0388	0.0255
0.0	0.0	0.0	40438.4685	5427.2658	NaN	NaN	0.1183	0.8392	0.0293	0.0168	0.0503	0.0388	0.0256
0.0	0.0	0.0	34297.4685	6612.2658	NaN	NaN	0.1616	0.8359	0.0297	0.0167	0.0524	0.0393	0.0259
0.0	0.0	0.0	39669.4685	3907.2658	NaN	NaN	0.0897	0.8358	0.0297	0.0165	0.0526	0.0395	0.0259
0.0	0.0	0.0	37777.4685	2194.2658	NaN	NaN	0.0549	0.8338	0.0301	0.0164	0.0535	0.0401	0.0261
0.0	0.0	0.0	40343.4685	418.2658	NaN	NaN	0.0103	0.8349	0.03	0.0161	0.053	0.0401	0.0259
0.0	0.0	0.0	36134.4685	727.2658	NaN	NaN	0.0197	0.8332	0.0303	0.0159	0.0545	0.0402	0.0258
0.0	0.0	0.0	41093.4685	3716.2658	NaN	NaN	0.0829	0.8324	0.0308	0.0156	0.0556	0.04	0.0256
0.0	0.0	0.0	34855.4685	2590.2658	NaN	NaN	0.0692	0.8279	0.0318	0.0155	0.0587	0.0403	0.0259
0.0	0.0	0.0	35109.4685	1784.2658	NaN	NaN	0.0484	0.8281	0.0319	0.0152	0.0592	0.0399	0.0257
0.0	0.0	0.0	37522.4685	3283.2658	NaN	NaN	0.0805	0.8238	0.0327	0.0151	0.0622	0.0401	0.0261
0.0	0.0	0.0	37736.4685	477.2658	NaN	NaN	0.0125	0.8232	0.0331	0.0151	0.062	0.0404	0.0262
0.0	0.0	0.0	37605.4685	3510.2658	NaN	NaN	0.0854	0.8257	0.0323	0.0148	0.0614	0.0396	0.026
0.0	0.0	0.0	37636.4685	2908.2658	NaN	NaN	0.0717	0.8191	0.034	0.0149	0.0655	0.04	0.0265
0.0	0.0	0.0	38101.4685	3417.2658	NaN	NaN	0.0823	0.8221	0.0334	0.0145	0.0644	0.0394	0.0262
0.0	0.0	0.0	35003.4685	3217.2658	NaN	NaN	0.0842	0.815	0.0348	0.0148	0.0687	0.0398	0.0269
0.0	0.0	0.0	36547.4685	4266.2658	NaN	NaN	0.1045	0.8173	0.0345	0.0147	0.0674	0.0395	0.0267
0.0	0.0	0.0	35459.4685	2134.2658	NaN	NaN	0.0568	0.8129	0.0355	0.0149	0.0694	0.04	0.0273
0.0	0.0	0.0	44982.4685	3330.2658	NaN	NaN	0.0689	0.8178	0.035	0.0149	0.0653	0.04	0.027
0.0	0.0	0.0	33575.4685	4158.2658	NaN	NaN	0.1102	0.818	0.0338	0.0144	0.0678	0.0387	0.0273
0.0	0.0	0.0	39730.4685	6130.2658	NaN	NaN	0.1337	0.8021	0.0374	0.0144	0.0789	0.0389	0.0283
0.0	0.0	0.0	37454.4685	6114.2658	NaN	NaN	0.1403	0.7972	0.0385	0.0142	0.082	0.0394	0.0286
0.0	0.0	0.0	35929.4685	4357.2658	NaN	NaN	0.1082	0.7946	0.04	0.0144	0.082	0.0405	0.0285
0.0	0.0	0.0	23448.4685	6053.2658	NaN	NaN	0.2052	0.8008	0.0394	0.0148	0.0753	0.0418	0.0279
0.0	0.0	0.0	14544.4685	2681.2658	NaN	NaN	0.1557	0.8214	0.0363	0.015	0.0602	0.041	0.0262
0.0	0.0	0.0	41397.4685	2216.2658	NaN	NaN	0.0508	0.8337	0.0337	0.0144	0.0548	0.0384	0.0249
0.0	0.0	0.0	24292.4685	2655.2658	NaN	NaN	0.0985	0.8149	0.0376	0.0154	0.067	0.039	0.0262
0.0	0.0	0.0	36718.4685	2629.2658	NaN	NaN	0.0668	0.8212	0.0366	0.0139	0.0649	0.0386	0.0249
0.0	0.0	0.0	38503.4685	7930.2658	NaN	NaN	0.1708	0.7941	0.0427	0.0146	0.0818	0.0395	0.0274
0.0	0.0	0.0	34019.4685	4765.2658	NaN	NaN	0.1229	0.8003	0.0426	0.0146	0.0755	0.0405	0.0265
0.0	0.0	0.0	33703.4685	7247.2658	NaN	NaN	0.177	0.8059	0.0416	0.014	0.0724	0.0406	0.0257
0.0	0.0	0.0	32701.4685	3832.2658	NaN	NaN	0.1049	0.8011	0.0436	0.0143	0.0744	0.0403	0.0263
0.0	0.0	0.0	43913.4685	2782.2658	NaN	NaN	0.0596	0.8068	0.0422	0.0142	0.0709	0.0399	0.026
0.0	0.0	0.0	33262.4685	3686.2658	NaN	NaN	0.0998	0.8031	0.0429	0.0143	0.0731	0.0397	0.0268
0.0	0.0	0.0	37015.4685	3638.2658	NaN	NaN	0.0895	0.8048	0.0424	0.0141	0.0722	0.0389	0.0275
0.0	0.0	0.0	31961.4685	-848.7342	NaN	NaN	-0.0273	0.7924	0.0444	0.0145	0.0798	0.0386	0.0302
0.0	0.0	0.0	36951.4685	7554.2658	NaN	NaN	0.1697	0.7884	0.0455	0.0145	0.0816	0.0381	0.032
0.0	0.0	0.0	39400.4685	4598.2658	NaN	NaN	0.1045	0.7807	0.0463	0.0148	0.0856	0.0383	0.0343
0.0	0.0	0.0	37202.4685	3633.2658	NaN	NaN	0.089	0.7818	0.046	0.0145	0.0839	0.0388	0.0349
0.0	0.0	0.0	33218.4685	4467.2658	NaN	NaN	0.1185	0.782	0.0451	0.0144	0.084	0.0391	0.0355
0.0	0.0	0.0	39706.4685	1312.2658	NaN	NaN	0.032	0.7816	0.0451	0.0144	0.0838	0.039	0.0362
0.0	0.0	0.0	39267.4685	4464.2658	NaN	NaN	0.1021	0.7791	0.0448	0.0145	0.0855	0.0391	0.037
0.0	0.0	0.0	38814.4685	3435.2658	NaN	NaN	0.0813	0.7751	0.0443	0.015	0.0886	0.0388	0.0382
0.0	0.0	0.0	34646.4685	1416.2658	NaN	NaN	0.0393	0.7636	0.0433	0.0163	0.0972	0.0385	0.0411
0.0	0.0	0.0	36121.4685	4040.2658	NaN	NaN	0.1006	0.7521	0.0422	0.0175	0.107	0.0379	0.0432
0.0	0.0	0.0	38054.4685	5418.2658	NaN	NaN	0.1246	0.7479	0.0414	0.0176	0.1125	0.0379	0.0426
0.0	0.0	0.0	37998.4685	3143.2658	NaN	NaN	0.0764	0.7574	0.041	0.0165	0.1076	0.0383	0.0392
0.0	0.0	0.0	36687.4685	2488.2658	NaN	NaN	0.0635	0.7601	0.0413	0.0161	0.1061	0.0389	0.0375
0.0	0.0	0.0	34087.4685	4458.2658	NaN	NaN	0.1157	0.7635	0.042	0.0158	0.1034	0.0395	0.0358
0.0	0.0	0.0	42251.4685	2607.2658	NaN	NaN	0.0581	0.7689	0.0421	0.0153	0.0998	0.0401	0.0338
0.0	0.0	0.0	33031.4685	2888.2658	NaN	NaN	0.0804	0.7631	0.0431	0.0154	0.1035	0.0416	0.0334
0.0	0.0	0.0	38238.4685	2026.2658	NaN	NaN	0.0503	0.7736	0.0418	0.0145	0.0975	0.0419	0.0307
0.0	0.0	0.0	35184.4685	2381.2658	NaN	NaN	0.0634	0.7668	0.0428	0.0148	0.1023	0.0426	0.0307
0.0	0.0	0.0	40910.4685	1751.2658	NaN	NaN	0.0411	0.7711	0.0419	0.0144	0.1012	0.0423	0.029
0.0	0.0	0.0	38408.4685	5237.2658	NaN	NaN	0.12	0.7635	0.0422	0.0147	0.1073	0.043	0.0293
0.0	0.0	0.0	41794.4685	3719.2658	NaN	NaN	0.0817	0.7659	0.0421	0.0144	0.1065	0.0424	0.0285
0.0	0.0	0.0	35377.4685	1783.2658	NaN	NaN	0.048	0.7657	0.0417	0.0143	0.1072	0.0427	0.0284
0.0	0.0	0.0	36453.4685	6799.2658	NaN	NaN	0.1572	0.7589	0.0426	0.0146	0.1131	0.0424	0.0285
0.0	0.0	0.0	37895.4685	2636.2658	NaN	NaN	0.065	0.7583	0.0426	0.0146	0.1138	0.0426	0.0283
0.0	0.0	0.0	37922.4685	4229.2658	NaN	NaN	0.1003	0.7587	0.0423	0.0145	0.1144	0.0425	0.0276
0.0	0.0	0.0	38817.4685	6193.2658	NaN	NaN	0.1376	0.7573	0.0424	0.0145	0.1157	0.0427	0.0274
0.0	0.0	0.0	33989.4685	1330.2658	NaN	NaN	0.0377	0.7635	0.0418	0.0143	0.112	0.0422	0.0261
0.0	0.0	0.0	39365.4685	1383.2658	NaN	NaN	0.0339	0.7655	0.0416	0.0143	0.112	0.0413	0.0253
0.0	0.0	0.0	33636.4685	2235.2658	NaN	NaN	0.0623	0.75	0.0431	0.0152	0.1239	0.0416	0.0261
0.0	0.0	0.0	37840.4685	4032.2658	NaN	NaN	0.0963	0.7488	0.0428	0.0152	0.1263	0.0409	0.0259
0.0	0.0	0.0	39511.4685	3908.2658	NaN	NaN	0.09	0.7399	0.0435	0.0156	0.133	0.0412	0.0267
0.0	0.0	0.0	32984.4685	2095.2658	NaN	NaN	0.0597	0.7368	0.0437	0.0157	0.1355	0.0412	0.0271
0.0	0.0	0.0	41166.4685	4540.2658	NaN	NaN	0.0993	0.7399	0.0435	0.0154	0.1333	0.0408	0.0271
0.0	0.0	0.0	34582.4685	4193.2658	NaN	NaN	0.1081	0.7357	0.0441	0.0156	0.1359	0.041	0.0277
0.0	0.0	0.0	40737.4685	2439.2658	NaN	NaN	0.0565	0.7473	0.0431	0.0149	0.1279	0.0402	0.0267
0.0	0.0	0.0	37026.4685	3446.2658	NaN	NaN	0.0852	0.7435	0.0439	0.0151	0.13	0.0402	0.0272
0.0	0.0	0.0	38846.4685	3827.2658	NaN	NaN	0.0897	0.7508	0.0435	0.0148	0.1249	0.0391	0.0269
0.0	0.0	0.0	40269.4685	375.2658	NaN	NaN	0.0092	0.7525	0.0437	0.0148	0.1233	0.0383	0.0273
0.0	0.0	0.0	33176.4685	5762.2658	NaN	NaN	0.148	0.7473	0.0447	0.0153	0.1273	0.0375	0.028
0.0	0.0	0.0	39717.4685	2768.2658	NaN	NaN	0.0652	0.7487	0.045	0.0154	0.1259	0.0363	0.0287
0.0	0.0	0.0	35315.4685	3342.2658	NaN	NaN	0.0865	0.7409	0.0459	0.016	0.1312	0.036	0.03
0.0	0.0	0.0	35344.4685	3834.2658	NaN	NaN	0.0979	0.7448	0.046	0.0159	0.1284	0.035	0.03
0.0	0.0	0.0	41824.4685	3116.2658	NaN	NaN	0.0693	0.7399	0.0467	0.0165	0.1309	0.0346	0.0314
0.0	0.0	0.0	40547.4685	2139.2658	NaN	NaN	0.0501	0.7404	0.0475	0.0167	0.1291	0.0341	0.0322
0.0	0.0	0.0	38464.4685	2358.2658	NaN	NaN	0.0578	0.7461	0.047	0.0164	0.1249	0.0337	0.0318
0.0	0.0	0.0	32283.4685	3806.2658	NaN	NaN	0.1055	0.747	0.0476	0.0166	0.1232	0.0332	0.0324
0.0	0.0	0.0	38851.4685	4254.2658	NaN	NaN	0.0987	0.7497	0.0479	0.0167	0.1202	0.0327	0.0328
0.0	0.0	0.0	33872.4685	2550.2658	NaN	NaN	0.07	0.7538	0.0475	0.0166	0.1171	0.0328	0.0321
0.0	0.0	0.0	42368.4685	2376.2658	NaN	NaN	0.0531	0.7652	0.0464	0.0161	0.1095	0.0323	0.0306
0.0	0.0	0.0	37586.4685	1917.2658	NaN	NaN	0.0485	0.7673	0.0463	0.0163	0.1069	0.0324	0.0309
0.0	0.0	0.0	40786.4685	985.2658	NaN	NaN	0.0236	0.7758	0.045	0.016	0.1015	0.0322	0.0294
0.0	0.0	0.0	39264.4685	4298.2658	NaN	NaN	0.0987	0.7734	0.0446	0.0164	0.1031	0.0327	0.0299
0.0	0.0	0.0	39942.4685	1584.2658	NaN	NaN	0.0382	0.7759	0.0441	0.0165	0.1013	0.0331	0.0292
0.0	0.0	0.0	37782.4685	1529.2658	NaN	NaN	0.0389	0.7846	0.0422	0.0159	0.0959	0.0336	0.0278
0.0	0.0	0.0	42852.4685	4822.2658	NaN	NaN	0.1011	0.7847	0.0421	0.0161	0.0959	0.0337	0.0275
0.0	0.0	0.0	37377.4685	3582.2658	NaN	NaN	0.0875	0.7845	0.0418	0.0162	0.0953	0.0347	0.0275
0.0	0.0	0.0	39022.4685	3787.2658	NaN	NaN	0.0885	0.7912	0.0404	0.0157	0.092	0.0346	0.0261
0.0	0.0	0.0	34572.4685	5721.2658	NaN	NaN	0.142	0.7808	0.0412	0.0167	0.0985	0.0355	0.0273
0.0	0.0	0.0	39736.4685	3019.2658	NaN	NaN	0.0706	0.7871	0.0403	0.0162	0.0946	0.0355	0.0263
0.0	0.0	0.0	35953.4685	2603.2658	NaN	NaN	0.0675	0.7852	0.0401	0.0165	0.0955	0.036	0.0267
0.0	0.0	0.0	40884.4685	865.2658	NaN	NaN	0.0207	0.7885	0.0395	0.0164	0.0931	0.0358	0.0267
0.0	0.0	0.0	35162.4685	3038.2658	NaN	NaN	0.0795	0.7887	0.0395	0.0166	0.092	0.0359	0.0271
0.0	0.0	0.0	34684.4685	1289.2658	NaN	NaN	0.0358	0.795	0.0384	0.0164	0.0879	0.0355	0.0268
0.0	0.0	0.0	42354.4685	3592.2658	NaN	NaN	0.0782	0.7921	0.0388	0.0169	0.0893	0.0353	0.0277
0.0	0.0	0.0	40838.4685	5139.2658	NaN	NaN	0.1118	0.7891	0.0391	0.0173	0.0911	0.0354	0.0279
0.0	0.0	0.0	46130.4685	3266.2658	NaN	NaN	0.0661	0.7945	0.0376	0.0171	0.0881	0.0349	0.0277
0.0	0.0	0.0	40943.4685	2763.2658	NaN	NaN	0.0632	0.7821	0.0391	0.0187	0.0957	0.0346	0.0298
0.0	0.0	0.0	38114.4685	4632.2658	NaN	NaN	0.1084	0.7764	0.0392	0.0194	0.0993	0.0347	0.0309
0.0	0.0	0.0	37555.4685	3561.2658	NaN	NaN	0.0866	0.7742	0.0394	0.0196	0.1009	0.0349	0.031
0.0	0.0	0.0	35444.4685	1871.2658	NaN	NaN	0.0501	0.7726	0.0396	0.02	0.1017	0.0351	0.0311
0.0	0.0	0.0	36887.4685	3198.2658	NaN	NaN	0.0798	0.7749	0.0393	0.0197	0.1006	0.0354	0.0302
0.0	0.0	0.0	39287.4685	4497.2658	NaN	NaN	0.1027	0.7729	0.0395	0.02	0.1021	0.0358	0.0297
0.0	0.0	0.0	39064.4685	4462.2658	NaN	NaN	0.1025	0.7772	0.0389	0.0192	0.1001	0.0365	0.028
0.0	0.0	0.0	43867.4685	1604.2658	NaN	NaN	0.0353	0.7827	0.0379	0.0189	0.097	0.0366	0.0269
0.0	0.0	0.0	41260.4685	3254.2658	NaN	NaN	0.0731	0.7802	0.0381	0.0191	0.0988	0.037	0.0268
0.0	0.0	0.0	41591.4685	3373.2658	NaN	NaN	0.075	0.7854	0.0373	0.0184	0.096	0.037	0.0258
0.0	0.0	0.0	35019.4685	410.2658	NaN	NaN	0.0116	0.7864	0.0367	0.0184	0.0958	0.0374	0.0254
0.0	0.0	0.0	45859.4685	5630.2658	NaN	NaN	0.1093	0.7814	0.0373	0.0189	0.0992	0.0377	0.0255
0.0	0.0	0.0	39049.4685	4412.2658	NaN	NaN	0.1015	0.777	0.0376	0.019	0.1023	0.0385	0.0255
0.0	0.0	0.0	41253.4685	6400.2658	NaN	NaN	0.1343	0.7841	0.0367	0.0181	0.0984	0.0387	0.024
0.0	0.0	0.0	38143.4685	1441.2658	NaN	NaN	0.0364	0.7822	0.0366	0.0182	0.0997	0.0394	0.024
0.0	0.0	0.0	35472.4685	4427.2658	NaN	NaN	0.111	0.7869	0.0359	0.0176	0.0972	0.0395	0.0229
0.0	0.0	0.0	38464.4685	5055.2658	NaN	NaN	0.1162	0.7883	0.0356	0.0174	0.0965	0.0401	0.022
0.0	0.0	0.0	41313.4685	4856.2658	NaN	NaN	0.1052	0.7839	0.0362	0.0179	0.0999	0.0405	0.0217
0.0	0.0	0.0	43600.4685	4258.2658	NaN	NaN	0.089	0.7883	0.0356	0.0174	0.0972	0.0409	0.0206
0.0	0.0	0.0	45796.4685	3487.2658	NaN	NaN	0.0708	0.785	0.036	0.0177	0.0998	0.0412	0.0203
0.0	0.0	0.0	41541.4685	3615.2658	NaN	NaN	0.0801	0.7867	0.036	0.0175	0.0989	0.0414	0.0194
0.0	0.0	0.0	40302.4685	4235.2658	NaN	NaN	0.0951	0.7828	0.0366	0.018	0.1014	0.042	0.0192
0.0	0.0	0.0	41808.4685	5082.2658	NaN	NaN	0.1084	0.7786	0.0372	0.0185	0.1043	0.0422	0.0193
0.0	0.0	0.0	36029.4685	4334.2658	NaN	NaN	0.1074	0.7798	0.0372	0.0184	0.1034	0.0423	0.0189
0.0	0.0	0.0	37751.4685	1810.2658	NaN	NaN	0.0458	0.784	0.0371	0.0182	0.1005	0.042	0.0183
0.0	0.0	0.0	43710.4685	3240.2658	NaN	NaN	0.069	0.781	0.0373	0.0187	0.1022	0.0421	0.0187
0.0	0.0	0.0	39830.4685	4299.2658	NaN	NaN	0.0974	0.7838	0.0372	0.0184	0.1003	0.0419	0.0184
0.0	0.0	0.0	41634.4685	2752.2658	NaN	NaN	0.062	0.7856	0.037	0.0183	0.0988	0.0419	0.0184
0.0	0.0	0.0	40392.4685	3192.2658	NaN	NaN	0.0732	0.7812	0.0373	0.0189	0.1016	0.0419	0.0191
0.0	0.0	0.0	40593.4685	5728.2658	NaN	NaN	0.1237	0.7799	0.0373	0.0189	0.1024	0.0421	0.0193
0.0	0.0	0.0	38024.4685	4763.2658	NaN	NaN	0.1113	0.7775	0.0375	0.0192	0.1035	0.0427	0.0196
0.0	0.0	0.0	44511.4685	3415.2658	NaN	NaN	0.0713	0.7759	0.0374	0.0193	0.1045	0.0429	0.02
0.0	0.0	0.0	40503.4685	5177.2658	NaN	NaN	0.1133	0.771	0.0378	0.0198	0.1073	0.0433	0.0209
0.0	0.0	0.0	40417.4685	6682.2658	NaN	NaN	0.1419	0.7723	0.0377	0.0195	0.1062	0.0434	0.0208
0.0	0.0	0.0	35708.4685	3974.2658	NaN	NaN	0.1002	0.7715	0.0377	0.0196	0.1063	0.0436	0.0212
0.0	0.0	0.0	40188.4685	3809.2658	NaN	NaN	0.0866	0.7712	0.0378	0.0196	0.1064	0.0437	0.0213
0.0	0.0	0.0	36723.4685	6372.2658	NaN	NaN	0.1479	0.7689	0.038	0.0198	0.1077	0.044	0.0216
0.0	0.0	0.0	38404.4685	5202.2658	NaN	NaN	0.1193	0.7723	0.038	0.0193	0.1056	0.0438	0.0211
0.0	0.0	0.0	40397.4685	1839.2658	NaN	NaN	0.0435	0.7741	0.0381	0.0191	0.1044	0.0435	0.0208
0.0	0.0	0.0	41539.4685	4065.2658	NaN	NaN	0.0891	0.7772	0.0382	0.0188	0.1027	0.0431	0.0201
0.0	0.0	0.0	39778.4685	4907.2658	NaN	NaN	0.1098	0.7794	0.0382	0.0184	0.102	0.0425	0.0195
0.0	0.0	0.0	38557.4685	1376.2658	NaN	NaN	0.0345	0.782	0.038	0.0182	0.1008	0.0421	0.0188
0.0	0.0	0.0	42495.4685	3062.2658	NaN	NaN	0.0672	0.7791	0.0378	0.0184	0.1035	0.042	0.0191
0.0	0.0	0.0	39978.4685	4192.2658	NaN	NaN	0.0949	0.7791	0.0377	0.0184	0.104	0.0416	0.0191
0.0	0.0	0.0	32886.4685	1606.2658	NaN	NaN	0.0466	0.782	0.0371	0.018	0.1033	0.0408	0.0189
0.0	0.0	0.0	40194.4685	5760.2658	NaN	NaN	0.1253	0.7803	0.0372	0.0182	0.1043	0.041	0.0189
0.0	0.0	0.0	42876.4685	1330.2658	NaN	NaN	0.0301	0.781	0.0369	0.018	0.1047	0.0404	0.0189
0.0	0.0	0.0	45781.4685	4078.2658	NaN	NaN	0.0818	0.7846	0.0365	0.0175	0.1029	0.04	0.0184
0.0	0.0	0.0	37284.4685	2129.2658	NaN	NaN	0.054	0.7807	0.0363	0.0178	0.1068	0.0395	0.019
0.0	0.0	0.0	45707.4685	4369.2658	NaN	NaN	0.0873	0.7813	0.0357	0.0175	0.1077	0.0386	0.0191
0.0	0.0	0.0	35400.4685	4995.2658	NaN	NaN	0.1237	0.7736	0.036	0.0181	0.114	0.0383	0.0201
0.0	0.0	0.0	38857.4685	3362.2658	NaN	NaN	0.0796	0.7806	0.0354	0.0172	0.1103	0.0373	0.0192
0.0	0.0	0.0	39700.4685	5096.2658	NaN	NaN	0.1138	0.7786	0.0355	0.0173	0.1122	0.0366	0.0198
0.0	0.0	0.0	41966.4685	3701.2658	NaN	NaN	0.081	0.7861	0.0356	0.0165	0.1073	0.0353	0.0192
0.0	0.0	0.0	36080.4685	2650.2658	NaN	NaN	0.0684	0.7876	0.036	0.0164	0.1065	0.0345	0.0191
0.0	0.0	0.0	43014.4685	7340.2658	NaN	NaN	0.1458	0.7878	0.0368	0.0162	0.1062	0.034	0.019
0.0	0.0	0.0	40711.4685	1885.2658	NaN	NaN	0.0443	0.7863	0.0375	0.0161	0.1076	0.0332	0.0193
0.0	0.0	0.0	37625.4685	7140.2658	NaN	NaN	0.1595	0.7845	0.0383	0.0159	0.1089	0.033	0.0193
0.0	0.0	0.0	33550.4685	6931.2658	NaN	NaN	0.1712	0.7772	0.0391	0.016	0.1149	0.0328	0.0201
0.0	0.0	0.0	35015.4685	4729.2658	NaN	NaN	0.119	0.7807	0.0395	0.0153	0.1126	0.0321	0.0198
0.0	0.0	0.0	34232.4685	5154.2658	NaN	NaN	0.1309	0.7876	0.0398	0.0149	0.1072	0.0317	0.0189
0.0	0.0	0.0	34961.4685	1621.2658	NaN	NaN	0.0443	0.8012	0.0399	0.0142	0.0969	0.0305	0.0172
0.0	0.0	0.0	41330.4685	3767.2658	NaN	NaN	0.0835	0.8179	0.0399	0.0137	0.0844	0.0288	0.0153
0.0	0.0	0.0	40485.4685	-1213.7342	NaN	NaN	-0.0309	0.8276	0.0398	0.0136	0.077	0.0279	0.0142
0.0	0.0	0.0	43314.4685	2284.2658	NaN	NaN	0.0501	0.8353	0.0394	0.0135	0.0718	0.0267	0.0133
0.0	0.0	0.0	40688.4685	4843.2658	NaN	NaN	0.1064	0.8332	0.0401	0.0138	0.0734	0.0259	0.0135
0.0	0.0	0.0	39162.4685	6128.2658	NaN	NaN	0.1353	0.8342	0.0397	0.0139	0.0733	0.0256	0.0133
0.0	0.0	0.0	38450.4685	4290.2658	NaN	NaN	0.1004	0.8336	0.0391	0.014	0.0745	0.0256	0.0132
0.0	0.0	0.0	38509.4685	6371.2658	NaN	NaN	0.142	0.8377	0.0387	0.0138	0.0718	0.0255	0.0126
0.0	0.0	0.0	42560.4685	4704.2658	NaN	NaN	0.0995	0.8431	0.0374	0.0138	0.068	0.0254	0.0123
0.0	0.0	0.0	43344.4685	5001.2658	NaN	NaN	0.1034	0.8463	0.0361	0.0141	0.0655	0.0258	0.0122
0.0	0.0	0.0	35920.4685	4371.2658	NaN	NaN	0.1085	0.8513	0.0338	0.0145	0.062	0.026	0.0124
0.0	0.0	0.0	43068.4685	1435.2658	NaN	NaN	0.0323	0.8554	0.0318	0.0148	0.0594	0.0258	0.0128
0.0	0.0	0.0	43171.4685	10.2658	NaN	NaN	0.0002	0.853	0.0312	0.0155	0.0608	0.026	0.0135
0.0	0.0	0.0	43159.4685	3374.2658	NaN	NaN	0.0725	0.8536	0.0302	0.0156	0.0605	0.0263	0.0139
0.0	0.0	0.0	42747.4685	-856.7342	NaN	NaN	-0.0205	0.8512	0.0299	0.0159	0.0617	0.0269	0.0145
0.0	0.0	0.0	38247.4685	1419.2658	NaN	NaN	0.0358	0.8513	0.0295	0.0159	0.0608	0.0276	0.0149
0.0	0.0	0.0	39442.4685	213.2658	NaN	NaN	0.0054	0.8534	0.0288	0.0158	0.0582	0.0284	0.0154
0.0	0.0	0.0	40518.4685	2602.2658	NaN	NaN	0.0603	0.8582	0.0281	0.0156	0.0538	0.0287	0.0155
0.0	0.0	0.0	37795.4685	1699.2658	NaN	NaN	0.043	0.8622	0.0274	0.0157	0.05	0.0289	0.0158
0.0	0.0	0.0	36923.4685	1188.2658	NaN	NaN	0.0312	0.8664	0.0267	0.0156	0.0469	0.0286	0.0157
0.0	0.0	0.0	39452.4685	3125.2658	NaN	NaN	0.0734	0.8681	0.0263	0.0158	0.0457	0.0284	0.0158
0.0	0.0	0.0	39935.4685	2440.2658	NaN	NaN	0.0576	0.8705	0.0258	0.0157	0.0444	0.028	0.0156
0.0	0.0	0.0	38844.4685	-715.7342	NaN	NaN	-0.0188	0.8739	0.0254	0.0157	0.042	0.0276	0.0154
0.0	0.0	0.0	39504.4685	3140.2658	NaN	NaN	0.0736	0.8749	0.0252	0.0159	0.0409	0.0275	0.0156
0.0	0.0	0.0	43448.4685	275.2658	NaN	NaN	0.0063	0.8753	0.0254	0.0162	0.0398	0.0275	0.0159
0.0	0.0	0.0	37990.4685	3810.2658	NaN	NaN	0.0912	0.8755	0.0254	0.0164	0.0395	0.0273	0.0159
0.0	0.0	0.0	44741.4685	-1716.7342	NaN	NaN	-0.0399	0.8761	0.0251	0.0162	0.0402	0.0268	0.0156
0.0	0.0	0.0	36999.4685	3607.2658	NaN	NaN	0.0888	0.8731	0.0254	0.0165	0.0427	0.0268	0.0156
0.0	0.0	0.0	39050.4685	1964.2658	NaN	NaN	0.0479	0.8711	0.0265	0.0165	0.0434	0.0268	0.0157
0.0	0.0	0.0	39440.4685	795.2658	NaN	NaN	0.0198	0.8669	0.0271	0.0169	0.0448	0.0277	0.0165
0.0	0.0	0.0	38591.4685	2506.2658	NaN	NaN	0.061	0.8605	0.0291	0.0173	0.0461	0.0289	0.018
0.0	0.0	0.0	35323.4685	901.2658	NaN	NaN	0.0249	0.8556	0.0303	0.0171	0.0469	0.0306	0.0196
0.0	0.0	0.0	43034.4685	3484.2658	NaN	NaN	0.0749	0.8504	0.0312	0.0169	0.0466	0.0333	0.0216
0.0	0.0	0.0	37143.4685	610.2658	NaN	NaN	0.0162	0.8691	0.0293	0.0164	0.0361	0.029	0.0201
0.0	0.0	0.0	8112.4685	1740.2658	NaN	NaN	0.1766	0.8844	0.0282	0.0171	0.0263	0.024	0.02
0.0	0.0	0.0	2153.4685	1371.2658	NaN	NaN	0.389	0.877	0.028	0.0197	0.0266	0.0254	0.0232
0.0	0.0	0.0	-485.5315	-2758.7342	NaN	NaN	0.8503	0.8762	0.0292	0.0197	0.0265	0.025	0.0234
0.0	0.0	0.0	2351.4685	-518.7342	NaN	NaN	-0.283	0.8771	0.0284	0.0196	0.0266	0.0247	0.0235
0.0	0.0	0.0	1311.4685	-2905.7342	NaN	NaN	1.3	0.8802	0.0272	0.0191	0.0267	0.0244	0.0224
0.0	0.0	0.0	914.4685	585.2658	NaN	NaN	0.3902	0.8829	0.0259	0.0188	0.0266	0.0241	0.0217
0.0	0.0	0.0	2351.4685	135.2658	NaN	NaN	0.0544	0.8844	0.0252	0.0186	0.0263	0.0239	0.0216
0.0	0.0	0.0	3138.4685	916.2658	NaN	NaN	0.226	0.8855	0.0248	0.0183	0.0258	0.0238	0.0217
0.0	0.0	0.0	2264.4685	-1286.7342	NaN	NaN	-0.3	0.885	0.0249	0.0182	0.0258	0.0242	0.0219
0.0	0.0	0.0	1751.4685	3533.2658	NaN	NaN	0.6686	0.8843	0.025	0.0182	0.0261	0.0246	0.0219
0.0	0.0	0.0	1819.4685	-928.7342	NaN	NaN	-0.3	0.8837	0.0251	0.0183	0.0261	0.0249	0.0219
0.0	0.0	0.0	2032.4685	-537.7342	NaN	NaN	-0.3	0.8836	0.0252	0.0184	0.0261	0.0249	0.0218
0.0	0.0	0.0	2611.4685	1139.2658	NaN	NaN	0.3037	0.8835	0.0253	0.0185	0.0261	0.0248	0.0217
0.0	0.0	0.0	1990.4685	972.2658	NaN	NaN	0.3282	0.8843	0.0248	0.0185	0.0262	0.0247	0.0214
0.0	0.0	0.0	1079.4685	1003.2658	NaN	NaN	0.4817	0.8848	0.0246	0.0186	0.0263	0.0245	0.0211
0.0	0.0	0.0	-597.5315	1511.2658	NaN	NaN	1.3	0.8854	0.0244	0.0187	0.0262	0.0243	0.0209
0.0	0.0	0.0	-260.5315	-616.7342	NaN	NaN	0.703	0.885	0.0247	0.0188	0.0263	0.0241	0.0211
0.0	0.0	0.0	71.4685	-954.7342	NaN	NaN	1.0809	0.8839	0.0251	0.019	0.0265	0.0241	0.0215
0.0	0.0	0.0	679.4685	1507.2658	NaN	NaN	0.6893	0.8831	0.0254	0.019	0.0267	0.024	0.0219
0.0	0.0	0.0	6793.4685	-627.7342	NaN	NaN	-0.1018	0.8827	0.0255	0.019	0.027	0.0239	0.0219
0.0	0.0	0.0	2103.4685	2607.2658	NaN	NaN	0.5535	0.8826	0.0254	0.0189	0.0273	0.0239	0.0219
0.0	0.0	0.0	3756.4685	331.2658	NaN	NaN	0.081	0.8822	0.0254	0.0188	0.0276	0.024	0.0219
0.0	0.0	0.0	4733.4685	3065.2658	NaN	NaN	0.393	0.8826	0.0253	0.0187	0.0277	0.024	0.0217
0.0	0.0	0.0	2304.4685	-1308.7342	NaN	NaN	-0.3	0.8823	0.0255	0.0187	0.0277	0.024	0.0218
0.0	0.0	0.0	1231.4685	170.2658	NaN	NaN	0.1215	0.8822	0.0257	0.0188	0.0275	0.0239	0.0219
0.0	0.0	0.0	-52.5315	-2735.7342	NaN	NaN	0.9812	0.8814	0.0262	0.0191	0.0273	0.0238	0.0222
0.0	0.0	0.0	2840.4685	-749.7342	NaN	NaN	-0.3	0.8811	0.0263	0.0193	0.0274	0.0238	0.0222
0.0	0.0	0.0	1031.4685	-530.7342	NaN	NaN	-0.3	0.8806	0.0263	0.0193	0.0276	0.0239	0.0222
0.0	0.0	0.0	8328.4685	1788.2658	NaN	NaN	0.1768	0.8811	0.0259	0.0193	0.0281	0.024	0.0217
0.0	0.0	0.0	-1044.5315	1635.2658	NaN	NaN	1.3	0.8819	0.0257	0.0191	0.0281	0.0239	0.0213
0.0	0.0	0.0	794.4685	-735.7342	NaN	NaN	-0.3	0.8822	0.0256	0.019	0.0281	0.0239	0.0211
0.0	0.0	0.0	1518.4685	359.2658	NaN	NaN	0.1913	0.8824	0.0257	0.0189	0.0281	0.0238	0.021
0.0	0.0	0.0	1956.4685	1244.2658	NaN	NaN	0.3887	0.8822	0.0259	0.0189	0.0282	0.0238	0.0209
0.0	0.0	0.0	1137.4685	502.2658	NaN	NaN	0.3063	0.8823	0.0258	0.0189	0.0281	0.0239	0.021
0.0	0.0	0.0	1599.4685	-718.7342	NaN	NaN	-0.3	0.8821	0.0256	0.0189	0.0283	0.0242	0.0209
0.0	0.0	0.0	-37.5315	3374.2658	NaN	NaN	1.0112	0.8824	0.0252	0.0189	0.0283	0.0245	0.0207
0.0	0.0	0.0	1438.4685	900.2658	NaN	NaN	0.3849	0.8817	0.0251	0.0191	0.0285	0.0249	0.0208
0.0	0.0	0.0	2022.4685	-2269.7342	NaN	NaN	1.3	0.8817	0.0248	0.0191	0.0286	0.0252	0.0207
0.0	0.0	0.0	-810.5315	546.2658	NaN	NaN	-0.3	0.8813	0.0245	0.0192	0.0289	0.0256	0.0206
0.0	0.0	0.0	198.4685	-993.7342	NaN	NaN	1.2496	0.8812	0.0243	0.0191	0.0291	0.0259	0.0204
0.0	0.0	0.0	2839.4685	1780.2658	NaN	NaN	0.3854	0.8817	0.0239	0.0192	0.0293	0.0259	0.0199
0.0	0.0	0.0	19757.4685	3828.2658	NaN	NaN	0.1623	0.8822	0.0236	0.0194	0.0297	0.0258	0.0193
0.0	0.0	0.0	23245.4685	5186.2658	NaN	NaN	0.1824	0.8829	0.0234	0.0191	0.0296	0.026	0.019
0.0	0.0	0.0	21548.4685	4392.2658	NaN	NaN	0.1693	0.8828	0.0234	0.0191	0.0295	0.0262	0.019
0.0	0.0	0.0	24446.4685	1527.2658	NaN	NaN	0.0588	0.8831	0.0231	0.0188	0.0299	0.0263	0.0188
0.0	0.0	0.0	26849.4685	1226.2658	NaN	NaN	0.0437	0.8832	0.0229	0.0184	0.0302	0.0263	0.019
0.0	0.0	0.0	24130.4685	853.2658	NaN	NaN	0.0342	0.8817	0.0231	0.0182	0.0308	0.0267	0.0195
0.0	0.0	0.0	20141.4685	2124.2658	NaN	NaN	0.0954	0.878	0.0238	0.018	0.0322	0.0277	0.0203
0.0	0.0	0.0	19684.4685	2048.2658	NaN	NaN	0.0942	0.8751	0.0244	0.0177	0.0333	0.0285	0.0209
0.0	0.0	0.0	20184.4685	3176.2658	NaN	NaN	0.136	0.8749	0.0248	0.0175	0.0332	0.0284	0.0212
0.0	0.0	0.0	24880.4685	2014.2658	NaN	NaN	0.0749	0.875	0.0251	0.0177	0.033	0.0281	0.0212
0.0	0.0	0.0	18039.4685	-710.7342	NaN	NaN	-0.041	0.876	0.0253	0.0178	0.0325	0.0274	0.021
0.0	0.0	0.0	20885.4685	-362.7342	NaN	NaN	-0.0177	0.875	0.0254	0.018	0.0328	0.0277	0.0212
0.0	0.0	0.0	19872.4685	797.2658	NaN	NaN	0.0386	0.8719	0.0257	0.0179	0.0342	0.0287	0.0216
0.0	0.0	0.0	19375.4685	732.2658	NaN	NaN	0.0364	0.8724	0.0258	0.0177	0.0337	0.0288	0.0216
0.0	0.0	0.0	21975.4685	615.2658	NaN	NaN	0.0272	0.8707	0.0259	0.0178	0.0342	0.0295	0.0219
0.0	0.0	0.0	24873.4685	583.2658	NaN	NaN	0.0229	0.8739	0.0259	0.0178	0.0325	0.0285	0.0214
0.0	0.0	0.0	18134.4685	665.2658	NaN	NaN	0.0354	0.8761	0.0258	0.018	0.0311	0.0277	0.0213
0.0	0.0	0.0	24251.4685	540.2658	NaN	NaN	0.0218	0.8768	0.0262	0.0184	0.0303	0.0271	0.0212
0.0	0.0	0.0	21390.4685	2799.2658	NaN	NaN	0.1157	0.8764	0.0264	0.0188	0.0299	0.0272	0.0213
0.0	0.0	0.0	24735.4685	193.2658	NaN	NaN	0.0078	0.8771	0.0266	0.0189	0.0291	0.027	0.0212
0.0	0.0	0.0	25253.4685	2634.2658	NaN	NaN	0.0945	0.8774	0.0264	0.0191	0.0288	0.0271	0.0213
0.0	0.0	0.0	20474.4685	2833.2658	NaN	NaN	0.1216	0.8781	0.0263	0.019	0.0283	0.0269	0.0213
0.0	0.0	0.0	21314.4685	1422.2658	NaN	NaN	0.0626	0.8788	0.0263	0.019	0.028	0.0266	0.0213
0.0	0.0	0.0	15811.4685	-1209.7342	NaN	NaN	-0.0828	0.8798	0.0263	0.019	0.0275	0.0262	0.0213
0.0	0.0	0.0	23785.4685	-936.7342	NaN	NaN	-0.041	0.88	0.0264	0.0191	0.0272	0.0259	0.0214
0.0	0.0	0.0	20014.4685	409.2658	NaN	NaN	0.02	0.8802	0.0265	0.0191	0.0269	0.0257	0.0215
0.0	0.0	0.0	21370.4685	-1523.7342	NaN	NaN	-0.0768	0.8802	0.0266	0.0193	0.0268	0.0255	0.0217
0.0	0.0	0.0	21803.4685	2233.2658	NaN	NaN	0.0929	0.8806	0.0265	0.0193	0.0267	0.0253	0.0217
0.0	0.0	0.0	22108.4685	438.2658	NaN	NaN	0.0194	0.8816	0.0263	0.0191	0.0265	0.025	0.0215
0.0	0.0	0.0	24763.4685	-487.7342	NaN	NaN	-0.0201	0.882	0.0262	0.0192	0.0263	0.0249	0.0214
0.0	0.0	0.0	19041.4685	2475.2658	NaN	NaN	0.115	0.8826	0.0259	0.019	0.0264	0.0249	0.0212
0.0	0.0	0.0	21259.4685	1916.2658	NaN	NaN	0.0827	0.8825	0.0257	0.019	0.0266	0.0249	0.0213
0.0	0.0	0.0	14174.4685	-430.7342	NaN	NaN	-0.0313	0.8825	0.0257	0.019	0.0265	0.0248	0.0214
0.0	0.0	0.0	21194.4685	1802.2658	NaN	NaN	0.0784	0.8822	0.0257	0.019	0.0269	0.0248	0.0214
0.0	0.0	0.0	21204.4685	1771.2658	NaN	NaN	0.0771	0.8821	0.0257	0.019	0.0269	0.0248	0.0215
0.0	0.0	0.0	16207.4685	736.2658	NaN	NaN	0.0435	0.8827	0.0257	0.019	0.0266	0.0245	0.0215
0.0	0.0	0.0	22481.4685	-1926.7342	NaN	NaN	-0.0937	0.8824	0.0258	0.0191	0.0267	0.0244	0.0215
0.0	0.0	0.0	16127.4685	549.2658	NaN	NaN	0.0329	0.8827	0.0258	0.0191	0.0266	0.0243	0.0215
0.0	0.0	0.0	21364.4685	-1244.7342	NaN	NaN	-0.0619	0.8828	0.0258	0.0191	0.0266	0.0242	0.0216
0.0	0.0	0.0	22341.4685	2104.2658	NaN	NaN	0.0861	0.8822	0.0257	0.0191	0.027	0.0243	0.0217
0.0	0.0	0.0	21567.4685	3857.2658	NaN	NaN	0.1517	0.8819	0.0256	0.019	0.0271	0.0244	0.0219
0.0	0.0	0.0	24112.4685	3324.2658	NaN	NaN	0.1212	0.8815	0.0256	0.019	0.0272	0.0246	0.0221
0.0	0.0	0.0	20816.4685	2073.2658	NaN	NaN	0.0906	0.8818	0.0256	0.0189	0.027	0.0245	0.0222
0.0	0.0	0.0	24441.4685	342.2658	NaN	NaN	0.0138	0.8815	0.0256	0.0189	0.0271	0.0246	0.0223
0.0	0.0	0.0	25636.4685	987.2658	NaN	NaN	0.0371	0.881	0.0256	0.0189	0.0274	0.0248	0.0225
0.0	0.0	0.0	23290.4685	3170.2658	NaN	NaN	0.1198	0.8806	0.0256	0.0188	0.0274	0.0249	0.0227
0.0	0.0	0.0	24845.4685	759.2658	NaN	NaN	0.0297	0.8797	0.0257	0.0189	0.0276	0.0252	0.0229
0.0	0.0	0.0	19599.4685	2154.2658	NaN	NaN	0.099	0.879	0.0258	0.019	0.0278	0.0254	0.023
0.0	0.0	0.0	15755.4685	2058.2658	NaN	NaN	0.1155	0.8785	0.0258	0.019	0.0279	0.0256	0.0232
0.0	0.0	0.0	24967.4685	678.2658	NaN	NaN	0.0264	0.8788	0.0259	0.019	0.0276	0.0254	0.0232
0.0	0.0	0.0	21982.4685	1360.2658	NaN	NaN	0.0583	0.8781	0.0259	0.0192	0.0279	0.0256	0.0233
0.0	0.0	0.0	26021.4685	3959.2658	NaN	NaN	0.1321	0.8772	0.026	0.0193	0.0281	0.0259	0.0235
0.0	0.0	0.0	20059.4685	2079.2658	NaN	NaN	0.0939	0.8768	0.026	0.0192	0.0283	0.0261	0.0236
0.0	0.0	0.0	29506.4685	2905.2658	NaN	NaN	0.0896	0.8775	0.026	0.0192	0.0279	0.0258	0.0236
0.0	0.0	0.0	22471.4685	-1052.7342	NaN	NaN	-0.0492	0.8774	0.026	0.0193	0.0279	0.0257	0.0237
0.0	0.0	0.0	21563.4685	627.2658	NaN	NaN	0.0283	0.8781	0.0259	0.0193	0.0275	0.0255	0.0237
0.0	0.0	0.0	23051.4685	1991.2658	NaN	NaN	0.0795	0.8774	0.026	0.0194	0.0278	0.0257	0.0238
0.0	0.0	0.0	24228.4685	202.2658	NaN	NaN	0.0083	0.878	0.0259	0.0193	0.0276	0.0255	0.0238
0.0	0.0	0.0	23600.4685	1626.2658	NaN	NaN	0.0645	0.8778	0.0259	0.0194	0.0275	0.0255	0.0238
0.0	0.0	0.0	22756.4685	1474.2658	NaN	NaN	0.0608	0.8781	0.0258	0.0193	0.0275	0.0255	0.0237
0.0	0.0	0.0	24007.4685	1834.2658	NaN	NaN	0.071	0.8788	0.0258	0.0193	0.0274	0.0252	0.0236
0.0	0.0	0.0	21159.4685	-827.7342	NaN	NaN	-0.0407	0.8799	0.0257	0.0191	0.0271	0.0248	0.0233
0.0	0.0	0.0	22111.4685	1974.2658	NaN	NaN	0.082	0.88	0.0257	0.0192	0.0272	0.0246	0.0233
0.0	0.0	0.0	23774.4685	2608.2658	NaN	NaN	0.0989	0.8795	0.0257	0.0193	0.0275	0.0247	0.0234
0.0	0.0	0.0	19434.4685	3790.2658	NaN	NaN	0.1632	0.88	0.0256	0.0192	0.0274	0.0246	0.0233
0.0	0.0	0.0	20288.4685	1290.2658	NaN	NaN	0.0598	0.8804	0.0255	0.0192	0.0273	0.0245	0.0231
0.0	0.0	0.0	23726.4685	2125.2658	NaN	NaN	0.0822	0.8801	0.0254	0.0193	0.0275	0.0245	0.0231
0.0	0.0	0.0	19784.4685	4434.2658	NaN	NaN	0.1831	0.8798	0.0253	0.0193	0.0277	0.0248	0.0231
0.0	0.0	0.0	23983.4685	1321.2658	NaN	NaN	0.0522	0.8803	0.0252	0.0192	0.0276	0.0248	0.023
0.0	0.0	0.0	21115.4685	2190.2658	NaN	NaN	0.094	0.8797	0.0251	0.0192	0.0279	0.025	0.023
0.0	0.0	0.0	19534.4685	1066.2658	NaN	NaN	0.0518	0.8802	0.0251	0.0191	0.0277	0.025	0.0229
0.0	0.0	0.0	18074.4685	1816.2658	NaN	NaN	0.0913	0.8811	0.0251	0.019	0.0272	0.0248	0.0227
0.0	0.0	0.0	24781.4685	1314.2658	NaN	NaN	0.0504	0.8811	0.0252	0.0191	0.0271	0.0249	0.0227
0.0	0.0	0.0	21461.4685	25.2658	NaN	NaN	0.0012	0.8803	0.0253	0.0191	0.0274	0.0252	0.0227
0.0	0.0	0.0	22012.4685	5390.2658	NaN	NaN	0.1967	0.8796	0.0253	0.0191	0.0276	0.0256	0.0228
0.0	0.0	0.0	25819.4685	1826.2658	NaN	NaN	0.0661	0.8782	0.0253	0.0191	0.0281	0.0262	0.0231
0.0	0.0	0.0	21398.4685	-2230.7342	NaN	NaN	-0.1164	0.8793	0.0252	0.0189	0.0276	0.026	0.023
0.0	0.0	0.0	16257.4685	-774.7342	NaN	NaN	-0.05	0.879	0.0252	0.019	0.0276	0.0261	0.0231
0.0	0.0	0.0	16411.4685	-236.7342	NaN	NaN	-0.0146	0.8786	0.0251	0.019	0.0278	0.0263	0.0231
0.0	0.0	0.0	22248.4685	3510.2658	NaN	NaN	0.1363	0.8772	0.0251	0.0191	0.0284	0.0268	0.0234
0.0	0.0	0.0	24178.4685	4933.2658	NaN	NaN	0.1695	0.8762	0.0252	0.019	0.0288	0.0274	0.0234
0.0	0.0	0.0	24747.4685	-714.7342	NaN	NaN	-0.0297	0.8763	0.0253	0.0189	0.0287	0.0274	0.0235
0.0	0.0	0.0	25462.4685	2114.2658	NaN	NaN	0.0767	0.8757	0.0253	0.019	0.0288	0.0276	0.0236
0.0	0.0	0.0	19046.4685	424.2658	NaN	NaN	0.0218	0.8753	0.0253	0.019	0.029	0.0277	0.0237
0.0	0.0	0.0	21431.4685	1586.2658	NaN	NaN	0.0689	0.8754	0.0253	0.019	0.0289	0.0276	0.0238
0.0	0.0	0.0	19548.4685	2082.2658	NaN	NaN	0.0963	0.8737	0.0254	0.0191	0.0295	0.0282	0.024
0.0	0.0	0.0	26190.4685	2131.2658	NaN	NaN	0.0753	0.8729	0.0256	0.0191	0.0297	0.0285	0.0242
0.0	0.0	0.0	22645.4685	2964.2658	NaN	NaN	0.1157	0.8725	0.0256	0.0192	0.0298	0.0286	0.0243
0.0	0.0	0.0	21430.4685	829.2658	NaN	NaN	0.0373	0.8721	0.0257	0.0193	0.0299	0.0287	0.0244
0.0	0.0	0.0	20819.4685	1455.2658	NaN	NaN	0.0653	0.8707	0.0257	0.0193	0.0304	0.0292	0.0246
0.0	0.0	0.0	19946.4685	3652.2658	NaN	NaN	0.1548	0.8691	0.0259	0.0193	0.0309	0.0299	0.0249
0.0	0.0	0.0	25930.4685	1254.2658	NaN	NaN	0.0461	0.8686	0.0259	0.0192	0.031	0.0301	0.0251
0.0	0.0	0.0	23072.4685	2007.2658	NaN	NaN	0.08	0.8677	0.0261	0.0193	0.0312	0.0304	0.0253
0.0	0.0	0.0	21591.4685	2711.2658	NaN	NaN	0.1116	0.8665	0.0262	0.0193	0.0315	0.031	0.0255
0.0	0.0	0.0	17363.4685	1661.2658	NaN	NaN	0.0873	0.8656	0.0264	0.0192	0.0318	0.0314	0.0256
0.0	0.0	0.0	25739.4685	1938.2658	NaN	NaN	0.07	0.8652	0.0265	0.0192	0.0317	0.0317	0.0257
0.0	0.0	0.0	23311.4685	-482.7342	NaN	NaN	-0.0211	0.8628	0.0269	0.0192	0.0326	0.0326	0.026
0.0	0.0	0.0	19823.4685	2820.2658	NaN	NaN	0.1245	0.8644	0.0267	0.019	0.0319	0.0322	0.0258
0.0	0.0	0.0	21200.4685	2861.2658	NaN	NaN	0.1189	0.8638	0.0268	0.0191	0.0322	0.0323	0.0258
0.0	0.0	0.0	27078.4685	1031.2658	NaN	NaN	0.0367	0.8642	0.0268	0.019	0.032	0.0322	0.0257
0.0	0.0	0.0	19957.4685	588.2658	NaN	NaN	0.0286	0.8648	0.0267	0.0189	0.0319	0.0321	0.0256
0.0	0.0	0.0	25847.4685	143.2658	NaN	NaN	0.0055	0.8644	0.0268	0.0189	0.0321	0.0323	0.0255
0.0	0.0	0.0	22103.4685	3461.2658	NaN	NaN	0.1354	0.8624	0.027	0.0189	0.0331	0.033	0.0255
0.0	0.0	0.0	18448.4685	2078.2658	NaN	NaN	0.1012	0.8634	0.027	0.0186	0.0328	0.0328	0.0253
0.0	0.0	0.0	19902.4685	851.2658	NaN	NaN	0.041	0.8652	0.0268	0.0186	0.0322	0.0321	0.025
0.0	0.0	0.0	20834.4685	651.2658	NaN	NaN	0.0303	0.8659	0.0269	0.0188	0.032	0.0317	0.0247
0.0	0.0	0.0	21460.4685	1969.2658	NaN	NaN	0.084	0.8671	0.0267	0.0188	0.0317	0.0312	0.0246
0.0	0.0	0.0	17809.4685	3077.2658	NaN	NaN	0.1473	0.8694	0.0263	0.0187	0.0311	0.0303	0.0242
0.0	0.0	0.0	26109.4685	1573.2658	NaN	NaN	0.0568	0.8704	0.0263	0.0188	0.0308	0.0297	0.024
0.0	0.0	0.0	20468.4685	3024.2658	NaN	NaN	0.1287	0.8713	0.0261	0.0189	0.0306	0.0292	0.024
0.0	0.0	0.0	20026.4685	334.2658	NaN	NaN	0.0164	0.8718	0.0261	0.019	0.0304	0.0288	0.0239
0.0	0.0	0.0	17494.4685	2189.2658	NaN	NaN	0.1112	0.8708	0.0262	0.0191	0.0308	0.0291	0.024
0.0	0.0	0.0	19759.4685	905.2658	NaN	NaN	0.0438	0.8729	0.0261	0.0189	0.03	0.0284	0.0237
0.0	0.0	0.0	18240.4685	-215.7342	NaN	NaN	-0.012	0.8736	0.0261	0.0189	0.0298	0.028	0.0236
0.0	0.0	0.0	17210.4685	2256.2658	NaN	NaN	0.1159	0.8757	0.0261	0.0187	0.029	0.0273	0.0232
0.0	0.0	0.0	21374.4685	91.2658	NaN	NaN	0.0043	0.8763	0.026	0.0188	0.0288	0.027	0.0232
0.0	0.0	0.0	22517.4685	3325.2658	NaN	NaN	0.1287	0.8772	0.026	0.0187	0.0286	0.0266	0.023
0.0	0.0	0.0	23233.4685	-830.7342	NaN	NaN	-0.0371	0.8777	0.0259	0.0187	0.0285	0.0263	0.0229
0.0	0.0	0.0	22470.4685	2094.2658	NaN	NaN	0.0853	0.8775	0.0259	0.0187	0.0287	0.0264	0.0228
0.0	0.0	0.0	23036.4685	-250.7342	NaN	NaN	-0.011	0.8776	0.0259	0.0187	0.0288	0.0264	0.0226
0.0	0.0	0.0	19383.4685	577.2658	NaN	NaN	0.0289	0.8777	0.0259	0.0186	0.0289	0.0264	0.0225
0.0	0.0	0.0	26140.4685	-2569.7342	NaN	NaN	-0.109	0.8786	0.0259	0.0187	0.0284	0.026	0.0224
0.0	0.0	0.0	18599.4685	-992.7342	NaN	NaN	-0.0564	0.8778	0.026	0.0189	0.0288	0.0262	0.0223
0.0	0.0	0.0	22280.4685	1629.2658	NaN	NaN	0.0681	0.8781	0.026	0.0188	0.0286	0.0262	0.0222
0.0	0.0	0.0	16436.4685	1459.2658	NaN	NaN	0.0815	0.877	0.0261	0.0189	0.029	0.0268	0.0223
0.0	0.0	0.0	27356.4685	-13.7342	NaN	NaN	-0.0005	0.8766	0.0262	0.0188	0.0289	0.0272	0.0223
0.0	0.0	0.0	21088.4685	-664.7342	NaN	NaN	-0.0325	0.8753	0.0263	0.0188	0.0293	0.0277	0.0226
0.0	0.0	0.0	18258.4685	2030.2658	NaN	NaN	0.1001	0.8758	0.0264	0.0186	0.0289	0.0278	0.0225
0.0	0.0	0.0	13982.4685	-902.7342	NaN	NaN	-0.069	0.8755	0.0265	0.0186	0.0288	0.028	0.0226
0.0	0.0	0.0	16943.4685	1421.2658	NaN	NaN	0.0774	0.8769	0.0265	0.0185	0.028	0.0278	0.0224
0.0	0.0	0.0	23634.4685	1918.2658	NaN	NaN	0.0751	0.8775	0.0266	0.0185	0.0277	0.0276	0.0222
0.0	0.0	0.0	22955.4685	445.2658	NaN	NaN	0.019	0.8796	0.0267	0.0183	0.0268	0.0268	0.0217
0.0	0.0	0.0	21858.4685	873.2658	NaN	NaN	0.0384	0.8809	0.0269	0.0184	0.0262	0.0262	0.0214
0.0	0.0	0.0	23953.4685	-1698.7342	NaN	NaN	-0.0763	0.8818	0.0271	0.0184	0.0258	0.0258	0.0211
0.0	0.0	0.0	24650.4685	345.2658	NaN	NaN	0.0138	0.882	0.0274	0.0186	0.0256	0.0255	0.021
0.0	0.0	0.0	18799.4685	384.2658	NaN	NaN	0.02	0.8818	0.0276	0.0187	0.0255	0.0254	0.0209
0.0	0.0	0.0	20879.4685	-1706.7342	NaN	NaN	-0.089	0.8823	0.0278	0.0187	0.0253	0.0251	0.0209
0.0	0.0	0.0	20663.4685	-1142.7342	NaN	NaN	-0.0585	0.8824	0.0279	0.0187	0.0252	0.0249	0.0209
0.0	0.0	0.0	22298.4685	-616.7342	NaN	NaN	-0.0284	0.883	0.028	0.0187	0.0249	0.0245	0.0209
0.0	0.0	0.0	20379.4685	-382.7342	NaN	NaN	-0.0191	0.8831	0.0279	0.0187	0.0249	0.0244	0.021
0.0	0.0	0.0	23575.4685	761.2658	NaN	NaN	0.0313	0.8834	0.0278	0.0187	0.0248	0.0243	0.021
0.0	0.0	0.0	23748.4685	-488.7342	NaN	NaN	-0.021	0.8837	0.0277	0.0187	0.0247	0.0241	0.0211
0.0	0.0	0.0	28313.4685	-1919.7342	NaN	NaN	-0.0727	0.8838	0.0276	0.0187	0.0246	0.024	0.0212
0.0	0.0	0.0	28605.4685	1383.2658	NaN	NaN	0.0461	0.8835	0.0274	0.0189	0.0248	0.0241	0.0213
0.0	0.0	0.0	24563.4685	981.2658	NaN	NaN	0.0384	0.8835	0.0274	0.0189	0.0248	0.024	0.0214
0.0	0.0	0.0	23577.4685	1302.2658	NaN	NaN	0.0523	0.8831	0.0274	0.019	0.025	0.0241	0.0214
0.0	0.0	0.0	24281.4685	1398.2658	NaN	NaN	0.0545	0.883	0.0274	0.0191	0.0251	0.0242	0.0212
0.0	0.0	0.0	21449.4685	2513.2658	NaN	NaN	0.1049	0.8829	0.0273	0.0192	0.0252	0.0243	0.0211
0.0	0.0	0.0	20481.4685	2369.2658	NaN	NaN	0.1037	0.8832	0.0273	0.0192	0.0251	0.0242	0.021
0.0	0.0	0.0	20684.4685	-814.7342	NaN	NaN	-0.041	0.8838	0.0272	0.0192	0.0249	0.024	0.0209
0.0	0.0	0.0	24760.4685	1055.2658	NaN	NaN	0.0409	0.8846	0.027	0.0193	0.0247	0.0237	0.0206
0.0	0.0	0.0	24127.4685	3215.2658	NaN	NaN	0.1176	0.8852	0.0269	0.0193	0.0245	0.0236	0.0205
0.0	0.0	0.0	22456.4685	2742.2658	NaN	NaN	0.1088	0.8855	0.0267	0.0193	0.0245	0.0235	0.0205
0.0	0.0	0.0	24187.4685	186.2658	NaN	NaN	0.0076	0.8856	0.0266	0.0193	0.0245	0.0235	0.0204
0.0	0.0	0.0	20425.4685	1938.2658	NaN	NaN	0.0867	0.8853	0.0266	0.0194	0.0244	0.0236	0.0207
0.0	0.0	0.0	19843.4685	-460.7342	NaN	NaN	-0.0238	0.8848	0.0265	0.0195	0.0245	0.0238	0.0209
0.0	0.0	0.0	20777.4685	197.2658	NaN	NaN	0.0094	0.8838	0.0266	0.0196	0.0247	0.0242	0.0211
0.0	0.0	0.0	13250.4685	-1377.7342	NaN	NaN	-0.116	0.8838	0.0265	0.0195	0.0246	0.0244	0.0211
0.0	0.0	0.0	24822.4685	415.2658	NaN	NaN	0.0165	0.8829	0.0267	0.0197	0.0246	0.0249	0.0212
0.0	0.0	0.0	17809.4685	-2873.7342	NaN	NaN	-0.1924	0.8832	0.0266	0.0196	0.0244	0.0249	0.0214
0.0	0.0	0.0	15687.4685	-594.7342	NaN	NaN	-0.0394	0.8833	0.0265	0.0197	0.0242	0.0249	0.0215
0.0	0.0	0.0	22902.4685	1762.2658	NaN	NaN	0.0714	0.8819	0.0269	0.0199	0.0244	0.0254	0.0215
0.0	0.0	0.0	18450.4685	2458.2658	NaN	NaN	0.1176	0.8829	0.0266	0.0197	0.024	0.0252	0.0215
0.0	0.0	0.0	23819.4685	2397.2658	NaN	NaN	0.0914	0.8826	0.0268	0.0198	0.024	0.0252	0.0216
0.0	0.0	0.0	18185.4685	718.2658	NaN	NaN	0.038	0.882	0.027	0.0199	0.0242	0.0253	0.0215
0.0	0.0	0.0	17240.4685	2778.2658	NaN	NaN	0.1388	0.8827	0.027	0.0198	0.0239	0.0251	0.0215
0.0	0.0	0.0	20035.4685	-1540.7342	NaN	NaN	-0.0833	0.8823	0.0271	0.02	0.024	0.0251	0.0216
0.0	0.0	0.0	20112.4685	493.2658	NaN	NaN	0.0239	0.8819	0.0273	0.0201	0.024	0.0252	0.0215
0.0	0.0	0.0	20822.4685	-1278.7342	NaN	NaN	-0.0654	0.8822	0.0273	0.0202	0.0238	0.025	0.0215
0.0	0.0	0.0	25118.4685	2329.2658	NaN	NaN	0.0849	0.8818	0.0274	0.0203	0.0239	0.0251	0.0215
0.0	0.0	0.0	21696.4685	4633.2658	NaN	NaN	0.176	0.8838	0.027	0.0199	0.0233	0.0246	0.0215
0.0	0.0	0.0	16237.4685	700.2658	NaN	NaN	0.0413	0.8841	0.0271	0.0198	0.0231	0.0243	0.0216
0.0	0.0	0.0	19961.4685	3144.2658	NaN	NaN	0.1361	0.8852	0.027	0.0195	0.0229	0.0239	0.0214
0.0	0.0	0.0	20260.4685	4027.2658	NaN	NaN	0.1658	0.8863	0.0267	0.0192	0.0229	0.0235	0.0214
0.0	0.0	0.0	23289.4685	1456.2658	NaN	NaN	0.0588	0.8878	0.0264	0.0189	0.0226	0.023	0.0213
0.0	0.0	0.0	20829.4685	1606.2658	NaN	NaN	0.0716	0.8883	0.0262	0.0187	0.0226	0.0228	0.0214
0.0	0.0	0.0	16593.4685	2822.2658	NaN	NaN	0.1454	0.8894	0.0258	0.0185	0.0225	0.0225	0.0213
0.0	0.0	0.0	20524.4685	6380.2658	NaN	NaN	0.2371	0.89	0.0255	0.0184	0.0225	0.0223	0.0213
0.0	0.0	0.0	15180.4685	4420.2658	NaN	NaN	0.2255	0.8915	0.0252	0.0179	0.0222	0.0221	0.021
0.0	0.0	0.0	24171.4685	1840.2658	NaN	NaN	0.0707	0.8913	0.0253	0.0178	0.0223	0.0222	0.021
0.0	0.0	0.0	21012.4685	2386.2658	NaN	NaN	0.102	0.8919	0.0254	0.0176	0.0221	0.0221	0.0209
0.0	0.0	0.0	18306.4685	7.2658	NaN	NaN	0.0004	0.8917	0.0255	0.0177	0.0221	0.0221	0.021
0.0	0.0	0.0	21283.4685	923.2658	NaN	NaN	0.0416	0.8913	0.0255	0.0179	0.0223	0.0221	0.021
0.0	0.0	0.0	21136.4685	3316.2658	NaN	NaN	0.1356	0.8913	0.0256	0.018	0.0223	0.022	0.0208
0.0	0.0	0.0	16828.4685	1006.2658	NaN	NaN	0.0564	0.8911	0.0258	0.018	0.0223	0.0222	0.0206
0.0	0.0	0.0	17317.4685	33.2658	NaN	NaN	0.0019	0.8905	0.0263	0.018	0.0223	0.0224	0.0205
0.0	0.0	0.0	16432.4685	1234.2658	NaN	NaN	0.0699	0.8887	0.027	0.0182	0.0226	0.0227	0.0207
0.0	0.0	0.0	23753.4685	1078.2658	NaN	NaN	0.0434	0.8876	0.0276	0.0184	0.0228	0.0228	0.0209
0.0	0.0	0.0	20477.4685	1785.2658	NaN	NaN	0.0802	0.8851	0.0284	0.0188	0.0233	0.0232	0.0212
0.0	0.0	0.0	19279.4685	2367.2658	NaN	NaN	0.1094	0.8847	0.0284	0.0188	0.0234	0.0232	0.0215
0.0	0.0	0.0	23071.4685	-462.7342	NaN	NaN	-0.0205	0.8824	0.0286	0.0191	0.0241	0.0237	0.0222
0.0	0.0	0.0	18467.4685	182.2658	NaN	NaN	0.0098	0.8799	0.0286	0.0192	0.0248	0.0246	0.0231
0.0	0.0	0.0	19431.4685	114.2658	NaN	NaN	0.0058	0.8766	0.0286	0.0192	0.0258	0.0258	0.024
0.0	0.0	0.0	20656.4685	2987.2658	NaN	NaN	0.1263	0.8742	0.0287	0.0192	0.0266	0.0268	0.0246
0.0	0.0	0.0	21474.4685	1022.2658	NaN	NaN	0.0454	0.873	0.0286	0.019	0.027	0.0275	0.025
0.0	0.0	0.0	19056.4685	-221.7342	NaN	NaN	-0.0118	0.8722	0.0284	0.0189	0.0273	0.0281	0.0251
0.0	0.0	0.0	17924.4685	-729.7342	NaN	NaN	-0.0424	0.8719	0.0284	0.0188	0.0274	0.0285	0.0251
0.0	0.0	0.0	21196.4685	1881.2658	NaN	NaN	0.0815	0.8717	0.0282	0.0186	0.0276	0.0293	0.0246
0.0	0.0	0.0	22725.4685	2307.2658	NaN	NaN	0.0922	0.8727	0.0277	0.0183	0.0272	0.0298	0.0243
0.0	0.0	0.0	18360.4685	2873.2658	NaN	NaN	0.1353	0.8732	0.0273	0.0181	0.027	0.0303	0.0239
0.0	0.0	0.0	21788.4685	1097.2658	NaN	NaN	0.0479	0.874	0.0271	0.018	0.0267	0.0306	0.0237
0.0	0.0	0.0	17416.4685	899.2658	NaN	NaN	0.0491	0.8749	0.0268	0.0178	0.0263	0.0308	0.0234
0.0	0.0	0.0	21007.4685	-1097.7342	NaN	NaN	-0.0551	0.8752	0.0268	0.0177	0.0262	0.031	0.0231
0.0	0.0	0.0	20580.4685	2512.2658	NaN	NaN	0.1088	0.8755	0.0267	0.0176	0.0262	0.0311	0.0228
0.0	0.0	0.0	17616.4685	787.2658	NaN	NaN	0.0428	0.8748	0.0271	0.0176	0.0264	0.0314	0.0227
0.0	0.0	0.0	20144.4685	-196.7342	NaN	NaN	-0.0099	0.8734	0.0276	0.0178	0.0267	0.0317	0.0228
0.0	0.0	0.0	18263.4685	262.2658	NaN	NaN	0.0142	0.873	0.0278	0.0178	0.027	0.0317	0.0227
0.0	0.0	0.0	21051.4685	1103.2658	NaN	NaN	0.0498	0.8714	0.0283	0.0178	0.0274	0.0321	0.023
0.0	0.0	0.0	17326.4685	1274.2658	NaN	NaN	0.0685	0.8694	0.0286	0.0178	0.0282	0.0326	0.0234
0.0	0.0	0.0	23025.4685	-83.7342	NaN	NaN	-0.0036	0.8672	0.0288	0.0177	0.029	0.0333	0.024
0.0	0.0	0.0	23462.4685	-293.7342	NaN	NaN	-0.0127	0.8624	0.0292	0.0176	0.0307	0.035	0.0252
0.0	0.0	0.0	21086.4685	3076.2658	NaN	NaN	0.1273	0.859	0.0296	0.0171	0.0318	0.0364	0.0262
0.0	0.0	0.0	22925.4685	1715.2658	NaN	NaN	0.0696	0.8545	0.0301	0.017	0.033	0.038	0.0275
0.0	0.0	0.0	21441.4685	1744.2658	NaN	NaN	0.0752	0.8526	0.0302	0.0166	0.0336	0.0388	0.0282
0.0	0.0	0.0	20766.4685	1413.2658	NaN	NaN	0.0637	0.8512	0.0303	0.0163	0.0342	0.0395	0.0286
0.0	0.0	0.0	19283.4685	-726.7342	NaN	NaN	-0.0392	0.8492	0.0305	0.016	0.0348	0.0402	0.0292
0.0	0.0	0.0	22869.4685	248.2658	NaN	NaN	0.0107	0.8477	0.0307	0.0157	0.0355	0.0406	0.0299
0.0	0.0	0.0	20792.4685	3689.2658	NaN	NaN	0.1507	0.8433	0.0315	0.0156	0.0369	0.0414	0.0313
0.0	0.0	0.0	16063.4685	-407.7342	NaN	NaN	-0.026	0.843	0.032	0.0152	0.037	0.0414	0.0313
0.0	0.0	0.0	13827.4685	3248.2658	NaN	NaN	0.1902	0.8406	0.0326	0.015	0.038	0.0413	0.0324
0.0	0.0	0.0	21207.4685	2457.2658	NaN	NaN	0.1038	0.8369	0.0342	0.015	0.0392	0.0413	0.0335
0.0	0.0	0.0	17818.4685	177.2658	NaN	NaN	0.0099	0.8388	0.0341	0.0147	0.0388	0.0408	0.0329
0.0	0.0	0.0	17877.4685	1995.2658	NaN	NaN	0.1004	0.8379	0.0345	0.0145	0.0392	0.0404	0.0335
0.0	0.0	0.0	17343.4685	1633.2658	NaN	NaN	0.0861	0.8333	0.0355	0.0148	0.0406	0.0409	0.035
0.0	0.0	0.0	18126.4685	3255.2658	NaN	NaN	0.1522	0.8375	0.0344	0.0143	0.0394	0.0403	0.034
0.0	0.0	0.0	22088.4685	285.2658	NaN	NaN	0.0128	0.8373	0.0342	0.0141	0.0397	0.0405	0.0342
0.0	0.0	0.0	17104.4685	-29.7342	NaN	NaN	-0.0017	0.8386	0.0337	0.0139	0.0393	0.0402	0.0342
0.0	0.0	0.0	24088.4685	1284.2658	NaN	NaN	0.0506	0.8394	0.0333	0.0138	0.0392	0.0399	0.0345
0.0	0.0	0.0	20987.4685	2622.2658	NaN	NaN	0.1111	0.8389	0.0333	0.0138	0.0392	0.0401	0.0347
0.0	0.0	0.0	16504.4685	-563.7342	NaN	NaN	-0.0354	0.8419	0.0325	0.0137	0.038	0.0401	0.0338
0.0	0.0	0.0	20772.4685	2735.2658	NaN	NaN	0.1164	0.8412	0.0324	0.0138	0.0383	0.0403	0.034
0.0	0.0	0.0	20436.4685	3844.2658	NaN	NaN	0.1583	0.8398	0.0326	0.014	0.0384	0.0409	0.0343
0.0	0.0	0.0	16815.4685	2123.2658	NaN	NaN	0.1121	0.8397	0.0326	0.0143	0.038	0.0416	0.0338
0.0	0.0	0.0	14331.4685	999.2658	NaN	NaN	0.0652	0.8414	0.0324	0.0143	0.0372	0.0415	0.0332
0.0	0.0	0.0	16582.4685	-19.7342	NaN	NaN	-0.0012	0.8433	0.0321	0.0143	0.0366	0.041	0.0327
0.0	0.0	0.0	20725.4685	1704.2658	NaN	NaN	0.076	0.844	0.032	0.0143	0.0363	0.0409	0.0326
0.0	0.0	0.0	17898.4685	1852.2658	NaN	NaN	0.0938	0.8432	0.0321	0.0144	0.0363	0.0413	0.0326
0.0	0.0	0.0	21217.4685	-356.7342	NaN	NaN	-0.0171	0.8425	0.0322	0.0143	0.0362	0.0423	0.0325
0.0	0.0	0.0	24152.4685	1580.2658	NaN	NaN	0.0614	0.8402	0.0323	0.0144	0.0365	0.0439	0.0328
0.0	0.0	0.0	24466.4685	2829.2658	NaN	NaN	0.1037	0.8388	0.0327	0.0145	0.0362	0.0457	0.0322
0.0	0.0	0.0	22730.4685	39.2658	NaN	NaN	0.0017	0.8392	0.0328	0.0147	0.0356	0.0467	0.0311
0.0	0.0	0.0	17090.4685	3262.2658	NaN	NaN	0.1603	0.8377	0.0326	0.0151	0.0359	0.0483	0.0304
0.0	0.0	0.0	20494.4685	3415.2658	NaN	NaN	0.1428	0.8335	0.0327	0.0157	0.0363	0.0521	0.0297
0.0	0.0	0.0	17979.4685	3497.2658	NaN	NaN	0.1628	0.8313	0.0322	0.0158	0.0359	0.0563	0.0285
0.0	0.0	0.0	20907.4685	-327.7342	NaN	NaN	-0.0159	0.8293	0.0318	0.0157	0.0355	0.0603	0.0274
0.0	0.0	0.0	21491.4685	-720.7342	NaN	NaN	-0.0347	0.8239	0.0315	0.0159	0.036	0.0656	0.027
0.0	0.0	0.0	23452.4685	2210.2658	NaN	NaN	0.0861	0.8228	0.0313	0.0158	0.0359	0.0676	0.0266
0.0	0.0	0.0	19164.4685	-902.7342	NaN	NaN	-0.0494	0.8167	0.0309	0.0157	0.0371	0.0723	0.0272
0.0	0.0	0.0	17904.4685	2115.2658	NaN	NaN	0.1057	0.8131	0.031	0.0156	0.0377	0.0753	0.0272
0.0	0.0	0.0	25782.4685	3499.2658	NaN	NaN	0.1195	0.8076	0.0308	0.0152	0.0389	0.0794	0.028
0.0	0.0	0.0	28216.4685	286.2658	NaN	NaN	0.01	0.7999	0.0308	0.015	0.0405	0.0847	0.0292
0.0	0.0	0.0	19130.4685	1506.2658	NaN	NaN	0.073	0.7986	0.0317	0.0148	0.0406	0.0855	0.0288
0.0	0.0	0.0	18778.4685	2233.2658	NaN	NaN	0.1063	0.795	0.0315	0.0142	0.0417	0.0885	0.0292
0.0	0.0	0.0	18144.4685	52.2658	NaN	NaN	0.0029	0.7911	0.032	0.0141	0.0429	0.0906	0.0293
0.0	0.0	0.0	16900.4685	1235.2658	NaN	NaN	0.0681	0.7916	0.0324	0.0139	0.0428	0.0909	0.0283
0.0	0.0	0.0	25724.4685	2488.2658	NaN	NaN	0.0882	0.7903	0.032	0.0131	0.0431	0.0932	0.0282
0.0	0.0	0.0	20379.4685	982.2658	NaN	NaN	0.046	0.7888	0.0318	0.0129	0.0439	0.0942	0.0284
0.0	0.0	0.0	20714.4685	3683.2658	NaN	NaN	0.151	0.7865	0.0318	0.0127	0.0448	0.096	0.0283
0.0	0.0	0.0	20008.4685	-1769.7342	NaN	NaN	-0.097	0.7841	0.0321	0.0126	0.0455	0.0976	0.0281
0.0	0.0	0.0	15680.4685	-139.7342	NaN	NaN	-0.009	0.7886	0.0325	0.0127	0.0449	0.0939	0.0273
0.0	0.0	0.0	23634.4685	-1761.7342	NaN	NaN	-0.0805	0.7924	0.0323	0.0125	0.0447	0.0908	0.0273
0.0	0.0	0.0	23759.4685	1389.2658	NaN	NaN	0.0552	0.7888	0.0323	0.0126	0.0463	0.0915	0.0284
0.0	0.0	0.0	17323.4685	2701.2658	NaN	NaN	0.1349	0.7884	0.0335	0.0129	0.0472	0.0894	0.0287
0.0	0.0	0.0	17961.4685	-2029.7342	NaN	NaN	-0.1274	0.7887	0.0345	0.0131	0.0474	0.0873	0.0289
0.0	0.0	0.0	17938.4685	2942.2658	NaN	NaN	0.1409	0.7916	0.0352	0.0131	0.0474	0.0834	0.0294
0.0	0.0	0.0	20496.4685	434.2658	NaN	NaN	0.0207	0.791	0.0357	0.013	0.0481	0.0818	0.0305
0.0	0.0	0.0	17260.4685	4052.2658	NaN	NaN	0.1901	0.782	0.0369	0.0131	0.051	0.0846	0.0324
0.0	0.0	0.0	22608.4685	1230.2658	NaN	NaN	0.0516	0.7817	0.0392	0.0128	0.0512	0.0829	0.0322
0.0	0.0	0.0	22943.4685	3165.2658	NaN	NaN	0.1212	0.7464	0.0468	0.0156	0.0576	0.0981	0.0355
0.0	0.0	0.0	12075.4685	3193.2658	NaN	NaN	0.2091	0.8013	0.0421	0.0148	0.0438	0.0683	0.0297
0.0	0.0	0.0	-1660.5315	-2770.7342	NaN	NaN	0.6253	0.8882	0.0268	0.0148	0.0219	0.0278	0.0205
0.0	0.0	0.0	-1570.5315	521.2658	NaN	NaN	-0.3	0.8945	0.0239	0.0186	0.021	0.0222	0.0198
0.0	0.0	0.0	-1947.5315	-1225.7342	NaN	NaN	0.3863	0.8947	0.0248	0.0188	0.0208	0.0213	0.0195
0.0	0.0	0.0	444.4685	-430.7342	NaN	NaN	-0.3	0.8874	0.0256	0.0208	0.0231	0.0219	0.0213
0.0	0.0	0.0	-1980.5315	860.2658	NaN	NaN	-0.3	0.8865	0.0256	0.0211	0.0235	0.0217	0.0215
0.0	0.0	0.0	-2565.5315	516.2658	NaN	NaN	-0.2519	0.8872	0.0252	0.0209	0.0236	0.0216	0.0216
0.0	0.0	0.0	-495.5315	150.2658	NaN	NaN	-0.3	0.8871	0.025	0.0209	0.0236	0.0217	0.0217
0.0	0.0	0.0	-2501.5315	-49.7342	NaN	NaN	0.0195	0.8871	0.0246	0.021	0.0237	0.0217	0.0219
0.0	0.0	0.0	-427.5315	593.2658	NaN	NaN	1.3	0.8858	0.0243	0.0215	0.024	0.022	0.0225
0.0	0.0	0.0	-413.5315	1191.2658	NaN	NaN	1.3	0.8853	0.0239	0.0219	0.0241	0.0221	0.0228
0.0	0.0	0.0	-418.5315	3111.2658	NaN	NaN	1.1554	0.8852	0.0235	0.0221	0.024	0.0223	0.0229
0.0	0.0	0.0	-2334.5315	783.2658	NaN	NaN	-0.3	0.8844	0.024	0.0223	0.0239	0.0224	0.0231
0.0	0.0	0.0	-3068.5315	-851.7342	NaN	NaN	0.2173	0.8839	0.0243	0.0224	0.0238	0.0224	0.0232
0.0	0.0	0.0	-3071.5315	-689.7342	NaN	NaN	0.1834	0.8836	0.0243	0.0226	0.0239	0.0224	0.0232
0.0	0.0	0.0	-1433.5315	27.2658	NaN	NaN	-0.0194	0.8842	0.0238	0.0225	0.0239	0.0224	0.0231
0.0	0.0	0.0	-1665.5315	2680.2658	NaN	NaN	1.3	0.8849	0.0235	0.0224	0.0239	0.0225	0.0229
0.0	0.0	0.0	-2511.5315	225.2658	NaN	NaN	-0.0985	0.8848	0.0236	0.0223	0.0238	0.0225	0.0229
0.0	0.0	0.0	779.4685	147.2658	NaN	NaN	0.1589	0.885	0.0235	0.0223	0.0238	0.0226	0.0228
0.0	0.0	0.0	-1690.5315	1659.2658	NaN	NaN	-0.3	0.8853	0.0235	0.0221	0.0238	0.0226	0.0227
0.0	0.0	0.0	-1763.5315	290.2658	NaN	NaN	-0.197	0.8855	0.0234	0.0221	0.0238	0.0226	0.0226
0.0	0.0	0.0	-995.5315	924.2658	NaN	NaN	-0.3	0.8857	0.0233	0.0221	0.0238	0.0226	0.0225
0.0	0.0	0.0	-2767.5315	-2176.7342	NaN	NaN	0.4403	0.8864	0.0233	0.0219	0.0237	0.0224	0.0223
0.0	0.0	0.0	-2775.5315	-398.7342	NaN	NaN	0.1256	0.8875	0.0232	0.0217	0.0234	0.0221	0.0221
0.0	0.0	0.0	-998.5315	1462.2658	NaN	NaN	1.3	0.8883	0.023	0.0216	0.0233	0.022	0.0219
0.0	0.0	0.0	-2221.5315	-248.7342	NaN	NaN	0.1007	0.8884	0.023	0.0215	0.0233	0.0219	0.0219
0.0	0.0	0.0	-2963.5315	-587.7342	NaN	NaN	0.1655	0.8886	0.023	0.0215	0.0232	0.0218	0.0219
0.0	0.0	0.0	-2370.5315	-716.7342	NaN	NaN	0.2322	0.8883	0.0231	0.0215	0.0233	0.0219	0.0219
0.0	0.0	0.0	-3366.5315	-3094.7342	NaN	NaN	0.479	0.8881	0.0232	0.0216	0.0233	0.0218	0.022
0.0	0.0	0.0	-4035.5315	-184.7342	NaN	NaN	0.0438	0.8888	0.0231	0.0215	0.0231	0.0216	0.0219
0.0	0.0	0.0	2302.4685	-628.7342	NaN	NaN	-0.3	0.8898	0.0227	0.0215	0.0228	0.0216	0.0216
0.0	0.0	0.0	-3241.5315	1911.2658	NaN	NaN	-0.3	0.8909	0.0224	0.0215	0.0225	0.0215	0.0213
0.0	0.0	0.0	-2635.5315	1622.2658	NaN	NaN	-0.3	0.8922	0.022	0.0214	0.0221	0.0214	0.0209
0.0	0.0	0.0	-470.5315	603.2658	NaN	NaN	1.3	0.8932	0.0218	0.0214	0.0218	0.0212	0.0207
0.0	0.0	0.0	-2979.5315	-161.7342	NaN	NaN	0.0515	0.8939	0.0216	0.0213	0.0215	0.0209	0.0206
0.0	0.0	0.0	-1977.5315	1743.2658	NaN	NaN	-0.3	0.8949	0.0215	0.0213	0.0212	0.0206	0.0205
0.0	0.0	0.0	-3689.5315	686.2658	NaN	NaN	-0.2285	0.8947	0.0216	0.0214	0.0212	0.0205	0.0205
0.0	0.0	0.0	-4225.5315	-597.7342	NaN	NaN	0.1239	0.8951	0.0215	0.0215	0.0211	0.0204	0.0204
0.0	0.0	0.0	-3436.5315	-793.7342	NaN	NaN	0.1876	0.8953	0.0215	0.0215	0.021	0.0203	0.0203
0.0	0.0	0.0	-2131.5315	100.2658	NaN	NaN	-0.0494	0.8955	0.0213	0.0216	0.021	0.0202	0.0203
0.0	0.0	0.0	-1024.5315	-751.7342	NaN	NaN	0.4232	0.8961	0.021	0.0216	0.0209	0.0202	0.0202
0.0	0.0	0.0	-2922.5315	753.2658	NaN	NaN	-0.3	0.8966	0.0207	0.0216	0.0208	0.0202	0.0201
0.0	0.0	0.0	-2403.5315	1309.2658	NaN	NaN	-0.3	0.8965	0.0207	0.0216	0.0208	0.0202	0.0201
0.0	0.0	0.0	149.4685	-1298.7342	NaN	NaN	1.1301	0.8963	0.0208	0.0217	0.0208	0.0203	0.0201
0.0	0.0	0.0	-2020.5315	1169.2658	NaN	NaN	-0.3	0.8959	0.0209	0.0218	0.0209	0.0203	0.0201
0.0	0.0	0.0	-3553.5315	1713.2658	NaN	NaN	-0.3	0.8955	0.0211	0.0219	0.021	0.0204	0.0201
0.0	0.0	0.0	-3040.5315	-284.7342	NaN	NaN	0.0856	0.8952	0.0212	0.022	0.021	0.0204	0.0202
0.0	0.0	0.0	-2245.5315	-722.7342	NaN	NaN	0.2435	0.8948	0.0212	0.0221	0.0211	0.0205	0.0203
0.0	0.0	0.0	-1086.5315	1378.2658	NaN	NaN	1.3	0.8947	0.0212	0.0221	0.0211	0.0206	0.0203
0.0	0.0	0.0	-2790.5315	1374.2658	NaN	NaN	-0.3	0.8943	0.0212	0.0221	0.0212	0.0207	0.0204
0.0	0.0	0.0	-3621.5315	214.2658	NaN	NaN	-0.0629	0.8942	0.0213	0.0221	0.0213	0.0208	0.0204
0.0	0.0	0.0	-859.5315	-1496.7342	NaN	NaN	0.6352	0.8939	0.0214	0.0221	0.0213	0.0208	0.0205
0.0	0.0	0.0	-4017.5315	366.2658	NaN	NaN	-0.1003	0.8938	0.0213	0.0221	0.0214	0.0209	0.0205
0.0	0.0	0.0	-2726.5315	-992.7342	NaN	NaN	0.2669	0.8935	0.0213	0.022	0.0214	0.0211	0.0206
0.0	0.0	0.0	-1970.5315	257.2658	NaN	NaN	-0.1502	0.8932	0.0213	0.022	0.0215	0.0212	0.0207
0.0	0.0	0.0	-1262.5315	2331.2658	NaN	NaN	1.3	0.8928	0.0214	0.022	0.0216	0.0214	0.0209
0.0	0.0	0.0	-4770.5315	149.2658	NaN	NaN	-0.0323	0.8929	0.0214	0.0219	0.0216	0.0213	0.0209
0.0	0.0	0.0	-3287.5315	1441.2658	NaN	NaN	-0.3	0.8928	0.0214	0.0219	0.0216	0.0213	0.021
0.0	0.0	0.0	-3699.5315	1234.2658	NaN	NaN	-0.3	0.8931	0.0213	0.0218	0.0216	0.0213	0.021
0.0	0.0	0.0	-2367.5315	-1054.7342	NaN	NaN	0.3082	0.8934	0.0211	0.0217	0.0215	0.0212	0.0211
0.0	0.0	0.0	-2432.5315	-638.7342	NaN	NaN	0.208	0.8936	0.021	0.0217	0.0215	0.0211	0.021
0.0	0.0	0.0	-2201.5315	-466.7342	NaN	NaN	0.1749	0.894	0.0209	0.0217	0.0215	0.0211	0.0209
0.0	0.0	0.0	-1890.5315	-1376.7342	NaN	NaN	0.4214	0.8942	0.0208	0.0216	0.0214	0.021	0.0209
0.0	0.0	0.0	-1817.5315	-269.7342	NaN	NaN	0.1292	0.8941	0.0207	0.0217	0.0215	0.0211	0.0209
0.0	0.0	0.0	-2237.5315	393.2658	NaN	NaN	-0.2132	0.894	0.0206	0.0218	0.0215	0.0213	0.0209
0.0	0.0	0.0	-1836.5315	-1347.7342	NaN	NaN	0.4232	0.8937	0.0207	0.0218	0.0215	0.0213	0.0209
0.0	0.0	0.0	-2062.5315	618.2658	NaN	NaN	-0.3	0.8933	0.0208	0.0219	0.0216	0.0214	0.0209
0.0	0.0	0.0	-4098.5315	-1096.7342	NaN	NaN	0.2111	0.8929	0.0211	0.022	0.0216	0.0213	0.021
0.0	0.0	0.0	-4971.5315	-966.7342	NaN	NaN	0.1628	0.8927	0.0212	0.0221	0.0216	0.0213	0.0211
0.0	0.0	0.0	-4211.5315	1463.2658	NaN	NaN	-0.3	0.8928	0.0211	0.0221	0.0216	0.0213	0.0211
0.0	0.0	0.0	-2325.5315	2272.2658	NaN	NaN	-0.3	0.8932	0.0209	0.0219	0.0216	0.0214	0.021
0.0	0.0	0.0	-2272.5315	529.2658	NaN	NaN	-0.3	0.8932	0.0208	0.0219	0.0216	0.0215	0.021
0.0	0.0	0.0	288.4685	1165.2658	NaN	NaN	0.8016	0.8931	0.0208	0.0219	0.0216	0.0216	0.021
0.0	0.0	0.0	-846.5315	-811.7342	NaN	NaN	0.4895	0.893	0.021	0.022	0.0216	0.0215	0.0209
0.0	0.0	0.0	-2607.5315	1496.2658	NaN	NaN	-0.3	0.8928	0.021	0.022	0.0216	0.0216	0.0209
0.0	0.0	0.0	-3063.5315	-1558.7342	NaN	NaN	0.3372	0.8927	0.0213	0.0221	0.0216	0.0214	0.0208
0.0	0.0	0.0	-3684.5315	-87.7342	NaN	NaN	0.0233	0.8924	0.0214	0.0223	0.0217	0.0215	0.0208
0.0	0.0	0.0	-3120.5315	134.2658	NaN	NaN	-0.045	0.8923	0.0215	0.0223	0.0217	0.0215	0.0208
0.0	0.0	0.0	-4146.5315	1394.2658	NaN	NaN	-0.3	0.8923	0.0214	0.0223	0.0217	0.0214	0.0208
0.0	0.0	0.0	-3667.5315	125.2658	NaN	NaN	-0.0354	0.8922	0.0214	0.0223	0.0217	0.0215	0.0209
0.0	0.0	0.0	-1746.5315	3131.2658	NaN	NaN	1.3	0.8922	0.0212	0.0222	0.0217	0.0217	0.021
0.0	0.0	0.0	-2832.5315	513.2658	NaN	NaN	-0.2213	0.8917	0.0214	0.0223	0.0218	0.0218	0.021
0.0	0.0	0.0	-2325.5315	3765.2658	NaN	NaN	1.3	0.8918	0.0214	0.0223	0.0217	0.0217	0.021
0.0	0.0	0.0	-2551.5315	-473.7342	NaN	NaN	0.1566	0.8917	0.0215	0.0224	0.0217	0.0217	0.021
0.0	0.0	0.0	-3369.5315	-60.7342	NaN	NaN	0.0177	0.8918	0.0215	0.0223	0.0217	0.0217	0.021
0.0	0.0	0.0	-1392.5315	3714.2658	NaN	NaN	1.3	0.8918	0.0214	0.0223	0.0218	0.0217	0.021
0.0	0.0	0.0	-4071.5315	2284.2658	NaN	NaN	-0.3	0.8916	0.0216	0.0224	0.0218	0.0217	0.0209
0.0	0.0	0.0	-2381.5315	-54.7342	NaN	NaN	0.0225	0.8913	0.0218	0.0225	0.0219	0.0217	0.0208
0.0	0.0	0.0	-4492.5315	510.2658	NaN	NaN	-0.1281	0.8916	0.022	0.0226	0.0218	0.0214	0.0206
0.0	0.0	0.0	-2929.5315	-1098.7342	NaN	NaN	0.2728	0.8919	0.022	0.0226	0.0217	0.0212	0.0206
0.0	0.0	0.0	-3237.5315	-3225.7342	NaN	NaN	0.4991	0.8921	0.0219	0.0226	0.0216	0.0212	0.0206
0.0	0.0	0.0	-4243.5315	1800.2658	NaN	NaN	-0.3	0.8921	0.0216	0.0225	0.0217	0.0214	0.0207
0.0	0.0	0.0	-3117.5315	2118.2658	NaN	NaN	-0.3	0.8921	0.0215	0.0224	0.0217	0.0215	0.0208
0.0	0.0	0.0	-1948.5315	-375.7342	NaN	NaN	0.1617	0.8919	0.0215	0.0225	0.0217	0.0215	0.0209
0.0	0.0	0.0	-1714.5315	-2393.7342	NaN	NaN	0.5827	0.8917	0.0216	0.0226	0.0218	0.0215	0.0209
0.0	0.0	0.0	-3800.5315	1001.2658	NaN	NaN	-0.3	0.8918	0.0215	0.0226	0.0217	0.0215	0.0209
0.0	0.0	0.0	-2323.5315	-6.7342	NaN	NaN	0.0029	0.8914	0.0216	0.0226	0.0218	0.0216	0.021
0.0	0.0	0.0	-4272.5315	-80.7342	NaN	NaN	0.0185	0.8915	0.0216	0.0225	0.0218	0.0216	0.021
0.0	0.0	0.0	-2376.5315	-841.7342	NaN	NaN	0.2615	0.8914	0.0216	0.0225	0.0219	0.0216	0.021
0.0	0.0	0.0	-2386.5315	-502.7342	NaN	NaN	0.174	0.8914	0.0215	0.0224	0.0219	0.0216	0.0211
0.0	0.0	0.0	-3222.5315	50.2658	NaN	NaN	-0.0158	0.8911	0.0215	0.0224	0.0219	0.0218	0.0212
0.0	0.0	0.0	-3519.5315	-1068.7342	NaN	NaN	0.2329	0.891	0.0215	0.0225	0.0219	0.0218	0.0212
0.0	0.0	0.0	-2048.5315	166.2658	NaN	NaN	-0.0883	0.8905	0.0216	0.0227	0.022	0.0219	0.0212
0.0	0.0	0.0	-2229.5315	-777.7342	NaN	NaN	0.2586	0.8902	0.0217	0.0228	0.022	0.022	0.0212
0.0	0.0	0.0	-1770.5315	-2734.7342	NaN	NaN	0.607	0.8902	0.0218	0.0229	0.0219	0.0219	0.0212
0.0	0.0	0.0	-2453.5315	-2058.7342	NaN	NaN	0.4563	0.8902	0.0217	0.0229	0.022	0.022	0.0213
0.0	0.0	0.0	-1216.5315	-2238.7342	NaN	NaN	0.6479	0.8902	0.0214	0.0227	0.022	0.0222	0.0215
0.0	0.0	0.0	-1844.5315	2115.2658	NaN	NaN	1.3	0.8898	0.0213	0.0225	0.0221	0.0225	0.0218
0.0	0.0	0.0	-3077.5315	-250.7342	NaN	NaN	0.0753	0.8895	0.0213	0.0225	0.0221	0.0226	0.0219
0.0	0.0	0.0	-3786.5315	134.2658	NaN	NaN	-0.0368	0.8896	0.0214	0.0225	0.0221	0.0226	0.0219
0.0	0.0	0.0	-4193.5315	-1899.7342	NaN	NaN	0.3118	0.8898	0.0214	0.0226	0.022	0.0224	0.0218
0.0	0.0	0.0	-3330.5315	755.2658	NaN	NaN	-0.2933	0.8899	0.0214	0.0226	0.0219	0.0224	0.0218
0.0	0.0	0.0	-2580.5315	-1619.7342	NaN	NaN	0.3856	0.89	0.0213	0.0226	0.0219	0.0224	0.0218
0.0	0.0	0.0	-2670.5315	-1408.7342	NaN	NaN	0.3453	0.8899	0.0213	0.0225	0.022	0.0225	0.0219
0.0	0.0	0.0	-4090.5315	401.2658	NaN	NaN	-0.1088	0.8898	0.0213	0.0225	0.0219	0.0226	0.0219
0.0	0.0	0.0	-2678.5315	-173.7342	NaN	NaN	0.0609	0.8899	0.0212	0.0223	0.0219	0.0226	0.0221
0.0	0.0	0.0	-1466.5315	-520.7342	NaN	NaN	0.262	0.8898	0.0211	0.0222	0.0219	0.0228	0.0223
0.0	0.0	0.0	-3850.5315	2073.2658	NaN	NaN	-0.3	0.8898	0.021	0.022	0.0219	0.023	0.0223
0.0	0.0	0.0	-4714.5315	2950.2658	NaN	NaN	-0.3	0.8898	0.0209	0.0219	0.022	0.023	0.0224
0.0	0.0	0.0	-3404.5315	961.2658	NaN	NaN	-0.3	0.8901	0.0209	0.0219	0.0219	0.0229	0.0223
0.0	0.0	0.0	-3932.5315	709.2658	NaN	NaN	-0.22	0.8903	0.021	0.022	0.0218	0.0226	0.0222
0.0	0.0	0.0	-4679.5315	-2683.7342	NaN	NaN	0.3645	0.8909	0.0211	0.0221	0.0217	0.0223	0.022
0.0	0.0	0.0	-3244.5315	-805.7342	NaN	NaN	0.1989	0.8913	0.0209	0.022	0.0216	0.0224	0.022
0.0	0.0	0.0	-3005.5315	142.2658	NaN	NaN	-0.0497	0.8915	0.0207	0.0217	0.0216	0.0225	0.022
0.0	0.0	0.0	-1601.5315	-1159.7342	NaN	NaN	0.42	0.8917	0.0205	0.0216	0.0215	0.0226	0.0221
0.0	0.0	0.0	-2179.5315	-1164.7342	NaN	NaN	0.3483	0.8916	0.0204	0.0215	0.0215	0.0227	0.0222
0.0	0.0	0.0	-1385.5315	814.2658	NaN	NaN	-0.3	0.8913	0.0205	0.0215	0.0216	0.0229	0.0223
0.0	0.0	0.0	-3988.5315	1829.2658	NaN	NaN	-0.3	0.8913	0.0206	0.0216	0.0215	0.0228	0.0223
0.0	0.0	0.0	-3892.5315	-1598.7342	NaN	NaN	0.2911	0.8916	0.0206	0.0216	0.0214	0.0226	0.0222
0.0	0.0	0.0	-1733.5315	-1834.7342	NaN	NaN	0.5142	0.892	0.0205	0.0215	0.0213	0.0226	0.0221
0.0	0.0	0.0	-1296.5315	-345.7342	NaN	NaN	0.2105	0.8917	0.0206	0.0214	0.0214	0.0228	0.0222
0.0	0.0	0.0	-2931.5315	1126.2658	NaN	NaN	-0.3	0.8916	0.0206	0.0213	0.0214	0.0229	0.0222
0.0	0.0	0.0	-3022.5315	-1328.7342	NaN	NaN	0.3054	0.8917	0.0207	0.0213	0.0213	0.0228	0.0221
0.0	0.0	0.0	-2842.5315	792.2658	NaN	NaN	-0.3	0.8917	0.0207	0.0213	0.0213	0.0229	0.0221
0.0	0.0	0.0	-4779.5315	448.2658	NaN	NaN	-0.1035	0.8921	0.0205	0.0212	0.0213	0.0228	0.0221
0.0	0.0	0.0	-3295.5315	-1004.7342	NaN	NaN	0.2336	0.8926	0.0204	0.0211	0.0212	0.0227	0.022
0.0	0.0	0.0	-1676.5315	1564.2658	NaN	NaN	-0.3	0.892	0.0205	0.0211	0.0214	0.023	0.0221
0.0	0.0	0.0	-2275.5315	-175.7342	NaN	NaN	0.0717	0.8916	0.0206	0.0213	0.0214	0.023	0.0221
0.0	0.0	0.0	-2581.5315	1094.2658	NaN	NaN	-0.3	0.8916	0.0208	0.0214	0.0214	0.0228	0.022
0.0	0.0	0.0	-3729.5315	-1128.7342	NaN	NaN	0.2323	0.8912	0.0211	0.0216	0.0214	0.0227	0.022
0.0	0.0	0.0	-4727.5315	-2875.7342	NaN	NaN	0.3782	0.8913	0.0211	0.0217	0.0213	0.0226	0.022
0.0	0.0	0.0	-2453.5315	518.2658	NaN	NaN	-0.2678	0.8914	0.0209	0.0216	0.0213	0.0227	0.0221
0.0	0.0	0.0	-2423.5315	913.2658	NaN	NaN	-0.3	0.891	0.0209	0.0215	0.0214	0.0229	0.0222
0.0	0.0	0.0	-3592.5315	-2151.7342	NaN	NaN	0.3746	0.8906	0.021	0.0216	0.0215	0.023	0.0223
0.0	0.0	0.0	-3262.5315	363.2658	NaN	NaN	-0.1253	0.8905	0.0209	0.0216	0.0215	0.0231	0.0224
0.0	0.0	0.0	-2172.5315	2144.2658	NaN	NaN	-0.3	0.89	0.0209	0.0217	0.0216	0.0233	0.0225
0.0	0.0	0.0	-3182.5315	360.2658	NaN	NaN	-0.1277	0.8898	0.021	0.0217	0.0216	0.0234	0.0225
0.0	0.0	0.0	-5426.5315	309.2658	NaN	NaN	-0.0604	0.8897	0.0211	0.0218	0.0217	0.0233	0.0224
0.0	0.0	0.0	-3837.5315	1559.2658	NaN	NaN	-0.3	0.8897	0.0212	0.022	0.0217	0.0231	0.0224
0.0	0.0	0.0	-1546.5315	-2131.7342	NaN	NaN	0.5795	0.8899	0.0212	0.022	0.0216	0.0229	0.0223
0.0	0.0	0.0	-4030.5315	-2869.7342	NaN	NaN	0.4159	0.8902	0.0212	0.022	0.0215	0.0228	0.0222
0.0	0.0	0.0	-2655.5315	-105.7342	NaN	NaN	0.0383	0.8903	0.0211	0.0219	0.0216	0.0229	0.0222
0.0	0.0	0.0	-3017.5315	310.2658	NaN	NaN	-0.1146	0.8904	0.0209	0.0217	0.0216	0.023	0.0223
0.0	0.0	0.0	-2639.5315	-1626.7342	NaN	NaN	0.3813	0.8904	0.0208	0.0216	0.0216	0.0231	0.0225
0.0	0.0	0.0	-2943.5315	-266.7342	NaN	NaN	0.0831	0.8901	0.0208	0.0217	0.0217	0.0232	0.0225
0.0	0.0	0.0	-2920.5315	842.2658	NaN	NaN	-0.3	0.8898	0.0209	0.0218	0.0217	0.0232	0.0226
0.0	0.0	0.0	-3527.5315	-217.7342	NaN	NaN	0.0581	0.8901	0.0209	0.0217	0.0216	0.0231	0.0225
0.0	0.0	0.0	-959.5315	-1398.7342	NaN	NaN	0.5931	0.8901	0.021	0.0217	0.0217	0.0231	0.0225
0.0	0.0	0.0	-3437.5315	-413.7342	NaN	NaN	0.1074	0.89	0.021	0.0217	0.0217	0.0231	0.0225
0.0	0.0	0.0	-3139.5315	-1746.7342	NaN	NaN	0.3575	0.8902	0.021	0.0216	0.0216	0.023	0.0225
0.0	0.0	0.0	-1813.5315	-1547.7342	NaN	NaN	0.4605	0.8906	0.0209	0.0215	0.0215	0.023	0.0225
0.0	0.0	0.0	-3768.5315	-949.7342	NaN	NaN	0.2013	0.8903	0.0209	0.0215	0.0216	0.0231	0.0226
0.0	0.0	0.0	-4661.5315	303.2658	NaN	NaN	-0.0696	0.8904	0.0209	0.0214	0.0216	0.0231	0.0226
0.0	0.0	0.0	-3862.5315	-159.7342	NaN	NaN	0.0397	0.8903	0.0209	0.0214	0.0216	0.0232	0.0226
0.0	0.0	0.0	-831.5315	262.2658	NaN	NaN	-0.3	0.8902	0.0208	0.0213	0.0216	0.0234	0.0226
0.0	0.0	0.0	-3570.5315	-50.7342	NaN	NaN	0.014	0.8902	0.0208	0.0213	0.0216	0.0234	0.0226
0.0	0.0	0.0	-2835.5315	331.2658	NaN	NaN	-0.1323	0.8902	0.0208	0.0212	0.0217	0.0235	0.0226
0.0	0.0	0.0	-3390.5315	1139.2658	NaN	NaN	-0.3	0.8907	0.0207	0.0211	0.0215	0.0234	0.0226
0.0	0.0	0.0	-3372.5315	-953.7342	NaN	NaN	0.2205	0.8907	0.0208	0.0212	0.0215	0.0234	0.0225
0.0	0.0	0.0	-4446.5315	-116.7342	NaN	NaN	0.0256	0.8913	0.0206	0.021	0.0214	0.0232	0.0225
0.0	0.0	0.0	-2920.5315	-1905.7342	NaN	NaN	0.3949	0.8913	0.0206	0.021	0.0214	0.0232	0.0225
0.0	0.0	0.0	-2682.5315	1734.2658	NaN	NaN	-0.3	0.8912	0.0206	0.0208	0.0215	0.0235	0.0225
0.0	0.0	0.0	-2784.5315	-3192.7342	NaN	NaN	0.5341	0.8916	0.0205	0.0207	0.0213	0.0234	0.0224
0.0	0.0	0.0	-2243.5315	1390.2658	NaN	NaN	-0.3	0.8918	0.0205	0.0206	0.0212	0.0235	0.0223
0.0	0.0	0.0	-1263.5315	1975.2658	NaN	NaN	1.3	0.8912	0.0207	0.0207	0.0213	0.0237	0.0224
0.0	0.0	0.0	-3844.5315	-2036.7342	NaN	NaN	0.3463	0.892	0.0205	0.0207	0.0211	0.0234	0.0223
0.0	0.0	0.0	-3163.5315	1686.2658	NaN	NaN	-0.3	0.8922	0.0205	0.0207	0.021	0.0234	0.0222
0.0	0.0	0.0	-2480.5315	1540.2658	NaN	NaN	-0.3	0.8921	0.0205	0.0206	0.0211	0.0235	0.0222
0.0	0.0	0.0	-2527.5315	-667.7342	NaN	NaN	0.209	0.8921	0.0205	0.0205	0.0211	0.0235	0.0223
0.0	0.0	0.0	-2730.5315	2035.2658	NaN	NaN	-0.3	0.8922	0.0205	0.0205	0.0212	0.0234	0.0222
0.0	0.0	0.0	-3481.5315	124.2658	NaN	NaN	-0.037	0.8922	0.0206	0.0205	0.0212	0.0232	0.0222
0.0	0.0	0.0	-4352.5315	-547.7342	NaN	NaN	0.1118	0.8928	0.0204	0.0204	0.0212	0.0231	0.0221
0.0	0.0	0.0	-3715.5315	2753.2658	NaN	NaN	-0.3	0.8927	0.0204	0.0202	0.0213	0.0233	0.0221
0.0	0.0	0.0	-1757.5315	484.2658	NaN	NaN	-0.3	0.8929	0.0203	0.0202	0.0213	0.0232	0.022
0.0	0.0	0.0	-2515.5315	-551.7342	NaN	NaN	0.1799	0.893	0.0203	0.0203	0.0213	0.023	0.022
0.0	0.0	0.0	-2892.5315	-474.7342	NaN	NaN	0.141	0.8927	0.0204	0.0205	0.0214	0.0229	0.022
0.0	0.0	0.0	-3917.5315	1831.2658	NaN	NaN	-0.3	0.893	0.0204	0.0206	0.0213	0.0226	0.0221
0.0	0.0	0.0	-4027.5315	-1216.7342	NaN	NaN	0.232	0.8934	0.0203	0.0205	0.0214	0.0224	0.0221
0.0	0.0	0.0	-1675.5315	-978.7342	NaN	NaN	0.3687	0.8938	0.0201	0.0204	0.0213	0.0223	0.022
0.0	0.0	0.0	-2389.5315	-689.7342	NaN	NaN	0.224	0.8936	0.0201	0.0204	0.0213	0.0224	0.0221
0.0	0.0	0.0	-4095.5315	144.2658	NaN	NaN	-0.0365	0.8935	0.0202	0.0204	0.0214	0.0225	0.0221
0.0	0.0	0.0	-1453.5315	-990.7342	NaN	NaN	0.4053	0.8932	0.0203	0.0204	0.0214	0.0225	0.0222
0.0	0.0	0.0	-3522.5315	-1225.7342	NaN	NaN	0.2581	0.893	0.0204	0.0205	0.0214	0.0224	0.0222
0.0	0.0	0.0	-2161.5315	191.2658	NaN	NaN	-0.0971	0.8931	0.0205	0.0205	0.0214	0.0225	0.0221
0.0	0.0	0.0	-1692.5315	5.2658	NaN	NaN	-0.0031	0.893	0.0205	0.0205	0.0214	0.0226	0.022
0.0	0.0	0.0	-2880.5315	1766.2658	NaN	NaN	-0.3	0.8925	0.0206	0.0205	0.0215	0.0228	0.022
0.0	0.0	0.0	-742.5315	196.2658	NaN	NaN	-0.3	0.8928	0.0206	0.0206	0.0215	0.0226	0.022
0.0	0.0	0.0	-1876.5315	-1922.7342	NaN	NaN	0.5061	0.8926	0.0208	0.0207	0.0215	0.0224	0.022
0.0	0.0	0.0	-1356.5315	-518.7342	NaN	NaN	0.2766	0.8926	0.0208	0.0207	0.0215	0.0224	0.022
0.0	0.0	0.0	-2952.5315	-2064.7342	NaN	NaN	0.4115	0.8928	0.0207	0.0207	0.0215	0.0223	0.022
0.0	0.0	0.0	-2495.5315	1364.2658	NaN	NaN	-0.3	0.8924	0.0208	0.0207	0.0216	0.0225	0.022
0.0	0.0	0.0	-2742.5315	-909.7342	NaN	NaN	0.2491	0.8928	0.0207	0.0207	0.0215	0.0224	0.0219
0.0	0.0	0.0	-2037.5315	505.2658	NaN	NaN	-0.3	0.8927	0.0207	0.0208	0.0215	0.0225	0.0219
0.0	0.0	0.0	-1493.5315	-326.7342	NaN	NaN	0.1795	0.8927	0.0207	0.0209	0.0215	0.0224	0.0218
0.0	0.0	0.0	-3202.5315	-1322.7342	NaN	NaN	0.2923	0.8926	0.0208	0.0211	0.0215	0.0223	0.0218
0.0	0.0	0.0	-3851.5315	-2034.7342	NaN	NaN	0.3457	0.8927	0.0208	0.0211	0.0215	0.0222	0.0217
0.0	0.0	0.0	-2773.5315	2377.2658	NaN	NaN	-0.3	0.8928	0.0207	0.021	0.0216	0.0222	0.0218
0.0	0.0	0.0	-4274.5315	119.2658	NaN	NaN	-0.0287	0.8925	0.0207	0.0211	0.0216	0.0222	0.0219
0.0	0.0	0.0	-5105.5315	1391.2658	NaN	NaN	-0.3	0.8929	0.0206	0.0209	0.0216	0.0222	0.0218
0.0	0.0	0.0	-3785.5315	58.2658	NaN	NaN	-0.0156	0.8927	0.0207	0.021	0.0217	0.0221	0.0219
0.0	0.0	0.0	-2021.5315	942.2658	NaN	NaN	-0.3	0.8929	0.0206	0.0209	0.0217	0.0221	0.0218
0.0	0.0	0.0	-2216.5315	-1190.7342	NaN	NaN	0.3495	0.8929	0.0206	0.0209	0.0217	0.022	0.0219
0.0	0.0	0.0	-1873.5315	576.2658	NaN	NaN	-0.3	0.8931	0.0206	0.0209	0.0216	0.022	0.0218
0.0	0.0	0.0	-2911.5315	315.2658	NaN	NaN	-0.1214	0.8929	0.0206	0.0209	0.0217	0.022	0.0219
0.0	0.0	0.0	-2047.5315	-1280.7342	NaN	NaN	0.3848	0.8929	0.0206	0.021	0.0217	0.022	0.0219
0.0	0.0	0.0	-2276.5315	-416.7342	NaN	NaN	0.1547	0.8926	0.0206	0.021	0.0218	0.0221	0.0219
0.0	0.0	0.0	-944.5315	-270.7342	NaN	NaN	0.2228	0.8923	0.0207	0.021	0.0218	0.0222	0.022
0.0	0.0	0.0	-2574.5315	-3243.7342	NaN	NaN	0.5575	0.8924	0.0207	0.0211	0.0218	0.0221	0.0219
0.0	0.0	0.0	-4312.5315	-277.7342	NaN	NaN	0.0605	0.8925	0.0207	0.0211	0.0217	0.0221	0.0219
0.0	0.0	0.0	-3633.5315	-2560.7342	NaN	NaN	0.4134	0.8929	0.0206	0.021	0.0216	0.022	0.0218
0.0	0.0	0.0	-4047.5315	1249.2658	NaN	NaN	-0.3	0.8933	0.0205	0.0209	0.0216	0.022	0.0218
0.0	0.0	0.0	-4200.5315	-126.7342	NaN	NaN	0.0293	0.8937	0.0204	0.0207	0.0215	0.0219	0.0218
0.0	0.0	0.0	-3865.5315	-1969.7342	NaN	NaN	0.3376	0.894	0.0203	0.0206	0.0214	0.0219	0.0218
0.0	0.0	0.0	-4378.5315	1857.2658	NaN	NaN	-0.3	0.8938	0.0202	0.0205	0.0215	0.0221	0.0218
0.0	0.0	0.0	-2451.5315	2540.2658	NaN	NaN	1.3	0.8939	0.0202	0.0205	0.0215	0.0222	0.0218
0.0	0.0	0.0	-2896.5315	-655.7342	NaN	NaN	0.1846	0.8944	0.0201	0.0205	0.0213	0.022	0.0217
0.0	0.0	0.0	-1943.5315	-1153.7342	NaN	NaN	0.3725	0.8944	0.0202	0.0207	0.0212	0.022	0.0215
0.0	0.0	0.0	-2666.5315	325.2658	NaN	NaN	-0.1389	0.8944	0.0202	0.0208	0.0212	0.022	0.0215
0.0	0.0	0.0	-2684.5315	-1704.7342	NaN	NaN	0.3884	0.8941	0.0203	0.0209	0.0212	0.022	0.0215
0.0	0.0	0.0	-1522.5315	-883.7342	NaN	NaN	0.3673	0.8937	0.0203	0.021	0.0213	0.0221	0.0215
0.0	0.0	0.0	-3594.5315	-234.7342	NaN	NaN	0.0613	0.893	0.0206	0.0212	0.0214	0.0222	0.0216
0.0	0.0	0.0	-3221.5315	-1465.7342	NaN	NaN	0.3127	0.8929	0.0206	0.0212	0.0214	0.0222	0.0217
0.0	0.0	0.0	-4302.5315	-216.7342	NaN	NaN	0.048	0.8929	0.0205	0.0211	0.0214	0.0223	0.0218
0.0	0.0	0.0	-2712.5315	2425.2658	NaN	NaN	-0.3	0.8927	0.0204	0.021	0.0214	0.0226	0.0219
0.0	0.0	0.0	-3844.5315	1439.2658	NaN	NaN	-0.3	0.8925	0.0204	0.021	0.0214	0.0227	0.0219
0.0	0.0	0.0	-2865.5315	545.2658	NaN	NaN	-0.235	0.8922	0.0205	0.0211	0.0215	0.0228	0.022
0.0	0.0	0.0	-2515.5315	-1377.7342	NaN	NaN	0.3539	0.8924	0.0205	0.0213	0.0214	0.0226	0.0218
0.0	0.0	0.0	-2379.5315	-985.7342	NaN	NaN	0.2929	0.8925	0.0206	0.0214	0.0213	0.0225	0.0218
0.0	0.0	0.0	-3419.5315	-578.7342	NaN	NaN	0.1447	0.8926	0.0205	0.0214	0.0213	0.0224	0.0218
0.0	0.0	0.0	-4182.5315	-246.7342	NaN	NaN	0.0557	0.8923	0.0205	0.0213	0.0213	0.0226	0.0219
0.0	0.0	0.0	-3907.5315	121.2658	NaN	NaN	-0.032	0.8923	0.0205	0.0213	0.0213	0.0227	0.0219
0.0	0.0	0.0	-462.5315	-1812.7342	NaN	NaN	0.7967	0.892	0.0205	0.0213	0.0214	0.0228	0.022
0.0	0.0	0.0	-4040.5315	-1500.7342	NaN	NaN	0.2708	0.8918	0.0206	0.0214	0.0214	0.0227	0.022
0.0	0.0	0.0	-3782.5315	-1175.7342	NaN	NaN	0.2371	0.8919	0.0207	0.0215	0.0213	0.0226	0.022
0.0	0.0	0.0	-4656.5315	-1236.7342	NaN	NaN	0.2099	0.8922	0.0206	0.0214	0.0212	0.0226	0.022
0.0	0.0	0.0	-4299.5315	-461.7342	NaN	NaN	0.097	0.8919	0.0206	0.0214	0.0213	0.0228	0.0221
0.0	0.0	0.0	-3247.5315	-809.7342	NaN	NaN	0.1996	0.8918	0.0206	0.0213	0.0213	0.0228	0.0222
0.0	0.0	0.0	-2115.5315	-301.7342	NaN	NaN	0.1248	0.8912	0.0207	0.0213	0.0213	0.023	0.0224
0.0	0.0	0.0	-1718.5315	-2102.7342	NaN	NaN	0.5503	0.8913	0.0207	0.0212	0.0213	0.023	0.0225
0.0	0.0	0.0	-3939.5315	-1577.7342	NaN	NaN	0.286	0.8916	0.0206	0.021	0.0212	0.0231	0.0225
0.0	0.0	0.0	-1353.5315	1428.2658	NaN	NaN	1.3	0.8916	0.0204	0.0207	0.0213	0.0235	0.0225
0.0	0.0	0.0	-3269.5315	1036.2658	NaN	NaN	-0.3	0.8914	0.0204	0.0206	0.0214	0.0236	0.0225
0.0	0.0	0.0	-4099.5315	116.2658	NaN	NaN	-0.0292	0.8915	0.0206	0.0207	0.0213	0.0235	0.0224
0.0	0.0	0.0	-5192.5315	-1190.7342	NaN	NaN	0.1865	0.8922	0.0206	0.0208	0.0211	0.023	0.0222
0.0	0.0	0.0	-2969.5315	-1392.7342	NaN	NaN	0.3193	0.8923	0.0207	0.0208	0.0211	0.023	0.0222
0.0	0.0	0.0	-3959.5315	-1162.7342	NaN	NaN	0.227	0.8928	0.0205	0.0206	0.021	0.0229	0.0222
0.0	0.0	0.0	-3054.5315	105.2658	NaN	NaN	-0.0357	0.8923	0.0204	0.0203	0.0212	0.0233	0.0224
0.0	0.0	0.0	-2343.5315	511.2658	NaN	NaN	-0.279	0.8909	0.0207	0.0201	0.0215	0.0239	0.0228
0.0	0.0	0.0	-2679.5315	-480.7342	NaN	NaN	0.1521	0.8886	0.0213	0.0201	0.022	0.0247	0.0233
0.0	0.0	0.0	-4904.5315	2913.2658	NaN	NaN	-0.3	0.8873	0.0218	0.0201	0.0223	0.025	0.0236
0.0	0.0	0.0	-3117.5315	-773.7342	NaN	NaN	0.1988	0.8889	0.0216	0.0201	0.0218	0.0244	0.0232
0.0	0.0	0.0	-3618.5315	-3387.7342	NaN	NaN	0.4835	0.89	0.0214	0.0203	0.0215	0.0239	0.023
0.0	0.0	0.0	-3614.5315	-196.7342	NaN	NaN	0.0516	0.8895	0.0214	0.0202	0.0217	0.0241	0.0231
0.0	0.0	0.0	-2094.5315	710.2658	NaN	NaN	-0.3	0.8885	0.0216	0.0201	0.022	0.0244	0.0233
0.0	0.0	0.0	-1936.5315	2279.2658	NaN	NaN	1.3	0.8871	0.022	0.0201	0.0224	0.0249	0.0236
0.0	0.0	0.0	-3830.5315	-494.7342	NaN	NaN	0.1144	0.8875	0.022	0.0201	0.0222	0.0247	0.0235
0.0	0.0	0.0	-2179.5315	-2564.7342	NaN	NaN	0.5406	0.8872	0.0221	0.0202	0.0223	0.0248	0.0235
0.0	0.0	0.0	-1382.5315	2945.2658	NaN	NaN	1.3	0.8862	0.0223	0.0201	0.0226	0.0251	0.0237
0.0	0.0	0.0	-2770.5315	-825.7342	NaN	NaN	0.2296	0.8868	0.0222	0.0202	0.0224	0.0249	0.0235
0.0	0.0	0.0	-2560.5315	2388.2658	NaN	NaN	-0.3	0.8856	0.0225	0.0203	0.0227	0.0252	0.0236
0.0	0.0	0.0	-4655.5315	2769.2658	NaN	NaN	-0.3	0.8867	0.0223	0.0204	0.0225	0.0248	0.0233
0.0	0.0	0.0	-1273.5315	-35.7342	NaN	NaN	0.0273	0.8877	0.0221	0.0205	0.0222	0.0244	0.0231
0.0	0.0	0.0	-4443.5315	-1948.7342	NaN	NaN	0.3049	0.8895	0.0217	0.0207	0.0218	0.0237	0.0227
0.0	0.0	0.0	-2650.5315	-1032.7342	NaN	NaN	0.2804	0.8896	0.0216	0.0209	0.0218	0.0236	0.0226
0.0	0.0	0.0	-1734.5315	1950.2658	NaN	NaN	1.3	0.89	0.0214	0.0208	0.0217	0.0235	0.0226
0.0	0.0	0.0	-4971.5315	-2322.7342	NaN	NaN	0.3184	0.8908	0.0212	0.0209	0.0215	0.0231	0.0225
0.0	0.0	0.0	-4367.5315	-1983.7342	NaN	NaN	0.3123	0.8912	0.0211	0.021	0.0214	0.0229	0.0224
0.0	0.0	0.0	-3259.5315	1039.2658	NaN	NaN	-0.3	0.891	0.0211	0.0211	0.0214	0.023	0.0225
0.0	0.0	0.0	-3223.5315	-1508.7342	NaN	NaN	0.3188	0.8908	0.0211	0.0212	0.0214	0.0229	0.0225
0.0	0.0	0.0	-3248.5315	1362.2658	NaN	NaN	-0.3	0.8905	0.0211	0.0213	0.0215	0.023	0.0226
0.0	0.0	0.0	-3849.5315	-2985.7342	NaN	NaN	0.4368	0.8906	0.0211	0.0214	0.0215	0.0229	0.0226
0.0	0.0	0.0	-1782.5315	1541.2658	NaN	NaN	-0.3	0.8896	0.0212	0.0215	0.0217	0.0232	0.0228
0.0	0.0	0.0	-1610.5315	10.2658	NaN	NaN	-0.0064	0.8894	0.0213	0.0214	0.0218	0.0233	0.0229
0.0	0.0	0.0	-2878.5315	-1466.7342	NaN	NaN	0.3375	0.8895	0.0214	0.0215	0.0217	0.0231	0.0228
0.0	0.0	0.0	-2653.5315	-1661.7342	NaN	NaN	0.3851	0.8898	0.0214	0.0215	0.0217	0.0229	0.0227
0.0	0.0	0.0	-2833.5315	-801.7342	NaN	NaN	0.2205	0.89	0.0214	0.0214	0.0216	0.0229	0.0227
0.0	0.0	0.0	-4309.5315	-557.7342	NaN	NaN	0.1146	0.8902	0.0213	0.0214	0.0216	0.0228	0.0227
0.0	0.0	0.0	-2865.5315	1756.2658	NaN	NaN	-0.3	0.8897	0.0213	0.0214	0.0218	0.023	0.0228
0.0	0.0	0.0	-2993.5315	-1034.7342	NaN	NaN	0.2569	0.8896	0.0214	0.0216	0.0218	0.0229	0.0228
0.0	0.0	0.0	-2523.5315	-952.7342	NaN	NaN	0.2741	0.8894	0.0214	0.0216	0.0219	0.023	0.0228
0.0	0.0	0.0	-1828.5315	-780.7342	NaN	NaN	0.2992	0.8892	0.0215	0.0217	0.0219	0.023	0.0228
0.0	0.0	0.0	-3611.5315	-2389.7342	NaN	NaN	0.3982	0.8895	0.0214	0.0217	0.0218	0.0228	0.0227
0.0	0.0	0.0	-2639.5315	-1847.7342	NaN	NaN	0.4118	0.8897	0.0213	0.0217	0.0218	0.0227	0.0228
0.0	0.0	0.0	-2559.5315	-1225.7342	NaN	NaN	0.3238	0.8897	0.0213	0.0218	0.0218	0.0227	0.0227
0.0	0.0	0.0	-3848.5315	32.2658	NaN	NaN	-0.0085	0.8896	0.0212	0.0218	0.0219	0.0227	0.0229
0.0	0.0	0.0	-2665.5315	-2507.7342	NaN	NaN	0.4847	0.8897	0.0212	0.0218	0.0218	0.0226	0.0229
0.0	0.0	0.0	-3994.5315	212.2658	NaN	NaN	-0.0561	0.8894	0.0212	0.0219	0.0219	0.0226	0.023
0.0	0.0	0.0	-3485.5315	-184.7342	NaN	NaN	0.0503	0.889	0.0212	0.0219	0.0221	0.0227	0.023
0.0	0.0	0.0	-880.5315	1846.2658	NaN	NaN	1.3	0.8892	0.0212	0.0219	0.0221	0.0228	0.0229
0.0	0.0	0.0	-2648.5315	240.2658	NaN	NaN	-0.0998	0.8891	0.0213	0.022	0.0221	0.0227	0.0228
0.0	0.0	0.0	-3526.5315	1459.2658	NaN	NaN	-0.3	0.8893	0.0212	0.022	0.0221	0.0226	0.0227
0.0	0.0	0.0	-4127.5315	663.2658	NaN	NaN	-0.1915	0.8894	0.0212	0.022	0.0221	0.0226	0.0227
0.0	0.0	0.0	-1052.5315	3195.2658	NaN	NaN	1.3	0.8897	0.0211	0.0219	0.0221	0.0227	0.0225
0.0	0.0	0.0	-1646.5315	589.2658	NaN	NaN	-0.3	0.8892	0.0212	0.0223	0.0222	0.0225	0.0226
0.0	0.0	0.0	-2216.5315	-1977.7342	NaN	NaN	0.4715	0.8895	0.0213	0.0224	0.0221	0.0223	0.0225
0.0	0.0	0.0	-3922.5315	-1023.7342	NaN	NaN	0.207	0.8896	0.0212	0.0225	0.0221	0.0221	0.0224
0.0	0.0	0.0	-3530.5315	4043.2658	NaN	NaN	1.3	0.8901	0.021	0.0223	0.0221	0.0221	0.0223
0.0	0.0	0.0	-2830.5315	844.2658	NaN	NaN	-0.3	0.8903	0.0209	0.0223	0.0221	0.022	0.0224
0.0	0.0	0.0	-1334.5315	-1207.7342	NaN	NaN	0.4751	0.8902	0.021	0.0224	0.0221	0.0221	0.0222
0.0	0.0	0.0	-3074.5315	2292.2658	NaN	NaN	-0.3	0.8907	0.0209	0.0223	0.0221	0.0219	0.0221
0.0	0.0	0.0	-2735.5315	479.2658	NaN	NaN	-0.2124	0.8909	0.0208	0.0224	0.022	0.0218	0.0222
0.0	0.0	0.0	-1383.5315	-716.7342	NaN	NaN	0.3413	0.891	0.0208	0.0223	0.022	0.0218	0.0221
0.0	0.0	0.0	-2195.5315	2878.2658	NaN	NaN	1.3	0.8911	0.0207	0.0222	0.022	0.0218	0.0221
0.0	0.0	0.0	-4427.5315	1870.2658	NaN	NaN	-0.3	0.8908	0.0209	0.0224	0.022	0.0218	0.0222
0.0	0.0	0.0	-3356.5315	421.2658	NaN	NaN	-0.1435	0.8903	0.0211	0.0225	0.0221	0.0217	0.0222
0.0	0.0	0.0	-1574.5315	-1627.7342	NaN	NaN	0.5083	0.89	0.0214	0.0226	0.0221	0.0216	0.0222
0.0	0.0	0.0	-4027.5315	476.2658	NaN	NaN	-0.1341	0.8902	0.0215	0.0227	0.0221	0.0214	0.0221
0.0	0.0	0.0	-1644.5315	-1152.7342	NaN	NaN	0.4121	0.8908	0.0214	0.0226	0.022	0.0212	0.022
0.0	0.0	0.0	-1924.5315	-1294.7342	NaN	NaN	0.4022	0.8911	0.0211	0.0225	0.0221	0.0213	0.0219
0.0	0.0	0.0	-2548.5315	1855.2658	NaN	NaN	-0.3	0.8914	0.021	0.0223	0.0221	0.0214	0.0218
0.0	0.0	0.0	-1643.5315	629.2658	NaN	NaN	-0.3	0.8911	0.0211	0.0225	0.0221	0.0214	0.0218
0.0	0.0	0.0	-3742.5315	166.2658	NaN	NaN	-0.0465	0.8908	0.0212	0.0226	0.0221	0.0214	0.0218
0.0	0.0	0.0	-2843.5315	-1132.7342	NaN	NaN	0.2849	0.8908	0.0213	0.0227	0.0221	0.0213	0.0217
0.0	0.0	0.0	-4406.5315	1972.2658	NaN	NaN	-0.3	0.8908	0.0214	0.0227	0.0221	0.0213	0.0217
0.0	0.0	0.0	-3914.5315	-865.7342	NaN	NaN	0.1811	0.8908	0.0214	0.0227	0.0222	0.0213	0.0217
0.0	0.0	0.0	-1403.5315	-1028.7342	NaN	NaN	0.423	0.891	0.0214	0.0227	0.0222	0.0212	0.0216
0.0	0.0	0.0	-4560.5315	643.2658	NaN	NaN	-0.1642	0.8908	0.0215	0.0227	0.0222	0.0212	0.0216
0.0	0.0	0.0	-3954.5315	541.2658	NaN	NaN	-0.1586	0.8914	0.0213	0.0226	0.022	0.021	0.0215
0.0	0.0	0.0	-2427.5315	-1339.7342	NaN	NaN	0.3556	0.8914	0.0213	0.0227	0.022	0.021	0.0216
0.0	0.0	0.0	-4511.5315	1529.2658	NaN	NaN	-0.3	0.8917	0.0213	0.0227	0.0219	0.021	0.0214
0.0	0.0	0.0	-1929.5315	1317.2658	NaN	NaN	-0.3	0.8916	0.0214	0.0228	0.0219	0.021	0.0213
0.0	0.0	0.0	-1179.5315	-687.7342	NaN	NaN	0.3683	0.8912	0.0216	0.023	0.0219	0.021	0.0213
0.0	0.0	0.0	-2921.5315	-61.7342	NaN	NaN	0.0207	0.8911	0.0217	0.0231	0.0219	0.021	0.0212
0.0	0.0	0.0	-3482.5315	-628.7342	NaN	NaN	0.1529	0.8911	0.0218	0.0232	0.0218	0.0209	0.0212
0.0	0.0	0.0	-3564.5315	-1205.7342	NaN	NaN	0.2528	0.8913	0.0217	0.0231	0.0218	0.0209	0.0212
0.0	0.0	0.0	-4621.5315	3358.2658	NaN	NaN	-0.3	0.8915	0.0216	0.0229	0.0218	0.0209	0.0212
0.0	0.0	0.0	-3273.5315	978.2658	NaN	NaN	-0.3	0.8912	0.0218	0.023	0.0219	0.0209	0.0212
0.0	0.0	0.0	-3747.5315	1010.2658	NaN	NaN	-0.3	0.8911	0.0219	0.0231	0.0219	0.0209	0.0212
0.0	0.0	0.0	-4018.5315	-743.7342	NaN	NaN	0.1562	0.8908	0.022	0.0232	0.0219	0.0209	0.0212
0.0	0.0	0.0	-2538.5315	514.2658	NaN	NaN	-0.2541	0.8913	0.0219	0.0231	0.0218	0.0208	0.021
0.0	0.0	0.0	-1236.5315	1974.2658	NaN	NaN	1.3	0.8912	0.022	0.0232	0.0219	0.0208	0.021
0.0	0.0	0.0	-3861.5315	-1954.7342	NaN	NaN	0.3361	0.8909	0.0221	0.0233	0.0219	0.0207	0.021
0.0	0.0	0.0	-2520.5315	-545.7342	NaN	NaN	0.178	0.8914	0.022	0.0233	0.0218	0.0206	0.0208
0.0	0.0	0.0	-4294.5315	494.2658	NaN	NaN	-0.1301	0.8918	0.0219	0.0232	0.0218	0.0205	0.0208
0.0	0.0	0.0	-2855.5315	220.2658	NaN	NaN	-0.0836	0.8924	0.0218	0.023	0.0218	0.0204	0.0207
0.0	0.0	0.0	-4056.5315	559.2658	NaN	NaN	-0.1599	0.8924	0.0218	0.023	0.0218	0.0204	0.0206
0.0	0.0	0.0	-2925.5315	-1551.7342	NaN	NaN	0.3466	0.8924	0.0219	0.023	0.0218	0.0204	0.0206
0.0	0.0	0.0	-3160.5315	1328.2658	NaN	NaN	-0.3	0.8927	0.0218	0.023	0.0217	0.0202	0.0205
0.0	0.0	0.0	-3864.5315	-1715.7342	NaN	NaN	0.3075	0.8925	0.0219	0.0231	0.0217	0.0201	0.0206
0.0	0.0	0.0	-3776.5315	-674.7342	NaN	NaN	0.1516	0.8932	0.0218	0.0229	0.0216	0.02	0.0205
0.0	0.0	0.0	-3017.5315	1973.2658	NaN	NaN	-0.3	0.8935	0.0217	0.0228	0.0216	0.0201	0.0204
0.0	0.0	0.0	-1594.5315	963.2658	NaN	NaN	-0.3	0.8937	0.0217	0.0226	0.0216	0.0201	0.0203
0.0	0.0	0.0	-2262.5315	1163.2658	NaN	NaN	-0.3	0.8935	0.0218	0.0226	0.0216	0.0201	0.0203
0.0	0.0	0.0	-4154.5315	-115.7342	NaN	NaN	0.0271	0.8935	0.0219	0.0227	0.0216	0.02	0.0204
0.0	0.0	0.0	-3295.5315	1287.2658	NaN	NaN	-0.3	0.8939	0.0218	0.0225	0.0216	0.0199	0.0203
0.0	0.0	0.0	-2034.5315	587.2658	NaN	NaN	-0.3	0.8942	0.0217	0.0224	0.0216	0.0198	0.0204
0.0	0.0	0.0	-2735.5315	646.2658	NaN	NaN	-0.3	0.8941	0.0217	0.0224	0.0216	0.0198	0.0203
0.0	0.0	0.0	-3159.5315	902.2658	NaN	NaN	-0.3	0.8942	0.0218	0.0224	0.0216	0.0197	0.0203
0.0	0.0	0.0	-3879.5315	-1414.7342	NaN	NaN	0.2672	0.8939	0.022	0.0224	0.0217	0.0197	0.0204
0.0	0.0	0.0	-3521.5315	-696.7342	NaN	NaN	0.1652	0.8941	0.0219	0.0224	0.0216	0.0196	0.0204
0.0	0.0	0.0	-3244.5315	-1512.7342	NaN	NaN	0.318	0.8944	0.0218	0.0223	0.0216	0.0195	0.0204
0.0	0.0	0.0	-2831.5315	-1861.7342	NaN	NaN	0.3967	0.8946	0.0218	0.0222	0.0216	0.0194	0.0204
0.0	0.0	0.0	-3527.5315	1326.2658	NaN	NaN	-0.3	0.8952	0.0216	0.0221	0.0216	0.0193	0.0202
0.0	0.0	0.0	-3003.5315	1652.2658	NaN	NaN	-0.3	0.8952	0.0216	0.022	0.0216	0.0194	0.0202
0.0	0.0	0.0	-2874.5315	828.2658	NaN	NaN	-0.3	0.895	0.0216	0.0221	0.0216	0.0195	0.0202
0.0	0.0	0.0	-3292.5315	1045.2658	NaN	NaN	-0.3	0.8946	0.0218	0.0222	0.0216	0.0195	0.0203
0.0	0.0	0.0	-3757.5315	-253.7342	NaN	NaN	0.0633	0.894	0.022	0.0223	0.0217	0.0196	0.0204
0.0	0.0	0.0	-2643.5315	1197.2658	NaN	NaN	-0.3	0.8938	0.022	0.0224	0.0217	0.0196	0.0205
0.0	0.0	0.0	-3723.5315	178.2658	NaN	NaN	-0.0503	0.8935	0.0221	0.0224	0.0218	0.0196	0.0206
0.0	0.0	0.0	-4303.5315	203.2658	NaN	NaN	-0.0496	0.8936	0.022	0.0224	0.0218	0.0195	0.0206
0.0	0.0	0.0	-3767.5315	427.2658	NaN	NaN	-0.1279	0.8937	0.022	0.0224	0.0218	0.0195	0.0206
0.0	0.0	0.0	-4332.5315	-820.7342	NaN	NaN	0.1593	0.8937	0.0219	0.0224	0.0219	0.0195	0.0206
0.0	0.0	0.0	-2691.5315	2214.2658	NaN	NaN	-0.3	0.8939	0.0219	0.0224	0.0218	0.0195	0.0206
0.0	0.0	0.0	-3863.5315	-1900.7342	NaN	NaN	0.3297	0.8936	0.022	0.0224	0.0219	0.0194	0.0207
0.0	0.0	0.0	-3243.5315	-631.7342	NaN	NaN	0.163	0.8939	0.0219	0.0223	0.0219	0.0194	0.0207
0.0	0.0	0.0	-4117.5315	400.2658	NaN	NaN	-0.1077	0.8941	0.0218	0.0222	0.0219	0.0194	0.0207
0.0	0.0	0.0	-2337.5315	999.2658	NaN	NaN	-0.3	0.8943	0.0217	0.0222	0.0219	0.0194	0.0206
0.0	0.0	0.0	-3054.5315	746.2658	NaN	NaN	-0.3	0.8943	0.0217	0.0221	0.0219	0.0194	0.0207
0.0	0.0	0.0	-4136.5315	66.2658	NaN	NaN	-0.0163	0.8942	0.0217	0.0221	0.0219	0.0194	0.0207
0.0	0.0	0.0	-3825.5315	882.2658	NaN	NaN	-0.2998	0.8943	0.0217	0.022	0.0218	0.0194	0.0207
0.0	0.0	0.0	-3378.5315	1387.2658	NaN	NaN	-0.3	0.8944	0.0216	0.022	0.0218	0.0194	0.0207
0.0	0.0	0.0	-2068.5315	1191.2658	NaN	NaN	-0.3	0.8944	0.0217	0.0219	0.0218	0.0195	0.0207
0.0	0.0	0.0	-3261.5315	1100.2658	NaN	NaN	-0.3	0.8944	0.0217	0.0219	0.0218	0.0196	0.0206
0.0	0.0	0.0	-3465.5315	-300.7342	NaN	NaN	0.0798	0.8943	0.0218	0.0219	0.0218	0.0196	0.0206
0.0	0.0	0.0	-3074.5315	-298.7342	NaN	NaN	0.0886	0.8944	0.0218	0.0218	0.0218	0.0196	0.0206
0.0	0.0	0.0	-4782.5315	-1892.7342	NaN	NaN	0.2835	0.8943	0.0218	0.0218	0.0218	0.0197	0.0206
0.0	0.0	0.0	-2931.5315	-1837.7342	NaN	NaN	0.3853	0.8943	0.0218	0.0218	0.0218	0.0197	0.0206
0.0	0.0	0.0	-2574.5315	2360.2658	NaN	NaN	-0.3	0.8945	0.0216	0.0218	0.0218	0.0198	0.0205
0.0	0.0	0.0	-4884.5315	12.2658	NaN	NaN	-0.0025	0.8942	0.0217	0.0218	0.0219	0.0199	0.0206
0.0	0.0	0.0	-2569.5315	-1716.7342	NaN	NaN	0.4005	0.8939	0.0218	0.0219	0.0219	0.02	0.0206
0.0	0.0	0.0	-3679.5315	-2552.7342	NaN	NaN	0.4096	0.8936	0.0218	0.0219	0.022	0.0201	0.0207
0.0	0.0	0.0	-3071.5315	1490.2658	NaN	NaN	-0.3	0.8939	0.0217	0.0218	0.0219	0.0201	0.0206
0.0	0.0	0.0	-4382.5315	1166.2658	NaN	NaN	-0.3	0.8937	0.0217	0.0218	0.022	0.0202	0.0207
0.0	0.0	0.0	-4003.5315	-414.7342	NaN	NaN	0.0939	0.8938	0.0217	0.0217	0.022	0.0202	0.0206
0.0	0.0	0.0	-3122.5315	1327.2658	NaN	NaN	-0.3	0.8936	0.0217	0.0217	0.022	0.0203	0.0206
0.0	0.0	0.0	-3452.5315	2980.2658	NaN	NaN	-0.3	0.8937	0.0217	0.0218	0.022	0.0203	0.0206
0.0	0.0	0.0	-2725.5315	-1129.7342	NaN	NaN	0.293	0.8933	0.0219	0.0218	0.0221	0.0203	0.0206
0.0	0.0	0.0	-3264.5315	-107.7342	NaN	NaN	0.0319	0.8934	0.0219	0.0219	0.022	0.0203	0.0206
0.0	0.0	0.0	-2914.5315	914.2658	NaN	NaN	-0.3	0.8935	0.0219	0.0219	0.022	0.0202	0.0205
0.0	0.0	0.0	-3065.5315	-598.7342	NaN	NaN	0.1634	0.8936	0.0219	0.0219	0.022	0.0202	0.0204
0.0	0.0	0.0	-4252.5315	-921.7342	NaN	NaN	0.1781	0.8936	0.022	0.0218	0.022	0.0202	0.0204
0.0	0.0	0.0	-2040.5315	1074.2658	NaN	NaN	-0.3	0.8937	0.022	0.0217	0.022	0.0202	0.0203
0.0	0.0	0.0	-2052.5315	-1306.7342	NaN	NaN	0.389	0.8934	0.0222	0.0218	0.022	0.0203	0.0204
0.0	0.0	0.0	-4391.5315	1062.2658	NaN	NaN	-0.3	0.8929	0.0224	0.0218	0.022	0.0204	0.0205
0.0	0.0	0.0	-2996.5315	-35.7342	NaN	NaN	0.0118	0.8928	0.0225	0.0218	0.022	0.0204	0.0205
0.0	0.0	0.0	-3330.5315	-20.7342	NaN	NaN	0.0062	0.8923	0.0226	0.0218	0.022	0.0205	0.0207
0.0	0.0	0.0	-2742.5315	-601.7342	NaN	NaN	0.1799	0.8922	0.0225	0.0219	0.022	0.0206	0.0208
0.0	0.0	0.0	-4309.5315	367.2658	NaN	NaN	-0.0932	0.8923	0.0225	0.0219	0.022	0.0206	0.0208
0.0	0.0	0.0	-1938.5315	1783.2658	NaN	NaN	-0.3	0.8925	0.0224	0.0219	0.022	0.0205	0.0207
0.0	0.0	0.0	-4047.5315	2192.2658	NaN	NaN	-0.3	0.8928	0.0223	0.0218	0.0219	0.0205	0.0206
0.0	0.0	0.0	-1891.5315	-2159.7342	NaN	NaN	0.5331	0.8927	0.0223	0.0218	0.0219	0.0206	0.0207
0.0	0.0	0.0	-4042.5315	-811.7342	NaN	NaN	0.1672	0.8926	0.0223	0.0219	0.0219	0.0206	0.0206
0.0	0.0	0.0	-1878.5315	799.2658	NaN	NaN	-0.3	0.8926	0.0223	0.022	0.0219	0.0206	0.0206
0.0	0.0	0.0	-4544.5315	-1072.7342	NaN	NaN	0.191	0.8928	0.0222	0.022	0.0218	0.0205	0.0206
0.0	0.0	0.0	-607.5315	-4694.7342	NaN	NaN	0.8854	0.8926	0.0223	0.0221	0.0218	0.0206	0.0207
0.0	0.0	0.0	-2196.5315	-1959.7342	NaN	NaN	0.4715	0.8927	0.0223	0.0221	0.0218	0.0205	0.0206
0.0	0.0	0.0	-2501.5315	-395.7342	NaN	NaN	0.1366	0.8926	0.0223	0.0221	0.0218	0.0205	0.0207
0.0	0.0	0.0	-2571.5315	-328.7342	NaN	NaN	0.1133	0.8926	0.0224	0.0221	0.0218	0.0205	0.0207
0.0	0.0	0.0	-2134.5315	1948.2658	NaN	NaN	-0.3	0.893	0.0223	0.0219	0.0217	0.0205	0.0206
0.0	0.0	0.0	272.4685	-1466.7342	NaN	NaN	1.2281	0.8929	0.0224	0.0218	0.0217	0.0205	0.0207
0.0	0.0	0.0	266.4685	-273.7342	NaN	NaN	1.3	0.8937	0.0222	0.0214	0.0216	0.0205	0.0206
0.0	0.0	0.0	582.4685	1275.2658	NaN	NaN	0.6865	0.8919	0.0226	0.0217	0.0218	0.021	0.021
0.0	0.0	0.0	1202.4685	-476.7342	NaN	NaN	-0.3	0.8922	0.0224	0.0217	0.0216	0.021	0.021
0.0	0.0	0.0	131.4685	404.2658	NaN	NaN	0.7546	0.8923	0.0223	0.0216	0.0216	0.0212	0.0209
0.0	0.0	0.0	374.4685	-2569.7342	NaN	NaN	1.1706	0.8923	0.0221	0.0217	0.0217	0.0214	0.0208
0.0	0.0	0.0	-3296.5315	1086.2658	NaN	NaN	-0.3	0.8931	0.0219	0.0214	0.0216	0.0215	0.0205
0.0	0.0	0.0	-3762.5315	2946.2658	NaN	NaN	-0.3	0.8934	0.0217	0.0213	0.0215	0.0217	0.0203
0.0	0.0	0.0	1273.4685	-105.7342	NaN	NaN	-0.0905	0.8934	0.0216	0.0213	0.0216	0.0219	0.0202
0.0	0.0	0.0	-70.5315	988.2658	NaN	NaN	1.0769	0.8936	0.0214	0.0213	0.0217	0.0219	0.0201
0.0	0.0	0.0	-3539.5315	-69.7342	NaN	NaN	0.0193	0.8936	0.0212	0.0213	0.022	0.0218	0.0201
0.0	0.0	0.0	-3022.5315	1327.2658	NaN	NaN	-0.3	0.8944	0.0209	0.0211	0.0221	0.0215	0.02
0.0	0.0	0.0	-720.5315	88.2658	NaN	NaN	-0.1396	0.895	0.0208	0.0208	0.0222	0.0214	0.0198
0.0	0.0	0.0	-1327.5315	-1069.7342	NaN	NaN	0.4462	0.895	0.0208	0.0209	0.0223	0.0214	0.0197
0.0	0.0	0.0	-3321.5315	279.2658	NaN	NaN	-0.0918	0.8941	0.0209	0.0211	0.0225	0.0217	0.0198
0.0	0.0	0.0	-3507.5315	-2632.7342	NaN	NaN	0.4288	0.8952	0.0208	0.021	0.0222	0.0214	0.0194
0.0	0.0	0.0	-3891.5315	839.2658	NaN	NaN	-0.275	0.885	0.0229	0.0225	0.0242	0.0236	0.0217
0.0	0.0	0.0	-2349.5315	-391.7342	NaN	NaN	0.1429	0.9057	0.0189	0.0183	0.0208	0.0194	0.0169
