# Supplementary material for: DeepFRET, a software for rapid and automated single-molecule FRET data classification using deep learning
Source: eLife. 2020 Nov 3;9:e60404. doi: 10.7554/eLife.60404 (PMC7609065; doi:10.7554/eLife.60404)
Supplement: Figure 4—source data 1. [file elife-60404-fig4-data1.zip › Figure 4-source data 1/Fig_S4a/Traces/traces_all_n294/Traces_Fig2d_4mMAc_mov1_combined_tif_pair64.txt]

Exported by DeepFRET
Date: 2020-08-26, 18:13
Video filename: None
FRET pair #64
Bleaches at 162
D-Dexc-bg	A-Dexc-bg	A-Aexc-bg	D-Dexc-rw	A-Dexc-rw	A-Aexc-rw	S	E	p_bleached	p_aggregated	p_noisy	p_scrambled	p_static	p_dynamic
0.0	0.0	0.0	25323.4806	8125.4885	NaN	NaN	0.2429	0.018	0.8244	0.0447	0.0498	0.026	0.0372
0.0	0.0	0.0	19596.4806	8167.4885	NaN	NaN	0.2942	0.0257	0.8366	0.0337	0.0486	0.0237	0.0317
0.0	0.0	0.0	22056.4806	9264.4885	NaN	NaN	0.2958	0.0365	0.8587	0.0279	0.0361	0.0182	0.0226
0.0	0.0	0.0	16518.4806	6110.4885	NaN	NaN	0.27	0.0485	0.8552	0.0247	0.033	0.0184	0.0203
0.0	0.0	0.0	17499.4806	5394.4885	NaN	NaN	0.2356	0.0479	0.8543	0.0239	0.0336	0.0189	0.0214
0.0	0.0	0.0	17427.4806	6175.4885	NaN	NaN	0.2616	0.0378	0.8699	0.0228	0.0304	0.0178	0.0213
0.0	0.0	0.0	17532.4806	5326.4885	NaN	NaN	0.233	0.0313	0.879	0.0217	0.029	0.0173	0.0217
0.0	0.0	0.0	20848.4806	5854.4885	NaN	NaN	0.2192	0.0271	0.8858	0.0205	0.0282	0.0177	0.0207
0.0	0.0	0.0	16867.4806	5505.4885	NaN	NaN	0.2461	0.0266	0.8865	0.0206	0.0281	0.0182	0.02
0.0	0.0	0.0	14498.4806	5526.4885	NaN	NaN	0.276	0.0269	0.8846	0.021	0.0288	0.0192	0.0195
0.0	0.0	0.0	15915.4806	2189.4885	NaN	NaN	0.1209	0.0264	0.8828	0.0217	0.0298	0.0199	0.0194
0.0	0.0	0.0	15542.4806	4723.4885	NaN	NaN	0.2331	0.0253	0.8825	0.0222	0.0301	0.0206	0.0193
0.0	0.0	0.0	17248.4806	6000.4885	NaN	NaN	0.2581	0.0245	0.8817	0.0226	0.0306	0.0212	0.0194
0.0	0.0	0.0	23842.4806	9753.4885	NaN	NaN	0.2903	0.0235	0.881	0.023	0.031	0.0219	0.0196
0.0	0.0	0.0	14770.4806	6790.4885	NaN	NaN	0.3149	0.0238	0.8777	0.0235	0.0326	0.0228	0.0196
0.0	0.0	0.0	15206.4806	3838.4885	NaN	NaN	0.2015	0.0239	0.8754	0.0239	0.0338	0.0234	0.0195
0.0	0.0	0.0	16452.4806	4700.4885	NaN	NaN	0.2222	0.0237	0.8743	0.0243	0.0345	0.0238	0.0193
0.0	0.0	0.0	16061.4806	5068.4885	NaN	NaN	0.2399	0.0231	0.8732	0.0243	0.0353	0.0246	0.0196
0.0	0.0	0.0	17463.4806	4124.4885	NaN	NaN	0.1911	0.0227	0.8738	0.0235	0.0355	0.0251	0.0194
0.0	0.0	0.0	18585.4806	7720.4885	NaN	NaN	0.2935	0.0223	0.875	0.0227	0.0349	0.0256	0.0195
0.0	0.0	0.0	16227.4806	1546.4885	NaN	NaN	0.087	0.0219	0.8774	0.0218	0.0339	0.0256	0.0194
0.0	0.0	0.0	16441.4806	6635.4885	NaN	NaN	0.2875	0.0215	0.88	0.0211	0.0328	0.0253	0.0194
0.0	0.0	0.0	15566.4806	6374.4885	NaN	NaN	0.2905	0.0212	0.8817	0.0204	0.032	0.0253	0.0194
0.0	0.0	0.0	20254.4806	9074.4885	NaN	NaN	0.3094	0.0211	0.8832	0.0198	0.0313	0.0252	0.0194
0.0	0.0	0.0	18277.4806	7849.4885	NaN	NaN	0.3004	0.0216	0.8829	0.0193	0.0314	0.0254	0.0194
0.0	0.0	0.0	16441.4806	9015.4885	NaN	NaN	0.3541	0.0219	0.8827	0.0191	0.0313	0.0255	0.0195
0.0	0.0	0.0	14924.4806	7030.4885	NaN	NaN	0.3202	0.0226	0.882	0.0191	0.0317	0.0253	0.0193
0.0	0.0	0.0	16807.4806	3574.4885	NaN	NaN	0.1754	0.024	0.8795	0.0193	0.0329	0.0251	0.0193
0.0	0.0	0.0	20453.4806	5261.4885	NaN	NaN	0.2046	0.0244	0.8793	0.0193	0.0331	0.0249	0.0191
0.0	0.0	0.0	17718.4806	4466.4885	NaN	NaN	0.2013	0.0269	0.8743	0.0193	0.0355	0.0249	0.0191
0.0	0.0	0.0	21510.4806	9675.4885	NaN	NaN	0.3103	0.0288	0.87	0.0196	0.0372	0.0252	0.0192
0.0	0.0	0.0	16184.4806	4666.4885	NaN	NaN	0.2238	0.0331	0.8609	0.0197	0.0416	0.0257	0.019
0.0	0.0	0.0	18545.4806	6954.4885	NaN	NaN	0.2727	0.0371	0.8515	0.0199	0.0463	0.0267	0.0185
0.0	0.0	0.0	20292.4806	5968.4885	NaN	NaN	0.2273	0.0408	0.8422	0.0199	0.0516	0.0275	0.018
0.0	0.0	0.0	18554.4806	7281.4885	NaN	NaN	0.2818	0.046	0.827	0.0199	0.0601	0.0295	0.0174
0.0	0.0	0.0	19395.4806	4711.4885	NaN	NaN	0.1954	0.0506	0.8145	0.0196	0.0672	0.0314	0.0165
0.0	0.0	0.0	16992.4806	3949.4885	NaN	NaN	0.1886	0.0541	0.8047	0.0196	0.0727	0.033	0.0159
0.0	0.0	0.0	15684.4806	2994.4885	NaN	NaN	0.1603	0.0558	0.7983	0.0196	0.0768	0.0339	0.0156
0.0	0.0	0.0	14478.4806	5870.4885	NaN	NaN	0.2885	0.0586	0.7905	0.0192	0.081	0.0347	0.0159
0.0	0.0	0.0	14349.4806	6982.4885	NaN	NaN	0.3273	0.0601	0.7866	0.0189	0.083	0.0353	0.0161
0.0	0.0	0.0	16168.4806	4339.4885	NaN	NaN	0.2116	0.0594	0.7889	0.0188	0.082	0.0347	0.0162
0.0	0.0	0.0	17382.4806	5126.4885	NaN	NaN	0.2278	0.0597	0.7888	0.0186	0.0819	0.0348	0.0161
0.0	0.0	0.0	18035.4806	4508.4885	NaN	NaN	0.2	0.0574	0.7955	0.0188	0.0787	0.0337	0.016
0.0	0.0	0.0	14795.4806	6240.4885	NaN	NaN	0.2967	0.0563	0.7994	0.0189	0.0766	0.0331	0.0158
0.0	0.0	0.0	17859.4806	4365.4885	NaN	NaN	0.1964	0.0537	0.8067	0.019	0.0732	0.0315	0.0158
0.0	0.0	0.0	17967.4806	9860.4885	NaN	NaN	0.3543	0.0517	0.8121	0.0191	0.0707	0.0304	0.0159
0.0	0.0	0.0	16546.4806	7561.4885	NaN	NaN	0.3137	0.049	0.8194	0.0192	0.0675	0.029	0.0159
0.0	0.0	0.0	17120.4806	2279.4885	NaN	NaN	0.1175	0.0462	0.8266	0.0192	0.0644	0.0277	0.0159
0.0	0.0	0.0	13444.4806	4586.4885	NaN	NaN	0.2544	0.0427	0.8356	0.0193	0.0604	0.0262	0.0158
0.0	0.0	0.0	17128.4806	4744.4885	NaN	NaN	0.2169	0.0395	0.8433	0.0194	0.0568	0.0252	0.0158
0.0	0.0	0.0	12330.4806	6904.4885	NaN	NaN	0.359	0.0374	0.8479	0.0196	0.0545	0.0247	0.0159
0.0	0.0	0.0	15024.4806	8205.4885	NaN	NaN	0.3532	0.0365	0.85	0.0199	0.0524	0.0248	0.0164
0.0	0.0	0.0	18273.4806	7799.4885	NaN	NaN	0.2991	0.0358	0.8516	0.02	0.0505	0.0253	0.0168
0.0	0.0	0.0	14974.4806	5048.4885	NaN	NaN	0.2521	0.0342	0.8562	0.0199	0.0472	0.0252	0.0173
0.0	0.0	0.0	17123.4806	7427.4885	NaN	NaN	0.3025	0.033	0.8597	0.0198	0.0445	0.0253	0.0177
0.0	0.0	0.0	19235.4806	3865.4885	NaN	NaN	0.1673	0.0322	0.8617	0.0199	0.0426	0.0255	0.0181
0.0	0.0	0.0	10064.4806	5978.4885	NaN	NaN	0.3727	0.0325	0.8608	0.0199	0.042	0.0261	0.0187
0.0	0.0	0.0	14158.4806	3417.4885	NaN	NaN	0.1944	0.0326	0.8603	0.02	0.0416	0.0263	0.0191
0.0	0.0	0.0	15492.4806	1347.4885	NaN	NaN	0.08	0.0322	0.8601	0.0203	0.0413	0.0266	0.0196
0.0	0.0	0.0	12238.4806	5114.4885	NaN	NaN	0.2947	0.0313	0.8617	0.0202	0.0406	0.0266	0.0196
0.0	0.0	0.0	14242.4806	3764.4885	NaN	NaN	0.2091	0.0314	0.8612	0.0204	0.0408	0.0265	0.0197
0.0	0.0	0.0	14574.4806	5393.4885	NaN	NaN	0.2701	0.0307	0.8616	0.0207	0.0405	0.0266	0.0198
0.0	0.0	0.0	13627.4806	3624.4885	NaN	NaN	0.2101	0.0308	0.86	0.0211	0.0414	0.0267	0.02
0.0	0.0	0.0	16775.4806	5144.4885	NaN	NaN	0.2347	0.0305	0.8595	0.0214	0.0414	0.0269	0.0202
0.0	0.0	0.0	11851.4806	3481.4885	NaN	NaN	0.2271	0.0306	0.8583	0.0217	0.0417	0.0271	0.0205
0.0	0.0	0.0	14469.4806	5783.4885	NaN	NaN	0.2856	0.0303	0.8587	0.0219	0.0414	0.0273	0.0206
0.0	0.0	0.0	14502.4806	4416.4885	NaN	NaN	0.2334	0.0309	0.8568	0.0221	0.042	0.0275	0.0208
0.0	0.0	0.0	17493.4806	5509.4885	NaN	NaN	0.2395	0.0302	0.8576	0.0221	0.0414	0.0276	0.021
0.0	0.0	0.0	18691.4806	8992.4885	NaN	NaN	0.3248	0.0299	0.8579	0.022	0.0411	0.0278	0.0213
0.0	0.0	0.0	20578.4806	6321.4885	NaN	NaN	0.235	0.0289	0.8599	0.022	0.0399	0.0279	0.0215
0.0	0.0	0.0	13458.4806	3276.4885	NaN	NaN	0.1958	0.0285	0.8599	0.0221	0.0396	0.0282	0.0218
0.0	0.0	0.0	14642.4806	7285.4885	NaN	NaN	0.3322	0.0275	0.8617	0.022	0.0383	0.0284	0.022
0.0	0.0	0.0	15350.4806	7824.4885	NaN	NaN	0.3376	0.0266	0.8638	0.0218	0.0371	0.0285	0.0221
0.0	0.0	0.0	13305.4806	7059.4885	NaN	NaN	0.3466	0.026	0.8651	0.0216	0.0366	0.0286	0.0221
0.0	0.0	0.0	14402.4806	7744.4885	NaN	NaN	0.3497	0.0257	0.8657	0.0215	0.0362	0.0287	0.0222
0.0	0.0	0.0	16314.4806	6641.4885	NaN	NaN	0.2893	0.0251	0.8668	0.0214	0.0355	0.0289	0.0223
0.0	0.0	0.0	11577.4806	9742.4885	NaN	NaN	0.457	0.0249	0.8674	0.0213	0.0351	0.029	0.0224
0.0	0.0	0.0	16641.4806	5393.4885	NaN	NaN	0.2448	0.0247	0.8683	0.0211	0.0349	0.0289	0.0222
0.0	0.0	0.0	15665.4806	3521.4885	NaN	NaN	0.1835	0.0244	0.8691	0.021	0.0345	0.0288	0.0221
0.0	0.0	0.0	16691.4806	5005.4885	NaN	NaN	0.2307	0.0243	0.8692	0.0211	0.0342	0.0289	0.0222
0.0	0.0	0.0	13896.4806	4914.4885	NaN	NaN	0.2613	0.0242	0.87	0.021	0.034	0.0287	0.0221
0.0	0.0	0.0	16031.4806	6986.4885	NaN	NaN	0.3035	0.0241	0.8704	0.0212	0.034	0.0284	0.0219
0.0	0.0	0.0	11009.4806	2293.4885	NaN	NaN	0.1724	0.024	0.8702	0.0214	0.0344	0.0282	0.0219
0.0	0.0	0.0	13315.4806	6656.4885	NaN	NaN	0.3333	0.0239	0.8697	0.0217	0.0346	0.0281	0.0219
0.0	0.0	0.0	15307.4806	6595.4885	NaN	NaN	0.3011	0.0238	0.8696	0.0219	0.0348	0.028	0.0219
0.0	0.0	0.0	19644.4806	1429.4885	NaN	NaN	0.0678	0.0238	0.8698	0.0219	0.0352	0.0277	0.0216
0.0	0.0	0.0	12948.4806	3232.4885	NaN	NaN	0.1998	0.0245	0.8709	0.0215	0.0352	0.0268	0.0211
0.0	0.0	0.0	14216.4806	5375.4885	NaN	NaN	0.2744	0.0254	0.8712	0.0214	0.0352	0.0261	0.0208
0.0	0.0	0.0	10993.4806	5750.4885	NaN	NaN	0.3434	0.0274	0.8709	0.0212	0.0354	0.0252	0.02
0.0	0.0	0.0	14083.4806	2029.4885	NaN	NaN	0.126	0.0294	0.8715	0.0209	0.0353	0.0238	0.019
0.0	0.0	0.0	14718.4806	5552.4885	NaN	NaN	0.2739	0.032	0.8709	0.0207	0.0357	0.0227	0.0181
0.0	0.0	0.0	15061.4806	741.4885	NaN	NaN	0.0469	0.0354	0.87	0.0203	0.0357	0.0214	0.0172
0.0	0.0	0.0	18789.4806	3152.4885	NaN	NaN	0.1437	0.0375	0.87	0.0201	0.0353	0.0205	0.0166
0.0	0.0	0.0	14312.4806	4429.4885	NaN	NaN	0.2363	0.0392	0.8703	0.0199	0.0348	0.0196	0.0161
0.0	0.0	0.0	14976.4806	8966.4885	NaN	NaN	0.3745	0.0397	0.8718	0.0198	0.0338	0.019	0.0158
0.0	0.0	0.0	18440.4806	3601.4885	NaN	NaN	0.1634	0.0419	0.8719	0.0197	0.0332	0.018	0.0152
0.0	0.0	0.0	19201.4806	3628.4885	NaN	NaN	0.1589	0.0424	0.8727	0.0198	0.0327	0.0175	0.015
0.0	0.0	0.0	16946.4806	5513.4885	NaN	NaN	0.2455	0.0425	0.8741	0.0197	0.0321	0.0169	0.0147
0.0	0.0	0.0	17721.4806	3278.4885	NaN	NaN	0.1561	0.0416	0.8761	0.0198	0.0315	0.0165	0.0146
0.0	0.0	0.0	11000.4806	6472.4885	NaN	NaN	0.3704	0.0406	0.8778	0.0199	0.031	0.0161	0.0145
0.0	0.0	0.0	13810.4806	2819.4885	NaN	NaN	0.1695	0.0395	0.8795	0.0201	0.0304	0.0159	0.0145
0.0	0.0	0.0	15301.4806	3255.4885	NaN	NaN	0.1754	0.0383	0.8816	0.0201	0.0297	0.0158	0.0146
0.0	0.0	0.0	14801.4806	4392.4885	NaN	NaN	0.2288	0.0371	0.8839	0.0202	0.0289	0.0155	0.0144
0.0	0.0	0.0	12396.4806	4815.4885	NaN	NaN	0.2798	0.0371	0.8845	0.0201	0.0286	0.0153	0.0143
0.0	0.0	0.0	13489.4806	4593.4885	NaN	NaN	0.254	0.0363	0.8854	0.0202	0.0284	0.0153	0.0144
0.0	0.0	0.0	15198.4806	5930.4885	NaN	NaN	0.2807	0.0344	0.8872	0.0202	0.0281	0.0155	0.0146
0.0	0.0	0.0	17344.4806	3160.4885	NaN	NaN	0.1541	0.0327	0.889	0.02	0.0278	0.0158	0.0147
0.0	0.0	0.0	13561.4806	5964.4885	NaN	NaN	0.3055	0.0308	0.8899	0.0199	0.0279	0.0164	0.0151
0.0	0.0	0.0	13193.4806	4275.4885	NaN	NaN	0.2447	0.0295	0.8897	0.0198	0.0284	0.0172	0.0154
0.0	0.0	0.0	16113.4806	4157.4885	NaN	NaN	0.2051	0.0288	0.8886	0.0196	0.029	0.0182	0.0158
0.0	0.0	0.0	17154.4806	3758.4885	NaN	NaN	0.1797	0.0286	0.8873	0.0194	0.0295	0.0191	0.0161
0.0	0.0	0.0	17352.4806	5484.4885	NaN	NaN	0.2402	0.0281	0.8851	0.0194	0.0304	0.0204	0.0167
0.0	0.0	0.0	14431.4806	5901.4885	NaN	NaN	0.2902	0.028	0.8831	0.0193	0.0311	0.0215	0.0171
0.0	0.0	0.0	14681.4806	8210.4885	NaN	NaN	0.3587	0.0285	0.8798	0.0194	0.032	0.0227	0.0176
0.0	0.0	0.0	16119.4806	4825.4885	NaN	NaN	0.2304	0.0297	0.8771	0.0193	0.0327	0.0235	0.0177
0.0	0.0	0.0	13604.4806	5086.4885	NaN	NaN	0.2721	0.0305	0.8733	0.0196	0.0337	0.0246	0.0182
0.0	0.0	0.0	13597.4806	7134.4885	NaN	NaN	0.3441	0.0309	0.8696	0.02	0.0347	0.026	0.0188
0.0	0.0	0.0	12223.4806	5367.4885	NaN	NaN	0.3051	0.0318	0.8666	0.0202	0.0353	0.027	0.019
0.0	0.0	0.0	14519.4806	3733.4885	NaN	NaN	0.2045	0.0323	0.8645	0.0204	0.0358	0.0277	0.0192
0.0	0.0	0.0	11029.4806	8490.4885	NaN	NaN	0.435	0.0333	0.8626	0.0206	0.0365	0.028	0.019
0.0	0.0	0.0	11736.4806	4557.4885	NaN	NaN	0.2797	0.036	0.8614	0.0203	0.0368	0.0273	0.0183
0.0	0.0	0.0	15067.4806	7053.4885	NaN	NaN	0.3189	0.0381	0.8587	0.0204	0.0378	0.027	0.0181
0.0	0.0	0.0	15001.4806	4101.4885	NaN	NaN	0.2147	0.0384	0.8575	0.0205	0.0383	0.0271	0.0183
0.0	0.0	0.0	13501.4806	6615.4885	NaN	NaN	0.3289	0.0384	0.8562	0.0207	0.0387	0.0274	0.0186
0.0	0.0	0.0	18148.4806	6685.4885	NaN	NaN	0.2692	0.0365	0.8577	0.021	0.038	0.0278	0.0191
0.0	0.0	0.0	12995.4806	1752.4885	NaN	NaN	0.1188	0.0365	0.8577	0.021	0.0379	0.0277	0.0192
0.0	0.0	0.0	12889.4806	6320.4885	NaN	NaN	0.329	0.0351	0.8579	0.0215	0.0375	0.0282	0.0199
0.0	0.0	0.0	16862.4806	6836.4885	NaN	NaN	0.2885	0.0331	0.859	0.022	0.0366	0.0286	0.0206
0.0	0.0	0.0	13623.4806	2809.4885	NaN	NaN	0.171	0.0332	0.86	0.022	0.0359	0.0283	0.0206
0.0	0.0	0.0	14312.4806	3332.4885	NaN	NaN	0.1889	0.0329	0.8603	0.0222	0.0356	0.0281	0.0208
0.0	0.0	0.0	14149.4806	3992.4885	NaN	NaN	0.2201	0.0324	0.8608	0.0225	0.0353	0.028	0.0211
0.0	0.0	0.0	15614.4806	5250.4885	NaN	NaN	0.2516	0.0316	0.8617	0.0228	0.0346	0.0279	0.0214
0.0	0.0	0.0	13352.4806	6979.4885	NaN	NaN	0.3433	0.0319	0.8624	0.0227	0.0342	0.0276	0.0213
0.0	0.0	0.0	14633.4806	1940.4885	NaN	NaN	0.1171	0.0329	0.8626	0.0226	0.0337	0.0272	0.021
0.0	0.0	0.0	11500.4806	5095.4885	NaN	NaN	0.307	0.0346	0.8615	0.0226	0.0336	0.0271	0.0207
0.0	0.0	0.0	16887.4806	7013.4885	NaN	NaN	0.2934	0.0366	0.859	0.0226	0.0338	0.0274	0.0205
0.0	0.0	0.0	11572.4806	3801.4885	NaN	NaN	0.2473	0.0441	0.8501	0.0226	0.0352	0.0278	0.0202
0.0	0.0	0.0	14129.4806	5590.4885	NaN	NaN	0.2835	0.0502	0.8415	0.0228	0.0363	0.0287	0.0204
0.0	0.0	0.0	17294.4806	1638.4885	NaN	NaN	0.0865	0.0525	0.8377	0.023	0.0365	0.0295	0.0208
0.0	0.0	0.0	14816.4806	7515.4885	NaN	NaN	0.3365	0.0503	0.8376	0.0233	0.0363	0.0308	0.0216
0.0	0.0	0.0	12466.4806	7025.4885	NaN	NaN	0.3604	0.0507	0.8355	0.0234	0.0363	0.032	0.0221
0.0	0.0	0.0	18110.4806	4130.4885	NaN	NaN	0.1857	0.0499	0.8347	0.0237	0.0357	0.0333	0.0227
0.0	0.0	0.0	12927.4806	4084.4885	NaN	NaN	0.2401	0.0519	0.8307	0.0241	0.036	0.0343	0.023
0.0	0.0	0.0	12881.4806	6687.4885	NaN	NaN	0.3417	0.0631	0.8157	0.0246	0.0381	0.0355	0.023
0.0	0.0	0.0	36173.4806	5282.4885	NaN	NaN	0.1274	0.0802	0.7959	0.025	0.0405	0.0356	0.0227
0.0	0.0	0.0	51507.4806	9191.4885	NaN	NaN	0.1514	0.0818	0.7923	0.0259	0.0403	0.0358	0.0238
0.0	0.0	0.0	49353.4806	9255.4885	NaN	NaN	0.1579	0.0895	0.7824	0.0273	0.0403	0.0361	0.0244
0.0	0.0	0.0	48370.4806	10293.4885	NaN	NaN	0.1755	0.1005	0.768	0.0287	0.0413	0.0367	0.0249
0.0	0.0	0.0	60867.4806	11638.4885	NaN	NaN	0.1605	0.1129	0.7526	0.0297	0.0416	0.0377	0.0255
0.0	0.0	0.0	62228.4806	2306.4885	NaN	NaN	0.0357	0.1395	0.7225	0.0308	0.0408	0.0394	0.0269
0.0	0.0	0.0	46456.4806	13599.4885	NaN	NaN	0.2264	0.1738	0.68	0.0321	0.0429	0.0419	0.0293
0.0	0.0	0.0	57845.4806	9698.4885	NaN	NaN	0.1436	0.2088	0.6367	0.0325	0.048	0.0437	0.0302
0.0	0.0	0.0	48116.4806	6957.4885	NaN	NaN	0.1263	0.2254	0.6139	0.0328	0.0558	0.0419	0.0301
0.0	0.0	0.0	54706.4806	10090.4885	NaN	NaN	0.1557	0.2337	0.5984	0.033	0.0674	0.0385	0.0291
0.0	0.0	0.0	42967.4806	13298.4885	NaN	NaN	0.2364	0.1976	0.6268	0.0326	0.0784	0.0364	0.0282
0.0	0.0	0.0	51594.4806	8618.4885	NaN	NaN	0.1431	0.1629	0.6563	0.0313	0.0856	0.0352	0.0287
0.0	0.0	0.0	64869.4806	9146.4885	NaN	NaN	0.1236	0.1568	0.6543	0.0303	0.0915	0.0352	0.0319
0.0	0.0	0.0	51857.4806	8067.4885	NaN	NaN	0.1346	0.2202	0.5873	0.0292	0.0938	0.0338	0.0357
0.0	0.0	0.0	15961.4806	3795.4885	NaN	NaN	0.1921	0.3431	0.4674	0.029	0.0877	0.0339	0.0389
0.0	0.0	0.0	17634.4806	3784.4885	NaN	NaN	0.1767	0.5148	0.3215	0.0258	0.0644	0.0306	0.0429
0.0	0.0	0.0	15305.4806	4171.4885	NaN	NaN	0.2142	0.6034	0.2482	0.0248	0.0538	0.0283	0.0416
0.0	0.0	0.0	13119.4806	5306.4885	NaN	NaN	0.288	0.5532	0.2909	0.0269	0.0589	0.0313	0.0388
0.0	0.0	0.0	14290.4806	5858.4885	NaN	NaN	0.2908	0.4246	0.4092	0.0309	0.0637	0.0357	0.0359
0.0	0.0	0.0	33918.4806	7156.4885	NaN	NaN	0.1742	0.3159	0.5152	0.0311	0.0655	0.0375	0.0348
0.0	0.0	0.0	36756.4806	8782.4885	NaN	NaN	0.1929	0.3664	0.4658	0.0295	0.0638	0.0354	0.0391
0.0	0.0	0.0	14781.4806	5827.4885	NaN	NaN	0.2828	0.5196	0.3259	0.0274	0.0546	0.0298	0.0427
0.0	0.0	0.0	14942.4806	4697.4885	NaN	NaN	0.2392	0.5961	0.2589	0.0267	0.0492	0.0275	0.0417
0.0	0.0	0.0	11507.4806	5845.4885	NaN	NaN	0.3369	0.633	0.2291	0.0263	0.0451	0.0267	0.0397
0.0	0.0	0.0	15083.4806	7297.4885	NaN	NaN	0.3261	0.6322	0.2304	0.0275	0.0441	0.027	0.0387
0.0	0.0	0.0	13683.4806	3385.4885	NaN	NaN	0.1983	0.64	0.2261	0.0273	0.0424	0.0271	0.0372
0.0	0.0	0.0	13556.4806	6373.4885	NaN	NaN	0.3198	0.6042	0.2574	0.0284	0.0438	0.0292	0.0371
0.0	0.0	0.0	17450.4806	2745.4885	NaN	NaN	0.1359	0.5984	0.2643	0.0286	0.0424	0.0292	0.0371
0.0	0.0	0.0	8756.4806	2164.4885	NaN	NaN	0.1982	0.5885	0.2752	0.0283	0.042	0.0303	0.0357
0.0	0.0	0.0	12808.4806	4338.4885	NaN	NaN	0.253	0.5415	0.3161	0.0294	0.0436	0.0331	0.0364
0.0	0.0	0.0	9988.4806	2264.4885	NaN	NaN	0.1848	0.563	0.2947	0.0285	0.0447	0.0321	0.0369
0.0	0.0	0.0	11772.4806	6581.4885	NaN	NaN	0.3586	0.5807	0.2745	0.0274	0.0477	0.0296	0.0401
0.0	0.0	0.0	6057.4806	5906.4885	NaN	NaN	0.4937	0.6276	0.2341	0.0257	0.046	0.0269	0.0397
0.0	0.0	0.0	13654.4806	6348.4885	NaN	NaN	0.3174	0.5997	0.253	0.0266	0.0514	0.0282	0.041
0.0	0.0	0.0	12667.4806	2754.4885	NaN	NaN	0.1786	0.5871	0.2631	0.026	0.0538	0.0286	0.0414
0.0	0.0	0.0	12060.4806	5853.4885	NaN	NaN	0.3268	0.5247	0.3126	0.0277	0.0629	0.0307	0.0415
0.0	0.0	0.0	11174.4806	4033.4885	NaN	NaN	0.2652	0.5067	0.3275	0.0275	0.0654	0.0311	0.0419
0.0	0.0	0.0	11630.4806	5818.4885	NaN	NaN	0.3335	0.4752	0.3514	0.0287	0.0712	0.0322	0.0414
0.0	0.0	0.0	12300.4806	4497.4885	NaN	NaN	0.2677	0.4861	0.3426	0.028	0.0704	0.0316	0.0414
0.0	0.0	0.0	10081.4806	5310.4885	NaN	NaN	0.345	0.4744	0.3504	0.0285	0.0747	0.0321	0.0399
0.0	0.0	0.0	12590.4806	5759.4885	NaN	NaN	0.3139	0.4484	0.372	0.0291	0.0791	0.032	0.0394
0.0	0.0	0.0	12683.4806	6654.4885	NaN	NaN	0.3441	0.4271	0.3877	0.0299	0.0843	0.0324	0.0387
0.0	0.0	0.0	15604.4806	3999.4885	NaN	NaN	0.204	0.4252	0.3887	0.0301	0.0843	0.0324	0.0393
0.0	0.0	0.0	8802.4806	3053.4885	NaN	NaN	0.2575	0.4513	0.3665	0.0296	0.0806	0.0326	0.0394
0.0	0.0	0.0	14045.4806	362.4885	NaN	NaN	0.0252	0.4435	0.3745	0.0299	0.0802	0.0331	0.0388
0.0	0.0	0.0	14030.4806	5496.4885	NaN	NaN	0.2815	0.4023	0.4122	0.0311	0.0827	0.0336	0.0382
0.0	0.0	0.0	10910.4806	4731.4885	NaN	NaN	0.3025	0.385	0.4321	0.0315	0.0801	0.0336	0.0376
0.0	0.0	0.0	13588.4806	2778.4885	NaN	NaN	0.1698	0.3726	0.448	0.032	0.0769	0.0337	0.0368
0.0	0.0	0.0	12118.4806	592.4885	NaN	NaN	0.0466	0.3601	0.4635	0.0323	0.0747	0.0336	0.0359
0.0	0.0	0.0	15770.4806	6174.4885	NaN	NaN	0.2814	0.3232	0.4996	0.0328	0.0754	0.0335	0.0354
0.0	0.0	0.0	12233.4806	6579.4885	NaN	NaN	0.3497	0.3399	0.4842	0.0324	0.0751	0.0326	0.0357
0.0	0.0	0.0	13993.4806	7831.4885	NaN	NaN	0.3588	0.3351	0.4864	0.0327	0.0774	0.0323	0.0361
0.0	0.0	0.0	15110.4806	1891.4885	NaN	NaN	0.1113	0.3804	0.443	0.0319	0.0762	0.0315	0.037
0.0	0.0	0.0	14400.4806	5511.4885	NaN	NaN	0.2768	0.3602	0.4594	0.0325	0.0802	0.0316	0.0361
0.0	0.0	0.0	15969.4806	3268.4885	NaN	NaN	0.1699	0.3658	0.4551	0.0319	0.0792	0.031	0.037
0.0	0.0	0.0	15586.4806	5274.4885	NaN	NaN	0.2528	0.3597	0.4604	0.0318	0.0807	0.0312	0.0363
0.0	0.0	0.0	15484.4806	4217.4885	NaN	NaN	0.2141	0.353	0.4678	0.0312	0.0806	0.0309	0.0366
0.0	0.0	0.0	11496.4806	3614.4885	NaN	NaN	0.2392	0.3289	0.4907	0.0312	0.083	0.0307	0.0355
0.0	0.0	0.0	13912.4806	7974.4885	NaN	NaN	0.3643	0.2869	0.5316	0.031	0.0852	0.0301	0.0352
0.0	0.0	0.0	12703.4806	5510.4885	NaN	NaN	0.3025	0.2808	0.5373	0.0301	0.0867	0.0299	0.0351
0.0	0.0	0.0	9692.4806	2414.4885	NaN	NaN	0.1994	0.2772	0.5392	0.0295	0.0886	0.0303	0.0351
0.0	0.0	0.0	9994.4806	3038.4885	NaN	NaN	0.2331	0.2743	0.5417	0.0291	0.0896	0.0306	0.0347
0.0	0.0	0.0	10751.4806	4769.4885	NaN	NaN	0.3073	0.2678	0.548	0.0291	0.0898	0.031	0.0343
0.0	0.0	0.0	13125.4806	1944.4885	NaN	NaN	0.129	0.2733	0.5432	0.0288	0.089	0.0317	0.034
0.0	0.0	0.0	11881.4806	7421.4885	NaN	NaN	0.3845	0.2544	0.5636	0.0291	0.0887	0.0316	0.0326
0.0	0.0	0.0	16197.4806	5060.4885	NaN	NaN	0.2381	0.2217	0.6	0.0293	0.0871	0.0308	0.0312
0.0	0.0	0.0	9225.4806	5678.4885	NaN	NaN	0.381	0.2033	0.6208	0.0291	0.0859	0.0305	0.0304
0.0	0.0	0.0	2908.4806	2220.4885	NaN	NaN	0.4329	0.2016	0.6219	0.0291	0.0862	0.0309	0.0303
0.0	0.0	0.0	7756.4806	4996.4885	NaN	NaN	0.3918	0.2077	0.6139	0.0291	0.0872	0.0318	0.0303
0.0	0.0	0.0	17057.4806	1657.4885	NaN	NaN	0.0886	0.2116	0.6089	0.0292	0.0872	0.0326	0.0305
0.0	0.0	0.0	15418.4806	5963.4885	NaN	NaN	0.2789	0.2235	0.5944	0.0291	0.0884	0.0337	0.0309
0.0	0.0	0.0	14995.4806	5912.4885	NaN	NaN	0.2828	0.2268	0.5908	0.029	0.0882	0.0343	0.031
0.0	0.0	0.0	10123.4806	3648.4885	NaN	NaN	0.2649	0.2165	0.6031	0.0292	0.0872	0.0338	0.0303
0.0	0.0	0.0	16098.4806	2578.4885	NaN	NaN	0.1381	0.1989	0.6253	0.0292	0.085	0.0326	0.0291
0.0	0.0	0.0	13704.4806	1006.4885	NaN	NaN	0.0684	0.1836	0.6456	0.029	0.0826	0.0314	0.0278
0.0	0.0	0.0	10803.4806	3959.4885	NaN	NaN	0.2682	0.163	0.6714	0.0289	0.0804	0.0297	0.0266
0.0	0.0	0.0	12260.4806	2667.4885	NaN	NaN	0.1787	0.1575	0.6784	0.0288	0.0804	0.0291	0.0258
0.0	0.0	0.0	10681.4806	7036.4885	NaN	NaN	0.3971	0.1538	0.6837	0.0287	0.0801	0.0286	0.0251
0.0	0.0	0.0	11891.4806	5795.4885	NaN	NaN	0.3277	0.1501	0.689	0.0285	0.0798	0.0279	0.0246
0.0	0.0	0.0	12311.4806	8556.4885	NaN	NaN	0.41	0.1424	0.6988	0.0284	0.0793	0.0269	0.0242
0.0	0.0	0.0	9721.4806	5812.4885	NaN	NaN	0.3742	0.1431	0.6986	0.0284	0.0788	0.0268	0.0242
0.0	0.0	0.0	11669.4806	2044.4885	NaN	NaN	0.1491	0.1502	0.6909	0.0284	0.0791	0.0272	0.0243
0.0	0.0	0.0	13396.4806	2698.4885	NaN	NaN	0.1677	0.1509	0.6915	0.0283	0.0784	0.0269	0.0241
0.0	0.0	0.0	11951.4806	5421.4885	NaN	NaN	0.3121	0.1458	0.6974	0.0283	0.0784	0.0264	0.0238
0.0	0.0	0.0	9688.4806	5095.4885	NaN	NaN	0.3447	0.1449	0.6992	0.0282	0.0782	0.0261	0.0233
0.0	0.0	0.0	12453.4806	4548.4885	NaN	NaN	0.2675	0.1352	0.711	0.0282	0.0779	0.0251	0.0227
0.0	0.0	0.0	12143.4806	5475.4885	NaN	NaN	0.3108	0.1308	0.7162	0.028	0.0781	0.0248	0.022
0.0	0.0	0.0	13136.4806	3938.4885	NaN	NaN	0.2307	0.1254	0.7233	0.028	0.0773	0.0245	0.0216
0.0	0.0	0.0	8818.4806	2326.4885	NaN	NaN	0.2087	0.128	0.7209	0.0278	0.0773	0.0248	0.0212
0.0	0.0	0.0	15869.4806	5893.4885	NaN	NaN	0.2708	0.1232	0.7266	0.0278	0.077	0.0245	0.0209
0.0	0.0	0.0	13600.4806	6436.4885	NaN	NaN	0.3212	0.1208	0.7297	0.0278	0.0765	0.0245	0.0207
0.0	0.0	0.0	10924.4806	4996.4885	NaN	NaN	0.3138	0.119	0.7316	0.0278	0.0765	0.0246	0.0205
0.0	0.0	0.0	10554.4806	7072.4885	NaN	NaN	0.4012	0.1186	0.7324	0.0278	0.0758	0.0249	0.0205
0.0	0.0	0.0	10608.4806	2803.4885	NaN	NaN	0.209	0.1192	0.7337	0.0279	0.0737	0.0251	0.0204
0.0	0.0	0.0	12307.4806	1691.4885	NaN	NaN	0.1208	0.1214	0.7328	0.028	0.0722	0.0254	0.0202
0.0	0.0	0.0	11579.4806	5022.4885	NaN	NaN	0.3025	0.1179	0.7387	0.028	0.0704	0.025	0.0201
0.0	0.0	0.0	11730.4806	5348.4885	NaN	NaN	0.3132	0.1151	0.744	0.028	0.0683	0.0246	0.0199
0.0	0.0	0.0	14353.4806	1925.4885	NaN	NaN	0.1183	0.1143	0.748	0.0281	0.0658	0.0243	0.0196
0.0	0.0	0.0	8871.4806	5110.4885	NaN	NaN	0.3655	0.1136	0.7511	0.028	0.0639	0.024	0.0193
0.0	0.0	0.0	8980.4806	3127.4885	NaN	NaN	0.2583	0.1132	0.7536	0.0281	0.0622	0.0238	0.0192
0.0	0.0	0.0	11786.4806	4130.4885	NaN	NaN	0.2595	0.1123	0.7574	0.0281	0.0597	0.0235	0.019
0.0	0.0	0.0	11986.4806	2756.4885	NaN	NaN	0.187	0.1157	0.7556	0.0282	0.0583	0.0232	0.019
0.0	0.0	0.0	12107.4806	3927.4885	NaN	NaN	0.2449	0.117	0.7558	0.0281	0.0572	0.0227	0.0191
0.0	0.0	0.0	9127.4806	5821.4885	NaN	NaN	0.3894	0.1131	0.7614	0.028	0.0559	0.0225	0.0192
0.0	0.0	0.0	10435.4806	4311.4885	NaN	NaN	0.2924	0.1098	0.7659	0.0277	0.055	0.0225	0.0192
0.0	0.0	0.0	13712.4806	3971.4885	NaN	NaN	0.2246	0.1112	0.7645	0.0276	0.0548	0.0225	0.0194
0.0	0.0	0.0	10579.4806	1682.4885	NaN	NaN	0.1372	0.1143	0.7609	0.0276	0.0552	0.0224	0.0196
0.0	0.0	0.0	14897.4806	4656.4885	NaN	NaN	0.2381	0.1126	0.7612	0.0276	0.0562	0.0225	0.0199
0.0	0.0	0.0	12549.4806	4262.4885	NaN	NaN	0.2535	0.1156	0.7567	0.0277	0.0576	0.0224	0.02
0.0	0.0	0.0	12710.4806	4615.4885	NaN	NaN	0.2664	0.1169	0.7541	0.0276	0.0589	0.0223	0.0202
0.0	0.0	0.0	12614.4806	2286.4885	NaN	NaN	0.1534	0.1192	0.7498	0.0278	0.0609	0.0219	0.0204
0.0	0.0	0.0	13675.4806	2770.4885	NaN	NaN	0.1685	0.1118	0.756	0.0275	0.0625	0.0218	0.0204
0.0	0.0	0.0	10344.4806	5840.4885	NaN	NaN	0.3609	0.1107	0.7547	0.0274	0.0652	0.0217	0.0204
0.0	0.0	0.0	11427.4806	2203.4885	NaN	NaN	0.1617	0.1132	0.7501	0.0274	0.0673	0.0215	0.0205
0.0	0.0	0.0	10600.4806	3650.4885	NaN	NaN	0.2562	0.1153	0.7456	0.0273	0.0701	0.0212	0.0206
0.0	0.0	0.0	13986.4806	3146.4885	NaN	NaN	0.1837	0.1103	0.7479	0.027	0.0734	0.0209	0.0205
0.0	0.0	0.0	14372.4806	7477.4885	NaN	NaN	0.3422	0.1055	0.7504	0.0268	0.0764	0.0206	0.0203
0.0	0.0	0.0	12758.4806	2813.4885	NaN	NaN	0.1807	0.1059	0.7489	0.0265	0.0782	0.0205	0.02
0.0	0.0	0.0	12015.4806	4292.4885	NaN	NaN	0.2632	0.1042	0.7492	0.0262	0.0802	0.0204	0.0198
0.0	0.0	0.0	11104.4806	2562.4885	NaN	NaN	0.1875	0.1041	0.748	0.0262	0.0816	0.0205	0.0195
0.0	0.0	0.0	9478.4806	8011.4885	NaN	NaN	0.4581	0.1002	0.7526	0.0257	0.0819	0.0203	0.0193
0.0	0.0	0.0	11094.4806	4185.4885	NaN	NaN	0.2739	0.1008	0.7535	0.0256	0.0808	0.0206	0.0187
0.0	0.0	0.0	10306.4806	1723.4885	NaN	NaN	0.1433	0.1015	0.7537	0.0253	0.0802	0.0209	0.0184
0.0	0.0	0.0	11894.4806	7360.4885	NaN	NaN	0.3823	0.1003	0.7555	0.0251	0.08	0.0209	0.0182
0.0	0.0	0.0	10556.4806	4206.4885	NaN	NaN	0.2849	0.0984	0.7598	0.0249	0.078	0.021	0.0178
0.0	0.0	0.0	13034.4806	4036.4885	NaN	NaN	0.2365	0.0967	0.7639	0.0248	0.076	0.0211	0.0175
0.0	0.0	0.0	11342.4806	5901.4885	NaN	NaN	0.3422	0.095	0.7672	0.0248	0.0745	0.0211	0.0174
0.0	0.0	0.0	10048.4806	1417.4885	NaN	NaN	0.1236	0.0937	0.7711	0.0248	0.0719	0.0212	0.0172
0.0	0.0	0.0	9982.4806	5143.4885	NaN	NaN	0.34	0.0931	0.7736	0.0248	0.0699	0.0214	0.0171
0.0	0.0	0.0	14942.4806	4402.4885	NaN	NaN	0.2276	0.0924	0.7754	0.025	0.0684	0.0216	0.0173
0.0	0.0	0.0	9370.4806	5132.4885	NaN	NaN	0.3539	0.0945	0.7743	0.0253	0.0666	0.022	0.0172
0.0	0.0	0.0	14695.4806	3968.4885	NaN	NaN	0.2126	0.0941	0.7763	0.0255	0.0646	0.0222	0.0173
0.0	0.0	0.0	12035.4806	5477.4885	NaN	NaN	0.3128	0.0928	0.7784	0.0256	0.0637	0.0221	0.0174
0.0	0.0	0.0	12188.4806	6028.4885	NaN	NaN	0.3309	0.0926	0.7806	0.0258	0.0612	0.0222	0.0175
0.0	0.0	0.0	10765.4806	2014.4885	NaN	NaN	0.1576	0.0976	0.7763	0.0262	0.0595	0.0229	0.0175
0.0	0.0	0.0	12663.4806	6163.4885	NaN	NaN	0.3274	0.0933	0.7823	0.0261	0.058	0.0225	0.0178
0.0	0.0	0.0	11304.4806	3081.4885	NaN	NaN	0.2142	0.0943	0.7821	0.0262	0.0567	0.0227	0.0179
0.0	0.0	0.0	8115.4806	6040.4885	NaN	NaN	0.4267	0.0964	0.781	0.0264	0.055	0.0231	0.018
0.0	0.0	0.0	12832.4806	3115.4885	NaN	NaN	0.1954	0.0985	0.7796	0.0266	0.0538	0.0233	0.0182
0.0	0.0	0.0	12527.4806	3196.4885	NaN	NaN	0.2033	0.0977	0.7814	0.0267	0.0527	0.0233	0.0183
0.0	0.0	0.0	10930.4806	8510.4885	NaN	NaN	0.4378	0.0972	0.7828	0.0267	0.0516	0.0234	0.0184
0.0	0.0	0.0	10571.4806	4630.4885	NaN	NaN	0.3046	0.0997	0.7809	0.027	0.0504	0.0236	0.0184
0.0	0.0	0.0	14074.4806	3162.4885	NaN	NaN	0.1835	0.1019	0.779	0.0274	0.0497	0.0236	0.0184
0.0	0.0	0.0	16893.4806	5402.4885	NaN	NaN	0.2423	0.1005	0.7813	0.0274	0.0489	0.0235	0.0185
0.0	0.0	0.0	14876.4806	5469.4885	NaN	NaN	0.2688	0.0992	0.7835	0.0274	0.0479	0.0237	0.0184
0.0	0.0	0.0	12486.4806	4114.4885	NaN	NaN	0.2478	0.1021	0.7805	0.0278	0.0477	0.0236	0.0184
0.0	0.0	0.0	14207.4806	3439.4885	NaN	NaN	0.1949	0.1021	0.7806	0.0281	0.0473	0.0235	0.0184
0.0	0.0	0.0	11440.4806	5939.4885	NaN	NaN	0.3417	0.1011	0.7826	0.0283	0.0466	0.0233	0.0182
0.0	0.0	0.0	13889.4806	3825.4885	NaN	NaN	0.2159	0.0979	0.7864	0.0285	0.0459	0.0232	0.0181
0.0	0.0	0.0	11896.4806	8643.4885	NaN	NaN	0.4208	0.0966	0.7882	0.0284	0.0454	0.0233	0.018
0.0	0.0	0.0	11423.4806	2997.4885	NaN	NaN	0.2079	0.0984	0.7866	0.0288	0.0452	0.0229	0.018
0.0	0.0	0.0	14564.4806	5305.4885	NaN	NaN	0.267	0.0959	0.7892	0.0287	0.0449	0.0232	0.0181
0.0	0.0	0.0	9602.4806	6525.4885	NaN	NaN	0.4046	0.0973	0.7879	0.029	0.0444	0.0231	0.0183
0.0	0.0	0.0	10273.4806	3668.4885	NaN	NaN	0.2631	0.099	0.7863	0.0287	0.0439	0.0236	0.0185
0.0	0.0	0.0	11083.4806	1519.4885	NaN	NaN	0.1206	0.1004	0.7847	0.0296	0.0437	0.023	0.0186
0.0	0.0	0.0	11039.4806	5877.4885	NaN	NaN	0.3474	0.0911	0.7962	0.0285	0.0416	0.0238	0.0188
0.0	0.0	0.0	10634.4806	6609.4885	NaN	NaN	0.3833	0.0889	0.7998	0.0285	0.0406	0.0235	0.0187
0.0	0.0	0.0	14685.4806	4258.4885	NaN	NaN	0.2248	0.0816	0.809	0.0278	0.0389	0.0239	0.0187
0.0	0.0	0.0	11250.4806	2263.4885	NaN	NaN	0.1675	0.0789	0.8128	0.0276	0.0383	0.0237	0.0186
0.0	0.0	0.0	11535.4806	6360.4885	NaN	NaN	0.3554	0.0746	0.8179	0.0272	0.0376	0.024	0.0187
0.0	0.0	0.0	11837.4806	2006.4885	NaN	NaN	0.1449	0.0749	0.8179	0.027	0.0375	0.024	0.0187
0.0	0.0	0.0	7937.4806	4915.4885	NaN	NaN	0.3824	0.0743	0.8179	0.0269	0.038	0.0239	0.0189
0.0	0.0	0.0	15762.4806	4775.4885	NaN	NaN	0.2325	0.0726	0.8187	0.0265	0.0386	0.0243	0.0193
0.0	0.0	0.0	11012.4806	3881.4885	NaN	NaN	0.2606	0.0724	0.8175	0.0264	0.0397	0.0244	0.0196
0.0	0.0	0.0	10922.4806	2570.4885	NaN	NaN	0.1905	0.0708	0.8172	0.0261	0.041	0.0249	0.0201
0.0	0.0	0.0	10692.4806	3297.4885	NaN	NaN	0.2357	0.069	0.8167	0.0259	0.0427	0.0251	0.0205
0.0	0.0	0.0	13142.4806	3627.4885	NaN	NaN	0.2163	0.0642	0.8194	0.026	0.0436	0.026	0.0209
0.0	0.0	0.0	13357.4806	1585.4885	NaN	NaN	0.1061	0.0658	0.8171	0.0256	0.0447	0.026	0.0208
0.0	0.0	0.0	10549.4806	2681.4885	NaN	NaN	0.2027	0.0646	0.816	0.0258	0.0461	0.0264	0.0212
0.0	0.0	0.0	11450.4806	2009.4885	NaN	NaN	0.1493	0.063	0.8169	0.0257	0.0466	0.0267	0.0211
0.0	0.0	0.0	11200.4806	3802.4885	NaN	NaN	0.2534	0.0599	0.8196	0.0257	0.0471	0.0266	0.0211
0.0	0.0	0.0	12606.4806	4628.4885	NaN	NaN	0.2686	0.0581	0.8205	0.0258	0.0477	0.0269	0.0211
0.0	0.0	0.0	2025.4806	-183.5115	NaN	NaN	-0.0996	0.0606	0.8194	0.0252	0.0477	0.0265	0.0206
0.0	0.0	0.0	11330.4806	1686.4885	NaN	NaN	0.1296	0.0578	0.8219	0.0252	0.048	0.0264	0.0205
0.0	0.0	0.0	15186.4806	5050.4885	NaN	NaN	0.2496	0.0536	0.8267	0.0252	0.0479	0.0263	0.0202
0.0	0.0	0.0	8661.4806	6523.4885	NaN	NaN	0.4296	0.0536	0.8285	0.0248	0.0475	0.026	0.0197
0.0	0.0	0.0	13127.4806	6807.4885	NaN	NaN	0.3415	0.0528	0.8304	0.0245	0.0473	0.0257	0.0193
0.0	0.0	0.0	18232.4806	1984.4885	NaN	NaN	0.0982	0.0511	0.8326	0.0243	0.0474	0.0255	0.019
0.0	0.0	0.0	13695.4806	7195.4885	NaN	NaN	0.3444	0.0511	0.8331	0.0241	0.0476	0.0253	0.0188
0.0	0.0	0.0	16983.4806	3817.4885	NaN	NaN	0.1835	0.0528	0.8326	0.0237	0.0473	0.0252	0.0184
0.0	0.0	0.0	13052.4806	3853.4885	NaN	NaN	0.2279	0.0529	0.8328	0.0235	0.0475	0.025	0.0182
0.0	0.0	0.0	10376.4806	5416.4885	NaN	NaN	0.343	0.0524	0.8342	0.0233	0.0472	0.0248	0.0181
0.0	0.0	0.0	11694.4806	7433.4885	NaN	NaN	0.3886	0.051	0.8367	0.023	0.0468	0.0246	0.0179
0.0	0.0	0.0	14825.4806	4622.4885	NaN	NaN	0.2377	0.0493	0.8388	0.0228	0.0467	0.0245	0.0178
0.0	0.0	0.0	12623.4806	3509.4885	NaN	NaN	0.2175	0.0492	0.8397	0.0225	0.0465	0.0244	0.0177
0.0	0.0	0.0	10109.4806	2548.4885	NaN	NaN	0.2013	0.0488	0.841	0.0223	0.0462	0.0242	0.0175
0.0	0.0	0.0	13135.4806	4319.4885	NaN	NaN	0.2475	0.0469	0.8434	0.0223	0.0459	0.024	0.0175
0.0	0.0	0.0	9120.4806	6054.4885	NaN	NaN	0.399	0.0468	0.8447	0.022	0.0455	0.0237	0.0173
0.0	0.0	0.0	11382.4806	8136.4885	NaN	NaN	0.4169	0.0456	0.846	0.022	0.0453	0.0236	0.0174
0.0	0.0	0.0	11949.4806	3185.4885	NaN	NaN	0.2105	0.0449	0.8476	0.0218	0.0452	0.0233	0.0173
0.0	0.0	0.0	12946.4806	4336.4885	NaN	NaN	0.2509	0.0434	0.8491	0.0218	0.0451	0.0232	0.0174
0.0	0.0	0.0	12080.4806	5693.4885	NaN	NaN	0.3203	0.0431	0.8502	0.0217	0.0444	0.0232	0.0174
0.0	0.0	0.0	7516.4806	1385.4885	NaN	NaN	0.1556	0.0425	0.8516	0.0216	0.0439	0.023	0.0174
0.0	0.0	0.0	12201.4806	4053.4885	NaN	NaN	0.2494	0.0412	0.8534	0.0215	0.0436	0.0229	0.0174
0.0	0.0	0.0	11416.4806	7582.4885	NaN	NaN	0.3991	0.04	0.8552	0.0214	0.0432	0.0228	0.0174
0.0	0.0	0.0	15398.4806	4121.4885	NaN	NaN	0.2111	0.0387	0.8572	0.0213	0.0428	0.0226	0.0174
0.0	0.0	0.0	11110.4806	5451.4885	NaN	NaN	0.3292	0.0378	0.8586	0.021	0.0429	0.0223	0.0173
0.0	0.0	0.0	11950.4806	8679.4885	NaN	NaN	0.4207	0.0366	0.8592	0.0211	0.0431	0.0225	0.0175
0.0	0.0	0.0	12443.4806	3700.4885	NaN	NaN	0.2292	0.0371	0.86	0.021	0.0425	0.0222	0.0173
0.0	0.0	0.0	11660.4806	2816.4885	NaN	NaN	0.1945	0.0361	0.861	0.0208	0.0428	0.0219	0.0174
0.0	0.0	0.0	10526.4806	8714.4885	NaN	NaN	0.4529	0.0353	0.8618	0.0208	0.0429	0.0217	0.0174
0.0	0.0	0.0	12564.4806	5726.4885	NaN	NaN	0.3131	0.0349	0.8625	0.0207	0.043	0.0216	0.0174
0.0	0.0	0.0	10793.4806	5688.4885	NaN	NaN	0.3451	0.0349	0.8628	0.0206	0.0428	0.0215	0.0173
0.0	0.0	0.0	6371.4806	461.4885	NaN	NaN	0.0675	0.0355	0.8634	0.0204	0.0425	0.0212	0.0171
0.0	0.0	0.0	14955.4806	3930.4885	NaN	NaN	0.2081	0.0343	0.8637	0.0204	0.0431	0.0212	0.0173
0.0	0.0	0.0	10681.4806	2909.4885	NaN	NaN	0.2141	0.0338	0.8645	0.0202	0.0434	0.0209	0.0172
0.0	0.0	0.0	8672.4806	4332.4885	NaN	NaN	0.3331	0.0335	0.8652	0.0199	0.0438	0.0206	0.017
0.0	0.0	0.0	13516.4806	6350.4885	NaN	NaN	0.3197	0.0336	0.865	0.0197	0.0444	0.0204	0.0169
0.0	0.0	0.0	9990.4806	6403.4885	NaN	NaN	0.3906	0.0338	0.8649	0.0195	0.0448	0.0202	0.0167
0.0	0.0	0.0	10760.4806	5839.4885	NaN	NaN	0.3518	0.035	0.8644	0.0192	0.0449	0.02	0.0164
0.0	0.0	0.0	12007.4806	7602.4885	NaN	NaN	0.3877	0.0365	0.8619	0.0192	0.0457	0.0202	0.0164
0.0	0.0	0.0	11092.4806	1023.4885	NaN	NaN	0.0845	0.0383	0.8597	0.0194	0.0457	0.0205	0.0164
0.0	0.0	0.0	12066.4806	2729.4885	NaN	NaN	0.1845	0.0403	0.8579	0.0191	0.0462	0.0204	0.0162
0.0	0.0	0.0	13856.4806	3707.4885	NaN	NaN	0.2111	0.0411	0.8556	0.0192	0.0472	0.0206	0.0163
0.0	0.0	0.0	7975.4806	3031.4885	NaN	NaN	0.2754	0.0425	0.8539	0.019	0.0479	0.0205	0.0161
0.0	0.0	0.0	11100.4806	7730.4885	NaN	NaN	0.4105	0.0437	0.8522	0.0189	0.0487	0.0204	0.016
0.0	0.0	0.0	13290.4806	2271.4885	NaN	NaN	0.146	0.0451	0.8501	0.0189	0.0496	0.0205	0.0159
0.0	0.0	0.0	9670.4806	6584.4885	NaN	NaN	0.4051	0.0462	0.8482	0.0188	0.0504	0.0206	0.0158
0.0	0.0	0.0	12175.4806	2088.4885	NaN	NaN	0.1464	0.0482	0.845	0.0187	0.0516	0.0207	0.0157
0.0	0.0	0.0	11442.4806	4318.4885	NaN	NaN	0.274	0.0499	0.8422	0.0188	0.0526	0.0209	0.0156
0.0	0.0	0.0	11943.4806	977.4885	NaN	NaN	0.0757	0.0518	0.8401	0.0189	0.0531	0.0208	0.0154
0.0	0.0	0.0	12054.4806	2001.4885	NaN	NaN	0.1424	0.0524	0.8389	0.0188	0.0544	0.0205	0.0151
0.0	0.0	0.0	11926.4806	7071.4885	NaN	NaN	0.3722	0.0526	0.8375	0.0188	0.0557	0.0205	0.0149
0.0	0.0	0.0	8189.4806	3773.4885	NaN	NaN	0.3154	0.0545	0.8362	0.0188	0.056	0.0201	0.0144
0.0	0.0	0.0	14087.4806	3769.4885	NaN	NaN	0.2111	0.0547	0.8356	0.0187	0.0568	0.0199	0.0142
0.0	0.0	0.0	10253.4806	5156.4885	NaN	NaN	0.3346	0.0551	0.834	0.0186	0.0584	0.0198	0.0141
0.0	0.0	0.0	13761.4806	7343.4885	NaN	NaN	0.348	0.0557	0.8327	0.0185	0.0592	0.0199	0.014
0.0	0.0	0.0	13813.4806	1209.4885	NaN	NaN	0.0805	0.0569	0.8333	0.0185	0.0581	0.0197	0.0135
0.0	0.0	0.0	13555.4806	983.4885	NaN	NaN	0.0676	0.0561	0.8343	0.0183	0.0583	0.0195	0.0135
0.0	0.0	0.0	15407.4806	5397.4885	NaN	NaN	0.2594	0.0554	0.8352	0.0182	0.0585	0.0194	0.0134
0.0	0.0	0.0	12343.4806	5244.4885	NaN	NaN	0.2982	0.0538	0.8387	0.0179	0.0573	0.019	0.0132
0.0	0.0	0.0	10215.4806	3411.4885	NaN	NaN	0.2503	0.0529	0.8413	0.0178	0.0561	0.0188	0.0131
0.0	0.0	0.0	10162.4806	2953.4885	NaN	NaN	0.2252	0.0517	0.8439	0.0175	0.0551	0.0187	0.0131
0.0	0.0	0.0	10192.4806	6005.4885	NaN	NaN	0.3708	0.0498	0.8482	0.0172	0.0532	0.0185	0.0131
0.0	0.0	0.0	13502.4806	5732.4885	NaN	NaN	0.298	0.0482	0.8521	0.017	0.0513	0.0183	0.013
0.0	0.0	0.0	17517.4806	4690.4885	NaN	NaN	0.2112	0.0467	0.8547	0.0168	0.0504	0.0182	0.0133
0.0	0.0	0.0	11862.4806	9036.4885	NaN	NaN	0.4324	0.0459	0.8559	0.0168	0.0495	0.0184	0.0135
0.0	0.0	0.0	13713.4806	1841.4885	NaN	NaN	0.1184	0.0454	0.8578	0.0169	0.0479	0.0185	0.0135
0.0	0.0	0.0	11281.4806	4590.4885	NaN	NaN	0.2892	0.0449	0.8597	0.017	0.0462	0.0186	0.0136
0.0	0.0	0.0	10309.4806	3383.4885	NaN	NaN	0.2471	0.0442	0.8609	0.0173	0.045	0.0188	0.0138
0.0	0.0	0.0	14399.4806	9081.4885	NaN	NaN	0.3868	0.0434	0.8615	0.0174	0.0444	0.0191	0.0141
0.0	0.0	0.0	11063.4806	5909.4885	NaN	NaN	0.3482	0.0431	0.8617	0.0177	0.0436	0.0194	0.0144
0.0	0.0	0.0	10383.4806	6480.4885	NaN	NaN	0.3843	0.0427	0.8615	0.018	0.0434	0.0198	0.0148
0.0	0.0	0.0	9868.4806	4924.4885	NaN	NaN	0.3329	0.042	0.8618	0.0183	0.0428	0.0201	0.0151
0.0	0.0	0.0	8370.4806	4693.4885	NaN	NaN	0.3593	0.0408	0.862	0.0185	0.0428	0.0204	0.0155
0.0	0.0	0.0	10798.4806	6594.4885	NaN	NaN	0.3791	0.0403	0.8619	0.0189	0.0424	0.0207	0.0158
0.0	0.0	0.0	12732.4806	4096.4885	NaN	NaN	0.2434	0.0399	0.8619	0.0193	0.0419	0.0211	0.016
0.0	0.0	0.0	9919.4806	4996.4885	NaN	NaN	0.335	0.0396	0.8618	0.0195	0.0416	0.0213	0.0161
0.0	0.0	0.0	14950.4806	2729.4885	NaN	NaN	0.1544	0.0386	0.8629	0.0197	0.0411	0.0215	0.0163
0.0	0.0	0.0	10481.4806	5657.4885	NaN	NaN	0.3505	0.0377	0.864	0.0198	0.0408	0.0214	0.0163
0.0	0.0	0.0	15875.4806	2231.4885	NaN	NaN	0.1232	0.0364	0.8655	0.0199	0.0403	0.0214	0.0164
0.0	0.0	0.0	10750.4806	2928.4885	NaN	NaN	0.2141	0.0358	0.8668	0.0198	0.04	0.0213	0.0164
0.0	0.0	0.0	10505.4806	5061.4885	NaN	NaN	0.3251	0.035	0.8672	0.0199	0.0399	0.0215	0.0164
0.0	0.0	0.0	9665.4806	3512.4885	NaN	NaN	0.2665	0.0354	0.8669	0.0199	0.0399	0.0216	0.0164
0.0	0.0	0.0	9067.4806	4024.4885	NaN	NaN	0.3074	0.0358	0.8665	0.0198	0.0399	0.0217	0.0163
0.0	0.0	0.0	12293.4806	4348.4885	NaN	NaN	0.2613	0.0364	0.8659	0.0196	0.0403	0.0216	0.0162
0.0	0.0	0.0	9889.4806	7674.4885	NaN	NaN	0.4369	0.0371	0.865	0.0194	0.0408	0.0215	0.0162
0.0	0.0	0.0	10011.4806	5117.4885	NaN	NaN	0.3383	0.0381	0.8639	0.0191	0.0415	0.0214	0.0161
0.0	0.0	0.0	13785.4806	6897.4885	NaN	NaN	0.3335	0.0391	0.8628	0.0187	0.0422	0.0212	0.016
0.0	0.0	0.0	13054.4806	2915.4885	NaN	NaN	0.1826	0.0404	0.8612	0.0184	0.043	0.0211	0.0159
0.0	0.0	0.0	10256.4806	1250.4885	NaN	NaN	0.1087	0.0416	0.8606	0.0177	0.0437	0.0206	0.0159
0.0	0.0	0.0	13093.4806	3161.4885	NaN	NaN	0.1945	0.042	0.8599	0.017	0.0449	0.0201	0.0161
0.0	0.0	0.0	11329.4806	4033.4885	NaN	NaN	0.2625	0.0432	0.8576	0.0164	0.0465	0.0199	0.0165
0.0	0.0	0.0	11786.4806	5171.4885	NaN	NaN	0.305	0.045	0.8544	0.0158	0.048	0.0199	0.0169
0.0	0.0	0.0	8240.4806	2772.4885	NaN	NaN	0.2517	0.0474	0.8506	0.0153	0.0496	0.0199	0.0172
0.0	0.0	0.0	12148.4806	4561.4885	NaN	NaN	0.273	0.0485	0.8478	0.015	0.0515	0.0198	0.0174
0.0	0.0	0.0	12491.4806	3666.4885	NaN	NaN	0.2269	0.0496	0.8448	0.0147	0.0537	0.0198	0.0175
0.0	0.0	0.0	11147.4806	6420.4885	NaN	NaN	0.3655	0.0497	0.8425	0.0143	0.0562	0.0198	0.0175
0.0	0.0	0.0	15264.4806	6714.4885	NaN	NaN	0.3055	0.0505	0.8384	0.014	0.0591	0.0201	0.0178
0.0	0.0	0.0	12854.4806	2142.4885	NaN	NaN	0.1429	0.0516	0.8341	0.0136	0.0624	0.0204	0.0179
0.0	0.0	0.0	9774.4806	2791.4885	NaN	NaN	0.2221	0.0509	0.8309	0.0129	0.067	0.0205	0.0178
0.0	0.0	0.0	11775.4806	6415.4885	NaN	NaN	0.3527	0.0493	0.8266	0.0122	0.0732	0.0207	0.018
0.0	0.0	0.0	10726.4806	4768.4885	NaN	NaN	0.3077	0.0486	0.8203	0.0115	0.0801	0.0211	0.0183
0.0	0.0	0.0	11150.4806	4705.4885	NaN	NaN	0.2968	0.0479	0.8128	0.0109	0.0881	0.0216	0.0187
0.0	0.0	0.0	11276.4806	2481.4885	NaN	NaN	0.1804	0.0469	0.8057	0.0102	0.0963	0.0219	0.019
0.0	0.0	0.0	12778.4806	6236.4885	NaN	NaN	0.328	0.0451	0.7993	0.0097	0.1048	0.0218	0.0192
0.0	0.0	0.0	11205.4806	7622.4885	NaN	NaN	0.4048	0.0445	0.7927	0.0093	0.112	0.0221	0.0195
0.0	0.0	0.0	9035.4806	5319.4885	NaN	NaN	0.3706	0.0449	0.7846	0.0091	0.119	0.0227	0.0197
0.0	0.0	0.0	13459.4806	4516.4885	NaN	NaN	0.2513	0.0458	0.7761	0.0089	0.1257	0.0234	0.0199
0.0	0.0	0.0	13660.4806	4668.4885	NaN	NaN	0.2547	0.0468	0.7681	0.0088	0.1321	0.0242	0.0201
0.0	0.0	0.0	14078.4806	2148.4885	NaN	NaN	0.1324	0.0477	0.7612	0.0087	0.1372	0.0249	0.0202
0.0	0.0	0.0	13337.4806	4485.4885	NaN	NaN	0.2517	0.0485	0.753	0.0087	0.1435	0.0257	0.0205
0.0	0.0	0.0	9854.4806	6727.4885	NaN	NaN	0.4057	0.0494	0.7448	0.0087	0.1497	0.0265	0.0209
0.0	0.0	0.0	9255.4806	3724.4885	NaN	NaN	0.2869	0.0507	0.7376	0.0087	0.1547	0.0273	0.021
0.0	0.0	0.0	10206.4806	2913.4885	NaN	NaN	0.2221	0.052	0.7307	0.0086	0.1594	0.0282	0.0212
0.0	0.0	0.0	10709.4806	5298.4885	NaN	NaN	0.331	0.0529	0.724	0.0086	0.1643	0.0289	0.0214
0.0	0.0	0.0	9530.4806	5178.4885	NaN	NaN	0.3521	0.0537	0.7192	0.0086	0.1674	0.0295	0.0216
0.0	0.0	0.0	8886.4806	6535.4885	NaN	NaN	0.4238	0.0545	0.7141	0.0085	0.171	0.0301	0.0218
0.0	0.0	0.0	13548.4806	5437.4885	NaN	NaN	0.2864	0.0548	0.7103	0.0086	0.1738	0.0304	0.022
0.0	0.0	0.0	12762.4806	1920.4885	NaN	NaN	0.1308	0.0555	0.7077	0.0086	0.1752	0.0308	0.0222
0.0	0.0	0.0	10476.4806	3215.4885	NaN	NaN	0.2348	0.0558	0.7059	0.0086	0.1764	0.031	0.0224
0.0	0.0	0.0	11840.4806	4455.4885	NaN	NaN	0.2734	0.0557	0.7053	0.0086	0.1771	0.0309	0.0225
0.0	0.0	0.0	12527.4806	2791.4885	NaN	NaN	0.1822	0.056	0.7041	0.0086	0.1775	0.0311	0.0226
0.0	0.0	0.0	13647.4806	7179.4885	NaN	NaN	0.3447	0.0562	0.7026	0.0087	0.1786	0.0312	0.0227
0.0	0.0	0.0	13619.4806	6547.4885	NaN	NaN	0.3247	0.0563	0.7021	0.0087	0.1788	0.0313	0.0228
0.0	0.0	0.0	13533.4806	1881.4885	NaN	NaN	0.1221	0.0566	0.7014	0.0087	0.179	0.0315	0.023
0.0	0.0	0.0	12541.4806	5955.4885	NaN	NaN	0.322	0.0564	0.7002	0.0087	0.1803	0.0313	0.0231
0.0	0.0	0.0	11619.4806	2434.4885	NaN	NaN	0.1732	0.0564	0.701	0.0087	0.1795	0.0313	0.023
0.0	0.0	0.0	10324.4806	2794.4885	NaN	NaN	0.213	0.0566	0.701	0.0087	0.1793	0.0313	0.0231
0.0	0.0	0.0	14546.4806	3398.4885	NaN	NaN	0.1894	0.0559	0.7018	0.0087	0.1795	0.0309	0.0231
0.0	0.0	0.0	9059.4806	1955.4885	NaN	NaN	0.1775	0.056	0.7029	0.0087	0.1784	0.031	0.023
0.0	0.0	0.0	9914.4806	3005.4885	NaN	NaN	0.2326	0.0556	0.7034	0.0087	0.1785	0.0308	0.023
0.0	0.0	0.0	17070.4806	2818.4885	NaN	NaN	0.1417	0.0549	0.7057	0.0087	0.1774	0.0304	0.0229
0.0	0.0	0.0	9556.4806	1192.4885	NaN	NaN	0.1109	0.0547	0.7074	0.0086	0.1761	0.0304	0.0228
0.0	0.0	0.0	10422.4806	6109.4885	NaN	NaN	0.3696	0.0538	0.7105	0.0086	0.1746	0.0299	0.0227
0.0	0.0	0.0	8029.4806	2920.4885	NaN	NaN	0.2667	0.0534	0.7137	0.0086	0.1722	0.0296	0.0225
0.0	0.0	0.0	9114.4806	2035.4885	NaN	NaN	0.1826	0.0527	0.7172	0.0086	0.17	0.0291	0.0224
0.0	0.0	0.0	9817.4806	6775.4885	NaN	NaN	0.4083	0.0524	0.7209	0.0086	0.1672	0.0288	0.0221
0.0	0.0	0.0	14971.4806	2055.4885	NaN	NaN	0.1207	0.0519	0.7241	0.0087	0.1647	0.0286	0.022
0.0	0.0	0.0	12376.4806	3944.4885	NaN	NaN	0.2417	0.0518	0.7278	0.0087	0.1616	0.0283	0.0218
0.0	0.0	0.0	9805.4806	6208.4885	NaN	NaN	0.3877	0.0513	0.7317	0.0087	0.1589	0.0279	0.0216
0.0	0.0	0.0	11301.4806	5499.4885	NaN	NaN	0.3273	0.0509	0.7352	0.0087	0.1562	0.0275	0.0215
0.0	0.0	0.0	11750.4806	6543.4885	NaN	NaN	0.3577	0.0506	0.7379	0.0087	0.1541	0.0272	0.0214
0.0	0.0	0.0	10189.4806	6571.4885	NaN	NaN	0.3921	0.0504	0.7398	0.0088	0.1525	0.0271	0.0214
0.0	0.0	0.0	12180.4806	6532.4885	NaN	NaN	0.3491	0.0504	0.7436	0.0088	0.149	0.0269	0.0214
0.0	0.0	0.0	12886.4806	3289.4885	NaN	NaN	0.2034	0.0508	0.7455	0.0088	0.1464	0.0269	0.0216
0.0	0.0	0.0	10563.4806	2701.4885	NaN	NaN	0.2037	0.0508	0.746	0.0089	0.1455	0.027	0.0218
0.0	0.0	0.0	12642.4806	6071.4885	NaN	NaN	0.3244	0.0503	0.7466	0.0089	0.1455	0.0268	0.0219
0.0	0.0	0.0	14816.4806	5569.4885	NaN	NaN	0.2732	0.0497	0.7474	0.0089	0.1455	0.0266	0.0219
0.0	0.0	0.0	12948.4806	4806.4885	NaN	NaN	0.2707	0.0496	0.747	0.0089	0.146	0.0265	0.0219
0.0	0.0	0.0	13619.4806	6280.4885	NaN	NaN	0.3156	0.0493	0.7447	0.0089	0.1487	0.0264	0.022
0.0	0.0	0.0	10671.4806	7184.4885	NaN	NaN	0.4024	0.0489	0.7428	0.009	0.1509	0.0263	0.0221
0.0	0.0	0.0	8680.4806	6324.4885	NaN	NaN	0.4215	0.0493	0.7391	0.0089	0.154	0.0265	0.0221
0.0	0.0	0.0	12589.4806	2909.4885	NaN	NaN	0.1877	0.0503	0.7335	0.0089	0.1576	0.0272	0.0224
0.0	0.0	0.0	14827.4806	5087.4885	NaN	NaN	0.2555	0.0512	0.7262	0.0089	0.1629	0.0279	0.0228
0.0	0.0	0.0	12901.4806	5021.4885	NaN	NaN	0.2802	0.0522	0.7191	0.0089	0.1682	0.0285	0.0231
0.0	0.0	0.0	12640.4806	1099.4885	NaN	NaN	0.08	0.0538	0.7103	0.0089	0.1741	0.0294	0.0235
0.0	0.0	0.0	11297.4806	6323.4885	NaN	NaN	0.3589	0.0546	0.7012	0.0089	0.1812	0.0301	0.024
0.0	0.0	0.0	13018.4806	6416.4885	NaN	NaN	0.3302	0.0548	0.6951	0.0089	0.1868	0.0303	0.0242
0.0	0.0	0.0	8102.4806	6038.4885	NaN	NaN	0.427	0.0559	0.6888	0.0088	0.1914	0.0309	0.0243
0.0	0.0	0.0	11755.4806	6771.4885	NaN	NaN	0.3655	0.0564	0.6825	0.0088	0.1967	0.0313	0.0244
0.0	0.0	0.0	8603.4806	5382.4885	NaN	NaN	0.3848	0.0577	0.6772	0.0087	0.2	0.032	0.0244
0.0	0.0	0.0	10536.4806	4404.4885	NaN	NaN	0.2948	0.0586	0.6718	0.0086	0.204	0.0325	0.0244
0.0	0.0	0.0	11905.4806	7433.4885	NaN	NaN	0.3844	0.0592	0.6685	0.0086	0.2064	0.0328	0.0244
0.0	0.0	0.0	9839.4806	3562.4885	NaN	NaN	0.2658	0.0601	0.6643	0.0085	0.2093	0.0333	0.0245
0.0	0.0	0.0	11380.4806	7087.4885	NaN	NaN	0.3838	0.0611	0.6601	0.0085	0.212	0.0337	0.0246
0.0	0.0	0.0	9816.4806	4862.4885	NaN	NaN	0.3313	0.0623	0.6558	0.0085	0.2147	0.0342	0.0246
0.0	0.0	0.0	7273.4806	2946.4885	NaN	NaN	0.2883	0.0648	0.6484	0.0084	0.2181	0.0354	0.0249
0.0	0.0	0.0	13565.4806	4528.4885	NaN	NaN	0.2503	0.0669	0.6439	0.0083	0.2195	0.0361	0.0253
0.0	0.0	0.0	12407.4806	7094.4885	NaN	NaN	0.3638	0.0685	0.6394	0.0083	0.2214	0.0366	0.0258
0.0	0.0	0.0	12863.4806	5145.4885	NaN	NaN	0.2857	0.0702	0.6361	0.0082	0.2221	0.0371	0.0262
0.0	0.0	0.0	10289.4806	4203.4885	NaN	NaN	0.29	0.0725	0.6321	0.0082	0.2228	0.0377	0.0268
0.0	0.0	0.0	9614.4806	2223.4885	NaN	NaN	0.1878	0.0739	0.6291	0.0082	0.2236	0.0379	0.0272
0.0	0.0	0.0	13849.4806	-312.5115	NaN	NaN	-0.0231	0.0745	0.6285	0.0082	0.2233	0.038	0.0275
0.0	0.0	0.0	6906.4806	5872.4885	NaN	NaN	0.4595	0.0743	0.6276	0.0083	0.2241	0.038	0.0277
0.0	0.0	0.0	15335.4806	3140.4885	NaN	NaN	0.17	0.0734	0.6294	0.0083	0.2236	0.0379	0.0275
0.0	0.0	0.0	12022.4806	3150.4885	NaN	NaN	0.2076	0.0739	0.6301	0.0083	0.2222	0.038	0.0275
0.0	0.0	0.0	12139.4806	3365.4885	NaN	NaN	0.2171	0.0731	0.6326	0.0084	0.2207	0.0377	0.0274
0.0	0.0	0.0	9061.4806	4556.4885	NaN	NaN	0.3346	0.0718	0.6381	0.0084	0.2171	0.0374	0.0272
0.0	0.0	0.0	12868.4806	3529.4885	NaN	NaN	0.2152	0.069	0.6435	0.0085	0.2157	0.0367	0.0266
0.0	0.0	0.0	11793.4806	4791.4885	NaN	NaN	0.2889	0.068	0.6458	0.0085	0.2152	0.0364	0.0261
0.0	0.0	0.0	13184.4806	4501.4885	NaN	NaN	0.2545	0.0684	0.6474	0.0085	0.2132	0.0367	0.0258
0.0	0.0	0.0	12869.4806	5184.4885	NaN	NaN	0.2872	0.0688	0.6476	0.0086	0.2124	0.0369	0.0258
0.0	0.0	0.0	14902.4806	6138.4885	NaN	NaN	0.2917	0.0682	0.6492	0.0086	0.2117	0.0367	0.0256
0.0	0.0	0.0	14100.4806	6070.4885	NaN	NaN	0.301	0.0685	0.6505	0.0086	0.21	0.0368	0.0256
0.0	0.0	0.0	11917.4806	3666.4885	NaN	NaN	0.2353	0.0676	0.653	0.0086	0.2088	0.0365	0.0255
0.0	0.0	0.0	12648.4806	2069.4885	NaN	NaN	0.1406	0.0662	0.6569	0.0086	0.207	0.0361	0.0253
0.0	0.0	0.0	11784.4806	4485.4885	NaN	NaN	0.2757	0.0644	0.6593	0.0086	0.2075	0.0354	0.0248
0.0	0.0	0.0	10568.4806	6141.4885	NaN	NaN	0.3675	0.0645	0.6579	0.0086	0.209	0.0355	0.0245
0.0	0.0	0.0	-2376.5194	173.4885	NaN	NaN	-0.0787	0.0679	0.653	0.0085	0.2086	0.0371	0.025
0.0	0.0	0.0	3068.4806	2591.4885	NaN	NaN	0.4579	0.0682	0.6513	0.0085	0.2091	0.0374	0.0255
0.0	0.0	0.0	12470.4806	6086.4885	NaN	NaN	0.328	0.0651	0.6571	0.0085	0.2074	0.0365	0.0254
0.0	0.0	0.0	12644.4806	3838.4885	NaN	NaN	0.2329	0.0636	0.66	0.0085	0.2067	0.0361	0.0251
0.0	0.0	0.0	12632.4806	3335.4885	NaN	NaN	0.2089	0.0627	0.6605	0.0085	0.2071	0.036	0.0251
0.0	0.0	0.0	15705.4806	4371.4885	NaN	NaN	0.2177	0.0612	0.6619	0.0085	0.208	0.0354	0.025
0.0	0.0	0.0	10068.4806	5374.4885	NaN	NaN	0.348	0.0606	0.6628	0.0084	0.2081	0.0352	0.0249
0.0	0.0	0.0	11052.4806	7003.4885	NaN	NaN	0.3879	0.0598	0.6638	0.0084	0.2085	0.0348	0.0248
0.0	0.0	0.0	2480.4806	5001.4885	NaN	NaN	0.6685	0.0601	0.6626	0.0084	0.2091	0.0351	0.0247
0.0	0.0	0.0	8907.4806	4046.4885	NaN	NaN	0.3124	0.0606	0.6608	0.0084	0.2098	0.0355	0.0248
0.0	0.0	0.0	14587.4806	3843.4885	NaN	NaN	0.2085	0.0607	0.6615	0.0083	0.2089	0.0357	0.0249
0.0	0.0	0.0	10830.4806	1619.4885	NaN	NaN	0.1301	0.0604	0.6623	0.0083	0.2084	0.0355	0.025
0.0	0.0	0.0	10521.4806	5436.4885	NaN	NaN	0.3407	0.0597	0.6646	0.0084	0.2072	0.0351	0.025
0.0	0.0	0.0	12036.4806	4791.4885	NaN	NaN	0.2847	0.0587	0.6669	0.0084	0.2065	0.0345	0.025
0.0	0.0	0.0	12319.4806	1746.4885	NaN	NaN	0.1242	0.0582	0.67	0.0084	0.2045	0.034	0.0249
0.0	0.0	0.0	14801.4806	3067.4885	NaN	NaN	0.1717	0.0574	0.6733	0.0084	0.2027	0.0334	0.0248
0.0	0.0	0.0	9689.4806	5469.4885	NaN	NaN	0.3608	0.0567	0.6764	0.0085	0.2009	0.0329	0.0246
0.0	0.0	0.0	11524.4806	4080.4885	NaN	NaN	0.2615	0.0564	0.6797	0.0085	0.1984	0.0326	0.0244
0.0	0.0	0.0	11725.4806	5109.4885	NaN	NaN	0.3035	0.0561	0.6827	0.0085	0.1961	0.0323	0.0242
0.0	0.0	0.0	11490.4806	4429.4885	NaN	NaN	0.2782	0.0559	0.6852	0.0086	0.1944	0.032	0.0241
0.0	0.0	0.0	10607.4806	2661.4885	NaN	NaN	0.2006	0.0557	0.6887	0.0086	0.1914	0.0317	0.0239
0.0	0.0	0.0	11799.4806	3507.4885	NaN	NaN	0.2291	0.0552	0.6914	0.0086	0.1897	0.0313	0.0237
0.0	0.0	0.0	13787.4806	4600.4885	NaN	NaN	0.2502	0.0547	0.6936	0.0087	0.1886	0.0308	0.0236
0.0	0.0	0.0	10783.4806	6942.4885	NaN	NaN	0.3917	0.0544	0.6959	0.0087	0.1871	0.0305	0.0234
0.0	0.0	0.0	6634.4806	4193.4885	NaN	NaN	0.3873	0.0546	0.6971	0.0087	0.1859	0.0305	0.0232
0.0	0.0	0.0	11306.4806	5035.4885	NaN	NaN	0.3081	0.0544	0.6988	0.0087	0.1849	0.0303	0.0229
0.0	0.0	0.0	10488.4806	4962.4885	NaN	NaN	0.3212	0.055	0.6987	0.0087	0.1841	0.0307	0.0228
0.0	0.0	0.0	11175.4806	6801.4885	NaN	NaN	0.3783	0.0553	0.6982	0.0087	0.1842	0.0309	0.0226
0.0	0.0	0.0	9682.4806	6330.4885	NaN	NaN	0.3953	0.0559	0.697	0.0086	0.1847	0.0313	0.0225
0.0	0.0	0.0	10238.4806	6587.4885	NaN	NaN	0.3915	0.056	0.6951	0.0087	0.1865	0.0313	0.0223
0.0	0.0	0.0	13135.4806	4007.4885	NaN	NaN	0.2338	0.0567	0.6937	0.0087	0.1871	0.0317	0.0221
0.0	0.0	0.0	10320.4806	3614.4885	NaN	NaN	0.2594	0.0576	0.6911	0.0087	0.1884	0.0321	0.0221
0.0	0.0	0.0	14473.4806	1731.4885	NaN	NaN	0.1068	0.058	0.6894	0.0087	0.1896	0.0324	0.022
0.0	0.0	0.0	9810.4806	8489.4885	NaN	NaN	0.4639	0.0585	0.6883	0.0087	0.1901	0.0326	0.0218
0.0	0.0	0.0	12843.4806	4673.4885	NaN	NaN	0.2668	0.0595	0.6872	0.0086	0.1899	0.033	0.0218
0.0	0.0	0.0	12459.4806	5763.4885	NaN	NaN	0.3163	0.0603	0.6857	0.0086	0.1902	0.0334	0.0218
0.0	0.0	0.0	11027.4806	5656.4885	NaN	NaN	0.339	0.0608	0.6834	0.0086	0.1917	0.0336	0.0219
0.0	0.0	0.0	12537.4806	6637.4885	NaN	NaN	0.3462	0.061	0.6829	0.0086	0.1921	0.0336	0.0218
0.0	0.0	0.0	9009.4806	4215.4885	NaN	NaN	0.3188	0.0622	0.6812	0.0086	0.192	0.034	0.0218
0.0	0.0	0.0	11272.4806	5468.4885	NaN	NaN	0.3267	0.0628	0.678	0.0087	0.1944	0.0342	0.0219
0.0	0.0	0.0	13041.4806	7326.4885	NaN	NaN	0.3597	0.0645	0.6753	0.0087	0.1945	0.0348	0.022
0.0	0.0	0.0	13066.4806	4224.4885	NaN	NaN	0.2443	0.0652	0.6727	0.0087	0.1962	0.035	0.0221
0.0	0.0	0.0	13184.4806	5935.4885	NaN	NaN	0.3104	0.0672	0.6671	0.0086	0.1988	0.0358	0.0225
0.0	0.0	0.0	13927.4806	4616.4885	NaN	NaN	0.2489	0.0686	0.6613	0.0086	0.2021	0.0364	0.0229
0.0	0.0	0.0	12981.4806	8251.4885	NaN	NaN	0.3886	0.0691	0.6568	0.0086	0.206	0.0364	0.023
0.0	0.0	0.0	11625.4806	1940.4885	NaN	NaN	0.143	0.0718	0.6485	0.0085	0.2103	0.0374	0.0236
0.0	0.0	0.0	9414.4806	6619.4885	NaN	NaN	0.4128	0.0741	0.6396	0.0085	0.2158	0.0379	0.0241
0.0	0.0	0.0	9605.4806	3875.4885	NaN	NaN	0.2875	0.0774	0.6311	0.0085	0.2194	0.0389	0.0249
0.0	0.0	0.0	12611.4806	2233.4885	NaN	NaN	0.1505	0.0804	0.6228	0.0084	0.2233	0.0395	0.0256
0.0	0.0	0.0	12428.4806	8753.4885	NaN	NaN	0.4133	0.083	0.6156	0.0084	0.227	0.0399	0.0262
0.0	0.0	0.0	11638.4806	3123.4885	NaN	NaN	0.2116	0.0862	0.6083	0.0083	0.2297	0.0405	0.027
0.0	0.0	0.0	13538.4806	2141.4885	NaN	NaN	0.1366	0.0883	0.6013	0.0082	0.2332	0.0412	0.0277
0.0	0.0	0.0	13814.4806	6173.4885	NaN	NaN	0.3089	0.0878	0.5954	0.0082	0.2389	0.0417	0.028
0.0	0.0	0.0	12921.4806	3783.4885	NaN	NaN	0.2265	0.0875	0.5927	0.0081	0.2416	0.042	0.0281
0.0	0.0	0.0	9025.4806	3390.4885	NaN	NaN	0.2731	0.0889	0.5868	0.0081	0.2451	0.0426	0.0285
0.0	0.0	0.0	9071.4806	4638.4885	NaN	NaN	0.3383	0.0891	0.5807	0.0081	0.2502	0.0431	0.0288
0.0	0.0	0.0	9248.4806	4382.4885	NaN	NaN	0.3215	0.0903	0.5771	0.008	0.2518	0.0436	0.0291
0.0	0.0	0.0	12544.4806	3150.4885	NaN	NaN	0.2007	0.0929	0.5705	0.008	0.2547	0.0441	0.0298
0.0	0.0	0.0	14279.4806	3759.4885	NaN	NaN	0.2084	0.0937	0.564	0.0079	0.2594	0.0447	0.0303
0.0	0.0	0.0	9975.4806	6022.4885	NaN	NaN	0.3765	0.0944	0.5579	0.0079	0.2637	0.0454	0.0306
0.0	0.0	0.0	12203.4806	5021.4885	NaN	NaN	0.2915	0.0943	0.5536	0.008	0.2675	0.0458	0.0308
0.0	0.0	0.0	12764.4806	5031.4885	NaN	NaN	0.2827	0.0954	0.5499	0.008	0.2697	0.0461	0.031
0.0	0.0	0.0	10118.4806	2514.4885	NaN	NaN	0.199	0.0981	0.5443	0.008	0.2716	0.0465	0.0315
0.0	0.0	0.0	14428.4806	4787.4885	NaN	NaN	0.2491	0.0999	0.5406	0.008	0.273	0.0467	0.0317
0.0	0.0	0.0	13557.4806	5980.4885	NaN	NaN	0.3061	0.1017	0.5384	0.0081	0.2729	0.0469	0.032
0.0	0.0	0.0	12918.4806	4487.4885	NaN	NaN	0.2578	0.1019	0.5377	0.0082	0.273	0.047	0.0321
0.0	0.0	0.0	9230.4806	4637.4885	NaN	NaN	0.3344	0.1014	0.5396	0.0083	0.2714	0.0471	0.0322
0.0	0.0	0.0	11636.4806	4890.4885	NaN	NaN	0.2959	0.0975	0.546	0.0083	0.2699	0.0466	0.0316
0.0	0.0	0.0	10044.4806	1977.4885	NaN	NaN	0.1645	0.0963	0.5524	0.0084	0.2654	0.0462	0.0313
0.0	0.0	0.0	11726.4806	3707.4885	NaN	NaN	0.2402	0.0941	0.5557	0.0085	0.265	0.0457	0.031
0.0	0.0	0.0	11350.4806	4683.4885	NaN	NaN	0.2921	0.0951	0.557	0.0087	0.2626	0.0455	0.0311
0.0	0.0	0.0	14397.4806	7104.4885	NaN	NaN	0.3304	0.0954	0.56	0.0089	0.2599	0.0447	0.0311
0.0	0.0	0.0	12121.4806	-158.5115	NaN	NaN	-0.0133	0.1026	0.5575	0.0091	0.2537	0.0447	0.0325
0.0	0.0	0.0	10854.4806	7377.4885	NaN	NaN	0.4046	0.1019	0.5574	0.0093	0.2542	0.0443	0.0328
0.0	0.0	0.0	14759.4806	4539.4885	NaN	NaN	0.2352	0.1007	0.5616	0.0097	0.2511	0.0437	0.0331
0.0	0.0	0.0	12899.4806	2367.4885	NaN	NaN	0.1551	0.1008	0.5612	0.01	0.2509	0.0435	0.0335
0.0	0.0	0.0	13828.4806	3697.4885	NaN	NaN	0.211	0.1026	0.5592	0.0105	0.2501	0.0434	0.0342
0.0	0.0	0.0	9063.4806	1849.4885	NaN	NaN	0.1695	0.104	0.5567	0.0108	0.2505	0.0433	0.0347
0.0	0.0	0.0	13197.4806	1582.4885	NaN	NaN	0.1071	0.1029	0.5562	0.0111	0.2521	0.0431	0.0346
0.0	0.0	0.0	9197.4806	4957.4885	NaN	NaN	0.3502	0.1082	0.5514	0.0113	0.2508	0.0432	0.0352
0.0	0.0	0.0	9692.4806	4597.4885	NaN	NaN	0.3217	0.114	0.5467	0.0115	0.249	0.0432	0.0357
0.0	0.0	0.0	15126.4806	4029.4885	NaN	NaN	0.2104	0.1148	0.5395	0.0115	0.2541	0.044	0.0361
0.0	0.0	0.0	13278.4806	3759.4885	NaN	NaN	0.2207	0.113	0.5374	0.0116	0.2576	0.0441	0.0362
0.0	0.0	0.0	13467.4806	5224.4885	NaN	NaN	0.2795	0.1145	0.5327	0.0117	0.2604	0.0445	0.0362
0.0	0.0	0.0	11694.4806	1798.4885	NaN	NaN	0.1333	0.1246	0.5246	0.0117	0.2575	0.0451	0.0365
0.0	0.0	0.0	10707.4806	3332.4885	NaN	NaN	0.2374	0.132	0.5112	0.0116	0.2621	0.0461	0.0369
0.0	0.0	0.0	12348.4806	5242.4885	NaN	NaN	0.298	0.1349	0.5037	0.0115	0.266	0.0467	0.0372
0.0	0.0	0.0	14960.4806	4059.4885	NaN	NaN	0.2134	0.132	0.4999	0.0113	0.2723	0.0472	0.0373
0.0	0.0	0.0	8627.4806	5279.4885	NaN	NaN	0.3796	0.1272	0.4924	0.0112	0.2825	0.0484	0.0382
0.0	0.0	0.0	14042.4806	7364.4885	NaN	NaN	0.344	0.1208	0.4895	0.0114	0.2918	0.0483	0.0383
0.0	0.0	0.0	11066.4806	3424.4885	NaN	NaN	0.2363	0.1294	0.4839	0.0114	0.2881	0.0489	0.0383
0.0	0.0	0.0	7073.4806	2426.4885	NaN	NaN	0.2554	0.151	0.4689	0.0116	0.2784	0.0503	0.0397
0.0	0.0	0.0	-1804.5194	-1684.5115	NaN	NaN	0.4828	0.1877	0.4545	0.0119	0.2549	0.0504	0.0406
0.0	0.0	0.0	1817.4806	1734.4885	NaN	NaN	0.4883	0.187	0.4438	0.0119	0.2649	0.0519	0.0405
0.0	0.0	0.0	10878.4806	7882.4885	NaN	NaN	0.4202	0.1627	0.4389	0.0119	0.2921	0.0527	0.0417
0.0	0.0	0.0	11485.4806	2309.4885	NaN	NaN	0.1674	0.1607	0.4406	0.0117	0.2921	0.053	0.0418
0.0	0.0	0.0	11733.4806	3195.4885	NaN	NaN	0.214	0.1528	0.438	0.012	0.3021	0.0531	0.0419
0.0	0.0	0.0	9472.4806	3920.4885	NaN	NaN	0.2927	0.1574	0.4391	0.0121	0.2964	0.0533	0.0417
0.0	0.0	0.0	12600.4806	3277.4885	NaN	NaN	0.2064	0.1572	0.4407	0.0122	0.2952	0.0532	0.0415
0.0	0.0	0.0	10056.4806	3092.4885	NaN	NaN	0.2352	0.1593	0.4395	0.0121	0.2936	0.0536	0.0419
0.0	0.0	0.0	9537.4806	4139.4885	NaN	NaN	0.3027	0.1566	0.4339	0.0123	0.3004	0.0543	0.0425
0.0	0.0	0.0	11222.4806	5053.4885	NaN	NaN	0.3105	0.1493	0.4315	0.0124	0.3094	0.0543	0.0431
0.0	0.0	0.0	13928.4806	2275.4885	NaN	NaN	0.1404	0.1426	0.4352	0.0124	0.3128	0.0539	0.0432
0.0	0.0	0.0	8263.4806	5154.4885	NaN	NaN	0.3841	0.1366	0.4383	0.0124	0.316	0.0533	0.0434
0.0	0.0	0.0	9611.4806	6192.4885	NaN	NaN	0.3918	0.1314	0.4438	0.0126	0.3165	0.0526	0.0432
0.0	0.0	0.0	7540.4806	4393.4885	NaN	NaN	0.3681	0.1324	0.4537	0.0126	0.3061	0.0524	0.0428
0.0	0.0	0.0	10349.4806	1820.4885	NaN	NaN	0.1496	0.1328	0.4625	0.0127	0.297	0.0521	0.0428
0.0	0.0	0.0	13715.4806	6460.4885	NaN	NaN	0.3202	0.1293	0.4675	0.013	0.2952	0.0517	0.0433
0.0	0.0	0.0	9625.4806	5412.4885	NaN	NaN	0.3599	0.1265	0.4772	0.0132	0.2892	0.051	0.0429
0.0	0.0	0.0	9811.4806	5571.4885	NaN	NaN	0.3622	0.1264	0.4862	0.0132	0.2809	0.0507	0.0425
0.0	0.0	0.0	13991.4806	3151.4885	NaN	NaN	0.1838	0.1272	0.4928	0.0134	0.2735	0.0505	0.0426
0.0	0.0	0.0	12646.4806	6461.4885	NaN	NaN	0.3382	0.123	0.5003	0.0137	0.2702	0.05	0.0427
0.0	0.0	0.0	7668.4806	3681.4885	NaN	NaN	0.3244	0.1269	0.5135	0.0139	0.2538	0.0494	0.0424
0.0	0.0	0.0	10379.4806	3170.4885	NaN	NaN	0.234	0.127	0.5211	0.0144	0.2466	0.0484	0.0424
0.0	0.0	0.0	12423.4806	5257.4885	NaN	NaN	0.2974	0.1265	0.5286	0.0151	0.2393	0.0481	0.0424
0.0	0.0	0.0	12932.4806	2148.4885	NaN	NaN	0.1425	0.1272	0.541	0.0159	0.2268	0.0476	0.0415
0.0	0.0	0.0	13714.4806	5933.4885	NaN	NaN	0.302	0.1212	0.5477	0.0166	0.2245	0.0483	0.0417
0.0	0.0	0.0	10454.4806	4561.4885	NaN	NaN	0.3038	0.1178	0.5543	0.0172	0.2207	0.0486	0.0414
0.0	0.0	0.0	10712.4806	5507.4885	NaN	NaN	0.3395	0.1146	0.5589	0.0176	0.2181	0.0493	0.0416
0.0	0.0	0.0	11815.4806	4321.4885	NaN	NaN	0.2678	0.1125	0.5689	0.0182	0.2108	0.0485	0.0412
0.0	0.0	0.0	12210.4806	3344.4885	NaN	NaN	0.215	0.1105	0.5736	0.0187	0.2072	0.0489	0.0412
0.0	0.0	0.0	11789.4806	2047.4885	NaN	NaN	0.148	0.1095	0.5851	0.019	0.1988	0.0473	0.0403
0.0	0.0	0.0	11085.4806	4951.4885	NaN	NaN	0.3088	0.1036	0.5921	0.0194	0.1975	0.0469	0.0404
0.0	0.0	0.0	12619.4806	4495.4885	NaN	NaN	0.2627	0.0968	0.6059	0.0199	0.1926	0.045	0.0399
0.0	0.0	0.0	13268.4806	6173.4885	NaN	NaN	0.3175	0.0901	0.6163	0.0203	0.1894	0.044	0.0399
0.0	0.0	0.0	9537.4806	2984.4885	NaN	NaN	0.2383	0.0863	0.6283	0.0207	0.183	0.0424	0.0394
0.0	0.0	0.0	11731.4806	3971.4885	NaN	NaN	0.2529	0.0829	0.6326	0.0209	0.1821	0.0421	0.0394
0.0	0.0	0.0	11980.4806	8037.4885	NaN	NaN	0.4015	0.0801	0.6363	0.021	0.181	0.042	0.0396
0.0	0.0	0.0	12361.4806	4922.4885	NaN	NaN	0.2848	0.0796	0.6437	0.0212	0.1754	0.0408	0.0393
0.0	0.0	0.0	12314.4806	4985.4885	NaN	NaN	0.2882	0.0789	0.6494	0.0213	0.1718	0.0395	0.0391
0.0	0.0	0.0	10813.4806	7756.4885	NaN	NaN	0.4177	0.0783	0.6491	0.0215	0.1722	0.0398	0.0392
0.0	0.0	0.0	12221.4806	4083.4885	NaN	NaN	0.2504	0.0767	0.6562	0.0216	0.1678	0.0386	0.0391
0.0	0.0	0.0	16617.4806	6551.4885	NaN	NaN	0.2828	0.0762	0.6576	0.0215	0.167	0.0384	0.0393
0.0	0.0	0.0	10651.4806	851.4885	NaN	NaN	0.074	0.0757	0.6646	0.0216	0.1627	0.0368	0.0386
0.0	0.0	0.0	11282.4806	5584.4885	NaN	NaN	0.3311	0.0735	0.6622	0.0216	0.1661	0.0375	0.0392
0.0	0.0	0.0	13780.4806	5283.4885	NaN	NaN	0.2771	0.0706	0.6674	0.0216	0.1646	0.0367	0.0392
0.0	0.0	0.0	14604.4806	5198.4885	NaN	NaN	0.2625	0.0694	0.6657	0.0214	0.167	0.0368	0.0396
0.0	0.0	0.0	7648.4806	3819.4885	NaN	NaN	0.3331	0.0701	0.6673	0.0211	0.1666	0.0358	0.0391
0.0	0.0	0.0	11473.4806	2528.4885	NaN	NaN	0.1806	0.0699	0.6651	0.021	0.1694	0.0354	0.0392
0.0	0.0	0.0	10855.4806	10499.4885	NaN	NaN	0.4917	0.0709	0.6586	0.0207	0.1745	0.0361	0.0393
0.0	0.0	0.0	11993.4806	2523.4885	NaN	NaN	0.1738	0.0723	0.656	0.0204	0.1766	0.0355	0.0392
0.0	0.0	0.0	9704.4806	1917.4885	NaN	NaN	0.165	0.0743	0.6515	0.0202	0.1798	0.0352	0.039
0.0	0.0	0.0	13415.4806	3052.4885	NaN	NaN	0.1854	0.0746	0.6465	0.0202	0.1838	0.0357	0.0392
0.0	0.0	0.0	8207.4806	4029.4885	NaN	NaN	0.3293	0.0758	0.6411	0.02	0.1878	0.036	0.0393
0.0	0.0	0.0	11740.4806	4185.4885	NaN	NaN	0.2628	0.0772	0.6375	0.0198	0.1907	0.0358	0.039
0.0	0.0	0.0	9127.4806	5458.4885	NaN	NaN	0.3742	0.0784	0.6344	0.0196	0.1928	0.0356	0.0392
0.0	0.0	0.0	11293.4806	2109.4885	NaN	NaN	0.1574	0.0808	0.6305	0.0195	0.195	0.0354	0.0389
0.0	0.0	0.0	9540.4806	5239.4885	NaN	NaN	0.3545	0.0818	0.6237	0.0192	0.2006	0.0353	0.0394
0.0	0.0	0.0	13779.4806	4799.4885	NaN	NaN	0.2583	0.0838	0.6137	0.019	0.2078	0.0364	0.0393
0.0	0.0	0.0	11889.4806	3561.4885	NaN	NaN	0.2305	0.0853	0.6125	0.0188	0.2087	0.0351	0.0397
0.0	0.0	0.0	11098.4806	3332.4885	NaN	NaN	0.2309	0.0909	0.5907	0.0184	0.2223	0.0373	0.0404
0.0	0.0	0.0	227.4806	2219.4885	NaN	NaN	0.907	0.0936	0.5928	0.0184	0.2194	0.0354	0.0404
0.0	0.0	0.0	12382.4806	6066.4885	NaN	NaN	0.3288	0.0947	0.5757	0.0181	0.232	0.0378	0.0417
0.0	0.0	0.0	13057.4806	4961.4885	NaN	NaN	0.2753	0.0983	0.5723	0.0181	0.232	0.0372	0.0422
0.0	0.0	0.0	12776.4806	7572.4885	NaN	NaN	0.3721	0.0996	0.5542	0.0178	0.2449	0.0395	0.044
0.0	0.0	0.0	13398.4806	2950.4885	NaN	NaN	0.1805	0.1058	0.55	0.0178	0.2433	0.0394	0.0437
0.0	0.0	0.0	14574.4806	5604.4885	NaN	NaN	0.2777	0.1049	0.5414	0.0177	0.2505	0.0405	0.045
0.0	0.0	0.0	10748.4806	4578.4885	NaN	NaN	0.2987	0.1122	0.5316	0.0174	0.2519	0.0417	0.0452
0.0	0.0	0.0	14009.4806	3756.4885	NaN	NaN	0.2114	0.1172	0.534	0.0175	0.2456	0.0407	0.0449
0.0	0.0	0.0	12982.4806	8430.4885	NaN	NaN	0.3937	0.1182	0.5212	0.0175	0.2541	0.0424	0.0465
0.0	0.0	0.0	10955.4806	2943.4885	NaN	NaN	0.2118	0.1224	0.5224	0.0177	0.2492	0.0421	0.0462
0.0	0.0	0.0	10852.4806	804.4885	NaN	NaN	0.069	0.1267	0.5203	0.0177	0.2469	0.0422	0.0461
0.0	0.0	0.0	11645.4806	3506.4885	NaN	NaN	0.2314	0.1255	0.5237	0.0179	0.2449	0.0417	0.0462
0.0	0.0	0.0	9131.4806	2957.4885	NaN	NaN	0.2446	0.1241	0.5268	0.0182	0.2424	0.0417	0.047
0.0	0.0	0.0	9330.4806	3017.4885	NaN	NaN	0.2444	0.1272	0.534	0.0184	0.234	0.0406	0.0458
0.0	0.0	0.0	11429.4806	4299.4885	NaN	NaN	0.2733	0.1219	0.5432	0.0187	0.2303	0.0397	0.0463
0.0	0.0	0.0	9995.4806	5236.4885	NaN	NaN	0.3438	0.1226	0.546	0.0187	0.2272	0.0397	0.0458
0.0	0.0	0.0	9060.4806	3073.4885	NaN	NaN	0.2533	0.1203	0.5608	0.0191	0.2169	0.0378	0.0451
0.0	0.0	0.0	10854.4806	6689.4885	NaN	NaN	0.3813	0.1177	0.5597	0.019	0.22	0.0387	0.0449
0.0	0.0	0.0	10630.4806	7056.4885	NaN	NaN	0.399	0.1103	0.5848	0.0199	0.2048	0.0364	0.0438
0.0	0.0	0.0	11649.4806	4036.4885	NaN	NaN	0.2573	0.1114	0.5786	0.02	0.2066	0.039	0.0444
0.0	0.0	0.0	3682.4806	3019.4885	NaN	NaN	0.4505	0.1107	0.6044	0.0208	0.1863	0.0355	0.0424
0.0	0.0	0.0	11902.4806	3520.4885	NaN	NaN	0.2283	0.1047	0.6069	0.0213	0.187	0.0373	0.0429
0.0	0.0	0.0	12171.4806	2143.4885	NaN	NaN	0.1497	0.1034	0.6241	0.0217	0.1731	0.0353	0.0423
0.0	0.0	0.0	12832.4806	5696.4885	NaN	NaN	0.3074	0.1029	0.6206	0.0219	0.1734	0.0374	0.0438
0.0	0.0	0.0	9764.4806	5549.4885	NaN	NaN	0.3624	0.1075	0.628	0.0222	0.1627	0.0359	0.0436
0.0	0.0	0.0	16168.4806	2768.4885	NaN	NaN	0.1462	0.1074	0.628	0.0223	0.1611	0.0369	0.0442
0.0	0.0	0.0	9018.4806	5117.4885	NaN	NaN	0.362	0.1075	0.6351	0.0223	0.1559	0.0355	0.0436
0.0	0.0	0.0	13149.4806	4876.4885	NaN	NaN	0.2705	0.1027	0.6364	0.0226	0.1576	0.0368	0.0439
0.0	0.0	0.0	11763.4806	1873.4885	NaN	NaN	0.1374	0.1036	0.6486	0.0229	0.1485	0.0343	0.0422
0.0	0.0	0.0	13078.4806	4192.4885	NaN	NaN	0.2427	0.1023	0.6508	0.0233	0.1469	0.0346	0.0421
0.0	0.0	0.0	9308.4806	413.4885	NaN	NaN	0.0425	0.1049	0.6628	0.0238	0.1366	0.0319	0.04
0.0	0.0	0.0	8271.4806	6770.4885	NaN	NaN	0.4501	0.1009	0.6661	0.024	0.1365	0.0326	0.0399
0.0	0.0	0.0	11097.4806	5382.4885	NaN	NaN	0.3266	0.1005	0.6736	0.0243	0.1309	0.0316	0.039
0.0	0.0	0.0	10242.4806	5119.4885	NaN	NaN	0.3333	0.0984	0.6783	0.0244	0.1283	0.0317	0.0389
0.0	0.0	0.0	8944.4806	5935.4885	NaN	NaN	0.3989	0.0968	0.6845	0.0244	0.1256	0.0307	0.0379
0.0	0.0	0.0	10177.4806	8981.4885	NaN	NaN	0.4688	0.093	0.6844	0.0245	0.1279	0.0317	0.0385
0.0	0.0	0.0	9628.4806	5882.4885	NaN	NaN	0.3792	0.0953	0.6867	0.0245	0.1244	0.0311	0.0381
0.0	0.0	0.0	12692.4806	3173.4885	NaN	NaN	0.2	0.0973	0.6865	0.0246	0.1231	0.0308	0.0377
0.0	0.0	0.0	12297.4806	5855.4885	NaN	NaN	0.3226	0.094	0.6912	0.0248	0.122	0.0305	0.0374
0.0	0.0	0.0	11576.4806	4987.4885	NaN	NaN	0.3011	0.0907	0.6928	0.0249	0.1232	0.031	0.0374
0.0	0.0	0.0	12873.4806	3796.4885	NaN	NaN	0.2277	0.0903	0.6939	0.0249	0.1225	0.0312	0.0372
0.0	0.0	0.0	10343.4806	4949.4885	NaN	NaN	0.3236	0.0895	0.697	0.0249	0.1212	0.0309	0.0366
0.0	0.0	0.0	13723.4806	2381.4885	NaN	NaN	0.1479	0.0848	0.701	0.0247	0.122	0.0312	0.0362
0.0	0.0	0.0	11685.4806	8414.4885	NaN	NaN	0.4186	0.0797	0.7053	0.0246	0.1226	0.0317	0.036
0.0	0.0	0.0	10632.4806	7049.4885	NaN	NaN	0.3987	0.0759	0.7106	0.0247	0.1213	0.0318	0.0358
0.0	0.0	0.0	12533.4806	6926.4885	NaN	NaN	0.3559	0.0752	0.7092	0.0245	0.1227	0.0325	0.036
0.0	0.0	0.0	9506.4806	3909.4885	NaN	NaN	0.2914	0.074	0.7149	0.0245	0.1193	0.032	0.0353
0.0	0.0	0.0	10383.4806	4613.4885	NaN	NaN	0.3076	0.0731	0.7145	0.0243	0.1197	0.0327	0.0356
0.0	0.0	0.0	11616.4806	3992.4885	NaN	NaN	0.2558	0.0719	0.7211	0.0243	0.1157	0.0321	0.0349
0.0	0.0	0.0	10053.4806	4230.4885	NaN	NaN	0.2962	0.0706	0.7219	0.0243	0.1156	0.0324	0.0352
0.0	0.0	0.0	9895.4806	6611.4885	NaN	NaN	0.4005	0.0705	0.725	0.024	0.1139	0.0318	0.0348
0.0	0.0	0.0	13325.4806	4071.4885	NaN	NaN	0.234	0.0709	0.7241	0.0237	0.1145	0.032	0.0348
0.0	0.0	0.0	7321.4806	7025.4885	NaN	NaN	0.4897	0.0711	0.7251	0.0232	0.1146	0.0314	0.0346
0.0	0.0	0.0	13200.4806	5865.4885	NaN	NaN	0.3076	0.0733	0.7197	0.0228	0.1171	0.0322	0.0348
0.0	0.0	0.0	16922.4806	9269.4885	NaN	NaN	0.3539	0.0769	0.72	0.0226	0.1152	0.0313	0.0341
0.0	0.0	0.0	23246.4806	7608.4885	NaN	NaN	0.2466	0.0808	0.713	0.0225	0.1174	0.0316	0.0347
0.0	0.0	0.0	14267.4806	4006.4885	NaN	NaN	0.2192	0.0892	0.7008	0.0219	0.1215	0.0316	0.035
0.0	0.0	0.0	18877.4806	7407.4885	NaN	NaN	0.2818	0.091	0.6965	0.0217	0.124	0.0317	0.0352
0.0	0.0	0.0	21563.4806	6159.4885	NaN	NaN	0.2222	0.0957	0.687	0.0216	0.1274	0.0325	0.0357
0.0	0.0	0.0	22086.4806	5168.4885	NaN	NaN	0.1896	0.1075	0.675	0.0218	0.1267	0.0329	0.0361
0.0	0.0	0.0	18470.4806	4646.4885	NaN	NaN	0.201	0.1181	0.664	0.022	0.1272	0.0328	0.036
0.0	0.0	0.0	21187.4806	7397.4885	NaN	NaN	0.2588	0.1225	0.6578	0.0224	0.1286	0.033	0.0356
0.0	0.0	0.0	22815.4806	3590.4885	NaN	NaN	0.136	0.1289	0.649	0.0225	0.1316	0.0331	0.0349
0.0	0.0	0.0	20484.4806	7075.4885	NaN	NaN	0.2567	0.1313	0.6463	0.0227	0.1336	0.0323	0.0338
0.0	0.0	0.0	24903.4806	1635.4885	NaN	NaN	0.0616	0.1301	0.6451	0.0231	0.1375	0.0318	0.0324
0.0	0.0	0.0	22733.4806	3279.4885	NaN	NaN	0.1261	0.1308	0.6405	0.0234	0.1422	0.0314	0.0315
0.0	0.0	0.0	20612.4806	5687.4885	NaN	NaN	0.2163	0.1346	0.6337	0.0238	0.1462	0.0308	0.0309
0.0	0.0	0.0	23937.4806	1392.4885	NaN	NaN	0.055	0.1363	0.628	0.0241	0.1507	0.0304	0.0305
0.0	0.0	0.0	25361.4806	3635.4885	NaN	NaN	0.1254	0.1337	0.6274	0.0242	0.1552	0.0296	0.03
0.0	0.0	0.0	22370.4806	7101.4885	NaN	NaN	0.241	0.1296	0.6277	0.0243	0.1592	0.0295	0.0298
0.0	0.0	0.0	19124.4806	1066.4885	NaN	NaN	0.0528	0.1278	0.6316	0.0242	0.1585	0.0288	0.0292
0.0	0.0	0.0	20218.4806	6016.4885	NaN	NaN	0.2293	0.1229	0.6323	0.024	0.163	0.0286	0.0292
0.0	0.0	0.0	22720.4806	6433.4885	NaN	NaN	0.2207	0.1197	0.6335	0.0239	0.1652	0.0286	0.0291
0.0	0.0	0.0	20059.4806	4592.4885	NaN	NaN	0.1863	0.1204	0.6356	0.0236	0.1633	0.0282	0.0289
0.0	0.0	0.0	20764.4806	4065.4885	NaN	NaN	0.1637	0.1198	0.634	0.0233	0.1658	0.0282	0.0289
0.0	0.0	0.0	22819.4806	7999.4885	NaN	NaN	0.2596	0.1178	0.6363	0.0233	0.1658	0.0282	0.0286
0.0	0.0	0.0	20197.4806	2908.4885	NaN	NaN	0.1259	0.1183	0.639	0.023	0.1637	0.0279	0.0281
0.0	0.0	0.0	25971.4806	5381.4885	NaN	NaN	0.1716	0.1159	0.6437	0.0229	0.1622	0.0276	0.0278
0.0	0.0	0.0	22981.4806	7507.4885	NaN	NaN	0.2462	0.1132	0.6459	0.0232	0.1624	0.0277	0.0277
0.0	0.0	0.0	21506.4806	5508.4885	NaN	NaN	0.2039	0.113	0.6493	0.0233	0.1596	0.0274	0.0273
0.0	0.0	0.0	23549.4806	4037.4885	NaN	NaN	0.1464	0.1123	0.652	0.0233	0.158	0.0273	0.0271
0.0	0.0	0.0	19675.4806	6402.4885	NaN	NaN	0.2455	0.1111	0.6538	0.0235	0.1573	0.0274	0.027
0.0	0.0	0.0	17162.4806	4439.4885	NaN	NaN	0.2055	0.1119	0.6565	0.0236	0.1542	0.0273	0.0267
0.0	0.0	0.0	18961.4806	10833.4885	NaN	NaN	0.3636	0.111	0.6575	0.0237	0.1537	0.0273	0.0268
0.0	0.0	0.0	23118.4806	4555.4885	NaN	NaN	0.1646	0.1129	0.6552	0.0239	0.1534	0.0277	0.0268
0.0	0.0	0.0	21208.4806	7190.4885	NaN	NaN	0.2532	0.1155	0.6547	0.0238	0.1512	0.0279	0.0269
0.0	0.0	0.0	21327.4806	6131.4885	NaN	NaN	0.2233	0.1182	0.6513	0.0238	0.1511	0.0283	0.0272
0.0	0.0	0.0	17954.4806	3173.4885	NaN	NaN	0.1502	0.1228	0.6445	0.0237	0.1524	0.0291	0.0276
0.0	0.0	0.0	19212.4806	5499.4885	NaN	NaN	0.2225	0.1272	0.641	0.0237	0.1507	0.0295	0.0278
0.0	0.0	0.0	24615.4806	5160.4885	NaN	NaN	0.1733	0.1318	0.6355	0.0239	0.1501	0.0304	0.0283
0.0	0.0	0.0	19618.4806	2538.4885	NaN	NaN	0.1146	0.1397	0.6319	0.0238	0.1455	0.0307	0.0284
0.0	0.0	0.0	19751.4806	6939.4885	NaN	NaN	0.26	0.1425	0.6277	0.024	0.146	0.031	0.0288
0.0	0.0	0.0	22790.4806	5290.4885	NaN	NaN	0.1884	0.1441	0.6261	0.0241	0.1457	0.0312	0.0289
0.0	0.0	0.0	24251.4806	6432.4885	NaN	NaN	0.2096	0.1443	0.6302	0.0241	0.1417	0.031	0.0287
0.0	0.0	0.0	19828.4806	1416.4885	NaN	NaN	0.0667	0.145	0.6285	0.0242	0.1423	0.0311	0.0288
0.0	0.0	0.0	21782.4806	2021.4885	NaN	NaN	0.0849	0.141	0.6344	0.0243	0.141	0.0307	0.0285
0.0	0.0	0.0	18258.4806	6526.4885	NaN	NaN	0.2633	0.1385	0.6383	0.0245	0.1399	0.0305	0.0283
0.0	0.0	0.0	24478.4806	3043.4885	NaN	NaN	0.1106	0.1369	0.6394	0.0244	0.141	0.03	0.0282
0.0	0.0	0.0	24243.4806	8954.4885	NaN	NaN	0.2697	0.1334	0.6391	0.0245	0.1445	0.0299	0.0285
0.0	0.0	0.0	24756.4806	4906.4885	NaN	NaN	0.1654	0.1342	0.6373	0.0245	0.1457	0.0296	0.0286
0.0	0.0	0.0	27595.4806	5190.4885	NaN	NaN	0.1583	0.1333	0.6379	0.0246	0.1464	0.0292	0.0286
0.0	0.0	0.0	22293.4806	5300.4885	NaN	NaN	0.1921	0.1293	0.637	0.0248	0.1512	0.029	0.0288
0.0	0.0	0.0	23086.4806	6205.4885	NaN	NaN	0.2118	0.1238	0.6389	0.0249	0.1549	0.0286	0.0289
0.0	0.0	0.0	23772.4806	7095.4885	NaN	NaN	0.2299	0.1182	0.6429	0.0249	0.1569	0.028	0.029
0.0	0.0	0.0	21198.4806	3649.4885	NaN	NaN	0.1469	0.1147	0.6394	0.0247	0.1635	0.0281	0.0296
0.0	0.0	0.0	22037.4806	5507.4885	NaN	NaN	0.1999	0.1153	0.6366	0.0244	0.1651	0.0287	0.0299
0.0	0.0	0.0	22445.4806	6758.4885	NaN	NaN	0.2314	0.1169	0.6343	0.0241	0.1656	0.029	0.0301
0.0	0.0	0.0	24822.4806	2866.4885	NaN	NaN	0.1035	0.1136	0.6336	0.0239	0.1695	0.0291	0.0303
0.0	0.0	0.0	21557.4806	6168.4885	NaN	NaN	0.2225	0.1079	0.6358	0.0237	0.1728	0.0294	0.0304
0.0	0.0	0.0	23631.4806	5441.4885	NaN	NaN	0.1872	0.105	0.6385	0.0238	0.1721	0.03	0.0307
0.0	0.0	0.0	20823.4806	4266.4885	NaN	NaN	0.17	0.1136	0.6304	0.0245	0.167	0.0324	0.0322
0.0	0.0	0.0	10981.4806	3446.4885	NaN	NaN	0.2389	0.1525	0.5989	0.025	0.1548	0.0324	0.0364
0.0	0.0	0.0	10098.4806	-740.5115	NaN	NaN	-0.0791	0.1947	0.5566	0.0253	0.1524	0.0319	0.0391
0.0	0.0	0.0	10482.4806	6415.4885	NaN	NaN	0.3797	0.2119	0.542	0.0254	0.15	0.0315	0.0392
0.0	0.0	0.0	8572.4806	2791.4885	NaN	NaN	0.2456	0.1913	0.5531	0.0253	0.1608	0.031	0.0385
0.0	0.0	0.0	10826.4806	5714.4885	NaN	NaN	0.3455	0.1563	0.5769	0.0253	0.171	0.0319	0.0386
0.0	0.0	0.0	12180.4806	2301.4885	NaN	NaN	0.1589	0.1472	0.5895	0.0248	0.167	0.0323	0.0391
0.0	0.0	0.0	11259.4806	2438.4885	NaN	NaN	0.178	0.1716	0.5734	0.024	0.1587	0.0322	0.0402
0.0	0.0	0.0	3274.4806	687.4885	NaN	NaN	0.1735	0.2246	0.5323	0.0235	0.1458	0.0323	0.0414
0.0	0.0	0.0	-1362.5194	-528.5115	NaN	NaN	0.2795	0.233	0.5226	0.0233	0.1476	0.0328	0.0408
0.0	0.0	0.0	11969.4806	4884.4885	NaN	NaN	0.2898	0.1794	0.5675	0.023	0.1587	0.0321	0.0392
0.0	0.0	0.0	15245.4806	6516.4885	NaN	NaN	0.2994	0.1449	0.6035	0.0219	0.159	0.0315	0.0393
0.0	0.0	0.0	11789.4806	1926.4885	NaN	NaN	0.1405	0.1421	0.6185	0.021	0.1495	0.0307	0.0382
0.0	0.0	0.0	11280.4806	4302.4885	NaN	NaN	0.2761	0.1357	0.6265	0.0209	0.1472	0.0312	0.0385
0.0	0.0	0.0	8081.4806	3989.4885	NaN	NaN	0.3305	0.135	0.6338	0.0204	0.1415	0.0313	0.0379
0.0	0.0	0.0	9301.4806	3443.4885	NaN	NaN	0.2702	0.1329	0.6464	0.0201	0.1328	0.031	0.0369
0.0	0.0	0.0	7946.4806	4409.4885	NaN	NaN	0.3569	0.1247	0.6635	0.0201	0.1255	0.0304	0.0357
0.0	0.0	0.0	11608.4806	4109.4885	NaN	NaN	0.2615	0.112	0.6845	0.0204	0.1184	0.0301	0.0345
0.0	0.0	0.0	11409.4806	4443.4885	NaN	NaN	0.2803	0.1056	0.7033	0.0206	0.1084	0.0295	0.0326
0.0	0.0	0.0	10367.4806	4019.4885	NaN	NaN	0.2794	0.0969	0.7231	0.0206	0.0994	0.0292	0.0308
0.0	0.0	0.0	13082.4806	2826.4885	NaN	NaN	0.1777	0.0855	0.7451	0.0206	0.0901	0.0294	0.0294
0.0	0.0	0.0	9855.4806	3288.4885	NaN	NaN	0.2502	0.0731	0.7698	0.0203	0.0799	0.0291	0.0278
0.0	0.0	0.0	13460.4806	2452.4885	NaN	NaN	0.1541	0.0628	0.7903	0.0201	0.0714	0.0287	0.0266
0.0	0.0	0.0	11222.4806	3512.4885	NaN	NaN	0.2384	0.0593	0.8026	0.02	0.0644	0.0281	0.0256
0.0	0.0	0.0	11908.4806	4262.4885	NaN	NaN	0.2636	0.0571	0.8105	0.02	0.0599	0.0274	0.025
0.0	0.0	0.0	14079.4806	4554.4885	NaN	NaN	0.2444	0.0546	0.8172	0.0199	0.0569	0.0268	0.0246
0.0	0.0	0.0	13153.4806	6019.4885	NaN	NaN	0.314	0.0509	0.8242	0.0198	0.0547	0.0262	0.0243
0.0	0.0	0.0	12748.4806	6296.4885	NaN	NaN	0.3306	0.0487	0.8285	0.0197	0.0528	0.0259	0.0243
0.0	0.0	0.0	12485.4806	2608.4885	NaN	NaN	0.1728	0.0492	0.8301	0.0196	0.0513	0.0255	0.0243
0.0	0.0	0.0	10759.4806	3084.4885	NaN	NaN	0.2228	0.0496	0.8299	0.0198	0.0508	0.0254	0.0245
0.0	0.0	0.0	12612.4806	4526.4885	NaN	NaN	0.2641	0.0498	0.8302	0.0203	0.0496	0.0253	0.0246
0.0	0.0	0.0	12778.4806	5482.4885	NaN	NaN	0.3002	0.0494	0.8311	0.0209	0.0487	0.0251	0.0249
0.0	0.0	0.0	11127.4806	5534.4885	NaN	NaN	0.3322	0.0489	0.8313	0.0214	0.0483	0.0249	0.0251
0.0	0.0	0.0	8946.4806	5817.4885	NaN	NaN	0.394	0.0494	0.8311	0.0217	0.0479	0.0247	0.0252
0.0	0.0	0.0	12210.4806	3601.4885	NaN	NaN	0.2278	0.0481	0.8329	0.0219	0.0471	0.0245	0.0254
0.0	0.0	0.0	15527.4806	4657.4885	NaN	NaN	0.2307	0.0465	0.8348	0.0221	0.0465	0.0245	0.0256
0.0	0.0	0.0	13052.4806	2791.4885	NaN	NaN	0.1762	0.0455	0.8368	0.0221	0.0456	0.0244	0.0256
0.0	0.0	0.0	10896.4806	5049.4885	NaN	NaN	0.3167	0.045	0.8375	0.0221	0.0453	0.0244	0.0256
0.0	0.0	0.0	11628.4806	4892.4885	NaN	NaN	0.2961	0.0435	0.8387	0.0223	0.0452	0.0245	0.0257
0.0	0.0	0.0	11141.4806	7044.4885	NaN	NaN	0.3874	0.0415	0.8413	0.0224	0.0444	0.0246	0.0258
0.0	0.0	0.0	12008.4806	7521.4885	NaN	NaN	0.3851	0.0404	0.8432	0.0225	0.0435	0.0245	0.0258
0.0	0.0	0.0	14686.4806	4434.4885	NaN	NaN	0.2319	0.0382	0.8458	0.0228	0.0421	0.0249	0.0262
0.0	0.0	0.0	12143.4806	4727.4885	NaN	NaN	0.2802	0.037	0.8479	0.0231	0.0405	0.0251	0.0264
0.0	0.0	0.0	14684.4806	2187.4885	NaN	NaN	0.1297	0.0357	0.8496	0.0237	0.0389	0.0254	0.0267
0.0	0.0	0.0	10287.4806	7117.4885	NaN	NaN	0.4089	0.0345	0.8496	0.0247	0.0379	0.0261	0.0273
0.0	0.0	0.0	9070.4806	3945.4885	NaN	NaN	0.3031	0.0342	0.8498	0.0253	0.0367	0.0262	0.0279
0.0	0.0	0.0	10213.4806	4894.4885	NaN	NaN	0.324	0.0342	0.8483	0.0258	0.0365	0.0265	0.0286
0.0	0.0	0.0	12467.4806	5755.4885	NaN	NaN	0.3158	0.0339	0.8466	0.0263	0.0368	0.0271	0.0293
0.0	0.0	0.0	10929.4806	2933.4885	NaN	NaN	0.2116	0.0342	0.846	0.0263	0.0371	0.027	0.0294
0.0	0.0	0.0	11809.4806	5382.4885	NaN	NaN	0.3131	0.034	0.8458	0.0262	0.0376	0.027	0.0294
0.0	0.0	0.0	11052.4806	2100.4885	NaN	NaN	0.1597	0.034	0.8472	0.0258	0.0378	0.0263	0.0289
0.0	0.0	0.0	12555.4806	3260.4885	NaN	NaN	0.2062	0.0339	0.8481	0.0255	0.038	0.0259	0.0285
0.0	0.0	0.0	11919.4806	5452.4885	NaN	NaN	0.3139	0.0341	0.8482	0.0254	0.0385	0.0255	0.0282
0.0	0.0	0.0	10222.4806	3867.4885	NaN	NaN	0.2745	0.0349	0.8473	0.0253	0.0394	0.0251	0.0279
0.0	0.0	0.0	11072.4806	4927.4885	NaN	NaN	0.308	0.0364	0.8467	0.0252	0.0397	0.0247	0.0273
0.0	0.0	0.0	10825.4806	4309.4885	NaN	NaN	0.2847	0.0381	0.8454	0.0253	0.0401	0.0242	0.0268
0.0	0.0	0.0	11490.4806	3527.4885	NaN	NaN	0.2349	0.039	0.8448	0.0253	0.0402	0.0241	0.0266
0.0	0.0	0.0	12263.4806	4956.4885	NaN	NaN	0.2878	0.0402	0.8431	0.0253	0.0405	0.0243	0.0266
0.0	0.0	0.0	10856.4806	746.4885	NaN	NaN	0.0643	0.0418	0.8417	0.0253	0.0404	0.0245	0.0264
0.0	0.0	0.0	11561.4806	2059.4885	NaN	NaN	0.1512	0.0428	0.8406	0.0253	0.0401	0.0248	0.0264
0.0	0.0	0.0	7070.4806	1031.4885	NaN	NaN	0.1273	0.0435	0.8415	0.025	0.0396	0.0244	0.026
0.0	0.0	0.0	11894.4806	9056.4885	NaN	NaN	0.4323	0.0433	0.8394	0.0249	0.0407	0.0251	0.0266
0.0	0.0	0.0	9853.4806	4964.4885	NaN	NaN	0.335	0.0456	0.8378	0.0248	0.0408	0.0248	0.0262
0.0	0.0	0.0	12608.4806	4020.4885	NaN	NaN	0.2418	0.0468	0.8358	0.0247	0.0412	0.0251	0.0264
0.0	0.0	0.0	13162.4806	3434.4885	NaN	NaN	0.2069	0.0485	0.8342	0.0244	0.0415	0.0251	0.0263
0.0	0.0	0.0	10705.4806	3643.4885	NaN	NaN	0.2539	0.0487	0.8328	0.0243	0.042	0.0256	0.0267
0.0	0.0	0.0	9929.4806	4206.4885	NaN	NaN	0.2976	0.05	0.8331	0.0242	0.0413	0.0252	0.0261
0.0	0.0	0.0	13116.4806	5196.4885	NaN	NaN	0.2838	0.0498	0.832	0.0241	0.042	0.0256	0.0265
0.0	0.0	0.0	9308.4806	5716.4885	NaN	NaN	0.3805	0.0512	0.8299	0.024	0.0426	0.0257	0.0265
0.0	0.0	0.0	10515.4806	4347.4885	NaN	NaN	0.2925	0.0514	0.831	0.0238	0.042	0.0255	0.0263
0.0	0.0	0.0	14180.4806	4750.4885	NaN	NaN	0.2509	0.0504	0.8331	0.0236	0.0414	0.0253	0.0262
0.0	0.0	0.0	11953.4806	5497.4885	NaN	NaN	0.315	0.0488	0.8345	0.0234	0.0414	0.0255	0.0264
0.0	0.0	0.0	13171.4806	5331.4885	NaN	NaN	0.2881	0.0488	0.8345	0.0233	0.0415	0.0256	0.0264
0.0	0.0	0.0	10644.4806	5449.4885	NaN	NaN	0.3386	0.049	0.8345	0.0232	0.0414	0.0256	0.0262
0.0	0.0	0.0	13880.4806	213.4885	NaN	NaN	0.0151	0.0486	0.8361	0.0232	0.0408	0.0254	0.0259
0.0	0.0	0.0	10109.4806	4670.4885	NaN	NaN	0.316	0.0484	0.8376	0.023	0.0403	0.0251	0.0256
0.0	0.0	0.0	11986.4806	5252.4885	NaN	NaN	0.3047	0.0468	0.8397	0.023	0.0398	0.0251	0.0255
0.0	0.0	0.0	10694.4806	5117.4885	NaN	NaN	0.3236	0.046	0.8428	0.0228	0.0386	0.0247	0.025
0.0	0.0	0.0	15677.4806	2965.4885	NaN	NaN	0.1591	0.0435	0.8468	0.0227	0.0377	0.0244	0.0249
0.0	0.0	0.0	12417.4806	6389.4885	NaN	NaN	0.3397	0.0416	0.8489	0.0227	0.0374	0.0246	0.0249
0.0	0.0	0.0	8627.4806	3233.4885	NaN	NaN	0.2726	0.0411	0.851	0.0227	0.0363	0.0243	0.0245
0.0	0.0	0.0	9370.4806	3375.4885	NaN	NaN	0.2648	0.04	0.8525	0.0228	0.0357	0.0245	0.0245
0.0	0.0	0.0	10626.4806	5363.4885	NaN	NaN	0.3354	0.0396	0.8526	0.023	0.0355	0.0248	0.0246
0.0	0.0	0.0	9203.4806	5838.4885	NaN	NaN	0.3881	0.0401	0.852	0.0231	0.0351	0.0251	0.0246
0.0	0.0	0.0	11464.4806	4774.4885	NaN	NaN	0.294	0.0405	0.852	0.0232	0.0345	0.0252	0.0245
0.0	0.0	0.0	10095.4806	1625.4885	NaN	NaN	0.1387	0.0399	0.8534	0.0232	0.0339	0.0251	0.0245
0.0	0.0	0.0	16249.4806	6079.4885	NaN	NaN	0.2723	0.0384	0.854	0.0234	0.0337	0.0256	0.0249
0.0	0.0	0.0	8628.4806	5189.4885	NaN	NaN	0.3756	0.0379	0.8557	0.0232	0.0331	0.0253	0.0247
0.0	0.0	0.0	11694.4806	5560.4885	NaN	NaN	0.3223	0.0371	0.855	0.0234	0.0335	0.0257	0.0253
0.0	0.0	0.0	10409.4806	3524.4885	NaN	NaN	0.2529	0.0373	0.8554	0.0232	0.0333	0.0255	0.0252
0.0	0.0	0.0	14310.4806	5754.4885	NaN	NaN	0.2868	0.0366	0.8547	0.0234	0.0337	0.0259	0.0257
0.0	0.0	0.0	12381.4806	2444.4885	NaN	NaN	0.1649	0.0373	0.8559	0.0231	0.0331	0.0254	0.0253
0.0	0.0	0.0	14352.4806	3909.4885	NaN	NaN	0.2141	0.0363	0.8564	0.0231	0.0332	0.0254	0.0256
0.0	0.0	0.0	11860.4806	7252.4885	NaN	NaN	0.3795	0.0355	0.858	0.023	0.0329	0.0251	0.0255
0.0	0.0	0.0	12381.4806	4214.4885	NaN	NaN	0.2539	0.0343	0.8594	0.0229	0.0329	0.0249	0.0255
0.0	0.0	0.0	10592.4806	6307.4885	NaN	NaN	0.3732	0.0339	0.8594	0.0229	0.0332	0.0249	0.0256
0.0	0.0	0.0	7606.4806	2873.4885	NaN	NaN	0.2742	0.0341	0.86	0.0229	0.0329	0.0247	0.0254
0.0	0.0	0.0	10569.4806	2388.4885	NaN	NaN	0.1843	0.0341	0.8614	0.0228	0.0324	0.0243	0.025
0.0	0.0	0.0	9093.4806	6734.4885	NaN	NaN	0.4255	0.0334	0.8621	0.0228	0.0325	0.0241	0.0251
0.0	0.0	0.0	9738.4806	8363.4885	NaN	NaN	0.462	0.033	0.8616	0.0229	0.0328	0.0244	0.0253
0.0	0.0	0.0	12076.4806	6861.4885	NaN	NaN	0.3623	0.0334	0.8616	0.0229	0.0326	0.0244	0.0252
0.0	0.0	0.0	14674.4806	-1219.5115	NaN	NaN	-0.0906	0.0336	0.8619	0.0229	0.0323	0.0243	0.025
0.0	0.0	0.0	13184.4806	2202.4885	NaN	NaN	0.1431	0.0334	0.8624	0.023	0.032	0.0243	0.0249
0.0	0.0	0.0	11402.4806	3584.4885	NaN	NaN	0.2392	0.0329	0.8631	0.0231	0.0318	0.0242	0.0248
0.0	0.0	0.0	13405.4806	6106.4885	NaN	NaN	0.313	0.0325	0.8628	0.0234	0.032	0.0243	0.0249
0.0	0.0	0.0	8542.4806	5196.4885	NaN	NaN	0.3782	0.0329	0.8635	0.0237	0.0314	0.024	0.0245
0.0	0.0	0.0	9837.4806	3337.4885	NaN	NaN	0.2533	0.0324	0.864	0.0239	0.0312	0.024	0.0246
0.0	0.0	0.0	11524.4806	4198.4885	NaN	NaN	0.267	0.032	0.8639	0.0241	0.0312	0.0243	0.0247
0.0	0.0	0.0	7875.4806	2020.4885	NaN	NaN	0.2042	0.0322	0.8631	0.0244	0.031	0.0245	0.0248
0.0	0.0	0.0	10926.4806	4075.4885	NaN	NaN	0.2717	0.0323	0.8628	0.0248	0.0306	0.0245	0.0249
0.0	0.0	0.0	12102.4806	71.4885	NaN	NaN	0.0059	0.0316	0.8637	0.0248	0.0301	0.0246	0.0252
0.0	0.0	0.0	9710.4806	4729.4885	NaN	NaN	0.3275	0.0305	0.8641	0.0247	0.03	0.0249	0.0257
0.0	0.0	0.0	12243.4806	5276.4885	NaN	NaN	0.3012	0.03	0.8642	0.0249	0.0298	0.0251	0.0259
0.0	0.0	0.0	14045.4806	2419.4885	NaN	NaN	0.1469	0.0295	0.865	0.0249	0.0294	0.0251	0.026
0.0	0.0	0.0	12229.4806	4506.4885	NaN	NaN	0.2693	0.0289	0.8653	0.0248	0.0293	0.0253	0.0264
0.0	0.0	0.0	10027.4806	6082.4885	NaN	NaN	0.3776	0.0285	0.8647	0.0249	0.0295	0.0255	0.0269
0.0	0.0	0.0	11119.4806	6116.4885	NaN	NaN	0.3549	0.0286	0.8637	0.0251	0.0295	0.0259	0.0272
0.0	0.0	0.0	11156.4806	4525.4885	NaN	NaN	0.2886	0.0288	0.8631	0.0252	0.0295	0.0259	0.0276
0.0	0.0	0.0	10886.4806	3255.4885	NaN	NaN	0.2302	0.0289	0.8618	0.0253	0.0297	0.0263	0.028
0.0	0.0	0.0	10620.4806	1976.4885	NaN	NaN	0.1569	0.0293	0.8603	0.0256	0.0298	0.0266	0.0284
0.0	0.0	0.0	11357.4806	3034.4885	NaN	NaN	0.2108	0.0298	0.8591	0.026	0.03	0.0267	0.0284
0.0	0.0	0.0	12799.4806	3702.4885	NaN	NaN	0.2244	0.0302	0.8584	0.0263	0.0302	0.0267	0.0283
0.0	0.0	0.0	7482.4806	6762.4885	NaN	NaN	0.4747	0.0299	0.8574	0.0267	0.0307	0.0269	0.0284
0.0	0.0	0.0	10534.4806	9666.4885	NaN	NaN	0.4785	0.03	0.8552	0.0273	0.0314	0.0276	0.0285
0.0	0.0	0.0	11209.4806	4070.4885	NaN	NaN	0.2664	0.0311	0.8549	0.0274	0.0312	0.0275	0.0279
0.0	0.0	0.0	9853.4806	4544.4885	NaN	NaN	0.3156	0.0321	0.8524	0.0279	0.0316	0.0281	0.0279
0.0	0.0	0.0	9437.4806	3917.4885	NaN	NaN	0.2933	0.0333	0.8496	0.0285	0.032	0.029	0.0276
0.0	0.0	0.0	10336.4806	2595.4885	NaN	NaN	0.2007	0.0345	0.8459	0.0292	0.0327	0.0301	0.0276
0.0	0.0	0.0	12988.4806	4696.4885	NaN	NaN	0.2656	0.0361	0.8421	0.0301	0.0332	0.0312	0.0273
0.0	0.0	0.0	11268.4806	-288.5115	NaN	NaN	-0.0263	0.0381	0.8378	0.0311	0.0336	0.0325	0.0269
0.0	0.0	0.0	12671.4806	6908.4885	NaN	NaN	0.3528	0.0395	0.8313	0.0322	0.035	0.0347	0.0273
0.0	0.0	0.0	6115.4806	7238.4885	NaN	NaN	0.542	0.0417	0.8276	0.0328	0.0352	0.036	0.0267
0.0	0.0	0.0	10297.4806	1555.4885	NaN	NaN	0.1312	0.0441	0.8245	0.0331	0.0352	0.0368	0.0262
0.0	0.0	0.0	11879.4806	3410.4885	NaN	NaN	0.2231	0.046	0.8221	0.0333	0.0352	0.0375	0.0259
0.0	0.0	0.0	11400.4806	5715.4885	NaN	NaN	0.3339	0.0467	0.8186	0.0336	0.036	0.0389	0.0261
0.0	0.0	0.0	11430.4806	8146.4885	NaN	NaN	0.4161	0.0483	0.8159	0.0336	0.0364	0.0398	0.0261
0.0	0.0	0.0	11815.4806	3509.4885	NaN	NaN	0.229	0.05	0.8125	0.0336	0.0368	0.0407	0.0263
0.0	0.0	0.0	10573.4806	2483.4885	NaN	NaN	0.1902	0.0522	0.8089	0.0333	0.0372	0.0418	0.0266
0.0	0.0	0.0	10049.4806	1674.4885	NaN	NaN	0.1428	0.0538	0.8064	0.0331	0.0372	0.0427	0.0268
0.0	0.0	0.0	10362.4806	1805.4885	NaN	NaN	0.1484	0.0546	0.8032	0.0329	0.0378	0.0441	0.0274
0.0	0.0	0.0	11699.4806	4393.4885	NaN	NaN	0.273	0.0558	0.7991	0.0327	0.0384	0.046	0.028
0.0	0.0	0.0	13849.4806	4307.4885	NaN	NaN	0.2372	0.0574	0.7939	0.0325	0.0393	0.0483	0.0286
0.0	0.0	0.0	10974.4806	2936.4885	NaN	NaN	0.2111	0.0592	0.7896	0.0323	0.0397	0.0502	0.029
0.0	0.0	0.0	11117.4806	770.4885	NaN	NaN	0.0648	0.0613	0.7857	0.032	0.0399	0.0519	0.0291
0.0	0.0	0.0	10260.4806	3662.4885	NaN	NaN	0.2631	0.0627	0.7816	0.0319	0.0406	0.0539	0.0294
0.0	0.0	0.0	9443.4806	7387.4885	NaN	NaN	0.4389	0.0636	0.7786	0.0314	0.0413	0.0554	0.0297
0.0	0.0	0.0	9166.4806	5175.4885	NaN	NaN	0.3609	0.066	0.7742	0.0313	0.0415	0.0574	0.0296
0.0	0.0	0.0	14355.4806	5864.4885	NaN	NaN	0.29	0.0673	0.7707	0.0309	0.0421	0.0591	0.0299
0.0	0.0	0.0	9972.4806	3077.4885	NaN	NaN	0.2358	0.0696	0.7669	0.0308	0.0422	0.0607	0.0297
0.0	0.0	0.0	10939.4806	5888.4885	NaN	NaN	0.3499	0.0696	0.7661	0.0304	0.0425	0.0616	0.0298
0.0	0.0	0.0	11733.4806	8030.4885	NaN	NaN	0.4063	0.0709	0.7638	0.0302	0.0428	0.0626	0.0297
0.0	0.0	0.0	9758.4806	4556.4885	NaN	NaN	0.3183	0.0721	0.7618	0.0301	0.0428	0.0634	0.0297
0.0	0.0	0.0	9462.4806	3173.4885	NaN	NaN	0.2511	0.0741	0.7593	0.0301	0.0426	0.0645	0.0294
0.0	0.0	0.0	10408.4806	6558.4885	NaN	NaN	0.3865	0.0742	0.7579	0.03	0.0428	0.0656	0.0295
0.0	0.0	0.0	15350.4806	4966.4885	NaN	NaN	0.2445	0.0735	0.759	0.0296	0.0429	0.0655	0.0295
0.0	0.0	0.0	7888.4806	6228.4885	NaN	NaN	0.4412	0.0741	0.7578	0.0296	0.0428	0.0664	0.0292
0.0	0.0	0.0	10202.4806	3535.4885	NaN	NaN	0.2574	0.0733	0.7595	0.0295	0.0425	0.0661	0.0291
0.0	0.0	0.0	9924.4806	5411.4885	NaN	NaN	0.3529	0.0722	0.7609	0.0293	0.0424	0.0661	0.029
0.0	0.0	0.0	10720.4806	3744.4885	NaN	NaN	0.2589	0.0712	0.7638	0.0291	0.0419	0.0652	0.0287
0.0	0.0	0.0	12142.4806	6081.4885	NaN	NaN	0.3337	0.0706	0.7652	0.029	0.0416	0.0651	0.0285
0.0	0.0	0.0	11356.4806	6163.4885	NaN	NaN	0.3518	0.0691	0.7684	0.0288	0.0412	0.0641	0.0285
0.0	0.0	0.0	9356.4806	2036.4885	NaN	NaN	0.1787	0.0687	0.7697	0.0286	0.041	0.0638	0.0282
0.0	0.0	0.0	10935.4806	8944.4885	NaN	NaN	0.4499	0.0685	0.769	0.0282	0.0415	0.0644	0.0283
0.0	0.0	0.0	8683.4806	2904.4885	NaN	NaN	0.2506	0.0696	0.7687	0.028	0.0411	0.0645	0.028
0.0	0.0	0.0	9274.4806	3612.4885	NaN	NaN	0.2803	0.0716	0.7655	0.0277	0.0415	0.0658	0.028
0.0	0.0	0.0	10278.4806	3234.4885	NaN	NaN	0.2394	0.0735	0.764	0.0275	0.0409	0.0666	0.0274
0.0	0.0	0.0	15788.4806	6624.4885	NaN	NaN	0.2956	0.0733	0.7609	0.0272	0.0421	0.0685	0.0281
0.0	0.0	0.0	13868.4806	1341.4885	NaN	NaN	0.0882	0.0756	0.7606	0.0271	0.0411	0.0685	0.0272
0.0	0.0	0.0	12704.4806	3071.4885	NaN	NaN	0.1947	0.0753	0.7581	0.0271	0.0416	0.0701	0.0277
0.0	0.0	0.0	10266.4806	4459.4885	NaN	NaN	0.3028	0.075	0.757	0.0272	0.0418	0.0712	0.0279
0.0	0.0	0.0	11550.4806	3243.4885	NaN	NaN	0.2192	0.0748	0.7547	0.0271	0.0425	0.0725	0.0283
0.0	0.0	0.0	13485.4806	4196.4885	NaN	NaN	0.2373	0.076	0.754	0.0271	0.0423	0.0723	0.0283
0.0	0.0	0.0	11730.4806	955.4885	NaN	NaN	0.0753	0.0774	0.7532	0.0274	0.0417	0.0722	0.0281
0.0	0.0	0.0	12020.4806	5788.4885	NaN	NaN	0.325	0.0777	0.7503	0.0276	0.0423	0.0735	0.0287
0.0	0.0	0.0	10509.4806	7191.4885	NaN	NaN	0.4063	0.0774	0.7512	0.0277	0.0421	0.073	0.0287
0.0	0.0	0.0	12012.4806	5506.4885	NaN	NaN	0.3143	0.0781	0.7508	0.0278	0.042	0.0727	0.0287
0.0	0.0	0.0	12108.4806	1907.4885	NaN	NaN	0.1361	0.0804	0.7481	0.028	0.0418	0.0733	0.0285
0.0	0.0	0.0	9449.4806	4287.4885	NaN	NaN	0.3121	0.0806	0.7464	0.028	0.0422	0.0739	0.0289
0.0	0.0	0.0	11649.4806	4302.4885	NaN	NaN	0.2697	0.0811	0.7468	0.028	0.0421	0.0731	0.0288
0.0	0.0	0.0	14830.4806	3442.4885	NaN	NaN	0.1884	0.0816	0.7452	0.0282	0.0425	0.0734	0.0291
0.0	0.0	0.0	11424.4806	4008.4885	NaN	NaN	0.2597	0.0818	0.7439	0.0281	0.0432	0.0736	0.0294
0.0	0.0	0.0	10911.4806	4582.4885	NaN	NaN	0.2958	0.0822	0.744	0.0281	0.0435	0.0728	0.0294
0.0	0.0	0.0	12775.4806	572.4885	NaN	NaN	0.0429	0.0831	0.7454	0.0281	0.0433	0.0711	0.029
0.0	0.0	0.0	10022.4806	4321.4885	NaN	NaN	0.3013	0.0837	0.744	0.0282	0.0439	0.0711	0.029
0.0	0.0	0.0	10742.4806	5712.4885	NaN	NaN	0.3472	0.0827	0.7473	0.0282	0.0438	0.0693	0.0287
0.0	0.0	0.0	13305.4806	5421.4885	NaN	NaN	0.2895	0.0815	0.7489	0.028	0.0446	0.0685	0.0286
0.0	0.0	0.0	12331.4806	3483.4885	NaN	NaN	0.2203	0.0826	0.7489	0.0279	0.0449	0.0675	0.0282
0.0	0.0	0.0	12422.4806	2665.4885	NaN	NaN	0.1767	0.0841	0.7477	0.0276	0.0453	0.0673	0.0279
0.0	0.0	0.0	10696.4806	8362.4885	NaN	NaN	0.4388	0.0832	0.7474	0.0271	0.0466	0.0675	0.0282
0.0	0.0	0.0	12485.4806	4306.4885	NaN	NaN	0.2565	0.0817	0.7537	0.0266	0.0458	0.0649	0.0274
0.0	0.0	0.0	12093.4806	6468.4885	NaN	NaN	0.3485	0.0825	0.751	0.0263	0.047	0.0658	0.0274
0.0	0.0	0.0	11185.4806	2528.4885	NaN	NaN	0.1844	0.081	0.7556	0.0258	0.0467	0.0638	0.0271
0.0	0.0	0.0	11112.4806	939.4885	NaN	NaN	0.078	0.0798	0.7591	0.0254	0.0464	0.0626	0.0267
0.0	0.0	0.0	12896.4806	3876.4885	NaN	NaN	0.2311	0.0789	0.7607	0.0252	0.0468	0.0618	0.0267
0.0	0.0	0.0	7760.4806	1938.4885	NaN	NaN	0.1999	0.0826	0.7568	0.0249	0.0471	0.0619	0.0268
0.0	0.0	0.0	-2558.5194	-1424.5115	NaN	NaN	0.3576	0.0848	0.7674	0.0245	0.0422	0.0566	0.0245
0.0	0.0	0.0	13426.4806	5479.4885	NaN	NaN	0.2898	0.0774	0.7717	0.0246	0.0427	0.0582	0.0255
0.0	0.0	0.0	7937.4806	6180.4885	NaN	NaN	0.4378	0.0731	0.7799	0.0244	0.0409	0.0568	0.0248
0.0	0.0	0.0	10869.4806	5064.4885	NaN	NaN	0.3178	0.0699	0.7868	0.0245	0.0391	0.0552	0.0244
0.0	0.0	0.0	12290.4806	5096.4885	NaN	NaN	0.2931	0.0685	0.7876	0.0247	0.039	0.0556	0.0245
0.0	0.0	0.0	10802.4806	4373.4885	NaN	NaN	0.2882	0.068	0.7886	0.0248	0.0388	0.055	0.0248
0.0	0.0	0.0	12161.4806	6803.4885	NaN	NaN	0.3587	0.0681	0.7898	0.0253	0.0378	0.0544	0.0246
0.0	0.0	0.0	9653.4806	4425.4885	NaN	NaN	0.3143	0.0689	0.7891	0.0257	0.0374	0.0543	0.0246
0.0	0.0	0.0	12313.4806	1222.4885	NaN	NaN	0.0903	0.0694	0.7882	0.0261	0.0372	0.0542	0.0249
0.0	0.0	0.0	13598.4806	5796.4885	NaN	NaN	0.2989	0.0695	0.7848	0.0267	0.0375	0.0561	0.0254
0.0	0.0	0.0	14825.4806	2176.4885	NaN	NaN	0.128	0.068	0.7854	0.0273	0.0372	0.0563	0.0258
0.0	0.0	0.0	15258.4806	3118.4885	NaN	NaN	0.1697	0.0673	0.7847	0.0279	0.037	0.057	0.0262
0.0	0.0	0.0	11813.4806	3500.4885	NaN	NaN	0.2286	0.0657	0.7845	0.0287	0.0369	0.0576	0.0266
0.0	0.0	0.0	11517.4806	5370.4885	NaN	NaN	0.318	0.0638	0.7836	0.0291	0.0376	0.0584	0.0275
0.0	0.0	0.0	8218.4806	4425.4885	NaN	NaN	0.35	0.0642	0.7867	0.0295	0.0364	0.0567	0.0266
0.0	0.0	0.0	13180.4806	4610.4885	NaN	NaN	0.2591	0.0642	0.7849	0.0298	0.0368	0.0572	0.027
0.0	0.0	0.0	9766.4806	4582.4885	NaN	NaN	0.3194	0.0649	0.7854	0.0299	0.0363	0.057	0.0264
0.0	0.0	0.0	11829.4806	8521.4885	NaN	NaN	0.4187	0.0638	0.7856	0.0299	0.0368	0.057	0.0269
0.0	0.0	0.0	12261.4806	3004.4885	NaN	NaN	0.1968	0.0665	0.7871	0.0297	0.0356	0.0556	0.0254
0.0	0.0	0.0	10700.4806	3409.4885	NaN	NaN	0.2416	0.0688	0.7822	0.0295	0.0367	0.0574	0.0255
0.0	0.0	0.0	9623.4806	3476.4885	NaN	NaN	0.2654	0.0728	0.779	0.0289	0.0367	0.0579	0.0247
0.0	0.0	0.0	12414.4806	5108.4885	NaN	NaN	0.2915	0.0728	0.781	0.0285	0.0364	0.0569	0.0244
0.0	0.0	0.0	15660.4806	2253.4885	NaN	NaN	0.1258	0.0725	0.7841	0.0282	0.0358	0.0553	0.024
0.0	0.0	0.0	4015.4806	2946.4885	NaN	NaN	0.4232	0.071	0.7902	0.0277	0.0348	0.0531	0.0233
0.0	0.0	0.0	11147.4806	5878.4885	NaN	NaN	0.3453	0.0641	0.8024	0.0274	0.0337	0.0493	0.0232
0.0	0.0	0.0	12920.4806	1162.4885	NaN	NaN	0.0825	0.0628	0.8085	0.027	0.0328	0.0464	0.0226
0.0	0.0	0.0	10239.4806	-210.5115	NaN	NaN	-0.021	0.0633	0.8101	0.0269	0.0326	0.0448	0.0224
0.0	0.0	0.0	3977.4806	4578.4885	NaN	NaN	0.5351	0.0643	0.8117	0.0265	0.0322	0.0431	0.0221
0.0	0.0	0.0	9395.4806	733.4885	NaN	NaN	0.0724	0.0615	0.8164	0.0265	0.0321	0.0414	0.0221
0.0	0.0	0.0	10740.4806	4599.4885	NaN	NaN	0.2998	0.0589	0.8208	0.0261	0.0321	0.04	0.0221
0.0	0.0	0.0	8859.4806	2183.4885	NaN	NaN	0.1977	0.0578	0.8229	0.0257	0.0325	0.039	0.0221
0.0	0.0	0.0	10547.4806	3417.4885	NaN	NaN	0.2447	0.0568	0.8242	0.0253	0.0331	0.0384	0.0222
0.0	0.0	0.0	12017.4806	3098.4885	NaN	NaN	0.205	0.057	0.8236	0.0249	0.034	0.0381	0.0224
0.0	0.0	0.0	11153.4806	7749.4885	NaN	NaN	0.41	0.0601	0.8174	0.0247	0.0357	0.0392	0.0229
0.0	0.0	0.0	8518.4806	4402.4885	NaN	NaN	0.3407	0.0678	0.8073	0.0247	0.0369	0.0401	0.0232
0.0	0.0	0.0	8986.4806	7727.4885	NaN	NaN	0.4623	0.0737	0.796	0.0247	0.0394	0.0422	0.024
0.0	0.0	0.0	15098.4806	3118.4885	NaN	NaN	0.1712	0.0818	0.7819	0.0248	0.042	0.0446	0.0248
0.0	0.0	0.0	13744.4806	6927.4885	NaN	NaN	0.3351	0.0903	0.7652	0.0249	0.0457	0.0481	0.0259
0.0	0.0	0.0	13090.4806	4682.4885	NaN	NaN	0.2635	0.0998	0.7457	0.0252	0.0497	0.0526	0.027
0.0	0.0	0.0	8346.4806	1753.4885	NaN	NaN	0.1736	0.1109	0.7244	0.0255	0.0534	0.0579	0.0279
0.0	0.0	0.0	12128.4806	5252.4885	NaN	NaN	0.3022	0.1165	0.7092	0.026	0.0566	0.0628	0.0289
0.0	0.0	0.0	10238.4806	4290.4885	NaN	NaN	0.2953	0.1251	0.6906	0.0267	0.059	0.0691	0.0295
0.0	0.0	0.0	12711.4806	2499.4885	NaN	NaN	0.1643	0.1313	0.6757	0.0274	0.0609	0.0747	0.03
0.0	0.0	0.0	13114.4806	4395.4885	NaN	NaN	0.251	0.1356	0.6584	0.0282	0.0646	0.0823	0.031
0.0	0.0	0.0	10604.4806	4741.4885	NaN	NaN	0.309	0.1419	0.641	0.029	0.0669	0.0894	0.0317
0.0	0.0	0.0	9356.4806	1497.4885	NaN	NaN	0.138	0.1479	0.6293	0.0297	0.0659	0.0958	0.0314
0.0	0.0	0.0	10730.4806	2626.4885	NaN	NaN	0.1966	0.1456	0.6231	0.0297	0.0669	0.1027	0.0319
0.0	0.0	0.0	12234.4806	5674.4885	NaN	NaN	0.3169	0.1369	0.6289	0.0295	0.0671	0.105	0.0326
0.0	0.0	0.0	12637.4806	5543.4885	NaN	NaN	0.3049	0.1347	0.6338	0.0302	0.0642	0.1043	0.0328
0.0	0.0	0.0	11507.4806	2910.4885	NaN	NaN	0.2019	0.1475	0.6247	0.0324	0.0583	0.1047	0.0324
0.0	0.0	0.0	11577.4806	1374.4885	NaN	NaN	0.1061	0.1733	0.5809	0.0341	0.0586	0.1183	0.0348
0.0	0.0	0.0	694.4806	880.4885	NaN	NaN	0.5591	0.2651	0.4918	0.039	0.0617	0.1082	0.0341
0.0	0.0	0.0	-4319.5194	-331.5115	NaN	NaN	0.0713	0.7367	0.1223	0.0246	0.0315	0.0438	0.0411
0.0	0.0	0.0	-4054.5194	510.4885	NaN	NaN	-0.144	0.792	0.0771	0.0245	0.0371	0.0393	0.0301
0.0	0.0	0.0	-987.5194	2463.4885	NaN	NaN	1.3	0.7961	0.068	0.0252	0.0371	0.0421	0.0314
0.0	0.0	0.0	-1224.5194	-2990.5115	NaN	NaN	0.7095	0.8534	0.0444	0.0241	0.0233	0.0269	0.028
0.0	0.0	0.0	-3643.5194	-315.5115	NaN	NaN	0.0797	0.8478	0.0453	0.0256	0.0239	0.0277	0.0295
0.0	0.0	0.0	-4848.5194	-2923.5115	NaN	NaN	0.3762	0.85	0.045	0.0249	0.0237	0.0275	0.0289
0.0	0.0	0.0	-1783.5194	-2937.5115	NaN	NaN	0.6222	0.8507	0.045	0.0248	0.0237	0.027	0.0288
0.0	0.0	0.0	-1835.5194	-85.5115	NaN	NaN	0.0445	0.8514	0.0446	0.0248	0.0237	0.0266	0.0289
0.0	0.0	0.0	-2461.5194	22.4885	NaN	NaN	-0.0092	0.8513	0.0446	0.025	0.0238	0.0264	0.0289
0.0	0.0	0.0	-3238.5194	-1455.5115	NaN	NaN	0.3101	0.8512	0.0447	0.0252	0.0238	0.0262	0.029
0.0	0.0	0.0	-3453.5194	-28.5115	NaN	NaN	0.0082	0.8507	0.0446	0.0255	0.0239	0.0261	0.0292
0.0	0.0	0.0	-1903.5194	3032.4885	NaN	NaN	1.3	0.8498	0.0446	0.0259	0.024	0.0262	0.0294
0.0	0.0	0.0	-4422.5194	828.4885	NaN	NaN	-0.2305	0.85	0.0445	0.026	0.024	0.0261	0.0294
0.0	0.0	0.0	-3112.5194	-930.5115	NaN	NaN	0.2302	0.8505	0.0441	0.026	0.0241	0.0261	0.0292
0.0	0.0	0.0	-3101.5194	-2012.5115	NaN	NaN	0.3935	0.8536	0.0427	0.0252	0.0241	0.0261	0.0283
0.0	0.0	0.0	-5090.5194	-1817.5115	NaN	NaN	0.2631	0.8637	0.0379	0.0226	0.0243	0.0263	0.0253
0.0	0.0	0.0	-275.5194	-2919.5115	NaN	NaN	0.9138	0.87	0.0344	0.021	0.0246	0.0269	0.0232
0.0	0.0	0.0	-3049.5194	-1468.5115	NaN	NaN	0.325	0.873	0.0325	0.0208	0.0245	0.0265	0.0227
0.0	0.0	0.0	-4840.5194	-525.5115	NaN	NaN	0.0979	0.8818	0.0284	0.0209	0.0237	0.0236	0.0217
0.0	0.0	0.0	-3531.5194	-473.5115	NaN	NaN	0.1182	0.8885	0.0247	0.0212	0.0231	0.0213	0.0213
0.0	0.0	0.0	-2692.5194	3598.4885	NaN	NaN	1.3	0.8901	0.0232	0.0214	0.0231	0.0208	0.0214
0.0	0.0	0.0	-2926.5194	1259.4885	NaN	NaN	-0.3	0.8907	0.0229	0.0215	0.023	0.0206	0.0213
0.0	0.0	0.0	-1986.5194	195.4885	NaN	NaN	-0.1091	0.8911	0.0227	0.0215	0.0229	0.0205	0.0213
0.0	0.0	0.0	-3724.5194	-2620.5115	NaN	NaN	0.413	0.8913	0.0228	0.0215	0.0228	0.0204	0.0212
0.0	0.0	0.0	-3138.5194	-1998.5115	NaN	NaN	0.389	0.8916	0.0227	0.0214	0.0228	0.0203	0.0211
0.0	0.0	0.0	-3104.5194	-1102.5115	NaN	NaN	0.2621	0.8917	0.0226	0.0214	0.0228	0.0203	0.0211
0.0	0.0	0.0	-2071.5194	-2665.5115	NaN	NaN	0.5627	0.892	0.0224	0.0214	0.0228	0.0204	0.021
0.0	0.0	0.0	-1201.5194	-1544.5115	NaN	NaN	0.5625	0.8923	0.0222	0.0213	0.0228	0.0205	0.021
0.0	0.0	0.0	-674.5194	2022.4885	NaN	NaN	1.3	0.8928	0.0219	0.0213	0.0227	0.0205	0.0209
0.0	0.0	0.0	-2353.5194	300.4885	NaN	NaN	-0.1464	0.8931	0.0218	0.0212	0.0226	0.0205	0.0208
0.0	0.0	0.0	-3658.5194	-1159.5115	NaN	NaN	0.2407	0.8929	0.0219	0.0213	0.0225	0.0206	0.0208
0.0	0.0	0.0	-3318.5194	-536.5115	NaN	NaN	0.1392	0.8928	0.022	0.0213	0.0225	0.0206	0.0208
0.0	0.0	0.0	-5177.5194	-1268.5115	NaN	NaN	0.1968	0.8929	0.022	0.0213	0.0224	0.0205	0.0208
0.0	0.0	0.0	-4397.5194	-2731.5115	NaN	NaN	0.3832	0.8932	0.0219	0.0213	0.0223	0.0205	0.0208
0.0	0.0	0.0	-3762.5194	968.4885	NaN	NaN	-0.3	0.8937	0.0217	0.0212	0.0222	0.0204	0.0207
0.0	0.0	0.0	-2498.5194	661.4885	NaN	NaN	-0.3	0.8941	0.0215	0.0212	0.0222	0.0204	0.0206
0.0	0.0	0.0	-2883.5194	-2406.5115	NaN	NaN	0.4549	0.8945	0.0214	0.0212	0.0221	0.0203	0.0206
0.0	0.0	0.0	-1527.5194	-3044.5115	NaN	NaN	0.6659	0.8947	0.0213	0.0212	0.0221	0.0202	0.0205
0.0	0.0	0.0	-2551.5194	-516.5115	NaN	NaN	0.1684	0.8946	0.0214	0.0212	0.0221	0.0203	0.0205
0.0	0.0	0.0	-3948.5194	-2167.5115	NaN	NaN	0.3544	0.8941	0.0215	0.0213	0.0221	0.0203	0.0206
0.0	0.0	0.0	-4600.5194	-1507.5115	NaN	NaN	0.2468	0.8937	0.0217	0.0213	0.0223	0.0204	0.0206
0.0	0.0	0.0	-2267.5194	488.4885	NaN	NaN	-0.2746	0.8935	0.0217	0.0213	0.0224	0.0205	0.0206
0.0	0.0	0.0	-3042.5194	79.4885	NaN	NaN	-0.0268	0.8933	0.0217	0.0214	0.0224	0.0206	0.0206
0.0	0.0	0.0	-187.5194	825.4885	NaN	NaN	1.2939	0.8934	0.0216	0.0214	0.0224	0.0207	0.0205
0.0	0.0	0.0	-2274.5194	-462.5115	NaN	NaN	0.169	0.8932	0.0216	0.0214	0.0225	0.0208	0.0206
0.0	0.0	0.0	-2962.5194	980.4885	NaN	NaN	-0.3	0.8931	0.0216	0.0215	0.0225	0.0208	0.0206
0.0	0.0	0.0	-3991.5194	-223.5115	NaN	NaN	0.053	0.893	0.0216	0.0215	0.0224	0.0208	0.0206
0.0	0.0	0.0	-1770.5194	-2762.5115	NaN	NaN	0.6094	0.893	0.0216	0.0215	0.0224	0.0208	0.0206
0.0	0.0	0.0	-3575.5194	1857.4885	NaN	NaN	-0.3	0.8931	0.0215	0.0215	0.0224	0.0208	0.0206
0.0	0.0	0.0	-4119.5194	-1108.5115	NaN	NaN	0.212	0.8933	0.0215	0.0215	0.0224	0.0208	0.0205
0.0	0.0	0.0	-2748.5194	267.4885	NaN	NaN	-0.1078	0.8934	0.0215	0.0215	0.0224	0.0208	0.0205
0.0	0.0	0.0	-3698.5194	-1161.5115	NaN	NaN	0.239	0.8932	0.0215	0.0215	0.0224	0.0208	0.0206
0.0	0.0	0.0	-2855.5194	-2660.5115	NaN	NaN	0.4823	0.8931	0.0216	0.0215	0.0224	0.0207	0.0206
0.0	0.0	0.0	-3634.5194	-3935.5115	NaN	NaN	0.5199	0.8932	0.0217	0.0215	0.0223	0.0207	0.0206
0.0	0.0	0.0	-3148.5194	-3117.5115	NaN	NaN	0.4975	0.8936	0.0216	0.0215	0.0222	0.0206	0.0205
0.0	0.0	0.0	-4043.5194	-1157.5115	NaN	NaN	0.2226	0.8941	0.0215	0.0215	0.022	0.0204	0.0204
0.0	0.0	0.0	-2638.5194	-2199.5115	NaN	NaN	0.4546	0.8944	0.0214	0.0215	0.022	0.0204	0.0203
0.0	0.0	0.0	-2865.5194	343.4885	NaN	NaN	-0.1362	0.8944	0.0214	0.0215	0.0221	0.0204	0.0202
0.0	0.0	0.0	-4213.5194	347.4885	NaN	NaN	-0.0899	0.8942	0.0214	0.0216	0.0221	0.0205	0.0202
0.0	0.0	0.0	-2868.5194	395.4885	NaN	NaN	-0.1599	0.8939	0.0215	0.0217	0.0222	0.0205	0.0203
0.0	0.0	0.0	-3965.5194	119.4885	NaN	NaN	-0.0311	0.8937	0.0216	0.0217	0.0222	0.0205	0.0204
0.0	0.0	0.0	-3979.5194	-2195.5115	NaN	NaN	0.3555	0.8934	0.0217	0.0217	0.0222	0.0205	0.0204
0.0	0.0	0.0	-2575.5194	-911.5115	NaN	NaN	0.2614	0.8933	0.0218	0.0218	0.0222	0.0205	0.0204
0.0	0.0	0.0	-3893.5194	-3602.5115	NaN	NaN	0.4806	0.8932	0.022	0.0218	0.0221	0.0205	0.0204
0.0	0.0	0.0	-1383.5194	-3426.5115	NaN	NaN	0.7124	0.8933	0.0219	0.0219	0.0221	0.0204	0.0204
0.0	0.0	0.0	-4725.5194	-1549.5115	NaN	NaN	0.2469	0.8933	0.0218	0.0219	0.0221	0.0205	0.0204
0.0	0.0	0.0	-4302.5194	1364.4885	NaN	NaN	-0.3	0.8935	0.0215	0.0219	0.0221	0.0206	0.0204
0.0	0.0	0.0	-2342.5194	151.4885	NaN	NaN	-0.0691	0.8933	0.0214	0.0219	0.0222	0.0207	0.0204
0.0	0.0	0.0	-1524.5194	-1405.5115	NaN	NaN	0.4797	0.8931	0.0214	0.022	0.0222	0.0209	0.0205
0.0	0.0	0.0	-3879.5194	-566.5115	NaN	NaN	0.1274	0.8927	0.0216	0.022	0.0222	0.0209	0.0206
0.0	0.0	0.0	-3484.5194	-3077.5115	NaN	NaN	0.469	0.8923	0.0218	0.022	0.0223	0.021	0.0207
0.0	0.0	0.0	-4643.5194	-1312.5115	NaN	NaN	0.2204	0.8923	0.0218	0.0219	0.0223	0.0211	0.0207
0.0	0.0	0.0	-3485.5194	-2375.5115	NaN	NaN	0.4053	0.8923	0.0217	0.0219	0.0223	0.0212	0.0207
0.0	0.0	0.0	-1992.5194	-807.5115	NaN	NaN	0.2884	0.8921	0.0217	0.0219	0.0223	0.0213	0.0207
0.0	0.0	0.0	45.4806	-4559.5115	NaN	NaN	1.0101	0.8919	0.0217	0.0219	0.0224	0.0214	0.0207
0.0	0.0	0.0	-666.5194	-1923.5115	NaN	NaN	0.7427	0.8917	0.0217	0.0219	0.0224	0.0215	0.0208
0.0	0.0	0.0	-2821.5194	-1183.5115	NaN	NaN	0.2955	0.8916	0.0217	0.0218	0.0225	0.0217	0.0208
0.0	0.0	0.0	-4494.5194	2252.4885	NaN	NaN	-0.3	0.8915	0.0217	0.0217	0.0225	0.0218	0.0208
0.0	0.0	0.0	-1275.5194	-2029.5115	NaN	NaN	0.6141	0.8914	0.0217	0.0216	0.0225	0.0219	0.0208
0.0	0.0	0.0	1156.4806	-1325.5115	NaN	NaN	1.3	0.8913	0.0217	0.0216	0.0226	0.0221	0.0208
0.0	0.0	0.0	-3908.5194	-1347.5115	NaN	NaN	0.2564	0.8908	0.0219	0.0216	0.0227	0.0223	0.0208
0.0	0.0	0.0	-4326.5194	111.4885	NaN	NaN	-0.0265	0.8907	0.0219	0.0215	0.0227	0.0224	0.0209
0.0	0.0	0.0	-3106.5194	-1740.5115	NaN	NaN	0.3591	0.8905	0.0219	0.0214	0.0227	0.0226	0.0209
0.0	0.0	0.0	-3634.5194	-1422.5115	NaN	NaN	0.2813	0.8905	0.0219	0.0213	0.0228	0.0226	0.0209
0.0	0.0	0.0	-4420.5194	-576.5115	NaN	NaN	0.1154	0.8906	0.0218	0.0212	0.0228	0.0228	0.0209
0.0	0.0	0.0	-2401.5194	-952.5115	NaN	NaN	0.284	0.8905	0.0218	0.0211	0.0228	0.0229	0.0209
0.0	0.0	0.0	-4490.5194	-612.5115	NaN	NaN	0.12	0.8905	0.0218	0.0211	0.0228	0.0229	0.0209
0.0	0.0	0.0	-2943.5194	-440.5115	NaN	NaN	0.1302	0.8904	0.0218	0.0211	0.0228	0.023	0.0209
0.0	0.0	0.0	-2915.5194	-1681.5115	NaN	NaN	0.3658	0.8902	0.022	0.0212	0.0228	0.023	0.0209
0.0	0.0	0.0	-3446.5194	-353.5115	NaN	NaN	0.093	0.89	0.0219	0.0212	0.0229	0.0231	0.0208
0.0	0.0	0.0	-3962.5194	-2466.5115	NaN	NaN	0.3837	0.8897	0.0221	0.0212	0.0229	0.0232	0.0209
0.0	0.0	0.0	-3690.5194	-249.5115	NaN	NaN	0.0633	0.8894	0.0221	0.0212	0.023	0.0233	0.0209
0.0	0.0	0.0	-2704.5194	-2630.5115	NaN	NaN	0.4931	0.889	0.0222	0.0212	0.0231	0.0236	0.021
0.0	0.0	0.0	-2978.5194	-1726.5115	NaN	NaN	0.367	0.8887	0.0223	0.0212	0.0231	0.0237	0.021
0.0	0.0	0.0	-4268.5194	-592.5115	NaN	NaN	0.1219	0.8882	0.0225	0.0213	0.0232	0.0238	0.021
0.0	0.0	0.0	-2365.5194	-3503.5115	NaN	NaN	0.5969	0.8882	0.0227	0.0212	0.0231	0.0238	0.0209
0.0	0.0	0.0	-3790.5194	-2624.5115	NaN	NaN	0.4091	0.8881	0.0228	0.0213	0.0231	0.0238	0.0209
0.0	0.0	0.0	-2303.5194	-1044.5115	NaN	NaN	0.312	0.8878	0.0228	0.0213	0.0232	0.0239	0.021
0.0	0.0	0.0	-3104.5194	-2695.5115	NaN	NaN	0.4647	0.8876	0.0229	0.0213	0.0231	0.0239	0.021
0.0	0.0	0.0	-2617.5194	284.4885	NaN	NaN	-0.1219	0.887	0.023	0.0214	0.0233	0.0242	0.0211
0.0	0.0	0.0	-1023.5194	-589.5115	NaN	NaN	0.3655	0.8869	0.0231	0.0214	0.0233	0.0242	0.0211
0.0	0.0	0.0	-1491.5194	-3868.5115	NaN	NaN	0.7217	0.8869	0.0232	0.0215	0.0232	0.0241	0.0211
0.0	0.0	0.0	-4613.5194	131.4885	NaN	NaN	-0.0293	0.8867	0.0232	0.0216	0.0232	0.0241	0.0212
0.0	0.0	0.0	-3666.5194	-2625.5115	NaN	NaN	0.4173	0.8867	0.0232	0.0216	0.0232	0.024	0.0212
0.0	0.0	0.0	-4258.5194	-30.5115	NaN	NaN	0.0071	0.8867	0.0233	0.0218	0.0231	0.0239	0.0213
0.0	0.0	0.0	-3450.5194	-1037.5115	NaN	NaN	0.2312	0.8868	0.0234	0.0218	0.023	0.0238	0.0212
0.0	0.0	0.0	-3387.5194	-6110.5115	NaN	NaN	0.6433	0.8869	0.0235	0.022	0.0228	0.0235	0.0212
0.0	0.0	0.0	-3459.5194	-3927.5115	NaN	NaN	0.5317	0.8869	0.0235	0.0221	0.0228	0.0235	0.0213
0.0	0.0	0.0	-2866.5194	-266.5115	NaN	NaN	0.0851	0.8868	0.0234	0.0222	0.0228	0.0234	0.0214
0.0	0.0	0.0	-4189.5194	-2911.5115	NaN	NaN	0.41	0.8869	0.0233	0.0223	0.0227	0.0233	0.0215
0.0	0.0	0.0	-4110.5194	-1300.5115	NaN	NaN	0.2403	0.8869	0.0232	0.0225	0.0226	0.0232	0.0216
0.0	0.0	0.0	-2704.5194	-2612.5115	NaN	NaN	0.4913	0.8866	0.0233	0.0226	0.0227	0.0232	0.0217
0.0	0.0	0.0	-4334.5194	-1655.5115	NaN	NaN	0.2764	0.8864	0.0233	0.0227	0.0227	0.0231	0.0218
0.0	0.0	0.0	-4227.5194	-1990.5115	NaN	NaN	0.3201	0.8863	0.0233	0.0227	0.0227	0.0231	0.0219
0.0	0.0	0.0	-3426.5194	899.4885	NaN	NaN	-0.3	0.886	0.0234	0.0227	0.0227	0.0231	0.022
0.0	0.0	0.0	-3024.5194	-4080.5115	NaN	NaN	0.5743	0.886	0.0235	0.0228	0.0227	0.023	0.022
0.0	0.0	0.0	-2642.5194	-3402.5115	NaN	NaN	0.5629	0.8861	0.0235	0.0228	0.0226	0.023	0.022
0.0	0.0	0.0	-2701.5194	-1988.5115	NaN	NaN	0.424	0.8858	0.0237	0.0229	0.0226	0.0229	0.0221
0.0	0.0	0.0	-3329.5194	-2045.5115	NaN	NaN	0.3806	0.8858	0.0237	0.0229	0.0226	0.0229	0.0221
0.0	0.0	0.0	-5039.5194	-2491.5115	NaN	NaN	0.3308	0.8859	0.0236	0.0229	0.0226	0.0229	0.0222
0.0	0.0	0.0	-2089.5194	424.4885	NaN	NaN	-0.2549	0.8853	0.0236	0.023	0.0227	0.023	0.0223
0.0	0.0	0.0	-4054.5194	2419.4885	NaN	NaN	-0.3	0.885	0.0236	0.0229	0.0228	0.0232	0.0225
0.0	0.0	0.0	-3943.5194	338.4885	NaN	NaN	-0.0939	0.8848	0.0236	0.0229	0.0229	0.0232	0.0226
0.0	0.0	0.0	-2690.5194	956.4885	NaN	NaN	-0.3	0.8847	0.0236	0.0229	0.023	0.0233	0.0225
0.0	0.0	0.0	-4051.5194	1271.4885	NaN	NaN	-0.3	0.8848	0.0237	0.0229	0.0229	0.0233	0.0225
0.0	0.0	0.0	-4327.5194	-4899.5115	NaN	NaN	0.531	0.8854	0.0237	0.0228	0.0228	0.0231	0.0223
0.0	0.0	0.0	-2309.5194	318.4885	NaN	NaN	-0.16	0.8856	0.0236	0.0228	0.0228	0.023	0.0222
0.0	0.0	0.0	-4237.5194	-3695.5115	NaN	NaN	0.4658	0.8859	0.0236	0.0227	0.0227	0.0229	0.0221
0.0	0.0	0.0	-3700.5194	-4111.5115	NaN	NaN	0.5263	0.8865	0.0233	0.0227	0.0226	0.0227	0.0221
0.0	0.0	0.0	-3382.5194	-1086.5115	NaN	NaN	0.2431	0.8866	0.0231	0.0227	0.0226	0.0228	0.0222
0.0	0.0	0.0	-3521.5194	-2515.5115	NaN	NaN	0.4167	0.8867	0.023	0.0227	0.0226	0.0228	0.0223
0.0	0.0	0.0	-4189.5194	310.4885	NaN	NaN	-0.08	0.8867	0.0228	0.0227	0.0226	0.0229	0.0223
0.0	0.0	0.0	-4078.5194	-1321.5115	NaN	NaN	0.2447	0.8867	0.0227	0.0227	0.0227	0.0229	0.0224
0.0	0.0	0.0	-3336.5194	-969.5115	NaN	NaN	0.2252	0.8867	0.0226	0.0227	0.0227	0.0229	0.0224
0.0	0.0	0.0	-3510.5194	-1279.5115	NaN	NaN	0.2671	0.8868	0.0225	0.0227	0.0226	0.0229	0.0224
0.0	0.0	0.0	-2387.5194	-1277.5115	NaN	NaN	0.3486	0.8869	0.0224	0.0227	0.0227	0.0229	0.0224
0.0	0.0	0.0	-1501.5194	-2957.5115	NaN	NaN	0.6633	0.8869	0.0223	0.0226	0.0227	0.023	0.0225
0.0	0.0	0.0	-4512.5194	-1187.5115	NaN	NaN	0.2083	0.8871	0.0222	0.0225	0.0227	0.023	0.0225
0.0	0.0	0.0	-5385.5194	-591.5115	NaN	NaN	0.099	0.8872	0.0221	0.0224	0.0227	0.0231	0.0226
0.0	0.0	0.0	-5659.5194	108.4885	NaN	NaN	-0.0195	0.8873	0.0219	0.0224	0.0228	0.0231	0.0226
0.0	0.0	0.0	-2916.5194	6130.4885	NaN	NaN	1.3	0.8872	0.0218	0.0223	0.0228	0.0232	0.0226
0.0	0.0	0.0	-4194.5194	-1326.5115	NaN	NaN	0.2403	0.8873	0.0219	0.0223	0.0228	0.0231	0.0225
0.0	0.0	0.0	-4671.5194	161.4885	NaN	NaN	-0.0358	0.8874	0.022	0.0224	0.0228	0.023	0.0224
0.0	0.0	0.0	-4348.5194	-1185.5115	NaN	NaN	0.2142	0.8874	0.0221	0.0224	0.0229	0.023	0.0223
0.0	0.0	0.0	-3339.5194	-1950.5115	NaN	NaN	0.3687	0.8878	0.022	0.0223	0.0228	0.0228	0.0222
0.0	0.0	0.0	-1453.5194	-2801.5115	NaN	NaN	0.6584	0.8883	0.0219	0.0222	0.0228	0.0227	0.0221
0.0	0.0	0.0	-4958.5194	-3602.5115	NaN	NaN	0.4208	0.8885	0.0218	0.0222	0.0229	0.0226	0.0221
0.0	0.0	0.0	-4374.5194	-660.5115	NaN	NaN	0.1312	0.8886	0.0217	0.0221	0.023	0.0226	0.022
0.0	0.0	0.0	-5427.5194	1700.4885	NaN	NaN	-0.3	0.8884	0.0218	0.0222	0.023	0.0226	0.022
0.0	0.0	0.0	-3465.5194	-1558.5115	NaN	NaN	0.3102	0.8881	0.022	0.0225	0.0231	0.0225	0.0219
0.0	0.0	0.0	-3250.5194	-3340.5115	NaN	NaN	0.5068	0.8882	0.0221	0.0227	0.023	0.0223	0.0217
0.0	0.0	0.0	-2533.5194	-2291.5115	NaN	NaN	0.4749	0.8882	0.0222	0.0229	0.023	0.0222	0.0214
0.0	0.0	0.0	-3609.5194	-405.5115	NaN	NaN	0.101	0.8887	0.0222	0.0231	0.0228	0.022	0.0212
0.0	0.0	0.0	-4606.5194	662.4885	NaN	NaN	-0.168	0.8887	0.0223	0.0233	0.0227	0.0219	0.0211
0.0	0.0	0.0	-3969.5194	848.4885	NaN	NaN	-0.2719	0.8887	0.0224	0.0235	0.0226	0.0217	0.021
0.0	0.0	0.0	-3378.5194	-1876.5115	NaN	NaN	0.3571	0.8883	0.0227	0.0237	0.0225	0.0217	0.0211
0.0	0.0	0.0	-5392.5194	-2928.5115	NaN	NaN	0.3519	0.888	0.0228	0.0237	0.0226	0.0217	0.0212
0.0	0.0	0.0	-3112.5194	-3222.5115	NaN	NaN	0.5087	0.888	0.0228	0.0237	0.0226	0.0217	0.0212
0.0	0.0	0.0	-205.5194	-2663.5115	NaN	NaN	0.9284	0.8883	0.0227	0.0237	0.0226	0.0216	0.0211
0.0	0.0	0.0	-3989.5194	-1941.5115	NaN	NaN	0.3273	0.8885	0.0226	0.0237	0.0225	0.0216	0.0211
0.0	0.0	0.0	-3955.5194	-1670.5115	NaN	NaN	0.2969	0.8887	0.0225	0.0236	0.0225	0.0216	0.0212
0.0	0.0	0.0	-3760.5194	280.4885	NaN	NaN	-0.0806	0.8884	0.0224	0.0236	0.0226	0.0216	0.0213
0.0	0.0	0.0	-5132.5194	-1945.5115	NaN	NaN	0.2749	0.8887	0.0223	0.0235	0.0227	0.0215	0.0214
0.0	0.0	0.0	-1324.5194	-887.5115	NaN	NaN	0.4012	0.8893	0.0221	0.0233	0.0226	0.0212	0.0214
0.0	0.0	0.0	-3607.5194	-5015.5115	NaN	NaN	0.5816	0.8895	0.022	0.0232	0.0226	0.0212	0.0215
0.0	0.0	0.0	-5303.5194	-1864.5115	NaN	NaN	0.2601	0.8899	0.0218	0.023	0.0226	0.0211	0.0216
0.0	0.0	0.0	-4561.5194	-1620.5115	NaN	NaN	0.2621	0.89	0.0218	0.0231	0.0225	0.0209	0.0217
0.0	0.0	0.0	-3301.5194	-2368.5115	NaN	NaN	0.4177	0.8904	0.0218	0.023	0.0223	0.0208	0.0217
0.0	0.0	0.0	-2746.5194	-3462.5115	NaN	NaN	0.5577	0.8905	0.0218	0.023	0.0223	0.0207	0.0218
0.0	0.0	0.0	-2390.5194	-2446.5115	NaN	NaN	0.5058	0.8911	0.0216	0.0228	0.0222	0.0206	0.0217
0.0	0.0	0.0	-2513.5194	3127.4885	NaN	NaN	1.3	0.8909	0.0216	0.0228	0.0221	0.0207	0.0219
0.0	0.0	0.0	-3260.5194	-3486.5115	NaN	NaN	0.5167	0.8919	0.0212	0.0224	0.022	0.0207	0.0218
0.0	0.0	0.0	-4806.5194	-2689.5115	NaN	NaN	0.3588	0.8903	0.0219	0.0226	0.0221	0.021	0.022
0.0	0.0	0.0	-2469.5194	1990.4885	NaN	NaN	-0.3	0.8903	0.0221	0.0226	0.0219	0.0211	0.0221
0.0	0.0	0.0	-3053.5194	-1212.5115	NaN	NaN	0.2842	0.8905	0.022	0.0225	0.0218	0.0211	0.0221
0.0	0.0	0.0	-4553.5194	-654.5115	NaN	NaN	0.1257	0.8908	0.0219	0.0224	0.0217	0.0212	0.0219
0.0	0.0	0.0	-1754.5194	1857.4885	NaN	NaN	1.3	0.8916	0.0218	0.0222	0.0216	0.0213	0.0215
0.0	0.0	0.0	-4395.5194	630.4885	NaN	NaN	-0.1675	0.8918	0.0218	0.0222	0.0216	0.0214	0.0213
0.0	0.0	0.0	-3590.5194	-2575.5115	NaN	NaN	0.4177	0.8918	0.0217	0.0223	0.0217	0.0214	0.021
0.0	0.0	0.0	-3766.5194	-28.5115	NaN	NaN	0.0075	0.8926	0.0217	0.0222	0.0217	0.0212	0.0206
0.0	0.0	0.0	-4152.5194	-3927.5115	NaN	NaN	0.4861	0.8936	0.0214	0.022	0.0218	0.0208	0.0204
0.0	0.0	0.0	-5011.5194	-3961.5115	NaN	NaN	0.4415	0.895	0.021	0.0213	0.0219	0.0205	0.0203
0.0	0.0	0.0	-2942.5194	-2066.5115	NaN	NaN	0.4126	0.8955	0.0209	0.0209	0.022	0.0205	0.0202
0.0	0.0	0.0	-3696.5194	-1006.5115	NaN	NaN	0.214	0.8955	0.0208	0.0208	0.022	0.0206	0.0202
0.0	0.0	0.0	-3211.5194	-128.5115	NaN	NaN	0.0385	0.8942	0.021	0.0211	0.0223	0.021	0.0205
0.0	0.0	0.0	-4034.5194	31.4885	NaN	NaN	-0.0079	0.8946	0.021	0.0211	0.0221	0.0209	0.0203
0.0	0.0	0.0	-4942.5194	-1414.5115	NaN	NaN	0.2225	0.8839	0.0229	0.0231	0.0239	0.0233	0.0229
0.0	0.0	0.0	-3966.5194	-2204.5115	NaN	NaN	0.3572	0.9051	0.0185	0.0189	0.0204	0.0195	0.0177
