# Supplementary material for: DeepFRET, a software for rapid and automated single-molecule FRET data classification using deep learning
Source: eLife. 2020 Nov 3;9:e60404. doi: 10.7554/eLife.60404 (PMC7609065; doi:10.7554/eLife.60404)
Supplement: Figure 4—source data 1. [file elife-60404-fig4-data1.zip › Figure 4-source data 1/Fig_S4a/Traces/traces_all_n294/Traces_Fig2d_4mMAc_mov2_combined_tif_pair16.txt]

Exported by DeepFRET
Date: 2020-08-26, 18:13
Video filename: None
FRET pair #16
Bleaches at 338
D-Dexc-bg	A-Dexc-bg	A-Aexc-bg	D-Dexc-rw	A-Dexc-rw	A-Aexc-rw	S	E	p_bleached	p_aggregated	p_noisy	p_scrambled	p_static	p_dynamic
0.0	0.0	0.0	64331.5884	12081.0861	NaN	NaN	0.1581	0.0392	0.8318	0.0255	0.0417	0.0309	0.0309
0.0	0.0	0.0	61000.5884	12663.0861	NaN	NaN	0.1719	0.0314	0.8497	0.0236	0.0373	0.0283	0.0297
0.0	0.0	0.0	70887.5884	14623.0861	NaN	NaN	0.171	0.0288	0.865	0.0213	0.0325	0.0254	0.0269
0.0	0.0	0.0	62790.5884	13545.0861	NaN	NaN	0.1774	0.0283	0.8669	0.0211	0.032	0.0247	0.0271
0.0	0.0	0.0	57249.5884	10013.0861	NaN	NaN	0.1489	0.0275	0.8707	0.0209	0.0306	0.0235	0.0269
0.0	0.0	0.0	62316.5884	18024.0861	NaN	NaN	0.2243	0.0273	0.8709	0.0208	0.0303	0.0232	0.0275
0.0	0.0	0.0	59745.5884	13917.0861	NaN	NaN	0.1889	0.0271	0.8711	0.0209	0.03	0.0232	0.0278
0.0	0.0	0.0	59497.5884	13453.0861	NaN	NaN	0.1844	0.0272	0.8712	0.021	0.0298	0.0231	0.0278
0.0	0.0	0.0	65873.5884	10513.0861	NaN	NaN	0.1376	0.0271	0.8711	0.0211	0.0297	0.0231	0.028
0.0	0.0	0.0	63657.5884	10361.0861	NaN	NaN	0.14	0.0271	0.8717	0.0212	0.0293	0.0228	0.0279
0.0	0.0	0.0	62723.5884	11110.0861	NaN	NaN	0.1505	0.0274	0.8715	0.0213	0.0293	0.0226	0.0278
0.0	0.0	0.0	66677.5884	14874.0861	NaN	NaN	0.1824	0.0276	0.8712	0.0214	0.0293	0.0226	0.0279
0.0	0.0	0.0	66417.5884	12406.0861	NaN	NaN	0.1574	0.0276	0.8719	0.0214	0.029	0.0225	0.0276
0.0	0.0	0.0	64940.5884	13598.0861	NaN	NaN	0.1731	0.0275	0.8731	0.0213	0.0286	0.0223	0.0273
0.0	0.0	0.0	62755.5884	12280.0861	NaN	NaN	0.1637	0.0272	0.8744	0.0211	0.0282	0.0221	0.027
0.0	0.0	0.0	62115.5884	14438.0861	NaN	NaN	0.1886	0.027	0.8758	0.0212	0.0278	0.0217	0.0266
0.0	0.0	0.0	66741.5884	8721.0861	NaN	NaN	0.1156	0.028	0.8744	0.022	0.028	0.0213	0.0264
0.0	0.0	0.0	62417.5884	11474.0861	NaN	NaN	0.1553	0.0266	0.876	0.0217	0.0276	0.0215	0.0265
0.0	0.0	0.0	69958.5884	11870.0861	NaN	NaN	0.1451	0.0258	0.8779	0.0213	0.0272	0.0216	0.0262
0.0	0.0	0.0	57879.5884	16147.0861	NaN	NaN	0.2181	0.0255	0.8785	0.021	0.0271	0.0218	0.0262
0.0	0.0	0.0	65311.5884	12783.0861	NaN	NaN	0.1637	0.0254	0.8786	0.0209	0.0271	0.0219	0.0261
0.0	0.0	0.0	58679.5884	11706.0861	NaN	NaN	0.1663	0.0256	0.8777	0.0211	0.0272	0.0221	0.0263
0.0	0.0	0.0	57807.5884	14102.0861	NaN	NaN	0.1961	0.0254	0.8785	0.0211	0.0268	0.0219	0.0263
0.0	0.0	0.0	61265.5884	7135.0861	NaN	NaN	0.1043	0.0254	0.8786	0.0211	0.0268	0.0218	0.0263
0.0	0.0	0.0	59321.5884	10892.0861	NaN	NaN	0.1551	0.0253	0.879	0.0211	0.0265	0.0217	0.0263
0.0	0.0	0.0	61528.5884	12933.0861	NaN	NaN	0.1737	0.0253	0.8792	0.0211	0.0264	0.0217	0.0263
0.0	0.0	0.0	60860.5884	6718.0861	NaN	NaN	0.0994	0.0252	0.8794	0.0211	0.0264	0.0217	0.0262
0.0	0.0	0.0	62078.5884	12850.0861	NaN	NaN	0.1715	0.0251	0.8796	0.0211	0.0264	0.0217	0.0261
0.0	0.0	0.0	65086.5884	10246.0861	NaN	NaN	0.136	0.025	0.8799	0.021	0.0264	0.0217	0.026
0.0	0.0	0.0	54411.5884	11161.0861	NaN	NaN	0.1702	0.025	0.8804	0.021	0.0263	0.0215	0.0258
0.0	0.0	0.0	61665.5884	8881.0861	NaN	NaN	0.1259	0.0249	0.8809	0.0209	0.0263	0.0215	0.0256
0.0	0.0	0.0	59315.5884	15645.0861	NaN	NaN	0.2087	0.0248	0.8813	0.0208	0.0263	0.0214	0.0254
0.0	0.0	0.0	58387.5884	12358.0861	NaN	NaN	0.1747	0.0247	0.8823	0.0208	0.0261	0.0211	0.0251
0.0	0.0	0.0	64658.5884	9162.0861	NaN	NaN	0.1241	0.0247	0.8816	0.0209	0.0261	0.0214	0.0253
0.0	0.0	0.0	58706.5884	14537.0861	NaN	NaN	0.1985	0.0246	0.8817	0.021	0.0261	0.0213	0.0252
0.0	0.0	0.0	69591.5884	7578.0861	NaN	NaN	0.0982	0.0246	0.8818	0.021	0.0261	0.0213	0.0252
0.0	0.0	0.0	61609.5884	13646.0861	NaN	NaN	0.1813	0.0246	0.8817	0.021	0.0262	0.0213	0.0251
0.0	0.0	0.0	60064.5884	11420.0861	NaN	NaN	0.1598	0.0246	0.8818	0.0211	0.0262	0.0213	0.0251
0.0	0.0	0.0	60418.5884	13134.0861	NaN	NaN	0.1786	0.0246	0.8816	0.0211	0.0262	0.0212	0.0252
0.0	0.0	0.0	55279.5884	12104.0861	NaN	NaN	0.1796	0.0246	0.8816	0.0211	0.0262	0.0212	0.0252
0.0	0.0	0.0	65844.5884	10585.0861	NaN	NaN	0.1385	0.0245	0.8817	0.0211	0.0262	0.0212	0.0253
0.0	0.0	0.0	58888.5884	13502.0861	NaN	NaN	0.1865	0.0245	0.8818	0.0211	0.0262	0.0212	0.0253
0.0	0.0	0.0	56161.5884	8112.0861	NaN	NaN	0.1262	0.0245	0.8819	0.0211	0.0262	0.0211	0.0252
0.0	0.0	0.0	70048.5884	8933.0861	NaN	NaN	0.1131	0.0245	0.8819	0.021	0.0262	0.021	0.0252
0.0	0.0	0.0	73519.5884	13661.0861	NaN	NaN	0.1567	0.0245	0.8816	0.0211	0.0263	0.0211	0.0253
0.0	0.0	0.0	73174.5884	12662.0861	NaN	NaN	0.1475	0.0245	0.881	0.0213	0.0265	0.0212	0.0255
0.0	0.0	0.0	67743.5884	12460.0861	NaN	NaN	0.1554	0.0244	0.8809	0.0213	0.0263	0.0212	0.0259
0.0	0.0	0.0	55750.5884	9599.0861	NaN	NaN	0.1469	0.0243	0.8815	0.0211	0.0259	0.021	0.0262
0.0	0.0	0.0	33466.5884	8078.0861	NaN	NaN	0.1944	0.024	0.8846	0.0206	0.0249	0.02	0.0259
0.0	0.0	0.0	32064.5884	9284.0861	NaN	NaN	0.2245	0.0245	0.8868	0.0202	0.0242	0.0191	0.0252
0.0	0.0	0.0	32799.5884	7203.0861	NaN	NaN	0.1801	0.0246	0.8874	0.0201	0.024	0.0189	0.025
0.0	0.0	0.0	31464.5884	2047.0861	NaN	NaN	0.0611	0.0239	0.888	0.0201	0.0239	0.0189	0.0251
0.0	0.0	0.0	32966.5884	6268.0861	NaN	NaN	0.1598	0.0234	0.8883	0.0201	0.0238	0.0192	0.0253
0.0	0.0	0.0	35645.5884	8732.0861	NaN	NaN	0.1968	0.0232	0.8882	0.0202	0.0238	0.0193	0.0254
0.0	0.0	0.0	26903.5884	8669.0861	NaN	NaN	0.2437	0.0232	0.8881	0.0202	0.0237	0.0194	0.0254
0.0	0.0	0.0	33573.5884	6677.0861	NaN	NaN	0.1659	0.0233	0.8882	0.0203	0.0237	0.0193	0.0253
0.0	0.0	0.0	33982.5884	8634.0861	NaN	NaN	0.2026	0.0234	0.8875	0.0204	0.0238	0.0195	0.0254
0.0	0.0	0.0	34342.5884	7949.0861	NaN	NaN	0.188	0.0235	0.887	0.0205	0.0239	0.0196	0.0254
0.0	0.0	0.0	28833.5884	7325.0861	NaN	NaN	0.2026	0.0238	0.8865	0.0206	0.024	0.0197	0.0255
0.0	0.0	0.0	32268.5884	6507.0861	NaN	NaN	0.1678	0.0239	0.8861	0.0207	0.024	0.0198	0.0255
0.0	0.0	0.0	29037.5884	6335.0861	NaN	NaN	0.1791	0.0241	0.8859	0.0207	0.0241	0.0198	0.0254
0.0	0.0	0.0	31869.5884	9709.0861	NaN	NaN	0.2335	0.0243	0.8856	0.0207	0.0242	0.0199	0.0254
0.0	0.0	0.0	29697.5884	8646.0861	NaN	NaN	0.2255	0.0246	0.8851	0.0207	0.0243	0.0199	0.0254
0.0	0.0	0.0	28747.5884	4992.0861	NaN	NaN	0.148	0.0249	0.8847	0.0208	0.0243	0.02	0.0253
0.0	0.0	0.0	35501.5884	7421.0861	NaN	NaN	0.1729	0.025	0.8842	0.0209	0.0244	0.02	0.0254
0.0	0.0	0.0	35994.5884	7494.0861	NaN	NaN	0.1723	0.0251	0.8842	0.0209	0.0243	0.0201	0.0254
0.0	0.0	0.0	34739.5884	6624.0861	NaN	NaN	0.1601	0.0254	0.884	0.0209	0.0244	0.0201	0.0253
0.0	0.0	0.0	30740.5884	9187.0861	NaN	NaN	0.2301	0.0254	0.8837	0.021	0.0244	0.0202	0.0254
0.0	0.0	0.0	30959.5884	6455.0861	NaN	NaN	0.1725	0.0252	0.8838	0.021	0.0244	0.0202	0.0254
0.0	0.0	0.0	30307.5884	7903.0861	NaN	NaN	0.2068	0.0251	0.8838	0.021	0.0243	0.0203	0.0254
0.0	0.0	0.0	32784.5884	8224.0861	NaN	NaN	0.2005	0.0251	0.884	0.021	0.0243	0.0203	0.0254
0.0	0.0	0.0	35039.5884	9098.0861	NaN	NaN	0.2061	0.0249	0.8844	0.021	0.0242	0.0202	0.0253
0.0	0.0	0.0	28934.5884	10772.0861	NaN	NaN	0.2713	0.0247	0.8847	0.0209	0.0242	0.0201	0.0253
0.0	0.0	0.0	34140.5884	7970.0861	NaN	NaN	0.1893	0.0246	0.8851	0.0209	0.0242	0.02	0.0252
0.0	0.0	0.0	32038.5884	6387.0861	NaN	NaN	0.1662	0.0244	0.8853	0.0209	0.0243	0.02	0.0252
0.0	0.0	0.0	29902.5884	5861.0861	NaN	NaN	0.1639	0.0245	0.8853	0.0209	0.0243	0.02	0.0251
0.0	0.0	0.0	27452.5884	6151.0861	NaN	NaN	0.183	0.0246	0.8851	0.021	0.0244	0.0199	0.025
0.0	0.0	0.0	32013.5884	9230.0861	NaN	NaN	0.2238	0.0247	0.885	0.021	0.0244	0.0199	0.025
0.0	0.0	0.0	28632.5884	4905.0861	NaN	NaN	0.1463	0.0247	0.8849	0.0211	0.0245	0.0199	0.025
0.0	0.0	0.0	27915.5884	10945.0861	NaN	NaN	0.2816	0.0247	0.8849	0.0211	0.0245	0.0199	0.025
0.0	0.0	0.0	28835.5884	5513.0861	NaN	NaN	0.1605	0.0246	0.8848	0.0212	0.0246	0.0199	0.025
0.0	0.0	0.0	27889.5884	7459.0861	NaN	NaN	0.211	0.0246	0.8849	0.0212	0.0246	0.0198	0.025
0.0	0.0	0.0	28609.5884	6702.0861	NaN	NaN	0.1898	0.0246	0.8848	0.0212	0.0246	0.0198	0.025
0.0	0.0	0.0	30950.5884	6612.0861	NaN	NaN	0.176	0.0246	0.8846	0.0213	0.0247	0.0199	0.025
0.0	0.0	0.0	29638.5884	9574.0861	NaN	NaN	0.2442	0.0246	0.8844	0.0214	0.0247	0.02	0.025
0.0	0.0	0.0	26451.5884	5115.0861	NaN	NaN	0.162	0.0247	0.8842	0.0214	0.0247	0.02	0.025
0.0	0.0	0.0	29061.5884	7327.0861	NaN	NaN	0.2014	0.0248	0.884	0.0214	0.0247	0.02	0.025
0.0	0.0	0.0	30059.5884	6818.0861	NaN	NaN	0.1849	0.0249	0.8836	0.0215	0.0248	0.0201	0.0251
0.0	0.0	0.0	30416.5884	6460.0861	NaN	NaN	0.1752	0.025	0.8833	0.0216	0.0248	0.0202	0.0251
0.0	0.0	0.0	25818.5884	6640.0861	NaN	NaN	0.2046	0.0251	0.8829	0.0216	0.0249	0.0202	0.0251
0.0	0.0	0.0	31113.5884	8494.0861	NaN	NaN	0.2145	0.0253	0.8824	0.0217	0.0251	0.0204	0.0251
0.0	0.0	0.0	28321.5884	6469.0861	NaN	NaN	0.1859	0.0255	0.8822	0.0217	0.0251	0.0205	0.025
0.0	0.0	0.0	30694.5884	5069.0861	NaN	NaN	0.1417	0.0258	0.8816	0.0217	0.0253	0.0207	0.025
0.0	0.0	0.0	24874.5884	7882.0861	NaN	NaN	0.2406	0.0262	0.8806	0.0218	0.0255	0.0209	0.025
0.0	0.0	0.0	30263.5884	7411.0861	NaN	NaN	0.1967	0.0264	0.8804	0.0218	0.0255	0.021	0.0249
0.0	0.0	0.0	30486.5884	8342.0861	NaN	NaN	0.2148	0.0266	0.8802	0.0218	0.0255	0.0211	0.0248
0.0	0.0	0.0	28169.5884	7013.0861	NaN	NaN	0.1993	0.0268	0.8799	0.0219	0.0255	0.0212	0.0247
0.0	0.0	0.0	28099.5884	8920.0861	NaN	NaN	0.241	0.027	0.8797	0.0219	0.0255	0.0213	0.0246
0.0	0.0	0.0	28691.5884	5033.0861	NaN	NaN	0.1492	0.0271	0.88	0.0219	0.0254	0.0212	0.0243
0.0	0.0	0.0	28013.5884	9293.0861	NaN	NaN	0.2491	0.0272	0.88	0.0219	0.0254	0.0212	0.0243
0.0	0.0	0.0	27322.5884	6390.0861	NaN	NaN	0.1895	0.0274	0.8798	0.0219	0.0253	0.0213	0.0242
0.0	0.0	0.0	28861.5884	7527.0861	NaN	NaN	0.2069	0.0276	0.8799	0.0219	0.0252	0.0213	0.024
0.0	0.0	0.0	28937.5884	2249.0861	NaN	NaN	0.0721	0.0278	0.88	0.0218	0.0251	0.0213	0.0239
0.0	0.0	0.0	29507.5884	5070.0861	NaN	NaN	0.1466	0.0281	0.8798	0.0218	0.0251	0.0213	0.0239
0.0	0.0	0.0	27902.5884	7186.0861	NaN	NaN	0.2048	0.0283	0.8796	0.0218	0.0251	0.0214	0.0238
0.0	0.0	0.0	32082.5884	6745.0861	NaN	NaN	0.1737	0.0285	0.8795	0.0218	0.025	0.0214	0.0238
0.0	0.0	0.0	29374.5884	8455.0861	NaN	NaN	0.2235	0.0287	0.8793	0.0217	0.025	0.0214	0.0239
0.0	0.0	0.0	29729.5884	6263.0861	NaN	NaN	0.174	0.0288	0.8792	0.0216	0.025	0.0215	0.024
0.0	0.0	0.0	31413.5884	4792.0861	NaN	NaN	0.1324	0.0289	0.8792	0.0215	0.0249	0.0214	0.024
0.0	0.0	0.0	35688.5884	5799.0861	NaN	NaN	0.1398	0.0291	0.8791	0.0215	0.0249	0.0215	0.024
0.0	0.0	0.0	31302.5884	5554.0861	NaN	NaN	0.1507	0.0294	0.8788	0.0214	0.0249	0.0215	0.024
0.0	0.0	0.0	26316.5884	4525.0861	NaN	NaN	0.1467	0.0298	0.8786	0.0213	0.0249	0.0214	0.024
0.0	0.0	0.0	28533.5884	6853.0861	NaN	NaN	0.1937	0.0298	0.878	0.0214	0.0251	0.0216	0.0242
0.0	0.0	0.0	29083.5884	3968.0861	NaN	NaN	0.1201	0.0301	0.8779	0.0213	0.025	0.0216	0.0241
0.0	0.0	0.0	29389.5884	4371.0861	NaN	NaN	0.1295	0.0305	0.8778	0.0212	0.025	0.0215	0.024
0.0	0.0	0.0	28469.5884	4160.0861	NaN	NaN	0.1275	0.0306	0.8773	0.0212	0.0251	0.0216	0.0241
0.0	0.0	0.0	26017.5884	9243.0861	NaN	NaN	0.2621	0.0307	0.8772	0.0212	0.0251	0.0216	0.0241
0.0	0.0	0.0	27044.5884	8041.0861	NaN	NaN	0.2292	0.0307	0.8774	0.0212	0.025	0.0216	0.024
0.0	0.0	0.0	27460.5884	8829.0861	NaN	NaN	0.2433	0.0308	0.8774	0.0212	0.025	0.0216	0.024
0.0	0.0	0.0	26835.5884	6348.0861	NaN	NaN	0.1913	0.031	0.8774	0.0212	0.0249	0.0215	0.024
0.0	0.0	0.0	29531.5884	5364.0861	NaN	NaN	0.1537	0.0311	0.8775	0.0211	0.0249	0.0215	0.0239
0.0	0.0	0.0	29365.5884	6809.0861	NaN	NaN	0.1882	0.0312	0.8775	0.0211	0.0248	0.0215	0.0239
0.0	0.0	0.0	31198.5884	5184.0861	NaN	NaN	0.1425	0.0311	0.8775	0.0211	0.0248	0.0215	0.024
0.0	0.0	0.0	28196.5884	6783.0861	NaN	NaN	0.1939	0.0309	0.8773	0.0212	0.0248	0.0216	0.0241
0.0	0.0	0.0	29119.5884	7991.0861	NaN	NaN	0.2153	0.0308	0.8778	0.0212	0.0247	0.0215	0.024
0.0	0.0	0.0	28752.5884	5900.0861	NaN	NaN	0.1703	0.0306	0.8778	0.0212	0.0247	0.0216	0.0241
0.0	0.0	0.0	31659.5884	5562.0861	NaN	NaN	0.1494	0.0303	0.8779	0.0212	0.0246	0.0217	0.0242
0.0	0.0	0.0	31462.5884	12696.0861	NaN	NaN	0.2875	0.0301	0.8778	0.0213	0.0247	0.0218	0.0243
0.0	0.0	0.0	31267.5884	7759.0861	NaN	NaN	0.1988	0.0301	0.8782	0.0212	0.0245	0.0218	0.0241
0.0	0.0	0.0	25859.5884	4023.0861	NaN	NaN	0.1346	0.0304	0.878	0.0211	0.0245	0.0218	0.0242
0.0	0.0	0.0	30649.5884	10236.0861	NaN	NaN	0.2504	0.0302	0.8778	0.0212	0.0245	0.0219	0.0243
0.0	0.0	0.0	33635.5884	5791.0861	NaN	NaN	0.1469	0.0302	0.8778	0.0213	0.0245	0.022	0.0242
0.0	0.0	0.0	27727.5884	5317.0861	NaN	NaN	0.1609	0.0304	0.8781	0.0212	0.0243	0.0219	0.024
0.0	0.0	0.0	27727.5884	7407.0861	NaN	NaN	0.2108	0.03	0.8772	0.0216	0.0246	0.0222	0.0245
0.0	0.0	0.0	23725.5884	10328.0861	NaN	NaN	0.3033	0.0297	0.8775	0.0216	0.0246	0.0222	0.0244
0.0	0.0	0.0	28210.5884	8518.0861	NaN	NaN	0.2319	0.0295	0.8778	0.0217	0.0246	0.0221	0.0243
0.0	0.0	0.0	30335.5884	6472.0861	NaN	NaN	0.1758	0.0294	0.8773	0.0218	0.0247	0.0222	0.0245
0.0	0.0	0.0	27282.5884	7881.0861	NaN	NaN	0.2241	0.0294	0.8771	0.0218	0.0248	0.0224	0.0245
0.0	0.0	0.0	32095.5884	6936.0861	NaN	NaN	0.1777	0.0294	0.8766	0.0219	0.0249	0.0225	0.0247
0.0	0.0	0.0	29566.5884	8309.0861	NaN	NaN	0.2194	0.0293	0.8769	0.0219	0.0248	0.0224	0.0246
0.0	0.0	0.0	27127.5884	5450.0861	NaN	NaN	0.1673	0.0294	0.8767	0.0219	0.0249	0.0224	0.0247
0.0	0.0	0.0	29655.5884	9138.0861	NaN	NaN	0.2356	0.0292	0.8762	0.0221	0.0251	0.0226	0.0249
0.0	0.0	0.0	28615.5884	8986.0861	NaN	NaN	0.239	0.0291	0.876	0.0221	0.0251	0.0227	0.025
0.0	0.0	0.0	31965.5884	4924.0861	NaN	NaN	0.1335	0.029	0.8756	0.0222	0.0252	0.0228	0.0252
0.0	0.0	0.0	27748.5884	9470.0861	NaN	NaN	0.2544	0.029	0.8756	0.0222	0.0252	0.0228	0.0253
0.0	0.0	0.0	27423.5884	5075.0861	NaN	NaN	0.1562	0.029	0.8754	0.0222	0.0252	0.0228	0.0254
0.0	0.0	0.0	31681.5884	10339.0861	NaN	NaN	0.246	0.0288	0.8753	0.0222	0.0253	0.0229	0.0255
0.0	0.0	0.0	28453.5884	6821.0861	NaN	NaN	0.1934	0.0287	0.8759	0.022	0.0252	0.0228	0.0254
0.0	0.0	0.0	30003.5884	8160.0861	NaN	NaN	0.2138	0.0286	0.8761	0.022	0.0251	0.0227	0.0255
0.0	0.0	0.0	29737.5884	5336.0861	NaN	NaN	0.1521	0.0285	0.8764	0.022	0.025	0.0226	0.0255
0.0	0.0	0.0	23622.5884	5468.0861	NaN	NaN	0.188	0.0283	0.8768	0.0219	0.025	0.0225	0.0255
0.0	0.0	0.0	33466.5884	5590.0861	NaN	NaN	0.1431	0.028	0.8773	0.0219	0.0249	0.0224	0.0255
0.0	0.0	0.0	29232.5884	4719.0861	NaN	NaN	0.139	0.0279	0.8774	0.0218	0.0249	0.0224	0.0256
0.0	0.0	0.0	28775.5884	9472.0861	NaN	NaN	0.2477	0.0277	0.8782	0.0217	0.0247	0.0223	0.0254
0.0	0.0	0.0	28021.5884	7668.0861	NaN	NaN	0.2149	0.0276	0.8773	0.0218	0.0251	0.0224	0.0257
0.0	0.0	0.0	26175.5884	14042.0861	NaN	NaN	0.3492	0.0274	0.8778	0.0217	0.025	0.0224	0.0257
0.0	0.0	0.0	27402.5884	4372.0861	NaN	NaN	0.1376	0.0274	0.8788	0.0214	0.0247	0.0222	0.0255
0.0	0.0	0.0	31340.5884	6661.0861	NaN	NaN	0.1753	0.0274	0.8791	0.0214	0.0246	0.0222	0.0255
0.0	0.0	0.0	27263.5884	7625.0861	NaN	NaN	0.2186	0.0273	0.879	0.0213	0.0246	0.0222	0.0255
0.0	0.0	0.0	25375.5884	10110.0861	NaN	NaN	0.2849	0.0272	0.8795	0.0212	0.0244	0.0221	0.0255
0.0	0.0	0.0	29258.5884	4602.0861	NaN	NaN	0.1359	0.0271	0.8802	0.0211	0.0242	0.022	0.0254
0.0	0.0	0.0	27247.5884	5348.0861	NaN	NaN	0.1641	0.0271	0.8801	0.0211	0.0242	0.0221	0.0254
0.0	0.0	0.0	23492.5884	5053.0861	NaN	NaN	0.177	0.027	0.8805	0.021	0.0242	0.022	0.0253
0.0	0.0	0.0	26196.5884	9419.0861	NaN	NaN	0.2645	0.0269	0.8802	0.0211	0.0243	0.0221	0.0254
0.0	0.0	0.0	28348.5884	6719.0861	NaN	NaN	0.1916	0.0269	0.8811	0.0208	0.0241	0.0219	0.0251
0.0	0.0	0.0	30524.5884	6780.0861	NaN	NaN	0.1817	0.0273	0.8814	0.0208	0.024	0.0216	0.0249
0.0	0.0	0.0	30581.5884	5591.0861	NaN	NaN	0.1546	0.0276	0.8815	0.0208	0.0239	0.0215	0.0248
0.0	0.0	0.0	28314.5884	10244.0861	NaN	NaN	0.2657	0.0278	0.8814	0.0208	0.024	0.0214	0.0247
0.0	0.0	0.0	31523.5884	7256.0861	NaN	NaN	0.1871	0.0281	0.8811	0.0209	0.024	0.0214	0.0245
0.0	0.0	0.0	27468.5884	8054.0861	NaN	NaN	0.2267	0.0288	0.8811	0.0208	0.0238	0.0212	0.0243
0.0	0.0	0.0	26675.5884	5460.0861	NaN	NaN	0.1699	0.0296	0.8809	0.0208	0.0237	0.0211	0.024
0.0	0.0	0.0	27473.5884	4953.0861	NaN	NaN	0.1527	0.0298	0.88	0.021	0.0239	0.0212	0.0242
0.0	0.0	0.0	25248.5884	9897.0861	NaN	NaN	0.2816	0.0304	0.8799	0.0209	0.0237	0.021	0.024
0.0	0.0	0.0	31497.5884	8244.0861	NaN	NaN	0.2074	0.0309	0.8795	0.021	0.0238	0.021	0.0239
0.0	0.0	0.0	28787.5884	6749.0861	NaN	NaN	0.1899	0.0315	0.879	0.0209	0.0238	0.0209	0.0239
0.0	0.0	0.0	22288.5884	8063.0861	NaN	NaN	0.2657	0.0324	0.8787	0.0209	0.0236	0.0207	0.0237
0.0	0.0	0.0	32478.5884	7326.0861	NaN	NaN	0.1841	0.0328	0.8782	0.0209	0.0236	0.0207	0.0237
0.0	0.0	0.0	30884.5884	5024.0861	NaN	NaN	0.1399	0.0331	0.8778	0.0209	0.0237	0.0207	0.0237
0.0	0.0	0.0	29631.5884	9900.0861	NaN	NaN	0.2504	0.0337	0.8774	0.0209	0.0237	0.0207	0.0237
0.0	0.0	0.0	31031.5884	5117.0861	NaN	NaN	0.1416	0.0343	0.8767	0.0209	0.0237	0.0207	0.0238
0.0	0.0	0.0	30963.5884	3914.0861	NaN	NaN	0.1122	0.0346	0.8761	0.021	0.0238	0.0207	0.0239
0.0	0.0	0.0	30030.5884	6760.0861	NaN	NaN	0.1837	0.0349	0.8754	0.021	0.0239	0.0208	0.024
0.0	0.0	0.0	31492.5884	7851.0861	NaN	NaN	0.1996	0.0357	0.8744	0.021	0.0239	0.0209	0.024
0.0	0.0	0.0	29244.5884	6519.0861	NaN	NaN	0.1823	0.0361	0.8736	0.0211	0.0241	0.021	0.0241
0.0	0.0	0.0	25182.5884	8801.0861	NaN	NaN	0.259	0.0358	0.8731	0.0212	0.0244	0.0212	0.0244
0.0	0.0	0.0	24293.5884	7740.0861	NaN	NaN	0.2416	0.0356	0.8729	0.0212	0.0244	0.0213	0.0245
0.0	0.0	0.0	28495.5884	5630.0861	NaN	NaN	0.165	0.0349	0.8728	0.0213	0.0247	0.0215	0.0248
0.0	0.0	0.0	25626.5884	5990.0861	NaN	NaN	0.1895	0.0343	0.873	0.0213	0.0249	0.0216	0.0249
0.0	0.0	0.0	25732.5884	5029.0861	NaN	NaN	0.1635	0.0336	0.8729	0.0213	0.0251	0.0219	0.0252
0.0	0.0	0.0	29039.5884	8741.0861	NaN	NaN	0.2314	0.0326	0.8729	0.0213	0.0255	0.0222	0.0255
0.0	0.0	0.0	27707.5884	4279.0861	NaN	NaN	0.1338	0.0325	0.8724	0.0213	0.0257	0.0224	0.0257
0.0	0.0	0.0	26291.5884	5977.0861	NaN	NaN	0.1852	0.0322	0.8716	0.0213	0.0261	0.0227	0.026
0.0	0.0	0.0	29931.5884	6037.0861	NaN	NaN	0.1678	0.0312	0.871	0.0215	0.0267	0.0232	0.0265
0.0	0.0	0.0	26619.5884	8342.0861	NaN	NaN	0.2386	0.0308	0.8706	0.0216	0.027	0.0235	0.0265
0.0	0.0	0.0	31046.5884	8534.0861	NaN	NaN	0.2156	0.0308	0.8696	0.0218	0.0274	0.0238	0.0266
0.0	0.0	0.0	24976.5884	6227.0861	NaN	NaN	0.1996	0.0311	0.868	0.0221	0.0279	0.0242	0.0267
0.0	0.0	0.0	28750.5884	7738.0861	NaN	NaN	0.2121	0.0318	0.8665	0.0225	0.0281	0.0246	0.0265
0.0	0.0	0.0	31124.5884	7731.0861	NaN	NaN	0.199	0.0322	0.8641	0.0231	0.0286	0.0252	0.0267
0.0	0.0	0.0	27730.5884	7892.0861	NaN	NaN	0.2215	0.0335	0.8619	0.0236	0.0288	0.0258	0.0264
0.0	0.0	0.0	26178.5884	7807.0861	NaN	NaN	0.2297	0.0352	0.8587	0.0243	0.029	0.0265	0.0263
0.0	0.0	0.0	26514.5884	7226.0861	NaN	NaN	0.2142	0.0363	0.8553	0.0252	0.0293	0.0276	0.0263
0.0	0.0	0.0	26006.5884	7033.0861	NaN	NaN	0.2129	0.0378	0.8521	0.026	0.0293	0.0285	0.0262
0.0	0.0	0.0	25945.5884	9362.0861	NaN	NaN	0.2652	0.04	0.8485	0.0268	0.0292	0.0294	0.0261
0.0	0.0	0.0	27999.5884	5178.0861	NaN	NaN	0.1561	0.0417	0.8444	0.0278	0.0292	0.0306	0.0262
0.0	0.0	0.0	25911.5884	7643.0861	NaN	NaN	0.2278	0.0434	0.841	0.0287	0.0289	0.0316	0.0264
0.0	0.0	0.0	27025.5884	10540.0861	NaN	NaN	0.2806	0.0448	0.8378	0.0296	0.0287	0.0326	0.0266
0.0	0.0	0.0	30572.5884	4671.0861	NaN	NaN	0.1325	0.0465	0.8341	0.0306	0.0284	0.0336	0.0269
0.0	0.0	0.0	25753.5884	3694.0861	NaN	NaN	0.1254	0.0487	0.8305	0.0315	0.0279	0.0344	0.027
0.0	0.0	0.0	30462.5884	5665.0861	NaN	NaN	0.1568	0.049	0.8281	0.0326	0.0276	0.0353	0.0275
0.0	0.0	0.0	31238.5884	5787.0861	NaN	NaN	0.1563	0.0487	0.8265	0.0336	0.0274	0.036	0.0278
0.0	0.0	0.0	27714.5884	5643.0861	NaN	NaN	0.1692	0.0496	0.8245	0.0344	0.0271	0.0365	0.0279
0.0	0.0	0.0	28297.5884	5453.0861	NaN	NaN	0.1616	0.05	0.8225	0.0353	0.027	0.0372	0.0282
0.0	0.0	0.0	29681.5884	5829.0861	NaN	NaN	0.1642	0.0499	0.8215	0.036	0.0268	0.0375	0.0283
0.0	0.0	0.0	23590.5884	7224.0861	NaN	NaN	0.2344	0.0501	0.8209	0.0365	0.0267	0.0376	0.0282
0.0	0.0	0.0	28195.5884	10341.0861	NaN	NaN	0.2683	0.05	0.8211	0.0366	0.0266	0.0375	0.0282
0.0	0.0	0.0	29578.5884	5850.0861	NaN	NaN	0.1651	0.0503	0.8207	0.0368	0.0266	0.0374	0.0282
0.0	0.0	0.0	30835.5884	7498.0861	NaN	NaN	0.1956	0.0513	0.8205	0.0365	0.0265	0.037	0.0282
0.0	0.0	0.0	31717.5884	6577.0861	NaN	NaN	0.1717	0.051	0.8212	0.0363	0.0266	0.0368	0.0281
0.0	0.0	0.0	29064.5884	4686.0861	NaN	NaN	0.1388	0.0508	0.8228	0.0358	0.0263	0.0364	0.0279
0.0	0.0	0.0	29726.5884	6662.0861	NaN	NaN	0.1831	0.0501	0.8246	0.0353	0.0262	0.0361	0.0277
0.0	0.0	0.0	30446.5884	9164.0861	NaN	NaN	0.2314	0.049	0.8264	0.035	0.0261	0.036	0.0274
0.0	0.0	0.0	26760.5884	6373.0861	NaN	NaN	0.1923	0.05	0.827	0.0344	0.0257	0.0357	0.0272
0.0	0.0	0.0	26706.5884	6301.0861	NaN	NaN	0.1909	0.0498	0.8285	0.0339	0.0254	0.0355	0.027
0.0	0.0	0.0	33142.5884	7894.0861	NaN	NaN	0.1924	0.049	0.8301	0.0336	0.0253	0.0354	0.0267
0.0	0.0	0.0	28072.5884	7774.0861	NaN	NaN	0.2169	0.0498	0.8307	0.033	0.0249	0.0351	0.0264
0.0	0.0	0.0	32875.5884	7562.0861	NaN	NaN	0.187	0.05	0.8319	0.0325	0.0245	0.0348	0.0262
0.0	0.0	0.0	30127.5884	6918.0861	NaN	NaN	0.1867	0.0487	0.8334	0.0325	0.0245	0.0348	0.026
0.0	0.0	0.0	28793.5884	8961.0861	NaN	NaN	0.2374	0.0489	0.835	0.0319	0.0242	0.0344	0.0256
0.0	0.0	0.0	28907.5884	7263.0861	NaN	NaN	0.2008	0.0492	0.8357	0.0317	0.0239	0.0343	0.0253
0.0	0.0	0.0	29370.5884	2013.0861	NaN	NaN	0.0641	0.0494	0.8371	0.0312	0.0235	0.034	0.0249
0.0	0.0	0.0	34338.5884	7950.0861	NaN	NaN	0.188	0.0485	0.839	0.0309	0.0232	0.0337	0.0246
0.0	0.0	0.0	31826.5884	8890.0861	NaN	NaN	0.2183	0.0482	0.8408	0.0306	0.0229	0.0334	0.0241
0.0	0.0	0.0	31458.5884	4875.0861	NaN	NaN	0.1342	0.0484	0.8428	0.0301	0.0223	0.0328	0.0236
0.0	0.0	0.0	30982.5884	5126.0861	NaN	NaN	0.142	0.0468	0.846	0.0298	0.0219	0.0324	0.0231
0.0	0.0	0.0	30797.5884	7081.0861	NaN	NaN	0.1869	0.0452	0.8488	0.0296	0.0217	0.032	0.0226
0.0	0.0	0.0	28588.5884	4564.0861	NaN	NaN	0.1377	0.0449	0.8505	0.0294	0.0214	0.0316	0.0221
0.0	0.0	0.0	27368.5884	4430.0861	NaN	NaN	0.1393	0.045	0.8515	0.0292	0.0212	0.0314	0.0217
0.0	0.0	0.0	27669.5884	6881.0861	NaN	NaN	0.1992	0.0445	0.8525	0.0292	0.0211	0.0313	0.0213
0.0	0.0	0.0	29601.5884	6669.0861	NaN	NaN	0.1839	0.0444	0.8537	0.0289	0.0209	0.0311	0.021
0.0	0.0	0.0	29242.5884	8521.0861	NaN	NaN	0.2256	0.0434	0.8553	0.0288	0.0208	0.0309	0.0207
0.0	0.0	0.0	30548.5884	7064.0861	NaN	NaN	0.1878	0.0437	0.8554	0.0287	0.0208	0.031	0.0205
0.0	0.0	0.0	24601.5884	6321.0861	NaN	NaN	0.2044	0.0446	0.8546	0.0286	0.0208	0.0311	0.0203
0.0	0.0	0.0	31969.5884	4815.0861	NaN	NaN	0.1309	0.0448	0.8546	0.0285	0.0207	0.0311	0.0203
0.0	0.0	0.0	26105.5884	6335.0861	NaN	NaN	0.1953	0.0449	0.8541	0.0284	0.0209	0.0313	0.0203
0.0	0.0	0.0	29612.5884	8787.0861	NaN	NaN	0.2288	0.0462	0.8526	0.0283	0.021	0.0315	0.0204
0.0	0.0	0.0	27445.5884	4873.0861	NaN	NaN	0.1508	0.047	0.8514	0.0282	0.0212	0.0317	0.0206
0.0	0.0	0.0	28491.5884	5841.0861	NaN	NaN	0.1701	0.0483	0.8497	0.028	0.0214	0.0318	0.0208
0.0	0.0	0.0	30373.5884	10719.0861	NaN	NaN	0.2609	0.0492	0.8481	0.0279	0.0218	0.0319	0.0211
0.0	0.0	0.0	30320.5884	7862.0861	NaN	NaN	0.2059	0.0508	0.8457	0.0276	0.0224	0.032	0.0215
0.0	0.0	0.0	27772.5884	5871.0861	NaN	NaN	0.1745	0.0534	0.8421	0.0275	0.023	0.0323	0.0218
0.0	0.0	0.0	27048.5884	8195.0861	NaN	NaN	0.2325	0.0545	0.8409	0.0271	0.0234	0.0321	0.0221
0.0	0.0	0.0	32692.5884	5280.0861	NaN	NaN	0.139	0.0552	0.8398	0.0269	0.0238	0.032	0.0223
0.0	0.0	0.0	27779.5884	6816.0861	NaN	NaN	0.197	0.0576	0.8364	0.0266	0.0246	0.0321	0.0227
0.0	0.0	0.0	29233.5884	5820.0861	NaN	NaN	0.166	0.0606	0.8321	0.0266	0.0253	0.0324	0.023
0.0	0.0	0.0	30809.5884	2980.0861	NaN	NaN	0.0882	0.0632	0.8285	0.0267	0.0257	0.0327	0.0231
0.0	0.0	0.0	25544.5884	7541.0861	NaN	NaN	0.2279	0.0646	0.8273	0.0267	0.0258	0.0327	0.023
0.0	0.0	0.0	26032.5884	5532.0861	NaN	NaN	0.1753	0.0648	0.8277	0.0266	0.0256	0.0325	0.0228
0.0	0.0	0.0	27166.5884	9100.0861	NaN	NaN	0.2509	0.0641	0.8293	0.0263	0.0254	0.0324	0.0226
0.0	0.0	0.0	30944.5884	6224.0861	NaN	NaN	0.1675	0.0653	0.8277	0.0264	0.0256	0.0326	0.0224
0.0	0.0	0.0	29385.5884	7058.0861	NaN	NaN	0.1937	0.0672	0.8251	0.0265	0.0258	0.0331	0.0223
0.0	0.0	0.0	29194.5884	4422.0861	NaN	NaN	0.1315	0.0686	0.823	0.0267	0.0259	0.0334	0.0223
0.0	0.0	0.0	29449.5884	8286.0861	NaN	NaN	0.2196	0.07	0.8211	0.027	0.026	0.0337	0.0222
0.0	0.0	0.0	26312.5884	7560.0861	NaN	NaN	0.2232	0.0716	0.8184	0.0273	0.0262	0.0342	0.0223
0.0	0.0	0.0	31505.5884	9260.0861	NaN	NaN	0.2272	0.0724	0.8167	0.0275	0.0263	0.0347	0.0225
0.0	0.0	0.0	27093.5884	9470.0861	NaN	NaN	0.259	0.0731	0.8152	0.0276	0.0263	0.0351	0.0227
0.0	0.0	0.0	31421.5884	3881.0861	NaN	NaN	0.1099	0.0735	0.814	0.0278	0.0263	0.0356	0.0229
0.0	0.0	0.0	25968.5884	4167.0861	NaN	NaN	0.1383	0.0735	0.8137	0.0279	0.0261	0.0358	0.023
0.0	0.0	0.0	28321.5884	4542.0861	NaN	NaN	0.1382	0.0714	0.8162	0.0278	0.0256	0.0358	0.0231
0.0	0.0	0.0	30806.5884	3156.0861	NaN	NaN	0.0929	0.0694	0.8189	0.0276	0.0252	0.0357	0.0232
0.0	0.0	0.0	29159.5884	8551.0861	NaN	NaN	0.2268	0.067	0.8222	0.0274	0.0248	0.0354	0.0232
0.0	0.0	0.0	27511.5884	8862.0861	NaN	NaN	0.2436	0.0659	0.8236	0.0274	0.0245	0.0353	0.0232
0.0	0.0	0.0	27496.5884	5323.0861	NaN	NaN	0.1622	0.0645	0.8261	0.0275	0.0238	0.0351	0.0231
0.0	0.0	0.0	30823.5884	9444.0861	NaN	NaN	0.2345	0.0604	0.8322	0.0274	0.0229	0.0345	0.0226
0.0	0.0	0.0	26932.5884	9596.0861	NaN	NaN	0.2627	0.0568	0.8381	0.0272	0.022	0.0339	0.0219
0.0	0.0	0.0	30729.5884	7874.0861	NaN	NaN	0.204	0.0546	0.8418	0.0272	0.0214	0.0336	0.0214
0.0	0.0	0.0	24279.5884	7681.0861	NaN	NaN	0.2403	0.0524	0.8455	0.0271	0.0209	0.0331	0.0209
0.0	0.0	0.0	26134.5884	3075.0861	NaN	NaN	0.1053	0.0504	0.8494	0.027	0.0204	0.0326	0.0203
0.0	0.0	0.0	21644.5884	6491.0861	NaN	NaN	0.2307	0.0476	0.8543	0.0267	0.0199	0.0318	0.0196
0.0	0.0	0.0	23737.5884	3208.0861	NaN	NaN	0.1191	0.0452	0.8589	0.0263	0.0195	0.0311	0.019
0.0	0.0	0.0	24681.5884	8761.0861	NaN	NaN	0.262	0.0434	0.8627	0.0258	0.0192	0.0305	0.0184
0.0	0.0	0.0	28943.5884	5185.0861	NaN	NaN	0.1519	0.0417	0.8659	0.0255	0.019	0.0299	0.018
0.0	0.0	0.0	29339.5884	5900.0861	NaN	NaN	0.1674	0.0405	0.8684	0.0251	0.0189	0.0293	0.0177
0.0	0.0	0.0	27129.5884	7188.0861	NaN	NaN	0.2095	0.0391	0.871	0.0247	0.0189	0.0287	0.0176
0.0	0.0	0.0	24767.5884	7485.0861	NaN	NaN	0.2321	0.0381	0.873	0.0243	0.019	0.0282	0.0175
0.0	0.0	0.0	25264.5884	5781.0861	NaN	NaN	0.1862	0.0376	0.874	0.0239	0.0191	0.0279	0.0175
0.0	0.0	0.0	29067.5884	9382.0861	NaN	NaN	0.244	0.0375	0.8741	0.0237	0.0194	0.0278	0.0175
0.0	0.0	0.0	27200.5884	3234.0861	NaN	NaN	0.1063	0.0385	0.8723	0.0237	0.0198	0.028	0.0177
0.0	0.0	0.0	26254.5884	3877.0861	NaN	NaN	0.1287	0.0396	0.8712	0.0235	0.0199	0.0281	0.0178
0.0	0.0	0.0	27406.5884	4929.0861	NaN	NaN	0.1524	0.0397	0.8703	0.0235	0.0202	0.0283	0.018
0.0	0.0	0.0	27736.5884	9075.0861	NaN	NaN	0.2465	0.0409	0.8682	0.0235	0.0205	0.0287	0.0181
0.0	0.0	0.0	28475.5884	7298.0861	NaN	NaN	0.204	0.0431	0.8645	0.0237	0.021	0.0293	0.0184
0.0	0.0	0.0	29266.5884	6999.0861	NaN	NaN	0.193	0.0457	0.8599	0.0239	0.0218	0.03	0.0188
0.0	0.0	0.0	24431.5884	7734.0861	NaN	NaN	0.2404	0.0499	0.8532	0.0241	0.0228	0.0308	0.0192
0.0	0.0	0.0	27532.5884	6174.0861	NaN	NaN	0.1832	0.0538	0.847	0.0244	0.0236	0.0318	0.0195
0.0	0.0	0.0	27547.5884	5013.0861	NaN	NaN	0.154	0.0594	0.8387	0.0246	0.0244	0.033	0.0198
0.0	0.0	0.0	28509.5884	3593.0861	NaN	NaN	0.1119	0.0645	0.8317	0.0248	0.0248	0.0341	0.0201
0.0	0.0	0.0	27216.5884	4935.0861	NaN	NaN	0.1535	0.0659	0.8293	0.025	0.0248	0.0349	0.02
0.0	0.0	0.0	26104.5884	7098.0861	NaN	NaN	0.2138	0.0661	0.8296	0.0249	0.0242	0.0354	0.0198
0.0	0.0	0.0	29171.5884	5661.0861	NaN	NaN	0.1625	0.0659	0.8303	0.0249	0.0232	0.036	0.0198
0.0	0.0	0.0	30245.5884	6134.0861	NaN	NaN	0.1686	0.0655	0.8302	0.0248	0.0225	0.0371	0.0199
0.0	0.0	0.0	24654.5884	3416.0861	NaN	NaN	0.1217	0.0642	0.8307	0.0245	0.0219	0.0385	0.0202
0.0	0.0	0.0	28570.5884	6877.0861	NaN	NaN	0.194	0.0627	0.83	0.0246	0.0215	0.0408	0.0205
0.0	0.0	0.0	32838.5884	4393.0861	NaN	NaN	0.118	0.0609	0.8275	0.0251	0.0213	0.0444	0.0208
0.0	0.0	0.0	29355.5884	3780.0861	NaN	NaN	0.1141	0.0623	0.8196	0.0263	0.0212	0.0496	0.021
0.0	0.0	0.0	23070.5884	4061.0861	NaN	NaN	0.1497	0.0631	0.8108	0.0273	0.0215	0.0559	0.0213
0.0	0.0	0.0	31482.5884	7850.0861	NaN	NaN	0.1996	0.0635	0.8038	0.0278	0.0218	0.0612	0.0218
0.0	0.0	0.0	27625.5884	8497.0861	NaN	NaN	0.2352	0.0666	0.7922	0.0284	0.0224	0.0681	0.0223
0.0	0.0	0.0	28717.5884	3347.0861	NaN	NaN	0.1044	0.0701	0.78	0.0292	0.0228	0.0753	0.0226
0.0	0.0	0.0	24207.5884	5162.0861	NaN	NaN	0.1758	0.0722	0.7675	0.0297	0.0235	0.0839	0.0232
0.0	0.0	0.0	29643.5884	9047.0861	NaN	NaN	0.2338	0.0723	0.76	0.0301	0.024	0.09	0.0237
0.0	0.0	0.0	31799.5884	7942.0861	NaN	NaN	0.1998	0.0739	0.7501	0.0304	0.0248	0.0967	0.0242
0.0	0.0	0.0	28230.5884	3411.0861	NaN	NaN	0.1078	0.0752	0.7414	0.0307	0.0254	0.1027	0.0247
0.0	0.0	0.0	27414.5884	8549.0861	NaN	NaN	0.2377	0.0749	0.7328	0.0312	0.0262	0.1094	0.0255
0.0	0.0	0.0	25283.5884	7629.0861	NaN	NaN	0.2318	0.0747	0.7278	0.0314	0.0267	0.1135	0.0259
0.0	0.0	0.0	26898.5884	7441.0861	NaN	NaN	0.2167	0.0745	0.7227	0.0317	0.0271	0.1176	0.0263
0.0	0.0	0.0	26327.5884	6805.0861	NaN	NaN	0.2054	0.0744	0.7178	0.032	0.0276	0.1215	0.0267
0.0	0.0	0.0	26420.5884	7728.0861	NaN	NaN	0.2263	0.0746	0.7144	0.0321	0.0279	0.1239	0.027
0.0	0.0	0.0	27114.5884	9630.0861	NaN	NaN	0.2621	0.0751	0.7121	0.0321	0.0282	0.1253	0.0273
0.0	0.0	0.0	26540.5884	4287.0861	NaN	NaN	0.1391	0.0764	0.7106	0.0318	0.0281	0.1257	0.0273
0.0	0.0	0.0	30692.5884	5364.0861	NaN	NaN	0.1488	0.0773	0.7089	0.0316	0.028	0.1267	0.0274
0.0	0.0	0.0	32391.5884	9269.0861	NaN	NaN	0.2225	0.077	0.7096	0.0315	0.0278	0.1266	0.0276
0.0	0.0	0.0	24594.5884	6505.0861	NaN	NaN	0.2092	0.0773	0.7085	0.0313	0.0276	0.1275	0.0276
0.0	0.0	0.0	26288.5884	7036.0861	NaN	NaN	0.2111	0.0772	0.7065	0.0312	0.0276	0.1295	0.0279
0.0	0.0	0.0	27971.5884	6156.0861	NaN	NaN	0.1804	0.0765	0.7047	0.0313	0.0278	0.1315	0.0281
0.0	0.0	0.0	24863.5884	4418.0861	NaN	NaN	0.1509	0.0766	0.7033	0.0313	0.0278	0.1327	0.0283
0.0	0.0	0.0	28162.5884	3852.0861	NaN	NaN	0.1203	0.0771	0.7006	0.0315	0.0279	0.1345	0.0283
0.0	0.0	0.0	27808.5884	5200.0861	NaN	NaN	0.1575	0.0773	0.6982	0.0317	0.0282	0.136	0.0286
0.0	0.0	0.0	34096.5884	5997.0861	NaN	NaN	0.1496	0.0781	0.6984	0.0319	0.0282	0.1351	0.0284
0.0	0.0	0.0	28411.5884	5565.0861	NaN	NaN	0.1638	0.078	0.6942	0.0323	0.0288	0.1379	0.0288
0.0	0.0	0.0	29613.5884	6091.0861	NaN	NaN	0.1706	0.0784	0.6962	0.0326	0.0288	0.1354	0.0286
0.0	0.0	0.0	27774.5884	3104.0861	NaN	NaN	0.1005	0.0789	0.6944	0.033	0.0295	0.1356	0.0287
0.0	0.0	0.0	30046.5884	5834.0861	NaN	NaN	0.1626	0.08	0.7002	0.033	0.0294	0.129	0.0285
0.0	0.0	0.0	24396.5884	4876.0861	NaN	NaN	0.1666	0.0824	0.6984	0.0328	0.0297	0.1281	0.0285
0.0	0.0	0.0	26373.5884	8175.0861	NaN	NaN	0.2366	0.0828	0.6999	0.0318	0.03	0.1269	0.0286
0.0	0.0	0.0	29400.5884	2691.0861	NaN	NaN	0.0839	0.0833	0.7049	0.0309	0.0308	0.1214	0.0287
0.0	0.0	0.0	24948.5884	4798.0861	NaN	NaN	0.1613	0.0869	0.7056	0.0312	0.0317	0.1157	0.0289
0.0	0.0	0.0	31711.5884	6672.0861	NaN	NaN	0.1738	0.1013	0.664	0.0336	0.0388	0.1308	0.0314
0.0	0.0	0.0	6522.5884	3096.0861	NaN	NaN	0.3219	0.1742	0.5822	0.0394	0.0462	0.125	0.0329
0.0	0.0	0.0	229.5884	1414.0861	NaN	NaN	0.8603	0.6949	0.1526	0.0319	0.0251	0.0475	0.0481
0.0	0.0	0.0	1624.5884	546.0861	NaN	NaN	0.2516	0.7648	0.0936	0.0294	0.0309	0.0403	0.0412
0.0	0.0	0.0	37.5884	3048.0861	NaN	NaN	0.9878	0.8278	0.0599	0.0284	0.0223	0.0282	0.0334
0.0	0.0	0.0	2559.5884	3303.0861	NaN	NaN	0.5634	0.849	0.0467	0.0251	0.0233	0.0274	0.0284
0.0	0.0	0.0	-642.4116	2730.0861	NaN	NaN	1.3	0.8669	0.0371	0.0213	0.0244	0.0267	0.0236
0.0	0.0	0.0	-2612.4116	5370.0861	NaN	NaN	1.3	0.873	0.0333	0.0199	0.025	0.0269	0.0219
0.0	0.0	0.0	-483.4116	-16.9139	NaN	NaN	0.0338	0.8763	0.032	0.0196	0.0245	0.0262	0.0214
0.0	0.0	0.0	1540.5884	549.0861	NaN	NaN	0.2628	0.8811	0.0295	0.0196	0.024	0.0248	0.021
0.0	0.0	0.0	-868.4116	2178.0861	NaN	NaN	1.3	0.8863	0.0265	0.0199	0.0235	0.023	0.0207
0.0	0.0	0.0	193.5884	1700.0861	NaN	NaN	0.8978	0.8899	0.0242	0.0204	0.0231	0.0217	0.0207
0.0	0.0	0.0	283.5884	2772.0861	NaN	NaN	0.9072	0.891	0.0232	0.0208	0.023	0.0212	0.0209
0.0	0.0	0.0	-257.4116	2815.0861	NaN	NaN	1.1006	0.8912	0.0229	0.0209	0.0229	0.0211	0.021
0.0	0.0	0.0	550.5884	2087.0861	NaN	NaN	0.7913	0.8911	0.0228	0.0209	0.0229	0.0211	0.021
0.0	0.0	0.0	1683.5884	3542.0861	NaN	NaN	0.6778	0.8912	0.0225	0.0209	0.0231	0.0213	0.021
0.0	0.0	0.0	166.5884	640.0861	NaN	NaN	0.7935	0.8915	0.0226	0.0208	0.023	0.0212	0.0209
0.0	0.0	0.0	1324.5884	953.0861	NaN	NaN	0.4184	0.8919	0.0226	0.0207	0.0229	0.0212	0.0208
0.0	0.0	0.0	-719.4116	1135.0861	NaN	NaN	1.3	0.8917	0.0229	0.0207	0.0227	0.0212	0.0208
0.0	0.0	0.0	188.5884	532.0861	NaN	NaN	0.7383	0.8919	0.023	0.0206	0.0226	0.0211	0.0208
0.0	0.0	0.0	-1067.4116	3847.0861	NaN	NaN	1.3	0.892	0.023	0.0206	0.0225	0.0211	0.0207
0.0	0.0	0.0	-474.4116	-294.9139	NaN	NaN	0.3833	0.8928	0.0229	0.0206	0.0222	0.0211	0.0204
0.0	0.0	0.0	-463.4116	1990.0861	NaN	NaN	1.3	0.8935	0.0227	0.0205	0.022	0.021	0.0202
0.0	0.0	0.0	214.5884	-200.9139	NaN	NaN	-0.3	0.8944	0.0226	0.0205	0.0217	0.0208	0.0199
0.0	0.0	0.0	167.5884	-741.9139	NaN	NaN	1.2918	0.8953	0.0225	0.0204	0.0215	0.0206	0.0197
0.0	0.0	0.0	-1180.4116	1848.0861	NaN	NaN	1.3	0.8962	0.0221	0.0203	0.0214	0.0205	0.0195
0.0	0.0	0.0	104.5884	1642.0861	NaN	NaN	0.9401	0.8968	0.0219	0.0202	0.0214	0.0204	0.0193
0.0	0.0	0.0	378.5884	3028.0861	NaN	NaN	0.8889	0.8971	0.0218	0.0202	0.0214	0.0203	0.0192
0.0	0.0	0.0	1070.5884	96.0861	NaN	NaN	0.0824	0.8975	0.0217	0.0202	0.0213	0.0202	0.0192
0.0	0.0	0.0	816.5884	-592.9139	NaN	NaN	-0.3	0.8973	0.0217	0.0202	0.0214	0.0202	0.0192
0.0	0.0	0.0	1257.5884	2507.0861	NaN	NaN	0.666	0.8973	0.0216	0.0202	0.0214	0.0202	0.0193
0.0	0.0	0.0	-693.4116	5083.0861	NaN	NaN	1.158	0.8974	0.0216	0.0203	0.0213	0.0202	0.0193
0.0	0.0	0.0	-151.4116	-1004.9139	NaN	NaN	0.8691	0.8968	0.0218	0.0204	0.0213	0.0203	0.0194
0.0	0.0	0.0	-1253.4116	383.0861	NaN	NaN	-0.3	0.8962	0.0221	0.0205	0.0214	0.0204	0.0195
0.0	0.0	0.0	-495.4116	1903.0861	NaN	NaN	1.3	0.8958	0.0223	0.0205	0.0213	0.0205	0.0196
0.0	0.0	0.0	889.5884	-1802.9139	NaN	NaN	1.3	0.8965	0.0222	0.0204	0.0212	0.0202	0.0195
0.0	0.0	0.0	-1230.4116	2847.0861	NaN	NaN	1.3	0.8973	0.0219	0.0203	0.0212	0.02	0.0194
0.0	0.0	0.0	903.5884	701.0861	NaN	NaN	0.4369	0.8979	0.0215	0.0201	0.0213	0.0198	0.0194
0.0	0.0	0.0	3062.5884	3857.0861	NaN	NaN	0.5574	0.8988	0.0211	0.0197	0.0213	0.0194	0.0196
0.0	0.0	0.0	225.5884	2986.0861	NaN	NaN	0.9298	0.8992	0.0211	0.0196	0.0213	0.0193	0.0196
0.0	0.0	0.0	-468.4116	-1106.9139	NaN	NaN	0.7027	0.8992	0.0213	0.0196	0.0212	0.0192	0.0196
0.0	0.0	0.0	1176.5884	-248.9139	NaN	NaN	-0.2683	0.8988	0.0214	0.0196	0.0212	0.0193	0.0196
0.0	0.0	0.0	2783.5884	1858.0861	NaN	NaN	0.4003	0.8982	0.0216	0.0197	0.0214	0.0194	0.0197
0.0	0.0	0.0	526.5884	5007.0861	NaN	NaN	0.9048	0.8982	0.0217	0.0197	0.0214	0.0194	0.0197
0.0	0.0	0.0	-915.4116	-9.9139	NaN	NaN	0.0107	0.898	0.0218	0.0197	0.0213	0.0195	0.0197
0.0	0.0	0.0	-770.4116	2281.0861	NaN	NaN	1.3	0.8976	0.0219	0.0198	0.0214	0.0196	0.0197
0.0	0.0	0.0	694.5884	1202.0861	NaN	NaN	0.6338	0.8976	0.0219	0.0198	0.0214	0.0196	0.0197
0.0	0.0	0.0	-1079.4116	-1116.9139	NaN	NaN	0.5085	0.8978	0.0219	0.0198	0.0213	0.0195	0.0196
0.0	0.0	0.0	1369.5884	600.0861	NaN	NaN	0.3047	0.8976	0.0219	0.0199	0.0214	0.0195	0.0197
0.0	0.0	0.0	-1663.4116	1727.0861	NaN	NaN	1.3	0.8978	0.0219	0.0199	0.0213	0.0194	0.0196
0.0	0.0	0.0	2679.5884	3655.0861	NaN	NaN	0.577	0.8979	0.0219	0.0199	0.0212	0.0194	0.0196
0.0	0.0	0.0	-1723.4116	1528.0861	NaN	NaN	-0.3	0.8982	0.0219	0.0198	0.0212	0.0193	0.0196
0.0	0.0	0.0	-2396.4116	-920.9139	NaN	NaN	0.2776	0.8981	0.0219	0.0199	0.0212	0.0194	0.0195
0.0	0.0	0.0	1177.5884	2604.0861	NaN	NaN	0.6886	0.8982	0.0219	0.0199	0.0212	0.0193	0.0195
0.0	0.0	0.0	966.5884	903.0861	NaN	NaN	0.483	0.8981	0.022	0.0199	0.0212	0.0194	0.0195
0.0	0.0	0.0	315.5884	4257.0861	NaN	NaN	0.931	0.8982	0.022	0.0198	0.0211	0.0194	0.0195
0.0	0.0	0.0	-1246.4116	1822.0861	NaN	NaN	1.3	0.8981	0.0221	0.0198	0.0211	0.0194	0.0195
0.0	0.0	0.0	639.5884	2557.0861	NaN	NaN	0.7999	0.898	0.0221	0.0199	0.0211	0.0195	0.0195
0.0	0.0	0.0	1376.5884	3661.0861	NaN	NaN	0.7267	0.8983	0.022	0.0198	0.0211	0.0194	0.0194
0.0	0.0	0.0	-1617.4116	-1317.9139	NaN	NaN	0.449	0.8985	0.0219	0.0198	0.0211	0.0193	0.0194
0.0	0.0	0.0	-266.4116	4681.0861	NaN	NaN	1.0603	0.8988	0.0218	0.0198	0.021	0.0193	0.0193
0.0	0.0	0.0	1549.5884	4.0861	NaN	NaN	0.0026	0.8991	0.0217	0.0198	0.0209	0.0192	0.0193
0.0	0.0	0.0	-1311.4116	1126.0861	NaN	NaN	-0.3	0.8991	0.0217	0.0198	0.0209	0.0192	0.0192
0.0	0.0	0.0	-238.4116	1649.0861	NaN	NaN	1.169	0.8991	0.0217	0.0198	0.0209	0.0193	0.0192
0.0	0.0	0.0	221.5884	1145.0861	NaN	NaN	0.8379	0.8987	0.0218	0.0199	0.021	0.0194	0.0193
0.0	0.0	0.0	-1161.4116	3509.0861	NaN	NaN	1.3	0.8987	0.0218	0.0199	0.0209	0.0194	0.0193
0.0	0.0	0.0	-1582.4116	601.0861	NaN	NaN	-0.3	0.8987	0.0218	0.0199	0.0209	0.0194	0.0193
0.0	0.0	0.0	2119.5884	-597.9139	NaN	NaN	-0.3	0.8982	0.0219	0.02	0.0209	0.0196	0.0194
0.0	0.0	0.0	1390.5884	3948.0861	NaN	NaN	0.7395	0.8979	0.022	0.0201	0.0208	0.0197	0.0194
0.0	0.0	0.0	1970.5884	3597.0861	NaN	NaN	0.6461	0.8978	0.0221	0.0201	0.0208	0.0197	0.0195
0.0	0.0	0.0	330.5884	1965.0861	NaN	NaN	0.856	0.8979	0.0221	0.0201	0.0208	0.0197	0.0195
0.0	0.0	0.0	-952.4116	1711.0861	NaN	NaN	1.3	0.8977	0.0222	0.0201	0.0209	0.0198	0.0195
0.0	0.0	0.0	455.5884	529.0861	NaN	NaN	0.5373	0.8976	0.0222	0.02	0.0209	0.0197	0.0194
0.0	0.0	0.0	-1092.4116	1661.0861	NaN	NaN	1.3	0.8977	0.0222	0.02	0.0209	0.0198	0.0194
0.0	0.0	0.0	111.5884	-700.9139	NaN	NaN	1.1893	0.8978	0.0222	0.02	0.0209	0.0197	0.0193
0.0	0.0	0.0	868.5884	717.0861	NaN	NaN	0.4522	0.8979	0.0222	0.02	0.0209	0.0197	0.0193
0.0	0.0	0.0	-998.4116	768.0861	NaN	NaN	-0.3	0.8981	0.0221	0.02	0.0207	0.0197	0.0193
0.0	0.0	0.0	1096.5884	3374.0861	NaN	NaN	0.7547	0.8983	0.0221	0.02	0.0206	0.0197	0.0193
0.0	0.0	0.0	-1155.4116	810.0861	NaN	NaN	-0.3	0.8986	0.022	0.02	0.0205	0.0196	0.0192
0.0	0.0	0.0	1898.5884	1356.0861	NaN	NaN	0.4167	0.8985	0.022	0.0201	0.0205	0.0196	0.0193
0.0	0.0	0.0	1608.5884	1818.0861	NaN	NaN	0.5306	0.8986	0.022	0.02	0.0205	0.0196	0.0193
0.0	0.0	0.0	-352.4116	1557.0861	NaN	NaN	1.2925	0.8986	0.022	0.02	0.0205	0.0196	0.0193
0.0	0.0	0.0	56.5884	1354.0861	NaN	NaN	0.9599	0.8984	0.0221	0.02	0.0206	0.0196	0.0193
0.0	0.0	0.0	1361.5884	-976.9139	NaN	NaN	-0.3	0.8982	0.0221	0.02	0.0206	0.0197	0.0194
0.0	0.0	0.0	-2343.4116	3352.0861	NaN	NaN	1.3	0.898	0.0221	0.0201	0.0206	0.0198	0.0194
0.0	0.0	0.0	-1455.4116	2391.0861	NaN	NaN	1.3	0.898	0.0221	0.0201	0.0205	0.0199	0.0195
0.0	0.0	0.0	1003.5884	1963.0861	NaN	NaN	0.6617	0.8978	0.0221	0.0201	0.0205	0.0199	0.0195
0.0	0.0	0.0	-787.4116	1381.0861	NaN	NaN	1.3	0.8976	0.0221	0.0202	0.0206	0.02	0.0196
0.0	0.0	0.0	1331.5884	3334.0861	NaN	NaN	0.7146	0.8975	0.0221	0.0202	0.0205	0.02	0.0196
0.0	0.0	0.0	1624.5884	-1647.9139	NaN	NaN	1.3	0.8973	0.0222	0.0202	0.0206	0.0201	0.0197
0.0	0.0	0.0	227.5884	1428.0861	NaN	NaN	0.8625	0.8971	0.0222	0.0203	0.0206	0.0202	0.0197
0.0	0.0	0.0	139.5884	2370.0861	NaN	NaN	0.9444	0.897	0.0222	0.0202	0.0206	0.0202	0.0198
0.0	0.0	0.0	-325.4116	2393.0861	NaN	NaN	1.1574	0.8966	0.0223	0.0203	0.0206	0.0204	0.0199
0.0	0.0	0.0	-2491.4116	3979.0861	NaN	NaN	1.3	0.8963	0.0223	0.0203	0.0207	0.0204	0.0199
0.0	0.0	0.0	1309.5884	1021.0861	NaN	NaN	0.4381	0.896	0.0224	0.0203	0.0208	0.0205	0.02
0.0	0.0	0.0	-798.4116	1288.0861	NaN	NaN	1.3	0.8957	0.0224	0.0203	0.0208	0.0206	0.0201
0.0	0.0	0.0	1063.5884	667.0861	NaN	NaN	0.3854	0.8957	0.0224	0.0203	0.0209	0.0207	0.0201
0.0	0.0	0.0	-351.4116	617.0861	NaN	NaN	1.3	0.8956	0.0224	0.0203	0.0209	0.0207	0.0201
0.0	0.0	0.0	-1247.4116	1015.0861	NaN	NaN	-0.3	0.8955	0.0224	0.0204	0.0209	0.0207	0.0201
0.0	0.0	0.0	-23.4116	1955.0861	NaN	NaN	1.0121	0.8955	0.0224	0.0203	0.0209	0.0208	0.0201
0.0	0.0	0.0	-160.4116	2189.0861	NaN	NaN	1.0791	0.8954	0.0224	0.0203	0.0209	0.0208	0.0201
0.0	0.0	0.0	1687.5884	1737.0861	NaN	NaN	0.5072	0.8953	0.0224	0.0204	0.0209	0.0209	0.0201
0.0	0.0	0.0	98.5884	3538.0861	NaN	NaN	0.9729	0.8951	0.0225	0.0204	0.021	0.0209	0.0201
0.0	0.0	0.0	-797.4116	3594.0861	NaN	NaN	1.2851	0.8949	0.0225	0.0204	0.021	0.021	0.0202
0.0	0.0	0.0	-1781.4116	2259.0861	NaN	NaN	1.3	0.8944	0.0226	0.0205	0.0211	0.021	0.0203
0.0	0.0	0.0	-706.4116	1993.0861	NaN	NaN	1.3	0.8945	0.0226	0.0205	0.0211	0.021	0.0203
0.0	0.0	0.0	767.5884	1406.0861	NaN	NaN	0.6469	0.8943	0.0226	0.0205	0.0212	0.0211	0.0203
0.0	0.0	0.0	-1084.4116	4109.0861	NaN	NaN	1.3	0.8943	0.0226	0.0205	0.0212	0.0211	0.0203
0.0	0.0	0.0	279.5884	1772.0861	NaN	NaN	0.8637	0.8943	0.0226	0.0205	0.0212	0.0211	0.0203
0.0	0.0	0.0	-1142.4116	2159.0861	NaN	NaN	1.3	0.8941	0.0227	0.0205	0.0213	0.0211	0.0204
0.0	0.0	0.0	-428.4116	1693.0861	NaN	NaN	1.3	0.8942	0.0226	0.0205	0.0213	0.021	0.0204
0.0	0.0	0.0	-1085.4116	296.0861	NaN	NaN	-0.3	0.8944	0.0226	0.0204	0.0213	0.0209	0.0204
0.0	0.0	0.0	-1868.4116	1192.0861	NaN	NaN	-0.3	0.8942	0.0226	0.0205	0.0213	0.021	0.0204
0.0	0.0	0.0	232.5884	3861.0861	NaN	NaN	0.9432	0.8944	0.0226	0.0204	0.0212	0.021	0.0203
0.0	0.0	0.0	-1665.4116	3367.0861	NaN	NaN	1.3	0.8943	0.0226	0.0204	0.0212	0.0211	0.0204
0.0	0.0	0.0	-1899.4116	3582.0861	NaN	NaN	1.3	0.8944	0.0226	0.0204	0.0213	0.021	0.0204
0.0	0.0	0.0	-336.4116	699.0861	NaN	NaN	1.3	0.8944	0.0226	0.0204	0.0213	0.0209	0.0204
0.0	0.0	0.0	-1213.4116	132.0861	NaN	NaN	-0.1222	0.8944	0.0226	0.0204	0.0213	0.0209	0.0204
0.0	0.0	0.0	1347.5884	2664.0861	NaN	NaN	0.6641	0.8946	0.0225	0.0204	0.0213	0.0209	0.0203
0.0	0.0	0.0	-399.4116	659.0861	NaN	NaN	1.3	0.8947	0.0225	0.0203	0.0213	0.0208	0.0203
0.0	0.0	0.0	-2220.4116	1136.0861	NaN	NaN	-0.3	0.8946	0.0225	0.0204	0.0214	0.0207	0.0204
0.0	0.0	0.0	-655.4116	2475.0861	NaN	NaN	1.3	0.8946	0.0225	0.0204	0.0214	0.0207	0.0204
0.0	0.0	0.0	-2029.4116	2485.0861	NaN	NaN	1.3	0.8945	0.0225	0.0204	0.0214	0.0207	0.0204
0.0	0.0	0.0	-1632.4116	1327.0861	NaN	NaN	-0.3	0.8946	0.0225	0.0204	0.0214	0.0207	0.0204
0.0	0.0	0.0	-878.4116	3958.0861	NaN	NaN	1.2852	0.8948	0.0225	0.0204	0.0213	0.0207	0.0203
0.0	0.0	0.0	-2315.4116	-495.9139	NaN	NaN	0.1764	0.8943	0.0226	0.0205	0.0214	0.0207	0.0204
0.0	0.0	0.0	-230.4116	61.0861	NaN	NaN	-0.3	0.8944	0.0225	0.0205	0.0214	0.0206	0.0204
0.0	0.0	0.0	1028.5884	1797.0861	NaN	NaN	0.636	0.8944	0.0226	0.0205	0.0214	0.0207	0.0204
0.0	0.0	0.0	-1316.4116	1063.0861	NaN	NaN	-0.3	0.8945	0.0226	0.0205	0.0214	0.0206	0.0204
0.0	0.0	0.0	16.5884	2439.0861	NaN	NaN	0.9932	0.8947	0.0226	0.0204	0.0213	0.0207	0.0204
0.0	0.0	0.0	-35.4116	1188.0861	NaN	NaN	1.0307	0.8948	0.0226	0.0204	0.0213	0.0206	0.0204
0.0	0.0	0.0	-1085.4116	2521.0861	NaN	NaN	1.3	0.8949	0.0226	0.0204	0.0213	0.0206	0.0204
0.0	0.0	0.0	-389.4116	2506.0861	NaN	NaN	1.184	0.8948	0.0226	0.0204	0.0213	0.0205	0.0204
0.0	0.0	0.0	-572.4116	1197.0861	NaN	NaN	1.3	0.8947	0.0226	0.0205	0.0213	0.0204	0.0204
0.0	0.0	0.0	-997.4116	1119.0861	NaN	NaN	1.3	0.895	0.0225	0.0205	0.0213	0.0204	0.0204
0.0	0.0	0.0	70.5884	2424.0861	NaN	NaN	0.9717	0.8955	0.0224	0.0204	0.0212	0.0203	0.0202
0.0	0.0	0.0	-1068.4116	2475.0861	NaN	NaN	1.3	0.8955	0.0224	0.0204	0.0213	0.0202	0.0202
0.0	0.0	0.0	-1411.4116	-512.9139	NaN	NaN	0.2665	0.8953	0.0224	0.0205	0.0213	0.0201	0.0203
0.0	0.0	0.0	-1466.4116	-424.9139	NaN	NaN	0.2247	0.8955	0.0224	0.0205	0.0213	0.0201	0.0202
0.0	0.0	0.0	-810.4116	2372.0861	NaN	NaN	1.3	0.8959	0.0223	0.0204	0.0213	0.02	0.0202
0.0	0.0	0.0	-2387.4116	2200.0861	NaN	NaN	-0.3	0.896	0.0222	0.0203	0.0213	0.02	0.0201
0.0	0.0	0.0	-263.4116	3736.0861	NaN	NaN	1.0759	0.8963	0.0221	0.0202	0.0213	0.02	0.02
0.0	0.0	0.0	388.5884	3297.0861	NaN	NaN	0.8946	0.896	0.0222	0.0203	0.0214	0.02	0.02
0.0	0.0	0.0	-1057.4116	1710.0861	NaN	NaN	1.3	0.8958	0.0222	0.0205	0.0214	0.02	0.0201
0.0	0.0	0.0	-2967.4116	-357.9139	NaN	NaN	0.1076	0.8956	0.0222	0.0205	0.0215	0.02	0.0201
0.0	0.0	0.0	-1841.4116	1157.0861	NaN	NaN	-0.3	0.8958	0.0222	0.0205	0.0215	0.0199	0.0201
0.0	0.0	0.0	-766.4116	306.0861	NaN	NaN	-0.3	0.8961	0.0221	0.0204	0.0215	0.0199	0.02
0.0	0.0	0.0	-565.4116	204.0861	NaN	NaN	-0.3	0.8962	0.022	0.0204	0.0215	0.0199	0.0199
0.0	0.0	0.0	-2061.4116	2920.0861	NaN	NaN	1.3	0.8962	0.022	0.0204	0.0216	0.0199	0.0199
0.0	0.0	0.0	-2805.4116	3862.0861	NaN	NaN	1.3	0.8963	0.022	0.0205	0.0215	0.0198	0.0199
0.0	0.0	0.0	-3423.4116	-1926.9139	NaN	NaN	0.3601	0.8962	0.022	0.0206	0.0216	0.0198	0.02
0.0	0.0	0.0	-2252.4116	687.0861	NaN	NaN	-0.3	0.8964	0.022	0.0205	0.0215	0.0197	0.0199
0.0	0.0	0.0	-1995.4116	559.0861	NaN	NaN	-0.3	0.8966	0.0219	0.0205	0.0215	0.0197	0.0199
0.0	0.0	0.0	-476.4116	4579.0861	NaN	NaN	1.1161	0.8968	0.0219	0.0204	0.0214	0.0197	0.0198
0.0	0.0	0.0	-858.4116	2708.0861	NaN	NaN	1.3	0.8966	0.022	0.0204	0.0214	0.0197	0.0199
0.0	0.0	0.0	-3080.4116	1948.0861	NaN	NaN	-0.3	0.8964	0.0221	0.0204	0.0214	0.0197	0.0199
0.0	0.0	0.0	3171.5884	666.0861	NaN	NaN	0.1736	0.8963	0.0221	0.0204	0.0214	0.0198	0.0199
0.0	0.0	0.0	4210.5884	2826.0861	NaN	NaN	0.4016	0.896	0.0222	0.0205	0.0215	0.0199	0.02
0.0	0.0	0.0	-293.4116	754.0861	NaN	NaN	1.3	0.8953	0.0224	0.0206	0.0215	0.02	0.0201
0.0	0.0	0.0	-2283.4116	1955.0861	NaN	NaN	-0.3	0.895	0.0225	0.0207	0.0216	0.02	0.0202
0.0	0.0	0.0	-2235.4116	2462.0861	NaN	NaN	1.3	0.8948	0.0225	0.0207	0.0216	0.0201	0.0203
0.0	0.0	0.0	-1317.4116	519.0861	NaN	NaN	-0.3	0.8947	0.0226	0.0208	0.0216	0.0201	0.0203
0.0	0.0	0.0	-417.4116	-825.9139	NaN	NaN	0.6643	0.8946	0.0226	0.0208	0.0216	0.0201	0.0203
0.0	0.0	0.0	-2229.4116	2073.0861	NaN	NaN	-0.3	0.8945	0.0226	0.0208	0.0217	0.0201	0.0203
0.0	0.0	0.0	-2862.4116	1002.0861	NaN	NaN	-0.3	0.8945	0.0226	0.0209	0.0216	0.0201	0.0203
0.0	0.0	0.0	-2250.4116	-908.9139	NaN	NaN	0.2877	0.8947	0.0225	0.0209	0.0216	0.02	0.0203
0.0	0.0	0.0	-2795.4116	-3814.9139	NaN	NaN	0.5771	0.8946	0.0225	0.0209	0.0216	0.02	0.0203
0.0	0.0	0.0	-2219.4116	950.0861	NaN	NaN	-0.3	0.8949	0.0224	0.0208	0.0216	0.0199	0.0203
0.0	0.0	0.0	-1105.4116	1499.0861	NaN	NaN	1.3	0.8951	0.0224	0.0208	0.0215	0.0199	0.0203
0.0	0.0	0.0	-3251.4116	400.0861	NaN	NaN	-0.1403	0.8951	0.0224	0.0208	0.0215	0.0199	0.0203
0.0	0.0	0.0	-2995.4116	3701.0861	NaN	NaN	1.3	0.8951	0.0224	0.0208	0.0215	0.0199	0.0203
0.0	0.0	0.0	-1615.4116	-1073.9139	NaN	NaN	0.3993	0.8948	0.0225	0.0208	0.0216	0.0199	0.0204
0.0	0.0	0.0	-2057.4116	3167.0861	NaN	NaN	1.3	0.8949	0.0225	0.0208	0.0216	0.0199	0.0204
0.0	0.0	0.0	-849.4116	1462.0861	NaN	NaN	1.3	0.8947	0.0225	0.0209	0.0216	0.0199	0.0205
0.0	0.0	0.0	-1342.4116	-1608.9139	NaN	NaN	0.5451	0.8942	0.0226	0.021	0.0217	0.0199	0.0206
0.0	0.0	0.0	-1327.4116	249.0861	NaN	NaN	-0.231	0.894	0.0227	0.021	0.0217	0.0199	0.0207
0.0	0.0	0.0	-246.4116	3235.0861	NaN	NaN	1.0824	0.8942	0.0227	0.021	0.0217	0.0199	0.0206
0.0	0.0	0.0	-1302.4116	109.0861	NaN	NaN	-0.0914	0.8939	0.0228	0.0211	0.0217	0.0199	0.0207
0.0	0.0	0.0	-1849.4116	2404.0861	NaN	NaN	1.3	0.8942	0.0227	0.021	0.0216	0.0199	0.0206
0.0	0.0	0.0	-327.4116	1678.0861	NaN	NaN	1.2424	0.8941	0.0227	0.021	0.0217	0.0199	0.0206
0.0	0.0	0.0	2355.5884	-795.9139	NaN	NaN	-0.3	0.8941	0.0227	0.021	0.0216	0.0199	0.0206
0.0	0.0	0.0	-2103.4116	881.0861	NaN	NaN	-0.3	0.8941	0.0227	0.021	0.0217	0.0199	0.0206
0.0	0.0	0.0	-51.4116	-203.9139	NaN	NaN	0.7986	0.894	0.0228	0.021	0.0217	0.0199	0.0206
0.0	0.0	0.0	-3891.4116	2459.0861	NaN	NaN	-0.3	0.8939	0.0228	0.021	0.0217	0.0199	0.0207
0.0	0.0	0.0	-3128.4116	476.0861	NaN	NaN	-0.1795	0.894	0.0228	0.021	0.0217	0.0199	0.0207
0.0	0.0	0.0	-2111.4116	-194.9139	NaN	NaN	0.0845	0.8939	0.0228	0.021	0.0217	0.0199	0.0207
0.0	0.0	0.0	-1072.4116	620.0861	NaN	NaN	-0.3	0.8939	0.0228	0.021	0.0217	0.0199	0.0207
0.0	0.0	0.0	-1533.4116	-509.9139	NaN	NaN	0.2496	0.894	0.0227	0.021	0.0217	0.0199	0.0207
0.0	0.0	0.0	-2150.4116	317.0861	NaN	NaN	-0.173	0.894	0.0227	0.021	0.0217	0.02	0.0206
0.0	0.0	0.0	-2816.4116	7166.0861	NaN	NaN	1.3	0.8945	0.0226	0.0208	0.0216	0.02	0.0205
0.0	0.0	0.0	-219.4116	1446.0861	NaN	NaN	1.1789	0.8942	0.0226	0.0209	0.0217	0.0201	0.0205
0.0	0.0	0.0	-2230.4116	965.0861	NaN	NaN	-0.3	0.894	0.0227	0.021	0.0217	0.02	0.0205
0.0	0.0	0.0	-2756.4116	1156.0861	NaN	NaN	-0.3	0.8939	0.0227	0.0211	0.0218	0.02	0.0205
0.0	0.0	0.0	-1918.4116	551.0861	NaN	NaN	-0.3	0.8941	0.0226	0.021	0.0218	0.02	0.0205
0.0	0.0	0.0	-1887.4116	1634.0861	NaN	NaN	-0.3	0.8941	0.0225	0.021	0.0218	0.02	0.0205
0.0	0.0	0.0	-3791.4116	-388.9139	NaN	NaN	0.093	0.8943	0.0225	0.021	0.0218	0.02	0.0204
0.0	0.0	0.0	-1381.4116	-981.9139	NaN	NaN	0.4155	0.8943	0.0225	0.0211	0.0218	0.02	0.0204
0.0	0.0	0.0	-2719.4116	44.0861	NaN	NaN	-0.0165	0.8944	0.0224	0.021	0.0218	0.02	0.0204
0.0	0.0	0.0	-1083.4116	2038.0861	NaN	NaN	1.3	0.8946	0.0224	0.021	0.0218	0.02	0.0203
0.0	0.0	0.0	-2099.4116	-2188.9139	NaN	NaN	0.5104	0.8944	0.0223	0.0211	0.0218	0.02	0.0204
0.0	0.0	0.0	-1602.4116	1400.0861	NaN	NaN	-0.3	0.8946	0.0223	0.021	0.0217	0.02	0.0203
0.0	0.0	0.0	-660.4116	2141.0861	NaN	NaN	1.3	0.8946	0.0223	0.021	0.0217	0.02	0.0204
0.0	0.0	0.0	-339.4116	3753.0861	NaN	NaN	1.0994	0.8948	0.0222	0.0209	0.0217	0.0201	0.0203
0.0	0.0	0.0	-1968.4116	4110.0861	NaN	NaN	1.3	0.8944	0.0223	0.021	0.0217	0.0201	0.0204
0.0	0.0	0.0	-2252.4116	854.0861	NaN	NaN	-0.3	0.894	0.0224	0.0212	0.0218	0.0202	0.0205
0.0	0.0	0.0	-1799.4116	1939.0861	NaN	NaN	1.3	0.8939	0.0225	0.0212	0.0218	0.0202	0.0205
0.0	0.0	0.0	-1249.4116	1079.0861	NaN	NaN	-0.3	0.8938	0.0225	0.0212	0.0218	0.0202	0.0205
0.0	0.0	0.0	-1657.4116	-46.9139	NaN	NaN	0.0275	0.894	0.0225	0.0212	0.0217	0.0202	0.0205
0.0	0.0	0.0	-70.4116	-1328.9139	NaN	NaN	0.9497	0.894	0.0225	0.0211	0.0217	0.0202	0.0204
0.0	0.0	0.0	-2241.4116	2338.0861	NaN	NaN	1.3	0.8943	0.0225	0.021	0.0216	0.0202	0.0204
0.0	0.0	0.0	255.5884	4028.0861	NaN	NaN	0.9403	0.8946	0.0225	0.0209	0.0215	0.0202	0.0203
0.0	0.0	0.0	-2218.4116	1230.0861	NaN	NaN	-0.3	0.8943	0.0225	0.021	0.0216	0.0202	0.0204
0.0	0.0	0.0	-2210.4116	-818.9139	NaN	NaN	0.2703	0.8941	0.0226	0.0211	0.0216	0.0203	0.0204
0.0	0.0	0.0	-702.4116	2420.0861	NaN	NaN	1.3	0.8942	0.0226	0.021	0.0215	0.0203	0.0204
0.0	0.0	0.0	-1109.4116	2816.0861	NaN	NaN	1.3	0.894	0.0226	0.0211	0.0216	0.0203	0.0204
0.0	0.0	0.0	-3001.4116	1986.0861	NaN	NaN	-0.3	0.8938	0.0226	0.0211	0.0216	0.0204	0.0205
0.0	0.0	0.0	-1631.4116	-115.9139	NaN	NaN	0.0663	0.8937	0.0227	0.0211	0.0216	0.0204	0.0205
0.0	0.0	0.0	-3092.4116	1750.0861	NaN	NaN	-0.3	0.8937	0.0227	0.0211	0.0216	0.0205	0.0205
0.0	0.0	0.0	-1905.4116	3849.0861	NaN	NaN	1.3	0.8939	0.0226	0.021	0.0216	0.0205	0.0204
0.0	0.0	0.0	-2796.4116	1530.0861	NaN	NaN	-0.3	0.8936	0.0227	0.0211	0.0216	0.0205	0.0204
0.0	0.0	0.0	-3514.4116	1225.0861	NaN	NaN	-0.3	0.8934	0.0227	0.0213	0.0217	0.0205	0.0205
0.0	0.0	0.0	-1629.4116	122.0861	NaN	NaN	-0.081	0.8933	0.0227	0.0214	0.0217	0.0204	0.0205
0.0	0.0	0.0	-2165.4116	-1455.9139	NaN	NaN	0.402	0.893	0.0227	0.0215	0.0217	0.0204	0.0206
0.0	0.0	0.0	-1542.4116	-1722.9139	NaN	NaN	0.5276	0.8931	0.0227	0.0215	0.0217	0.0204	0.0206
0.0	0.0	0.0	-985.4116	3053.0861	NaN	NaN	1.3	0.8933	0.0227	0.0213	0.0217	0.0204	0.0206
0.0	0.0	0.0	-2775.4116	1827.0861	NaN	NaN	-0.3	0.8932	0.0227	0.0213	0.0218	0.0205	0.0206
0.0	0.0	0.0	-1733.4116	507.0861	NaN	NaN	-0.3	0.8931	0.0227	0.0212	0.0218	0.0206	0.0206
0.0	0.0	0.0	1051.5884	2441.0861	NaN	NaN	0.6989	0.8928	0.0228	0.0213	0.0219	0.0206	0.0206
0.0	0.0	0.0	-1020.4116	892.0861	NaN	NaN	-0.3	0.8923	0.0229	0.0214	0.022	0.0207	0.0207
0.0	0.0	0.0	-2209.4116	1965.0861	NaN	NaN	-0.3	0.8918	0.023	0.0215	0.0221	0.0207	0.0208
0.0	0.0	0.0	-785.4116	-1069.9139	NaN	NaN	0.5767	0.8914	0.0231	0.0216	0.0222	0.0208	0.0209
0.0	0.0	0.0	-804.4116	2813.0861	NaN	NaN	1.3	0.8915	0.0231	0.0215	0.0222	0.0209	0.0209
0.0	0.0	0.0	-1967.4116	834.0861	NaN	NaN	-0.3	0.8911	0.0231	0.0215	0.0224	0.021	0.0209
0.0	0.0	0.0	301.5884	73.0861	NaN	NaN	0.1951	0.8909	0.0232	0.0215	0.0224	0.0211	0.0209
0.0	0.0	0.0	-632.4116	-160.9139	NaN	NaN	0.2028	0.8906	0.0232	0.0214	0.0226	0.0213	0.021
0.0	0.0	0.0	-2455.4116	1662.0861	NaN	NaN	-0.3	0.8903	0.0232	0.0213	0.0227	0.0215	0.021
0.0	0.0	0.0	23.5884	142.0861	NaN	NaN	0.8576	0.8902	0.0232	0.0212	0.0228	0.0216	0.0211
0.0	0.0	0.0	-637.4116	978.0861	NaN	NaN	1.3	0.8902	0.023	0.021	0.0229	0.0217	0.0212
0.0	0.0	0.0	281.5884	552.0861	NaN	NaN	0.6622	0.8902	0.023	0.0209	0.023	0.0218	0.0211
0.0	0.0	0.0	-1983.4116	4484.0861	NaN	NaN	1.3	0.8906	0.0228	0.0207	0.023	0.0218	0.021
0.0	0.0	0.0	-1107.4116	-2115.9139	NaN	NaN	0.6564	0.8908	0.0228	0.0207	0.0231	0.0218	0.0209
0.0	0.0	0.0	-1407.4116	3438.0861	NaN	NaN	1.3	0.8912	0.0226	0.0206	0.023	0.0217	0.0208
0.0	0.0	0.0	-3645.4116	-62.9139	NaN	NaN	0.017	0.8917	0.0225	0.0205	0.023	0.0216	0.0206
0.0	0.0	0.0	-2911.4116	1504.0861	NaN	NaN	-0.3	0.8924	0.0223	0.0204	0.0229	0.0215	0.0204
0.0	0.0	0.0	-2938.4116	2777.0861	NaN	NaN	-0.3	0.8929	0.0222	0.0203	0.0228	0.0214	0.0203
0.0	0.0	0.0	-2191.4116	2163.0861	NaN	NaN	-0.3	0.8935	0.0221	0.0203	0.0227	0.0213	0.0201
0.0	0.0	0.0	-1661.4116	-34.9139	NaN	NaN	0.0206	0.8939	0.022	0.0203	0.0226	0.0212	0.02
0.0	0.0	0.0	-2053.4116	4338.0861	NaN	NaN	1.3	0.8944	0.0219	0.0202	0.0225	0.0211	0.0198
0.0	0.0	0.0	-1658.4116	-538.9139	NaN	NaN	0.2453	0.8948	0.0219	0.0202	0.0224	0.021	0.0197
0.0	0.0	0.0	-118.4116	1383.0861	NaN	NaN	1.0936	0.8956	0.0219	0.0201	0.0221	0.0206	0.0197
0.0	0.0	0.0	-478.4116	2865.0861	NaN	NaN	1.2005	0.8965	0.0219	0.02	0.0218	0.0203	0.0196
0.0	0.0	0.0	-1978.4116	1690.0861	NaN	NaN	-0.3	0.8971	0.0218	0.0199	0.0217	0.02	0.0194
0.0	0.0	0.0	147.5884	3074.0861	NaN	NaN	0.9542	0.8975	0.0218	0.0199	0.0217	0.0198	0.0193
0.0	0.0	0.0	-1349.4116	2105.0861	NaN	NaN	1.3	0.8976	0.0218	0.0198	0.0217	0.0198	0.0194
0.0	0.0	0.0	-1207.4116	2253.0861	NaN	NaN	1.3	0.897	0.022	0.0198	0.0218	0.0199	0.0195
0.0	0.0	0.0	-1121.4116	-256.9139	NaN	NaN	0.1864	0.8961	0.0222	0.0198	0.0219	0.0202	0.0198
0.0	0.0	0.0	-3052.4116	1054.0861	NaN	NaN	-0.3	0.8957	0.0223	0.0198	0.0219	0.0203	0.0199
0.0	0.0	0.0	-1802.4116	242.0861	NaN	NaN	-0.1552	0.8951	0.0224	0.0199	0.022	0.0205	0.0201
0.0	0.0	0.0	-1298.4116	2545.0861	NaN	NaN	1.3	0.8944	0.0225	0.02	0.0221	0.0206	0.0202
0.0	0.0	0.0	-1977.4116	-1390.9139	NaN	NaN	0.4129	0.8936	0.0227	0.0202	0.0223	0.0209	0.0204
0.0	0.0	0.0	-3381.4116	2877.0861	NaN	NaN	-0.3	0.8936	0.0228	0.0202	0.0221	0.0208	0.0205
0.0	0.0	0.0	-2918.4116	2408.0861	NaN	NaN	-0.3	0.8935	0.0229	0.0203	0.022	0.0208	0.0205
0.0	0.0	0.0	-1305.4116	1345.0861	NaN	NaN	1.3	0.8937	0.0229	0.0203	0.0219	0.0208	0.0205
0.0	0.0	0.0	-1808.4116	1644.0861	NaN	NaN	-0.3	0.8935	0.0229	0.0203	0.022	0.0208	0.0205
0.0	0.0	0.0	-2412.4116	2365.0861	NaN	NaN	-0.3	0.8932	0.0228	0.0204	0.0221	0.0209	0.0206
0.0	0.0	0.0	-1841.4116	2112.0861	NaN	NaN	1.3	0.8934	0.0227	0.0203	0.0222	0.0209	0.0205
0.0	0.0	0.0	-1660.4116	297.0861	NaN	NaN	-0.2179	0.8937	0.0225	0.0201	0.0223	0.021	0.0203
0.0	0.0	0.0	-1979.4116	1757.0861	NaN	NaN	-0.3	0.8939	0.0224	0.0201	0.0224	0.0211	0.0202
0.0	0.0	0.0	-1983.4116	198.0861	NaN	NaN	-0.111	0.8943	0.0222	0.0199	0.0224	0.021	0.0201
0.0	0.0	0.0	-1954.4116	930.0861	NaN	NaN	-0.3	0.8946	0.0221	0.0199	0.0224	0.0209	0.0201
0.0	0.0	0.0	-1097.4116	-1229.9139	NaN	NaN	0.5285	0.895	0.022	0.0197	0.0224	0.0208	0.0199
0.0	0.0	0.0	-2683.4116	-2178.9139	NaN	NaN	0.4481	0.8949	0.022	0.0197	0.0225	0.0208	0.02
0.0	0.0	0.0	-2688.4116	1961.0861	NaN	NaN	-0.3	0.8951	0.0219	0.0198	0.0227	0.0206	0.0199
0.0	0.0	0.0	-2310.4116	4046.0861	NaN	NaN	1.3	0.8957	0.0217	0.0199	0.0229	0.0201	0.0197
0.0	0.0	0.0	-2741.4116	1115.0861	NaN	NaN	-0.3	0.896	0.0217	0.0199	0.023	0.0198	0.0196
0.0	0.0	0.0	-2085.4116	903.0861	NaN	NaN	-0.3	0.8958	0.0218	0.02	0.0233	0.0197	0.0195
0.0	0.0	0.0	-2661.4116	-1311.9139	NaN	NaN	0.3302	0.8954	0.0219	0.02	0.0235	0.0196	0.0195
0.0	0.0	0.0	-1256.4116	414.0861	NaN	NaN	-0.3	0.895	0.0219	0.0202	0.024	0.0194	0.0195
0.0	0.0	0.0	386.5884	-252.9139	NaN	NaN	-0.3	0.8949	0.0216	0.0204	0.0249	0.019	0.0192
0.0	0.0	0.0	-2036.4116	1782.0861	NaN	NaN	-0.3	0.8955	0.021	0.0206	0.026	0.0183	0.0186
0.0	0.0	0.0	8582.5884	346.0861	NaN	NaN	0.0388	0.8951	0.0205	0.0209	0.0278	0.0175	0.0182
0.0	0.0	0.0	14018.5884	5052.0861	NaN	NaN	0.2649	0.8899	0.0213	0.0218	0.0317	0.0171	0.0183
0.0	0.0	0.0	14077.5884	4904.0861	NaN	NaN	0.2584	0.8843	0.0231	0.0224	0.0347	0.0171	0.0185
0.0	0.0	0.0	11915.5884	4468.0861	NaN	NaN	0.2727	0.886	0.0229	0.0217	0.0347	0.0168	0.0179
0.0	0.0	0.0	16825.5884	4776.0861	NaN	NaN	0.2211	0.8768	0.0249	0.023	0.0389	0.0177	0.0188
0.0	0.0	0.0	12641.5884	5978.0861	NaN	NaN	0.3211	0.8795	0.0247	0.0221	0.0377	0.0177	0.0184
0.0	0.0	0.0	14495.5884	7012.0861	NaN	NaN	0.326	0.8787	0.0248	0.0221	0.0377	0.0178	0.0188
0.0	0.0	0.0	18145.5884	3773.0861	NaN	NaN	0.1721	0.8772	0.025	0.0221	0.0387	0.018	0.0189
0.0	0.0	0.0	13833.5884	4596.0861	NaN	NaN	0.2494	0.8702	0.0263	0.0229	0.0421	0.0187	0.0198
0.0	0.0	0.0	13181.5884	4104.0861	NaN	NaN	0.2374	0.8703	0.026	0.0225	0.043	0.0185	0.0196
0.0	0.0	0.0	18584.5884	2776.0861	NaN	NaN	0.13	0.8586	0.0277	0.0239	0.0495	0.0195	0.0208
0.0	0.0	0.0	15007.5884	4532.0861	NaN	NaN	0.2319	0.8545	0.0283	0.0242	0.0522	0.0198	0.021
0.0	0.0	0.0	15292.5884	4410.0861	NaN	NaN	0.2238	0.8578	0.0282	0.0237	0.0504	0.0194	0.0206
0.0	0.0	0.0	13234.5884	4304.0861	NaN	NaN	0.2454	0.8624	0.0274	0.023	0.0482	0.019	0.02
0.0	0.0	0.0	15049.5884	3850.0861	NaN	NaN	0.2037	0.8622	0.0279	0.023	0.0477	0.0191	0.0202
0.0	0.0	0.0	14315.5884	5573.0861	NaN	NaN	0.2802	0.8701	0.0272	0.0218	0.0432	0.0184	0.0193
0.0	0.0	0.0	16811.5884	2936.0861	NaN	NaN	0.1487	0.8755	0.0266	0.0211	0.0399	0.018	0.019
0.0	0.0	0.0	14093.5884	5162.0861	NaN	NaN	0.2681	0.8793	0.0265	0.0206	0.0373	0.0174	0.0189
0.0	0.0	0.0	12933.5884	7343.0861	NaN	NaN	0.3621	0.8856	0.0254	0.0198	0.0339	0.0168	0.0185
0.0	0.0	0.0	17710.5884	6365.0861	NaN	NaN	0.2644	0.8847	0.0262	0.0199	0.0335	0.0167	0.0191
0.0	0.0	0.0	18012.5884	6259.0861	NaN	NaN	0.2579	0.8881	0.0262	0.0191	0.0312	0.0164	0.019
0.0	0.0	0.0	16056.5884	5131.0861	NaN	NaN	0.2422	0.8891	0.0266	0.019	0.0292	0.017	0.019
0.0	0.0	0.0	14799.5884	1970.0861	NaN	NaN	0.1175	0.8882	0.0265	0.0196	0.0272	0.0188	0.0197
0.0	0.0	0.0	-954.4116	-779.9139	NaN	NaN	0.4497	0.8938	0.0242	0.019	0.0237	0.0192	0.0201
0.0	0.0	0.0	600.5884	3185.0861	NaN	NaN	0.8414	0.8951	0.0239	0.0191	0.0223	0.0197	0.02
0.0	0.0	0.0	-2255.4116	2117.0861	NaN	NaN	-0.3	0.8949	0.0235	0.0193	0.0221	0.0201	0.0201
0.0	0.0	0.0	-2087.4116	-30.9139	NaN	NaN	0.0146	0.8944	0.0235	0.0194	0.0223	0.0203	0.0202
0.0	0.0	0.0	-1245.4116	2680.0861	NaN	NaN	1.3	0.8941	0.0235	0.0194	0.0225	0.0205	0.0201
0.0	0.0	0.0	-2716.4116	1764.0861	NaN	NaN	-0.3	0.8935	0.0236	0.0193	0.0226	0.0208	0.0201
0.0	0.0	0.0	-1969.4116	-53.9139	NaN	NaN	0.0266	0.8939	0.0234	0.0193	0.0224	0.021	0.0201
0.0	0.0	0.0	-950.4116	3336.0861	NaN	NaN	1.3	0.8939	0.0233	0.0193	0.0222	0.0211	0.0202
0.0	0.0	0.0	-1933.4116	938.0861	NaN	NaN	-0.3	0.8943	0.0231	0.0194	0.022	0.021	0.0202
0.0	0.0	0.0	-2499.4116	1480.0861	NaN	NaN	-0.3	0.8945	0.0229	0.0195	0.0218	0.021	0.0203
0.0	0.0	0.0	117.5884	2131.0861	NaN	NaN	0.9477	0.8943	0.0228	0.0198	0.0217	0.0211	0.0204
0.0	0.0	0.0	-2384.4116	2111.0861	NaN	NaN	-0.3	0.8941	0.0227	0.02	0.0216	0.0212	0.0204
0.0	0.0	0.0	-774.4116	-554.9139	NaN	NaN	0.4174	0.8943	0.0227	0.02	0.0215	0.0211	0.0203
0.0	0.0	0.0	-2504.4116	4739.0861	NaN	NaN	1.3	0.8941	0.0227	0.0201	0.0216	0.0211	0.0204
0.0	0.0	0.0	-1867.4116	1462.0861	NaN	NaN	-0.3	0.8943	0.0226	0.0201	0.0215	0.0211	0.0203
0.0	0.0	0.0	-303.4116	2747.0861	NaN	NaN	1.1242	0.8943	0.0226	0.0202	0.0216	0.0211	0.0203
0.0	0.0	0.0	-1432.4116	801.0861	NaN	NaN	-0.3	0.8943	0.0225	0.0201	0.0216	0.0211	0.0203
0.0	0.0	0.0	-948.4116	465.0861	NaN	NaN	-0.3	0.8942	0.0225	0.0202	0.0218	0.0211	0.0203
0.0	0.0	0.0	-870.4116	-364.9139	NaN	NaN	0.2954	0.894	0.0225	0.0202	0.0219	0.0212	0.0203
0.0	0.0	0.0	-1911.4116	-865.9139	NaN	NaN	0.3118	0.8939	0.0224	0.0201	0.022	0.0213	0.0203
0.0	0.0	0.0	-2533.4116	2312.0861	NaN	NaN	-0.3	0.8938	0.0224	0.0201	0.022	0.0214	0.0203
0.0	0.0	0.0	-2157.4116	1408.0861	NaN	NaN	-0.3	0.8935	0.0225	0.0201	0.022	0.0215	0.0203
0.0	0.0	0.0	-1870.4116	832.0861	NaN	NaN	-0.3	0.893	0.0227	0.0203	0.022	0.0216	0.0204
0.0	0.0	0.0	-1868.4116	269.0861	NaN	NaN	-0.1682	0.8926	0.0228	0.0204	0.022	0.0217	0.0205
0.0	0.0	0.0	1677.5884	3067.0861	NaN	NaN	0.6464	0.8922	0.023	0.0205	0.0219	0.0219	0.0205
0.0	0.0	0.0	-393.4116	485.0861	NaN	NaN	1.3	0.8919	0.0231	0.0206	0.0219	0.022	0.0205
0.0	0.0	0.0	-2036.4116	3455.0861	NaN	NaN	1.3	0.8916	0.0232	0.0207	0.0219	0.022	0.0206
0.0	0.0	0.0	-61.4116	772.0861	NaN	NaN	1.0864	0.8913	0.0233	0.0208	0.022	0.0221	0.0206
0.0	0.0	0.0	-3440.4116	982.0861	NaN	NaN	-0.3	0.8908	0.0233	0.0209	0.0222	0.0221	0.0207
0.0	0.0	0.0	-4404.4116	1471.0861	NaN	NaN	-0.3	0.8905	0.0233	0.021	0.0223	0.0221	0.0208
0.0	0.0	0.0	-2470.4116	-16.9139	NaN	NaN	0.0068	0.8906	0.0232	0.021	0.0224	0.022	0.0209
0.0	0.0	0.0	29.5884	1664.0861	NaN	NaN	0.9825	0.8908	0.0231	0.021	0.0223	0.0218	0.0209
0.0	0.0	0.0	-1120.4116	-605.9139	NaN	NaN	0.351	0.8911	0.023	0.0209	0.0223	0.0217	0.021
0.0	0.0	0.0	5579.5884	2405.0861	NaN	NaN	0.3012	0.892	0.0229	0.0208	0.0221	0.0215	0.0208
0.0	0.0	0.0	-1103.4116	738.0861	NaN	NaN	-0.3	0.8925	0.0228	0.0207	0.022	0.0213	0.0208
0.0	0.0	0.0	1757.5884	776.0861	NaN	NaN	0.3063	0.893	0.0226	0.0206	0.0219	0.0211	0.0207
0.0	0.0	0.0	-1759.4116	2405.0861	NaN	NaN	1.3	0.8931	0.0225	0.0207	0.022	0.0209	0.0208
0.0	0.0	0.0	-3693.4116	-686.9139	NaN	NaN	0.1568	0.8936	0.0223	0.0206	0.0219	0.0207	0.0208
0.0	0.0	0.0	-3423.4116	5128.0861	NaN	NaN	1.3	0.8944	0.0222	0.0204	0.0219	0.0205	0.0206
0.0	0.0	0.0	-3146.4116	440.0861	NaN	NaN	-0.1626	0.8948	0.0221	0.0203	0.0218	0.0204	0.0206
0.0	0.0	0.0	-1987.4116	3638.0861	NaN	NaN	1.3	0.8954	0.0219	0.0202	0.0218	0.0203	0.0204
0.0	0.0	0.0	-470.4116	934.0861	NaN	NaN	1.3	0.8958	0.0218	0.0201	0.0217	0.0202	0.0203
0.0	0.0	0.0	-1431.4116	1970.0861	NaN	NaN	1.3	0.8962	0.0217	0.0201	0.0217	0.0201	0.0202
0.0	0.0	0.0	448.5884	2318.0861	NaN	NaN	0.8379	0.8964	0.0217	0.02	0.0216	0.0201	0.0201
0.0	0.0	0.0	-3197.4116	-1938.9139	NaN	NaN	0.3775	0.8962	0.0218	0.02	0.0216	0.0202	0.0201
0.0	0.0	0.0	-1925.4116	-269.9139	NaN	NaN	0.1229	0.8963	0.0218	0.0201	0.0216	0.0201	0.0201
0.0	0.0	0.0	-3235.4116	874.0861	NaN	NaN	-0.3	0.8964	0.0219	0.02	0.0216	0.02	0.0201
0.0	0.0	0.0	-2613.4116	-535.9139	NaN	NaN	0.1702	0.8966	0.0219	0.02	0.0215	0.02	0.02
0.0	0.0	0.0	-1859.4116	1964.0861	NaN	NaN	1.3	0.897	0.0218	0.02	0.0214	0.0199	0.0199
0.0	0.0	0.0	-1389.4116	3486.0861	NaN	NaN	1.3	0.8972	0.0218	0.02	0.0214	0.0198	0.0198
0.0	0.0	0.0	-2123.4116	58.0861	NaN	NaN	-0.0281	0.8971	0.0218	0.02	0.0214	0.0198	0.0199
0.0	0.0	0.0	-812.4116	148.0861	NaN	NaN	-0.2229	0.8971	0.0218	0.0201	0.0214	0.0198	0.0198
0.0	0.0	0.0	-2127.4116	2815.0861	NaN	NaN	1.3	0.8971	0.0219	0.0201	0.0214	0.0197	0.0198
0.0	0.0	0.0	-1568.4116	1820.0861	NaN	NaN	1.3	0.897	0.0219	0.0201	0.0214	0.0197	0.0198
0.0	0.0	0.0	-1802.4116	2314.0861	NaN	NaN	1.3	0.8969	0.022	0.0201	0.0215	0.0197	0.0198
0.0	0.0	0.0	-844.4116	863.0861	NaN	NaN	1.3	0.8968	0.022	0.0202	0.0215	0.0198	0.0198
0.0	0.0	0.0	-1734.4116	1086.0861	NaN	NaN	-0.3	0.8967	0.022	0.0202	0.0215	0.0198	0.0198
0.0	0.0	0.0	-3234.4116	1390.0861	NaN	NaN	-0.3	0.8966	0.022	0.0202	0.0215	0.0198	0.0199
0.0	0.0	0.0	-1490.4116	-355.9139	NaN	NaN	0.1928	0.8967	0.022	0.0202	0.0215	0.0198	0.0199
0.0	0.0	0.0	-1438.4116	-675.9139	NaN	NaN	0.3197	0.8967	0.022	0.0202	0.0215	0.0198	0.0199
0.0	0.0	0.0	-1883.4116	2240.0861	NaN	NaN	1.3	0.8969	0.0219	0.0202	0.0214	0.0197	0.0199
0.0	0.0	0.0	-1968.4116	4466.0861	NaN	NaN	1.3	0.8969	0.0219	0.0201	0.0214	0.0197	0.0199
0.0	0.0	0.0	-210.4116	-411.9139	NaN	NaN	0.6619	0.8969	0.0219	0.0201	0.0214	0.0198	0.02
0.0	0.0	0.0	-686.4116	2178.0861	NaN	NaN	1.3	0.8969	0.0219	0.0201	0.0214	0.0198	0.02
0.0	0.0	0.0	-1841.4116	2036.0861	NaN	NaN	1.3	0.8967	0.0219	0.0201	0.0214	0.0198	0.02
0.0	0.0	0.0	-1611.4116	1608.0861	NaN	NaN	-0.3	0.8967	0.0219	0.0201	0.0214	0.0198	0.02
0.0	0.0	0.0	-2127.4116	3222.0861	NaN	NaN	1.3	0.8965	0.022	0.0201	0.0214	0.0199	0.0201
0.0	0.0	0.0	-3200.4116	1138.0861	NaN	NaN	-0.3	0.8965	0.022	0.0202	0.0214	0.0199	0.02
0.0	0.0	0.0	-1526.4116	365.0861	NaN	NaN	-0.3	0.8966	0.022	0.0202	0.0213	0.0198	0.02
0.0	0.0	0.0	-2451.4116	-242.9139	NaN	NaN	0.0902	0.8966	0.022	0.0202	0.0213	0.0199	0.02
0.0	0.0	0.0	221.5884	992.0861	NaN	NaN	0.8174	0.8968	0.022	0.0202	0.0213	0.0198	0.0199
0.0	0.0	0.0	-1528.4116	51.0861	NaN	NaN	-0.0346	0.8968	0.022	0.0202	0.0213	0.0198	0.0199
0.0	0.0	0.0	-3460.4116	1119.0861	NaN	NaN	-0.3	0.8968	0.022	0.0202	0.0212	0.0199	0.0199
0.0	0.0	0.0	-3011.4116	1140.0861	NaN	NaN	-0.3	0.8968	0.0221	0.0201	0.0212	0.0199	0.0199
0.0	0.0	0.0	-2263.4116	1066.0861	NaN	NaN	-0.3	0.8965	0.0221	0.0202	0.0212	0.02	0.02
0.0	0.0	0.0	-350.4116	2956.0861	NaN	NaN	1.1345	0.8966	0.0221	0.0201	0.0212	0.0201	0.02
0.0	0.0	0.0	-2715.4116	974.0861	NaN	NaN	-0.3	0.8962	0.0222	0.0202	0.0212	0.0202	0.0201
0.0	0.0	0.0	-1979.4116	726.0861	NaN	NaN	-0.3	0.8961	0.0222	0.0202	0.0212	0.0202	0.0201
0.0	0.0	0.0	-1758.4116	176.0861	NaN	NaN	-0.1113	0.896	0.0222	0.0203	0.0212	0.0202	0.0201
0.0	0.0	0.0	-2440.4116	-924.9139	NaN	NaN	0.2748	0.8958	0.0223	0.0203	0.0212	0.0203	0.0201
0.0	0.0	0.0	-2422.4116	3857.0861	NaN	NaN	1.3	0.8959	0.0222	0.0204	0.0211	0.0203	0.0201
0.0	0.0	0.0	-2567.4116	-2197.9139	NaN	NaN	0.4612	0.8955	0.0223	0.0205	0.0211	0.0204	0.0202
0.0	0.0	0.0	-2661.4116	-2997.9139	NaN	NaN	0.5297	0.8954	0.0223	0.0205	0.0211	0.0204	0.0202
0.0	0.0	0.0	-2575.4116	3491.0861	NaN	NaN	1.3	0.8957	0.0223	0.0204	0.021	0.0204	0.0202
0.0	0.0	0.0	-1609.4116	1127.0861	NaN	NaN	-0.3	0.8955	0.0223	0.0204	0.0209	0.0206	0.0202
0.0	0.0	0.0	-2969.4116	2415.0861	NaN	NaN	-0.3	0.8954	0.0224	0.0204	0.0209	0.0207	0.0202
0.0	0.0	0.0	-3609.4116	3453.0861	NaN	NaN	-0.3	0.8955	0.0224	0.0203	0.0209	0.0207	0.0202
0.0	0.0	0.0	-1198.4116	2674.0861	NaN	NaN	1.3	0.8954	0.0224	0.0203	0.0209	0.0207	0.0202
0.0	0.0	0.0	1834.5884	448.0861	NaN	NaN	0.1963	0.8954	0.0224	0.0203	0.0209	0.0207	0.0202
0.0	0.0	0.0	-845.4116	-681.9139	NaN	NaN	0.4465	0.8953	0.0225	0.0203	0.0209	0.0208	0.0203
0.0	0.0	0.0	-779.4116	4653.0861	NaN	NaN	1.2012	0.8954	0.0225	0.0202	0.0209	0.0208	0.0203
0.0	0.0	0.0	-2666.4116	2308.0861	NaN	NaN	-0.3	0.8952	0.0225	0.0202	0.021	0.0208	0.0203
0.0	0.0	0.0	-995.4116	1177.0861	NaN	NaN	1.3	0.895	0.0225	0.0203	0.021	0.0208	0.0204
0.0	0.0	0.0	-3207.4116	1024.0861	NaN	NaN	-0.3	0.8948	0.0225	0.0204	0.0211	0.0207	0.0205
0.0	0.0	0.0	-2369.4116	711.0861	NaN	NaN	-0.3	0.8948	0.0225	0.0204	0.0211	0.0207	0.0205
0.0	0.0	0.0	-2409.4116	-153.9139	NaN	NaN	0.06	0.8949	0.0224	0.0204	0.0211	0.0206	0.0205
0.0	0.0	0.0	-1664.4116	1112.0861	NaN	NaN	-0.3	0.8954	0.0223	0.0202	0.0211	0.0206	0.0204
0.0	0.0	0.0	-367.4116	2889.0861	NaN	NaN	1.1457	0.8956	0.0223	0.0201	0.021	0.0206	0.0204
0.0	0.0	0.0	-2636.4116	2798.0861	NaN	NaN	1.3	0.8957	0.0223	0.0201	0.021	0.0206	0.0203
0.0	0.0	0.0	-261.4116	1636.0861	NaN	NaN	1.1902	0.8957	0.0223	0.02	0.021	0.0206	0.0203
0.0	0.0	0.0	-197.4116	27.0861	NaN	NaN	-0.159	0.8955	0.0223	0.0201	0.0211	0.0206	0.0204
0.0	0.0	0.0	-2537.4116	2316.0861	NaN	NaN	-0.3	0.8954	0.0223	0.0201	0.0211	0.0206	0.0204
0.0	0.0	0.0	-1270.4116	782.0861	NaN	NaN	-0.3	0.8953	0.0223	0.0202	0.0211	0.0206	0.0205
0.0	0.0	0.0	-3227.4116	3069.0861	NaN	NaN	-0.3	0.8952	0.0223	0.0202	0.0211	0.0206	0.0205
0.0	0.0	0.0	-2298.4116	1527.0861	NaN	NaN	-0.3	0.895	0.0223	0.0203	0.0212	0.0206	0.0205
0.0	0.0	0.0	-1781.4116	-1068.9139	NaN	NaN	0.375	0.8949	0.0223	0.0204	0.0212	0.0206	0.0206
0.0	0.0	0.0	-531.4116	-38.9139	NaN	NaN	0.0682	0.895	0.0223	0.0204	0.0212	0.0206	0.0205
0.0	0.0	0.0	-800.4116	320.0861	NaN	NaN	-0.3	0.8952	0.0223	0.0203	0.0211	0.0206	0.0205
0.0	0.0	0.0	-2176.4116	1158.0861	NaN	NaN	-0.3	0.8952	0.0223	0.0203	0.0211	0.0206	0.0205
0.0	0.0	0.0	-1370.4116	876.0861	NaN	NaN	-0.3	0.8951	0.0224	0.0203	0.0211	0.0207	0.0205
0.0	0.0	0.0	-3307.4116	1098.0861	NaN	NaN	-0.3	0.8948	0.0224	0.0204	0.0211	0.0207	0.0206
0.0	0.0	0.0	-1861.4116	1005.0861	NaN	NaN	-0.3	0.8948	0.0224	0.0205	0.0211	0.0207	0.0206
0.0	0.0	0.0	-3341.4116	2710.0861	NaN	NaN	-0.3	0.8948	0.0224	0.0204	0.0211	0.0207	0.0206
0.0	0.0	0.0	-718.4116	592.0861	NaN	NaN	-0.3	0.8949	0.0224	0.0204	0.021	0.0207	0.0205
0.0	0.0	0.0	-2794.4116	2583.0861	NaN	NaN	-0.3	0.895	0.0224	0.0203	0.021	0.0207	0.0205
0.0	0.0	0.0	333.5884	579.0861	NaN	NaN	0.6345	0.895	0.0224	0.0203	0.021	0.0207	0.0205
0.0	0.0	0.0	-1621.4116	65.0861	NaN	NaN	-0.0418	0.895	0.0224	0.0204	0.021	0.0207	0.0206
0.0	0.0	0.0	-2604.4116	618.0861	NaN	NaN	-0.3	0.8948	0.0224	0.0205	0.021	0.0206	0.0206
0.0	0.0	0.0	-3705.4116	1013.0861	NaN	NaN	-0.3	0.8951	0.0224	0.0204	0.021	0.0206	0.0205
0.0	0.0	0.0	-2046.4116	3166.0861	NaN	NaN	1.3	0.8952	0.0224	0.0204	0.021	0.0206	0.0205
0.0	0.0	0.0	-1352.4116	2616.0861	NaN	NaN	1.3	0.8953	0.0224	0.0203	0.021	0.0207	0.0204
0.0	0.0	0.0	-589.4116	2628.0861	NaN	NaN	1.2891	0.8953	0.0224	0.0203	0.021	0.0206	0.0204
0.0	0.0	0.0	-1604.4116	413.0861	NaN	NaN	-0.3	0.8951	0.0224	0.0203	0.021	0.0207	0.0204
0.0	0.0	0.0	-1662.4116	2460.0861	NaN	NaN	1.3	0.8954	0.0224	0.0202	0.021	0.0207	0.0204
0.0	0.0	0.0	-2028.4116	464.0861	NaN	NaN	-0.2967	0.8952	0.0224	0.0202	0.021	0.0207	0.0204
0.0	0.0	0.0	-2005.4116	1667.0861	NaN	NaN	-0.3	0.8955	0.0224	0.0201	0.021	0.0207	0.0203
0.0	0.0	0.0	440.5884	1185.0861	NaN	NaN	0.729	0.8954	0.0224	0.0202	0.021	0.0207	0.0203
0.0	0.0	0.0	-3302.4116	-270.9139	NaN	NaN	0.0758	0.8951	0.0224	0.0203	0.0211	0.0206	0.0204
0.0	0.0	0.0	-1330.4116	37.0861	NaN	NaN	-0.0287	0.8951	0.0224	0.0204	0.0211	0.0206	0.0204
0.0	0.0	0.0	-3056.4116	89.0861	NaN	NaN	-0.03	0.8953	0.0224	0.0203	0.0211	0.0206	0.0204
0.0	0.0	0.0	-1811.4116	2425.0861	NaN	NaN	1.3	0.8957	0.0223	0.0202	0.0211	0.0205	0.0203
0.0	0.0	0.0	-552.4116	1398.0861	NaN	NaN	1.3	0.8958	0.0223	0.0201	0.021	0.0205	0.0203
0.0	0.0	0.0	-2942.4116	2070.0861	NaN	NaN	-0.3	0.8958	0.0223	0.0201	0.0211	0.0206	0.0203
0.0	0.0	0.0	-1023.4116	3260.0861	NaN	NaN	1.3	0.8959	0.0223	0.02	0.021	0.0205	0.0202
0.0	0.0	0.0	-3369.4116	3337.0861	NaN	NaN	-0.3	0.8957	0.0223	0.0201	0.0211	0.0205	0.0203
0.0	0.0	0.0	-827.4116	796.0861	NaN	NaN	-0.3	0.8956	0.0223	0.0202	0.0211	0.0205	0.0203
0.0	0.0	0.0	-1878.4116	748.0861	NaN	NaN	-0.3	0.8954	0.0223	0.0202	0.0212	0.0205	0.0204
0.0	0.0	0.0	-937.4116	1853.0861	NaN	NaN	1.3	0.8956	0.0223	0.0202	0.0212	0.0205	0.0203
0.0	0.0	0.0	-946.4116	816.0861	NaN	NaN	-0.3	0.8955	0.0223	0.0202	0.0212	0.0204	0.0204
0.0	0.0	0.0	-1872.4116	1128.0861	NaN	NaN	-0.3	0.8953	0.0223	0.0203	0.0213	0.0205	0.0204
0.0	0.0	0.0	-1148.4116	1252.0861	NaN	NaN	1.3	0.8954	0.0223	0.0202	0.0213	0.0205	0.0204
0.0	0.0	0.0	-199.4116	2974.0861	NaN	NaN	1.0719	0.8956	0.0223	0.0202	0.0212	0.0204	0.0203
0.0	0.0	0.0	-2140.4116	1178.0861	NaN	NaN	-0.3	0.8953	0.0223	0.0203	0.0213	0.0204	0.0204
0.0	0.0	0.0	-1786.4116	328.0861	NaN	NaN	-0.225	0.8953	0.0223	0.0203	0.0213	0.0203	0.0204
0.0	0.0	0.0	-899.4116	-973.9139	NaN	NaN	0.5199	0.8951	0.0223	0.0204	0.0214	0.0203	0.0204
0.0	0.0	0.0	-2707.4116	2660.0861	NaN	NaN	-0.3	0.8955	0.0222	0.0203	0.0213	0.0202	0.0203
0.0	0.0	0.0	-2362.4116	232.0861	NaN	NaN	-0.1089	0.8953	0.0223	0.0204	0.0214	0.0202	0.0204
0.0	0.0	0.0	-2929.4116	115.0861	NaN	NaN	-0.0409	0.8955	0.0222	0.0204	0.0214	0.0202	0.0203
0.0	0.0	0.0	-916.4116	2508.0861	NaN	NaN	1.3	0.8957	0.0222	0.0203	0.0213	0.0202	0.0202
0.0	0.0	0.0	-3150.4116	-208.9139	NaN	NaN	0.0622	0.8956	0.0223	0.0204	0.0213	0.0202	0.0202
0.0	0.0	0.0	-791.4116	93.0861	NaN	NaN	-0.1333	0.8957	0.0223	0.0204	0.0213	0.0201	0.0202
0.0	0.0	0.0	-2082.4116	-934.9139	NaN	NaN	0.3098	0.8955	0.0223	0.0205	0.0213	0.0201	0.0202
0.0	0.0	0.0	-3316.4116	-857.9139	NaN	NaN	0.2055	0.8955	0.0223	0.0206	0.0213	0.0201	0.0202
0.0	0.0	0.0	-3002.4116	1210.0861	NaN	NaN	-0.3	0.8957	0.0223	0.0205	0.0213	0.0201	0.0202
0.0	0.0	0.0	-1835.4116	1437.0861	NaN	NaN	-0.3	0.8958	0.0223	0.0204	0.0213	0.0201	0.0201
0.0	0.0	0.0	-1719.4116	1978.0861	NaN	NaN	1.3	0.8957	0.0223	0.0204	0.0213	0.0202	0.0202
0.0	0.0	0.0	-1720.4116	-297.9139	NaN	NaN	0.1476	0.8955	0.0223	0.0205	0.0213	0.0202	0.0202
0.0	0.0	0.0	-1115.4116	1588.0861	NaN	NaN	1.3	0.8954	0.0224	0.0205	0.0213	0.0202	0.0202
0.0	0.0	0.0	-1419.4116	1225.0861	NaN	NaN	-0.3	0.8953	0.0224	0.0205	0.0213	0.0202	0.0203
0.0	0.0	0.0	-4707.4116	260.0861	NaN	NaN	-0.0585	0.8951	0.0224	0.0206	0.0213	0.0202	0.0203
0.0	0.0	0.0	-1973.4116	-388.9139	NaN	NaN	0.1646	0.8952	0.0224	0.0206	0.0213	0.0202	0.0203
0.0	0.0	0.0	-3345.4116	1323.0861	NaN	NaN	-0.3	0.8953	0.0224	0.0206	0.0213	0.0202	0.0202
0.0	0.0	0.0	-2890.4116	2201.0861	NaN	NaN	-0.3	0.8954	0.0223	0.0205	0.0213	0.0202	0.0202
0.0	0.0	0.0	-2053.4116	152.0861	NaN	NaN	-0.08	0.8954	0.0224	0.0206	0.0213	0.0202	0.0203
0.0	0.0	0.0	-1109.4116	-1105.9139	NaN	NaN	0.4992	0.8953	0.0224	0.0206	0.0213	0.0202	0.0203
0.0	0.0	0.0	-2731.4116	-585.9139	NaN	NaN	0.1766	0.8952	0.0224	0.0206	0.0213	0.0202	0.0203
0.0	0.0	0.0	1171.5884	2589.0861	NaN	NaN	0.6885	0.8954	0.0224	0.0205	0.0212	0.0203	0.0202
0.0	0.0	0.0	-2907.4116	874.0861	NaN	NaN	-0.3	0.8951	0.0224	0.0206	0.0212	0.0203	0.0203
0.0	0.0	0.0	-959.4116	54.0861	NaN	NaN	-0.0597	0.895	0.0224	0.0206	0.0212	0.0204	0.0204
0.0	0.0	0.0	-1987.4116	108.0861	NaN	NaN	-0.0575	0.8948	0.0225	0.0206	0.0212	0.0205	0.0204
0.0	0.0	0.0	-2595.4116	1541.0861	NaN	NaN	-0.3	0.8947	0.0225	0.0206	0.0212	0.0205	0.0204
0.0	0.0	0.0	-478.4116	1438.0861	NaN	NaN	1.3	0.8945	0.0225	0.0207	0.0213	0.0205	0.0205
0.0	0.0	0.0	-382.4116	-1336.9139	NaN	NaN	0.7776	0.8944	0.0226	0.0207	0.0213	0.0206	0.0205
0.0	0.0	0.0	-2282.4116	-1415.9139	NaN	NaN	0.3829	0.8945	0.0225	0.0207	0.0213	0.0205	0.0205
0.0	0.0	0.0	-1065.4116	-421.9139	NaN	NaN	0.2837	0.8946	0.0225	0.0207	0.0213	0.0206	0.0204
0.0	0.0	0.0	1048.5884	144.0861	NaN	NaN	0.1208	0.8949	0.0224	0.0206	0.0212	0.0206	0.0204
0.0	0.0	0.0	-2924.4116	-1381.9139	NaN	NaN	0.3209	0.8945	0.0225	0.0207	0.0213	0.0206	0.0204
0.0	0.0	0.0	-3058.4116	-1420.9139	NaN	NaN	0.3172	0.8946	0.0225	0.0207	0.0213	0.0206	0.0204
0.0	0.0	0.0	-1959.4116	604.0861	NaN	NaN	-0.3	0.8944	0.0225	0.0207	0.0213	0.0206	0.0205
0.0	0.0	0.0	-4428.4116	-1174.9139	NaN	NaN	0.2097	0.8944	0.0224	0.0207	0.0213	0.0206	0.0205
0.0	0.0	0.0	-1859.4116	1393.0861	NaN	NaN	-0.3	0.8949	0.0224	0.0205	0.0212	0.0206	0.0204
0.0	0.0	0.0	-62.4116	1448.0861	NaN	NaN	1.045	0.8953	0.0223	0.0203	0.0211	0.0207	0.0203
0.0	0.0	0.0	-1769.4116	1436.0861	NaN	NaN	-0.3	0.8952	0.0224	0.0203	0.021	0.0208	0.0203
0.0	0.0	0.0	-1029.4116	875.0861	NaN	NaN	-0.3	0.8952	0.0224	0.0203	0.021	0.0208	0.0204
0.0	0.0	0.0	-2358.4116	1140.0861	NaN	NaN	-0.3	0.895	0.0225	0.0204	0.021	0.0208	0.0204
0.0	0.0	0.0	-768.4116	1203.0861	NaN	NaN	1.3	0.8951	0.0224	0.0203	0.021	0.0208	0.0204
0.0	0.0	0.0	-3794.4116	1758.0861	NaN	NaN	-0.3	0.8952	0.0224	0.0202	0.021	0.0208	0.0204
0.0	0.0	0.0	-688.4116	2399.0861	NaN	NaN	1.3	0.8954	0.0225	0.0201	0.0209	0.0209	0.0203
0.0	0.0	0.0	-1947.4116	2735.0861	NaN	NaN	1.3	0.8952	0.0225	0.0202	0.021	0.0209	0.0203
0.0	0.0	0.0	-1602.4116	-784.9139	NaN	NaN	0.3288	0.8949	0.0225	0.0203	0.021	0.0208	0.0204
0.0	0.0	0.0	-1607.4116	-1385.9139	NaN	NaN	0.463	0.895	0.0225	0.0204	0.021	0.0208	0.0204
0.0	0.0	0.0	-2363.4116	173.0861	NaN	NaN	-0.079	0.8954	0.0224	0.0202	0.0209	0.0208	0.0203
0.0	0.0	0.0	-3335.4116	4667.0861	NaN	NaN	1.3	0.8958	0.0223	0.0199	0.0209	0.0208	0.0202
0.0	0.0	0.0	-1438.4116	3320.0861	NaN	NaN	1.3	0.8958	0.0223	0.0199	0.0208	0.0209	0.0202
0.0	0.0	0.0	-248.4116	2462.0861	NaN	NaN	1.1122	0.8957	0.0224	0.02	0.0208	0.0209	0.0202
0.0	0.0	0.0	-2254.4116	2360.0861	NaN	NaN	1.3	0.8955	0.0224	0.0201	0.0208	0.0209	0.0203
0.0	0.0	0.0	-3377.4116	1444.0861	NaN	NaN	-0.3	0.8956	0.0224	0.0201	0.0208	0.0208	0.0203
0.0	0.0	0.0	-384.4116	1512.0861	NaN	NaN	1.3	0.8956	0.0224	0.0201	0.0209	0.0209	0.0203
0.0	0.0	0.0	1679.5884	3588.0861	NaN	NaN	0.6812	0.8957	0.0224	0.0199	0.0209	0.0209	0.0202
0.0	0.0	0.0	-2644.4116	3034.0861	NaN	NaN	1.3	0.8956	0.0224	0.02	0.0209	0.0209	0.0202
0.0	0.0	0.0	-177.4116	-173.9139	NaN	NaN	0.495	0.8956	0.0224	0.0201	0.0209	0.0209	0.0202
0.0	0.0	0.0	-865.4116	-386.9139	NaN	NaN	0.309	0.8955	0.0224	0.0201	0.0209	0.0208	0.0202
0.0	0.0	0.0	-1522.4116	-196.9139	NaN	NaN	0.1145	0.8952	0.0224	0.0202	0.0209	0.0208	0.0203
0.0	0.0	0.0	-2618.4116	497.0861	NaN	NaN	-0.2343	0.8955	0.0224	0.0202	0.0209	0.0207	0.0203
0.0	0.0	0.0	-2641.4116	2707.0861	NaN	NaN	1.3	0.8957	0.0223	0.0201	0.0209	0.0207	0.0202
0.0	0.0	0.0	-700.4116	-97.9139	NaN	NaN	0.1226	0.8958	0.0223	0.0201	0.0209	0.0207	0.0202
0.0	0.0	0.0	295.5884	3062.0861	NaN	NaN	0.912	0.8961	0.0223	0.0199	0.0208	0.0207	0.0201
0.0	0.0	0.0	-1873.4116	3158.0861	NaN	NaN	1.3	0.8959	0.0223	0.02	0.0208	0.0208	0.0202
0.0	0.0	0.0	-1334.4116	5674.0861	NaN	NaN	1.3	0.896	0.0223	0.0199	0.0208	0.0208	0.0202
0.0	0.0	0.0	-1810.4116	964.0861	NaN	NaN	-0.3	0.8959	0.0224	0.02	0.0208	0.0207	0.0202
0.0	0.0	0.0	-209.4116	-206.9139	NaN	NaN	0.497	0.896	0.0223	0.02	0.0209	0.0207	0.0202
0.0	0.0	0.0	-2718.4116	5527.0861	NaN	NaN	1.3	0.896	0.0223	0.02	0.0209	0.0206	0.0202
0.0	0.0	0.0	-1064.4116	1596.0861	NaN	NaN	1.3	0.8959	0.0223	0.0201	0.021	0.0206	0.0202
0.0	0.0	0.0	-1814.4116	-652.9139	NaN	NaN	0.2646	0.8955	0.0223	0.0203	0.0211	0.0205	0.0203
0.0	0.0	0.0	-1565.4116	2210.0861	NaN	NaN	1.3	0.8956	0.0223	0.0203	0.0211	0.0205	0.0203
0.0	0.0	0.0	-2077.4116	387.0861	NaN	NaN	-0.229	0.8957	0.0222	0.0202	0.0211	0.0205	0.0202
0.0	0.0	0.0	-2690.4116	681.0861	NaN	NaN	-0.3	0.8958	0.0222	0.0202	0.0211	0.0205	0.0202
0.0	0.0	0.0	-758.4116	-75.9139	NaN	NaN	0.091	0.896	0.0222	0.0201	0.0211	0.0205	0.0201
0.0	0.0	0.0	-985.4116	3717.0861	NaN	NaN	1.3	0.896	0.0222	0.02	0.0211	0.0205	0.0201
0.0	0.0	0.0	-1558.4116	-2.9139	NaN	NaN	0.0019	0.8957	0.0223	0.0202	0.0211	0.0205	0.0202
0.0	0.0	0.0	-2290.4116	1795.0861	NaN	NaN	-0.3	0.8955	0.0223	0.0202	0.0211	0.0205	0.0203
0.0	0.0	0.0	176.5884	-628.9139	NaN	NaN	1.3	0.8953	0.0223	0.0203	0.0212	0.0205	0.0204
0.0	0.0	0.0	-1670.4116	1957.0861	NaN	NaN	1.3	0.8956	0.0223	0.0202	0.0211	0.0205	0.0203
0.0	0.0	0.0	-2098.4116	888.0861	NaN	NaN	-0.3	0.8955	0.0223	0.0202	0.0212	0.0205	0.0204
0.0	0.0	0.0	-1162.4116	-461.9139	NaN	NaN	0.2844	0.8953	0.0223	0.0203	0.0212	0.0204	0.0204
0.0	0.0	0.0	-1550.4116	1657.0861	NaN	NaN	1.3	0.8953	0.0223	0.0203	0.0212	0.0205	0.0205
0.0	0.0	0.0	-1365.4116	1754.0861	NaN	NaN	1.3	0.8954	0.0223	0.0203	0.0211	0.0205	0.0204
0.0	0.0	0.0	-1794.4116	3981.0861	NaN	NaN	1.3	0.8954	0.0223	0.0202	0.0211	0.0205	0.0204
0.0	0.0	0.0	-678.4116	1163.0861	NaN	NaN	1.3	0.8954	0.0223	0.0202	0.0211	0.0205	0.0204
0.0	0.0	0.0	-806.4116	1030.0861	NaN	NaN	1.3	0.8952	0.0223	0.0204	0.0212	0.0205	0.0205
0.0	0.0	0.0	-384.4116	173.0861	NaN	NaN	-0.3	0.895	0.0223	0.0204	0.0212	0.0204	0.0206
0.0	0.0	0.0	-1653.4116	659.0861	NaN	NaN	-0.3	0.8949	0.0224	0.0205	0.0212	0.0205	0.0206
0.0	0.0	0.0	-2686.4116	1.0861	NaN	NaN	-0.0004	0.8948	0.0224	0.0204	0.0212	0.0205	0.0206
0.0	0.0	0.0	-1625.4116	3383.0861	NaN	NaN	1.3	0.8953	0.0223	0.0202	0.0211	0.0206	0.0205
0.0	0.0	0.0	-1353.4116	1972.0861	NaN	NaN	1.3	0.8951	0.0224	0.0202	0.0211	0.0206	0.0205
0.0	0.0	0.0	-3336.4116	3032.0861	NaN	NaN	-0.3	0.8952	0.0224	0.0202	0.0211	0.0206	0.0205
0.0	0.0	0.0	-1112.4116	1774.0861	NaN	NaN	1.3	0.895	0.0224	0.0204	0.0212	0.0205	0.0205
0.0	0.0	0.0	-1398.4116	-2132.9139	NaN	NaN	0.604	0.8947	0.0223	0.0206	0.0213	0.0204	0.0206
0.0	0.0	0.0	-2161.4116	308.0861	NaN	NaN	-0.1662	0.895	0.0223	0.0205	0.0213	0.0204	0.0205
0.0	0.0	0.0	-2248.4116	-1743.9139	NaN	NaN	0.4368	0.8952	0.0222	0.0205	0.0213	0.0203	0.0205
0.0	0.0	0.0	-2354.4116	2413.0861	NaN	NaN	1.3	0.8957	0.0221	0.0203	0.0212	0.0203	0.0204
0.0	0.0	0.0	-2179.4116	-499.9139	NaN	NaN	0.1866	0.8955	0.0222	0.0204	0.0212	0.0203	0.0204
0.0	0.0	0.0	-3723.4116	215.0861	NaN	NaN	-0.0613	0.8957	0.0221	0.0204	0.0211	0.0203	0.0204
0.0	0.0	0.0	-2897.4116	1754.0861	NaN	NaN	-0.3	0.8959	0.0221	0.0203	0.0211	0.0203	0.0204
0.0	0.0	0.0	-1138.4116	676.0861	NaN	NaN	-0.3	0.8961	0.0221	0.0202	0.021	0.0203	0.0203
0.0	0.0	0.0	-1592.4116	1460.0861	NaN	NaN	-0.3	0.8962	0.0221	0.0201	0.021	0.0203	0.0203
0.0	0.0	0.0	-1143.4116	-609.9139	NaN	NaN	0.3479	0.8962	0.0221	0.0202	0.021	0.0203	0.0203
0.0	0.0	0.0	-137.4116	201.0861	NaN	NaN	1.3	0.8962	0.0221	0.0202	0.021	0.0203	0.0203
0.0	0.0	0.0	-2088.4116	1413.0861	NaN	NaN	-0.3	0.8961	0.0222	0.0201	0.021	0.0203	0.0204
0.0	0.0	0.0	-2730.4116	1800.0861	NaN	NaN	-0.3	0.8961	0.0222	0.0201	0.0209	0.0203	0.0203
0.0	0.0	0.0	-2188.4116	3353.0861	NaN	NaN	1.3	0.8961	0.0222	0.0201	0.0209	0.0204	0.0203
0.0	0.0	0.0	-1366.4116	1219.0861	NaN	NaN	-0.3	0.8961	0.0222	0.0201	0.0209	0.0204	0.0204
0.0	0.0	0.0	-819.4116	2158.0861	NaN	NaN	1.3	0.8961	0.0222	0.0201	0.021	0.0203	0.0204
0.0	0.0	0.0	-2132.4116	1578.0861	NaN	NaN	-0.3	0.8959	0.0222	0.0202	0.021	0.0203	0.0204
0.0	0.0	0.0	-3899.4116	795.0861	NaN	NaN	-0.2561	0.8957	0.0222	0.0203	0.021	0.0202	0.0205
0.0	0.0	0.0	-4817.4116	2394.0861	NaN	NaN	-0.3	0.896	0.0222	0.0202	0.021	0.0202	0.0204
0.0	0.0	0.0	-728.4116	872.0861	NaN	NaN	1.3	0.8963	0.0221	0.0201	0.0209	0.0202	0.0203
0.0	0.0	0.0	-3031.4116	2476.0861	NaN	NaN	-0.3	0.8964	0.0221	0.0201	0.0209	0.0202	0.0203
0.0	0.0	0.0	-2700.4116	79.0861	NaN	NaN	-0.0302	0.8961	0.0221	0.0202	0.021	0.0201	0.0204
0.0	0.0	0.0	-2112.4116	834.0861	NaN	NaN	-0.3	0.8962	0.0221	0.0203	0.021	0.0201	0.0204
0.0	0.0	0.0	-2706.4116	1476.0861	NaN	NaN	-0.3	0.8961	0.0221	0.0203	0.021	0.0201	0.0204
0.0	0.0	0.0	-2317.4116	992.0861	NaN	NaN	-0.3	0.8964	0.0221	0.0202	0.0209	0.0201	0.0203
0.0	0.0	0.0	-2000.4116	-258.9139	NaN	NaN	0.1146	0.8961	0.0221	0.0203	0.021	0.0202	0.0204
0.0	0.0	0.0	-788.4116	1709.0861	NaN	NaN	1.3	0.8963	0.0221	0.0202	0.0209	0.0202	0.0203
0.0	0.0	0.0	-2014.4116	1140.0861	NaN	NaN	-0.3	0.8959	0.0222	0.0203	0.021	0.0203	0.0204
0.0	0.0	0.0	-3474.4116	2830.0861	NaN	NaN	-0.3	0.8959	0.0222	0.0203	0.0209	0.0203	0.0204
0.0	0.0	0.0	-3694.4116	425.0861	NaN	NaN	-0.13	0.8955	0.0223	0.0204	0.021	0.0203	0.0205
0.0	0.0	0.0	-980.4116	-197.9139	NaN	NaN	0.168	0.8956	0.0222	0.0203	0.021	0.0203	0.0205
0.0	0.0	0.0	-2813.4116	2154.0861	NaN	NaN	-0.3	0.8957	0.0222	0.0203	0.021	0.0203	0.0205
0.0	0.0	0.0	-2806.4116	1273.0861	NaN	NaN	-0.3	0.8955	0.0222	0.0204	0.0211	0.0203	0.0205
0.0	0.0	0.0	-2276.4116	-406.9139	NaN	NaN	0.1516	0.8953	0.0222	0.0205	0.0211	0.0203	0.0206
0.0	0.0	0.0	-3655.4116	-335.9139	NaN	NaN	0.0842	0.8952	0.0222	0.0206	0.0212	0.0203	0.0206
0.0	0.0	0.0	-1689.4116	-465.9139	NaN	NaN	0.2162	0.8956	0.0221	0.0205	0.0211	0.0202	0.0205
0.0	0.0	0.0	-3128.4116	849.0861	NaN	NaN	-0.3	0.8957	0.0221	0.0204	0.0211	0.0202	0.0205
0.0	0.0	0.0	-1223.4116	785.0861	NaN	NaN	-0.3	0.8958	0.0221	0.0204	0.0211	0.0203	0.0204
0.0	0.0	0.0	-3702.4116	1469.0861	NaN	NaN	-0.3	0.8959	0.022	0.0204	0.021	0.0202	0.0204
0.0	0.0	0.0	-1355.4116	1566.0861	NaN	NaN	1.3	0.896	0.022	0.0203	0.021	0.0203	0.0204
0.0	0.0	0.0	-3938.4116	3375.0861	NaN	NaN	-0.3	0.896	0.0221	0.0203	0.0209	0.0203	0.0204
0.0	0.0	0.0	-2314.4116	1917.0861	NaN	NaN	-0.3	0.8961	0.0221	0.0202	0.0209	0.0203	0.0204
0.0	0.0	0.0	-804.4116	1620.0861	NaN	NaN	1.3	0.8961	0.0221	0.0202	0.0209	0.0203	0.0204
0.0	0.0	0.0	-3180.4116	2361.0861	NaN	NaN	-0.3	0.8958	0.0222	0.0203	0.0209	0.0203	0.0204
0.0	0.0	0.0	-936.4116	-2128.9139	NaN	NaN	0.6945	0.8957	0.0222	0.0204	0.021	0.0203	0.0205
0.0	0.0	0.0	-2331.4116	1495.0861	NaN	NaN	-0.3	0.8958	0.0222	0.0203	0.0209	0.0203	0.0204
0.0	0.0	0.0	-1180.4116	2180.0861	NaN	NaN	1.3	0.8957	0.0222	0.0203	0.0209	0.0203	0.0204
0.0	0.0	0.0	-1349.4116	269.0861	NaN	NaN	-0.2491	0.8956	0.0222	0.0204	0.021	0.0203	0.0205
0.0	0.0	0.0	-2721.4116	874.0861	NaN	NaN	-0.3	0.8957	0.0222	0.0203	0.0209	0.0204	0.0204
0.0	0.0	0.0	-2854.4116	1186.0861	NaN	NaN	-0.3	0.896	0.0222	0.0203	0.0209	0.0203	0.0204
0.0	0.0	0.0	-1655.4116	3485.0861	NaN	NaN	1.3	0.8963	0.0221	0.0201	0.0208	0.0203	0.0203
0.0	0.0	0.0	-1459.4116	1034.0861	NaN	NaN	-0.3	0.8963	0.0221	0.0201	0.0208	0.0204	0.0203
0.0	0.0	0.0	-1719.4116	5302.0861	NaN	NaN	1.3	0.8963	0.0221	0.0201	0.0208	0.0204	0.0203
0.0	0.0	0.0	-3843.4116	3519.0861	NaN	NaN	-0.3	0.8958	0.0222	0.0203	0.0209	0.0204	0.0204
0.0	0.0	0.0	-2798.4116	73.0861	NaN	NaN	-0.0268	0.8956	0.0222	0.0204	0.021	0.0203	0.0205
0.0	0.0	0.0	-2806.4116	-108.9139	NaN	NaN	0.0374	0.8953	0.0223	0.0205	0.0211	0.0203	0.0205
0.0	0.0	0.0	-2094.4116	597.0861	NaN	NaN	-0.3	0.8957	0.0222	0.0204	0.021	0.0203	0.0204
0.0	0.0	0.0	-1634.4116	420.0861	NaN	NaN	-0.3	0.8958	0.0222	0.0203	0.021	0.0203	0.0204
0.0	0.0	0.0	-1029.4116	902.0861	NaN	NaN	-0.3	0.896	0.0221	0.0203	0.021	0.0203	0.0203
0.0	0.0	0.0	-2444.4116	2224.0861	NaN	NaN	-0.3	0.8961	0.0221	0.0202	0.021	0.0203	0.0203
0.0	0.0	0.0	-1261.4116	1361.0861	NaN	NaN	1.3	0.8959	0.0222	0.0203	0.021	0.0203	0.0204
0.0	0.0	0.0	-3337.4116	-956.9139	NaN	NaN	0.2228	0.8958	0.0222	0.0204	0.021	0.0202	0.0204
0.0	0.0	0.0	-1495.4116	647.0861	NaN	NaN	-0.3	0.896	0.0221	0.0203	0.021	0.0202	0.0203
0.0	0.0	0.0	-1775.4116	1020.0861	NaN	NaN	-0.3	0.8959	0.0222	0.0203	0.021	0.0202	0.0204
0.0	0.0	0.0	-729.4116	1337.0861	NaN	NaN	1.3	0.8958	0.0222	0.0203	0.021	0.0202	0.0204
0.0	0.0	0.0	-3910.4116	-821.9139	NaN	NaN	0.1737	0.8955	0.0222	0.0204	0.0211	0.0202	0.0205
0.0	0.0	0.0	-2872.4116	2667.0861	NaN	NaN	-0.3	0.8958	0.0222	0.0203	0.021	0.0202	0.0204
0.0	0.0	0.0	-2788.4116	2594.0861	NaN	NaN	-0.3	0.896	0.0221	0.0202	0.021	0.0202	0.0204
0.0	0.0	0.0	-1711.4116	26.0861	NaN	NaN	-0.0155	0.8959	0.0221	0.0203	0.0211	0.0202	0.0204
0.0	0.0	0.0	-3287.4116	1871.0861	NaN	NaN	-0.3	0.8957	0.0222	0.0204	0.0211	0.0202	0.0204
0.0	0.0	0.0	-2515.4116	2355.0861	NaN	NaN	-0.3	0.8956	0.0222	0.0204	0.0211	0.0202	0.0204
0.0	0.0	0.0	-3334.4116	-112.9139	NaN	NaN	0.0328	0.8953	0.0223	0.0206	0.0212	0.0202	0.0205
0.0	0.0	0.0	-1783.4116	2784.0861	NaN	NaN	1.3	0.8958	0.0222	0.0204	0.0211	0.0202	0.0203
0.0	0.0	0.0	-1616.4116	1297.0861	NaN	NaN	-0.3	0.8958	0.0222	0.0204	0.0211	0.0202	0.0204
0.0	0.0	0.0	-1802.4116	-678.9139	NaN	NaN	0.2736	0.8958	0.0222	0.0203	0.021	0.0203	0.0203
0.0	0.0	0.0	-1207.4116	2450.0861	NaN	NaN	1.3	0.896	0.0222	0.0203	0.021	0.0203	0.0203
0.0	0.0	0.0	-813.4116	-2382.9139	NaN	NaN	0.7455	0.8951	0.0223	0.0206	0.0212	0.0203	0.0205
0.0	0.0	0.0	-3741.4116	-1373.9139	NaN	NaN	0.2686	0.8951	0.0223	0.0206	0.0212	0.0203	0.0205
0.0	0.0	0.0	-2467.4116	516.0861	NaN	NaN	-0.2645	0.8953	0.0223	0.0205	0.0212	0.0203	0.0205
0.0	0.0	0.0	-3029.4116	1541.0861	NaN	NaN	-0.3	0.8956	0.0222	0.0204	0.0211	0.0203	0.0204
0.0	0.0	0.0	-2471.4116	3288.0861	NaN	NaN	1.3	0.8958	0.0222	0.0203	0.0211	0.0203	0.0204
0.0	0.0	0.0	-1406.4116	-586.9139	NaN	NaN	0.2944	0.8958	0.0222	0.0203	0.021	0.0203	0.0204
0.0	0.0	0.0	-1503.4116	2570.0861	NaN	NaN	1.3	0.8958	0.0222	0.0203	0.021	0.0203	0.0204
0.0	0.0	0.0	-2598.4116	1792.0861	NaN	NaN	-0.3	0.8956	0.0222	0.0204	0.0211	0.0203	0.0204
0.0	0.0	0.0	-2759.4116	-127.9139	NaN	NaN	0.0443	0.8955	0.0223	0.0204	0.0211	0.0203	0.0204
0.0	0.0	0.0	-3487.4116	3346.0861	NaN	NaN	-0.3	0.8956	0.0222	0.0203	0.0211	0.0203	0.0204
0.0	0.0	0.0	-1744.4116	2414.0861	NaN	NaN	1.3	0.8955	0.0223	0.0204	0.0211	0.0203	0.0204
0.0	0.0	0.0	-1898.4116	-1463.9139	NaN	NaN	0.4354	0.8952	0.0223	0.0205	0.0212	0.0203	0.0205
0.0	0.0	0.0	-3047.4116	507.0861	NaN	NaN	-0.1996	0.8955	0.0223	0.0204	0.0211	0.0203	0.0204
0.0	0.0	0.0	-3368.4116	1329.0861	NaN	NaN	-0.3	0.8955	0.0223	0.0204	0.0211	0.0203	0.0204
0.0	0.0	0.0	-129.4116	1322.0861	NaN	NaN	1.1085	0.8958	0.0222	0.0203	0.0211	0.0203	0.0204
0.0	0.0	0.0	-2378.4116	166.0861	NaN	NaN	-0.0751	0.8957	0.0222	0.0203	0.0211	0.0203	0.0204
0.0	0.0	0.0	-2505.4116	1484.0861	NaN	NaN	-0.3	0.896	0.0222	0.0202	0.021	0.0203	0.0203
0.0	0.0	0.0	-2833.4116	2114.0861	NaN	NaN	-0.3	0.896	0.0221	0.0203	0.021	0.0203	0.0203
0.0	0.0	0.0	-351.4116	-594.9139	NaN	NaN	0.6287	0.8957	0.0222	0.0204	0.0211	0.0203	0.0204
0.0	0.0	0.0	-3587.4116	-1496.9139	NaN	NaN	0.2944	0.8956	0.0222	0.0204	0.0212	0.0203	0.0204
0.0	0.0	0.0	-3758.4116	394.0861	NaN	NaN	-0.1171	0.8957	0.0222	0.0204	0.0211	0.0203	0.0203
0.0	0.0	0.0	-4034.4116	3127.0861	NaN	NaN	-0.3	0.896	0.0221	0.0203	0.0211	0.0203	0.0203
0.0	0.0	0.0	-2928.4116	-384.9139	NaN	NaN	0.1162	0.8959	0.0221	0.0203	0.0211	0.0203	0.0203
0.0	0.0	0.0	-2944.4116	-31.9139	NaN	NaN	0.0107	0.896	0.0221	0.0203	0.0211	0.0203	0.0203
0.0	0.0	0.0	-966.4116	2167.0861	NaN	NaN	1.3	0.8961	0.0221	0.0203	0.021	0.0203	0.0202
0.0	0.0	0.0	-2411.4116	700.0861	NaN	NaN	-0.3	0.8961	0.0221	0.0202	0.021	0.0203	0.0203
0.0	0.0	0.0	-2173.4116	-548.9139	NaN	NaN	0.2016	0.8958	0.0221	0.0203	0.0211	0.0203	0.0203
0.0	0.0	0.0	-3072.4116	1537.0861	NaN	NaN	-0.3	0.896	0.0221	0.0203	0.0211	0.0203	0.0203
0.0	0.0	0.0	-2570.4116	1617.0861	NaN	NaN	-0.3	0.8959	0.0221	0.0203	0.0211	0.0203	0.0203
0.0	0.0	0.0	-2123.4116	415.0861	NaN	NaN	-0.243	0.896	0.0221	0.0202	0.021	0.0204	0.0203
0.0	0.0	0.0	-2853.4116	4993.0861	NaN	NaN	1.3	0.896	0.0222	0.0201	0.021	0.0204	0.0203
0.0	0.0	0.0	-1362.4116	483.0861	NaN	NaN	-0.3	0.8957	0.0222	0.0202	0.0211	0.0204	0.0204
0.0	0.0	0.0	-2309.4116	485.0861	NaN	NaN	-0.2659	0.8955	0.0223	0.0202	0.0211	0.0205	0.0204
0.0	0.0	0.0	-2438.4116	1596.0861	NaN	NaN	-0.3	0.8957	0.0222	0.0202	0.0211	0.0205	0.0203
0.0	0.0	0.0	-2905.4116	1692.0861	NaN	NaN	-0.3	0.8958	0.0222	0.0202	0.0211	0.0204	0.0203
0.0	0.0	0.0	-815.4116	17.0861	NaN	NaN	-0.0214	0.8957	0.0222	0.0202	0.0211	0.0204	0.0203
0.0	0.0	0.0	-3157.4116	589.0861	NaN	NaN	-0.2294	0.8958	0.0222	0.0202	0.0211	0.0204	0.0203
0.0	0.0	0.0	-2948.4116	3101.0861	NaN	NaN	1.3	0.896	0.0221	0.0202	0.0211	0.0204	0.0203
0.0	0.0	0.0	-2209.4116	-57.9139	NaN	NaN	0.0255	0.8956	0.0222	0.0203	0.0211	0.0203	0.0204
0.0	0.0	0.0	-803.4116	-1600.9139	NaN	NaN	0.6658	0.8953	0.0222	0.0205	0.0212	0.0203	0.0205
0.0	0.0	0.0	-1354.4116	-1320.9139	NaN	NaN	0.4937	0.8954	0.0222	0.0204	0.0212	0.0204	0.0204
0.0	0.0	0.0	-2403.4116	3838.0861	NaN	NaN	1.3	0.8959	0.0221	0.0202	0.0211	0.0204	0.0203
0.0	0.0	0.0	-2742.4116	1649.0861	NaN	NaN	-0.3	0.8957	0.0222	0.0203	0.0211	0.0204	0.0203
0.0	0.0	0.0	-2042.4116	1813.0861	NaN	NaN	-0.3	0.8956	0.0222	0.0203	0.0211	0.0204	0.0204
0.0	0.0	0.0	-2397.4116	-705.9139	NaN	NaN	0.2275	0.8953	0.0222	0.0204	0.0212	0.0205	0.0204
0.0	0.0	0.0	-1596.4116	2257.0861	NaN	NaN	1.3	0.8954	0.0222	0.0204	0.0212	0.0204	0.0204
0.0	0.0	0.0	-2013.4116	676.0861	NaN	NaN	-0.3	0.8949	0.0223	0.0206	0.0213	0.0204	0.0205
0.0	0.0	0.0	-5147.4116	-2450.9139	NaN	NaN	0.3226	0.8948	0.0223	0.0206	0.0213	0.0204	0.0205
0.0	0.0	0.0	-1791.4116	-619.9139	NaN	NaN	0.2571	0.8948	0.0223	0.0206	0.0213	0.0204	0.0205
0.0	0.0	0.0	-1299.4116	-425.9139	NaN	NaN	0.2469	0.895	0.0223	0.0206	0.0213	0.0204	0.0205
0.0	0.0	0.0	-2872.4116	-19.9139	NaN	NaN	0.0069	0.8951	0.0222	0.0206	0.0213	0.0204	0.0205
0.0	0.0	0.0	-677.4116	-4264.9139	NaN	NaN	0.8629	0.8951	0.0222	0.0206	0.0212	0.0204	0.0205
0.0	0.0	0.0	-1997.4116	3450.0861	NaN	NaN	1.3	0.8956	0.0221	0.0204	0.0211	0.0204	0.0204
0.0	0.0	0.0	-2580.4116	2811.0861	NaN	NaN	1.3	0.8954	0.0222	0.0204	0.0211	0.0205	0.0204
0.0	0.0	0.0	-3621.4116	3024.0861	NaN	NaN	-0.3	0.8953	0.0222	0.0204	0.0211	0.0205	0.0205
0.0	0.0	0.0	-2205.4116	-1198.9139	NaN	NaN	0.3522	0.8947	0.0223	0.0206	0.0212	0.0205	0.0206
0.0	0.0	0.0	-3769.4116	2151.0861	NaN	NaN	-0.3	0.8949	0.0223	0.0206	0.0212	0.0205	0.0206
0.0	0.0	0.0	-2192.4116	1037.0861	NaN	NaN	-0.3	0.8948	0.0223	0.0206	0.0212	0.0206	0.0206
0.0	0.0	0.0	-2442.4116	1462.0861	NaN	NaN	-0.3	0.895	0.0223	0.0205	0.0211	0.0206	0.0205
0.0	0.0	0.0	-2017.4116	-803.9139	NaN	NaN	0.2849	0.8949	0.0223	0.0206	0.0212	0.0206	0.0205
0.0	0.0	0.0	-2737.4116	-469.9139	NaN	NaN	0.1465	0.8949	0.0223	0.0206	0.0212	0.0206	0.0205
0.0	0.0	0.0	-3200.4116	-505.9139	NaN	NaN	0.1365	0.8947	0.0223	0.0206	0.0212	0.0206	0.0205
0.0	0.0	0.0	-3253.4116	-647.9139	NaN	NaN	0.1661	0.8948	0.0223	0.0206	0.0212	0.0206	0.0205
0.0	0.0	0.0	-3250.4116	234.0861	NaN	NaN	-0.0776	0.895	0.0222	0.0206	0.0211	0.0206	0.0205
0.0	0.0	0.0	-1391.4116	781.0861	NaN	NaN	-0.3	0.8953	0.0222	0.0205	0.0211	0.0205	0.0204
0.0	0.0	0.0	-2845.4116	1217.0861	NaN	NaN	-0.3	0.8955	0.0221	0.0204	0.021	0.0205	0.0204
0.0	0.0	0.0	-2915.4116	680.0861	NaN	NaN	-0.3	0.8954	0.0222	0.0204	0.021	0.0206	0.0205
0.0	0.0	0.0	-1971.4116	2391.0861	NaN	NaN	1.3	0.8956	0.0221	0.0204	0.0209	0.0206	0.0204
0.0	0.0	0.0	-2963.4116	1022.0861	NaN	NaN	-0.3	0.8953	0.0222	0.0204	0.021	0.0206	0.0205
0.0	0.0	0.0	-1617.4116	-277.9139	NaN	NaN	0.1466	0.8954	0.0222	0.0204	0.021	0.0206	0.0205
0.0	0.0	0.0	-2594.4116	1567.0861	NaN	NaN	-0.3	0.8954	0.0222	0.0203	0.021	0.0206	0.0205
0.0	0.0	0.0	-1735.4116	2599.0861	NaN	NaN	1.3	0.8956	0.0222	0.0202	0.0209	0.0206	0.0205
0.0	0.0	0.0	-2816.4116	3244.0861	NaN	NaN	1.3	0.8954	0.0222	0.0202	0.021	0.0207	0.0205
0.0	0.0	0.0	-2456.4116	2817.0861	NaN	NaN	1.3	0.8951	0.0223	0.0203	0.021	0.0207	0.0205
0.0	0.0	0.0	-2797.4116	-125.9139	NaN	NaN	0.0431	0.8949	0.0224	0.0204	0.021	0.0207	0.0206
0.0	0.0	0.0	-3569.4116	2957.0861	NaN	NaN	-0.3	0.8951	0.0223	0.0204	0.021	0.0207	0.0206
0.0	0.0	0.0	-827.4116	40.0861	NaN	NaN	-0.0509	0.895	0.0223	0.0204	0.021	0.0207	0.0206
0.0	0.0	0.0	-391.4116	2296.0861	NaN	NaN	1.2055	0.8952	0.0223	0.0203	0.021	0.0207	0.0205
0.0	0.0	0.0	-3791.4116	1735.0861	NaN	NaN	-0.3	0.8949	0.0223	0.0204	0.0211	0.0207	0.0205
0.0	0.0	0.0	-2351.4116	1327.0861	NaN	NaN	-0.3	0.895	0.0223	0.0205	0.0211	0.0207	0.0205
0.0	0.0	0.0	-245.4116	-456.9139	NaN	NaN	0.6506	0.8949	0.0223	0.0205	0.0211	0.0206	0.0206
0.0	0.0	0.0	-2168.4116	-3870.9139	NaN	NaN	0.641	0.8946	0.0223	0.0206	0.0212	0.0206	0.0207
0.0	0.0	0.0	-2362.4116	-40.9139	NaN	NaN	0.017	0.8949	0.0222	0.0205	0.0212	0.0206	0.0206
0.0	0.0	0.0	-2628.4116	-853.9139	NaN	NaN	0.2452	0.895	0.0222	0.0204	0.0212	0.0206	0.0205
0.0	0.0	0.0	-2421.4116	767.0861	NaN	NaN	-0.3	0.8951	0.0222	0.0204	0.0211	0.0206	0.0205
0.0	0.0	0.0	-4245.4116	1100.0861	NaN	NaN	-0.3	0.8947	0.0222	0.0206	0.0213	0.0206	0.0206
0.0	0.0	0.0	-4243.4116	-1297.9139	NaN	NaN	0.2342	0.8946	0.0222	0.0207	0.0213	0.0205	0.0206
0.0	0.0	0.0	-2911.4116	-903.9139	NaN	NaN	0.2369	0.8949	0.0222	0.0206	0.0212	0.0205	0.0206
0.0	0.0	0.0	-2792.4116	3185.0861	NaN	NaN	1.3	0.8956	0.022	0.0204	0.0211	0.0205	0.0204
0.0	0.0	0.0	-2960.4116	1440.0861	NaN	NaN	-0.3	0.8954	0.022	0.0205	0.0211	0.0205	0.0205
0.0	0.0	0.0	-2952.4116	743.0861	NaN	NaN	-0.3	0.8954	0.0221	0.0205	0.0211	0.0205	0.0205
0.0	0.0	0.0	-4002.4116	876.0861	NaN	NaN	-0.2802	0.8951	0.0221	0.0205	0.0212	0.0205	0.0205
0.0	0.0	0.0	-2494.4116	3010.0861	NaN	NaN	1.3	0.8953	0.0221	0.0205	0.0212	0.0205	0.0205
0.0	0.0	0.0	-2465.4116	836.0861	NaN	NaN	-0.3	0.895	0.0221	0.0206	0.0212	0.0205	0.0206
0.0	0.0	0.0	-1226.4116	373.0861	NaN	NaN	-0.3	0.895	0.0221	0.0206	0.0212	0.0205	0.0205
0.0	0.0	0.0	-2803.4116	1023.0861	NaN	NaN	-0.3	0.8951	0.0221	0.0206	0.0212	0.0204	0.0205
0.0	0.0	0.0	-3067.4116	3408.0861	NaN	NaN	1.3	0.8954	0.0221	0.0205	0.0211	0.0204	0.0205
0.0	0.0	0.0	-1633.4116	274.0861	NaN	NaN	-0.2016	0.8952	0.0221	0.0206	0.0212	0.0204	0.0205
0.0	0.0	0.0	-3655.4116	-67.9139	NaN	NaN	0.0182	0.8952	0.0221	0.0206	0.0212	0.0204	0.0205
0.0	0.0	0.0	-2513.4116	1439.0861	NaN	NaN	-0.3	0.8954	0.0221	0.0205	0.0211	0.0204	0.0205
0.0	0.0	0.0	-2374.4116	3141.0861	NaN	NaN	1.3	0.8954	0.0221	0.0205	0.0212	0.0204	0.0205
0.0	0.0	0.0	-2434.4116	640.0861	NaN	NaN	-0.3	0.8948	0.0222	0.0208	0.0213	0.0204	0.0206
0.0	0.0	0.0	-3918.4116	-1680.9139	NaN	NaN	0.3002	0.8944	0.0223	0.0209	0.0214	0.0203	0.0207
0.0	0.0	0.0	-1445.4116	-792.9139	NaN	NaN	0.3542	0.8945	0.0223	0.0209	0.0213	0.0203	0.0207
0.0	0.0	0.0	-1488.4116	171.0861	NaN	NaN	-0.1299	0.8948	0.0222	0.0208	0.0213	0.0203	0.0207
0.0	0.0	0.0	-1355.4116	550.0861	NaN	NaN	-0.3	0.8951	0.0222	0.0206	0.0212	0.0203	0.0206
0.0	0.0	0.0	-2888.4116	2127.0861	NaN	NaN	-0.3	0.895	0.0222	0.0206	0.0213	0.0203	0.0206
0.0	0.0	0.0	-1383.4116	2345.0861	NaN	NaN	1.3	0.8949	0.0222	0.0206	0.0213	0.0203	0.0206
0.0	0.0	0.0	-3611.4116	3624.0861	NaN	NaN	1.3	0.8947	0.0223	0.0207	0.0214	0.0203	0.0206
0.0	0.0	0.0	-3165.4116	90.0861	NaN	NaN	-0.0293	0.8946	0.0223	0.0208	0.0214	0.0202	0.0206
0.0	0.0	0.0	-3026.4116	-3484.9139	NaN	NaN	0.5352	0.8944	0.0224	0.0209	0.0214	0.0202	0.0206
0.0	0.0	0.0	-1752.4116	-1432.9139	NaN	NaN	0.4498	0.8947	0.0224	0.0208	0.0214	0.0202	0.0205
0.0	0.0	0.0	-2590.4116	664.0861	NaN	NaN	-0.3	0.895	0.0223	0.0207	0.0214	0.0202	0.0205
0.0	0.0	0.0	-2653.4116	961.0861	NaN	NaN	-0.3	0.8952	0.0222	0.0207	0.0213	0.0201	0.0204
0.0	0.0	0.0	-4340.4116	1521.0861	NaN	NaN	-0.3	0.8954	0.0221	0.0207	0.0213	0.0201	0.0204
0.0	0.0	0.0	-2443.4116	-369.9139	NaN	NaN	0.1315	0.8954	0.0221	0.0207	0.0213	0.0201	0.0204
0.0	0.0	0.0	-3549.4116	-343.9139	NaN	NaN	0.0883	0.8953	0.0221	0.0208	0.0213	0.02	0.0204
0.0	0.0	0.0	-2866.4116	946.0861	NaN	NaN	-0.3	0.8954	0.0221	0.0208	0.0213	0.02	0.0204
0.0	0.0	0.0	-3977.4116	949.0861	NaN	NaN	-0.3	0.8956	0.022	0.0208	0.0213	0.0199	0.0204
0.0	0.0	0.0	-4074.4116	686.0861	NaN	NaN	-0.2025	0.8957	0.022	0.0207	0.0213	0.0199	0.0204
0.0	0.0	0.0	-2416.4116	387.0861	NaN	NaN	-0.1907	0.8959	0.0219	0.0207	0.0212	0.0199	0.0204
0.0	0.0	0.0	-1330.4116	2821.0861	NaN	NaN	1.3	0.8958	0.0219	0.0206	0.0213	0.02	0.0204
0.0	0.0	0.0	-3054.4116	2252.0861	NaN	NaN	-0.3	0.8956	0.022	0.0207	0.0213	0.02	0.0204
0.0	0.0	0.0	-3320.4116	1742.0861	NaN	NaN	-0.3	0.8952	0.0221	0.0208	0.0214	0.02	0.0205
0.0	0.0	0.0	-3694.4116	-3932.9139	NaN	NaN	0.5156	0.8948	0.0222	0.021	0.0214	0.0199	0.0206
0.0	0.0	0.0	-3152.4116	-2210.9139	NaN	NaN	0.4122	0.8949	0.0222	0.021	0.0214	0.0199	0.0206
0.0	0.0	0.0	-2563.4116	-738.9139	NaN	NaN	0.2238	0.8951	0.0221	0.0209	0.0213	0.0199	0.0206
0.0	0.0	0.0	-1367.4116	1719.0861	NaN	NaN	1.3	0.8954	0.0221	0.0208	0.0213	0.0199	0.0205
0.0	0.0	0.0	-2376.4116	1552.0861	NaN	NaN	-0.3	0.8955	0.0221	0.0207	0.0213	0.02	0.0205
0.0	0.0	0.0	-1758.4116	2234.0861	NaN	NaN	1.3	0.8954	0.0221	0.0207	0.0213	0.02	0.0205
0.0	0.0	0.0	-3014.4116	1835.0861	NaN	NaN	-0.3	0.8951	0.0221	0.0208	0.0213	0.02	0.0206
0.0	0.0	0.0	-2698.4116	-793.9139	NaN	NaN	0.2273	0.8949	0.0222	0.0209	0.0214	0.02	0.0206
0.0	0.0	0.0	-3221.4116	-650.9139	NaN	NaN	0.1681	0.8948	0.0222	0.0209	0.0214	0.0201	0.0207
0.0	0.0	0.0	-2646.4116	1433.0861	NaN	NaN	-0.3	0.8948	0.0222	0.0208	0.0214	0.0201	0.0207
0.0	0.0	0.0	-4367.4116	756.0861	NaN	NaN	-0.2094	0.8949	0.0221	0.0208	0.0214	0.0201	0.0207
0.0	0.0	0.0	-2234.4116	477.0861	NaN	NaN	-0.2715	0.8952	0.0221	0.0207	0.0214	0.0201	0.0206
0.0	0.0	0.0	-3420.4116	2727.0861	NaN	NaN	-0.3	0.8952	0.0221	0.0207	0.0214	0.02	0.0206
0.0	0.0	0.0	-2431.4116	708.0861	NaN	NaN	-0.3	0.8953	0.022	0.0207	0.0214	0.02	0.0205
0.0	0.0	0.0	-2581.4116	-1202.9139	NaN	NaN	0.3179	0.8954	0.022	0.0208	0.0214	0.02	0.0205
0.0	0.0	0.0	-2447.4116	547.0861	NaN	NaN	-0.2879	0.8955	0.0219	0.0207	0.0214	0.0199	0.0205
0.0	0.0	0.0	-3656.4116	2288.0861	NaN	NaN	-0.3	0.8956	0.0219	0.0207	0.0214	0.0199	0.0205
0.0	0.0	0.0	-3742.4116	-1297.9139	NaN	NaN	0.2575	0.8955	0.0219	0.0207	0.0214	0.02	0.0205
0.0	0.0	0.0	-2738.4116	4419.0861	NaN	NaN	1.3	0.8959	0.0218	0.0206	0.0214	0.0199	0.0204
0.0	0.0	0.0	-5009.4116	2148.0861	NaN	NaN	-0.3	0.8958	0.0218	0.0207	0.0214	0.0199	0.0204
0.0	0.0	0.0	-3344.4116	-767.9139	NaN	NaN	0.1867	0.896	0.0218	0.0207	0.0214	0.0198	0.0204
0.0	0.0	0.0	-2699.4116	1855.0861	NaN	NaN	-0.3	0.8959	0.0218	0.0206	0.0214	0.0199	0.0204
0.0	0.0	0.0	-3906.4116	-167.9139	NaN	NaN	0.0412	0.8957	0.0218	0.0207	0.0214	0.0199	0.0204
0.0	0.0	0.0	-713.4116	1719.0861	NaN	NaN	1.3	0.8958	0.0218	0.0207	0.0214	0.0199	0.0204
0.0	0.0	0.0	-4254.4116	-383.9139	NaN	NaN	0.0828	0.8956	0.0218	0.0207	0.0215	0.0199	0.0204
0.0	0.0	0.0	-2613.4116	1709.0861	NaN	NaN	-0.3	0.8959	0.0218	0.0207	0.0214	0.0199	0.0204
0.0	0.0	0.0	-1854.4116	525.0861	NaN	NaN	-0.3	0.8957	0.0219	0.0207	0.0214	0.0199	0.0204
0.0	0.0	0.0	-3334.4116	390.0861	NaN	NaN	-0.1325	0.8956	0.0219	0.0208	0.0214	0.0199	0.0204
0.0	0.0	0.0	-1843.4116	620.0861	NaN	NaN	-0.3	0.8954	0.022	0.0208	0.0214	0.0199	0.0204
0.0	0.0	0.0	-2046.4116	1806.0861	NaN	NaN	-0.3	0.8954	0.0221	0.0208	0.0214	0.0199	0.0204
0.0	0.0	0.0	-3212.4116	-1006.9139	NaN	NaN	0.2386	0.8951	0.0222	0.0209	0.0215	0.02	0.0205
0.0	0.0	0.0	-1841.4116	521.0861	NaN	NaN	-0.3	0.8952	0.0222	0.0208	0.0214	0.02	0.0204
0.0	0.0	0.0	-2411.4116	2303.0861	NaN	NaN	-0.3	0.8951	0.0222	0.0208	0.0214	0.02	0.0203
0.0	0.0	0.0	-1734.4116	-527.9139	NaN	NaN	0.2334	0.8951	0.0223	0.0208	0.0214	0.02	0.0203
0.0	0.0	0.0	-2498.4116	-390.9139	NaN	NaN	0.1353	0.8951	0.0223	0.0209	0.0214	0.0199	0.0203
0.0	0.0	0.0	-3342.4116	-736.9139	NaN	NaN	0.1806	0.8952	0.0224	0.0209	0.0214	0.0199	0.0202
0.0	0.0	0.0	-2081.4116	-1051.9139	NaN	NaN	0.3357	0.8954	0.0224	0.0209	0.0214	0.0199	0.0202
0.0	0.0	0.0	-3777.4116	1984.0861	NaN	NaN	-0.3	0.8955	0.0224	0.0208	0.0214	0.0199	0.0201
0.0	0.0	0.0	-1111.4116	-692.9139	NaN	NaN	0.384	0.8955	0.0224	0.0208	0.0213	0.0199	0.0201
0.0	0.0	0.0	-3546.4116	-991.9139	NaN	NaN	0.2186	0.8954	0.0224	0.0209	0.0214	0.0199	0.0201
0.0	0.0	0.0	-2788.4116	-989.9139	NaN	NaN	0.262	0.8955	0.0224	0.0208	0.0213	0.0199	0.02
0.0	0.0	0.0	-2658.4116	-50.9139	NaN	NaN	0.0188	0.8957	0.0224	0.0208	0.0213	0.0198	0.02
0.0	0.0	0.0	-3224.4116	621.0861	NaN	NaN	-0.2386	0.8957	0.0224	0.0208	0.0213	0.0198	0.02
0.0	0.0	0.0	-2273.4116	1148.0861	NaN	NaN	-0.3	0.896	0.0223	0.0207	0.0212	0.0197	0.02
0.0	0.0	0.0	-3317.4116	-462.9139	NaN	NaN	0.1225	0.896	0.0223	0.0207	0.0212	0.0197	0.02
0.0	0.0	0.0	-3081.4116	534.0861	NaN	NaN	-0.2097	0.8961	0.0223	0.0207	0.0212	0.0197	0.02
0.0	0.0	0.0	-1932.4116	308.0861	NaN	NaN	-0.1897	0.896	0.0223	0.0207	0.0212	0.0197	0.02
0.0	0.0	0.0	-2649.4116	618.0861	NaN	NaN	-0.3	0.8959	0.0223	0.0207	0.0212	0.0198	0.02
0.0	0.0	0.0	-2292.4116	1720.0861	NaN	NaN	-0.3	0.8958	0.0224	0.0207	0.0212	0.0198	0.02
0.0	0.0	0.0	-4001.4116	2053.0861	NaN	NaN	-0.3	0.8957	0.0224	0.0207	0.0213	0.0198	0.0201
0.0	0.0	0.0	-2809.4116	431.0861	NaN	NaN	-0.1813	0.8955	0.0224	0.0208	0.0213	0.0198	0.0202
0.0	0.0	0.0	-2852.4116	1175.0861	NaN	NaN	-0.3	0.8952	0.0225	0.0209	0.0213	0.0199	0.0202
0.0	0.0	0.0	-3604.4116	178.0861	NaN	NaN	-0.052	0.8949	0.0226	0.0209	0.0213	0.02	0.0203
0.0	0.0	0.0	-1886.4116	2670.0861	NaN	NaN	1.3	0.8949	0.0226	0.0209	0.0214	0.02	0.0203
0.0	0.0	0.0	-2991.4116	2299.0861	NaN	NaN	-0.3	0.8945	0.0226	0.0209	0.0214	0.0202	0.0204
0.0	0.0	0.0	-3122.4116	2111.0861	NaN	NaN	-0.3	0.8941	0.0227	0.0209	0.0215	0.0203	0.0205
0.0	0.0	0.0	-2703.4116	2539.0861	NaN	NaN	-0.3	0.8937	0.0228	0.021	0.0215	0.0204	0.0206
0.0	0.0	0.0	-2940.4116	3241.0861	NaN	NaN	1.3	0.8937	0.0228	0.021	0.0215	0.0204	0.0206
0.0	0.0	0.0	-2007.4116	1016.0861	NaN	NaN	-0.3	0.8933	0.0229	0.0211	0.0216	0.0205	0.0207
0.0	0.0	0.0	-3003.4116	-1010.9139	NaN	NaN	0.2518	0.8932	0.0229	0.0212	0.0216	0.0205	0.0207
0.0	0.0	0.0	-2334.4116	1759.0861	NaN	NaN	-0.3	0.8933	0.0228	0.0211	0.0216	0.0205	0.0207
0.0	0.0	0.0	-3381.4116	758.0861	NaN	NaN	-0.289	0.893	0.0229	0.0211	0.0216	0.0206	0.0207
0.0	0.0	0.0	-3032.4116	1476.0861	NaN	NaN	-0.3	0.893	0.0229	0.0212	0.0216	0.0206	0.0207
0.0	0.0	0.0	-2785.4116	-318.9139	NaN	NaN	0.1027	0.8926	0.0229	0.0213	0.0217	0.0207	0.0209
0.0	0.0	0.0	-4020.4116	-2887.9139	NaN	NaN	0.418	0.8925	0.0229	0.0214	0.0217	0.0207	0.0209
0.0	0.0	0.0	-1698.4116	1177.0861	NaN	NaN	-0.3	0.8927	0.0228	0.0213	0.0216	0.0206	0.0209
0.0	0.0	0.0	-2339.4116	-1853.9139	NaN	NaN	0.4421	0.8926	0.0228	0.0213	0.0216	0.0207	0.0209
0.0	0.0	0.0	-1564.4116	2581.0861	NaN	NaN	1.3	0.8928	0.0227	0.0212	0.0216	0.0207	0.0209
0.0	0.0	0.0	-1906.4116	1968.0861	NaN	NaN	1.3	0.8926	0.0228	0.0212	0.0216	0.0208	0.021
0.0	0.0	0.0	-3130.4116	3930.0861	NaN	NaN	1.3	0.8926	0.0227	0.0212	0.0216	0.0208	0.021
0.0	0.0	0.0	-1807.4116	2661.0861	NaN	NaN	1.3	0.8921	0.0228	0.0213	0.0217	0.0209	0.0211
0.0	0.0	0.0	-3461.4116	-1059.9139	NaN	NaN	0.2344	0.8919	0.0229	0.0214	0.0218	0.021	0.0212
0.0	0.0	0.0	-2345.4116	2128.0861	NaN	NaN	-0.3	0.8918	0.0229	0.0214	0.0218	0.021	0.0212
0.0	0.0	0.0	-156.4116	-868.9139	NaN	NaN	0.8475	0.8917	0.0229	0.0214	0.0218	0.0211	0.0212
0.0	0.0	0.0	-2521.4116	510.0861	NaN	NaN	-0.2536	0.8916	0.0229	0.0214	0.0218	0.0211	0.0212
0.0	0.0	0.0	-1050.4116	1200.0861	NaN	NaN	1.3	0.8917	0.0229	0.0212	0.0218	0.0212	0.0211
0.0	0.0	0.0	-1794.4116	3325.0861	NaN	NaN	1.3	0.8918	0.023	0.0211	0.0218	0.0212	0.0211
0.0	0.0	0.0	-2860.4116	563.0861	NaN	NaN	-0.2451	0.8916	0.023	0.0211	0.0218	0.0212	0.0212
0.0	0.0	0.0	-1988.4116	1584.0861	NaN	NaN	-0.3	0.8921	0.023	0.0209	0.0217	0.0212	0.0211
0.0	0.0	0.0	-1833.4116	1861.0861	NaN	NaN	1.3	0.8921	0.0231	0.0208	0.0217	0.0212	0.0211
0.0	0.0	0.0	-2464.4116	2378.0861	NaN	NaN	-0.3	0.8925	0.023	0.0206	0.0217	0.0212	0.0209
0.0	0.0	0.0	-1700.4116	3906.0861	NaN	NaN	1.3	0.8926	0.0231	0.0205	0.0217	0.0211	0.0209
0.0	0.0	0.0	-2463.4116	23.0861	NaN	NaN	-0.0095	0.8927	0.0231	0.0205	0.0218	0.0211	0.0208
0.0	0.0	0.0	-3667.4116	2121.0861	NaN	NaN	-0.3	0.893	0.023	0.0205	0.0219	0.0209	0.0207
0.0	0.0	0.0	-2431.4116	-1685.9139	NaN	NaN	0.4095	0.893	0.0229	0.0206	0.0219	0.0209	0.0207
0.0	0.0	0.0	-2569.4116	1121.0861	NaN	NaN	-0.3	0.8938	0.0228	0.0203	0.0219	0.0208	0.0204
0.0	0.0	0.0	-2925.4116	2002.0861	NaN	NaN	-0.3	0.894	0.0228	0.0202	0.022	0.0208	0.0203
0.0	0.0	0.0	-1812.4116	587.0861	NaN	NaN	-0.3	0.8939	0.0228	0.0201	0.0221	0.0209	0.0202
0.0	0.0	0.0	-827.4116	732.0861	NaN	NaN	-0.3	0.8937	0.0227	0.0202	0.0222	0.0209	0.0202
0.0	0.0	0.0	-3694.4116	-2267.9139	NaN	NaN	0.3804	0.8931	0.0227	0.0204	0.0223	0.0211	0.0204
0.0	0.0	0.0	-2984.4116	1145.0861	NaN	NaN	-0.3	0.8936	0.0226	0.0203	0.0223	0.021	0.0202
0.0	0.0	0.0	-2956.4116	-792.9139	NaN	NaN	0.2115	0.8939	0.0225	0.0202	0.0222	0.0209	0.0202
0.0	0.0	0.0	-3274.4116	93.0861	NaN	NaN	-0.0293	0.8939	0.0225	0.0202	0.0222	0.0209	0.0202
0.0	0.0	0.0	-947.4116	1781.0861	NaN	NaN	1.3	0.8941	0.0226	0.02	0.0222	0.021	0.0201
0.0	0.0	0.0	-3311.4116	943.0861	NaN	NaN	-0.3	0.8943	0.0226	0.0199	0.0222	0.0209	0.0201
0.0	0.0	0.0	-4068.4116	4650.0861	NaN	NaN	1.3	0.8944	0.0227	0.0198	0.0221	0.0209	0.0201
0.0	0.0	0.0	-2001.4116	1493.0861	NaN	NaN	-0.3	0.8943	0.0226	0.0199	0.0221	0.0209	0.0201
0.0	0.0	0.0	-2165.4116	-49.9139	NaN	NaN	0.0225	0.8939	0.0227	0.0201	0.0221	0.021	0.0202
0.0	0.0	0.0	-1175.4116	1427.0861	NaN	NaN	1.3	0.8938	0.0226	0.0202	0.0221	0.0211	0.0203
0.0	0.0	0.0	-2228.4116	2573.0861	NaN	NaN	1.3	0.8938	0.0226	0.0202	0.022	0.0211	0.0203
0.0	0.0	0.0	-3904.4116	-1602.9139	NaN	NaN	0.2911	0.8935	0.0226	0.0204	0.022	0.0211	0.0205
0.0	0.0	0.0	-2916.4116	570.0861	NaN	NaN	-0.243	0.8936	0.0226	0.0203	0.0219	0.0211	0.0204
0.0	0.0	0.0	-2058.4116	3493.0861	NaN	NaN	1.3	0.8942	0.0226	0.0202	0.0217	0.021	0.0203
0.0	0.0	0.0	-2516.4116	1344.0861	NaN	NaN	-0.3	0.8944	0.0226	0.0201	0.0217	0.021	0.0202
0.0	0.0	0.0	-1107.4116	1539.0861	NaN	NaN	1.3	0.8949	0.0226	0.0199	0.0216	0.021	0.0201
0.0	0.0	0.0	-1585.4116	2604.0861	NaN	NaN	1.3	0.8948	0.0227	0.0198	0.0216	0.021	0.0201
0.0	0.0	0.0	-3259.4116	4154.0861	NaN	NaN	1.3	0.8955	0.0225	0.0196	0.0215	0.0209	0.02
0.0	0.0	0.0	-2408.4116	2316.0861	NaN	NaN	-0.3	0.8943	0.0227	0.0199	0.0217	0.0212	0.0202
0.0	0.0	0.0	-3068.4116	2.0861	NaN	NaN	-0.0007	0.8944	0.0226	0.02	0.0216	0.0211	0.0203
0.0	0.0	0.0	-2663.4116	-691.9139	NaN	NaN	0.2062	0.8947	0.0225	0.0201	0.0215	0.021	0.0202
0.0	0.0	0.0	-2068.4116	-1797.9139	NaN	NaN	0.465	0.8953	0.0222	0.02	0.0214	0.0209	0.0201
0.0	0.0	0.0	-1917.4116	-1301.9139	NaN	NaN	0.4044	0.8958	0.022	0.0199	0.0214	0.0209	0.0199
0.0	0.0	0.0	-3178.4116	2254.0861	NaN	NaN	-0.3	0.8964	0.0219	0.0197	0.0214	0.0208	0.0198
0.0	0.0	0.0	-953.4116	1636.0861	NaN	NaN	1.3	0.8964	0.0219	0.0197	0.0215	0.0209	0.0197
0.0	0.0	0.0	-3157.4116	-1514.9139	NaN	NaN	0.3242	0.8966	0.0218	0.0198	0.0215	0.0208	0.0196
0.0	0.0	0.0	-2944.4116	877.0861	NaN	NaN	-0.3	0.8967	0.0218	0.0199	0.0215	0.0207	0.0195
0.0	0.0	0.0	-1730.4116	990.0861	NaN	NaN	-0.3	0.8969	0.0217	0.02	0.0215	0.0205	0.0194
0.0	0.0	0.0	-3619.4116	3351.0861	NaN	NaN	-0.3	0.897	0.0216	0.0201	0.0215	0.0205	0.0194
0.0	0.0	0.0	-2853.4116	-1446.9139	NaN	NaN	0.3365	0.8967	0.0215	0.0204	0.0216	0.0205	0.0193
0.0	0.0	0.0	-2856.4116	2510.0861	NaN	NaN	-0.3	0.8957	0.0217	0.0207	0.0218	0.0207	0.0194
0.0	0.0	0.0	-2989.4116	119.0861	NaN	NaN	-0.0415	0.8958	0.0219	0.0206	0.0216	0.0208	0.0193
0.0	0.0	0.0	-2948.4116	1923.0861	NaN	NaN	-0.3	0.8833	0.0247	0.0225	0.0239	0.0235	0.022
0.0	0.0	0.0	-2991.4116	-219.9139	NaN	NaN	0.0685	0.8996	0.0208	0.0193	0.0216	0.021	0.0178
