# Supplementary material for: DeepFRET, a software for rapid and automated single-molecule FRET data classification using deep learning
Source: eLife. 2020 Nov 3;9:e60404. doi: 10.7554/eLife.60404 (PMC7609065; doi:10.7554/eLife.60404)
Supplement: Figure 4—source data 1. [file elife-60404-fig4-data1.zip › Figure 4-source data 1/Fig_S4a/Traces/traces_all_n294/Traces_Fig2d_4mMAc_mov3_combined_tif_pair44.txt]

Exported by DeepFRET
Date: 2020-08-26, 18:13
Video filename: None
FRET pair #44
Bleaches at 660
D-Dexc-bg	A-Dexc-bg	A-Aexc-bg	D-Dexc-rw	A-Dexc-rw	A-Aexc-rw	S	E	p_bleached	p_aggregated	p_noisy	p_scrambled	p_static	p_dynamic
0.0	0.0	0.0	41701.795	7076.3238	NaN	NaN	0.1451	0.0272	0.8288	0.0208	0.0459	0.0384	0.0388
0.0	0.0	0.0	47160.795	11794.3238	NaN	NaN	0.2001	0.023	0.848	0.0211	0.0393	0.0324	0.0362
0.0	0.0	0.0	38746.795	8205.3238	NaN	NaN	0.1748	0.0224	0.8639	0.0205	0.0343	0.0273	0.0317
0.0	0.0	0.0	42361.795	6228.3238	NaN	NaN	0.1282	0.022	0.8672	0.0205	0.0332	0.026	0.0312
0.0	0.0	0.0	39586.795	7514.3238	NaN	NaN	0.1595	0.022	0.8664	0.0204	0.0332	0.0262	0.0319
0.0	0.0	0.0	42653.795	6647.3238	NaN	NaN	0.1348	0.0225	0.8648	0.0206	0.0336	0.0264	0.0321
0.0	0.0	0.0	47642.795	7795.3238	NaN	NaN	0.1406	0.0227	0.862	0.0207	0.0343	0.0275	0.0328
0.0	0.0	0.0	45933.795	8591.3238	NaN	NaN	0.1576	0.023	0.8591	0.0208	0.0351	0.0287	0.0334
0.0	0.0	0.0	44570.795	7559.3238	NaN	NaN	0.145	0.0229	0.8598	0.0209	0.0347	0.0286	0.0331
0.0	0.0	0.0	44235.795	7660.3238	NaN	NaN	0.1476	0.0232	0.8583	0.0209	0.0353	0.0292	0.0332
0.0	0.0	0.0	51880.795	10614.3238	NaN	NaN	0.1698	0.0232	0.857	0.0209	0.0357	0.0298	0.0334
0.0	0.0	0.0	37346.795	7157.3238	NaN	NaN	0.1608	0.0239	0.8551	0.0209	0.0367	0.0303	0.0331
0.0	0.0	0.0	39687.795	7118.3238	NaN	NaN	0.1521	0.0244	0.8543	0.0208	0.0374	0.0305	0.0327
0.0	0.0	0.0	35307.795	4976.3238	NaN	NaN	0.1235	0.0252	0.8505	0.0207	0.0391	0.0317	0.0328
0.0	0.0	0.0	36071.795	10766.3238	NaN	NaN	0.2299	0.0254	0.8518	0.0206	0.0388	0.0311	0.0323
0.0	0.0	0.0	38646.795	7504.3238	NaN	NaN	0.1626	0.0266	0.848	0.0205	0.0405	0.0319	0.0324
0.0	0.0	0.0	34379.795	7396.3238	NaN	NaN	0.177	0.0273	0.8509	0.0206	0.0395	0.0305	0.0312
0.0	0.0	0.0	31362.795	3737.3238	NaN	NaN	0.1065	0.0264	0.8521	0.0206	0.0388	0.0305	0.0316
0.0	0.0	0.0	37379.795	7298.3238	NaN	NaN	0.1634	0.0258	0.8505	0.0206	0.0392	0.0313	0.0325
0.0	0.0	0.0	34260.795	10421.3238	NaN	NaN	0.2332	0.0252	0.8519	0.0207	0.0386	0.0309	0.0328
0.0	0.0	0.0	32853.795	3836.3238	NaN	NaN	0.1046	0.0249	0.8522	0.0206	0.0385	0.0308	0.033
0.0	0.0	0.0	33055.795	7936.3238	NaN	NaN	0.1936	0.0244	0.8529	0.0206	0.0381	0.0306	0.0334
0.0	0.0	0.0	31423.795	8639.3238	NaN	NaN	0.2156	0.0241	0.8549	0.0205	0.0373	0.0299	0.0333
0.0	0.0	0.0	33716.795	6238.3238	NaN	NaN	0.1561	0.0239	0.8553	0.0205	0.037	0.0296	0.0336
0.0	0.0	0.0	31151.795	7398.3238	NaN	NaN	0.1919	0.0237	0.8563	0.0205	0.0366	0.0291	0.0337
0.0	0.0	0.0	33509.795	7961.3238	NaN	NaN	0.192	0.0235	0.8569	0.0205	0.0362	0.0288	0.0339
0.0	0.0	0.0	36960.795	6904.3238	NaN	NaN	0.1574	0.0233	0.858	0.0206	0.0356	0.0284	0.034
0.0	0.0	0.0	31672.795	4393.3238	NaN	NaN	0.1218	0.023	0.8589	0.0207	0.035	0.0282	0.0341
0.0	0.0	0.0	34922.795	2381.3238	NaN	NaN	0.0638	0.0228	0.8594	0.0208	0.0346	0.0281	0.0344
0.0	0.0	0.0	32071.795	5775.3238	NaN	NaN	0.1526	0.0226	0.8585	0.0209	0.0345	0.0286	0.0349
0.0	0.0	0.0	27473.795	8248.3238	NaN	NaN	0.2309	0.0224	0.8586	0.021	0.0341	0.0288	0.0352
0.0	0.0	0.0	35809.795	5427.3238	NaN	NaN	0.1316	0.0223	0.8576	0.0212	0.034	0.0293	0.0357
0.0	0.0	0.0	36555.795	8050.3238	NaN	NaN	0.1805	0.0222	0.8586	0.0213	0.0333	0.0291	0.0355
0.0	0.0	0.0	30755.795	3102.3238	NaN	NaN	0.0916	0.0221	0.8587	0.0214	0.033	0.0292	0.0357
0.0	0.0	0.0	32031.795	5463.3238	NaN	NaN	0.1457	0.0221	0.8571	0.0214	0.0333	0.0297	0.0362
0.0	0.0	0.0	35844.795	9706.3238	NaN	NaN	0.2131	0.0221	0.856	0.0215	0.0336	0.0301	0.0366
0.0	0.0	0.0	34969.795	5637.3238	NaN	NaN	0.1388	0.0223	0.8552	0.0215	0.0339	0.0304	0.0368
0.0	0.0	0.0	35804.795	5599.3238	NaN	NaN	0.1352	0.0224	0.8549	0.0214	0.034	0.0305	0.0367
0.0	0.0	0.0	35970.795	2210.3238	NaN	NaN	0.0579	0.0225	0.8537	0.0214	0.0344	0.0309	0.0371
0.0	0.0	0.0	34988.795	5880.3238	NaN	NaN	0.1439	0.0224	0.8537	0.0213	0.0344	0.031	0.0372
0.0	0.0	0.0	35599.795	4219.3238	NaN	NaN	0.106	0.0222	0.8533	0.0213	0.0346	0.0312	0.0374
0.0	0.0	0.0	33630.795	2738.3238	NaN	NaN	0.0753	0.0221	0.8527	0.0212	0.0348	0.0315	0.0377
0.0	0.0	0.0	32709.795	4781.3238	NaN	NaN	0.1275	0.022	0.8529	0.0212	0.0348	0.0315	0.0377
0.0	0.0	0.0	28905.795	8489.3238	NaN	NaN	0.227	0.0219	0.8528	0.0212	0.0349	0.0315	0.0377
0.0	0.0	0.0	29214.795	5379.3238	NaN	NaN	0.1555	0.0218	0.8537	0.0212	0.0347	0.0313	0.0374
0.0	0.0	0.0	31061.795	8159.3238	NaN	NaN	0.208	0.0218	0.8527	0.0212	0.035	0.0316	0.0377
0.0	0.0	0.0	30669.795	4957.3238	NaN	NaN	0.1391	0.0219	0.8534	0.0212	0.0349	0.0314	0.0374
0.0	0.0	0.0	31295.795	5529.3238	NaN	NaN	0.1502	0.0219	0.8533	0.0211	0.0349	0.0314	0.0374
0.0	0.0	0.0	35976.795	6096.3238	NaN	NaN	0.1449	0.0218	0.8533	0.0211	0.0349	0.0314	0.0375
0.0	0.0	0.0	31365.795	4053.3238	NaN	NaN	0.1144	0.0219	0.853	0.021	0.0349	0.0315	0.0377
0.0	0.0	0.0	32687.795	3399.3238	NaN	NaN	0.0942	0.0218	0.8545	0.021	0.0344	0.031	0.0373
0.0	0.0	0.0	31834.795	5099.3238	NaN	NaN	0.1381	0.0219	0.8531	0.021	0.0349	0.0314	0.0378
0.0	0.0	0.0	33917.795	2701.3238	NaN	NaN	0.0738	0.0218	0.8539	0.021	0.0347	0.0311	0.0376
0.0	0.0	0.0	27857.795	5721.3238	NaN	NaN	0.1704	0.0219	0.8531	0.0209	0.035	0.0312	0.0379
0.0	0.0	0.0	29528.795	1796.3238	NaN	NaN	0.0573	0.0219	0.853	0.0209	0.0351	0.0312	0.0379
0.0	0.0	0.0	29717.795	4841.3238	NaN	NaN	0.1401	0.0219	0.8527	0.021	0.0352	0.0313	0.0379
0.0	0.0	0.0	31121.795	6333.3238	NaN	NaN	0.1691	0.0218	0.8526	0.021	0.0353	0.0313	0.038
0.0	0.0	0.0	32824.795	4371.3238	NaN	NaN	0.1175	0.0219	0.8517	0.0211	0.0356	0.0315	0.0382
0.0	0.0	0.0	28177.795	5006.3238	NaN	NaN	0.1509	0.022	0.8518	0.0212	0.0356	0.0314	0.0381
0.0	0.0	0.0	32447.795	1679.3238	NaN	NaN	0.0492	0.0219	0.8534	0.0212	0.035	0.0309	0.0375
0.0	0.0	0.0	35523.795	5349.3238	NaN	NaN	0.1309	0.0219	0.8537	0.0212	0.035	0.0308	0.0375
0.0	0.0	0.0	32616.795	6419.3238	NaN	NaN	0.1644	0.0219	0.8546	0.0213	0.0347	0.0305	0.037
0.0	0.0	0.0	28554.795	6036.3238	NaN	NaN	0.1745	0.022	0.8567	0.0212	0.0341	0.0298	0.0362
0.0	0.0	0.0	33405.795	2702.3238	NaN	NaN	0.0748	0.022	0.8569	0.0213	0.0339	0.0297	0.0361
0.0	0.0	0.0	36610.795	9541.3238	NaN	NaN	0.2067	0.022	0.8573	0.0214	0.0337	0.0296	0.0361
0.0	0.0	0.0	27029.795	5787.3238	NaN	NaN	0.1764	0.0219	0.8578	0.0213	0.0335	0.0295	0.0359
0.0	0.0	0.0	36136.795	4126.3238	NaN	NaN	0.1025	0.0219	0.8575	0.0214	0.0335	0.0295	0.0362
0.0	0.0	0.0	28275.795	5510.3238	NaN	NaN	0.1631	0.022	0.8569	0.0214	0.0336	0.0297	0.0364
0.0	0.0	0.0	35108.795	4993.3238	NaN	NaN	0.1245	0.0219	0.8574	0.0214	0.0334	0.0296	0.0363
0.0	0.0	0.0	33581.795	5072.3238	NaN	NaN	0.1312	0.022	0.8569	0.0214	0.0336	0.0297	0.0364
0.0	0.0	0.0	31974.795	6085.3238	NaN	NaN	0.1599	0.022	0.8563	0.0214	0.0337	0.0299	0.0366
0.0	0.0	0.0	34270.795	4085.3238	NaN	NaN	0.1065	0.0221	0.8562	0.0214	0.0337	0.0299	0.0366
0.0	0.0	0.0	29449.795	7180.3238	NaN	NaN	0.196	0.0221	0.856	0.0214	0.0338	0.03	0.0367
0.0	0.0	0.0	34163.795	4254.3238	NaN	NaN	0.1107	0.0221	0.8562	0.0214	0.0337	0.0299	0.0366
0.0	0.0	0.0	33147.795	5388.3238	NaN	NaN	0.1398	0.0222	0.8549	0.0214	0.0341	0.0303	0.0371
0.0	0.0	0.0	33320.795	4575.3238	NaN	NaN	0.1207	0.0222	0.8558	0.0214	0.0338	0.0301	0.0368
0.0	0.0	0.0	37537.795	6858.3238	NaN	NaN	0.1545	0.0222	0.8542	0.0215	0.0343	0.0305	0.0373
0.0	0.0	0.0	33260.795	9159.3238	NaN	NaN	0.2159	0.0223	0.8538	0.0215	0.0344	0.0306	0.0374
0.0	0.0	0.0	26175.795	7251.3238	NaN	NaN	0.2169	0.0225	0.8531	0.0214	0.0347	0.0308	0.0375
0.0	0.0	0.0	29523.795	5358.3238	NaN	NaN	0.1536	0.0225	0.853	0.0214	0.0347	0.0309	0.0375
0.0	0.0	0.0	34354.795	1853.3238	NaN	NaN	0.0512	0.0225	0.8532	0.0214	0.0347	0.0309	0.0374
0.0	0.0	0.0	29822.795	3396.3238	NaN	NaN	0.1022	0.0226	0.8536	0.0213	0.0345	0.0308	0.0372
0.0	0.0	0.0	29410.795	2034.3238	NaN	NaN	0.0647	0.0225	0.8536	0.0213	0.0344	0.0308	0.0373
0.0	0.0	0.0	28617.795	4565.3238	NaN	NaN	0.1376	0.0225	0.8532	0.0214	0.0345	0.0309	0.0376
0.0	0.0	0.0	34989.795	8245.3238	NaN	NaN	0.1907	0.0223	0.8545	0.0214	0.034	0.0306	0.0372
0.0	0.0	0.0	29794.795	2565.3238	NaN	NaN	0.0793	0.0223	0.8548	0.0213	0.0339	0.0305	0.0372
0.0	0.0	0.0	28981.795	4093.3238	NaN	NaN	0.1238	0.0222	0.8551	0.0213	0.0337	0.0304	0.0373
0.0	0.0	0.0	35041.795	7590.3238	NaN	NaN	0.178	0.0222	0.8548	0.0214	0.0336	0.0304	0.0376
0.0	0.0	0.0	33858.795	4776.3238	NaN	NaN	0.1236	0.0222	0.856	0.0213	0.0332	0.03	0.0372
0.0	0.0	0.0	32945.795	4635.3238	NaN	NaN	0.1233	0.0223	0.8571	0.0213	0.0328	0.0297	0.0369
0.0	0.0	0.0	30985.795	6042.3238	NaN	NaN	0.1632	0.0224	0.8554	0.0214	0.0332	0.0301	0.0375
0.0	0.0	0.0	27267.795	8208.3238	NaN	NaN	0.2314	0.0224	0.8573	0.0214	0.0326	0.0296	0.0367
0.0	0.0	0.0	29352.795	2671.3238	NaN	NaN	0.0834	0.0225	0.8579	0.0214	0.0324	0.0294	0.0364
0.0	0.0	0.0	31617.795	3425.3238	NaN	NaN	0.0977	0.0225	0.858	0.0214	0.0323	0.0293	0.0363
0.0	0.0	0.0	29376.795	2347.3238	NaN	NaN	0.074	0.0226	0.8584	0.0215	0.0322	0.0292	0.0361
0.0	0.0	0.0	33347.795	6647.3238	NaN	NaN	0.1662	0.0226	0.8587	0.0216	0.032	0.0291	0.0359
0.0	0.0	0.0	31805.795	5773.3238	NaN	NaN	0.1536	0.0226	0.8587	0.0216	0.032	0.0291	0.0359
0.0	0.0	0.0	34334.795	7692.3238	NaN	NaN	0.183	0.0227	0.8586	0.0217	0.032	0.0292	0.0358
0.0	0.0	0.0	28343.795	5711.3238	NaN	NaN	0.1677	0.0228	0.8588	0.0217	0.032	0.0291	0.0356
0.0	0.0	0.0	28199.795	4196.3238	NaN	NaN	0.1295	0.0228	0.8592	0.0217	0.0319	0.029	0.0355
0.0	0.0	0.0	31907.795	3611.3238	NaN	NaN	0.1017	0.0228	0.8587	0.0218	0.032	0.0291	0.0355
0.0	0.0	0.0	26371.795	2598.3238	NaN	NaN	0.0897	0.0227	0.8589	0.0218	0.032	0.0291	0.0355
0.0	0.0	0.0	30332.795	4601.3238	NaN	NaN	0.1317	0.0227	0.859	0.0218	0.032	0.0291	0.0354
0.0	0.0	0.0	26823.795	4248.3238	NaN	NaN	0.1367	0.0226	0.8585	0.022	0.0322	0.0292	0.0356
0.0	0.0	0.0	25890.795	5968.3238	NaN	NaN	0.1873	0.0225	0.8594	0.0219	0.032	0.0289	0.0353
0.0	0.0	0.0	30956.795	6115.3238	NaN	NaN	0.165	0.0224	0.8589	0.022	0.0321	0.029	0.0356
0.0	0.0	0.0	32215.795	5153.3238	NaN	NaN	0.1379	0.0224	0.8589	0.022	0.0321	0.029	0.0356
0.0	0.0	0.0	32154.795	2882.3238	NaN	NaN	0.0823	0.0223	0.8592	0.022	0.0321	0.0289	0.0355
0.0	0.0	0.0	31407.795	3248.3238	NaN	NaN	0.0937	0.0224	0.8587	0.022	0.0322	0.029	0.0357
0.0	0.0	0.0	30534.795	6283.3238	NaN	NaN	0.1707	0.0223	0.8589	0.0221	0.0321	0.0289	0.0357
0.0	0.0	0.0	26930.795	3689.3238	NaN	NaN	0.1205	0.0222	0.8595	0.022	0.032	0.0288	0.0355
0.0	0.0	0.0	29574.795	4916.3238	NaN	NaN	0.1425	0.0222	0.8594	0.022	0.032	0.0288	0.0356
0.0	0.0	0.0	33411.795	4975.3238	NaN	NaN	0.1296	0.0223	0.859	0.0221	0.0321	0.0288	0.0358
0.0	0.0	0.0	26772.795	5825.3238	NaN	NaN	0.1787	0.0223	0.8593	0.022	0.032	0.0287	0.0357
0.0	0.0	0.0	32313.795	6239.3238	NaN	NaN	0.1618	0.0223	0.8597	0.022	0.0319	0.0286	0.0356
0.0	0.0	0.0	28472.795	5858.3238	NaN	NaN	0.1706	0.0223	0.8595	0.022	0.0319	0.0287	0.0357
0.0	0.0	0.0	28966.795	6150.3238	NaN	NaN	0.1751	0.0223	0.8603	0.0219	0.0316	0.0285	0.0353
0.0	0.0	0.0	27637.795	7518.3238	NaN	NaN	0.2139	0.0225	0.86	0.0219	0.0317	0.0286	0.0354
0.0	0.0	0.0	28896.795	6129.3238	NaN	NaN	0.175	0.0225	0.8603	0.0219	0.0315	0.0285	0.0353
0.0	0.0	0.0	31752.795	5420.3238	NaN	NaN	0.1458	0.0226	0.8604	0.0218	0.0314	0.0285	0.0353
0.0	0.0	0.0	29335.795	6560.3238	NaN	NaN	0.1828	0.0227	0.8601	0.0219	0.0313	0.0286	0.0354
0.0	0.0	0.0	34522.795	1632.3238	NaN	NaN	0.0451	0.0226	0.86	0.022	0.0313	0.0287	0.0354
0.0	0.0	0.0	30472.795	6160.3238	NaN	NaN	0.1682	0.0227	0.8592	0.0222	0.0314	0.0289	0.0356
0.0	0.0	0.0	31634.795	4696.3238	NaN	NaN	0.1293	0.0227	0.8587	0.0224	0.0314	0.029	0.0357
0.0	0.0	0.0	27766.795	2802.3238	NaN	NaN	0.0917	0.0229	0.8578	0.0226	0.0316	0.0292	0.0359
0.0	0.0	0.0	31363.795	3403.3238	NaN	NaN	0.0979	0.0229	0.857	0.0229	0.0318	0.0293	0.0361
0.0	0.0	0.0	34100.795	3723.3238	NaN	NaN	0.0984	0.0231	0.8556	0.0231	0.0323	0.0296	0.0363
0.0	0.0	0.0	32931.795	4094.3238	NaN	NaN	0.1106	0.0231	0.8558	0.0233	0.0323	0.0294	0.0362
0.0	0.0	0.0	28292.795	4494.3238	NaN	NaN	0.1371	0.0233	0.8541	0.0236	0.0327	0.0297	0.0366
0.0	0.0	0.0	29660.795	5663.3238	NaN	NaN	0.1603	0.0233	0.8536	0.0237	0.0329	0.0298	0.0367
0.0	0.0	0.0	29520.795	4420.3238	NaN	NaN	0.1302	0.0234	0.853	0.0238	0.0331	0.0298	0.0369
0.0	0.0	0.0	30382.795	4866.3238	NaN	NaN	0.1381	0.0234	0.8529	0.0237	0.0333	0.0297	0.0369
0.0	0.0	0.0	28037.795	4001.3238	NaN	NaN	0.1249	0.0236	0.8522	0.0237	0.0337	0.0298	0.037
0.0	0.0	0.0	28739.795	4217.3238	NaN	NaN	0.128	0.0236	0.8527	0.0236	0.0336	0.0296	0.0368
0.0	0.0	0.0	26565.795	6542.3238	NaN	NaN	0.1976	0.0236	0.853	0.0235	0.0337	0.0294	0.0367
0.0	0.0	0.0	26408.795	5875.3238	NaN	NaN	0.182	0.0236	0.8532	0.0234	0.0338	0.0293	0.0366
0.0	0.0	0.0	25370.795	8537.3238	NaN	NaN	0.2518	0.0236	0.8529	0.0233	0.0341	0.0294	0.0367
0.0	0.0	0.0	30429.795	6577.3238	NaN	NaN	0.1777	0.0236	0.8538	0.0232	0.0339	0.0292	0.0363
0.0	0.0	0.0	28959.795	2049.3238	NaN	NaN	0.0661	0.0237	0.8547	0.023	0.0337	0.029	0.0359
0.0	0.0	0.0	32747.795	2931.3238	NaN	NaN	0.0822	0.0238	0.8555	0.0231	0.0335	0.0286	0.0355
0.0	0.0	0.0	27827.795	7277.3238	NaN	NaN	0.2073	0.0241	0.8537	0.0233	0.034	0.029	0.0358
0.0	0.0	0.0	28171.795	8949.3238	NaN	NaN	0.2411	0.0242	0.8548	0.0235	0.0336	0.0286	0.0352
0.0	0.0	0.0	29591.795	9048.3238	NaN	NaN	0.2342	0.0244	0.8547	0.0236	0.0335	0.0287	0.035
0.0	0.0	0.0	30490.795	2690.3238	NaN	NaN	0.0811	0.0247	0.8561	0.0238	0.0326	0.0285	0.0342
0.0	0.0	0.0	30330.795	2451.3238	NaN	NaN	0.0748	0.0252	0.8549	0.0245	0.0324	0.0288	0.0343
0.0	0.0	0.0	27607.795	5984.3238	NaN	NaN	0.1781	0.0258	0.8522	0.0253	0.0325	0.0295	0.0348
0.0	0.0	0.0	33884.795	4043.3238	NaN	NaN	0.1066	0.0263	0.8503	0.0262	0.0322	0.03	0.035
0.0	0.0	0.0	28915.795	4566.3238	NaN	NaN	0.1364	0.027	0.8475	0.0271	0.0322	0.0307	0.0355
0.0	0.0	0.0	31358.795	1531.3238	NaN	NaN	0.0466	0.0276	0.8455	0.0279	0.032	0.0314	0.0357
0.0	0.0	0.0	30669.795	6611.3238	NaN	NaN	0.1773	0.0282	0.8426	0.0287	0.0319	0.0323	0.0362
0.0	0.0	0.0	31253.795	2507.3238	NaN	NaN	0.0743	0.0287	0.8417	0.0294	0.0314	0.0327	0.0361
0.0	0.0	0.0	33887.795	7124.3238	NaN	NaN	0.1737	0.0293	0.8393	0.03	0.0314	0.0335	0.0365
0.0	0.0	0.0	36344.795	2456.3238	NaN	NaN	0.0633	0.0299	0.8376	0.0306	0.0312	0.0342	0.0366
0.0	0.0	0.0	29624.795	5567.3238	NaN	NaN	0.1582	0.0304	0.8354	0.0312	0.0313	0.035	0.0368
0.0	0.0	0.0	31843.795	6681.3238	NaN	NaN	0.1734	0.0307	0.8343	0.0317	0.0311	0.0354	0.0367
0.0	0.0	0.0	29611.795	7982.3238	NaN	NaN	0.2123	0.0312	0.8314	0.0323	0.0315	0.0364	0.0373
0.0	0.0	0.0	29978.795	5805.3238	NaN	NaN	0.1622	0.0318	0.8302	0.0326	0.0314	0.037	0.037
0.0	0.0	0.0	23699.795	3428.3238	NaN	NaN	0.1264	0.0326	0.8268	0.0331	0.0318	0.0383	0.0375
0.0	0.0	0.0	31871.795	6237.3238	NaN	NaN	0.1637	0.033	0.8256	0.0335	0.0316	0.0388	0.0375
0.0	0.0	0.0	31094.795	5224.3238	NaN	NaN	0.1438	0.0339	0.8224	0.0339	0.032	0.04	0.0379
0.0	0.0	0.0	28166.795	5660.3238	NaN	NaN	0.1673	0.035	0.8207	0.0341	0.0318	0.0407	0.0376
0.0	0.0	0.0	27443.795	6108.3238	NaN	NaN	0.1821	0.0365	0.8163	0.0346	0.0322	0.0424	0.038
0.0	0.0	0.0	29413.795	4842.3238	NaN	NaN	0.1414	0.0378	0.8136	0.0352	0.0322	0.0434	0.0378
0.0	0.0	0.0	27761.795	4115.3238	NaN	NaN	0.1291	0.04	0.809	0.0358	0.0324	0.0452	0.0376
0.0	0.0	0.0	30154.795	7191.3238	NaN	NaN	0.1926	0.0422	0.8023	0.0366	0.033	0.0479	0.038
0.0	0.0	0.0	29638.795	7397.3238	NaN	NaN	0.1997	0.0444	0.7984	0.037	0.0331	0.0496	0.0375
0.0	0.0	0.0	28014.795	6210.3238	NaN	NaN	0.1815	0.0466	0.7938	0.0376	0.0333	0.0514	0.0373
0.0	0.0	0.0	29044.795	6631.3238	NaN	NaN	0.1859	0.049	0.7896	0.0379	0.0335	0.0531	0.0368
0.0	0.0	0.0	27800.795	4152.3238	NaN	NaN	0.13	0.0508	0.7851	0.0385	0.0339	0.0551	0.0366
0.0	0.0	0.0	28802.795	7439.3238	NaN	NaN	0.2053	0.0522	0.7833	0.0386	0.0338	0.0561	0.0359
0.0	0.0	0.0	29868.795	4740.3238	NaN	NaN	0.137	0.0542	0.7784	0.0389	0.0344	0.0583	0.0359
0.0	0.0	0.0	30865.795	3351.3238	NaN	NaN	0.0979	0.055	0.7786	0.0388	0.0341	0.058	0.0355
0.0	0.0	0.0	23673.795	1120.3238	NaN	NaN	0.0452	0.0572	0.7761	0.0385	0.0344	0.0586	0.0352
0.0	0.0	0.0	26956.795	4941.3238	NaN	NaN	0.1549	0.0576	0.7749	0.0386	0.0347	0.0587	0.0355
0.0	0.0	0.0	26314.795	4099.3238	NaN	NaN	0.1348	0.0575	0.7768	0.0382	0.0347	0.0576	0.0352
0.0	0.0	0.0	26128.795	1823.3238	NaN	NaN	0.0652	0.0578	0.7768	0.0378	0.035	0.0574	0.0351
0.0	0.0	0.0	33096.795	7673.3238	NaN	NaN	0.1882	0.0572	0.7776	0.0376	0.0351	0.0574	0.035
0.0	0.0	0.0	24039.795	2847.3238	NaN	NaN	0.1059	0.0564	0.782	0.0369	0.0345	0.0558	0.0344
0.0	0.0	0.0	30260.795	4023.3238	NaN	NaN	0.1174	0.0562	0.7865	0.0362	0.0337	0.0538	0.0337
0.0	0.0	0.0	27710.795	3046.3238	NaN	NaN	0.099	0.0553	0.7873	0.0359	0.0341	0.0538	0.0337
0.0	0.0	0.0	28025.795	4852.3238	NaN	NaN	0.1476	0.054	0.7948	0.0351	0.0327	0.0507	0.0328
0.0	0.0	0.0	27339.795	4462.3238	NaN	NaN	0.1403	0.0538	0.7961	0.0345	0.0327	0.0505	0.0323
0.0	0.0	0.0	30887.795	5653.3238	NaN	NaN	0.1547	0.0525	0.8005	0.0338	0.0322	0.0492	0.0318
0.0	0.0	0.0	26921.795	4484.3238	NaN	NaN	0.1428	0.0516	0.8053	0.0331	0.0314	0.0477	0.031
0.0	0.0	0.0	31080.795	5473.3238	NaN	NaN	0.1497	0.0509	0.8088	0.0322	0.0309	0.0467	0.0304
0.0	0.0	0.0	27251.795	4816.3238	NaN	NaN	0.1502	0.0501	0.8118	0.0316	0.0306	0.046	0.0299
0.0	0.0	0.0	26187.795	3960.3238	NaN	NaN	0.1314	0.0501	0.8157	0.0305	0.0298	0.045	0.0289
0.0	0.0	0.0	30534.795	4664.3238	NaN	NaN	0.1325	0.0498	0.8174	0.0299	0.0296	0.0448	0.0285
0.0	0.0	0.0	31237.795	5974.3238	NaN	NaN	0.1605	0.0491	0.8212	0.0293	0.029	0.0436	0.0279
0.0	0.0	0.0	27380.795	2265.3238	NaN	NaN	0.0764	0.0497	0.8225	0.0287	0.0285	0.0436	0.0271
0.0	0.0	0.0	30699.795	6841.3238	NaN	NaN	0.1822	0.0478	0.8264	0.0283	0.0282	0.0426	0.0268
0.0	0.0	0.0	29035.795	2965.3238	NaN	NaN	0.0927	0.0471	0.83	0.0277	0.0276	0.0416	0.026
0.0	0.0	0.0	30366.795	3101.3238	NaN	NaN	0.0927	0.0462	0.8331	0.0273	0.0271	0.0408	0.0255
0.0	0.0	0.0	30067.795	5332.3238	NaN	NaN	0.1506	0.0452	0.8361	0.0269	0.0269	0.04	0.0251
0.0	0.0	0.0	24582.795	2072.3238	NaN	NaN	0.0777	0.0452	0.8389	0.0264	0.0261	0.0391	0.0242
0.0	0.0	0.0	31959.795	4812.3238	NaN	NaN	0.1309	0.0444	0.8422	0.0262	0.0256	0.0381	0.0236
0.0	0.0	0.0	23637.795	5946.3238	NaN	NaN	0.201	0.0443	0.8435	0.0257	0.0255	0.0379	0.0231
0.0	0.0	0.0	28159.795	5647.3238	NaN	NaN	0.167	0.0443	0.8469	0.0253	0.0245	0.0367	0.0222
0.0	0.0	0.0	30367.795	6980.3238	NaN	NaN	0.1869	0.0444	0.8466	0.025	0.0249	0.0371	0.0221
0.0	0.0	0.0	26242.795	5555.3238	NaN	NaN	0.1747	0.0455	0.8477	0.0246	0.0243	0.0363	0.0216
0.0	0.0	0.0	32096.795	2740.3238	NaN	NaN	0.0787	0.0471	0.8478	0.0243	0.0237	0.0359	0.021
0.0	0.0	0.0	31004.795	2510.3238	NaN	NaN	0.0749	0.0466	0.8489	0.024	0.0238	0.0356	0.0211
0.0	0.0	0.0	30636.795	7063.3238	NaN	NaN	0.1874	0.0473	0.8496	0.0239	0.0235	0.0349	0.0209
0.0	0.0	0.0	27628.795	6556.3238	NaN	NaN	0.1918	0.048	0.8489	0.0237	0.0236	0.0348	0.021
0.0	0.0	0.0	34161.795	6375.3238	NaN	NaN	0.1573	0.0487	0.8486	0.0237	0.0235	0.0343	0.0211
0.0	0.0	0.0	29048.795	2667.3238	NaN	NaN	0.0841	0.0497	0.8473	0.0236	0.0237	0.0346	0.0212
0.0	0.0	0.0	28987.795	6995.3238	NaN	NaN	0.1944	0.0494	0.848	0.0234	0.0238	0.0342	0.0213
0.0	0.0	0.0	30155.795	6465.3238	NaN	NaN	0.1765	0.0499	0.8473	0.0233	0.0239	0.0342	0.0214
0.0	0.0	0.0	29629.795	868.3238	NaN	NaN	0.0285	0.0515	0.8449	0.0232	0.0242	0.0347	0.0216
0.0	0.0	0.0	27780.795	7837.3238	NaN	NaN	0.22	0.0511	0.845	0.023	0.0244	0.0347	0.0218
0.0	0.0	0.0	27241.795	1819.3238	NaN	NaN	0.0626	0.0513	0.8451	0.0227	0.0243	0.0347	0.0219
0.0	0.0	0.0	31554.795	5331.3238	NaN	NaN	0.1445	0.0512	0.8456	0.0226	0.0241	0.0345	0.022
0.0	0.0	0.0	32457.795	4465.3238	NaN	NaN	0.1209	0.0513	0.8453	0.0222	0.0244	0.0348	0.0221
0.0	0.0	0.0	22856.795	5862.3238	NaN	NaN	0.2041	0.0529	0.8425	0.0222	0.0245	0.0356	0.0223
0.0	0.0	0.0	32090.795	4097.3238	NaN	NaN	0.1132	0.0533	0.843	0.0221	0.0241	0.0355	0.022
0.0	0.0	0.0	28843.795	3407.3238	NaN	NaN	0.1056	0.0535	0.8422	0.0218	0.0243	0.036	0.0222
0.0	0.0	0.0	30452.795	4681.3238	NaN	NaN	0.1332	0.0542	0.8423	0.0217	0.0239	0.036	0.0219
0.0	0.0	0.0	26342.795	7477.3238	NaN	NaN	0.2211	0.0544	0.8417	0.0214	0.0242	0.0364	0.022
0.0	0.0	0.0	30951.795	4866.3238	NaN	NaN	0.1359	0.0554	0.8408	0.0216	0.0239	0.0365	0.0218
0.0	0.0	0.0	30541.795	3746.3238	NaN	NaN	0.1093	0.0563	0.8385	0.0215	0.0243	0.0374	0.022
0.0	0.0	0.0	28215.795	6740.3238	NaN	NaN	0.1928	0.0566	0.8384	0.0217	0.0241	0.0374	0.0219
0.0	0.0	0.0	31173.795	3410.3238	NaN	NaN	0.0986	0.0568	0.8379	0.0217	0.0241	0.0376	0.0219
0.0	0.0	0.0	29096.795	3266.3238	NaN	NaN	0.1009	0.057	0.8372	0.0217	0.0241	0.038	0.0219
0.0	0.0	0.0	24427.795	8579.3238	NaN	NaN	0.2599	0.0565	0.8374	0.0217	0.0243	0.0381	0.022
0.0	0.0	0.0	27799.795	5242.3238	NaN	NaN	0.1587	0.0559	0.8382	0.0218	0.0241	0.038	0.0219
0.0	0.0	0.0	26988.795	5311.3238	NaN	NaN	0.1644	0.056	0.8376	0.0219	0.0242	0.0384	0.0219
0.0	0.0	0.0	25122.795	4920.3238	NaN	NaN	0.1638	0.057	0.8351	0.0221	0.0244	0.0393	0.022
0.0	0.0	0.0	24983.795	3779.3238	NaN	NaN	0.1314	0.0579	0.8329	0.0224	0.0245	0.0403	0.022
0.0	0.0	0.0	28447.795	3616.3238	NaN	NaN	0.1128	0.0579	0.833	0.0224	0.0245	0.0405	0.0217
0.0	0.0	0.0	27802.795	3475.3238	NaN	NaN	0.1111	0.0588	0.8305	0.0226	0.0248	0.0416	0.0217
0.0	0.0	0.0	27999.795	6135.3238	NaN	NaN	0.1797	0.0592	0.8302	0.0227	0.0247	0.0418	0.0214
0.0	0.0	0.0	26798.795	3834.3238	NaN	NaN	0.1252	0.06	0.8286	0.0227	0.025	0.0423	0.0214
0.0	0.0	0.0	25105.795	5238.3238	NaN	NaN	0.1726	0.0608	0.8274	0.0228	0.025	0.0428	0.0212
0.0	0.0	0.0	31356.795	2134.3238	NaN	NaN	0.0637	0.0593	0.8306	0.0226	0.0248	0.0419	0.0209
0.0	0.0	0.0	28257.795	8273.3238	NaN	NaN	0.2265	0.0589	0.831	0.0225	0.025	0.0417	0.0208
0.0	0.0	0.0	30478.795	6734.3238	NaN	NaN	0.181	0.0597	0.831	0.0227	0.0247	0.0412	0.0206
0.0	0.0	0.0	30040.795	2859.3238	NaN	NaN	0.0869	0.06	0.8308	0.0227	0.0248	0.0411	0.0206
0.0	0.0	0.0	26504.795	5333.3238	NaN	NaN	0.1675	0.0589	0.8342	0.0227	0.0242	0.0398	0.0202
0.0	0.0	0.0	29795.795	10089.3238	NaN	NaN	0.253	0.0566	0.8382	0.0226	0.024	0.0384	0.0201
0.0	0.0	0.0	28411.795	4328.3238	NaN	NaN	0.1322	0.0561	0.8409	0.0226	0.0234	0.0372	0.0198
0.0	0.0	0.0	29469.795	4913.3238	NaN	NaN	0.1429	0.055	0.8434	0.0226	0.0232	0.0362	0.0196
0.0	0.0	0.0	29299.795	4223.3238	NaN	NaN	0.126	0.0533	0.8477	0.0223	0.0228	0.0348	0.0191
0.0	0.0	0.0	28358.795	2972.3238	NaN	NaN	0.0949	0.0519	0.8517	0.0222	0.0222	0.0333	0.0187
0.0	0.0	0.0	26014.795	5600.3238	NaN	NaN	0.1771	0.0511	0.8535	0.0221	0.0222	0.0327	0.0185
0.0	0.0	0.0	29547.795	1643.3238	NaN	NaN	0.0527	0.0511	0.8537	0.0221	0.0222	0.0326	0.0184
0.0	0.0	0.0	29850.795	9654.3238	NaN	NaN	0.2444	0.0504	0.8547	0.0221	0.0221	0.0325	0.0182
0.0	0.0	0.0	27929.795	2323.3238	NaN	NaN	0.0768	0.0505	0.8539	0.0222	0.0221	0.0331	0.0181
0.0	0.0	0.0	28980.795	6334.3238	NaN	NaN	0.1794	0.0503	0.8531	0.0224	0.022	0.034	0.0181
0.0	0.0	0.0	31071.795	5272.3238	NaN	NaN	0.1451	0.0501	0.8514	0.0228	0.0224	0.0351	0.0183
0.0	0.0	0.0	29696.795	2802.3238	NaN	NaN	0.0862	0.0512	0.8472	0.0232	0.0228	0.037	0.0186
0.0	0.0	0.0	29556.795	3917.3238	NaN	NaN	0.117	0.0533	0.84	0.024	0.0236	0.0401	0.019
0.0	0.0	0.0	27893.795	5716.3238	NaN	NaN	0.1701	0.0554	0.8316	0.0248	0.025	0.0436	0.0196
0.0	0.0	0.0	25435.795	6320.3238	NaN	NaN	0.199	0.0589	0.821	0.0258	0.0261	0.0481	0.0201
0.0	0.0	0.0	25232.795	5583.3238	NaN	NaN	0.1812	0.063	0.808	0.0268	0.0274	0.0542	0.0206
0.0	0.0	0.0	29342.795	3344.3238	NaN	NaN	0.1023	0.0659	0.7967	0.0276	0.0284	0.0604	0.021
0.0	0.0	0.0	23195.795	6354.3238	NaN	NaN	0.215	0.07	0.7806	0.0287	0.03	0.0692	0.0215
0.0	0.0	0.0	29154.795	3112.3238	NaN	NaN	0.0965	0.0761	0.7582	0.0303	0.0319	0.0814	0.0221
0.0	0.0	0.0	28913.795	6437.3238	NaN	NaN	0.1821	0.0813	0.7277	0.0319	0.0354	0.1004	0.0233
0.0	0.0	0.0	28169.795	1433.3238	NaN	NaN	0.0484	0.0867	0.7013	0.0332	0.0374	0.1174	0.0241
0.0	0.0	0.0	26052.795	3987.3238	NaN	NaN	0.1327	0.088	0.6693	0.0351	0.0406	0.1413	0.0256
0.0	0.0	0.0	24896.795	5941.3238	NaN	NaN	0.1927	0.0883	0.6427	0.0367	0.0435	0.1616	0.0271
0.0	0.0	0.0	25323.795	2621.3238	NaN	NaN	0.0938	0.0891	0.6137	0.0378	0.0467	0.1844	0.0284
0.0	0.0	0.0	27381.795	4625.3238	NaN	NaN	0.1445	0.0873	0.5901	0.0386	0.0498	0.2044	0.0298
0.0	0.0	0.0	29782.795	6931.3238	NaN	NaN	0.1888	0.0832	0.5675	0.0397	0.0535	0.2245	0.0315
0.0	0.0	0.0	25671.795	4045.3238	NaN	NaN	0.1361	0.0817	0.5499	0.0401	0.0555	0.2405	0.0323
0.0	0.0	0.0	26844.795	4561.3238	NaN	NaN	0.1452	0.0794	0.5347	0.0408	0.058	0.254	0.033
0.0	0.0	0.0	24629.795	1520.3238	NaN	NaN	0.0581	0.077	0.5243	0.0417	0.0602	0.2631	0.0336
0.0	0.0	0.0	27690.795	5856.3238	NaN	NaN	0.1746	0.0756	0.5141	0.042	0.0615	0.2729	0.0339
0.0	0.0	0.0	24764.795	5739.3238	NaN	NaN	0.1881	0.0732	0.5037	0.0422	0.0641	0.2819	0.0349
0.0	0.0	0.0	27080.795	2828.3238	NaN	NaN	0.0946	0.0723	0.4921	0.0418	0.0657	0.2924	0.0356
0.0	0.0	0.0	27185.795	4716.3238	NaN	NaN	0.1478	0.0702	0.4809	0.0417	0.0676	0.303	0.0366
0.0	0.0	0.0	31268.795	7101.3238	NaN	NaN	0.1851	0.069	0.4775	0.0415	0.0695	0.3051	0.0373
0.0	0.0	0.0	26359.795	2554.3238	NaN	NaN	0.0883	0.0697	0.4694	0.0414	0.07	0.3116	0.0378
0.0	0.0	0.0	28780.795	3179.3238	NaN	NaN	0.0995	0.0699	0.4651	0.0413	0.071	0.3142	0.0385
0.0	0.0	0.0	25807.795	3984.3238	NaN	NaN	0.1337	0.0695	0.4603	0.0414	0.0709	0.319	0.0389
0.0	0.0	0.0	26712.795	5325.3238	NaN	NaN	0.1662	0.0683	0.4613	0.0411	0.0718	0.3181	0.0393
0.0	0.0	0.0	24960.795	7779.3238	NaN	NaN	0.2376	0.0675	0.4624	0.0411	0.0724	0.3171	0.0396
0.0	0.0	0.0	23433.795	5668.3238	NaN	NaN	0.1948	0.067	0.4616	0.0411	0.0727	0.3178	0.0397
0.0	0.0	0.0	31641.795	4910.3238	NaN	NaN	0.1343	0.0665	0.4619	0.0414	0.0729	0.3174	0.0398
0.0	0.0	0.0	23844.795	7229.3238	NaN	NaN	0.2326	0.0671	0.4633	0.0414	0.073	0.3153	0.0399
0.0	0.0	0.0	24164.795	2905.3238	NaN	NaN	0.1073	0.0681	0.461	0.0413	0.0728	0.3168	0.0399
0.0	0.0	0.0	24295.795	2916.3238	NaN	NaN	0.1072	0.0689	0.4613	0.0414	0.0733	0.315	0.0401
0.0	0.0	0.0	23136.795	6957.3238	NaN	NaN	0.2312	0.0707	0.4595	0.0412	0.0729	0.3157	0.0401
0.0	0.0	0.0	26939.795	9806.3238	NaN	NaN	0.2669	0.0721	0.4581	0.0412	0.073	0.3154	0.0402
0.0	0.0	0.0	26059.795	4787.3238	NaN	NaN	0.1552	0.0743	0.4562	0.041	0.0732	0.3152	0.0401
0.0	0.0	0.0	22941.795	7105.3238	NaN	NaN	0.2365	0.0768	0.4511	0.0409	0.0732	0.318	0.04
0.0	0.0	0.0	29546.795	3887.3238	NaN	NaN	0.1163	0.0787	0.4477	0.0407	0.0738	0.3191	0.04
0.0	0.0	0.0	26099.795	2048.3238	NaN	NaN	0.0728	0.0811	0.4454	0.0404	0.0738	0.3197	0.0397
0.0	0.0	0.0	26540.795	6054.3238	NaN	NaN	0.1857	0.0826	0.442	0.0402	0.0744	0.3211	0.0398
0.0	0.0	0.0	25873.795	1294.3238	NaN	NaN	0.0476	0.0848	0.4396	0.04	0.0742	0.3219	0.0395
0.0	0.0	0.0	24756.795	-42.6762	NaN	NaN	-0.0017	0.0863	0.4384	0.0396	0.0738	0.3225	0.0394
0.0	0.0	0.0	28667.795	5053.3238	NaN	NaN	0.1499	0.0856	0.4385	0.0395	0.0742	0.3228	0.0394
0.0	0.0	0.0	25269.795	2992.3238	NaN	NaN	0.1059	0.0852	0.441	0.0393	0.0741	0.3212	0.0392
0.0	0.0	0.0	27791.795	3744.3238	NaN	NaN	0.1187	0.0849	0.4419	0.0392	0.0739	0.321	0.0391
0.0	0.0	0.0	25441.795	1452.3238	NaN	NaN	0.054	0.0848	0.4422	0.0394	0.0738	0.321	0.0388
0.0	0.0	0.0	25966.795	1175.3238	NaN	NaN	0.0433	0.0852	0.4435	0.0391	0.0736	0.3197	0.0388
0.0	0.0	0.0	26029.795	1411.3238	NaN	NaN	0.0514	0.0827	0.4409	0.0393	0.0737	0.3246	0.0388
0.0	0.0	0.0	21148.795	7606.3238	NaN	NaN	0.2645	0.0802	0.4476	0.0394	0.0751	0.3188	0.0389
0.0	0.0	0.0	27404.795	2903.3238	NaN	NaN	0.0958	0.0793	0.4462	0.0392	0.0744	0.3224	0.0386
0.0	0.0	0.0	25713.795	2874.3238	NaN	NaN	0.1005	0.0766	0.4508	0.0393	0.0761	0.3181	0.039
0.0	0.0	0.0	24958.795	6152.3238	NaN	NaN	0.1978	0.0755	0.4536	0.0393	0.0757	0.3172	0.0388
0.0	0.0	0.0	21083.795	3828.3238	NaN	NaN	0.1537	0.0741	0.457	0.0393	0.0763	0.3143	0.0389
0.0	0.0	0.0	26331.795	2782.3238	NaN	NaN	0.0956	0.0731	0.4594	0.0393	0.0764	0.3131	0.0388
0.0	0.0	0.0	23538.795	5654.3238	NaN	NaN	0.1937	0.0725	0.4617	0.0393	0.0772	0.3103	0.039
0.0	0.0	0.0	25464.795	4139.3238	NaN	NaN	0.1398	0.073	0.4631	0.0391	0.0768	0.3089	0.039
0.0	0.0	0.0	29716.795	6669.3238	NaN	NaN	0.1833	0.0722	0.4627	0.0393	0.077	0.3096	0.0392
0.0	0.0	0.0	27935.795	9743.3238	NaN	NaN	0.2586	0.0725	0.4651	0.0393	0.0774	0.3065	0.0392
0.0	0.0	0.0	30472.795	4528.3238	NaN	NaN	0.1294	0.0734	0.4624	0.0391	0.0771	0.3086	0.0393
0.0	0.0	0.0	26780.795	8430.3238	NaN	NaN	0.2394	0.0734	0.4623	0.0391	0.0776	0.308	0.0396
0.0	0.0	0.0	26713.795	5033.3238	NaN	NaN	0.1585	0.0734	0.4622	0.0391	0.0776	0.308	0.0397
0.0	0.0	0.0	25522.795	5009.3238	NaN	NaN	0.1641	0.0737	0.4616	0.039	0.0777	0.3082	0.0399
0.0	0.0	0.0	24295.795	5158.3238	NaN	NaN	0.1751	0.0735	0.4604	0.039	0.078	0.3091	0.04
0.0	0.0	0.0	24393.795	5918.3238	NaN	NaN	0.1952	0.074	0.4598	0.039	0.0781	0.3091	0.04
0.0	0.0	0.0	25543.795	3725.3238	NaN	NaN	0.1273	0.0746	0.4582	0.0389	0.0775	0.3109	0.0398
0.0	0.0	0.0	27227.795	5968.3238	NaN	NaN	0.1798	0.0748	0.4571	0.0389	0.078	0.3112	0.04
0.0	0.0	0.0	26217.795	5952.3238	NaN	NaN	0.185	0.0753	0.4569	0.0389	0.0774	0.3117	0.0397
0.0	0.0	0.0	27179.795	2786.3238	NaN	NaN	0.093	0.076	0.4561	0.0388	0.0774	0.312	0.0398
0.0	0.0	0.0	29093.795	3212.3238	NaN	NaN	0.0994	0.0754	0.4557	0.0389	0.0773	0.3128	0.0399
0.0	0.0	0.0	28236.795	5489.3238	NaN	NaN	0.1628	0.0753	0.4582	0.0389	0.0773	0.3105	0.0398
0.0	0.0	0.0	27309.795	1770.3238	NaN	NaN	0.0609	0.0756	0.4579	0.0387	0.077	0.3109	0.0398
0.0	0.0	0.0	27640.795	2484.3238	NaN	NaN	0.0825	0.0749	0.4578	0.0389	0.0768	0.312	0.0396
0.0	0.0	0.0	21434.795	7394.3238	NaN	NaN	0.2565	0.0754	0.4603	0.0388	0.0767	0.3094	0.0394
0.0	0.0	0.0	29997.795	2118.3238	NaN	NaN	0.066	0.0758	0.4581	0.0387	0.0759	0.3123	0.0392
0.0	0.0	0.0	25379.795	4392.3238	NaN	NaN	0.1475	0.0753	0.4583	0.0389	0.076	0.3124	0.0391
0.0	0.0	0.0	28891.795	6831.3238	NaN	NaN	0.1912	0.0756	0.4576	0.0388	0.0758	0.3131	0.0391
0.0	0.0	0.0	29391.795	4844.3238	NaN	NaN	0.1415	0.0755	0.4561	0.039	0.0753	0.3153	0.0389
0.0	0.0	0.0	26560.795	4013.3238	NaN	NaN	0.1313	0.075	0.4563	0.039	0.0753	0.3153	0.039
0.0	0.0	0.0	28306.795	7556.3238	NaN	NaN	0.2107	0.0742	0.4535	0.0391	0.0757	0.3181	0.0393
0.0	0.0	0.0	27171.795	4956.3238	NaN	NaN	0.1543	0.0741	0.4544	0.0392	0.075	0.3184	0.0389
0.0	0.0	0.0	27272.795	4350.3238	NaN	NaN	0.1376	0.0748	0.4529	0.0391	0.0749	0.3192	0.0391
0.0	0.0	0.0	27772.795	2915.3238	NaN	NaN	0.095	0.0747	0.4478	0.0392	0.0746	0.3247	0.039
0.0	0.0	0.0	29311.795	7150.3238	NaN	NaN	0.1961	0.0743	0.4498	0.0393	0.0748	0.3226	0.0391
0.0	0.0	0.0	28020.795	4622.3238	NaN	NaN	0.1416	0.0753	0.4481	0.0391	0.0741	0.3246	0.0389
0.0	0.0	0.0	30841.795	1929.3238	NaN	NaN	0.0589	0.0748	0.4468	0.0391	0.0745	0.3257	0.0391
0.0	0.0	0.0	28412.795	6075.3238	NaN	NaN	0.1762	0.0743	0.4488	0.0391	0.0743	0.3244	0.0391
0.0	0.0	0.0	23941.795	1612.3238	NaN	NaN	0.0631	0.0745	0.4514	0.0391	0.074	0.322	0.0389
0.0	0.0	0.0	25736.795	3118.3238	NaN	NaN	0.1081	0.0749	0.4521	0.0389	0.0738	0.3213	0.039
0.0	0.0	0.0	25251.795	2423.3238	NaN	NaN	0.0876	0.074	0.453	0.0391	0.0739	0.3209	0.039
0.0	0.0	0.0	25674.795	6149.3238	NaN	NaN	0.1932	0.0746	0.4579	0.039	0.0739	0.3156	0.039
0.0	0.0	0.0	27540.795	1744.3238	NaN	NaN	0.0596	0.0754	0.4556	0.0388	0.0731	0.3184	0.0388
0.0	0.0	0.0	27876.795	3656.3238	NaN	NaN	0.116	0.0749	0.4587	0.039	0.0739	0.3144	0.039
0.0	0.0	0.0	26250.795	5464.3238	NaN	NaN	0.1723	0.0759	0.4588	0.0388	0.0731	0.3145	0.0388
0.0	0.0	0.0	26976.795	2482.3238	NaN	NaN	0.0843	0.0754	0.4603	0.039	0.0736	0.3126	0.0392
0.0	0.0	0.0	25709.795	4421.3238	NaN	NaN	0.1467	0.0753	0.4624	0.0392	0.0734	0.3106	0.0391
0.0	0.0	0.0	20446.795	5090.3238	NaN	NaN	0.1993	0.0763	0.4633	0.039	0.0734	0.309	0.039
0.0	0.0	0.0	25930.795	2148.3238	NaN	NaN	0.0765	0.0772	0.4622	0.0389	0.0729	0.3099	0.039
0.0	0.0	0.0	24514.795	2861.3238	NaN	NaN	0.1045	0.0775	0.4628	0.0389	0.0729	0.3089	0.0389
0.0	0.0	0.0	25174.795	7104.3238	NaN	NaN	0.2201	0.0779	0.4629	0.0388	0.0728	0.3085	0.039
0.0	0.0	0.0	26869.795	5826.3238	NaN	NaN	0.1782	0.0776	0.4635	0.039	0.0725	0.3084	0.039
0.0	0.0	0.0	24259.795	4901.3238	NaN	NaN	0.1681	0.0779	0.4664	0.039	0.0725	0.3053	0.0388
0.0	0.0	0.0	25387.795	5276.3238	NaN	NaN	0.1721	0.0786	0.4661	0.0389	0.0721	0.3057	0.0387
0.0	0.0	0.0	27088.795	3499.3238	NaN	NaN	0.1144	0.0781	0.4687	0.0391	0.072	0.3033	0.0387
0.0	0.0	0.0	24533.795	5336.3238	NaN	NaN	0.1787	0.0781	0.4718	0.039	0.0717	0.3008	0.0386
0.0	0.0	0.0	23894.795	4598.3238	NaN	NaN	0.1614	0.0783	0.4728	0.039	0.0716	0.3	0.0384
0.0	0.0	0.0	28133.795	3739.3238	NaN	NaN	0.1173	0.0782	0.4739	0.039	0.0713	0.2994	0.0382
0.0	0.0	0.0	25301.795	3508.3238	NaN	NaN	0.1218	0.0782	0.4759	0.039	0.0713	0.2976	0.0381
0.0	0.0	0.0	26192.795	5016.3238	NaN	NaN	0.1607	0.0776	0.4775	0.039	0.0711	0.2968	0.038
0.0	0.0	0.0	26607.795	5119.3238	NaN	NaN	0.1614	0.0768	0.4802	0.039	0.071	0.295	0.038
0.0	0.0	0.0	25829.795	3636.3238	NaN	NaN	0.1234	0.076	0.4832	0.0391	0.0711	0.2928	0.0378
0.0	0.0	0.0	25822.795	4442.3238	NaN	NaN	0.1468	0.076	0.4844	0.0389	0.0711	0.2919	0.0377
0.0	0.0	0.0	26284.795	1134.3238	NaN	NaN	0.0414	0.0751	0.4855	0.0391	0.0711	0.2914	0.0377
0.0	0.0	0.0	30171.795	5438.3238	NaN	NaN	0.1527	0.0742	0.4879	0.0393	0.0709	0.2902	0.0376
0.0	0.0	0.0	22044.795	6258.3238	NaN	NaN	0.2211	0.074	0.4908	0.0393	0.071	0.2874	0.0375
0.0	0.0	0.0	28206.795	2558.3238	NaN	NaN	0.0832	0.0742	0.4892	0.0393	0.0706	0.2894	0.0374
0.0	0.0	0.0	24474.795	4712.3238	NaN	NaN	0.1615	0.0734	0.4905	0.0395	0.0709	0.2884	0.0373
0.0	0.0	0.0	29476.795	3193.3238	NaN	NaN	0.0977	0.0729	0.4924	0.0395	0.0707	0.2871	0.0373
0.0	0.0	0.0	25347.795	6291.3238	NaN	NaN	0.1988	0.0724	0.4939	0.0397	0.0707	0.2861	0.0372
0.0	0.0	0.0	25847.795	4846.3238	NaN	NaN	0.1579	0.0718	0.497	0.0399	0.0706	0.2834	0.0373
0.0	0.0	0.0	21462.795	3690.3238	NaN	NaN	0.1467	0.0721	0.4986	0.0399	0.0703	0.2821	0.037
0.0	0.0	0.0	25408.795	2548.3238	NaN	NaN	0.0912	0.072	0.4987	0.0398	0.0705	0.2818	0.0372
0.0	0.0	0.0	26001.795	5345.3238	NaN	NaN	0.1705	0.0714	0.5009	0.0401	0.0706	0.2798	0.0372
0.0	0.0	0.0	21518.795	4411.3238	NaN	NaN	0.1701	0.0724	0.5023	0.0398	0.0702	0.2783	0.037
0.0	0.0	0.0	27913.795	3216.3238	NaN	NaN	0.1033	0.0722	0.5001	0.0401	0.0701	0.2805	0.0371
0.0	0.0	0.0	26436.795	4881.3238	NaN	NaN	0.1559	0.0722	0.503	0.04	0.0703	0.2774	0.037
0.0	0.0	0.0	21970.795	4695.3238	NaN	NaN	0.1761	0.0729	0.5027	0.0398	0.0703	0.2772	0.0371
0.0	0.0	0.0	27923.795	4696.3238	NaN	NaN	0.144	0.0722	0.5011	0.0399	0.0708	0.2787	0.0373
0.0	0.0	0.0	24688.795	8717.3238	NaN	NaN	0.2609	0.0721	0.503	0.04	0.071	0.2767	0.0373
0.0	0.0	0.0	27237.795	2379.3238	NaN	NaN	0.0803	0.0735	0.5008	0.0398	0.0705	0.2784	0.037
0.0	0.0	0.0	23651.795	1481.3238	NaN	NaN	0.0589	0.0746	0.4984	0.0396	0.071	0.2792	0.0371
0.0	0.0	0.0	25398.795	2600.3238	NaN	NaN	0.0929	0.0745	0.4963	0.0398	0.0709	0.2812	0.0373
0.0	0.0	0.0	23592.795	5507.3238	NaN	NaN	0.1893	0.0743	0.4969	0.0398	0.0713	0.2803	0.0375
0.0	0.0	0.0	29920.795	4671.3238	NaN	NaN	0.135	0.0742	0.497	0.0396	0.0714	0.28	0.0378
0.0	0.0	0.0	25950.795	3659.3238	NaN	NaN	0.1236	0.0733	0.4974	0.0399	0.0717	0.2797	0.038
0.0	0.0	0.0	22594.795	5445.3238	NaN	NaN	0.1942	0.0737	0.5004	0.0396	0.0718	0.2764	0.0381
0.0	0.0	0.0	23062.795	3329.3238	NaN	NaN	0.1261	0.0733	0.4996	0.0399	0.0715	0.2777	0.038
0.0	0.0	0.0	25890.795	6703.3238	NaN	NaN	0.2057	0.0738	0.5016	0.0397	0.072	0.2747	0.0381
0.0	0.0	0.0	25927.795	2682.3238	NaN	NaN	0.0938	0.0748	0.4988	0.0398	0.0716	0.2772	0.0379
0.0	0.0	0.0	25903.795	4338.3238	NaN	NaN	0.1435	0.0751	0.498	0.0397	0.0719	0.2773	0.038
0.0	0.0	0.0	28579.795	5906.3238	NaN	NaN	0.1713	0.0749	0.4972	0.0398	0.0721	0.2778	0.0382
0.0	0.0	0.0	31365.795	3186.3238	NaN	NaN	0.0922	0.0749	0.496	0.0398	0.0723	0.2787	0.0382
0.0	0.0	0.0	28940.795	5820.3238	NaN	NaN	0.1674	0.0751	0.4964	0.0396	0.0725	0.2779	0.0384
0.0	0.0	0.0	30567.795	3470.3238	NaN	NaN	0.102	0.0746	0.4962	0.0397	0.0726	0.2784	0.0385
0.0	0.0	0.0	23845.795	8737.3238	NaN	NaN	0.2682	0.0746	0.4984	0.0396	0.0726	0.2763	0.0384
0.0	0.0	0.0	23514.795	4638.3238	NaN	NaN	0.1648	0.0745	0.4965	0.0395	0.0728	0.2781	0.0385
0.0	0.0	0.0	27972.795	5935.3238	NaN	NaN	0.175	0.0745	0.4942	0.0395	0.0734	0.28	0.0385
0.0	0.0	0.0	30588.795	5025.3238	NaN	NaN	0.1411	0.0747	0.4925	0.0393	0.0734	0.2816	0.0384
0.0	0.0	0.0	27449.795	5950.3238	NaN	NaN	0.1782	0.0748	0.4903	0.0394	0.0734	0.2837	0.0384
0.0	0.0	0.0	24211.795	5908.3238	NaN	NaN	0.1962	0.0749	0.4896	0.0393	0.0732	0.2847	0.0384
0.0	0.0	0.0	25832.795	4951.3238	NaN	NaN	0.1608	0.0748	0.4876	0.0393	0.0733	0.2866	0.0384
0.0	0.0	0.0	27009.795	2461.3238	NaN	NaN	0.0835	0.0753	0.486	0.0391	0.0732	0.288	0.0384
0.0	0.0	0.0	27495.795	2717.3238	NaN	NaN	0.0899	0.0749	0.4843	0.0392	0.0732	0.2899	0.0385
0.0	0.0	0.0	25687.795	6529.3238	NaN	NaN	0.2027	0.0748	0.4854	0.0392	0.0726	0.2896	0.0383
0.0	0.0	0.0	25360.795	5801.3238	NaN	NaN	0.1862	0.0753	0.485	0.0392	0.072	0.2903	0.0382
0.0	0.0	0.0	25785.795	5577.3238	NaN	NaN	0.1778	0.0761	0.4839	0.0392	0.0716	0.2911	0.038
0.0	0.0	0.0	23061.795	3774.3238	NaN	NaN	0.1406	0.0771	0.4813	0.0391	0.0709	0.2937	0.0379
0.0	0.0	0.0	30443.795	4237.3238	NaN	NaN	0.1222	0.0773	0.4817	0.0391	0.0703	0.2938	0.0379
0.0	0.0	0.0	28211.795	3254.3238	NaN	NaN	0.1034	0.0779	0.4821	0.0392	0.0698	0.2934	0.0377
0.0	0.0	0.0	27152.795	5596.3238	NaN	NaN	0.1709	0.0787	0.4818	0.0392	0.069	0.2937	0.0376
0.0	0.0	0.0	27166.795	5288.3238	NaN	NaN	0.1629	0.0789	0.4815	0.0394	0.0681	0.2947	0.0374
0.0	0.0	0.0	26241.795	4370.3238	NaN	NaN	0.1428	0.0797	0.4837	0.0392	0.0675	0.2926	0.0373
0.0	0.0	0.0	26150.795	4971.3238	NaN	NaN	0.1597	0.0804	0.4834	0.0393	0.0668	0.2929	0.0372
0.0	0.0	0.0	23574.795	4991.3238	NaN	NaN	0.1747	0.0818	0.4832	0.0392	0.0661	0.2926	0.037
0.0	0.0	0.0	27394.795	4992.3238	NaN	NaN	0.1541	0.0828	0.4812	0.0393	0.0654	0.2944	0.0369
0.0	0.0	0.0	30125.795	6453.3238	NaN	NaN	0.1764	0.0831	0.4806	0.0395	0.0652	0.2946	0.0369
0.0	0.0	0.0	24142.795	6291.3238	NaN	NaN	0.2067	0.0839	0.4808	0.0396	0.0648	0.2941	0.0368
0.0	0.0	0.0	25731.795	2730.3238	NaN	NaN	0.0959	0.0839	0.4787	0.0399	0.0646	0.2963	0.0367
0.0	0.0	0.0	25832.795	5896.3238	NaN	NaN	0.1858	0.0835	0.4804	0.04	0.065	0.2943	0.0369
0.0	0.0	0.0	26863.795	-17.6762	NaN	NaN	-0.0007	0.0847	0.48	0.0399	0.0645	0.2942	0.0367
0.0	0.0	0.0	26809.795	3827.3238	NaN	NaN	0.1249	0.0854	0.4788	0.0398	0.0645	0.2945	0.0368
0.0	0.0	0.0	25735.795	6468.3238	NaN	NaN	0.2009	0.0851	0.4785	0.0403	0.0647	0.2944	0.037
0.0	0.0	0.0	22884.795	7714.3238	NaN	NaN	0.2521	0.0867	0.4784	0.0403	0.0645	0.2934	0.0369
0.0	0.0	0.0	26951.795	6647.3238	NaN	NaN	0.1978	0.0887	0.4766	0.0402	0.0643	0.2932	0.0369
0.0	0.0	0.0	26968.795	2336.3238	NaN	NaN	0.0797	0.0909	0.4736	0.0404	0.0643	0.2938	0.0371
0.0	0.0	0.0	27861.795	5657.3238	NaN	NaN	0.1688	0.093	0.473	0.0405	0.0639	0.2924	0.0373
0.0	0.0	0.0	23461.795	5821.3238	NaN	NaN	0.1988	0.0944	0.4706	0.0408	0.0641	0.2924	0.0376
0.0	0.0	0.0	26589.795	6389.3238	NaN	NaN	0.1937	0.0975	0.4694	0.0407	0.0637	0.291	0.0377
0.0	0.0	0.0	28827.795	2924.3238	NaN	NaN	0.0921	0.1001	0.4657	0.0409	0.0639	0.2913	0.0381
0.0	0.0	0.0	26023.795	5868.3238	NaN	NaN	0.184	0.1021	0.4636	0.041	0.0637	0.2914	0.0383
0.0	0.0	0.0	28199.795	5063.3238	NaN	NaN	0.1522	0.1044	0.4622	0.0411	0.0634	0.2905	0.0384
0.0	0.0	0.0	25872.795	5613.3238	NaN	NaN	0.1783	0.1064	0.4601	0.0411	0.0633	0.2904	0.0387
0.0	0.0	0.0	28085.795	3685.3238	NaN	NaN	0.116	0.1097	0.4589	0.0412	0.0627	0.2888	0.0388
0.0	0.0	0.0	23823.795	4053.3238	NaN	NaN	0.1454	0.1111	0.4568	0.0414	0.0627	0.289	0.0391
0.0	0.0	0.0	28533.795	4513.3238	NaN	NaN	0.1366	0.1118	0.4573	0.0414	0.0623	0.2882	0.0391
0.0	0.0	0.0	23685.795	3186.3238	NaN	NaN	0.1186	0.1126	0.4578	0.0417	0.0619	0.2872	0.0389
0.0	0.0	0.0	27897.795	1642.3238	NaN	NaN	0.0556	0.1136	0.4607	0.0418	0.0609	0.2844	0.0385
0.0	0.0	0.0	27724.795	3476.3238	NaN	NaN	0.1114	0.1102	0.4618	0.0422	0.0615	0.2858	0.0386
0.0	0.0	0.0	27931.795	1111.3238	NaN	NaN	0.0383	0.109	0.467	0.0422	0.0606	0.2834	0.0379
0.0	0.0	0.0	26802.795	4597.3238	NaN	NaN	0.1464	0.1054	0.4709	0.0426	0.0607	0.2827	0.0377
0.0	0.0	0.0	28156.795	4569.3238	NaN	NaN	0.1396	0.1025	0.4765	0.0428	0.0603	0.2809	0.0371
0.0	0.0	0.0	26241.795	7302.3238	NaN	NaN	0.2177	0.1005	0.482	0.043	0.0602	0.2775	0.0368
0.0	0.0	0.0	25284.795	5034.3238	NaN	NaN	0.166	0.0994	0.4857	0.0429	0.0601	0.2753	0.0365
0.0	0.0	0.0	22411.795	5236.3238	NaN	NaN	0.1894	0.0996	0.4875	0.0428	0.0599	0.2739	0.0363
0.0	0.0	0.0	28806.795	4316.3238	NaN	NaN	0.1303	0.0993	0.489	0.0428	0.0596	0.2732	0.0361
0.0	0.0	0.0	26915.795	3712.3238	NaN	NaN	0.1212	0.0992	0.4877	0.0428	0.0598	0.2742	0.0362
0.0	0.0	0.0	22663.795	5483.3238	NaN	NaN	0.1948	0.1002	0.4886	0.0427	0.0593	0.2733	0.0359
0.0	0.0	0.0	24501.795	4033.3238	NaN	NaN	0.1413	0.0985	0.4835	0.0431	0.0603	0.2781	0.0365
0.0	0.0	0.0	26566.795	2456.3238	NaN	NaN	0.0846	0.0966	0.4823	0.0431	0.0606	0.2808	0.0366
0.0	0.0	0.0	26799.795	5229.3238	NaN	NaN	0.1633	0.0951	0.4782	0.0429	0.0618	0.2851	0.037
0.0	0.0	0.0	24884.795	5111.3238	NaN	NaN	0.1704	0.0948	0.4767	0.0427	0.0621	0.2866	0.0371
0.0	0.0	0.0	23772.795	2587.3238	NaN	NaN	0.0982	0.0955	0.4735	0.0424	0.0625	0.2889	0.0372
0.0	0.0	0.0	25231.795	7457.3238	NaN	NaN	0.2281	0.0977	0.4707	0.0417	0.0627	0.2898	0.0373
0.0	0.0	0.0	25218.795	932.3238	NaN	NaN	0.0357	0.1007	0.4659	0.0413	0.0631	0.2913	0.0376
0.0	0.0	0.0	22069.795	4936.3238	NaN	NaN	0.1828	0.1043	0.4605	0.041	0.0634	0.2929	0.0379
0.0	0.0	0.0	22619.795	2428.3238	NaN	NaN	0.0969	0.1055	0.4529	0.0409	0.0641	0.2984	0.0383
0.0	0.0	0.0	24616.795	3684.3238	NaN	NaN	0.1302	0.1066	0.4502	0.0405	0.0642	0.3003	0.0382
0.0	0.0	0.0	23441.795	1696.3238	NaN	NaN	0.0675	0.1056	0.4468	0.0403	0.0649	0.3038	0.0385
0.0	0.0	0.0	23761.795	7520.3238	NaN	NaN	0.2404	0.1038	0.4443	0.0401	0.0657	0.3075	0.0386
0.0	0.0	0.0	23638.795	2597.3238	NaN	NaN	0.099	0.1064	0.4458	0.0398	0.0648	0.3052	0.038
0.0	0.0	0.0	29462.795	1486.3238	NaN	NaN	0.048	0.1077	0.4418	0.0396	0.0651	0.3075	0.0382
0.0	0.0	0.0	30538.795	4211.3238	NaN	NaN	0.1212	0.108	0.4411	0.0397	0.0648	0.3083	0.0382
0.0	0.0	0.0	27897.795	3575.3238	NaN	NaN	0.1136	0.1087	0.4412	0.0396	0.0642	0.3083	0.038
0.0	0.0	0.0	28202.795	4483.3238	NaN	NaN	0.1372	0.1089	0.441	0.0396	0.064	0.3086	0.038
0.0	0.0	0.0	24524.795	3502.3238	NaN	NaN	0.125	0.1043	0.4379	0.0399	0.0653	0.3142	0.0385
0.0	0.0	0.0	26693.795	5134.3238	NaN	NaN	0.1613	0.1023	0.4402	0.0399	0.0651	0.3143	0.0382
0.0	0.0	0.0	26148.795	4077.3238	NaN	NaN	0.1349	0.0989	0.4394	0.0401	0.0659	0.3175	0.0383
0.0	0.0	0.0	29183.795	3739.3238	NaN	NaN	0.1136	0.0975	0.4416	0.0402	0.0656	0.3171	0.038
0.0	0.0	0.0	22918.795	80.3238	NaN	NaN	0.0035	0.0967	0.4418	0.0402	0.0657	0.3177	0.038
0.0	0.0	0.0	26885.795	3795.3238	NaN	NaN	0.1237	0.0952	0.4426	0.0401	0.0658	0.3185	0.0378
0.0	0.0	0.0	25297.795	3395.3238	NaN	NaN	0.1183	0.0933	0.4437	0.0401	0.0665	0.3184	0.038
0.0	0.0	0.0	28397.795	3921.3238	NaN	NaN	0.1213	0.0925	0.4453	0.0398	0.0665	0.3181	0.0378
0.0	0.0	0.0	24678.795	6112.3238	NaN	NaN	0.1985	0.0911	0.4457	0.0398	0.0669	0.3187	0.0379
0.0	0.0	0.0	28004.795	5163.3238	NaN	NaN	0.1557	0.0911	0.4502	0.0394	0.067	0.3144	0.0378
0.0	0.0	0.0	24053.795	2098.3238	NaN	NaN	0.0802	0.0922	0.4498	0.0392	0.0664	0.3148	0.0376
0.0	0.0	0.0	25341.795	5351.3238	NaN	NaN	0.1743	0.0914	0.4521	0.0389	0.0673	0.3124	0.0379
0.0	0.0	0.0	28983.795	1527.3238	NaN	NaN	0.0501	0.0934	0.4556	0.0387	0.0665	0.3083	0.0375
0.0	0.0	0.0	26768.795	544.3238	NaN	NaN	0.0199	0.0947	0.456	0.0382	0.0661	0.3076	0.0374
0.0	0.0	0.0	29949.795	6020.3238	NaN	NaN	0.1674	0.0938	0.4589	0.0383	0.0666	0.3046	0.0378
0.0	0.0	0.0	25120.795	2087.3238	NaN	NaN	0.0767	0.0955	0.4629	0.038	0.0659	0.3003	0.0374
0.0	0.0	0.0	29072.795	4311.3238	NaN	NaN	0.1291	0.097	0.4657	0.0376	0.0652	0.2972	0.0373
0.0	0.0	0.0	27049.795	1999.3238	NaN	NaN	0.0688	0.0965	0.4684	0.0377	0.0655	0.2946	0.0373
0.0	0.0	0.0	24341.795	2722.3238	NaN	NaN	0.1006	0.0964	0.4736	0.0374	0.065	0.2905	0.0371
0.0	0.0	0.0	25726.795	6228.3238	NaN	NaN	0.1949	0.095	0.4765	0.0374	0.0653	0.2887	0.0371
0.0	0.0	0.0	27491.795	2701.3238	NaN	NaN	0.0895	0.0939	0.4805	0.0375	0.0654	0.2857	0.037
0.0	0.0	0.0	29539.795	2236.3238	NaN	NaN	0.0704	0.094	0.484	0.0373	0.0651	0.2829	0.0368
0.0	0.0	0.0	25758.795	3775.3238	NaN	NaN	0.1278	0.0926	0.4873	0.0373	0.065	0.2811	0.0367
0.0	0.0	0.0	24686.795	2942.3238	NaN	NaN	0.1065	0.0914	0.4946	0.0373	0.0649	0.2753	0.0365
0.0	0.0	0.0	23354.795	3869.3238	NaN	NaN	0.1421	0.0913	0.4975	0.037	0.0646	0.2732	0.0363
0.0	0.0	0.0	26230.795	4771.3238	NaN	NaN	0.1539	0.0895	0.5022	0.0373	0.0652	0.2696	0.0364
0.0	0.0	0.0	27568.795	4229.3238	NaN	NaN	0.133	0.0899	0.5078	0.037	0.0646	0.2648	0.0359
0.0	0.0	0.0	24537.795	2182.3238	NaN	NaN	0.0817	0.0903	0.51	0.0369	0.0644	0.2627	0.0357
0.0	0.0	0.0	24276.795	3672.3238	NaN	NaN	0.1314	0.0903	0.5136	0.0368	0.064	0.26	0.0353
0.0	0.0	0.0	21430.795	1743.3238	NaN	NaN	0.0752	0.0905	0.5181	0.0366	0.0635	0.2563	0.035
0.0	0.0	0.0	24276.795	3971.3238	NaN	NaN	0.1406	0.0893	0.5193	0.0366	0.0636	0.2563	0.035
0.0	0.0	0.0	23027.795	3072.3238	NaN	NaN	0.1177	0.0879	0.5241	0.0368	0.0637	0.2528	0.0347
0.0	0.0	0.0	22231.795	2273.3238	NaN	NaN	0.0928	0.0878	0.5276	0.0366	0.0631	0.2506	0.0343
0.0	0.0	0.0	25355.795	3606.3238	NaN	NaN	0.1245	0.0853	0.528	0.037	0.0636	0.2518	0.0345
0.0	0.0	0.0	25159.795	5745.3238	NaN	NaN	0.1859	0.0842	0.5347	0.0371	0.0638	0.2462	0.034
0.0	0.0	0.0	21654.795	2475.3238	NaN	NaN	0.1026	0.0856	0.5359	0.0368	0.0625	0.2457	0.0335
0.0	0.0	0.0	26508.795	1864.3238	NaN	NaN	0.0657	0.084	0.5363	0.0371	0.0628	0.2462	0.0336
0.0	0.0	0.0	25594.795	5269.3238	NaN	NaN	0.1707	0.0828	0.5401	0.0373	0.0623	0.2443	0.0333
0.0	0.0	0.0	21801.795	7471.3238	NaN	NaN	0.2552	0.0827	0.5438	0.0371	0.062	0.2414	0.033
0.0	0.0	0.0	28371.795	4751.3238	NaN	NaN	0.1434	0.0821	0.5421	0.0373	0.0619	0.2435	0.033
0.0	0.0	0.0	29082.795	5634.3238	NaN	NaN	0.1623	0.0815	0.5427	0.0376	0.0616	0.2438	0.0328
0.0	0.0	0.0	29420.795	4286.3238	NaN	NaN	0.1272	0.0825	0.5468	0.0373	0.0606	0.2405	0.0324
0.0	0.0	0.0	25607.795	3179.3238	NaN	NaN	0.1104	0.0821	0.5457	0.0374	0.0604	0.2421	0.0323
0.0	0.0	0.0	23454.795	7044.3238	NaN	NaN	0.231	0.0803	0.5463	0.0378	0.0606	0.2426	0.0325
0.0	0.0	0.0	24599.795	3553.3238	NaN	NaN	0.1262	0.0801	0.5473	0.0379	0.0602	0.2422	0.0323
0.0	0.0	0.0	27698.795	3915.3238	NaN	NaN	0.1238	0.0809	0.5485	0.0377	0.0596	0.2413	0.032
0.0	0.0	0.0	28759.795	1925.3238	NaN	NaN	0.0627	0.0808	0.5493	0.0379	0.0591	0.241	0.0319
0.0	0.0	0.0	25084.795	2637.3238	NaN	NaN	0.0951	0.0816	0.5543	0.0376	0.0582	0.2369	0.0315
0.0	0.0	0.0	26896.795	3910.3238	NaN	NaN	0.1269	0.0814	0.5556	0.0376	0.0576	0.2364	0.0313
0.0	0.0	0.0	28705.795	4803.3238	NaN	NaN	0.1433	0.0799	0.5594	0.0379	0.0577	0.2338	0.0313
0.0	0.0	0.0	25340.795	5326.3238	NaN	NaN	0.1737	0.0808	0.5659	0.0377	0.0564	0.2285	0.0307
0.0	0.0	0.0	25309.795	2350.3238	NaN	NaN	0.085	0.08	0.5695	0.0379	0.0561	0.2258	0.0307
0.0	0.0	0.0	23222.795	4619.3238	NaN	NaN	0.1659	0.0801	0.5755	0.0378	0.0551	0.2213	0.0302
0.0	0.0	0.0	20030.795	4370.3238	NaN	NaN	0.1791	0.0798	0.5792	0.0378	0.0548	0.2185	0.0299
0.0	0.0	0.0	24693.795	2644.3238	NaN	NaN	0.0967	0.0796	0.581	0.0378	0.0547	0.2171	0.0298
0.0	0.0	0.0	23784.795	6192.3238	NaN	NaN	0.2066	0.0782	0.5777	0.0382	0.0556	0.2202	0.03
0.0	0.0	0.0	25576.795	5514.3238	NaN	NaN	0.1774	0.0784	0.5758	0.0382	0.056	0.2214	0.0302
0.0	0.0	0.0	23851.795	1907.3238	NaN	NaN	0.074	0.0796	0.5728	0.0381	0.0558	0.2236	0.0301
0.0	0.0	0.0	24281.795	61.3238	NaN	NaN	0.0025	0.0796	0.5685	0.0382	0.0564	0.2268	0.0304
0.0	0.0	0.0	25007.795	3328.3238	NaN	NaN	0.1175	0.0788	0.5632	0.0384	0.0572	0.2317	0.0307
0.0	0.0	0.0	21716.795	4742.3238	NaN	NaN	0.1792	0.0779	0.5589	0.0385	0.0584	0.2353	0.031
0.0	0.0	0.0	26132.795	4935.3238	NaN	NaN	0.1589	0.0763	0.5494	0.039	0.0598	0.2437	0.0318
0.0	0.0	0.0	28692.795	4513.3238	NaN	NaN	0.1359	0.0739	0.5422	0.0396	0.0615	0.2505	0.0323
0.0	0.0	0.0	28114.795	8790.3238	NaN	NaN	0.2382	0.0743	0.5417	0.0394	0.0618	0.2503	0.0324
0.0	0.0	0.0	21872.795	1346.3238	NaN	NaN	0.058	0.0746	0.5352	0.0394	0.0627	0.2552	0.0329
0.0	0.0	0.0	23149.795	4076.3238	NaN	NaN	0.1497	0.0738	0.5305	0.0395	0.064	0.2588	0.0334
0.0	0.0	0.0	22425.795	5231.3238	NaN	NaN	0.1891	0.0736	0.5264	0.0396	0.0648	0.2618	0.0337
0.0	0.0	0.0	26895.795	6089.3238	NaN	NaN	0.1846	0.0741	0.5239	0.0394	0.0656	0.263	0.034
0.0	0.0	0.0	25792.795	3539.3238	NaN	NaN	0.1207	0.0741	0.5178	0.0395	0.0661	0.2682	0.0343
0.0	0.0	0.0	25186.795	6317.3238	NaN	NaN	0.2005	0.0739	0.5143	0.0396	0.0673	0.27	0.0348
0.0	0.0	0.0	27597.795	4740.3238	NaN	NaN	0.1466	0.0737	0.5093	0.0397	0.0677	0.2745	0.0352
0.0	0.0	0.0	24746.795	4963.3238	NaN	NaN	0.1671	0.0732	0.5075	0.0397	0.0691	0.2747	0.0357
0.0	0.0	0.0	27535.795	7512.3238	NaN	NaN	0.2143	0.0729	0.5022	0.0398	0.0698	0.2791	0.0362
0.0	0.0	0.0	27052.795	4758.3238	NaN	NaN	0.1496	0.0728	0.4994	0.0398	0.0708	0.2805	0.0366
0.0	0.0	0.0	25322.795	4536.3238	NaN	NaN	0.1519	0.0736	0.4945	0.0396	0.0709	0.2847	0.0368
0.0	0.0	0.0	27613.795	3810.3238	NaN	NaN	0.1213	0.0735	0.4904	0.0397	0.072	0.287	0.0374
0.0	0.0	0.0	26331.795	3647.3238	NaN	NaN	0.1217	0.0737	0.4888	0.0397	0.072	0.2884	0.0374
0.0	0.0	0.0	25499.795	6423.3238	NaN	NaN	0.2012	0.0738	0.487	0.0396	0.0725	0.2893	0.0378
0.0	0.0	0.0	25756.795	5770.3238	NaN	NaN	0.183	0.0743	0.4856	0.0395	0.0727	0.2901	0.0378
0.0	0.0	0.0	26453.795	3518.3238	NaN	NaN	0.1174	0.0754	0.4835	0.0393	0.0725	0.2916	0.0378
0.0	0.0	0.0	27268.795	4477.3238	NaN	NaN	0.141	0.0761	0.4825	0.0393	0.0726	0.2916	0.0379
0.0	0.0	0.0	26227.795	2889.3238	NaN	NaN	0.0992	0.0772	0.4819	0.0392	0.0719	0.2922	0.0376
0.0	0.0	0.0	27821.795	4531.3238	NaN	NaN	0.1401	0.0785	0.483	0.039	0.0715	0.2904	0.0376
0.0	0.0	0.0	27215.795	398.3238	NaN	NaN	0.0144	0.0791	0.4819	0.0391	0.0709	0.2916	0.0375
0.0	0.0	0.0	23607.795	7180.3238	NaN	NaN	0.2332	0.0799	0.4845	0.0391	0.0704	0.2889	0.0373
0.0	0.0	0.0	27770.795	2523.3238	NaN	NaN	0.0833	0.0802	0.4845	0.0392	0.0696	0.2892	0.0373
0.0	0.0	0.0	27426.795	1742.3238	NaN	NaN	0.0597	0.0805	0.4874	0.0392	0.069	0.2868	0.0371
0.0	0.0	0.0	25798.795	5502.3238	NaN	NaN	0.1758	0.081	0.4883	0.0392	0.0686	0.286	0.037
0.0	0.0	0.0	26858.795	4395.3238	NaN	NaN	0.1406	0.0813	0.49	0.0393	0.0681	0.2844	0.0369
0.0	0.0	0.0	25416.795	4688.3238	NaN	NaN	0.1557	0.0817	0.4903	0.0392	0.0672	0.2848	0.0368
0.0	0.0	0.0	26346.795	9334.3238	NaN	NaN	0.2616	0.0814	0.4906	0.0393	0.0675	0.2843	0.0369
0.0	0.0	0.0	28397.795	4482.3238	NaN	NaN	0.1363	0.0825	0.4879	0.0391	0.0669	0.2869	0.0366
0.0	0.0	0.0	25918.795	5211.3238	NaN	NaN	0.1674	0.0828	0.485	0.0391	0.0669	0.2894	0.0367
0.0	0.0	0.0	26309.795	3077.3238	NaN	NaN	0.1047	0.082	0.4804	0.0392	0.0672	0.2942	0.037
0.0	0.0	0.0	29088.795	7138.3238	NaN	NaN	0.197	0.0814	0.4795	0.0392	0.0673	0.2955	0.037
0.0	0.0	0.0	27824.795	3179.3238	NaN	NaN	0.1025	0.0813	0.4756	0.0392	0.0676	0.2991	0.0372
0.0	0.0	0.0	26389.795	2415.3238	NaN	NaN	0.0839	0.081	0.4718	0.0392	0.0681	0.3025	0.0374
0.0	0.0	0.0	26684.795	3930.3238	NaN	NaN	0.1284	0.0794	0.4677	0.0394	0.0683	0.3076	0.0376
0.0	0.0	0.0	30520.795	7477.3238	NaN	NaN	0.1968	0.0778	0.47	0.0396	0.0691	0.3057	0.0378
0.0	0.0	0.0	25746.795	2683.3238	NaN	NaN	0.0944	0.0782	0.4666	0.0393	0.0691	0.309	0.0377
0.0	0.0	0.0	27145.795	6618.3238	NaN	NaN	0.196	0.0766	0.4651	0.0396	0.0703	0.3101	0.0382
0.0	0.0	0.0	27316.795	4946.3238	NaN	NaN	0.1533	0.0759	0.4654	0.0397	0.0702	0.3107	0.0381
0.0	0.0	0.0	26222.795	4422.3238	NaN	NaN	0.1443	0.0759	0.467	0.0395	0.0707	0.3086	0.0383
0.0	0.0	0.0	27947.795	3644.3238	NaN	NaN	0.1154	0.0763	0.4646	0.0394	0.0711	0.3102	0.0384
0.0	0.0	0.0	22313.795	4816.3238	NaN	NaN	0.1775	0.0764	0.4661	0.0395	0.0712	0.3083	0.0385
0.0	0.0	0.0	25378.795	6141.3238	NaN	NaN	0.1948	0.0776	0.4643	0.0391	0.0708	0.3098	0.0384
0.0	0.0	0.0	28687.795	3347.3238	NaN	NaN	0.1045	0.0775	0.4623	0.0392	0.0717	0.3105	0.0387
0.0	0.0	0.0	27733.795	2483.3238	NaN	NaN	0.0822	0.0785	0.461	0.039	0.0715	0.3113	0.0386
0.0	0.0	0.0	24275.795	5212.3238	NaN	NaN	0.1768	0.0784	0.4585	0.0391	0.0718	0.3132	0.039
0.0	0.0	0.0	29121.795	5358.3238	NaN	NaN	0.1554	0.0777	0.4582	0.0392	0.0717	0.3142	0.039
0.0	0.0	0.0	22726.795	4928.3238	NaN	NaN	0.1782	0.0779	0.4591	0.0391	0.0721	0.3127	0.0391
0.0	0.0	0.0	25843.795	1987.3238	NaN	NaN	0.0714	0.0783	0.456	0.0389	0.072	0.3156	0.0392
0.0	0.0	0.0	26809.795	5998.3238	NaN	NaN	0.1828	0.0769	0.4554	0.0392	0.0724	0.3168	0.0393
0.0	0.0	0.0	29556.795	5566.3238	NaN	NaN	0.1585	0.0769	0.4567	0.0392	0.0724	0.3157	0.0392
0.0	0.0	0.0	28011.795	1308.3238	NaN	NaN	0.0446	0.0778	0.4544	0.0389	0.0722	0.3176	0.039
0.0	0.0	0.0	27862.795	2145.3238	NaN	NaN	0.0715	0.077	0.452	0.039	0.0725	0.3203	0.0392
0.0	0.0	0.0	24153.795	4748.3238	NaN	NaN	0.1643	0.0758	0.4534	0.0393	0.0727	0.3196	0.0392
0.0	0.0	0.0	22964.795	4298.3238	NaN	NaN	0.1577	0.076	0.4567	0.0391	0.0723	0.3168	0.039
0.0	0.0	0.0	23444.795	476.3238	NaN	NaN	0.0199	0.0761	0.4548	0.0391	0.0722	0.3189	0.0389
0.0	0.0	0.0	26982.795	3986.3238	NaN	NaN	0.1287	0.0753	0.4569	0.0393	0.0723	0.3172	0.0391
0.0	0.0	0.0	22340.795	6714.3238	NaN	NaN	0.2311	0.0762	0.461	0.0392	0.0713	0.3139	0.0385
0.0	0.0	0.0	25963.795	3686.3238	NaN	NaN	0.1243	0.0771	0.4618	0.0389	0.0709	0.3129	0.0384
0.0	0.0	0.0	31291.795	4717.3238	NaN	NaN	0.131	0.0777	0.4636	0.0388	0.0704	0.3116	0.038
0.0	0.0	0.0	24576.795	2524.3238	NaN	NaN	0.0931	0.0797	0.468	0.0385	0.07	0.3061	0.0377
0.0	0.0	0.0	28845.795	4128.3238	NaN	NaN	0.1252	0.0814	0.4678	0.0383	0.0684	0.3071	0.0371
0.0	0.0	0.0	25377.795	3359.3238	NaN	NaN	0.1169	0.0807	0.4713	0.0385	0.0689	0.3034	0.0372
0.0	0.0	0.0	26477.795	3433.3238	NaN	NaN	0.1148	0.083	0.4749	0.0383	0.0678	0.2995	0.0365
0.0	0.0	0.0	21873.795	1273.3238	NaN	NaN	0.055	0.0844	0.4722	0.0382	0.0674	0.3013	0.0365
0.0	0.0	0.0	23527.795	3237.3238	NaN	NaN	0.121	0.0833	0.4734	0.0386	0.0675	0.3007	0.0366
0.0	0.0	0.0	24572.795	6082.3238	NaN	NaN	0.1984	0.0819	0.4745	0.039	0.0675	0.3005	0.0366
0.0	0.0	0.0	25207.795	5670.3238	NaN	NaN	0.1836	0.0819	0.4768	0.039	0.0679	0.2978	0.0366
0.0	0.0	0.0	29981.795	3797.3238	NaN	NaN	0.1124	0.0828	0.4735	0.0391	0.0676	0.3005	0.0366
0.0	0.0	0.0	26641.795	3286.3238	NaN	NaN	0.1098	0.0831	0.4753	0.0393	0.0681	0.2977	0.0367
0.0	0.0	0.0	29642.795	5562.3238	NaN	NaN	0.158	0.0837	0.4743	0.0392	0.0676	0.2984	0.0368
0.0	0.0	0.0	29449.795	9322.3238	NaN	NaN	0.2404	0.0832	0.4775	0.0393	0.068	0.2951	0.0369
0.0	0.0	0.0	27609.795	5656.3238	NaN	NaN	0.17	0.085	0.4814	0.0392	0.0676	0.2901	0.0367
0.0	0.0	0.0	23607.795	3888.3238	NaN	NaN	0.1414	0.0866	0.4805	0.0391	0.0667	0.2906	0.0364
0.0	0.0	0.0	26989.795	3989.3238	NaN	NaN	0.1288	0.0842	0.4829	0.0395	0.0671	0.2898	0.0366
0.0	0.0	0.0	27212.795	5701.3238	NaN	NaN	0.1732	0.0826	0.4896	0.0396	0.0674	0.2844	0.0365
0.0	0.0	0.0	24210.795	2170.3238	NaN	NaN	0.0823	0.0815	0.4926	0.0398	0.0669	0.2829	0.0363
0.0	0.0	0.0	26816.795	3958.3238	NaN	NaN	0.1286	0.0799	0.498	0.0402	0.0671	0.2786	0.0363
0.0	0.0	0.0	23400.795	2435.3238	NaN	NaN	0.0943	0.0793	0.5039	0.0404	0.0665	0.2739	0.0361
0.0	0.0	0.0	25370.795	5884.3238	NaN	NaN	0.1883	0.0792	0.509	0.0404	0.0661	0.2694	0.0359
0.0	0.0	0.0	27170.795	3522.3238	NaN	NaN	0.1148	0.0791	0.5114	0.0406	0.0658	0.2672	0.0359
0.0	0.0	0.0	32695.795	4777.3238	NaN	NaN	0.1275	0.0788	0.5148	0.0408	0.0652	0.2647	0.0357
0.0	0.0	0.0	28493.795	5458.3238	NaN	NaN	0.1608	0.0784	0.5183	0.041	0.0648	0.2619	0.0356
0.0	0.0	0.0	28814.795	2588.3238	NaN	NaN	0.0824	0.0782	0.5219	0.0411	0.0643	0.259	0.0354
0.0	0.0	0.0	28467.795	4756.3238	NaN	NaN	0.1432	0.0785	0.5258	0.0413	0.0636	0.2557	0.0352
0.0	0.0	0.0	27864.795	2364.3238	NaN	NaN	0.0782	0.0783	0.5297	0.0415	0.0631	0.2527	0.0348
0.0	0.0	0.0	27100.795	6198.3238	NaN	NaN	0.1861	0.0784	0.5358	0.0416	0.0627	0.247	0.0346
0.0	0.0	0.0	22867.795	5999.3238	NaN	NaN	0.2078	0.0786	0.5376	0.0417	0.0621	0.2456	0.0343
0.0	0.0	0.0	26847.795	3534.3238	NaN	NaN	0.1163	0.0789	0.5412	0.0419	0.062	0.2416	0.0343
0.0	0.0	0.0	26725.795	2632.3238	NaN	NaN	0.0897	0.0812	0.5409	0.0417	0.0612	0.241	0.034
0.0	0.0	0.0	24719.795	1073.3238	NaN	NaN	0.0416	0.0826	0.5409	0.0415	0.0609	0.2403	0.0338
0.0	0.0	0.0	23260.795	1541.3238	NaN	NaN	0.0621	0.0838	0.5416	0.0414	0.0602	0.2394	0.0336
0.0	0.0	0.0	21150.795	936.3238	NaN	NaN	0.0424	0.0843	0.5435	0.0413	0.0599	0.2376	0.0334
0.0	0.0	0.0	23248.795	4090.3238	NaN	NaN	0.1496	0.0839	0.5445	0.0414	0.0598	0.237	0.0334
0.0	0.0	0.0	25482.795	3580.3238	NaN	NaN	0.1232	0.0833	0.5464	0.0418	0.0597	0.2354	0.0335
0.0	0.0	0.0	23854.795	2743.3238	NaN	NaN	0.1031	0.0834	0.5515	0.0418	0.0588	0.2313	0.0332
0.0	0.0	0.0	27069.795	4183.3238	NaN	NaN	0.1339	0.0837	0.5575	0.0416	0.0579	0.2266	0.0327
0.0	0.0	0.0	24719.795	2898.3238	NaN	NaN	0.1049	0.0843	0.5653	0.0414	0.057	0.22	0.032
0.0	0.0	0.0	24965.795	3261.3238	NaN	NaN	0.1155	0.0852	0.5719	0.041	0.0559	0.2145	0.0315
0.0	0.0	0.0	24541.795	6267.3238	NaN	NaN	0.2034	0.0842	0.5765	0.0413	0.0557	0.2111	0.0312
0.0	0.0	0.0	26329.795	4762.3238	NaN	NaN	0.1532	0.0835	0.5857	0.0412	0.0545	0.2046	0.0306
0.0	0.0	0.0	23353.795	4549.3238	NaN	NaN	0.163	0.0821	0.5903	0.0413	0.0544	0.2014	0.0305
0.0	0.0	0.0	22706.795	3378.3238	NaN	NaN	0.1295	0.0811	0.5945	0.0413	0.0545	0.1983	0.0303
0.0	0.0	0.0	23750.795	5458.3238	NaN	NaN	0.1869	0.0813	0.5972	0.041	0.0546	0.1957	0.0301
0.0	0.0	0.0	26351.795	2146.3238	NaN	NaN	0.0753	0.0812	0.596	0.041	0.055	0.1966	0.0302
0.0	0.0	0.0	26971.795	6632.3238	NaN	NaN	0.1974	0.0797	0.5939	0.0413	0.0559	0.1986	0.0307
0.0	0.0	0.0	22388.795	6327.3238	NaN	NaN	0.2203	0.0789	0.5928	0.0412	0.0564	0.1999	0.0308
0.0	0.0	0.0	25835.795	4900.3238	NaN	NaN	0.1594	0.078	0.5906	0.0412	0.057	0.2019	0.0313
0.0	0.0	0.0	25294.795	5161.3238	NaN	NaN	0.1695	0.077	0.5889	0.0412	0.0576	0.2037	0.0316
0.0	0.0	0.0	26862.795	4728.3238	NaN	NaN	0.1497	0.0765	0.5895	0.0412	0.0574	0.2038	0.0317
0.0	0.0	0.0	27309.795	7591.3238	NaN	NaN	0.2175	0.0767	0.5897	0.0411	0.0573	0.2035	0.0317
0.0	0.0	0.0	25544.795	6522.3238	NaN	NaN	0.2034	0.0774	0.5882	0.0411	0.0573	0.2041	0.0318
0.0	0.0	0.0	23547.795	3239.3238	NaN	NaN	0.1209	0.0787	0.5873	0.041	0.057	0.2043	0.0317
0.0	0.0	0.0	25435.795	4479.3238	NaN	NaN	0.1497	0.0802	0.5874	0.0406	0.057	0.2031	0.0318
0.0	0.0	0.0	28743.795	4809.3238	NaN	NaN	0.1433	0.0811	0.5864	0.0408	0.0569	0.2031	0.0318
0.0	0.0	0.0	24436.795	3272.3238	NaN	NaN	0.1181	0.0833	0.5882	0.0402	0.0561	0.2004	0.0316
0.0	0.0	0.0	22712.795	-781.6762	NaN	NaN	-0.0356	0.0852	0.5873	0.0399	0.0556	0.2004	0.0316
0.0	0.0	0.0	30286.795	962.3238	NaN	NaN	0.0308	0.0845	0.5872	0.0401	0.0556	0.2008	0.0318
0.0	0.0	0.0	24593.795	4935.3238	NaN	NaN	0.1671	0.0842	0.5893	0.0399	0.0555	0.1994	0.0317
0.0	0.0	0.0	24941.795	3209.3238	NaN	NaN	0.114	0.085	0.5885	0.0396	0.0553	0.1999	0.0317
0.0	0.0	0.0	26773.795	1961.3238	NaN	NaN	0.0683	0.0847	0.5846	0.0399	0.0557	0.2033	0.0319
0.0	0.0	0.0	25439.795	3215.3238	NaN	NaN	0.1122	0.0836	0.5825	0.0403	0.0559	0.2054	0.0322
0.0	0.0	0.0	25772.795	6540.3238	NaN	NaN	0.2024	0.0838	0.5834	0.0402	0.056	0.2043	0.0322
0.0	0.0	0.0	25080.795	5171.3238	NaN	NaN	0.1709	0.0859	0.584	0.04	0.0555	0.2025	0.0322
0.0	0.0	0.0	26604.795	2742.3238	NaN	NaN	0.0934	0.0871	0.5823	0.0403	0.0554	0.2027	0.0323
0.0	0.0	0.0	22493.795	5037.3238	NaN	NaN	0.183	0.0869	0.5828	0.0405	0.0556	0.2019	0.0322
0.0	0.0	0.0	24760.795	7579.3238	NaN	NaN	0.2344	0.0874	0.589	0.0403	0.0554	0.1958	0.032
0.0	0.0	0.0	23997.795	2320.3238	NaN	NaN	0.0882	0.0908	0.5912	0.0401	0.0548	0.1914	0.0317
0.0	0.0	0.0	22202.795	3443.3238	NaN	NaN	0.1343	0.0931	0.5952	0.0395	0.0544	0.1861	0.0316
0.0	0.0	0.0	22921.795	5035.3238	NaN	NaN	0.1801	0.096	0.6035	0.0382	0.0529	0.1786	0.0308
0.0	0.0	0.0	26541.795	3305.3238	NaN	NaN	0.1107	0.0962	0.6142	0.037	0.0524	0.1695	0.0308
0.0	0.0	0.0	28413.795	4661.3238	NaN	NaN	0.1409	0.0944	0.6299	0.036	0.051	0.158	0.0307
0.0	0.0	0.0	22413.795	2641.3238	NaN	NaN	0.1054	0.0891	0.6381	0.0342	0.0538	0.1521	0.0328
0.0	0.0	0.0	26907.795	2986.3238	NaN	NaN	0.0999	0.1042	0.6828	0.0369	0.041	0.1073	0.0277
0.0	0.0	0.0	24864.795	5129.3238	NaN	NaN	0.171	0.1322	0.575	0.0347	0.0534	0.1651	0.0396
0.0	0.0	0.0	1537.795	-1795.6762	NaN	NaN	1.3	0.5212	0.2718	0.0453	0.0412	0.0793	0.0413
0.0	0.0	0.0	-1930.205	3057.3238	NaN	NaN	1.3	0.8587	0.0398	0.0218	0.0178	0.0243	0.0375
0.0	0.0	0.0	-2266.205	-4102.6762	NaN	NaN	0.6442	0.881	0.0301	0.0237	0.021	0.021	0.0232
0.0	0.0	0.0	-3553.205	-36.6762	NaN	NaN	0.0102	0.8937	0.0241	0.0211	0.0206	0.0198	0.0207
0.0	0.0	0.0	-3899.205	-3340.6762	NaN	NaN	0.4614	0.8893	0.0245	0.0216	0.0222	0.0209	0.0216
0.0	0.0	0.0	-1667.205	-1686.6762	NaN	NaN	0.5029	0.8869	0.0244	0.0219	0.0232	0.0215	0.0221
0.0	0.0	0.0	-3287.205	-2072.6762	NaN	NaN	0.3867	0.8862	0.0244	0.0218	0.0236	0.0217	0.0223
0.0	0.0	0.0	-1969.205	1080.3238	NaN	NaN	-0.3	0.8866	0.024	0.0217	0.0238	0.0217	0.0222
0.0	0.0	0.0	-1969.205	967.3238	NaN	NaN	-0.3	0.8869	0.0236	0.0217	0.0236	0.0218	0.0224
0.0	0.0	0.0	-3572.205	-3157.6762	NaN	NaN	0.4692	0.887	0.0235	0.0218	0.0233	0.0218	0.0226
0.0	0.0	0.0	-3380.205	-1731.6762	NaN	NaN	0.3388	0.887	0.0235	0.0219	0.023	0.0218	0.0228
0.0	0.0	0.0	-2035.205	-1228.6762	NaN	NaN	0.3764	0.8867	0.0235	0.0222	0.0229	0.0219	0.0229
0.0	0.0	0.0	-3945.205	-2772.6762	NaN	NaN	0.4127	0.8866	0.0235	0.0223	0.0227	0.0219	0.023
0.0	0.0	0.0	-2355.205	-655.6762	NaN	NaN	0.2178	0.8869	0.0231	0.0223	0.0227	0.0221	0.0228
0.0	0.0	0.0	-1757.205	-1590.6762	NaN	NaN	0.4751	0.8879	0.0225	0.0222	0.0225	0.0223	0.0225
0.0	0.0	0.0	-875.205	-236.6762	NaN	NaN	0.2129	0.8887	0.022	0.0221	0.0224	0.0225	0.0223
0.0	0.0	0.0	-1415.205	-287.6762	NaN	NaN	0.1689	0.8892	0.0219	0.0219	0.0222	0.0225	0.0222
0.0	0.0	0.0	-3314.205	-993.6762	NaN	NaN	0.2307	0.8892	0.022	0.0219	0.0222	0.0225	0.0221
0.0	0.0	0.0	-2395.205	-2770.6762	NaN	NaN	0.5363	0.8895	0.0222	0.0218	0.0221	0.0224	0.0221
0.0	0.0	0.0	-893.205	1903.3238	NaN	NaN	1.3	0.8895	0.022	0.0217	0.0222	0.0226	0.022
0.0	0.0	0.0	-1624.205	629.3238	NaN	NaN	-0.3	0.8896	0.022	0.0216	0.0223	0.0227	0.0219
0.0	0.0	0.0	-3662.205	-324.6762	NaN	NaN	0.0814	0.8898	0.0219	0.0215	0.0223	0.0227	0.0219
0.0	0.0	0.0	-4326.205	-1121.6762	NaN	NaN	0.2059	0.8897	0.0219	0.0215	0.0223	0.0227	0.0218
0.0	0.0	0.0	-1971.205	-1530.6762	NaN	NaN	0.4371	0.8901	0.0219	0.0214	0.0223	0.0227	0.0217
0.0	0.0	0.0	-2449.205	-2259.6762	NaN	NaN	0.4799	0.8901	0.0219	0.0214	0.0223	0.0226	0.0217
0.0	0.0	0.0	-4634.205	248.3238	NaN	NaN	-0.0566	0.8903	0.0219	0.0213	0.0223	0.0226	0.0216
0.0	0.0	0.0	-2256.205	-3375.6762	NaN	NaN	0.5994	0.8903	0.022	0.0214	0.0223	0.0225	0.0215
0.0	0.0	0.0	-2936.205	485.3238	NaN	NaN	-0.198	0.8902	0.0221	0.0214	0.0224	0.0224	0.0215
0.0	0.0	0.0	-777.205	-2022.6762	NaN	NaN	0.7224	0.8901	0.0221	0.0215	0.0224	0.0223	0.0215
0.0	0.0	0.0	-2115.205	-619.6762	NaN	NaN	0.2266	0.89	0.0221	0.0216	0.0225	0.0223	0.0215
0.0	0.0	0.0	-2196.205	1574.3238	NaN	NaN	-0.3	0.8901	0.0219	0.0216	0.0225	0.0224	0.0215
0.0	0.0	0.0	-2911.205	-1681.6762	NaN	NaN	0.3661	0.8902	0.0219	0.0217	0.0225	0.0224	0.0214
0.0	0.0	0.0	-1836.205	556.3238	NaN	NaN	-0.3	0.8911	0.0217	0.0216	0.0222	0.0222	0.0212
0.0	0.0	0.0	-2590.205	521.3238	NaN	NaN	-0.252	0.8915	0.0217	0.0217	0.022	0.022	0.0211
0.0	0.0	0.0	-3936.205	-1233.6762	NaN	NaN	0.2386	0.8916	0.0219	0.0217	0.0218	0.0218	0.0212
0.0	0.0	0.0	-2444.205	-2976.6762	NaN	NaN	0.5491	0.892	0.0221	0.0216	0.0216	0.0216	0.0211
0.0	0.0	0.0	-2284.205	-270.6762	NaN	NaN	0.1059	0.892	0.0222	0.0217	0.0215	0.0216	0.021
0.0	0.0	0.0	-571.205	-3626.6762	NaN	NaN	0.8639	0.8925	0.0222	0.0217	0.0213	0.0215	0.0208
0.0	0.0	0.0	-775.205	-1417.6762	NaN	NaN	0.6465	0.892	0.0223	0.0218	0.0215	0.0216	0.0207
0.0	0.0	0.0	-2043.205	1063.3238	NaN	NaN	-0.3	0.8919	0.0225	0.0218	0.0215	0.0217	0.0206
0.0	0.0	0.0	-2191.205	-3100.6762	NaN	NaN	0.5859	0.8916	0.0228	0.0217	0.0215	0.0216	0.0207
0.0	0.0	0.0	-1624.205	-17.6762	NaN	NaN	0.0108	0.8917	0.0227	0.0218	0.0216	0.0217	0.0205
0.0	0.0	0.0	-2636.205	3204.3238	NaN	NaN	1.3	0.8924	0.0225	0.0217	0.0215	0.0216	0.0203
0.0	0.0	0.0	-3028.205	711.3238	NaN	NaN	-0.3	0.8924	0.0227	0.0217	0.0215	0.0214	0.0203
0.0	0.0	0.0	1355.795	-2210.6762	NaN	NaN	1.3	0.8927	0.0227	0.0217	0.0214	0.0213	0.0202
0.0	0.0	0.0	-3745.205	-3084.6762	NaN	NaN	0.4516	0.893	0.0228	0.0217	0.0214	0.0212	0.02
0.0	0.0	0.0	-1573.205	-71.6762	NaN	NaN	0.0436	0.8932	0.0226	0.0217	0.0213	0.0212	0.02
0.0	0.0	0.0	-3612.205	274.3238	NaN	NaN	-0.0822	0.894	0.0223	0.0215	0.0212	0.0211	0.0199
0.0	0.0	0.0	-2026.205	-1945.6762	NaN	NaN	0.4899	0.894	0.0223	0.0214	0.0212	0.0211	0.02
0.0	0.0	0.0	-4615.205	457.3238	NaN	NaN	-0.11	0.8939	0.0223	0.0214	0.0212	0.0212	0.02
0.0	0.0	0.0	-2326.205	-185.6762	NaN	NaN	0.0739	0.8939	0.0222	0.0214	0.0211	0.0212	0.0201
0.0	0.0	0.0	-2680.205	-512.6762	NaN	NaN	0.1606	0.894	0.0222	0.0213	0.021	0.0212	0.0203
0.0	0.0	0.0	-1673.205	-502.6762	NaN	NaN	0.231	0.8939	0.0222	0.0212	0.021	0.0213	0.0204
0.0	0.0	0.0	-2402.205	-2533.6762	NaN	NaN	0.5133	0.8941	0.0221	0.021	0.021	0.0213	0.0205
0.0	0.0	0.0	-2383.205	608.3238	NaN	NaN	-0.3	0.894	0.022	0.0209	0.021	0.0215	0.0206
0.0	0.0	0.0	-1999.205	1107.3238	NaN	NaN	-0.3	0.8939	0.0219	0.0208	0.0211	0.0216	0.0207
0.0	0.0	0.0	-3258.205	-4047.6762	NaN	NaN	0.554	0.894	0.022	0.0207	0.021	0.0215	0.0207
0.0	0.0	0.0	-1985.205	851.3238	NaN	NaN	-0.3	0.8941	0.0219	0.0206	0.0211	0.0215	0.0208
0.0	0.0	0.0	-1990.205	-841.6762	NaN	NaN	0.2972	0.8943	0.0219	0.0206	0.021	0.0214	0.0208
0.0	0.0	0.0	-2809.205	-1191.6762	NaN	NaN	0.2979	0.8943	0.0219	0.0206	0.021	0.0213	0.021
0.0	0.0	0.0	-3310.205	328.3238	NaN	NaN	-0.1101	0.8943	0.0219	0.0206	0.021	0.0213	0.021
0.0	0.0	0.0	-2712.205	-745.6762	NaN	NaN	0.2156	0.8941	0.022	0.0206	0.021	0.0212	0.021
0.0	0.0	0.0	-4676.205	-2748.6762	NaN	NaN	0.3702	0.894	0.022	0.0207	0.0211	0.0212	0.0211
0.0	0.0	0.0	-2585.205	505.3238	NaN	NaN	-0.243	0.8941	0.0218	0.0207	0.0212	0.0213	0.021
0.0	0.0	0.0	-2756.205	-512.6762	NaN	NaN	0.1568	0.894	0.0217	0.0207	0.0212	0.0213	0.021
0.0	0.0	0.0	-4301.205	1035.3238	NaN	NaN	-0.3	0.8939	0.0217	0.0207	0.0213	0.0213	0.021
0.0	0.0	0.0	-2814.205	-1465.6762	NaN	NaN	0.3425	0.8938	0.0218	0.0208	0.0213	0.0213	0.021
0.0	0.0	0.0	-3319.205	-1795.6762	NaN	NaN	0.3511	0.8937	0.0218	0.0208	0.0214	0.0213	0.021
0.0	0.0	0.0	-3173.205	-44.6762	NaN	NaN	0.0139	0.8936	0.0218	0.0209	0.0214	0.0213	0.0211
0.0	0.0	0.0	-4360.205	-1697.6762	NaN	NaN	0.2802	0.8935	0.0217	0.0209	0.0215	0.0213	0.0211
0.0	0.0	0.0	-2449.205	-1112.6762	NaN	NaN	0.3124	0.8934	0.0216	0.021	0.0216	0.0214	0.0211
0.0	0.0	0.0	-2803.205	1477.3238	NaN	NaN	-0.3	0.8933	0.0214	0.021	0.0217	0.0215	0.0211
0.0	0.0	0.0	-2841.205	2696.3238	NaN	NaN	-0.3	0.893	0.0214	0.0211	0.0218	0.0216	0.0211
0.0	0.0	0.0	-4055.205	-2074.6762	NaN	NaN	0.3385	0.8929	0.0215	0.0212	0.0218	0.0216	0.021
0.0	0.0	0.0	-3440.205	-481.6762	NaN	NaN	0.1228	0.8926	0.0216	0.0213	0.0219	0.0216	0.021
0.0	0.0	0.0	-2010.205	-1237.6762	NaN	NaN	0.3811	0.8927	0.0216	0.0214	0.0219	0.0215	0.0209
0.0	0.0	0.0	-3196.205	-2239.6762	NaN	NaN	0.412	0.8927	0.0216	0.0215	0.0219	0.0215	0.0209
0.0	0.0	0.0	-1839.205	-1036.6762	NaN	NaN	0.3605	0.8924	0.0216	0.0215	0.022	0.0216	0.0209
0.0	0.0	0.0	-2723.205	867.3238	NaN	NaN	-0.3	0.8923	0.0215	0.0215	0.022	0.0217	0.021
0.0	0.0	0.0	-1537.205	-1320.6762	NaN	NaN	0.4621	0.892	0.0215	0.0215	0.022	0.0218	0.0211
0.0	0.0	0.0	-1895.205	1362.3238	NaN	NaN	-0.3	0.8917	0.0215	0.0216	0.0221	0.022	0.0211
0.0	0.0	0.0	-2609.205	-53.6762	NaN	NaN	0.0202	0.8915	0.0216	0.0216	0.0222	0.022	0.0211
0.0	0.0	0.0	-1750.205	-1591.6762	NaN	NaN	0.4763	0.8916	0.0215	0.0216	0.0221	0.0219	0.0211
0.0	0.0	0.0	-2046.205	1950.3238	NaN	NaN	-0.3	0.8914	0.0215	0.0216	0.0222	0.0221	0.0211
0.0	0.0	0.0	-2776.205	1369.3238	NaN	NaN	-0.3	0.8913	0.0216	0.0217	0.0223	0.0221	0.0211
0.0	0.0	0.0	-3510.205	2976.3238	NaN	NaN	-0.3	0.891	0.0217	0.0218	0.0223	0.0221	0.0211
0.0	0.0	0.0	-2650.205	-174.6762	NaN	NaN	0.0618	0.8909	0.0218	0.0218	0.0223	0.022	0.0211
0.0	0.0	0.0	-3839.205	-121.6762	NaN	NaN	0.0307	0.8908	0.022	0.0219	0.0224	0.0219	0.0211
0.0	0.0	0.0	-2836.205	-1913.6762	NaN	NaN	0.4029	0.8908	0.0219	0.022	0.0224	0.0218	0.0211
0.0	0.0	0.0	-2184.205	751.3238	NaN	NaN	-0.3	0.891	0.0218	0.0219	0.0224	0.0218	0.0211
0.0	0.0	0.0	-2805.205	-2207.6762	NaN	NaN	0.4404	0.8908	0.0219	0.022	0.0224	0.0218	0.0211
0.0	0.0	0.0	-3555.205	3.3238	NaN	NaN	-0.0009	0.8909	0.0219	0.0221	0.0224	0.0217	0.021
0.0	0.0	0.0	-2324.205	-2496.6762	NaN	NaN	0.5179	0.8907	0.0219	0.0222	0.0224	0.0217	0.0211
0.0	0.0	0.0	-144.205	-2544.6762	NaN	NaN	0.9464	0.8906	0.0219	0.0222	0.0224	0.0217	0.0211
0.0	0.0	0.0	-2615.205	-801.6762	NaN	NaN	0.2346	0.8903	0.022	0.0222	0.0225	0.0219	0.0213
0.0	0.0	0.0	-776.205	565.3238	NaN	NaN	-0.3	0.8901	0.022	0.0221	0.0224	0.022	0.0213
0.0	0.0	0.0	-1559.205	-895.6762	NaN	NaN	0.3649	0.8897	0.0221	0.0221	0.0225	0.0222	0.0215
0.0	0.0	0.0	-201.205	-342.6762	NaN	NaN	0.6301	0.8896	0.0222	0.022	0.0225	0.0224	0.0214
0.0	0.0	0.0	-182.205	354.3238	NaN	NaN	1.3	0.8893	0.0223	0.022	0.0225	0.0224	0.0215
0.0	0.0	0.0	-2483.205	-1787.6762	NaN	NaN	0.4186	0.889	0.0224	0.0221	0.0226	0.0224	0.0214
0.0	0.0	0.0	-2790.205	-1950.6762	NaN	NaN	0.4115	0.889	0.0225	0.0221	0.0226	0.0224	0.0214
0.0	0.0	0.0	-2401.205	-313.6762	NaN	NaN	0.1155	0.8889	0.0226	0.0221	0.0226	0.0225	0.0214
0.0	0.0	0.0	-404.205	-565.6762	NaN	NaN	0.5832	0.8888	0.0227	0.0221	0.0226	0.0225	0.0214
0.0	0.0	0.0	-2833.205	-995.6762	NaN	NaN	0.26	0.8888	0.0227	0.022	0.0226	0.0226	0.0213
0.0	0.0	0.0	-1923.205	430.3238	NaN	NaN	-0.2883	0.8892	0.0226	0.0218	0.0224	0.0227	0.0213
0.0	0.0	0.0	-477.205	1642.3238	NaN	NaN	1.3	0.8894	0.0225	0.0216	0.0223	0.0229	0.0214
0.0	0.0	0.0	-2226.205	-304.6762	NaN	NaN	0.1204	0.8889	0.0226	0.0216	0.0224	0.023	0.0215
0.0	0.0	0.0	-3276.205	-1339.6762	NaN	NaN	0.2902	0.8886	0.0227	0.0218	0.0225	0.0229	0.0215
0.0	0.0	0.0	-2957.205	-2414.6762	NaN	NaN	0.4495	0.8886	0.0227	0.022	0.0226	0.0226	0.0215
0.0	0.0	0.0	-2092.205	-2475.6762	NaN	NaN	0.542	0.8891	0.0225	0.0219	0.0226	0.0224	0.0214
0.0	0.0	0.0	-3475.205	-4267.6762	NaN	NaN	0.5512	0.8896	0.0223	0.0217	0.0226	0.0223	0.0214
0.0	0.0	0.0	-2227.205	-2256.6762	NaN	NaN	0.5033	0.8903	0.0221	0.0214	0.0225	0.0224	0.0214
0.0	0.0	0.0	-1416.205	-2389.6762	NaN	NaN	0.6279	0.8906	0.0219	0.0211	0.0223	0.0226	0.0215
0.0	0.0	0.0	-541.205	-189.6762	NaN	NaN	0.2595	0.8907	0.0218	0.021	0.0222	0.0228	0.0216
0.0	0.0	0.0	-3054.205	-1343.6762	NaN	NaN	0.3055	0.8901	0.022	0.0211	0.0223	0.0229	0.0217
0.0	0.0	0.0	-2993.205	-2205.6762	NaN	NaN	0.4243	0.89	0.0221	0.0211	0.0222	0.0229	0.0217
0.0	0.0	0.0	-1422.205	-1442.6762	NaN	NaN	0.5036	0.8902	0.022	0.0211	0.0222	0.0229	0.0217
0.0	0.0	0.0	-430.205	-93.6762	NaN	NaN	0.1788	0.8901	0.022	0.021	0.0221	0.023	0.0217
0.0	0.0	0.0	-1698.205	990.3238	NaN	NaN	-0.3	0.8901	0.022	0.021	0.0221	0.0231	0.0218
0.0	0.0	0.0	-1915.205	-491.6762	NaN	NaN	0.2043	0.8899	0.0221	0.021	0.0222	0.023	0.0218
0.0	0.0	0.0	-1358.205	-1500.6762	NaN	NaN	0.5249	0.8901	0.0221	0.021	0.0221	0.023	0.0217
0.0	0.0	0.0	-1562.205	635.3238	NaN	NaN	-0.3	0.8905	0.0219	0.0209	0.022	0.0229	0.0217
0.0	0.0	0.0	-1180.205	-110.6762	NaN	NaN	0.0857	0.8907	0.0218	0.0208	0.022	0.023	0.0217
0.0	0.0	0.0	-1644.205	3899.3238	NaN	NaN	1.3	0.8909	0.0217	0.0208	0.0219	0.0231	0.0216
0.0	0.0	0.0	-2086.205	-1556.6762	NaN	NaN	0.4273	0.8911	0.0217	0.0208	0.0219	0.023	0.0214
0.0	0.0	0.0	-485.205	1375.3238	NaN	NaN	1.3	0.8912	0.0218	0.0208	0.022	0.0231	0.0212
0.0	0.0	0.0	-1849.205	604.3238	NaN	NaN	-0.3	0.891	0.0221	0.0208	0.022	0.023	0.0211
0.0	0.0	0.0	-3251.205	-4132.6762	NaN	NaN	0.5597	0.8913	0.0221	0.0208	0.022	0.0228	0.021
0.0	0.0	0.0	-2166.205	334.3238	NaN	NaN	-0.1825	0.8918	0.0219	0.0206	0.0219	0.0227	0.021
0.0	0.0	0.0	-1471.205	632.3238	NaN	NaN	-0.3	0.892	0.0217	0.0205	0.0219	0.0228	0.0211
0.0	0.0	0.0	-2431.205	2640.3238	NaN	NaN	1.3	0.8923	0.0215	0.0204	0.0218	0.0229	0.0211
0.0	0.0	0.0	-2206.205	1656.3238	NaN	NaN	-0.3	0.8921	0.0216	0.0204	0.0219	0.0229	0.0211
0.0	0.0	0.0	-2671.205	595.3238	NaN	NaN	-0.2868	0.8919	0.0217	0.0205	0.0219	0.0229	0.021
0.0	0.0	0.0	-1495.205	-193.6762	NaN	NaN	0.1147	0.8923	0.0217	0.0205	0.0219	0.0227	0.021
0.0	0.0	0.0	-2624.205	-755.6762	NaN	NaN	0.2236	0.8925	0.0217	0.0206	0.0218	0.0225	0.0209
0.0	0.0	0.0	-1051.205	-1561.6762	NaN	NaN	0.5977	0.8925	0.0217	0.0207	0.0218	0.0224	0.0209
0.0	0.0	0.0	-1373.205	464.3238	NaN	NaN	-0.3	0.8925	0.0217	0.0207	0.0218	0.0224	0.0209
0.0	0.0	0.0	-1270.205	-1485.6762	NaN	NaN	0.5391	0.8919	0.0219	0.0208	0.022	0.0225	0.021
0.0	0.0	0.0	-2904.205	-1477.6762	NaN	NaN	0.3372	0.8917	0.022	0.0209	0.022	0.0225	0.021
0.0	0.0	0.0	-3636.205	-1708.6762	NaN	NaN	0.3197	0.891	0.0221	0.0211	0.0222	0.0225	0.0211
0.0	0.0	0.0	-2176.205	-744.6762	NaN	NaN	0.2549	0.8913	0.022	0.021	0.0221	0.0224	0.0211
0.0	0.0	0.0	-2899.205	-548.6762	NaN	NaN	0.1591	0.8913	0.0219	0.021	0.0222	0.0224	0.0211
0.0	0.0	0.0	-3324.205	369.3238	NaN	NaN	-0.125	0.8913	0.0219	0.0211	0.0222	0.0224	0.0211
0.0	0.0	0.0	-1761.205	-37.6762	NaN	NaN	0.0209	0.8913	0.0219	0.0211	0.0222	0.0224	0.0211
0.0	0.0	0.0	-3062.205	-2505.6762	NaN	NaN	0.45	0.8908	0.022	0.0213	0.0223	0.0224	0.0212
0.0	0.0	0.0	-2184.205	1073.3238	NaN	NaN	-0.3	0.8908	0.022	0.0213	0.0223	0.0224	0.0212
0.0	0.0	0.0	-3222.205	1256.3238	NaN	NaN	-0.3	0.8902	0.0221	0.0214	0.0225	0.0224	0.0213
0.0	0.0	0.0	-3427.205	-2715.6762	NaN	NaN	0.4421	0.89	0.0222	0.0216	0.0225	0.0223	0.0214
0.0	0.0	0.0	-2783.205	-996.6762	NaN	NaN	0.2637	0.8903	0.0221	0.0216	0.0225	0.0222	0.0213
0.0	0.0	0.0	-3799.205	-320.6762	NaN	NaN	0.0778	0.8903	0.022	0.0216	0.0225	0.0222	0.0213
0.0	0.0	0.0	-3157.205	158.3238	NaN	NaN	-0.0528	0.8904	0.022	0.0216	0.0226	0.0222	0.0213
0.0	0.0	0.0	-3395.205	-1884.6762	NaN	NaN	0.357	0.8901	0.0221	0.0218	0.0226	0.0222	0.0213
0.0	0.0	0.0	-4445.205	-2228.6762	NaN	NaN	0.3339	0.8901	0.0222	0.0218	0.0225	0.0221	0.0213
0.0	0.0	0.0	-3185.205	-1517.6762	NaN	NaN	0.3227	0.8903	0.0221	0.0218	0.0225	0.0221	0.0213
0.0	0.0	0.0	-3444.205	-934.6762	NaN	NaN	0.2135	0.8903	0.0219	0.0217	0.0225	0.0221	0.0214
0.0	0.0	0.0	-3478.205	647.3238	NaN	NaN	-0.2287	0.8904	0.0218	0.0216	0.0225	0.0222	0.0215
0.0	0.0	0.0	-1149.205	169.3238	NaN	NaN	-0.1728	0.8906	0.0216	0.0214	0.0224	0.0224	0.0216
0.0	0.0	0.0	-1712.205	1165.3238	NaN	NaN	-0.3	0.8905	0.0216	0.0214	0.0224	0.0225	0.0216
0.0	0.0	0.0	-1874.205	-1183.6762	NaN	NaN	0.3871	0.8908	0.0215	0.0213	0.0223	0.0225	0.0216
0.0	0.0	0.0	-2625.205	215.3238	NaN	NaN	-0.0894	0.8908	0.0215	0.0213	0.0224	0.0224	0.0215
0.0	0.0	0.0	-3605.205	-902.6762	NaN	NaN	0.2002	0.8908	0.0215	0.0214	0.0224	0.0224	0.0215
0.0	0.0	0.0	-4068.205	1822.3238	NaN	NaN	-0.3	0.8913	0.0214	0.0213	0.0224	0.0223	0.0214
0.0	0.0	0.0	-2887.205	-1593.6762	NaN	NaN	0.3557	0.8906	0.0216	0.0214	0.0225	0.0224	0.0214
0.0	0.0	0.0	-2880.205	30.3238	NaN	NaN	-0.0106	0.8908	0.0216	0.0214	0.0225	0.0224	0.0213
0.0	0.0	0.0	-1621.205	-2377.6762	NaN	NaN	0.5946	0.8905	0.0217	0.0215	0.0225	0.0224	0.0213
0.0	0.0	0.0	-3394.205	-145.6762	NaN	NaN	0.0412	0.8906	0.0217	0.0215	0.0225	0.0223	0.0213
0.0	0.0	0.0	-2400.205	553.3238	NaN	NaN	-0.2996	0.8909	0.0215	0.0215	0.0224	0.0223	0.0214
0.0	0.0	0.0	-4588.205	-2259.6762	NaN	NaN	0.33	0.891	0.0215	0.0215	0.0224	0.0223	0.0214
0.0	0.0	0.0	-1256.205	-1584.6762	NaN	NaN	0.5578	0.8909	0.0214	0.0215	0.0224	0.0223	0.0214
0.0	0.0	0.0	-2350.205	-231.6762	NaN	NaN	0.0897	0.8906	0.0215	0.0216	0.0225	0.0224	0.0215
0.0	0.0	0.0	-2732.205	-2950.6762	NaN	NaN	0.5192	0.89	0.0217	0.0217	0.0225	0.0225	0.0215
0.0	0.0	0.0	-1030.205	-3158.6762	NaN	NaN	0.7541	0.8901	0.0217	0.0217	0.0225	0.0224	0.0215
0.0	0.0	0.0	-3252.205	-1402.6762	NaN	NaN	0.3013	0.89	0.0217	0.0218	0.0225	0.0225	0.0216
0.0	0.0	0.0	-2235.205	-2289.6762	NaN	NaN	0.506	0.8903	0.0215	0.0216	0.0224	0.0225	0.0216
0.0	0.0	0.0	-2917.205	1655.3238	NaN	NaN	-0.3	0.8901	0.0214	0.0216	0.0225	0.0227	0.0217
0.0	0.0	0.0	-2312.205	-1799.6762	NaN	NaN	0.4377	0.8897	0.0215	0.0216	0.0226	0.0228	0.0218
0.0	0.0	0.0	-694.205	-2449.6762	NaN	NaN	0.7792	0.8896	0.0216	0.0216	0.0226	0.0228	0.0217
0.0	0.0	0.0	-4360.205	-977.6762	NaN	NaN	0.1832	0.8893	0.0218	0.0217	0.0226	0.0229	0.0217
0.0	0.0	0.0	-4120.205	-486.6762	NaN	NaN	0.1056	0.8894	0.0218	0.0217	0.0226	0.0228	0.0217
0.0	0.0	0.0	-3095.205	-2524.6762	NaN	NaN	0.4492	0.8894	0.0218	0.0217	0.0226	0.0228	0.0217
0.0	0.0	0.0	-2745.205	-834.6762	NaN	NaN	0.2332	0.8895	0.0217	0.0217	0.0225	0.0229	0.0217
0.0	0.0	0.0	-1569.205	-1664.6762	NaN	NaN	0.5148	0.8896	0.0216	0.0216	0.0225	0.0229	0.0218
0.0	0.0	0.0	-639.205	-1128.6762	NaN	NaN	0.6384	0.8895	0.0215	0.0215	0.0225	0.0231	0.0219
0.0	0.0	0.0	-3283.205	1124.3238	NaN	NaN	-0.3	0.8894	0.0215	0.0215	0.0225	0.0232	0.0219
0.0	0.0	0.0	-2727.205	-155.6762	NaN	NaN	0.054	0.8892	0.0216	0.0216	0.0226	0.0231	0.0219
0.0	0.0	0.0	-2734.205	-1260.6762	NaN	NaN	0.3156	0.8889	0.0218	0.0217	0.0226	0.023	0.0219
0.0	0.0	0.0	-2975.205	-2107.6762	NaN	NaN	0.4147	0.8888	0.0219	0.0219	0.0226	0.0229	0.0219
0.0	0.0	0.0	-3503.205	-2552.6762	NaN	NaN	0.4215	0.8888	0.022	0.0219	0.0226	0.0228	0.0218
0.0	0.0	0.0	-3096.205	-2861.6762	NaN	NaN	0.4803	0.8888	0.022	0.022	0.0226	0.0228	0.0218
0.0	0.0	0.0	-2065.205	-861.6762	NaN	NaN	0.2944	0.8888	0.022	0.022	0.0226	0.0228	0.0219
0.0	0.0	0.0	-3989.205	-1193.6762	NaN	NaN	0.2303	0.8888	0.0219	0.0219	0.0225	0.0228	0.0219
0.0	0.0	0.0	-3852.205	948.3238	NaN	NaN	-0.3	0.8891	0.0218	0.0218	0.0224	0.0229	0.0219
0.0	0.0	0.0	-4535.205	2147.3238	NaN	NaN	-0.3	0.8889	0.0219	0.0219	0.0224	0.023	0.022
0.0	0.0	0.0	-2308.205	1980.3238	NaN	NaN	-0.3	0.8887	0.022	0.0219	0.0224	0.0229	0.022
0.0	0.0	0.0	-1190.205	-2211.6762	NaN	NaN	0.6501	0.8884	0.0221	0.0221	0.0224	0.0228	0.0221
0.0	0.0	0.0	-3507.205	-905.6762	NaN	NaN	0.2052	0.8883	0.0223	0.0222	0.0225	0.0227	0.022
0.0	0.0	0.0	-1155.205	2048.3238	NaN	NaN	1.3	0.8882	0.0223	0.0222	0.0225	0.0226	0.0221
0.0	0.0	0.0	-3628.205	185.3238	NaN	NaN	-0.0538	0.8878	0.0225	0.0224	0.0226	0.0225	0.0221
0.0	0.0	0.0	-3040.205	-555.6762	NaN	NaN	0.1545	0.8882	0.0225	0.0224	0.0226	0.0223	0.022
0.0	0.0	0.0	-2071.205	-281.6762	NaN	NaN	0.1197	0.8884	0.0225	0.0224	0.0226	0.0222	0.0219
0.0	0.0	0.0	-1619.205	263.3238	NaN	NaN	-0.1942	0.8883	0.0226	0.0225	0.0226	0.0222	0.0219
0.0	0.0	0.0	-2926.205	-209.6762	NaN	NaN	0.0669	0.8885	0.0226	0.0226	0.0225	0.022	0.0218
0.0	0.0	0.0	-2092.205	-2043.6762	NaN	NaN	0.4941	0.8883	0.0228	0.0227	0.0226	0.0218	0.0217
0.0	0.0	0.0	-1580.205	-293.6762	NaN	NaN	0.1567	0.8885	0.0229	0.0228	0.0225	0.0217	0.0216
0.0	0.0	0.0	-4222.205	305.3238	NaN	NaN	-0.078	0.8886	0.0229	0.0228	0.0225	0.0216	0.0216
0.0	0.0	0.0	-1986.205	-2126.6762	NaN	NaN	0.5171	0.8889	0.0228	0.0227	0.0225	0.0215	0.0216
0.0	0.0	0.0	-758.205	-417.6762	NaN	NaN	0.3552	0.889	0.0228	0.0227	0.0226	0.0214	0.0216
0.0	0.0	0.0	-1894.205	-1047.6762	NaN	NaN	0.3561	0.8891	0.0229	0.0227	0.0226	0.0212	0.0216
0.0	0.0	0.0	-3219.205	-741.6762	NaN	NaN	0.1873	0.8895	0.0228	0.0227	0.0225	0.021	0.0214
0.0	0.0	0.0	-2309.205	-3349.6762	NaN	NaN	0.5919	0.8899	0.0228	0.0227	0.0225	0.0208	0.0214
0.0	0.0	0.0	-3871.205	-1786.6762	NaN	NaN	0.3158	0.8903	0.0227	0.0226	0.0224	0.0206	0.0213
0.0	0.0	0.0	-2609.205	-463.6762	NaN	NaN	0.1509	0.891	0.0226	0.0225	0.0223	0.0205	0.0212
0.0	0.0	0.0	-2187.205	-978.6762	NaN	NaN	0.3091	0.8914	0.0225	0.0224	0.0222	0.0204	0.021
0.0	0.0	0.0	-2422.205	646.3238	NaN	NaN	-0.3	0.8918	0.0225	0.0224	0.0222	0.0203	0.0209
0.0	0.0	0.0	-1645.205	-1850.6762	NaN	NaN	0.5294	0.8918	0.0226	0.0224	0.0221	0.0202	0.0208
0.0	0.0	0.0	-1566.205	-1834.6762	NaN	NaN	0.5395	0.8916	0.0228	0.0224	0.0222	0.0202	0.0208
0.0	0.0	0.0	-3397.205	-1877.6762	NaN	NaN	0.356	0.8917	0.0228	0.0223	0.0222	0.0202	0.0208
0.0	0.0	0.0	-503.205	-384.6762	NaN	NaN	0.4333	0.8919	0.0228	0.0223	0.0221	0.0201	0.0208
0.0	0.0	0.0	-1977.205	-1798.6762	NaN	NaN	0.4764	0.8918	0.0228	0.0222	0.0222	0.0201	0.0209
0.0	0.0	0.0	-2097.205	-2437.6762	NaN	NaN	0.5375	0.8919	0.0229	0.0222	0.0222	0.0201	0.0208
0.0	0.0	0.0	-1222.205	1842.3238	NaN	NaN	1.3	0.8919	0.0229	0.0222	0.0222	0.0201	0.0208
0.0	0.0	0.0	-3261.205	1066.3238	NaN	NaN	-0.3	0.892	0.0229	0.0221	0.0222	0.02	0.0208
0.0	0.0	0.0	-1386.205	-1615.6762	NaN	NaN	0.5382	0.8919	0.0229	0.0221	0.0222	0.02	0.0208
0.0	0.0	0.0	-2157.205	438.3238	NaN	NaN	-0.255	0.8918	0.023	0.0221	0.0223	0.0201	0.0208
0.0	0.0	0.0	-376.205	429.3238	NaN	NaN	1.3	0.8919	0.023	0.0221	0.0222	0.0201	0.0207
0.0	0.0	0.0	-2022.205	-2387.6762	NaN	NaN	0.5414	0.8916	0.0231	0.0221	0.0223	0.0201	0.0208
0.0	0.0	0.0	-3684.205	-363.6762	NaN	NaN	0.0898	0.8917	0.0232	0.0221	0.0223	0.02	0.0208
0.0	0.0	0.0	-2572.205	-1163.6762	NaN	NaN	0.3115	0.8919	0.0232	0.022	0.0222	0.0199	0.0207
0.0	0.0	0.0	-3522.205	-2005.6762	NaN	NaN	0.3628	0.8923	0.0231	0.022	0.0221	0.0198	0.0207
0.0	0.0	0.0	-2256.205	-249.6762	NaN	NaN	0.0996	0.8929	0.023	0.022	0.0221	0.0197	0.0205
0.0	0.0	0.0	-2850.205	1011.3238	NaN	NaN	-0.3	0.893	0.023	0.022	0.022	0.0196	0.0205
0.0	0.0	0.0	-2978.205	-2764.6762	NaN	NaN	0.4814	0.8927	0.023	0.0221	0.0221	0.0196	0.0205
0.0	0.0	0.0	-1698.205	341.3238	NaN	NaN	-0.2516	0.8929	0.023	0.0221	0.022	0.0196	0.0204
0.0	0.0	0.0	-3055.205	-1842.6762	NaN	NaN	0.3762	0.8928	0.023	0.0221	0.022	0.0196	0.0204
0.0	0.0	0.0	66.795	-2478.6762	NaN	NaN	1.0277	0.8931	0.0228	0.0222	0.0219	0.0196	0.0203
0.0	0.0	0.0	-233.205	-3419.6762	NaN	NaN	0.9362	0.8932	0.0227	0.0223	0.0219	0.0197	0.0203
0.0	0.0	0.0	-700.205	390.3238	NaN	NaN	-0.3	0.8938	0.0223	0.0223	0.0218	0.0197	0.0201
0.0	0.0	0.0	-1510.205	844.3238	NaN	NaN	-0.3	0.8937	0.0222	0.0224	0.0218	0.0198	0.0201
0.0	0.0	0.0	-1636.205	-91.6762	NaN	NaN	0.0531	0.8936	0.0222	0.0225	0.0218	0.0199	0.0201
0.0	0.0	0.0	-2222.205	-1051.6762	NaN	NaN	0.3212	0.8931	0.0222	0.0226	0.0218	0.0201	0.0201
0.0	0.0	0.0	-3341.205	101.3238	NaN	NaN	-0.0313	0.893	0.0222	0.0227	0.0218	0.0202	0.02
0.0	0.0	0.0	-1790.205	-2845.6762	NaN	NaN	0.6138	0.8926	0.0223	0.0228	0.0219	0.0203	0.0201
0.0	0.0	0.0	-2597.205	82.3238	NaN	NaN	-0.0327	0.8928	0.0221	0.0228	0.0219	0.0203	0.0201
0.0	0.0	0.0	-3116.205	1024.3238	NaN	NaN	-0.3	0.8931	0.0219	0.0228	0.0219	0.0203	0.02
0.0	0.0	0.0	-1426.205	7.3238	NaN	NaN	-0.0052	0.8933	0.0218	0.0228	0.0218	0.0203	0.02
0.0	0.0	0.0	44.795	-1223.6762	NaN	NaN	1.038	0.8931	0.0218	0.0228	0.0219	0.0203	0.02
0.0	0.0	0.0	-1352.205	-1706.6762	NaN	NaN	0.5579	0.8926	0.022	0.0228	0.0221	0.0204	0.0202
0.0	0.0	0.0	-3142.205	-386.6762	NaN	NaN	0.1096	0.8922	0.0221	0.0228	0.0222	0.0204	0.0203
0.0	0.0	0.0	-2731.205	769.3238	NaN	NaN	-0.3	0.8921	0.0221	0.0228	0.0222	0.0204	0.0203
0.0	0.0	0.0	-1996.205	-1429.6762	NaN	NaN	0.4173	0.8921	0.0222	0.0227	0.0223	0.0203	0.0204
0.0	0.0	0.0	-1749.205	-2800.6762	NaN	NaN	0.6155	0.8918	0.0223	0.0228	0.0224	0.0204	0.0204
0.0	0.0	0.0	-1337.205	-1321.6762	NaN	NaN	0.4971	0.8921	0.0222	0.0228	0.0223	0.0204	0.0202
0.0	0.0	0.0	-978.205	-1646.6762	NaN	NaN	0.6273	0.8917	0.0224	0.0228	0.0224	0.0205	0.0202
0.0	0.0	0.0	-787.205	-2640.6762	NaN	NaN	0.7704	0.8911	0.0225	0.0229	0.0226	0.0205	0.0204
0.0	0.0	0.0	-2892.205	-4843.6762	NaN	NaN	0.6261	0.8907	0.0227	0.023	0.0226	0.0205	0.0205
0.0	0.0	0.0	-1929.205	-3370.6762	NaN	NaN	0.636	0.8903	0.0228	0.0231	0.0227	0.0206	0.0205
0.0	0.0	0.0	-2001.205	-1732.6762	NaN	NaN	0.464	0.8901	0.0228	0.0231	0.0228	0.0207	0.0205
0.0	0.0	0.0	-1623.205	842.3238	NaN	NaN	-0.3	0.89	0.0228	0.0232	0.0228	0.0207	0.0205
0.0	0.0	0.0	-2262.205	-2575.6762	NaN	NaN	0.5324	0.8893	0.023	0.0234	0.0229	0.0209	0.0206
0.0	0.0	0.0	-2401.205	342.3238	NaN	NaN	-0.1663	0.889	0.0231	0.0236	0.0228	0.0209	0.0205
0.0	0.0	0.0	-1689.205	-3039.6762	NaN	NaN	0.6428	0.8885	0.0232	0.0239	0.0227	0.0211	0.0206
0.0	0.0	0.0	-1441.205	3505.3238	NaN	NaN	1.3	0.8882	0.0232	0.0241	0.0227	0.0213	0.0205
0.0	0.0	0.0	-1409.205	989.3238	NaN	NaN	-0.3	0.8873	0.0235	0.0243	0.0228	0.0215	0.0206
0.0	0.0	0.0	-3589.205	-1254.6762	NaN	NaN	0.259	0.8863	0.024	0.0244	0.0229	0.0217	0.0207
0.0	0.0	0.0	-1249.205	-2641.6762	NaN	NaN	0.6789	0.8858	0.0242	0.0246	0.0229	0.0217	0.0207
0.0	0.0	0.0	-1098.205	-91.6762	NaN	NaN	0.077	0.8859	0.0242	0.0248	0.0228	0.0216	0.0207
0.0	0.0	0.0	-1500.205	2978.3238	NaN	NaN	1.3	0.8855	0.0243	0.025	0.0228	0.0217	0.0207
0.0	0.0	0.0	-279.205	1744.3238	NaN	NaN	1.1906	0.885	0.0245	0.0251	0.0228	0.0218	0.0207
0.0	0.0	0.0	-1513.205	-441.6762	NaN	NaN	0.2259	0.8846	0.0247	0.0252	0.0229	0.0219	0.0207
0.0	0.0	0.0	-1475.205	-26.6762	NaN	NaN	0.0178	0.8842	0.0249	0.0252	0.0229	0.0219	0.0208
0.0	0.0	0.0	-1645.205	2088.3238	NaN	NaN	1.3	0.8842	0.025	0.0252	0.0229	0.0219	0.0208
0.0	0.0	0.0	-2644.205	-1814.6762	NaN	NaN	0.407	0.8841	0.025	0.025	0.023	0.0219	0.0209
0.0	0.0	0.0	447.795	1222.3238	NaN	NaN	0.7319	0.8845	0.0248	0.0248	0.0231	0.0219	0.0209
0.0	0.0	0.0	4.795	3522.3238	NaN	NaN	0.9986	0.8843	0.0248	0.0246	0.0232	0.022	0.021
0.0	0.0	0.0	-2231.205	-944.6762	NaN	NaN	0.2975	0.8844	0.0249	0.0244	0.0233	0.022	0.0211
0.0	0.0	0.0	-2647.205	4741.3238	NaN	NaN	1.3	0.8847	0.0248	0.0242	0.0234	0.0219	0.0211
0.0	0.0	0.0	-2717.205	-1019.6762	NaN	NaN	0.2729	0.8853	0.0246	0.0239	0.0234	0.0216	0.0212
0.0	0.0	0.0	-2109.205	-2183.6762	NaN	NaN	0.5087	0.8861	0.0243	0.0236	0.0234	0.0214	0.0212
0.0	0.0	0.0	-1658.205	-1543.6762	NaN	NaN	0.4821	0.8864	0.0243	0.0233	0.0236	0.0213	0.0211
0.0	0.0	0.0	-2064.205	578.3238	NaN	NaN	-0.3	0.8861	0.0246	0.0233	0.0237	0.0212	0.0211
0.0	0.0	0.0	-1886.205	-2748.6762	NaN	NaN	0.593	0.8863	0.0246	0.0232	0.0237	0.0211	0.0211
0.0	0.0	0.0	-2972.205	-3425.6762	NaN	NaN	0.5354	0.8861	0.0247	0.0231	0.0239	0.0211	0.0211
0.0	0.0	0.0	-1634.205	-3807.6762	NaN	NaN	0.6997	0.886	0.0247	0.0231	0.024	0.0211	0.0211
0.0	0.0	0.0	-163.205	2526.3238	NaN	NaN	1.0691	0.886	0.0246	0.0231	0.0241	0.0212	0.0212
0.0	0.0	0.0	-202.205	-427.6762	NaN	NaN	0.679	0.8857	0.0246	0.023	0.0242	0.0212	0.0212
0.0	0.0	0.0	-2072.205	1689.3238	NaN	NaN	-0.3	0.8858	0.0247	0.0229	0.0243	0.0212	0.0211
0.0	0.0	0.0	-3164.205	-1611.6762	NaN	NaN	0.3375	0.886	0.0248	0.0228	0.0243	0.0211	0.0209
0.0	0.0	0.0	-2371.205	-1191.6762	NaN	NaN	0.3345	0.8863	0.0248	0.0226	0.0243	0.0211	0.0208
0.0	0.0	0.0	-1179.205	-540.6762	NaN	NaN	0.3144	0.8862	0.025	0.0225	0.0244	0.0211	0.0208
0.0	0.0	0.0	-1310.205	-1175.6762	NaN	NaN	0.4729	0.8862	0.025	0.0224	0.0245	0.0212	0.0207
0.0	0.0	0.0	-1100.205	-3227.6762	NaN	NaN	0.7458	0.8863	0.0251	0.0223	0.0245	0.0212	0.0206
0.0	0.0	0.0	-1387.205	-2281.6762	NaN	NaN	0.6219	0.8867	0.0248	0.0222	0.0245	0.0212	0.0205
0.0	0.0	0.0	-1071.205	644.3238	NaN	NaN	-0.3	0.8868	0.0247	0.0221	0.0245	0.0214	0.0205
0.0	0.0	0.0	-1888.205	-2289.6762	NaN	NaN	0.548	0.8871	0.0245	0.022	0.0246	0.0215	0.0203
0.0	0.0	0.0	-2178.205	1559.3238	NaN	NaN	-0.3	0.8868	0.0246	0.022	0.0247	0.0216	0.0203
0.0	0.0	0.0	-2333.205	-3001.6762	NaN	NaN	0.5627	0.8871	0.0247	0.0218	0.0246	0.0216	0.0202
0.0	0.0	0.0	-1339.205	-3427.6762	NaN	NaN	0.7191	0.8873	0.0245	0.0218	0.0245	0.0217	0.0201
0.0	0.0	0.0	-1665.205	232.3238	NaN	NaN	-0.1621	0.8874	0.0243	0.0218	0.0245	0.0219	0.0201
0.0	0.0	0.0	-2301.205	2210.3238	NaN	NaN	-0.3	0.8881	0.024	0.0216	0.0244	0.022	0.0199
0.0	0.0	0.0	659.795	-246.6762	NaN	NaN	-0.3	0.8886	0.0237	0.0215	0.0242	0.022	0.0199
0.0	0.0	0.0	-2797.205	-116.6762	NaN	NaN	0.04	0.8895	0.0234	0.0214	0.024	0.0219	0.0197
0.0	0.0	0.0	-163.205	-1433.6762	NaN	NaN	0.8978	0.8901	0.0232	0.0213	0.0239	0.0218	0.0197
0.0	0.0	0.0	-2131.205	2142.3238	NaN	NaN	1.3	0.891	0.0229	0.0211	0.0236	0.0217	0.0196
0.0	0.0	0.0	-753.205	1491.3238	NaN	NaN	1.3	0.8915	0.0228	0.0211	0.0235	0.0216	0.0195
0.0	0.0	0.0	-214.205	-888.6762	NaN	NaN	0.8058	0.8918	0.0227	0.0209	0.0234	0.0217	0.0196
0.0	0.0	0.0	1073.795	-1896.6762	NaN	NaN	1.3	0.8918	0.0227	0.0207	0.0234	0.0217	0.0196
0.0	0.0	0.0	-1826.205	1675.3238	NaN	NaN	-0.3	0.8922	0.0226	0.0205	0.0234	0.0216	0.0196
0.0	0.0	0.0	-190.205	-1502.6762	NaN	NaN	0.8876	0.8925	0.0226	0.0203	0.0233	0.0216	0.0196
0.0	0.0	0.0	-3752.205	-2686.6762	NaN	NaN	0.4173	0.8927	0.0226	0.0201	0.0233	0.0216	0.0197
0.0	0.0	0.0	-1515.205	834.3238	NaN	NaN	-0.3	0.8928	0.0226	0.0201	0.0233	0.0216	0.0196
0.0	0.0	0.0	-2836.205	-1975.6762	NaN	NaN	0.4106	0.8928	0.0226	0.02	0.0233	0.0216	0.0197
0.0	0.0	0.0	-1927.205	-148.6762	NaN	NaN	0.0716	0.8924	0.0227	0.0201	0.0234	0.0216	0.0199
0.0	0.0	0.0	-2843.205	-299.6762	NaN	NaN	0.0954	0.8927	0.0226	0.0201	0.0231	0.0214	0.02
0.0	0.0	0.0	-237.205	595.3238	NaN	NaN	1.3	0.8921	0.0227	0.0204	0.023	0.0214	0.0203
0.0	0.0	0.0	-1957.205	2898.3238	NaN	NaN	1.3	0.892	0.0227	0.0205	0.0229	0.0214	0.0205
0.0	0.0	0.0	-372.205	-1113.6762	NaN	NaN	0.7495	0.8917	0.0228	0.0205	0.023	0.0214	0.0206
0.0	0.0	0.0	-1919.205	-35.6762	NaN	NaN	0.0182	0.8917	0.0229	0.0204	0.023	0.0214	0.0206
0.0	0.0	0.0	-1557.205	1105.3238	NaN	NaN	-0.3	0.8917	0.0229	0.0204	0.023	0.0214	0.0206
0.0	0.0	0.0	-1493.205	-81.6762	NaN	NaN	0.0519	0.8925	0.0228	0.0202	0.0229	0.0212	0.0205
0.0	0.0	0.0	-1004.205	-233.6762	NaN	NaN	0.1888	0.8929	0.0227	0.02	0.0229	0.0212	0.0203
0.0	0.0	0.0	-233.205	1615.3238	NaN	NaN	1.1687	0.8936	0.0226	0.0199	0.0228	0.0211	0.0201
0.0	0.0	0.0	-1797.205	-3300.6762	NaN	NaN	0.6475	0.8944	0.0224	0.0196	0.0228	0.021	0.0199
0.0	0.0	0.0	-1512.205	1495.3238	NaN	NaN	-0.3	0.8945	0.0224	0.0195	0.0228	0.021	0.0198
0.0	0.0	0.0	-2564.205	1176.3238	NaN	NaN	-0.3	0.8952	0.0223	0.0193	0.0227	0.0209	0.0196
0.0	0.0	0.0	-577.205	-1591.6762	NaN	NaN	0.7339	0.8952	0.0223	0.0192	0.0228	0.021	0.0195
0.0	0.0	0.0	-1415.205	590.3238	NaN	NaN	-0.3	0.8952	0.0223	0.0191	0.0229	0.021	0.0195
0.0	0.0	0.0	-2889.205	1330.3238	NaN	NaN	-0.3	0.8947	0.0224	0.0191	0.0231	0.0211	0.0196
0.0	0.0	0.0	-452.205	-720.6762	NaN	NaN	0.6144	0.8945	0.0226	0.0191	0.0231	0.0211	0.0197
0.0	0.0	0.0	-2399.205	3225.3238	NaN	NaN	1.3	0.8938	0.0229	0.0191	0.0232	0.0213	0.0197
0.0	0.0	0.0	-2124.205	-132.6762	NaN	NaN	0.0588	0.8939	0.023	0.019	0.0232	0.0211	0.0197
0.0	0.0	0.0	-1739.205	-1078.6762	NaN	NaN	0.3828	0.8934	0.0232	0.019	0.0234	0.0212	0.0197
0.0	0.0	0.0	-2491.205	303.3238	NaN	NaN	-0.1386	0.8927	0.0235	0.019	0.0237	0.0213	0.0199
0.0	0.0	0.0	-1599.205	339.3238	NaN	NaN	-0.2693	0.8924	0.0236	0.019	0.0238	0.0212	0.0199
0.0	0.0	0.0	-2987.205	980.3238	NaN	NaN	-0.3	0.8905	0.024	0.0193	0.0243	0.0216	0.0202
0.0	0.0	0.0	933.795	-638.6762	NaN	NaN	-0.3	0.8895	0.024	0.0195	0.0246	0.0218	0.0205
0.0	0.0	0.0	10481.795	2222.3238	NaN	NaN	0.1749	0.8887	0.0238	0.0197	0.0252	0.0217	0.0208
0.0	0.0	0.0	9160.795	2109.3238	NaN	NaN	0.1872	0.8897	0.0236	0.0194	0.0253	0.0214	0.0206
0.0	0.0	0.0	8569.795	-330.6762	NaN	NaN	-0.0401	0.8897	0.0236	0.0193	0.0256	0.0212	0.0206
0.0	0.0	0.0	7324.795	3870.3238	NaN	NaN	0.3457	0.8888	0.0237	0.0193	0.0263	0.0213	0.0207
0.0	0.0	0.0	11211.795	1312.3238	NaN	NaN	0.1048	0.8889	0.0238	0.0191	0.0265	0.0213	0.0204
0.0	0.0	0.0	6741.795	-1543.6762	NaN	NaN	-0.297	0.889	0.0238	0.0189	0.0266	0.0213	0.0203
0.0	0.0	0.0	6867.795	1300.3238	NaN	NaN	0.1592	0.8871	0.024	0.019	0.0277	0.0217	0.0205
0.0	0.0	0.0	10210.795	3497.3238	NaN	NaN	0.2551	0.8865	0.0239	0.0189	0.0288	0.0217	0.0202
0.0	0.0	0.0	9813.795	6808.3238	NaN	NaN	0.4096	0.8856	0.0239	0.0189	0.0297	0.0218	0.0201
0.0	0.0	0.0	4163.795	5341.3238	NaN	NaN	0.5619	0.886	0.0238	0.0186	0.0302	0.0216	0.0198
0.0	0.0	0.0	7311.795	3405.3238	NaN	NaN	0.3177	0.885	0.0239	0.0186	0.031	0.0217	0.0197
0.0	0.0	0.0	6643.795	3148.3238	NaN	NaN	0.3215	0.8861	0.0238	0.0184	0.0308	0.0216	0.0194
0.0	0.0	0.0	8064.795	899.3238	NaN	NaN	0.1003	0.8873	0.0236	0.0184	0.03	0.0214	0.0194
0.0	0.0	0.0	6175.795	214.3238	NaN	NaN	0.0335	0.8881	0.0234	0.0184	0.0294	0.0213	0.0194
0.0	0.0	0.0	8481.795	1175.3238	NaN	NaN	0.1217	0.8886	0.0233	0.0184	0.0293	0.0211	0.0193
0.0	0.0	0.0	10236.795	1934.3238	NaN	NaN	0.1589	0.8899	0.0231	0.0183	0.0287	0.0209	0.0192
0.0	0.0	0.0	9533.795	685.3238	NaN	NaN	0.0671	0.8911	0.0229	0.0182	0.0279	0.0207	0.0191
0.0	0.0	0.0	8458.795	-246.6762	NaN	NaN	-0.03	0.8922	0.0227	0.0182	0.0273	0.0206	0.0192
0.0	0.0	0.0	6024.795	2869.3238	NaN	NaN	0.3226	0.8935	0.0223	0.0181	0.0266	0.0203	0.0191
0.0	0.0	0.0	8920.795	2330.3238	NaN	NaN	0.2071	0.894	0.0223	0.0181	0.0262	0.0201	0.0192
0.0	0.0	0.0	8951.795	3800.3238	NaN	NaN	0.298	0.8948	0.0221	0.0181	0.0258	0.02	0.0192
0.0	0.0	0.0	9264.795	1181.3238	NaN	NaN	0.1131	0.8953	0.022	0.0181	0.0255	0.0199	0.0193
0.0	0.0	0.0	11553.795	813.3238	NaN	NaN	0.0658	0.8954	0.0219	0.0182	0.0253	0.0198	0.0194
0.0	0.0	0.0	8549.795	673.3238	NaN	NaN	0.073	0.896	0.0217	0.0182	0.025	0.0197	0.0195
0.0	0.0	0.0	8262.795	2418.3238	NaN	NaN	0.2264	0.8961	0.0216	0.0183	0.0247	0.0197	0.0196
0.0	0.0	0.0	8470.795	2438.3238	NaN	NaN	0.2235	0.8965	0.0215	0.0183	0.0244	0.0196	0.0197
0.0	0.0	0.0	7053.795	2527.3238	NaN	NaN	0.2638	0.8965	0.0214	0.0184	0.0244	0.0195	0.0197
0.0	0.0	0.0	6444.795	3688.3238	NaN	NaN	0.364	0.8972	0.0213	0.0184	0.024	0.0193	0.0197
0.0	0.0	0.0	5230.795	552.3238	NaN	NaN	0.0955	0.898	0.0211	0.0184	0.0236	0.0191	0.0198
0.0	0.0	0.0	9797.795	9.3238	NaN	NaN	0.001	0.8983	0.021	0.0186	0.0233	0.0189	0.0198
0.0	0.0	0.0	4924.795	4606.3238	NaN	NaN	0.4833	0.8989	0.0209	0.0186	0.0229	0.0188	0.0198
0.0	0.0	0.0	6759.795	3026.3238	NaN	NaN	0.3092	0.8992	0.021	0.0187	0.0226	0.0187	0.0198
0.0	0.0	0.0	7993.795	3612.3238	NaN	NaN	0.3112	0.8997	0.0209	0.0187	0.0224	0.0186	0.0198
0.0	0.0	0.0	7700.795	4810.3238	NaN	NaN	0.3845	0.9002	0.0208	0.0186	0.0223	0.0185	0.0197
0.0	0.0	0.0	7045.795	5081.3238	NaN	NaN	0.419	0.9004	0.0207	0.0186	0.0221	0.0185	0.0196
0.0	0.0	0.0	6466.795	-815.6762	NaN	NaN	-0.1443	0.9009	0.0207	0.0185	0.0219	0.0185	0.0195
0.0	0.0	0.0	10468.795	4091.3238	NaN	NaN	0.281	0.9011	0.0207	0.0186	0.0219	0.0184	0.0194
0.0	0.0	0.0	6784.795	351.3238	NaN	NaN	0.0492	0.9012	0.0206	0.0185	0.0219	0.0184	0.0194
0.0	0.0	0.0	5225.795	2278.3238	NaN	NaN	0.3036	0.9011	0.0207	0.0186	0.0219	0.0184	0.0194
0.0	0.0	0.0	6094.795	3747.3238	NaN	NaN	0.3807	0.9012	0.0206	0.0186	0.0218	0.0184	0.0194
0.0	0.0	0.0	6855.795	359.3238	NaN	NaN	0.0498	0.901	0.0206	0.0187	0.0218	0.0184	0.0195
0.0	0.0	0.0	7984.795	1883.3238	NaN	NaN	0.1908	0.9012	0.0206	0.0186	0.0218	0.0183	0.0195
0.0	0.0	0.0	6691.795	2140.3238	NaN	NaN	0.2423	0.901	0.0206	0.0187	0.022	0.0182	0.0195
0.0	0.0	0.0	8354.795	307.3238	NaN	NaN	0.0355	0.9007	0.0207	0.0187	0.0221	0.0182	0.0196
0.0	0.0	0.0	7547.795	1488.3238	NaN	NaN	0.1647	0.9001	0.0208	0.0187	0.0223	0.0183	0.0197
0.0	0.0	0.0	4260.795	906.3238	NaN	NaN	0.1754	0.8995	0.021	0.0187	0.0225	0.0185	0.0198
0.0	0.0	0.0	6607.795	2746.3238	NaN	NaN	0.2936	0.8988	0.0212	0.0188	0.0227	0.0185	0.02
0.0	0.0	0.0	6115.795	545.3238	NaN	NaN	0.0819	0.8981	0.0214	0.0188	0.0229	0.0186	0.0202
0.0	0.0	0.0	7592.795	2977.3238	NaN	NaN	0.2817	0.897	0.0217	0.0189	0.0232	0.0188	0.0203
0.0	0.0	0.0	8790.795	1711.3238	NaN	NaN	0.163	0.8963	0.022	0.0189	0.0235	0.0188	0.0205
0.0	0.0	0.0	6887.795	2741.3238	NaN	NaN	0.2847	0.8953	0.0223	0.019	0.0238	0.0189	0.0207
0.0	0.0	0.0	7581.795	2037.3238	NaN	NaN	0.2118	0.8954	0.0225	0.0189	0.0237	0.019	0.0206
0.0	0.0	0.0	7141.795	2823.3238	NaN	NaN	0.2833	0.8946	0.0228	0.019	0.0238	0.0191	0.0207
0.0	0.0	0.0	6112.795	-186.6762	NaN	NaN	-0.0315	0.8947	0.0228	0.0189	0.0238	0.0191	0.0208
0.0	0.0	0.0	8221.795	3257.3238	NaN	NaN	0.2838	0.8937	0.023	0.0191	0.0241	0.0191	0.021
0.0	0.0	0.0	7642.795	2713.3238	NaN	NaN	0.262	0.8928	0.0232	0.0191	0.0243	0.0193	0.0212
0.0	0.0	0.0	4060.795	39.3238	NaN	NaN	0.0096	0.8922	0.0233	0.0191	0.0245	0.0195	0.0214
0.0	0.0	0.0	6178.795	2518.3238	NaN	NaN	0.2896	0.8912	0.0235	0.0191	0.0249	0.0196	0.0217
0.0	0.0	0.0	5010.795	4824.3238	NaN	NaN	0.4905	0.8896	0.0238	0.0192	0.0254	0.0199	0.0222
0.0	0.0	0.0	7549.795	367.3238	NaN	NaN	0.0464	0.8905	0.0235	0.019	0.0251	0.0198	0.0221
0.0	0.0	0.0	8201.795	4832.3238	NaN	NaN	0.3707	0.8889	0.0238	0.0191	0.0257	0.02	0.0225
0.0	0.0	0.0	6582.795	2848.3238	NaN	NaN	0.302	0.8884	0.0239	0.0191	0.0259	0.02	0.0227
0.0	0.0	0.0	7960.795	1035.3238	NaN	NaN	0.1151	0.8882	0.024	0.0191	0.0259	0.02	0.0228
0.0	0.0	0.0	7713.795	463.3238	NaN	NaN	0.0567	0.8878	0.024	0.0191	0.026	0.02	0.023
0.0	0.0	0.0	5063.795	3357.3238	NaN	NaN	0.3987	0.8867	0.0242	0.0192	0.0265	0.02	0.0234
0.0	0.0	0.0	8552.795	2075.3238	NaN	NaN	0.1953	0.8855	0.0245	0.0193	0.027	0.02	0.0238
0.0	0.0	0.0	7726.795	2355.3238	NaN	NaN	0.2336	0.8846	0.0248	0.0193	0.0272	0.0199	0.0241
0.0	0.0	0.0	7136.795	1902.3238	NaN	NaN	0.2105	0.8839	0.0248	0.0195	0.0274	0.02	0.0244
0.0	0.0	0.0	7084.795	46.3238	NaN	NaN	0.0065	0.8822	0.0252	0.0196	0.028	0.0201	0.0249
0.0	0.0	0.0	3882.795	4155.3238	NaN	NaN	0.517	0.8812	0.0254	0.0196	0.0285	0.0201	0.0252
0.0	0.0	0.0	11119.795	3855.3238	NaN	NaN	0.2574	0.8794	0.0259	0.0198	0.0289	0.0202	0.0256
0.0	0.0	0.0	5817.795	2468.3238	NaN	NaN	0.2979	0.8792	0.0258	0.02	0.029	0.0203	0.0258
0.0	0.0	0.0	6354.795	418.3238	NaN	NaN	0.0618	0.8779	0.0261	0.0201	0.0295	0.0204	0.026
0.0	0.0	0.0	7733.795	5615.3238	NaN	NaN	0.4207	0.8773	0.0263	0.0201	0.0297	0.0204	0.0261
0.0	0.0	0.0	8380.795	480.3238	NaN	NaN	0.0542	0.8774	0.0264	0.0202	0.0295	0.0206	0.026
0.0	0.0	0.0	9594.795	-1193.6762	NaN	NaN	-0.1421	0.8785	0.0261	0.0201	0.0289	0.0206	0.0257
0.0	0.0	0.0	8306.795	1020.3238	NaN	NaN	0.1094	0.8786	0.0261	0.0202	0.0289	0.0208	0.0255
0.0	0.0	0.0	10311.795	1670.3238	NaN	NaN	0.1394	0.8779	0.0264	0.0203	0.029	0.0209	0.0255
0.0	0.0	0.0	7823.795	856.3238	NaN	NaN	0.0987	0.8797	0.026	0.0201	0.0282	0.0208	0.0251
0.0	0.0	0.0	4644.795	202.3238	NaN	NaN	0.0417	0.8791	0.0261	0.0203	0.0283	0.0211	0.0251
0.0	0.0	0.0	8047.795	2035.3238	NaN	NaN	0.2019	0.879	0.0263	0.0203	0.0283	0.0211	0.025
0.0	0.0	0.0	8961.795	-1101.6762	NaN	NaN	-0.1402	0.8797	0.0262	0.0203	0.028	0.021	0.0248
0.0	0.0	0.0	5420.795	-22.6762	NaN	NaN	-0.0042	0.88	0.0262	0.0203	0.0278	0.021	0.0247
0.0	0.0	0.0	6120.795	-352.6762	NaN	NaN	-0.0611	0.8805	0.0261	0.0203	0.0277	0.0209	0.0245
0.0	0.0	0.0	8476.795	-557.6762	NaN	NaN	-0.0704	0.8806	0.0262	0.0204	0.0274	0.0209	0.0244
0.0	0.0	0.0	6055.795	-1488.6762	NaN	NaN	-0.3	0.882	0.026	0.0203	0.0268	0.0208	0.0242
0.0	0.0	0.0	7992.795	-888.6762	NaN	NaN	-0.1251	0.8817	0.0261	0.0205	0.0268	0.0207	0.0242
0.0	0.0	0.0	7773.795	5579.3238	NaN	NaN	0.4178	0.8808	0.0266	0.0205	0.027	0.0207	0.0242
0.0	0.0	0.0	7447.795	3399.3238	NaN	NaN	0.3134	0.8816	0.0267	0.0204	0.0267	0.0205	0.0241
0.0	0.0	0.0	7138.795	2533.3238	NaN	NaN	0.2619	0.8823	0.0265	0.0204	0.0264	0.0205	0.024
0.0	0.0	0.0	6347.795	72.3238	NaN	NaN	0.0113	0.8826	0.0265	0.0204	0.0263	0.0205	0.0238
0.0	0.0	0.0	7439.795	5335.3238	NaN	NaN	0.4176	0.8811	0.0271	0.0206	0.0266	0.0207	0.024
0.0	0.0	0.0	4575.795	372.3238	NaN	NaN	0.0752	0.8836	0.0263	0.0202	0.0258	0.0203	0.0236
0.0	0.0	0.0	9723.795	4941.3238	NaN	NaN	0.3369	0.8813	0.027	0.0206	0.0265	0.0208	0.0238
0.0	0.0	0.0	9094.795	4350.3238	NaN	NaN	0.3236	0.8827	0.0267	0.0203	0.0261	0.0206	0.0236
0.0	0.0	0.0	4718.795	455.3238	NaN	NaN	0.088	0.8829	0.0266	0.0204	0.0259	0.0206	0.0235
0.0	0.0	0.0	7215.795	2150.3238	NaN	NaN	0.2296	0.8832	0.0265	0.0204	0.0258	0.0207	0.0234
0.0	0.0	0.0	8084.795	-130.6762	NaN	NaN	-0.0164	0.8826	0.0267	0.0204	0.0259	0.0209	0.0235
0.0	0.0	0.0	6178.795	2509.3238	NaN	NaN	0.2888	0.8827	0.0267	0.0204	0.0259	0.0209	0.0235
0.0	0.0	0.0	7972.795	1343.3238	NaN	NaN	0.1442	0.8827	0.0267	0.0203	0.0259	0.021	0.0235
0.0	0.0	0.0	7537.795	2365.3238	NaN	NaN	0.2388	0.882	0.0268	0.0205	0.026	0.0211	0.0236
0.0	0.0	0.0	5813.795	3154.3238	NaN	NaN	0.3517	0.8826	0.0266	0.0205	0.0258	0.021	0.0236
0.0	0.0	0.0	7999.795	3132.3238	NaN	NaN	0.2814	0.8825	0.0266	0.0205	0.0257	0.0211	0.0235
0.0	0.0	0.0	5564.795	3170.3238	NaN	NaN	0.3629	0.8832	0.0264	0.0205	0.0255	0.0211	0.0234
0.0	0.0	0.0	10325.795	973.3238	NaN	NaN	0.0861	0.8827	0.0265	0.0207	0.0256	0.0212	0.0234
0.0	0.0	0.0	7350.795	2468.3238	NaN	NaN	0.2514	0.8834	0.0262	0.0206	0.0254	0.0211	0.0233
0.0	0.0	0.0	7644.795	2561.3238	NaN	NaN	0.251	0.8825	0.0264	0.0208	0.0256	0.0212	0.0234
0.0	0.0	0.0	7231.795	1735.3238	NaN	NaN	0.1935	0.8833	0.0262	0.0206	0.0254	0.0211	0.0234
0.0	0.0	0.0	6657.795	1991.3238	NaN	NaN	0.2302	0.8826	0.0264	0.0208	0.0256	0.0212	0.0235
0.0	0.0	0.0	3599.795	3161.3238	NaN	NaN	0.4676	0.8828	0.0263	0.0208	0.0254	0.0211	0.0235
0.0	0.0	0.0	4552.795	2672.3238	NaN	NaN	0.3699	0.8827	0.0264	0.0209	0.0254	0.0211	0.0235
0.0	0.0	0.0	6355.795	1576.3238	NaN	NaN	0.1987	0.8828	0.0263	0.021	0.0253	0.0211	0.0235
0.0	0.0	0.0	8198.795	2739.3238	NaN	NaN	0.2504	0.883	0.0262	0.021	0.0252	0.0211	0.0235
0.0	0.0	0.0	11091.795	635.3238	NaN	NaN	0.0542	0.8828	0.0262	0.0211	0.0252	0.021	0.0236
0.0	0.0	0.0	5814.795	3268.3238	NaN	NaN	0.3598	0.8823	0.0263	0.0212	0.0253	0.0211	0.0238
0.0	0.0	0.0	3090.795	1761.3238	NaN	NaN	0.363	0.8822	0.0263	0.0212	0.0253	0.0212	0.0237
0.0	0.0	0.0	6722.795	-1113.6762	NaN	NaN	-0.1985	0.882	0.0264	0.0213	0.0254	0.0213	0.0237
0.0	0.0	0.0	4897.795	-796.6762	NaN	NaN	-0.1943	0.8824	0.0263	0.0212	0.0253	0.0212	0.0236
0.0	0.0	0.0	5899.795	912.3238	NaN	NaN	0.1339	0.8821	0.0262	0.0214	0.0254	0.0211	0.0238
0.0	0.0	0.0	7110.795	-836.6762	NaN	NaN	-0.1334	0.8823	0.026	0.0214	0.0253	0.021	0.024
0.0	0.0	0.0	4982.795	3593.3238	NaN	NaN	0.419	0.8813	0.0262	0.0217	0.0255	0.0209	0.0244
0.0	0.0	0.0	5079.795	4024.3238	NaN	NaN	0.442	0.8808	0.0262	0.0218	0.0256	0.0209	0.0247
0.0	0.0	0.0	7382.795	1060.3238	NaN	NaN	0.1256	0.8803	0.0263	0.0219	0.0257	0.0208	0.025
0.0	0.0	0.0	4918.795	4414.3238	NaN	NaN	0.473	0.8795	0.0266	0.022	0.0259	0.0208	0.0251
0.0	0.0	0.0	7628.795	1325.3238	NaN	NaN	0.148	0.8799	0.0265	0.022	0.0259	0.0209	0.0248
0.0	0.0	0.0	4987.795	1907.3238	NaN	NaN	0.2766	0.8802	0.0264	0.0219	0.0259	0.0209	0.0246
0.0	0.0	0.0	5466.795	1828.3238	NaN	NaN	0.2506	0.8802	0.0264	0.0218	0.0261	0.0208	0.0246
0.0	0.0	0.0	8223.795	4215.3238	NaN	NaN	0.3389	0.8797	0.0268	0.0218	0.0263	0.0207	0.0248
0.0	0.0	0.0	6557.795	1279.3238	NaN	NaN	0.1632	0.8798	0.0267	0.0218	0.0263	0.0207	0.0247
0.0	0.0	0.0	7771.795	1258.3238	NaN	NaN	0.1393	0.8799	0.0268	0.0217	0.0264	0.0206	0.0246
0.0	0.0	0.0	8047.795	5111.3238	NaN	NaN	0.3884	0.8788	0.0272	0.0218	0.0267	0.0206	0.025
0.0	0.0	0.0	6129.795	3379.3238	NaN	NaN	0.3554	0.8788	0.0272	0.0217	0.0267	0.0207	0.0248
0.0	0.0	0.0	9893.795	2015.3238	NaN	NaN	0.1692	0.8797	0.0272	0.0215	0.0264	0.0208	0.0244
0.0	0.0	0.0	5441.795	1775.3238	NaN	NaN	0.246	0.8801	0.0271	0.0214	0.0264	0.0208	0.0242
0.0	0.0	0.0	7466.795	614.3238	NaN	NaN	0.076	0.8797	0.0274	0.0213	0.0265	0.0208	0.0243
0.0	0.0	0.0	5698.795	3443.3238	NaN	NaN	0.3766	0.8799	0.0274	0.0212	0.0264	0.0208	0.0243
0.0	0.0	0.0	5558.795	12.3238	NaN	NaN	0.0022	0.8797	0.0276	0.0211	0.0264	0.021	0.0242
0.0	0.0	0.0	6038.795	2428.3238	NaN	NaN	0.2868	0.8809	0.0273	0.0209	0.0261	0.0209	0.0239
0.0	0.0	0.0	7450.795	5973.3238	NaN	NaN	0.445	0.8804	0.0277	0.0208	0.0262	0.0208	0.024
0.0	0.0	0.0	6810.795	2551.3238	NaN	NaN	0.2725	0.8803	0.0279	0.0208	0.0262	0.0208	0.0241
0.0	0.0	0.0	7248.795	3102.3238	NaN	NaN	0.2997	0.8816	0.0277	0.0206	0.0258	0.0207	0.0237
0.0	0.0	0.0	8791.795	2579.3238	NaN	NaN	0.2268	0.882	0.0278	0.0205	0.0257	0.0206	0.0235
0.0	0.0	0.0	5868.795	896.3238	NaN	NaN	0.1325	0.8833	0.0275	0.0204	0.0252	0.0204	0.0232
0.0	0.0	0.0	5427.795	1475.3238	NaN	NaN	0.2137	0.8846	0.0272	0.0203	0.0248	0.0203	0.0228
0.0	0.0	0.0	6656.795	3659.3238	NaN	NaN	0.3547	0.8838	0.0277	0.0204	0.0249	0.0203	0.0228
0.0	0.0	0.0	4855.795	1848.3238	NaN	NaN	0.2757	0.8857	0.0272	0.0203	0.0243	0.02	0.0225
0.0	0.0	0.0	5330.795	2420.3238	NaN	NaN	0.3123	0.8862	0.027	0.0203	0.0242	0.02	0.0223
0.0	0.0	0.0	6301.795	3758.3238	NaN	NaN	0.3736	0.8863	0.0271	0.0203	0.0241	0.02	0.0222
0.0	0.0	0.0	6296.795	1628.3238	NaN	NaN	0.2055	0.8883	0.0265	0.0201	0.0235	0.0198	0.0217
0.0	0.0	0.0	7318.795	-876.6762	NaN	NaN	-0.1361	0.8892	0.0262	0.0201	0.0233	0.0198	0.0215
0.0	0.0	0.0	6592.795	1584.3238	NaN	NaN	0.1938	0.8888	0.0265	0.0202	0.0233	0.0198	0.0215
0.0	0.0	0.0	7885.795	286.3238	NaN	NaN	0.035	0.8896	0.0265	0.02	0.023	0.0197	0.0212
0.0	0.0	0.0	6546.795	3655.3238	NaN	NaN	0.3583	0.8885	0.027	0.0202	0.0231	0.0198	0.0214
0.0	0.0	0.0	4900.795	1092.3238	NaN	NaN	0.1823	0.8897	0.0267	0.02	0.0227	0.0197	0.0211
0.0	0.0	0.0	5306.795	1028.3238	NaN	NaN	0.1623	0.8902	0.0266	0.02	0.0225	0.0197	0.021
0.0	0.0	0.0	4776.795	1425.3238	NaN	NaN	0.2298	0.8908	0.0267	0.0198	0.0223	0.0197	0.0207
0.0	0.0	0.0	6238.795	-2266.6762	NaN	NaN	-0.3	0.8913	0.0266	0.0196	0.0221	0.0198	0.0205
0.0	0.0	0.0	8991.795	2600.3238	NaN	NaN	0.2243	0.8897	0.0274	0.0198	0.0224	0.02	0.0208
0.0	0.0	0.0	8419.795	3893.3238	NaN	NaN	0.3162	0.8881	0.0284	0.0198	0.0225	0.0201	0.0211
0.0	0.0	0.0	3896.795	1867.3238	NaN	NaN	0.324	0.8884	0.0282	0.0197	0.0224	0.0201	0.0211
0.0	0.0	0.0	6251.795	4960.3238	NaN	NaN	0.4424	0.8875	0.0289	0.0197	0.0225	0.02	0.0213
0.0	0.0	0.0	6312.795	801.3238	NaN	NaN	0.1126	0.8867	0.0289	0.0199	0.0227	0.0203	0.0215
0.0	0.0	0.0	8569.795	5206.3238	NaN	NaN	0.3779	0.8867	0.029	0.0199	0.0226	0.0202	0.0216
0.0	0.0	0.0	7989.795	3932.3238	NaN	NaN	0.3298	0.8865	0.0289	0.02	0.0227	0.0203	0.0216
0.0	0.0	0.0	6186.795	2135.3238	NaN	NaN	0.2566	0.8869	0.0291	0.0199	0.0225	0.02	0.0215
0.0	0.0	0.0	6340.795	5005.3238	NaN	NaN	0.4411	0.8862	0.0292	0.0201	0.0226	0.0201	0.0217
0.0	0.0	0.0	10251.795	1753.3238	NaN	NaN	0.146	0.8868	0.029	0.0201	0.0224	0.02	0.0217
0.0	0.0	0.0	7004.795	2111.3238	NaN	NaN	0.2316	0.887	0.0289	0.0202	0.0222	0.0199	0.0218
0.0	0.0	0.0	5866.795	1465.3238	NaN	NaN	0.1998	0.8871	0.0288	0.0203	0.0221	0.0196	0.0221
0.0	0.0	0.0	7041.795	6132.3238	NaN	NaN	0.4655	0.8849	0.0294	0.0207	0.0225	0.0197	0.0228
0.0	0.0	0.0	6191.795	-56.6762	NaN	NaN	-0.0092	0.8844	0.0291	0.0209	0.0226	0.0202	0.0228
0.0	0.0	0.0	6974.795	-1112.6762	NaN	NaN	-0.1898	0.8859	0.0285	0.0207	0.0222	0.0202	0.0225
0.0	0.0	0.0	6945.795	1533.3238	NaN	NaN	0.1808	0.8873	0.0283	0.0205	0.0218	0.0198	0.0224
0.0	0.0	0.0	8314.795	1296.3238	NaN	NaN	0.1349	0.8853	0.0289	0.0208	0.022	0.0197	0.0232
0.0	0.0	0.0	5127.795	1635.3238	NaN	NaN	0.2418	0.8849	0.029	0.0209	0.0221	0.02	0.0232
0.0	0.0	0.0	6074.795	1699.3238	NaN	NaN	0.2186	0.8843	0.0296	0.0209	0.0221	0.0199	0.0232
0.0	0.0	0.0	4727.795	2740.3238	NaN	NaN	0.3669	0.8846	0.0297	0.0209	0.022	0.02	0.023
0.0	0.0	0.0	5288.795	1365.3238	NaN	NaN	0.2052	0.884	0.0299	0.021	0.022	0.02	0.0231
0.0	0.0	0.0	2245.795	261.3238	NaN	NaN	0.1042	0.8851	0.0294	0.0208	0.0219	0.0201	0.0227
0.0	0.0	0.0	6542.795	1760.3238	NaN	NaN	0.212	0.8854	0.0297	0.0207	0.0217	0.0196	0.0229
0.0	0.0	0.0	5871.795	3824.3238	NaN	NaN	0.3944	0.8845	0.03	0.0209	0.0219	0.0195	0.0233
0.0	0.0	0.0	8443.795	2099.3238	NaN	NaN	0.1991	0.8831	0.0307	0.0211	0.0221	0.0195	0.0235
0.0	0.0	0.0	6313.795	2199.3238	NaN	NaN	0.2583	0.8827	0.0306	0.0211	0.0224	0.0198	0.0234
0.0	0.0	0.0	5686.795	-1324.6762	NaN	NaN	-0.3	0.8839	0.03	0.021	0.0224	0.0198	0.023
0.0	0.0	0.0	6175.795	873.3238	NaN	NaN	0.1239	0.8852	0.0294	0.0207	0.0223	0.0195	0.0229
0.0	0.0	0.0	6022.795	2799.3238	NaN	NaN	0.3173	0.8844	0.0299	0.0207	0.0226	0.0192	0.0233
0.0	0.0	0.0	6504.795	4889.3238	NaN	NaN	0.4291	0.8842	0.03	0.0206	0.0228	0.0189	0.0235
0.0	0.0	0.0	6451.795	4850.3238	NaN	NaN	0.4292	0.8814	0.031	0.0209	0.0236	0.019	0.0241
0.0	0.0	0.0	6014.795	757.3238	NaN	NaN	0.1118	0.8852	0.0291	0.0202	0.0232	0.0189	0.0234
0.0	0.0	0.0	6529.795	5764.3238	NaN	NaN	0.4689	0.887	0.0282	0.0198	0.0231	0.0186	0.0233
0.0	0.0	0.0	8524.795	3689.3238	NaN	NaN	0.3021	0.885	0.0285	0.0199	0.0238	0.0188	0.024
0.0	0.0	0.0	5739.795	3297.3238	NaN	NaN	0.3649	0.8843	0.028	0.0201	0.0243	0.0192	0.0241
0.0	0.0	0.0	6319.795	79.3238	NaN	NaN	0.0124	0.885	0.0273	0.0201	0.0241	0.0195	0.0241
0.0	0.0	0.0	3402.795	370.3238	NaN	NaN	0.0981	0.8859	0.0267	0.02	0.024	0.0195	0.024
0.0	0.0	0.0	4316.795	2332.3238	NaN	NaN	0.3508	0.8842	0.027	0.0203	0.0243	0.0199	0.0243
0.0	0.0	0.0	4540.795	-169.6762	NaN	NaN	-0.0388	0.8851	0.0266	0.0203	0.024	0.0201	0.0239
0.0	0.0	0.0	6358.795	2475.3238	NaN	NaN	0.2802	0.8853	0.0269	0.0201	0.0239	0.02	0.0238
0.0	0.0	0.0	8509.795	-1656.6762	NaN	NaN	-0.2417	0.8847	0.0272	0.0203	0.0239	0.0201	0.0237
0.0	0.0	0.0	1766.795	4875.3238	NaN	NaN	0.734	0.8843	0.0277	0.0204	0.0239	0.0203	0.0235
0.0	0.0	0.0	8683.795	-57.6762	NaN	NaN	-0.0067	0.8835	0.028	0.0206	0.0239	0.0207	0.0233
0.0	0.0	0.0	4941.795	-740.6762	NaN	NaN	-0.1763	0.8839	0.0276	0.0206	0.0237	0.021	0.0231
0.0	0.0	0.0	7318.795	3636.3238	NaN	NaN	0.3319	0.8853	0.0274	0.0202	0.0234	0.0208	0.0228
0.0	0.0	0.0	6722.795	-1519.6762	NaN	NaN	-0.2921	0.8758	0.0291	0.0216	0.0252	0.023	0.0254
0.0	0.0	0.0	6801.795	1548.3238	NaN	NaN	0.1854	0.902	0.0226	0.017	0.0202	0.0191	0.0191
