# Supplementary material for: DeepFRET, a software for rapid and automated single-molecule FRET data classification using deep learning
Source: eLife. 2020 Nov 3;9:e60404. doi: 10.7554/eLife.60404 (PMC7609065; doi:10.7554/eLife.60404)
Supplement: Figure 4—source data 1. [file elife-60404-fig4-data1.zip › Figure 4-source data 1/Fig_S4a/Traces/traces_all_n294/Traces_Fig2d_4mMAc_mov3_combined_tif_pair50.txt]

Exported by DeepFRET
Date: 2020-08-26, 18:13
Video filename: None
FRET pair #50
Bleaches at 1178
D-Dexc-bg	A-Dexc-bg	A-Aexc-bg	D-Dexc-rw	A-Dexc-rw	A-Aexc-rw	S	E	p_bleached	p_aggregated	p_noisy	p_scrambled	p_static	p_dynamic
0.0	0.0	0.0	43397.6384	6793.9233	NaN	NaN	0.1354	0.134	0.5462	0.034	0.0668	0.188	0.031
0.0	0.0	0.0	40499.6384	4843.9233	NaN	NaN	0.1068	0.1176	0.5676	0.0333	0.063	0.1866	0.0319
0.0	0.0	0.0	36742.6384	5550.9233	NaN	NaN	0.1312	0.1159	0.6065	0.0314	0.0548	0.1621	0.0294
0.0	0.0	0.0	38552.6384	3218.9233	NaN	NaN	0.0771	0.1178	0.5953	0.0318	0.0556	0.17	0.0296
0.0	0.0	0.0	36471.6384	5795.9233	NaN	NaN	0.1371	0.1159	0.5927	0.032	0.0561	0.1728	0.0305
0.0	0.0	0.0	37248.6384	9705.9233	NaN	NaN	0.2067	0.1198	0.5796	0.0322	0.0577	0.1797	0.0311
0.0	0.0	0.0	36514.6384	4273.9233	NaN	NaN	0.1048	0.1232	0.5636	0.0323	0.0583	0.1915	0.0311
0.0	0.0	0.0	38413.6384	5325.9233	NaN	NaN	0.1218	0.1269	0.553	0.0326	0.0594	0.1967	0.0314
0.0	0.0	0.0	36894.6384	5381.9233	NaN	NaN	0.1273	0.129	0.5425	0.0328	0.0589	0.2049	0.0319
0.0	0.0	0.0	38667.6384	2709.9233	NaN	NaN	0.0655	0.1311	0.5388	0.0328	0.0588	0.206	0.0325
0.0	0.0	0.0	37462.6384	5654.9233	NaN	NaN	0.1312	0.1342	0.5243	0.0333	0.0592	0.2161	0.0329
0.0	0.0	0.0	39052.6384	4216.9233	NaN	NaN	0.0975	0.1354	0.5209	0.0329	0.0585	0.2194	0.033
0.0	0.0	0.0	40061.6384	7637.9233	NaN	NaN	0.1601	0.1355	0.5029	0.033	0.0588	0.2361	0.0335
0.0	0.0	0.0	37367.6384	4862.9233	NaN	NaN	0.1152	0.136	0.496	0.0325	0.0589	0.2427	0.0339
0.0	0.0	0.0	37686.6384	4802.9233	NaN	NaN	0.113	0.139	0.4824	0.0328	0.0575	0.2548	0.0334
0.0	0.0	0.0	38501.6384	3970.9233	NaN	NaN	0.0935	0.1416	0.4819	0.0326	0.0579	0.2522	0.0339
0.0	0.0	0.0	35980.6384	3162.9233	NaN	NaN	0.0808	0.1462	0.4906	0.0332	0.0539	0.2439	0.0322
0.0	0.0	0.0	33470.6384	3916.9233	NaN	NaN	0.1048	0.1442	0.4863	0.0333	0.0553	0.2479	0.0331
0.0	0.0	0.0	43711.6384	5852.9233	NaN	NaN	0.1181	0.1394	0.4893	0.0325	0.0558	0.2491	0.0339
0.0	0.0	0.0	38900.6384	3695.9233	NaN	NaN	0.0868	0.1369	0.4929	0.0322	0.0557	0.2477	0.0346
0.0	0.0	0.0	37174.6384	3953.9233	NaN	NaN	0.0961	0.1326	0.4951	0.0321	0.0561	0.2488	0.0353
0.0	0.0	0.0	36553.6384	6568.9233	NaN	NaN	0.1523	0.1304	0.5002	0.0319	0.0562	0.2454	0.0358
0.0	0.0	0.0	37238.6384	7392.9233	NaN	NaN	0.1656	0.1289	0.5004	0.0321	0.0563	0.2462	0.0362
0.0	0.0	0.0	41006.6384	5277.9233	NaN	NaN	0.114	0.1306	0.5049	0.0325	0.0561	0.2398	0.0361
0.0	0.0	0.0	40008.6384	6702.9233	NaN	NaN	0.1435	0.1304	0.5057	0.0328	0.0559	0.239	0.0362
0.0	0.0	0.0	42262.6384	6369.9233	NaN	NaN	0.131	0.1298	0.5189	0.033	0.0553	0.2268	0.0361
0.0	0.0	0.0	42550.6384	6447.9233	NaN	NaN	0.1316	0.1292	0.5189	0.0337	0.0552	0.2272	0.0357
0.0	0.0	0.0	35135.6384	5659.9233	NaN	NaN	0.1387	0.1274	0.5291	0.0336	0.0551	0.2193	0.0354
0.0	0.0	0.0	40233.6384	5390.9233	NaN	NaN	0.1182	0.1259	0.5296	0.0342	0.0553	0.2198	0.0351
0.0	0.0	0.0	34449.6384	7597.9233	NaN	NaN	0.1807	0.1245	0.5372	0.0345	0.0554	0.2135	0.0348
0.0	0.0	0.0	34658.6384	2974.9233	NaN	NaN	0.079	0.123	0.547	0.0349	0.0541	0.2068	0.0341
0.0	0.0	0.0	39226.6384	5829.9233	NaN	NaN	0.1294	0.1215	0.5539	0.0351	0.0541	0.2017	0.0337
0.0	0.0	0.0	36612.6384	7256.9233	NaN	NaN	0.1654	0.12	0.5634	0.0357	0.0531	0.1951	0.0328
0.0	0.0	0.0	38912.6384	6064.9233	NaN	NaN	0.1348	0.1192	0.5665	0.0355	0.053	0.1929	0.0329
0.0	0.0	0.0	41153.6384	7375.9233	NaN	NaN	0.152	0.1201	0.5602	0.0355	0.0539	0.1973	0.033
0.0	0.0	0.0	34813.6384	5441.9233	NaN	NaN	0.1352	0.1214	0.5568	0.0355	0.0537	0.1997	0.033
0.0	0.0	0.0	35678.6384	6867.9233	NaN	NaN	0.1614	0.1219	0.5551	0.0357	0.0533	0.2011	0.0329
0.0	0.0	0.0	35259.6384	4899.9233	NaN	NaN	0.122	0.1226	0.5502	0.0359	0.0531	0.2051	0.0331
0.0	0.0	0.0	36244.6384	6726.9233	NaN	NaN	0.1565	0.1235	0.5477	0.0359	0.053	0.2066	0.0333
0.0	0.0	0.0	33916.6384	8048.9233	NaN	NaN	0.1918	0.1259	0.5406	0.0361	0.053	0.211	0.0334
0.0	0.0	0.0	38940.6384	3082.9233	NaN	NaN	0.0734	0.1255	0.5413	0.0356	0.0527	0.211	0.034
0.0	0.0	0.0	42335.6384	5182.9233	NaN	NaN	0.1091	0.1258	0.538	0.0357	0.0528	0.2135	0.0342
0.0	0.0	0.0	36174.6384	3906.9233	NaN	NaN	0.0975	0.1249	0.5408	0.0356	0.0528	0.2115	0.0344
0.0	0.0	0.0	39526.6384	3513.9233	NaN	NaN	0.0816	0.1239	0.5435	0.0354	0.0525	0.2101	0.0346
0.0	0.0	0.0	38900.6384	4492.9233	NaN	NaN	0.1035	0.123	0.5417	0.0353	0.053	0.2121	0.0348
0.0	0.0	0.0	34181.6384	7327.9233	NaN	NaN	0.1765	0.1227	0.5393	0.0353	0.0536	0.2142	0.0349
0.0	0.0	0.0	36437.6384	6758.9233	NaN	NaN	0.1565	0.1226	0.5387	0.0353	0.0539	0.2146	0.0349
0.0	0.0	0.0	40248.6384	5664.9233	NaN	NaN	0.1234	0.122	0.533	0.0353	0.0547	0.2196	0.0354
0.0	0.0	0.0	31921.6384	6130.9233	NaN	NaN	0.1611	0.1229	0.5346	0.0352	0.0545	0.2172	0.0356
0.0	0.0	0.0	32173.6384	6025.9233	NaN	NaN	0.1577	0.123	0.5313	0.0352	0.0548	0.2197	0.036
0.0	0.0	0.0	33394.6384	5928.9233	NaN	NaN	0.1508	0.1234	0.5329	0.0349	0.0546	0.2179	0.0363
0.0	0.0	0.0	33733.6384	2978.9233	NaN	NaN	0.0811	0.1238	0.5303	0.0349	0.055	0.2195	0.0365
0.0	0.0	0.0	34577.6384	4359.9233	NaN	NaN	0.112	0.1243	0.5304	0.0348	0.0548	0.2192	0.0365
0.0	0.0	0.0	33631.6384	-814.0767	NaN	NaN	-0.0248	0.1232	0.5318	0.0345	0.0546	0.2194	0.0366
0.0	0.0	0.0	36024.6384	3607.9233	NaN	NaN	0.091	0.1217	0.5267	0.0347	0.0547	0.2252	0.037
0.0	0.0	0.0	31133.6384	2603.9233	NaN	NaN	0.0772	0.1209	0.5278	0.0344	0.0547	0.2254	0.0368
0.0	0.0	0.0	36418.6384	3658.9233	NaN	NaN	0.0913	0.119	0.5285	0.0341	0.0548	0.2269	0.0367
0.0	0.0	0.0	37894.6384	1315.9233	NaN	NaN	0.0336	0.1174	0.5351	0.0337	0.055	0.2225	0.0363
0.0	0.0	0.0	33696.6384	4880.9233	NaN	NaN	0.1265	0.1159	0.5407	0.0337	0.0553	0.2188	0.0355
0.0	0.0	0.0	33024.6384	4735.9233	NaN	NaN	0.1254	0.1155	0.5554	0.0337	0.055	0.206	0.0343
0.0	0.0	0.0	34317.6384	7415.9233	NaN	NaN	0.1777	0.1152	0.5617	0.034	0.0547	0.2009	0.0335
0.0	0.0	0.0	31700.6384	4682.9233	NaN	NaN	0.1287	0.1163	0.5727	0.0337	0.0545	0.1906	0.0323
0.0	0.0	0.0	29764.6384	3414.9233	NaN	NaN	0.1029	0.1186	0.5745	0.0338	0.0544	0.1874	0.0313
0.0	0.0	0.0	27428.6384	6431.9233	NaN	NaN	0.19	0.1191	0.581	0.0332	0.054	0.1819	0.0308
0.0	0.0	0.0	33974.6384	3996.9233	NaN	NaN	0.1053	0.1202	0.5833	0.0327	0.0534	0.1799	0.0305
0.0	0.0	0.0	36071.6384	2712.9233	NaN	NaN	0.0699	0.1215	0.5841	0.0318	0.053	0.1792	0.0305
0.0	0.0	0.0	31694.6384	4422.9233	NaN	NaN	0.1225	0.1227	0.5831	0.0314	0.0526	0.1797	0.0304
0.0	0.0	0.0	36339.6384	4503.9233	NaN	NaN	0.1103	0.1214	0.5888	0.0311	0.052	0.1763	0.0304
0.0	0.0	0.0	33141.6384	5281.9233	NaN	NaN	0.1375	0.1205	0.5914	0.0308	0.0517	0.1752	0.0304
0.0	0.0	0.0	31601.6384	5996.9233	NaN	NaN	0.1595	0.1197	0.5937	0.0306	0.0514	0.1744	0.0303
0.0	0.0	0.0	35030.6384	5299.9233	NaN	NaN	0.1314	0.1183	0.5982	0.0304	0.0509	0.1721	0.0302
0.0	0.0	0.0	32264.6384	6241.9233	NaN	NaN	0.1621	0.1171	0.6011	0.0302	0.0507	0.171	0.0299
0.0	0.0	0.0	34984.6384	6283.9233	NaN	NaN	0.1523	0.1167	0.6027	0.0301	0.0506	0.1702	0.0297
0.0	0.0	0.0	32386.6384	3139.9233	NaN	NaN	0.0884	0.1168	0.6017	0.0299	0.0506	0.1715	0.0295
0.0	0.0	0.0	35678.6384	5213.9233	NaN	NaN	0.1275	0.1162	0.6008	0.0299	0.0507	0.1727	0.0297
0.0	0.0	0.0	33060.6384	5386.9233	NaN	NaN	0.1401	0.1162	0.5993	0.0299	0.0509	0.174	0.0297
0.0	0.0	0.0	31047.6384	3897.9233	NaN	NaN	0.1115	0.1165	0.5974	0.0299	0.0511	0.1753	0.0297
0.0	0.0	0.0	33801.6384	1724.9233	NaN	NaN	0.0486	0.1169	0.5968	0.0299	0.0511	0.1754	0.0299
0.0	0.0	0.0	32082.6384	5915.9233	NaN	NaN	0.1557	0.1173	0.5908	0.0302	0.0515	0.1801	0.0302
0.0	0.0	0.0	31772.6384	5466.9233	NaN	NaN	0.1468	0.117	0.5943	0.0301	0.0514	0.1771	0.03
0.0	0.0	0.0	35491.6384	6334.9233	NaN	NaN	0.1515	0.1177	0.5887	0.0303	0.0517	0.1814	0.0302
0.0	0.0	0.0	35341.6384	4714.9233	NaN	NaN	0.1177	0.1182	0.5879	0.0305	0.0517	0.1816	0.0301
0.0	0.0	0.0	36672.6384	4231.9233	NaN	NaN	0.1035	0.1187	0.5868	0.0304	0.0517	0.1823	0.03
0.0	0.0	0.0	32560.6384	5344.9233	NaN	NaN	0.141	0.1188	0.5815	0.0307	0.0523	0.1866	0.0301
0.0	0.0	0.0	39468.6384	4443.9233	NaN	NaN	0.1012	0.1188	0.5827	0.0308	0.0521	0.1855	0.03
0.0	0.0	0.0	33073.6384	3281.9233	NaN	NaN	0.0903	0.1193	0.5783	0.0313	0.0524	0.1887	0.0299
0.0	0.0	0.0	34563.6384	3759.9233	NaN	NaN	0.0981	0.1189	0.5821	0.0316	0.0519	0.1856	0.0298
0.0	0.0	0.0	29334.6384	5021.9233	NaN	NaN	0.1462	0.1183	0.5796	0.0321	0.0521	0.1878	0.0299
0.0	0.0	0.0	31781.6384	4254.9233	NaN	NaN	0.1181	0.1171	0.5865	0.0322	0.0514	0.183	0.0298
0.0	0.0	0.0	32682.6384	6133.9233	NaN	NaN	0.158	0.1167	0.5847	0.0327	0.0515	0.1847	0.0297
0.0	0.0	0.0	35302.6384	4098.9233	NaN	NaN	0.104	0.1154	0.5899	0.0328	0.051	0.1813	0.0297
0.0	0.0	0.0	31464.6384	4942.9233	NaN	NaN	0.1358	0.116	0.5903	0.0328	0.0506	0.1806	0.0297
0.0	0.0	0.0	34515.6384	6407.9233	NaN	NaN	0.1566	0.116	0.5889	0.033	0.0505	0.182	0.0296
0.0	0.0	0.0	30777.6384	5083.9233	NaN	NaN	0.1418	0.1166	0.5903	0.0329	0.0502	0.1805	0.0296
0.0	0.0	0.0	35055.6384	6527.9233	NaN	NaN	0.157	0.1174	0.5929	0.0329	0.0493	0.1784	0.0291
0.0	0.0	0.0	34386.6384	3211.9233	NaN	NaN	0.0854	0.1179	0.5881	0.0329	0.0499	0.1815	0.0296
0.0	0.0	0.0	30125.6384	5754.9233	NaN	NaN	0.1604	0.1179	0.594	0.0326	0.0487	0.1776	0.0292
0.0	0.0	0.0	32063.6384	7113.9233	NaN	NaN	0.1816	0.1177	0.5913	0.0327	0.049	0.1798	0.0294
0.0	0.0	0.0	36997.6384	2819.9233	NaN	NaN	0.0708	0.1177	0.5946	0.0322	0.0485	0.1775	0.0294
0.0	0.0	0.0	27200.6384	7745.9233	NaN	NaN	0.2217	0.1184	0.5928	0.0323	0.0484	0.179	0.0292
0.0	0.0	0.0	34853.6384	3701.9233	NaN	NaN	0.096	0.1184	0.5959	0.032	0.0479	0.1764	0.0294
0.0	0.0	0.0	32367.6384	3346.9233	NaN	NaN	0.0937	0.1194	0.5948	0.0318	0.0475	0.1773	0.0292
0.0	0.0	0.0	34068.6384	5767.9233	NaN	NaN	0.1448	0.119	0.5961	0.0315	0.0472	0.1769	0.0292
0.0	0.0	0.0	35643.6384	3801.9233	NaN	NaN	0.0964	0.1204	0.5948	0.0311	0.047	0.1776	0.0291
0.0	0.0	0.0	35819.6384	5328.9233	NaN	NaN	0.1295	0.1186	0.5969	0.0313	0.047	0.1769	0.0293
0.0	0.0	0.0	37416.6384	4968.9233	NaN	NaN	0.1172	0.119	0.5996	0.031	0.0468	0.1744	0.0292
0.0	0.0	0.0	31011.6384	3277.9233	NaN	NaN	0.0956	0.1184	0.5975	0.0313	0.0469	0.1767	0.0292
0.0	0.0	0.0	33699.6384	2909.9233	NaN	NaN	0.0795	0.1169	0.6061	0.0312	0.0465	0.1699	0.0294
0.0	0.0	0.0	30906.6384	4394.9233	NaN	NaN	0.1245	0.1164	0.5993	0.0317	0.0474	0.1755	0.0298
0.0	0.0	0.0	34329.6384	8579.9233	NaN	NaN	0.2	0.1142	0.6111	0.0317	0.0468	0.1663	0.0299
0.0	0.0	0.0	32744.6384	3661.9233	NaN	NaN	0.1006	0.1161	0.6068	0.032	0.0468	0.1687	0.0297
0.0	0.0	0.0	31939.6384	4479.9233	NaN	NaN	0.123	0.1152	0.6148	0.032	0.0461	0.1622	0.0297
0.0	0.0	0.0	34367.6384	4571.9233	NaN	NaN	0.1174	0.115	0.6151	0.0324	0.046	0.1618	0.0297
0.0	0.0	0.0	31002.6384	6624.9233	NaN	NaN	0.1761	0.1127	0.6222	0.0324	0.046	0.1565	0.0301
0.0	0.0	0.0	34509.6384	5173.9233	NaN	NaN	0.1304	0.1126	0.6222	0.0328	0.0461	0.1564	0.03
0.0	0.0	0.0	29298.6384	5065.9233	NaN	NaN	0.1474	0.1103	0.6268	0.0329	0.0465	0.1531	0.0304
0.0	0.0	0.0	33388.6384	3138.9233	NaN	NaN	0.0859	0.1097	0.6362	0.0329	0.0453	0.1462	0.0298
0.0	0.0	0.0	32391.6384	3049.9233	NaN	NaN	0.0861	0.1087	0.6359	0.0333	0.0461	0.1457	0.0303
0.0	0.0	0.0	33143.6384	6240.9233	NaN	NaN	0.1585	0.1091	0.6385	0.0334	0.046	0.1432	0.0299
0.0	0.0	0.0	35746.6384	6580.9233	NaN	NaN	0.1555	0.1091	0.64	0.0337	0.0462	0.1411	0.0299
0.0	0.0	0.0	41202.6384	2070.9233	NaN	NaN	0.0479	0.1086	0.6428	0.034	0.0463	0.1383	0.0299
0.0	0.0	0.0	30066.6384	6172.9233	NaN	NaN	0.1703	0.1089	0.6416	0.0344	0.0471	0.1381	0.0299
0.0	0.0	0.0	34531.6384	3850.9233	NaN	NaN	0.1003	0.1076	0.6456	0.035	0.0472	0.1348	0.0298
0.0	0.0	0.0	31056.6384	4418.9233	NaN	NaN	0.1246	0.1083	0.6433	0.0352	0.0484	0.1346	0.03
0.0	0.0	0.0	33242.6384	1711.9233	NaN	NaN	0.049	0.1113	0.6406	0.0357	0.0487	0.1344	0.0293
0.0	0.0	0.0	31761.6384	2408.9233	NaN	NaN	0.0705	0.112	0.637	0.0362	0.0501	0.1352	0.0294
0.0	0.0	0.0	32450.6384	3833.9233	NaN	NaN	0.1057	0.1102	0.6425	0.0369	0.05	0.1313	0.0292
0.0	0.0	0.0	33822.6384	5346.9233	NaN	NaN	0.1365	0.1107	0.6413	0.037	0.051	0.1307	0.0293
0.0	0.0	0.0	32141.6384	4876.9233	NaN	NaN	0.1317	0.1098	0.6417	0.0376	0.0512	0.1307	0.029
0.0	0.0	0.0	32633.6384	2774.9233	NaN	NaN	0.0784	0.1084	0.6461	0.0375	0.0516	0.1274	0.029
0.0	0.0	0.0	36503.6384	4954.9233	NaN	NaN	0.1195	0.1068	0.6465	0.038	0.0516	0.128	0.029
0.0	0.0	0.0	31527.6384	5108.9233	NaN	NaN	0.1394	0.105	0.6493	0.0378	0.0521	0.1265	0.0292
0.0	0.0	0.0	30482.6384	6249.9233	NaN	NaN	0.1701	0.1068	0.6464	0.0377	0.0521	0.1283	0.0287
0.0	0.0	0.0	32381.6384	8427.9233	NaN	NaN	0.2065	0.1066	0.6429	0.0378	0.0531	0.1304	0.0293
0.0	0.0	0.0	33240.6384	5277.9233	NaN	NaN	0.137	0.1098	0.6398	0.0371	0.0529	0.1316	0.0287
0.0	0.0	0.0	31147.6384	5077.9233	NaN	NaN	0.1402	0.1143	0.6342	0.0368	0.0528	0.1338	0.0281
0.0	0.0	0.0	40164.6384	3226.9233	NaN	NaN	0.0744	0.1169	0.6281	0.0367	0.0531	0.1371	0.0281
0.0	0.0	0.0	34420.6384	3829.9233	NaN	NaN	0.1001	0.1189	0.6228	0.0365	0.054	0.1396	0.0281
0.0	0.0	0.0	36807.6384	7563.9233	NaN	NaN	0.1705	0.1201	0.6217	0.0366	0.054	0.1398	0.0278
0.0	0.0	0.0	32740.6384	3027.9233	NaN	NaN	0.0847	0.1213	0.6116	0.0366	0.0561	0.1459	0.0285
0.0	0.0	0.0	34823.6384	2830.9233	NaN	NaN	0.0752	0.1214	0.6174	0.0363	0.0553	0.1417	0.0279
0.0	0.0	0.0	31378.6384	3792.9233	NaN	NaN	0.1078	0.1225	0.6111	0.0363	0.0567	0.1453	0.028
0.0	0.0	0.0	35779.6384	2641.9233	NaN	NaN	0.0688	0.1215	0.6173	0.0362	0.0563	0.1411	0.0276
0.0	0.0	0.0	35659.6384	3838.9233	NaN	NaN	0.0972	0.1213	0.6181	0.0362	0.0563	0.1408	0.0273
0.0	0.0	0.0	33690.6384	5088.9233	NaN	NaN	0.1312	0.1199	0.6219	0.0359	0.0563	0.1388	0.0272
0.0	0.0	0.0	32963.6384	6625.9233	NaN	NaN	0.1674	0.1187	0.6228	0.036	0.0564	0.1389	0.0271
0.0	0.0	0.0	32282.6384	4848.9233	NaN	NaN	0.1306	0.1164	0.6306	0.0354	0.0561	0.1347	0.0268
0.0	0.0	0.0	35732.6384	3071.9233	NaN	NaN	0.0792	0.1166	0.632	0.0353	0.0555	0.1342	0.0264
0.0	0.0	0.0	35941.6384	1717.9233	NaN	NaN	0.0456	0.1155	0.6374	0.0351	0.055	0.1308	0.0262
0.0	0.0	0.0	31984.6384	7048.9233	NaN	NaN	0.1806	0.1144	0.6403	0.0351	0.0547	0.1296	0.026
0.0	0.0	0.0	34139.6384	4943.9233	NaN	NaN	0.1265	0.114	0.6445	0.0348	0.0542	0.1267	0.0258
0.0	0.0	0.0	36827.6384	4474.9233	NaN	NaN	0.1083	0.1141	0.6433	0.035	0.0543	0.1276	0.0257
0.0	0.0	0.0	33328.6384	6144.9233	NaN	NaN	0.1557	0.114	0.6448	0.0347	0.0542	0.1266	0.0257
0.0	0.0	0.0	37244.6384	4686.9233	NaN	NaN	0.1118	0.1151	0.6445	0.0344	0.0538	0.1267	0.0254
0.0	0.0	0.0	37635.6384	4217.9233	NaN	NaN	0.1008	0.1146	0.644	0.0347	0.0539	0.1272	0.0256
0.0	0.0	0.0	33730.6384	2104.9233	NaN	NaN	0.0587	0.1153	0.6483	0.0342	0.0529	0.124	0.0253
0.0	0.0	0.0	34046.6384	8213.9233	NaN	NaN	0.1944	0.1165	0.6418	0.0348	0.0533	0.1281	0.0254
0.0	0.0	0.0	36008.6384	5455.9233	NaN	NaN	0.1316	0.1158	0.6464	0.0345	0.053	0.1248	0.0255
0.0	0.0	0.0	30765.6384	3275.9233	NaN	NaN	0.0962	0.1181	0.642	0.0344	0.0528	0.1273	0.0253
0.0	0.0	0.0	41261.6384	3956.9233	NaN	NaN	0.0875	0.1172	0.6437	0.0347	0.0527	0.1262	0.0254
0.0	0.0	0.0	34256.6384	6027.9233	NaN	NaN	0.1496	0.1158	0.6424	0.0348	0.0536	0.1275	0.0259
0.0	0.0	0.0	30991.6384	2655.9233	NaN	NaN	0.0789	0.1153	0.6521	0.0345	0.0519	0.121	0.0253
0.0	0.0	0.0	34981.6384	2610.9233	NaN	NaN	0.0695	0.1157	0.6437	0.0349	0.0534	0.1264	0.0259
0.0	0.0	0.0	30752.6384	6613.9233	NaN	NaN	0.177	0.1137	0.6511	0.0346	0.0528	0.1218	0.0259
0.0	0.0	0.0	33506.6384	6849.9233	NaN	NaN	0.1697	0.1147	0.6478	0.0348	0.0534	0.1236	0.0257
0.0	0.0	0.0	34658.6384	6636.9233	NaN	NaN	0.1607	0.1135	0.648	0.0347	0.0541	0.1238	0.026
0.0	0.0	0.0	35842.6384	3428.9233	NaN	NaN	0.0873	0.1127	0.651	0.0348	0.0535	0.1222	0.0258
0.0	0.0	0.0	32299.6384	3718.9233	NaN	NaN	0.1033	0.1126	0.655	0.0346	0.0533	0.1189	0.0256
0.0	0.0	0.0	29880.6384	5622.9233	NaN	NaN	0.1584	0.1111	0.652	0.035	0.0544	0.1215	0.026
0.0	0.0	0.0	31955.6384	4328.9233	NaN	NaN	0.1193	0.1096	0.6582	0.0345	0.0544	0.1172	0.0261
0.0	0.0	0.0	36666.6384	1659.9233	NaN	NaN	0.0433	0.11	0.6549	0.0346	0.0551	0.1193	0.0261
0.0	0.0	0.0	35267.6384	6431.9233	NaN	NaN	0.1542	0.1076	0.6576	0.0343	0.0562	0.1176	0.0267
0.0	0.0	0.0	31090.6384	1653.9233	NaN	NaN	0.0505	0.1067	0.664	0.0338	0.0555	0.1137	0.0263
0.0	0.0	0.0	31484.6384	3536.9233	NaN	NaN	0.101	0.1057	0.6663	0.0334	0.0561	0.112	0.0265
0.0	0.0	0.0	33115.6384	3113.9233	NaN	NaN	0.0859	0.1059	0.67	0.0326	0.0563	0.1089	0.0264
0.0	0.0	0.0	29255.6384	3832.9233	NaN	NaN	0.1158	0.1059	0.6701	0.0323	0.057	0.1083	0.0265
0.0	0.0	0.0	37203.6384	2209.9233	NaN	NaN	0.0561	0.1047	0.6799	0.0315	0.056	0.1019	0.026
0.0	0.0	0.0	31484.6384	5893.9233	NaN	NaN	0.1577	0.1037	0.6747	0.0312	0.0585	0.1054	0.0266
0.0	0.0	0.0	35802.6384	4057.9233	NaN	NaN	0.1018	0.0993	0.6931	0.0303	0.0562	0.0953	0.0259
0.0	0.0	0.0	28728.6384	3420.9233	NaN	NaN	0.1064	0.1001	0.6883	0.0299	0.0578	0.0978	0.0261
0.0	0.0	0.0	34834.6384	4655.9233	NaN	NaN	0.1179	0.0972	0.6989	0.0293	0.0565	0.0924	0.0257
0.0	0.0	0.0	31844.6384	4310.9233	NaN	NaN	0.1192	0.097	0.6985	0.0289	0.0572	0.0925	0.0258
0.0	0.0	0.0	31392.6384	5940.9233	NaN	NaN	0.1591	0.0968	0.7073	0.0281	0.0551	0.0875	0.0252
0.0	0.0	0.0	37919.6384	2514.9233	NaN	NaN	0.0622	0.0979	0.7047	0.0283	0.0553	0.0886	0.0251
0.0	0.0	0.0	27421.6384	7826.9233	NaN	NaN	0.222	0.0967	0.7105	0.0276	0.0545	0.0857	0.025
0.0	0.0	0.0	31051.6384	5736.9233	NaN	NaN	0.1559	0.0986	0.713	0.0277	0.0525	0.0838	0.0243
0.0	0.0	0.0	35509.6384	4118.9233	NaN	NaN	0.1039	0.0976	0.7122	0.0277	0.0533	0.0846	0.0246
0.0	0.0	0.0	32467.6384	2127.9233	NaN	NaN	0.0615	0.0985	0.7171	0.0275	0.0514	0.0814	0.0241
0.0	0.0	0.0	35721.6384	1815.9233	NaN	NaN	0.0484	0.0983	0.7163	0.0277	0.0516	0.0821	0.024
0.0	0.0	0.0	36354.6384	2774.9233	NaN	NaN	0.0709	0.0945	0.7218	0.0276	0.0514	0.0808	0.0239
0.0	0.0	0.0	32134.6384	3401.9233	NaN	NaN	0.0957	0.0936	0.7246	0.0274	0.0513	0.0794	0.0238
0.0	0.0	0.0	37531.6384	3277.9233	NaN	NaN	0.0803	0.0936	0.7263	0.0274	0.0506	0.0785	0.0236
0.0	0.0	0.0	34995.6384	2274.9233	NaN	NaN	0.061	0.0931	0.7259	0.0274	0.0511	0.0787	0.0239
0.0	0.0	0.0	32308.6384	5657.9233	NaN	NaN	0.149	0.0944	0.7288	0.0273	0.0497	0.0761	0.0236
0.0	0.0	0.0	36631.6384	3611.9233	NaN	NaN	0.0898	0.0949	0.7244	0.0277	0.0507	0.0786	0.0238
0.0	0.0	0.0	38963.6384	4631.9233	NaN	NaN	0.1062	0.0934	0.7276	0.0275	0.0506	0.0771	0.0238
0.0	0.0	0.0	32661.6384	3783.9233	NaN	NaN	0.1038	0.0959	0.7239	0.0277	0.0505	0.0782	0.0237
0.0	0.0	0.0	34206.6384	4487.9233	NaN	NaN	0.116	0.0952	0.7255	0.0278	0.0505	0.0773	0.0238
0.0	0.0	0.0	33674.6384	-346.0767	NaN	NaN	-0.0104	0.0957	0.726	0.0278	0.0502	0.0768	0.0235
0.0	0.0	0.0	34080.6384	5585.9233	NaN	NaN	0.1408	0.0938	0.7286	0.0278	0.0505	0.076	0.0233
0.0	0.0	0.0	34956.6384	1791.9233	NaN	NaN	0.0488	0.0934	0.7299	0.0276	0.0504	0.0758	0.0229
0.0	0.0	0.0	31665.6384	6528.9233	NaN	NaN	0.1709	0.0911	0.7334	0.0274	0.0505	0.0751	0.0225
0.0	0.0	0.0	35043.6384	4189.9233	NaN	NaN	0.1068	0.0888	0.7373	0.0273	0.0503	0.0739	0.0224
0.0	0.0	0.0	34251.6384	1285.9233	NaN	NaN	0.0362	0.0872	0.7419	0.0269	0.0498	0.0721	0.0222
0.0	0.0	0.0	33556.6384	4012.9233	NaN	NaN	0.1068	0.0865	0.7452	0.0267	0.0491	0.0705	0.022
0.0	0.0	0.0	29886.6384	2971.9233	NaN	NaN	0.0904	0.0858	0.7454	0.0264	0.0494	0.0711	0.0219
0.0	0.0	0.0	29451.6384	5714.9233	NaN	NaN	0.1625	0.0834	0.7529	0.0259	0.048	0.0683	0.0216
0.0	0.0	0.0	35382.6384	6691.9233	NaN	NaN	0.159	0.0835	0.753	0.0256	0.048	0.0684	0.0215
0.0	0.0	0.0	36551.6384	4046.9233	NaN	NaN	0.0997	0.0825	0.7573	0.025	0.0471	0.0668	0.0213
0.0	0.0	0.0	28000.6384	7449.9233	NaN	NaN	0.2101	0.0829	0.7581	0.0246	0.0467	0.0666	0.021
0.0	0.0	0.0	34235.6384	5680.9233	NaN	NaN	0.1423	0.0824	0.7587	0.0242	0.0468	0.0672	0.0208
0.0	0.0	0.0	35655.6384	7172.9233	NaN	NaN	0.1675	0.082	0.7607	0.0236	0.0466	0.0663	0.0208
0.0	0.0	0.0	33035.6384	3265.9233	NaN	NaN	0.09	0.0847	0.7607	0.0234	0.0452	0.0656	0.0204
0.0	0.0	0.0	35677.6384	2672.9233	NaN	NaN	0.0697	0.086	0.7596	0.0232	0.045	0.066	0.0201
0.0	0.0	0.0	30851.6384	4675.9233	NaN	NaN	0.1316	0.085	0.7644	0.0228	0.044	0.0641	0.0197
0.0	0.0	0.0	33942.6384	6136.9233	NaN	NaN	0.1531	0.085	0.766	0.0226	0.0435	0.0637	0.0192
0.0	0.0	0.0	37358.6384	5684.9233	NaN	NaN	0.1321	0.0844	0.7667	0.0223	0.0436	0.064	0.0189
0.0	0.0	0.0	35170.6384	3843.9233	NaN	NaN	0.0985	0.0831	0.7705	0.022	0.0432	0.0625	0.0186
0.0	0.0	0.0	31961.6384	4704.9233	NaN	NaN	0.1283	0.0825	0.7734	0.0219	0.0425	0.0615	0.0182
0.0	0.0	0.0	32952.6384	3851.9233	NaN	NaN	0.1047	0.0816	0.7749	0.0216	0.0427	0.0612	0.0179
0.0	0.0	0.0	29558.6384	4144.9233	NaN	NaN	0.123	0.082	0.7752	0.0215	0.0427	0.0609	0.0177
0.0	0.0	0.0	29481.6384	904.9233	NaN	NaN	0.0298	0.0834	0.7739	0.0215	0.0424	0.0615	0.0173
0.0	0.0	0.0	36052.6384	4894.9233	NaN	NaN	0.1195	0.083	0.7741	0.0214	0.0427	0.0616	0.0172
0.0	0.0	0.0	34566.6384	1635.9233	NaN	NaN	0.0452	0.0841	0.7746	0.0212	0.0423	0.0609	0.0169
0.0	0.0	0.0	29938.6384	4892.9233	NaN	NaN	0.1405	0.0853	0.7725	0.0213	0.0422	0.0621	0.0166
0.0	0.0	0.0	34434.6384	6735.9233	NaN	NaN	0.1636	0.0839	0.7725	0.0213	0.043	0.0627	0.0167
0.0	0.0	0.0	31697.6384	4247.9233	NaN	NaN	0.1182	0.085	0.7718	0.0212	0.0429	0.0625	0.0166
0.0	0.0	0.0	31184.6384	3156.9233	NaN	NaN	0.0919	0.0871	0.7698	0.0213	0.0425	0.0628	0.0164
0.0	0.0	0.0	34584.6384	2542.9233	NaN	NaN	0.0685	0.0873	0.7671	0.0215	0.0432	0.0643	0.0167
0.0	0.0	0.0	30482.6384	5971.9233	NaN	NaN	0.1638	0.0882	0.7682	0.0215	0.0424	0.0632	0.0164
0.0	0.0	0.0	32845.6384	5165.9233	NaN	NaN	0.1359	0.0896	0.7666	0.0217	0.0421	0.0636	0.0164
0.0	0.0	0.0	36717.6384	4794.9233	NaN	NaN	0.1155	0.0896	0.7652	0.0218	0.0425	0.0644	0.0165
0.0	0.0	0.0	32761.6384	3499.9233	NaN	NaN	0.0965	0.0902	0.7676	0.0218	0.0413	0.0628	0.0163
0.0	0.0	0.0	31752.6384	3546.9233	NaN	NaN	0.1005	0.0894	0.7687	0.0219	0.0411	0.0625	0.0163
0.0	0.0	0.0	32468.6384	5696.9233	NaN	NaN	0.1493	0.0868	0.7732	0.0218	0.0408	0.0612	0.0163
0.0	0.0	0.0	33338.6384	1948.9233	NaN	NaN	0.0552	0.0869	0.7738	0.0217	0.0404	0.0608	0.0162
0.0	0.0	0.0	29176.6384	6256.9233	NaN	NaN	0.1766	0.0859	0.7747	0.0218	0.0405	0.0608	0.0163
0.0	0.0	0.0	29038.6384	4862.9233	NaN	NaN	0.1434	0.0839	0.7787	0.0215	0.0401	0.0595	0.0163
0.0	0.0	0.0	29979.6384	5793.9233	NaN	NaN	0.162	0.0847	0.7791	0.0214	0.0398	0.0589	0.0161
0.0	0.0	0.0	32322.6384	5625.9233	NaN	NaN	0.1483	0.086	0.7769	0.0213	0.0401	0.0595	0.0162
0.0	0.0	0.0	28299.6384	3898.9233	NaN	NaN	0.1211	0.0893	0.7734	0.0213	0.0398	0.0601	0.016
0.0	0.0	0.0	33323.6384	3961.9233	NaN	NaN	0.1063	0.09	0.7744	0.0213	0.0392	0.0596	0.0157
0.0	0.0	0.0	36753.6384	5040.9233	NaN	NaN	0.1206	0.0901	0.7733	0.0213	0.0394	0.0603	0.0156
0.0	0.0	0.0	32233.6384	2651.9233	NaN	NaN	0.076	0.0932	0.7711	0.0212	0.0387	0.0605	0.0152
0.0	0.0	0.0	33614.6384	3239.9233	NaN	NaN	0.0879	0.0936	0.77	0.0214	0.0386	0.0615	0.015
0.0	0.0	0.0	34656.6384	2129.9233	NaN	NaN	0.0579	0.0924	0.7714	0.0214	0.0384	0.0616	0.0148
0.0	0.0	0.0	34662.6384	3950.9233	NaN	NaN	0.1023	0.0931	0.7717	0.0213	0.0378	0.0615	0.0145
0.0	0.0	0.0	32767.6384	3531.9233	NaN	NaN	0.0973	0.0931	0.77	0.0214	0.0381	0.0629	0.0144
0.0	0.0	0.0	31053.6384	4875.9233	NaN	NaN	0.1357	0.093	0.7702	0.0214	0.038	0.0631	0.0143
0.0	0.0	0.0	30323.6384	4377.9233	NaN	NaN	0.1262	0.0959	0.765	0.0216	0.0383	0.0648	0.0144
0.0	0.0	0.0	32857.6384	4359.9233	NaN	NaN	0.1171	0.0981	0.7608	0.0217	0.0387	0.0662	0.0144
0.0	0.0	0.0	34851.6384	4625.9233	NaN	NaN	0.1172	0.1008	0.7555	0.0219	0.0392	0.0681	0.0145
0.0	0.0	0.0	31171.6384	5962.9233	NaN	NaN	0.1606	0.1047	0.7479	0.0222	0.0397	0.0708	0.0147
0.0	0.0	0.0	34933.6384	5419.9233	NaN	NaN	0.1343	0.1082	0.7403	0.0225	0.0403	0.0738	0.0148
0.0	0.0	0.0	33022.6384	3487.9233	NaN	NaN	0.0955	0.1119	0.7319	0.0228	0.0411	0.0772	0.0151
0.0	0.0	0.0	36255.6384	1908.9233	NaN	NaN	0.05	0.1151	0.7243	0.023	0.0417	0.0808	0.0152
0.0	0.0	0.0	33894.6384	5905.9233	NaN	NaN	0.1484	0.1147	0.7206	0.023	0.0427	0.0837	0.0154
0.0	0.0	0.0	31007.6384	2523.9233	NaN	NaN	0.0753	0.1169	0.7152	0.023	0.0431	0.0864	0.0155
0.0	0.0	0.0	30421.6384	5992.9233	NaN	NaN	0.1646	0.1175	0.7091	0.0231	0.0441	0.0903	0.0158
0.0	0.0	0.0	33743.6384	3421.9233	NaN	NaN	0.0921	0.1186	0.7042	0.0232	0.0447	0.0934	0.0159
0.0	0.0	0.0	32125.6384	3737.9233	NaN	NaN	0.1042	0.1202	0.6984	0.0232	0.0455	0.0964	0.0163
0.0	0.0	0.0	34372.6384	1461.9233	NaN	NaN	0.0408	0.1228	0.6922	0.0233	0.0457	0.0997	0.0164
0.0	0.0	0.0	31971.6384	4654.9233	NaN	NaN	0.1271	0.1218	0.6878	0.0234	0.047	0.1032	0.0169
0.0	0.0	0.0	35637.6384	4835.9233	NaN	NaN	0.1195	0.1226	0.6864	0.0234	0.0469	0.1037	0.0169
0.0	0.0	0.0	31928.6384	2658.9233	NaN	NaN	0.0769	0.1238	0.6796	0.0235	0.0481	0.1076	0.0174
0.0	0.0	0.0	36075.6384	2767.9233	NaN	NaN	0.0713	0.1246	0.6785	0.0234	0.048	0.1081	0.0174
0.0	0.0	0.0	28696.6384	2692.9233	NaN	NaN	0.0858	0.1237	0.6766	0.0235	0.0489	0.1095	0.0177
0.0	0.0	0.0	31605.6384	5147.9233	NaN	NaN	0.1401	0.1246	0.6766	0.0233	0.0485	0.1094	0.0176
0.0	0.0	0.0	34389.6384	3440.9233	NaN	NaN	0.091	0.1229	0.6751	0.0235	0.0495	0.111	0.018
0.0	0.0	0.0	32402.6384	5312.9233	NaN	NaN	0.1409	0.1238	0.675	0.0233	0.0494	0.1106	0.0179
0.0	0.0	0.0	29554.6384	4915.9233	NaN	NaN	0.1426	0.1249	0.6725	0.0233	0.0494	0.1118	0.018
0.0	0.0	0.0	34987.6384	5044.9233	NaN	NaN	0.126	0.123	0.676	0.0233	0.0494	0.1103	0.018
0.0	0.0	0.0	29927.6384	4144.9233	NaN	NaN	0.1216	0.1243	0.6756	0.0233	0.0491	0.1097	0.018
0.0	0.0	0.0	35090.6384	9141.9233	NaN	NaN	0.2067	0.1242	0.6751	0.0232	0.0495	0.1098	0.0181
0.0	0.0	0.0	32903.6384	3822.9233	NaN	NaN	0.1041	0.1255	0.674	0.0233	0.0493	0.1097	0.0181
0.0	0.0	0.0	34711.6384	4101.9233	NaN	NaN	0.1057	0.1272	0.6724	0.0231	0.0492	0.11	0.018
0.0	0.0	0.0	35409.6384	6797.9233	NaN	NaN	0.1611	0.126	0.6718	0.0233	0.0498	0.1108	0.0182
0.0	0.0	0.0	33947.6384	4045.9233	NaN	NaN	0.1065	0.1263	0.6723	0.0231	0.0498	0.1103	0.0182
0.0	0.0	0.0	30167.6384	3059.9233	NaN	NaN	0.0921	0.1281	0.6678	0.0232	0.05	0.1126	0.0183
0.0	0.0	0.0	31641.6384	2582.9233	NaN	NaN	0.0755	0.1267	0.6655	0.0233	0.051	0.1149	0.0186
0.0	0.0	0.0	29228.6384	4393.9233	NaN	NaN	0.1307	0.1272	0.6644	0.0233	0.0509	0.1155	0.0187
0.0	0.0	0.0	33568.6384	1128.9233	NaN	NaN	0.0325	0.1299	0.6582	0.0232	0.0512	0.1188	0.0187
0.0	0.0	0.0	33681.6384	4237.9233	NaN	NaN	0.1118	0.1291	0.6549	0.0233	0.0522	0.1214	0.019
0.0	0.0	0.0	32635.6384	3778.9233	NaN	NaN	0.1038	0.1299	0.6536	0.0232	0.052	0.1222	0.0191
0.0	0.0	0.0	33208.6384	6169.9233	NaN	NaN	0.1567	0.1292	0.6507	0.0232	0.0528	0.1247	0.0194
0.0	0.0	0.0	35833.6384	5676.9233	NaN	NaN	0.1368	0.1286	0.6495	0.0232	0.0535	0.1255	0.0196
0.0	0.0	0.0	29386.6384	4691.9233	NaN	NaN	0.1377	0.1306	0.6451	0.0234	0.0536	0.1274	0.0199
0.0	0.0	0.0	29589.6384	2439.9233	NaN	NaN	0.0762	0.1321	0.641	0.0236	0.0534	0.1299	0.0201
0.0	0.0	0.0	33978.6384	7540.9233	NaN	NaN	0.1816	0.131	0.6398	0.024	0.054	0.1308	0.0204
0.0	0.0	0.0	30030.6384	3396.9233	NaN	NaN	0.1016	0.1358	0.6346	0.024	0.0531	0.1321	0.0203
0.0	0.0	0.0	30478.6384	2243.9233	NaN	NaN	0.0686	0.1387	0.6294	0.0243	0.0527	0.1346	0.0204
0.0	0.0	0.0	33903.6384	3806.9233	NaN	NaN	0.101	0.1374	0.6296	0.0245	0.053	0.1351	0.0205
0.0	0.0	0.0	34517.6384	4263.9233	NaN	NaN	0.1099	0.1378	0.6302	0.0245	0.0525	0.1347	0.0203
0.0	0.0	0.0	36678.6384	5597.9233	NaN	NaN	0.1324	0.1377	0.6287	0.0245	0.053	0.1357	0.0205
0.0	0.0	0.0	29986.6384	3405.9233	NaN	NaN	0.102	0.1366	0.6286	0.0246	0.0536	0.136	0.0206
0.0	0.0	0.0	32270.6384	2717.9233	NaN	NaN	0.0777	0.1387	0.6272	0.0244	0.0528	0.1365	0.0203
0.0	0.0	0.0	30803.6384	7654.9233	NaN	NaN	0.199	0.1369	0.6263	0.0245	0.0543	0.1373	0.0207
0.0	0.0	0.0	32748.6384	3120.9233	NaN	NaN	0.087	0.1392	0.6242	0.0243	0.0541	0.1378	0.0204
0.0	0.0	0.0	28382.6384	4068.9233	NaN	NaN	0.1254	0.1437	0.615	0.0241	0.055	0.1414	0.0207
0.0	0.0	0.0	35372.6384	1387.9233	NaN	NaN	0.0378	0.1459	0.6102	0.024	0.0556	0.1435	0.0208
0.0	0.0	0.0	31163.6384	1572.9233	NaN	NaN	0.048	0.1494	0.6031	0.024	0.0564	0.146	0.021
0.0	0.0	0.0	34076.6384	1388.9233	NaN	NaN	0.0392	0.153	0.5966	0.0238	0.057	0.1485	0.0211
0.0	0.0	0.0	30987.6384	579.9233	NaN	NaN	0.0184	0.152	0.5928	0.0239	0.059	0.1505	0.0219
0.0	0.0	0.0	24305.6384	4990.9233	NaN	NaN	0.1704	0.1532	0.589	0.0235	0.0599	0.1523	0.022
0.0	0.0	0.0	31667.6384	4457.9233	NaN	NaN	0.1234	0.1503	0.5865	0.0236	0.0617	0.1552	0.0227
0.0	0.0	0.0	34350.6384	7287.9233	NaN	NaN	0.175	0.1503	0.5857	0.0234	0.0631	0.1548	0.0228
0.0	0.0	0.0	33955.6384	3298.9233	NaN	NaN	0.0886	0.1538	0.5794	0.0235	0.0629	0.1576	0.0228
0.0	0.0	0.0	36733.6384	8754.9233	NaN	NaN	0.1925	0.1535	0.5782	0.0237	0.0641	0.1574	0.0231
0.0	0.0	0.0	26018.6384	5619.9233	NaN	NaN	0.1776	0.158	0.5729	0.0237	0.0642	0.1578	0.0234
0.0	0.0	0.0	39351.6384	5476.9233	NaN	NaN	0.1222	0.16	0.5667	0.0239	0.0642	0.1617	0.0235
0.0	0.0	0.0	35958.6384	3971.9233	NaN	NaN	0.0995	0.1594	0.5634	0.024	0.0662	0.1627	0.0243
0.0	0.0	0.0	31879.6384	4178.9233	NaN	NaN	0.1159	0.1627	0.5589	0.0241	0.0653	0.1649	0.0242
0.0	0.0	0.0	32200.6384	4418.9233	NaN	NaN	0.1207	0.1612	0.555	0.0243	0.0661	0.1686	0.0246
0.0	0.0	0.0	33447.6384	3046.9233	NaN	NaN	0.0835	0.1592	0.5544	0.0241	0.0673	0.1701	0.0249
0.0	0.0	0.0	38070.6384	6037.9233	NaN	NaN	0.1369	0.1586	0.5511	0.0243	0.0676	0.1732	0.0252
0.0	0.0	0.0	29918.6384	7140.9233	NaN	NaN	0.1927	0.1588	0.549	0.0242	0.0687	0.1738	0.0255
0.0	0.0	0.0	38442.6384	3908.9233	NaN	NaN	0.0923	0.1592	0.5455	0.0244	0.0677	0.1778	0.0254
0.0	0.0	0.0	36613.6384	5271.9233	NaN	NaN	0.1259	0.1562	0.5472	0.0245	0.0693	0.1771	0.0257
0.0	0.0	0.0	33456.6384	7239.9233	NaN	NaN	0.1779	0.1572	0.5451	0.0244	0.0687	0.179	0.0257
0.0	0.0	0.0	36950.6384	3017.9233	NaN	NaN	0.0755	0.1562	0.5455	0.0246	0.0689	0.179	0.0259
0.0	0.0	0.0	35069.6384	1013.9233	NaN	NaN	0.0281	0.1553	0.5458	0.0245	0.0689	0.1797	0.0258
0.0	0.0	0.0	36131.6384	5747.9233	NaN	NaN	0.1372	0.1538	0.5459	0.0246	0.0693	0.1805	0.0259
0.0	0.0	0.0	37204.6384	3963.9233	NaN	NaN	0.0963	0.1534	0.5483	0.0245	0.0694	0.1785	0.0259
0.0	0.0	0.0	33234.6384	4476.9233	NaN	NaN	0.1187	0.1546	0.5461	0.0245	0.069	0.1799	0.026
0.0	0.0	0.0	36045.6384	4379.9233	NaN	NaN	0.1083	0.1536	0.5461	0.0246	0.0693	0.1802	0.0261
0.0	0.0	0.0	29818.6384	3383.9233	NaN	NaN	0.1019	0.1549	0.5483	0.0245	0.0689	0.1774	0.026
0.0	0.0	0.0	29797.6384	4246.9233	NaN	NaN	0.1247	0.157	0.5442	0.0245	0.0682	0.1799	0.0262
0.0	0.0	0.0	33257.6384	4413.9233	NaN	NaN	0.1172	0.1558	0.5467	0.0247	0.0686	0.1779	0.0263
0.0	0.0	0.0	33189.6384	5296.9233	NaN	NaN	0.1376	0.1585	0.5464	0.0246	0.0673	0.1769	0.0262
0.0	0.0	0.0	35959.6384	6576.9233	NaN	NaN	0.1546	0.1601	0.5455	0.0248	0.0667	0.1766	0.0263
0.0	0.0	0.0	35447.6384	2970.9233	NaN	NaN	0.0773	0.1616	0.5453	0.0248	0.0664	0.1754	0.0265
0.0	0.0	0.0	33585.6384	4565.9233	NaN	NaN	0.1197	0.1639	0.5438	0.0249	0.0655	0.1755	0.0264
0.0	0.0	0.0	37685.6384	4875.9233	NaN	NaN	0.1146	0.1639	0.5434	0.0251	0.0658	0.1752	0.0266
0.0	0.0	0.0	32133.6384	6350.9233	NaN	NaN	0.165	0.1661	0.5433	0.0251	0.0648	0.1742	0.0265
0.0	0.0	0.0	31781.6384	4705.9233	NaN	NaN	0.129	0.1677	0.5406	0.0253	0.0642	0.1756	0.0265
0.0	0.0	0.0	30373.6384	5581.9233	NaN	NaN	0.1552	0.168	0.5418	0.0255	0.0642	0.1741	0.0265
0.0	0.0	0.0	29061.6384	4080.9233	NaN	NaN	0.1231	0.1724	0.5384	0.0253	0.0632	0.1743	0.0264
0.0	0.0	0.0	33116.6384	4854.9233	NaN	NaN	0.1279	0.1739	0.5371	0.0255	0.0626	0.1746	0.0262
0.0	0.0	0.0	35948.6384	3980.9233	NaN	NaN	0.0997	0.1736	0.5374	0.0255	0.063	0.1743	0.0262
0.0	0.0	0.0	32821.6384	5936.9233	NaN	NaN	0.1532	0.1761	0.5368	0.0254	0.0619	0.1738	0.0259
0.0	0.0	0.0	34192.6384	224.9233	NaN	NaN	0.0065	0.1757	0.5364	0.0254	0.0619	0.1747	0.0258
0.0	0.0	0.0	28550.6384	4757.9233	NaN	NaN	0.1428	0.171	0.5415	0.0252	0.0629	0.1735	0.0259
0.0	0.0	0.0	33573.6384	3574.9233	NaN	NaN	0.0962	0.1667	0.5452	0.0249	0.0633	0.1741	0.0257
0.0	0.0	0.0	33053.6384	6442.9233	NaN	NaN	0.1631	0.1623	0.5497	0.0248	0.0645	0.173	0.0257
0.0	0.0	0.0	33478.6384	2189.9233	NaN	NaN	0.0614	0.1612	0.5507	0.0247	0.0644	0.1734	0.0256
0.0	0.0	0.0	30417.6384	6255.9233	NaN	NaN	0.1706	0.1607	0.5504	0.0247	0.0647	0.174	0.0256
0.0	0.0	0.0	35538.6384	3596.9233	NaN	NaN	0.0919	0.1589	0.5514	0.0247	0.0646	0.1749	0.0254
0.0	0.0	0.0	31849.6384	4820.9233	NaN	NaN	0.1315	0.1584	0.5507	0.0247	0.0656	0.175	0.0256
0.0	0.0	0.0	29767.6384	4432.9233	NaN	NaN	0.1296	0.1591	0.5477	0.0247	0.0653	0.1778	0.0255
0.0	0.0	0.0	31607.6384	4691.9233	NaN	NaN	0.1293	0.1574	0.5478	0.0248	0.0661	0.1783	0.0256
0.0	0.0	0.0	32596.6384	2633.9233	NaN	NaN	0.0748	0.1573	0.5477	0.0248	0.0659	0.1789	0.0255
0.0	0.0	0.0	32859.6384	5030.9233	NaN	NaN	0.1328	0.157	0.5451	0.0249	0.0666	0.1808	0.0256
0.0	0.0	0.0	32321.6384	3459.9233	NaN	NaN	0.0967	0.1573	0.5437	0.0249	0.0669	0.1816	0.0256
0.0	0.0	0.0	30863.6384	2679.9233	NaN	NaN	0.0799	0.1581	0.5431	0.025	0.0666	0.1817	0.0256
0.0	0.0	0.0	33504.6384	4877.9233	NaN	NaN	0.1271	0.1578	0.5402	0.0249	0.0673	0.1841	0.0257
0.0	0.0	0.0	37187.6384	3762.9233	NaN	NaN	0.0919	0.1566	0.5419	0.0249	0.0678	0.1831	0.0258
0.0	0.0	0.0	34853.6384	4718.9233	NaN	NaN	0.1192	0.1584	0.5411	0.0249	0.0674	0.1825	0.0258
0.0	0.0	0.0	32352.6384	3310.9233	NaN	NaN	0.0928	0.159	0.5388	0.0249	0.0674	0.1839	0.0259
0.0	0.0	0.0	35851.6384	3796.9233	NaN	NaN	0.0958	0.1556	0.5419	0.0248	0.0683	0.1832	0.0261
0.0	0.0	0.0	29085.6384	7951.9233	NaN	NaN	0.2147	0.1555	0.5439	0.0246	0.0683	0.1815	0.0262
0.0	0.0	0.0	30611.6384	3070.9233	NaN	NaN	0.0912	0.1554	0.5434	0.0248	0.068	0.1821	0.0262
0.0	0.0	0.0	29155.6384	5399.9233	NaN	NaN	0.1563	0.1576	0.5442	0.0249	0.0675	0.1795	0.0263
0.0	0.0	0.0	28046.6384	3450.9233	NaN	NaN	0.1096	0.1629	0.5409	0.0252	0.0659	0.179	0.0261
0.0	0.0	0.0	31745.6384	979.9233	NaN	NaN	0.0299	0.1693	0.5371	0.0253	0.0645	0.1777	0.0261
0.0	0.0	0.0	30840.6384	-1427.0767	NaN	NaN	-0.0485	0.17	0.5375	0.0251	0.0644	0.1769	0.0262
0.0	0.0	0.0	33863.6384	5578.9233	NaN	NaN	0.1414	0.1665	0.5434	0.0249	0.0643	0.1748	0.0261
0.0	0.0	0.0	30012.6384	4130.9233	NaN	NaN	0.121	0.1622	0.5511	0.0245	0.0644	0.1719	0.0259
0.0	0.0	0.0	32527.6384	3232.9233	NaN	NaN	0.0904	0.1592	0.5593	0.0243	0.0638	0.1681	0.0253
0.0	0.0	0.0	28547.6384	4429.9233	NaN	NaN	0.1343	0.1584	0.5648	0.0242	0.0633	0.1643	0.025
0.0	0.0	0.0	31123.6384	1257.9233	NaN	NaN	0.0388	0.1602	0.5676	0.024	0.0625	0.1609	0.0247
0.0	0.0	0.0	31865.6384	1534.9233	NaN	NaN	0.046	0.1611	0.5688	0.0239	0.062	0.1595	0.0247
0.0	0.0	0.0	33326.6384	4347.9233	NaN	NaN	0.1154	0.1593	0.572	0.024	0.0621	0.158	0.0246
0.0	0.0	0.0	34072.6384	3416.9233	NaN	NaN	0.0911	0.1596	0.5734	0.024	0.0616	0.1568	0.0246
0.0	0.0	0.0	30993.6384	5565.9233	NaN	NaN	0.1522	0.1594	0.5756	0.024	0.0615	0.1552	0.0245
0.0	0.0	0.0	29862.6384	4844.9233	NaN	NaN	0.1396	0.1619	0.5734	0.0239	0.0614	0.1548	0.0246
0.0	0.0	0.0	36304.6384	507.9233	NaN	NaN	0.0138	0.1629	0.5719	0.0239	0.0612	0.1556	0.0247
0.0	0.0	0.0	32907.6384	6990.9233	NaN	NaN	0.1752	0.1609	0.5744	0.0238	0.0618	0.1543	0.0248
0.0	0.0	0.0	33764.6384	7211.9233	NaN	NaN	0.176	0.1611	0.5743	0.0237	0.0616	0.1545	0.0247
0.0	0.0	0.0	33766.6384	2641.9233	NaN	NaN	0.0726	0.1612	0.5736	0.0238	0.0617	0.155	0.0247
0.0	0.0	0.0	30061.6384	2735.9233	NaN	NaN	0.0834	0.1618	0.5723	0.0236	0.0621	0.1555	0.0247
0.0	0.0	0.0	34870.6384	2517.9233	NaN	NaN	0.0673	0.1612	0.5715	0.0234	0.0623	0.1569	0.0247
0.0	0.0	0.0	34088.6384	5933.9233	NaN	NaN	0.1483	0.1576	0.5762	0.0232	0.0632	0.1552	0.0246
0.0	0.0	0.0	34062.6384	5208.9233	NaN	NaN	0.1326	0.158	0.5758	0.0233	0.0629	0.1556	0.0244
0.0	0.0	0.0	30315.6384	2507.9233	NaN	NaN	0.0764	0.1585	0.5753	0.0233	0.0631	0.1555	0.0243
0.0	0.0	0.0	34470.6384	3193.9233	NaN	NaN	0.0848	0.1592	0.5747	0.0231	0.063	0.1559	0.0242
0.0	0.0	0.0	30172.6384	4614.9233	NaN	NaN	0.1327	0.1601	0.574	0.0231	0.0633	0.1553	0.0243
0.0	0.0	0.0	32765.6384	3930.9233	NaN	NaN	0.1071	0.1596	0.574	0.0231	0.0627	0.1564	0.0242
0.0	0.0	0.0	33529.6384	5645.9233	NaN	NaN	0.1441	0.1571	0.5762	0.0234	0.0634	0.1556	0.0242
0.0	0.0	0.0	35882.6384	6025.9233	NaN	NaN	0.1438	0.1589	0.576	0.0235	0.062	0.1556	0.0239
0.0	0.0	0.0	34176.6384	1539.9233	NaN	NaN	0.0431	0.1585	0.5762	0.0238	0.0618	0.1556	0.024
0.0	0.0	0.0	32361.6384	3985.9233	NaN	NaN	0.1097	0.1559	0.5799	0.0238	0.0617	0.1549	0.0238
0.0	0.0	0.0	33278.6384	7631.9233	NaN	NaN	0.1866	0.1519	0.5848	0.0241	0.062	0.1534	0.0239
0.0	0.0	0.0	31381.6384	6116.9233	NaN	NaN	0.1631	0.153	0.5858	0.0243	0.061	0.1523	0.0237
0.0	0.0	0.0	30482.6384	6699.9233	NaN	NaN	0.1802	0.1537	0.5847	0.0248	0.0605	0.1526	0.0238
0.0	0.0	0.0	33223.6384	8659.9233	NaN	NaN	0.2068	0.1568	0.5819	0.0253	0.0594	0.153	0.0236
0.0	0.0	0.0	29876.6384	1896.9233	NaN	NaN	0.0597	0.1667	0.5742	0.0257	0.057	0.153	0.0233
0.0	0.0	0.0	34110.6384	7036.9233	NaN	NaN	0.171	0.1739	0.5684	0.0263	0.0554	0.1528	0.0232
0.0	0.0	0.0	30151.6384	3324.9233	NaN	NaN	0.0993	0.178	0.5644	0.0268	0.0548	0.1528	0.0233
0.0	0.0	0.0	38720.6384	6168.9233	NaN	NaN	0.1374	0.1793	0.5648	0.0268	0.0538	0.1521	0.0231
0.0	0.0	0.0	33698.6384	941.9233	NaN	NaN	0.0272	0.1792	0.5611	0.0272	0.0544	0.1547	0.0234
0.0	0.0	0.0	32295.6384	799.9233	NaN	NaN	0.0242	0.1795	0.5648	0.0271	0.0534	0.1522	0.0231
0.0	0.0	0.0	33672.6384	2383.9233	NaN	NaN	0.0661	0.1713	0.5692	0.0271	0.0546	0.1544	0.0233
0.0	0.0	0.0	32234.6384	4880.9233	NaN	NaN	0.1315	0.1649	0.5722	0.027	0.0559	0.1566	0.0234
0.0	0.0	0.0	31640.6384	4626.9233	NaN	NaN	0.1276	0.166	0.5724	0.0272	0.055	0.1562	0.0233
0.0	0.0	0.0	29758.6384	5212.9233	NaN	NaN	0.1491	0.1629	0.5701	0.0274	0.0564	0.1593	0.0238
0.0	0.0	0.0	35122.6384	3900.9233	NaN	NaN	0.1	0.1649	0.57	0.0275	0.0557	0.1581	0.0238
0.0	0.0	0.0	35387.6384	5857.9233	NaN	NaN	0.142	0.1644	0.5651	0.0277	0.0569	0.1616	0.0243
0.0	0.0	0.0	30825.6384	2730.9233	NaN	NaN	0.0814	0.1682	0.5617	0.0279	0.0562	0.1616	0.0244
0.0	0.0	0.0	35847.6384	5620.9233	NaN	NaN	0.1355	0.1713	0.5583	0.0283	0.0559	0.1616	0.0246
0.0	0.0	0.0	33713.6384	5019.9233	NaN	NaN	0.1296	0.1741	0.5568	0.0285	0.0557	0.1601	0.0248
0.0	0.0	0.0	32892.6384	2131.9233	NaN	NaN	0.0609	0.1783	0.5536	0.0285	0.0551	0.1597	0.0248
0.0	0.0	0.0	29803.6384	5328.9233	NaN	NaN	0.1517	0.1778	0.5493	0.0285	0.0562	0.163	0.0253
0.0	0.0	0.0	37141.6384	3873.9233	NaN	NaN	0.0945	0.1769	0.5491	0.0284	0.0564	0.1638	0.0254
0.0	0.0	0.0	34136.6384	1629.9233	NaN	NaN	0.0456	0.1786	0.5475	0.0285	0.0563	0.1637	0.0254
0.0	0.0	0.0	34978.6384	1962.9233	NaN	NaN	0.0531	0.1772	0.5452	0.0284	0.0571	0.1662	0.0257
0.0	0.0	0.0	30696.6384	2770.9233	NaN	NaN	0.0828	0.177	0.5456	0.0286	0.0571	0.166	0.0258
0.0	0.0	0.0	31201.6384	2980.9233	NaN	NaN	0.0872	0.1764	0.5461	0.0283	0.0572	0.1661	0.0258
0.0	0.0	0.0	33321.6384	3914.9233	NaN	NaN	0.1051	0.1763	0.5431	0.0284	0.0579	0.1682	0.0261
0.0	0.0	0.0	37584.6384	5199.9233	NaN	NaN	0.1215	0.1771	0.5412	0.0283	0.0581	0.1692	0.0262
0.0	0.0	0.0	36094.6384	5881.9233	NaN	NaN	0.1401	0.1808	0.539	0.0283	0.0576	0.168	0.0263
0.0	0.0	0.0	35197.6384	1770.9233	NaN	NaN	0.0479	0.1855	0.5347	0.0283	0.0573	0.1679	0.0263
0.0	0.0	0.0	35697.6384	2947.9233	NaN	NaN	0.0763	0.1851	0.5326	0.0284	0.0579	0.1694	0.0267
0.0	0.0	0.0	30854.6384	3345.9233	NaN	NaN	0.0978	0.1864	0.5311	0.0283	0.0579	0.1697	0.0266
0.0	0.0	0.0	30320.6384	5207.9233	NaN	NaN	0.1466	0.1863	0.5295	0.0283	0.0582	0.171	0.0267
0.0	0.0	0.0	35098.6384	-1774.0767	NaN	NaN	-0.0532	0.188	0.5308	0.0284	0.0574	0.169	0.0264
0.0	0.0	0.0	32667.6384	1619.9233	NaN	NaN	0.0472	0.1869	0.5314	0.0283	0.0575	0.1696	0.0263
0.0	0.0	0.0	33238.6384	4980.9233	NaN	NaN	0.1303	0.1826	0.5372	0.0285	0.0573	0.1683	0.0261
0.0	0.0	0.0	30270.6384	4501.9233	NaN	NaN	0.1295	0.178	0.5441	0.0285	0.0569	0.1666	0.0258
0.0	0.0	0.0	34806.6384	4523.9233	NaN	NaN	0.115	0.1749	0.5516	0.0287	0.0562	0.1634	0.0253
0.0	0.0	0.0	33446.6384	5427.9233	NaN	NaN	0.1396	0.1738	0.5576	0.029	0.0552	0.1595	0.0249
0.0	0.0	0.0	29540.6384	5492.9233	NaN	NaN	0.1568	0.1732	0.5688	0.029	0.053	0.152	0.024
0.0	0.0	0.0	32360.6384	3727.9233	NaN	NaN	0.1033	0.1717	0.5759	0.0293	0.052	0.1476	0.0235
0.0	0.0	0.0	35220.6384	4308.9233	NaN	NaN	0.109	0.1688	0.5842	0.0292	0.0513	0.1434	0.023
0.0	0.0	0.0	34277.6384	3428.9233	NaN	NaN	0.0909	0.1686	0.5914	0.0289	0.0503	0.1382	0.0226
0.0	0.0	0.0	30039.6384	1712.9233	NaN	NaN	0.0539	0.1669	0.5964	0.0288	0.05	0.1357	0.0223
0.0	0.0	0.0	32421.6384	4734.9233	NaN	NaN	0.1274	0.1632	0.6004	0.0288	0.05	0.1355	0.0221
0.0	0.0	0.0	32467.6384	3160.9233	NaN	NaN	0.0887	0.1624	0.6012	0.0286	0.0503	0.1354	0.0221
0.0	0.0	0.0	32580.6384	4439.9233	NaN	NaN	0.1199	0.1627	0.5991	0.0285	0.0505	0.1374	0.022
0.0	0.0	0.0	34448.6384	4315.9233	NaN	NaN	0.1113	0.1627	0.593	0.0286	0.0515	0.1419	0.0222
0.0	0.0	0.0	38135.6384	5883.9233	NaN	NaN	0.1337	0.1635	0.5887	0.0286	0.0519	0.145	0.0223
0.0	0.0	0.0	32810.6384	5441.9233	NaN	NaN	0.1423	0.1666	0.582	0.0285	0.0525	0.1479	0.0225
0.0	0.0	0.0	33244.6384	4774.9233	NaN	NaN	0.1256	0.1689	0.5726	0.0286	0.0535	0.1535	0.0229
0.0	0.0	0.0	34688.6384	4709.9233	NaN	NaN	0.1195	0.1727	0.5644	0.0286	0.054	0.1572	0.0232
0.0	0.0	0.0	34190.6384	1759.9233	NaN	NaN	0.049	0.1761	0.5555	0.0286	0.0547	0.1613	0.0236
0.0	0.0	0.0	32198.6384	3024.9233	NaN	NaN	0.0859	0.1784	0.5495	0.0288	0.0552	0.1641	0.0239
0.0	0.0	0.0	33673.6384	7071.9233	NaN	NaN	0.1736	0.1757	0.5464	0.029	0.0564	0.168	0.0244
0.0	0.0	0.0	35068.6384	5314.9233	NaN	NaN	0.1316	0.1765	0.5443	0.0291	0.0568	0.1688	0.0246
0.0	0.0	0.0	28388.6384	3424.9233	NaN	NaN	0.1077	0.1787	0.5383	0.0291	0.057	0.1721	0.0248
0.0	0.0	0.0	32734.6384	4336.9233	NaN	NaN	0.117	0.1787	0.5338	0.0292	0.0579	0.1751	0.0253
0.0	0.0	0.0	35468.6384	3260.9233	NaN	NaN	0.0842	0.1811	0.5319	0.0292	0.0577	0.1748	0.0253
0.0	0.0	0.0	32997.6384	7076.9233	NaN	NaN	0.1766	0.1818	0.5264	0.0292	0.0584	0.1786	0.0258
0.0	0.0	0.0	29550.6384	5227.9233	NaN	NaN	0.1503	0.183	0.5212	0.0294	0.0589	0.1814	0.0261
0.0	0.0	0.0	30925.6384	4089.9233	NaN	NaN	0.1168	0.1857	0.5174	0.0293	0.0587	0.1828	0.0262
0.0	0.0	0.0	33320.6384	3551.9233	NaN	NaN	0.0963	0.1881	0.5135	0.0292	0.0589	0.1836	0.0266
0.0	0.0	0.0	31283.6384	697.9233	NaN	NaN	0.0218	0.1902	0.5096	0.0291	0.0589	0.1854	0.0268
0.0	0.0	0.0	29937.6384	4893.9233	NaN	NaN	0.1405	0.1899	0.5095	0.0291	0.0589	0.1857	0.0269
0.0	0.0	0.0	35760.6384	2071.9233	NaN	NaN	0.0548	0.1885	0.5097	0.0291	0.0593	0.1863	0.027
0.0	0.0	0.0	33389.6384	2630.9233	NaN	NaN	0.073	0.1907	0.5096	0.0289	0.0587	0.1853	0.0269
0.0	0.0	0.0	35922.6384	1668.9233	NaN	NaN	0.0444	0.1896	0.5097	0.0289	0.0588	0.1861	0.027
0.0	0.0	0.0	36597.6384	4370.9233	NaN	NaN	0.1067	0.1861	0.5165	0.029	0.0585	0.1831	0.0268
0.0	0.0	0.0	32199.6384	2604.9233	NaN	NaN	0.0748	0.1868	0.5192	0.0288	0.0578	0.1807	0.0266
0.0	0.0	0.0	34562.6384	5547.9233	NaN	NaN	0.1383	0.185	0.5205	0.029	0.0578	0.181	0.0266
0.0	0.0	0.0	31601.6384	2220.9233	NaN	NaN	0.0657	0.1815	0.5258	0.0291	0.0578	0.1792	0.0265
0.0	0.0	0.0	34338.6384	3976.9233	NaN	NaN	0.1038	0.1797	0.5306	0.029	0.0574	0.177	0.0263
0.0	0.0	0.0	37689.6384	4546.9233	NaN	NaN	0.1077	0.1761	0.5332	0.0292	0.058	0.177	0.0265
0.0	0.0	0.0	28598.6384	3928.9233	NaN	NaN	0.1208	0.1785	0.5339	0.0291	0.0573	0.175	0.0263
0.0	0.0	0.0	32693.6384	5017.9233	NaN	NaN	0.1331	0.1806	0.534	0.0293	0.0566	0.1732	0.0262
0.0	0.0	0.0	34171.6384	6479.9233	NaN	NaN	0.1594	0.178	0.534	0.0294	0.0578	0.1743	0.0266
0.0	0.0	0.0	34757.6384	4578.9233	NaN	NaN	0.1164	0.1803	0.5359	0.0292	0.0569	0.1714	0.0263
0.0	0.0	0.0	32943.6384	4180.9233	NaN	NaN	0.1126	0.182	0.5314	0.0293	0.0573	0.1735	0.0266
0.0	0.0	0.0	34776.6384	1638.9233	NaN	NaN	0.045	0.1847	0.5334	0.0291	0.0563	0.1701	0.0263
0.0	0.0	0.0	36833.6384	2161.9233	NaN	NaN	0.0554	0.1838	0.533	0.029	0.057	0.1708	0.0264
0.0	0.0	0.0	34914.6384	5028.9233	NaN	NaN	0.1259	0.1819	0.5336	0.0285	0.0574	0.1722	0.0264
0.0	0.0	0.0	33778.6384	4564.9233	NaN	NaN	0.1191	0.1792	0.5342	0.0284	0.058	0.1738	0.0265
0.0	0.0	0.0	30834.6384	3842.9233	NaN	NaN	0.1108	0.1763	0.5369	0.0281	0.0584	0.1739	0.0264
0.0	0.0	0.0	31521.6384	4348.9233	NaN	NaN	0.1212	0.175	0.5376	0.0279	0.0588	0.1743	0.0265
0.0	0.0	0.0	29240.6384	2754.9233	NaN	NaN	0.0861	0.1784	0.5357	0.0276	0.0582	0.1736	0.0265
0.0	0.0	0.0	30793.6384	-4.0767	NaN	NaN	-0.0001	0.1801	0.534	0.0276	0.0579	0.174	0.0264
0.0	0.0	0.0	27760.6384	3348.9233	NaN	NaN	0.1076	0.1765	0.5379	0.0275	0.0585	0.1733	0.0264
0.0	0.0	0.0	35528.6384	1175.9233	NaN	NaN	0.032	0.1729	0.5444	0.0271	0.0581	0.1715	0.026
0.0	0.0	0.0	35080.6384	3666.9233	NaN	NaN	0.0946	0.1669	0.5502	0.0269	0.0587	0.1715	0.0257
0.0	0.0	0.0	30569.6384	2817.9233	NaN	NaN	0.0844	0.1615	0.5586	0.0267	0.0585	0.1695	0.0252
0.0	0.0	0.0	31868.6384	5351.9233	NaN	NaN	0.1438	0.1562	0.5657	0.0266	0.0584	0.1683	0.0247
0.0	0.0	0.0	37012.6384	5724.9233	NaN	NaN	0.134	0.1515	0.5741	0.0265	0.0583	0.1651	0.0244
0.0	0.0	0.0	32421.6384	2767.9233	NaN	NaN	0.0787	0.1509	0.576	0.0264	0.058	0.1644	0.0242
0.0	0.0	0.0	30064.6384	3145.9233	NaN	NaN	0.0947	0.1498	0.5788	0.0263	0.0576	0.1634	0.0241
0.0	0.0	0.0	34434.6384	6918.9233	NaN	NaN	0.1673	0.1474	0.5822	0.0264	0.0577	0.1623	0.024
0.0	0.0	0.0	33003.6384	3330.9233	NaN	NaN	0.0917	0.1471	0.5841	0.0262	0.0576	0.1611	0.0239
0.0	0.0	0.0	33625.6384	5014.9233	NaN	NaN	0.1298	0.1471	0.5826	0.0261	0.0579	0.1625	0.0239
0.0	0.0	0.0	31445.6384	4953.9233	NaN	NaN	0.1361	0.1452	0.5851	0.026	0.0581	0.1616	0.0239
0.0	0.0	0.0	34149.6384	3045.9233	NaN	NaN	0.0819	0.1436	0.5897	0.0259	0.0577	0.1595	0.0237
0.0	0.0	0.0	30326.6384	3424.9233	NaN	NaN	0.1015	0.1431	0.5879	0.0257	0.0588	0.1607	0.0239
0.0	0.0	0.0	34439.6384	3124.9233	NaN	NaN	0.0832	0.1425	0.5881	0.0255	0.0591	0.161	0.0238
0.0	0.0	0.0	33522.6384	2154.9233	NaN	NaN	0.0604	0.1411	0.5898	0.0256	0.0592	0.1605	0.0238
0.0	0.0	0.0	32337.6384	4679.9233	NaN	NaN	0.1264	0.1394	0.5931	0.0254	0.0595	0.1588	0.0238
0.0	0.0	0.0	29293.6384	3759.9233	NaN	NaN	0.1138	0.1389	0.5931	0.0254	0.0598	0.159	0.0238
0.0	0.0	0.0	30934.6384	4960.9233	NaN	NaN	0.1382	0.1367	0.5962	0.0253	0.0603	0.1579	0.0237
0.0	0.0	0.0	28669.6384	3614.9233	NaN	NaN	0.112	0.1376	0.5965	0.0252	0.0601	0.1569	0.0237
0.0	0.0	0.0	32961.6384	2837.9233	NaN	NaN	0.0793	0.1376	0.5951	0.0251	0.0606	0.1578	0.0238
0.0	0.0	0.0	35057.6384	6293.9233	NaN	NaN	0.1522	0.1374	0.5962	0.0252	0.0605	0.157	0.0237
0.0	0.0	0.0	27778.6384	1599.9233	NaN	NaN	0.0545	0.1401	0.595	0.0252	0.0601	0.1559	0.0237
0.0	0.0	0.0	32400.6384	3463.9233	NaN	NaN	0.0966	0.1409	0.5945	0.0252	0.0597	0.1561	0.0236
0.0	0.0	0.0	30496.6384	2461.9233	NaN	NaN	0.0747	0.1387	0.5987	0.0252	0.0602	0.1537	0.0235
0.0	0.0	0.0	27844.6384	1809.9233	NaN	NaN	0.061	0.1412	0.6007	0.0249	0.0592	0.1506	0.0233
0.0	0.0	0.0	29303.6384	1467.9233	NaN	NaN	0.0477	0.1408	0.6003	0.025	0.0592	0.1515	0.0232
0.0	0.0	0.0	31067.6384	3652.9233	NaN	NaN	0.1052	0.1387	0.6082	0.025	0.0583	0.1471	0.0228
0.0	0.0	0.0	32455.6384	3424.9233	NaN	NaN	0.0955	0.1396	0.6113	0.0248	0.0571	0.1447	0.0224
0.0	0.0	0.0	31173.6384	4299.9233	NaN	NaN	0.1212	0.1379	0.6155	0.0248	0.0571	0.1424	0.0222
0.0	0.0	0.0	31130.6384	851.9233	NaN	NaN	0.0266	0.1397	0.6182	0.0246	0.0562	0.1395	0.0218
0.0	0.0	0.0	32560.6384	1939.9233	NaN	NaN	0.0562	0.1412	0.6164	0.0246	0.056	0.1401	0.0216
0.0	0.0	0.0	39112.6384	3049.9233	NaN	NaN	0.0723	0.1398	0.6234	0.0245	0.0552	0.136	0.0212
0.0	0.0	0.0	32007.6384	3481.9233	NaN	NaN	0.0981	0.1409	0.6263	0.0244	0.0543	0.1333	0.0208
0.0	0.0	0.0	28988.6384	1552.9233	NaN	NaN	0.0508	0.1406	0.6293	0.0242	0.0535	0.1321	0.0204
0.0	0.0	0.0	29866.6384	3773.9233	NaN	NaN	0.1122	0.1358	0.6372	0.024	0.054	0.1288	0.0202
0.0	0.0	0.0	29334.6384	641.9233	NaN	NaN	0.0214	0.1363	0.642	0.0236	0.0531	0.1254	0.0197
0.0	0.0	0.0	39590.6384	1627.9233	NaN	NaN	0.0395	0.1353	0.6441	0.0235	0.0528	0.125	0.0193
0.0	0.0	0.0	32303.6384	2846.9233	NaN	NaN	0.081	0.1325	0.6519	0.0235	0.0521	0.1211	0.019
0.0	0.0	0.0	28648.6384	3416.9233	NaN	NaN	0.1066	0.1337	0.6564	0.0232	0.0504	0.1178	0.0184
0.0	0.0	0.0	30021.6384	5598.9233	NaN	NaN	0.1572	0.1307	0.6598	0.0232	0.0509	0.117	0.0183
0.0	0.0	0.0	32536.6384	3634.9233	NaN	NaN	0.1005	0.1295	0.6652	0.0231	0.0503	0.114	0.018
0.0	0.0	0.0	31500.6384	2855.9233	NaN	NaN	0.0831	0.1277	0.6697	0.0229	0.0496	0.1123	0.0178
0.0	0.0	0.0	35658.6384	3596.9233	NaN	NaN	0.0916	0.1231	0.6772	0.0228	0.0497	0.1097	0.0175
0.0	0.0	0.0	26699.6384	4094.9233	NaN	NaN	0.133	0.1205	0.6828	0.0227	0.0494	0.1071	0.0174
0.0	0.0	0.0	26324.6384	3356.9233	NaN	NaN	0.1131	0.1184	0.6872	0.0226	0.0492	0.1053	0.0173
0.0	0.0	0.0	28308.6384	3806.9233	NaN	NaN	0.1185	0.1163	0.6879	0.0227	0.0501	0.1056	0.0174
0.0	0.0	0.0	32413.6384	5673.9233	NaN	NaN	0.149	0.1168	0.688	0.0227	0.0497	0.1054	0.0174
0.0	0.0	0.0	29269.6384	4823.9233	NaN	NaN	0.1415	0.1174	0.6867	0.0228	0.0498	0.1057	0.0175
0.0	0.0	0.0	29922.6384	1813.9233	NaN	NaN	0.0572	0.1185	0.6848	0.0228	0.0498	0.1067	0.0175
0.0	0.0	0.0	32877.6384	9174.9233	NaN	NaN	0.2182	0.1166	0.6847	0.0229	0.0508	0.1074	0.0176
0.0	0.0	0.0	29439.6384	4916.9233	NaN	NaN	0.1431	0.1171	0.6834	0.0227	0.0514	0.1078	0.0176
0.0	0.0	0.0	27721.6384	3812.9233	NaN	NaN	0.1209	0.1193	0.679	0.0226	0.0516	0.1099	0.0176
0.0	0.0	0.0	35223.6384	1581.9233	NaN	NaN	0.043	0.118	0.6781	0.0226	0.0523	0.1113	0.0177
0.0	0.0	0.0	30897.6384	1951.9233	NaN	NaN	0.0594	0.1191	0.6779	0.0225	0.0522	0.1106	0.0176
0.0	0.0	0.0	26303.6384	1737.9233	NaN	NaN	0.062	0.1211	0.6753	0.0223	0.0522	0.1115	0.0176
0.0	0.0	0.0	35050.6384	3232.9233	NaN	NaN	0.0844	0.1189	0.6745	0.0224	0.0531	0.1135	0.0177
0.0	0.0	0.0	36669.6384	2695.9233	NaN	NaN	0.0685	0.1184	0.6764	0.0223	0.0529	0.1124	0.0176
0.0	0.0	0.0	35650.6384	3623.9233	NaN	NaN	0.0923	0.1194	0.6764	0.0222	0.0526	0.1119	0.0175
0.0	0.0	0.0	31295.6384	3481.9233	NaN	NaN	0.1001	0.1185	0.6761	0.0222	0.0532	0.1123	0.0177
0.0	0.0	0.0	32279.6384	3224.9233	NaN	NaN	0.0908	0.119	0.6759	0.0222	0.0531	0.1121	0.0177
0.0	0.0	0.0	29106.6384	3972.9233	NaN	NaN	0.1201	0.1197	0.6738	0.0222	0.0535	0.1129	0.0179
0.0	0.0	0.0	32690.6384	5371.9233	NaN	NaN	0.1411	0.1204	0.6732	0.0222	0.0533	0.113	0.0179
0.0	0.0	0.0	30911.6384	1129.9233	NaN	NaN	0.0353	0.1224	0.6694	0.0223	0.0533	0.1146	0.018
0.0	0.0	0.0	28953.6384	3463.9233	NaN	NaN	0.1069	0.123	0.6683	0.0222	0.0537	0.1146	0.0181
0.0	0.0	0.0	29897.6384	4043.9233	NaN	NaN	0.1191	0.1249	0.6631	0.0222	0.0541	0.1174	0.0183
0.0	0.0	0.0	36822.6384	3517.9233	NaN	NaN	0.0872	0.1242	0.6633	0.0221	0.0545	0.1175	0.0184
0.0	0.0	0.0	36836.6384	3911.9233	NaN	NaN	0.096	0.1247	0.6615	0.0221	0.0548	0.1183	0.0186
0.0	0.0	0.0	26291.6384	4050.9233	NaN	NaN	0.1335	0.1266	0.6574	0.0222	0.055	0.1199	0.0188
0.0	0.0	0.0	33680.6384	3490.9233	NaN	NaN	0.0939	0.1281	0.6553	0.0222	0.0547	0.1208	0.0189
0.0	0.0	0.0	30327.6384	2552.9233	NaN	NaN	0.0776	0.1291	0.6531	0.0223	0.0552	0.1211	0.0191
0.0	0.0	0.0	35122.6384	5387.9233	NaN	NaN	0.133	0.1323	0.6483	0.0222	0.0551	0.1228	0.0193
0.0	0.0	0.0	33624.6384	3937.9233	NaN	NaN	0.1048	0.1331	0.6445	0.0225	0.0557	0.1248	0.0196
0.0	0.0	0.0	30988.6384	4207.9233	NaN	NaN	0.1196	0.1359	0.6412	0.0223	0.0554	0.1255	0.0197
0.0	0.0	0.0	35189.6384	5086.9233	NaN	NaN	0.1263	0.1374	0.6354	0.0225	0.0559	0.1287	0.0201
0.0	0.0	0.0	33786.6384	3856.9233	NaN	NaN	0.1025	0.1382	0.6334	0.0226	0.0562	0.1294	0.0202
0.0	0.0	0.0	30988.6384	2977.9233	NaN	NaN	0.0877	0.1424	0.6271	0.0227	0.0558	0.1317	0.0204
0.0	0.0	0.0	28615.6384	-836.0767	NaN	NaN	-0.0301	0.1434	0.6238	0.0227	0.0562	0.1332	0.0206
0.0	0.0	0.0	33031.6384	3767.9233	NaN	NaN	0.1024	0.1444	0.622	0.0226	0.0562	0.1341	0.0207
0.0	0.0	0.0	31221.6384	4525.9233	NaN	NaN	0.1266	0.1444	0.6201	0.0226	0.0567	0.1352	0.021
0.0	0.0	0.0	32605.6384	6362.9233	NaN	NaN	0.1633	0.1445	0.6195	0.0226	0.0566	0.1357	0.021
0.0	0.0	0.0	30728.6384	4732.9233	NaN	NaN	0.1335	0.1454	0.6177	0.0228	0.0565	0.1366	0.021
0.0	0.0	0.0	33845.6384	1204.9233	NaN	NaN	0.0344	0.1469	0.6162	0.0229	0.0561	0.1369	0.021
0.0	0.0	0.0	28378.6384	4993.9233	NaN	NaN	0.1496	0.1484	0.6155	0.0231	0.0557	0.1363	0.021
0.0	0.0	0.0	30535.6384	2220.9233	NaN	NaN	0.0678	0.1504	0.6134	0.0233	0.0549	0.1372	0.0209
0.0	0.0	0.0	36124.6384	6101.9233	NaN	NaN	0.1445	0.1499	0.6147	0.0236	0.0545	0.1364	0.0208
0.0	0.0	0.0	34307.6384	3154.9233	NaN	NaN	0.0842	0.1513	0.6148	0.0238	0.0537	0.1359	0.0206
0.0	0.0	0.0	30730.6384	3499.9233	NaN	NaN	0.1022	0.1525	0.6156	0.0238	0.0529	0.1347	0.0205
0.0	0.0	0.0	33328.6384	298.9233	NaN	NaN	0.0089	0.1485	0.62	0.0239	0.0531	0.134	0.0205
0.0	0.0	0.0	28900.6384	3726.9233	NaN	NaN	0.1142	0.1456	0.6241	0.024	0.0534	0.1325	0.0204
0.0	0.0	0.0	27328.6384	2168.9233	NaN	NaN	0.0735	0.1463	0.6234	0.024	0.0531	0.133	0.0203
0.0	0.0	0.0	29216.6384	3400.9233	NaN	NaN	0.1043	0.1455	0.6224	0.0243	0.0537	0.1338	0.0203
0.0	0.0	0.0	27171.6384	2267.9233	NaN	NaN	0.077	0.1489	0.6198	0.024	0.053	0.1342	0.0201
0.0	0.0	0.0	31807.6384	4639.9233	NaN	NaN	0.1273	0.1508	0.6148	0.0239	0.0538	0.1364	0.0203
0.0	0.0	0.0	28775.6384	2440.9233	NaN	NaN	0.0782	0.1513	0.6098	0.0238	0.055	0.1395	0.0207
0.0	0.0	0.0	29113.6384	4509.9233	NaN	NaN	0.1341	0.1526	0.6035	0.0236	0.0561	0.1431	0.0211
0.0	0.0	0.0	34668.6384	2495.9233	NaN	NaN	0.0672	0.1532	0.5972	0.0236	0.0577	0.1466	0.0217
0.0	0.0	0.0	31502.6384	18.9233	NaN	NaN	0.0006	0.1568	0.5904	0.0236	0.0584	0.1488	0.022
0.0	0.0	0.0	27308.6384	2293.9233	NaN	NaN	0.0775	0.1624	0.5798	0.0237	0.0589	0.1526	0.0226
0.0	0.0	0.0	29259.6384	3820.9233	NaN	NaN	0.1155	0.1637	0.5741	0.024	0.0599	0.1552	0.0231
0.0	0.0	0.0	30950.6384	6075.9233	NaN	NaN	0.1641	0.17	0.5651	0.0242	0.0599	0.1573	0.0235
0.0	0.0	0.0	35898.6384	4845.9233	NaN	NaN	0.1189	0.1765	0.5547	0.0244	0.0598	0.1607	0.0239
0.0	0.0	0.0	36131.6384	3574.9233	NaN	NaN	0.09	0.1812	0.5488	0.025	0.0597	0.1612	0.0241
0.0	0.0	0.0	29741.6384	3896.9233	NaN	NaN	0.1158	0.1903	0.5397	0.0251	0.0591	0.1613	0.0245
0.0	0.0	0.0	38477.6384	938.9233	NaN	NaN	0.0238	0.1951	0.5351	0.0253	0.0583	0.1617	0.0245
0.0	0.0	0.0	31733.6384	-64.0767	NaN	NaN	-0.002	0.1936	0.5314	0.0256	0.0596	0.1646	0.0253
0.0	0.0	0.0	30615.6384	3293.9233	NaN	NaN	0.0971	0.1956	0.5316	0.0257	0.0584	0.1637	0.025
0.0	0.0	0.0	25254.6384	4952.9233	NaN	NaN	0.164	0.1913	0.5307	0.026	0.0598	0.1665	0.0257
0.0	0.0	0.0	33177.6384	2995.9233	NaN	NaN	0.0828	0.1946	0.5296	0.0259	0.0588	0.1657	0.0255
0.0	0.0	0.0	35274.6384	3413.9233	NaN	NaN	0.0882	0.1923	0.528	0.0263	0.0599	0.1676	0.0261
0.0	0.0	0.0	33389.6384	7488.9233	NaN	NaN	0.1832	0.1909	0.529	0.0262	0.0599	0.1679	0.0261
0.0	0.0	0.0	31978.6384	3943.9233	NaN	NaN	0.1098	0.1947	0.5279	0.0265	0.0588	0.1662	0.0259
0.0	0.0	0.0	32309.6384	2355.9233	NaN	NaN	0.068	0.1932	0.5278	0.0266	0.0596	0.1667	0.0262
0.0	0.0	0.0	30998.6384	3189.9233	NaN	NaN	0.0933	0.1963	0.5264	0.0265	0.0593	0.1652	0.0263
0.0	0.0	0.0	32131.6384	5701.9233	NaN	NaN	0.1507	0.1948	0.5266	0.0263	0.0599	0.166	0.0265
0.0	0.0	0.0	33698.6384	4078.9233	NaN	NaN	0.108	0.192	0.5284	0.0265	0.0602	0.1665	0.0265
0.0	0.0	0.0	30690.6384	3104.9233	NaN	NaN	0.0919	0.1961	0.5273	0.0265	0.0594	0.1645	0.0262
0.0	0.0	0.0	35150.6384	1653.9233	NaN	NaN	0.0449	0.2002	0.5265	0.0266	0.0585	0.1624	0.0259
0.0	0.0	0.0	29987.6384	1538.9233	NaN	NaN	0.0488	0.1999	0.5258	0.0265	0.0592	0.1624	0.0261
0.0	0.0	0.0	30242.6384	2302.9233	NaN	NaN	0.0708	0.1991	0.5269	0.0262	0.0593	0.1624	0.026
0.0	0.0	0.0	31279.6384	4077.9233	NaN	NaN	0.1153	0.1926	0.5284	0.0263	0.061	0.1655	0.0263
0.0	0.0	0.0	34998.6384	3496.9233	NaN	NaN	0.0908	0.1902	0.5308	0.026	0.0612	0.1658	0.0261
0.0	0.0	0.0	32027.6384	2213.9233	NaN	NaN	0.0647	0.1882	0.531	0.026	0.0616	0.167	0.0262
0.0	0.0	0.0	30527.6384	1113.9233	NaN	NaN	0.0352	0.187	0.5319	0.0258	0.0618	0.1674	0.0261
0.0	0.0	0.0	33134.6384	3112.9233	NaN	NaN	0.0859	0.1839	0.5334	0.0259	0.0622	0.1685	0.0261
0.0	0.0	0.0	31121.6384	1934.9233	NaN	NaN	0.0585	0.1836	0.5341	0.0258	0.062	0.1684	0.026
0.0	0.0	0.0	31645.6384	2344.9233	NaN	NaN	0.069	0.1836	0.5337	0.0258	0.0618	0.1692	0.026
0.0	0.0	0.0	33978.6384	3872.9233	NaN	NaN	0.1023	0.1797	0.5368	0.0261	0.062	0.1695	0.0259
0.0	0.0	0.0	32079.6384	2752.9233	NaN	NaN	0.079	0.181	0.5363	0.026	0.0619	0.1691	0.0258
0.0	0.0	0.0	39211.6384	5511.9233	NaN	NaN	0.1232	0.1802	0.5372	0.0259	0.062	0.1689	0.0259
0.0	0.0	0.0	32437.6384	3182.9233	NaN	NaN	0.0894	0.1802	0.5371	0.0261	0.0618	0.1691	0.0258
0.0	0.0	0.0	35686.6384	7188.9233	NaN	NaN	0.1677	0.1795	0.5378	0.026	0.0619	0.1688	0.0258
0.0	0.0	0.0	31762.6384	4228.9233	NaN	NaN	0.1175	0.1806	0.5378	0.0262	0.0618	0.1679	0.0258
0.0	0.0	0.0	30270.6384	1090.9233	NaN	NaN	0.0348	0.1852	0.5344	0.0259	0.0613	0.1675	0.0257
0.0	0.0	0.0	37882.6384	1479.9233	NaN	NaN	0.0376	0.1856	0.5325	0.026	0.0617	0.1684	0.0259
0.0	0.0	0.0	31122.6384	2482.9233	NaN	NaN	0.0739	0.1848	0.5341	0.0258	0.0623	0.1672	0.0259
0.0	0.0	0.0	32576.6384	3837.9233	NaN	NaN	0.1054	0.1865	0.5324	0.0253	0.0622	0.1678	0.0258
0.0	0.0	0.0	32642.6384	20.9233	NaN	NaN	0.0006	0.1802	0.5336	0.0254	0.0642	0.1705	0.0262
0.0	0.0	0.0	25359.6384	3302.9233	NaN	NaN	0.1152	0.1796	0.5372	0.0248	0.0646	0.1679	0.0259
0.0	0.0	0.0	27707.6384	1950.9233	NaN	NaN	0.0658	0.1794	0.5349	0.0245	0.0654	0.1697	0.0261
0.0	0.0	0.0	31470.6384	758.9233	NaN	NaN	0.0235	0.1747	0.5374	0.0243	0.067	0.1704	0.0263
0.0	0.0	0.0	30161.6384	588.9233	NaN	NaN	0.0192	0.1742	0.5375	0.0243	0.0671	0.1708	0.0261
0.0	0.0	0.0	32028.6384	4576.9233	NaN	NaN	0.125	0.1745	0.5379	0.0243	0.0672	0.1703	0.0259
0.0	0.0	0.0	35728.6384	874.9233	NaN	NaN	0.0239	0.1755	0.5374	0.0243	0.0669	0.1703	0.0256
0.0	0.0	0.0	36931.6384	1252.9233	NaN	NaN	0.0328	0.1752	0.5377	0.0242	0.0675	0.1697	0.0257
0.0	0.0	0.0	33270.6384	4602.9233	NaN	NaN	0.1215	0.1739	0.5377	0.0241	0.0682	0.1702	0.0259
0.0	0.0	0.0	34381.6384	6508.9233	NaN	NaN	0.1592	0.1714	0.5398	0.024	0.0686	0.1703	0.0259
0.0	0.0	0.0	35146.6384	1274.9233	NaN	NaN	0.035	0.1697	0.5439	0.0241	0.0685	0.168	0.0258
0.0	0.0	0.0	32288.6384	2451.9233	NaN	NaN	0.0706	0.1706	0.5413	0.0238	0.0691	0.1692	0.0261
0.0	0.0	0.0	32951.6384	1356.9233	NaN	NaN	0.0396	0.1673	0.5437	0.0239	0.0693	0.1699	0.0259
0.0	0.0	0.0	29595.6384	2638.9233	NaN	NaN	0.0819	0.1675	0.5483	0.0237	0.0697	0.165	0.0258
0.0	0.0	0.0	31464.6384	2285.9233	NaN	NaN	0.0677	0.1702	0.5425	0.0234	0.0697	0.1684	0.0259
0.0	0.0	0.0	38790.6384	5658.9233	NaN	NaN	0.1273	0.1649	0.5477	0.0235	0.0707	0.1673	0.0259
0.0	0.0	0.0	28704.6384	5710.9233	NaN	NaN	0.1659	0.1655	0.551	0.0232	0.0709	0.1636	0.0257
0.0	0.0	0.0	30917.6384	2026.9233	NaN	NaN	0.0615	0.1695	0.5476	0.0231	0.07	0.1644	0.0254
0.0	0.0	0.0	32578.6384	-705.0767	NaN	NaN	-0.0221	0.166	0.5473	0.0231	0.0714	0.1664	0.0257
0.0	0.0	0.0	32460.6384	3556.9233	NaN	NaN	0.0988	0.1658	0.5519	0.0229	0.072	0.1619	0.0256
0.0	0.0	0.0	30062.6384	1888.9233	NaN	NaN	0.0591	0.1694	0.5458	0.0228	0.0711	0.1653	0.0256
0.0	0.0	0.0	34104.6384	6244.9233	NaN	NaN	0.1548	0.1633	0.5515	0.0228	0.0722	0.1646	0.0256
0.0	0.0	0.0	33342.6384	3352.9233	NaN	NaN	0.0914	0.1638	0.5538	0.023	0.0721	0.162	0.0253
0.0	0.0	0.0	30640.6384	4469.9233	NaN	NaN	0.1273	0.1685	0.5472	0.0227	0.072	0.1642	0.0254
0.0	0.0	0.0	35244.6384	1991.9233	NaN	NaN	0.0535	0.1646	0.55	0.0228	0.0725	0.1646	0.0254
0.0	0.0	0.0	31295.6384	2028.9233	NaN	NaN	0.0609	0.1649	0.55	0.0225	0.0742	0.1626	0.0258
0.0	0.0	0.0	35598.6384	4755.9233	NaN	NaN	0.1179	0.1638	0.5474	0.0225	0.0734	0.1674	0.0256
0.0	0.0	0.0	28432.6384	3400.9233	NaN	NaN	0.1068	0.1611	0.5513	0.0226	0.0755	0.1635	0.026
0.0	0.0	0.0	28305.6384	2116.9233	NaN	NaN	0.0696	0.1657	0.546	0.0224	0.0734	0.1669	0.0255
0.0	0.0	0.0	35881.6384	4505.9233	NaN	NaN	0.1116	0.1603	0.5479	0.0226	0.0753	0.1679	0.0259
0.0	0.0	0.0	31051.6384	4675.9233	NaN	NaN	0.1309	0.1629	0.5497	0.0224	0.0748	0.1647	0.0256
0.0	0.0	0.0	31694.6384	3108.9233	NaN	NaN	0.0893	0.1657	0.5437	0.0227	0.0733	0.1692	0.0254
0.0	0.0	0.0	31370.6384	5741.9233	NaN	NaN	0.1547	0.1619	0.5466	0.0228	0.075	0.168	0.0257
0.0	0.0	0.0	36356.6384	2929.9233	NaN	NaN	0.0746	0.1665	0.5443	0.0228	0.073	0.1682	0.0252
0.0	0.0	0.0	33389.6384	2412.9233	NaN	NaN	0.0674	0.1673	0.5396	0.023	0.0736	0.1707	0.0258
0.0	0.0	0.0	28821.6384	3918.9233	NaN	NaN	0.1197	0.168	0.5394	0.0231	0.0731	0.1707	0.0257
0.0	0.0	0.0	30547.6384	5173.9233	NaN	NaN	0.1448	0.1706	0.5374	0.0235	0.0717	0.1712	0.0256
0.0	0.0	0.0	36413.6384	3295.9233	NaN	NaN	0.083	0.1734	0.5358	0.0236	0.0709	0.1708	0.0256
0.0	0.0	0.0	30886.6384	3896.9233	NaN	NaN	0.112	0.1766	0.5307	0.0239	0.0703	0.1727	0.0257
0.0	0.0	0.0	33289.6384	6356.9233	NaN	NaN	0.1603	0.1757	0.5319	0.0241	0.07	0.1725	0.0258
0.0	0.0	0.0	33764.6384	3382.9233	NaN	NaN	0.0911	0.176	0.5311	0.0243	0.0696	0.1732	0.0257
0.0	0.0	0.0	38449.6384	5134.9233	NaN	NaN	0.1178	0.1768	0.53	0.0246	0.0694	0.1735	0.0258
0.0	0.0	0.0	32114.6384	4992.9233	NaN	NaN	0.1346	0.1772	0.5278	0.0249	0.07	0.1739	0.0262
0.0	0.0	0.0	28958.6384	4178.9233	NaN	NaN	0.1261	0.1795	0.5266	0.0251	0.0684	0.1744	0.0259
0.0	0.0	0.0	33171.6384	5246.9233	NaN	NaN	0.1366	0.1763	0.5263	0.0256	0.0697	0.1757	0.0264
0.0	0.0	0.0	29638.6384	6859.9233	NaN	NaN	0.188	0.1781	0.5256	0.0256	0.0694	0.175	0.0263
0.0	0.0	0.0	28995.6384	4377.9233	NaN	NaN	0.1312	0.1836	0.5221	0.0258	0.0682	0.1741	0.0262
0.0	0.0	0.0	35397.6384	2410.9233	NaN	NaN	0.0638	0.1854	0.5194	0.0261	0.0683	0.1745	0.0263
0.0	0.0	0.0	30708.6384	2738.9233	NaN	NaN	0.0819	0.1882	0.5192	0.0262	0.0674	0.173	0.0262
0.0	0.0	0.0	33275.6384	4882.9233	NaN	NaN	0.128	0.1881	0.518	0.0262	0.0676	0.1736	0.0264
0.0	0.0	0.0	31499.6384	4299.9233	NaN	NaN	0.1201	0.1824	0.5205	0.0263	0.069	0.1752	0.0267
0.0	0.0	0.0	30529.6384	3814.9233	NaN	NaN	0.1111	0.1864	0.5205	0.0263	0.0674	0.173	0.0264
0.0	0.0	0.0	30005.6384	3177.9233	NaN	NaN	0.0958	0.1899	0.5179	0.0264	0.0671	0.1721	0.0266
0.0	0.0	0.0	31979.6384	849.9233	NaN	NaN	0.0259	0.1917	0.5194	0.0263	0.0656	0.1709	0.0261
0.0	0.0	0.0	28717.6384	5174.9233	NaN	NaN	0.1527	0.188	0.5213	0.0263	0.0665	0.1715	0.0265
0.0	0.0	0.0	33450.6384	3967.9233	NaN	NaN	0.106	0.1829	0.5261	0.0261	0.0667	0.1719	0.0262
0.0	0.0	0.0	26870.6384	6817.9233	NaN	NaN	0.2024	0.1812	0.5289	0.026	0.0666	0.171	0.0262
0.0	0.0	0.0	32015.6384	1758.9233	NaN	NaN	0.0521	0.1829	0.5301	0.026	0.0652	0.1699	0.0258
0.0	0.0	0.0	28946.6384	5445.9233	NaN	NaN	0.1583	0.1842	0.5299	0.0262	0.0649	0.169	0.0259
0.0	0.0	0.0	29208.6384	6129.9233	NaN	NaN	0.1735	0.1912	0.5293	0.0262	0.0623	0.1658	0.0252
0.0	0.0	0.0	33140.6384	1123.9233	NaN	NaN	0.0328	0.1993	0.5244	0.0265	0.0609	0.1638	0.0251
0.0	0.0	0.0	32420.6384	3598.9233	NaN	NaN	0.0999	0.2031	0.5227	0.0265	0.0601	0.1626	0.025
0.0	0.0	0.0	36028.6384	3260.9233	NaN	NaN	0.083	0.2054	0.5226	0.0266	0.0593	0.1612	0.0248
0.0	0.0	0.0	38707.6384	5180.9233	NaN	NaN	0.118	0.2026	0.5275	0.0267	0.0591	0.1595	0.0247
0.0	0.0	0.0	34979.6384	2714.9233	NaN	NaN	0.072	0.2011	0.5282	0.0268	0.0595	0.1598	0.0247
0.0	0.0	0.0	34148.6384	5813.9233	NaN	NaN	0.1455	0.201	0.53	0.0269	0.0592	0.1583	0.0245
0.0	0.0	0.0	29778.6384	3186.9233	NaN	NaN	0.0967	0.2006	0.5308	0.027	0.0594	0.1577	0.0246
0.0	0.0	0.0	34209.6384	3744.9233	NaN	NaN	0.0987	0.2003	0.5301	0.0271	0.0597	0.1581	0.0247
0.0	0.0	0.0	31024.6384	5432.9233	NaN	NaN	0.149	0.2017	0.5277	0.0273	0.0601	0.1584	0.0248
0.0	0.0	0.0	31412.6384	3646.9233	NaN	NaN	0.104	0.2066	0.524	0.0273	0.0594	0.158	0.0246
0.0	0.0	0.0	30764.6384	255.9233	NaN	NaN	0.0083	0.2093	0.5209	0.0276	0.0595	0.1577	0.0249
0.0	0.0	0.0	32789.6384	5569.9233	NaN	NaN	0.1452	0.2061	0.5211	0.0277	0.0605	0.1594	0.0251
0.0	0.0	0.0	31940.6384	2996.9233	NaN	NaN	0.0858	0.2068	0.5224	0.0277	0.0602	0.1578	0.025
0.0	0.0	0.0	34353.6384	1329.9233	NaN	NaN	0.0373	0.2047	0.5227	0.0278	0.0609	0.1589	0.0251
0.0	0.0	0.0	33264.6384	3561.9233	NaN	NaN	0.0967	0.2013	0.5253	0.0278	0.0618	0.1585	0.0254
0.0	0.0	0.0	36239.6384	-1111.0767	NaN	NaN	-0.0316	0.2002	0.5284	0.0276	0.0614	0.1573	0.0252
0.0	0.0	0.0	34416.6384	5022.9233	NaN	NaN	0.1274	0.1955	0.5323	0.0275	0.0623	0.1569	0.0255
0.0	0.0	0.0	28241.6384	4316.9233	NaN	NaN	0.1326	0.1927	0.5353	0.0275	0.0628	0.1562	0.0255
0.0	0.0	0.0	28116.6384	4971.9233	NaN	NaN	0.1503	0.1939	0.537	0.0273	0.0621	0.1542	0.0254
0.0	0.0	0.0	32696.6384	2885.9233	NaN	NaN	0.0811	0.1919	0.5376	0.0273	0.0629	0.1546	0.0257
0.0	0.0	0.0	31275.6384	3427.9233	NaN	NaN	0.0988	0.1923	0.5396	0.027	0.0624	0.1531	0.0256
0.0	0.0	0.0	29416.6384	3228.9233	NaN	NaN	0.0989	0.1899	0.5409	0.0269	0.0628	0.1537	0.0258
0.0	0.0	0.0	32734.6384	4162.9233	NaN	NaN	0.1128	0.1844	0.5467	0.0268	0.0634	0.1531	0.0256
0.0	0.0	0.0	31267.6384	2846.9233	NaN	NaN	0.0835	0.1836	0.5489	0.0265	0.0632	0.1524	0.0255
0.0	0.0	0.0	33985.6384	3358.9233	NaN	NaN	0.0899	0.1833	0.5507	0.0263	0.0626	0.1519	0.0252
0.0	0.0	0.0	29566.6384	1426.9233	NaN	NaN	0.046	0.1834	0.552	0.0261	0.0626	0.1509	0.025
0.0	0.0	0.0	33918.6384	5605.9233	NaN	NaN	0.1418	0.1819	0.556	0.0259	0.0619	0.1497	0.0245
0.0	0.0	0.0	33320.6384	3256.9233	NaN	NaN	0.089	0.1814	0.5578	0.0258	0.0624	0.1482	0.0245
0.0	0.0	0.0	32585.6384	7873.9233	NaN	NaN	0.1946	0.179	0.561	0.0256	0.0625	0.1476	0.0242
0.0	0.0	0.0	30979.6384	4040.9233	NaN	NaN	0.1154	0.1789	0.5617	0.0256	0.0631	0.1465	0.0242
0.0	0.0	0.0	31413.6384	3902.9233	NaN	NaN	0.1105	0.1787	0.5622	0.0254	0.0634	0.1463	0.0241
0.0	0.0	0.0	33347.6384	3569.9233	NaN	NaN	0.0967	0.1807	0.5599	0.0253	0.0635	0.1464	0.0241
0.0	0.0	0.0	32424.6384	2231.9233	NaN	NaN	0.0644	0.181	0.5592	0.0252	0.0641	0.1463	0.0242
0.0	0.0	0.0	32629.6384	2728.9233	NaN	NaN	0.0772	0.182	0.5588	0.025	0.0638	0.1463	0.0241
0.0	0.0	0.0	29972.6384	2442.9233	NaN	NaN	0.0754	0.1814	0.5571	0.0249	0.065	0.1472	0.0244
0.0	0.0	0.0	30977.6384	5402.9233	NaN	NaN	0.1485	0.1812	0.5581	0.0246	0.0645	0.1473	0.0243
0.0	0.0	0.0	32351.6384	2814.9233	NaN	NaN	0.08	0.1791	0.559	0.0244	0.0655	0.1474	0.0247
0.0	0.0	0.0	34407.6384	5054.9233	NaN	NaN	0.1281	0.1772	0.5612	0.0241	0.0649	0.1482	0.0244
0.0	0.0	0.0	30783.6384	3618.9233	NaN	NaN	0.1052	0.1752	0.5624	0.024	0.0657	0.148	0.0247
0.0	0.0	0.0	30101.6384	5024.9233	NaN	NaN	0.1431	0.1764	0.5627	0.0238	0.065	0.1476	0.0245
0.0	0.0	0.0	31903.6384	3770.9233	NaN	NaN	0.1057	0.179	0.5586	0.0237	0.0648	0.1493	0.0247
0.0	0.0	0.0	39832.6384	4772.9233	NaN	NaN	0.107	0.1799	0.5578	0.0237	0.0645	0.1494	0.0246
0.0	0.0	0.0	31287.6384	3132.9233	NaN	NaN	0.091	0.186	0.5519	0.0238	0.0642	0.1493	0.0248
0.0	0.0	0.0	33405.6384	6373.9233	NaN	NaN	0.1602	0.187	0.5507	0.0238	0.0641	0.1496	0.0248
0.0	0.0	0.0	34068.6384	1988.9233	NaN	NaN	0.0552	0.1873	0.5494	0.0238	0.0645	0.15	0.025
0.0	0.0	0.0	34181.6384	2324.9233	NaN	NaN	0.0637	0.1876	0.5502	0.0238	0.0644	0.1491	0.0249
0.0	0.0	0.0	34233.6384	3514.9233	NaN	NaN	0.0931	0.1884	0.5486	0.0239	0.0647	0.1493	0.025
0.0	0.0	0.0	32188.6384	2948.9233	NaN	NaN	0.0839	0.1895	0.5503	0.0238	0.0641	0.1477	0.0246
0.0	0.0	0.0	36115.6384	591.9233	NaN	NaN	0.0161	0.1889	0.5521	0.0239	0.0636	0.1471	0.0244
0.0	0.0	0.0	31165.6384	5485.9233	NaN	NaN	0.1497	0.1822	0.5594	0.0237	0.0646	0.1457	0.0245
0.0	0.0	0.0	32539.6384	7567.9233	NaN	NaN	0.1887	0.1768	0.5689	0.0236	0.064	0.1426	0.0241
0.0	0.0	0.0	31817.6384	833.9233	NaN	NaN	0.0255	0.1739	0.5737	0.0235	0.0637	0.1413	0.0239
0.0	0.0	0.0	33997.6384	5340.9233	NaN	NaN	0.1358	0.1664	0.5843	0.0234	0.0636	0.1387	0.0236
0.0	0.0	0.0	33035.6384	5505.9233	NaN	NaN	0.1429	0.1615	0.5935	0.0234	0.0633	0.135	0.0234
0.0	0.0	0.0	30739.6384	3765.9233	NaN	NaN	0.1091	0.161	0.5984	0.0236	0.0614	0.1329	0.0228
0.0	0.0	0.0	31133.6384	4421.9233	NaN	NaN	0.1244	0.16	0.6004	0.0239	0.0615	0.1313	0.0229
0.0	0.0	0.0	29702.6384	3002.9233	NaN	NaN	0.0918	0.1608	0.6033	0.0239	0.0603	0.129	0.0226
0.0	0.0	0.0	32931.6384	6490.9233	NaN	NaN	0.1646	0.1601	0.608	0.0241	0.0591	0.1266	0.0221
0.0	0.0	0.0	34421.6384	2782.9233	NaN	NaN	0.0748	0.1586	0.6097	0.0241	0.0597	0.1258	0.0221
0.0	0.0	0.0	32088.6384	3193.9233	NaN	NaN	0.0905	0.1601	0.6109	0.024	0.0587	0.1244	0.0218
0.0	0.0	0.0	34252.6384	1999.9233	NaN	NaN	0.0552	0.1606	0.6102	0.024	0.0586	0.1248	0.0217
0.0	0.0	0.0	37326.6384	1843.9233	NaN	NaN	0.0471	0.1595	0.6116	0.0239	0.0586	0.1247	0.0216
0.0	0.0	0.0	28501.6384	3020.9233	NaN	NaN	0.0958	0.1617	0.6103	0.024	0.0583	0.1242	0.0215
0.0	0.0	0.0	28911.6384	1625.9233	NaN	NaN	0.0532	0.1652	0.6062	0.024	0.0582	0.1248	0.0215
0.0	0.0	0.0	30731.6384	2576.9233	NaN	NaN	0.0774	0.166	0.6041	0.024	0.0586	0.1257	0.0216
0.0	0.0	0.0	33877.6384	2386.9233	NaN	NaN	0.0658	0.1697	0.6003	0.024	0.0584	0.1259	0.0216
0.0	0.0	0.0	35110.6384	1322.9233	NaN	NaN	0.0363	0.1749	0.5945	0.024	0.0581	0.1268	0.0217
0.0	0.0	0.0	36751.6384	3009.9233	NaN	NaN	0.0757	0.1773	0.5907	0.0242	0.0582	0.1279	0.0218
0.0	0.0	0.0	26924.6384	4427.9233	NaN	NaN	0.1412	0.1841	0.5837	0.0243	0.0581	0.1278	0.0221
0.0	0.0	0.0	30392.6384	4056.9233	NaN	NaN	0.1178	0.191	0.5768	0.0242	0.0578	0.1279	0.0223
0.0	0.0	0.0	33828.6384	4935.9233	NaN	NaN	0.1273	0.1959	0.5671	0.0244	0.0588	0.131	0.0228
0.0	0.0	0.0	33145.6384	2706.9233	NaN	NaN	0.0755	0.2039	0.5582	0.0245	0.0586	0.1316	0.0232
0.0	0.0	0.0	29379.6384	1352.9233	NaN	NaN	0.044	0.2178	0.5448	0.0245	0.0583	0.1305	0.024
0.0	0.0	0.0	33775.6384	765.9233	NaN	NaN	0.0222	0.2199	0.5393	0.0245	0.0588	0.1332	0.0243
0.0	0.0	0.0	30451.6384	4831.9233	NaN	NaN	0.1369	0.2217	0.5345	0.0247	0.0594	0.1349	0.0248
0.0	0.0	0.0	29772.6384	1492.9233	NaN	NaN	0.0477	0.2309	0.5265	0.0248	0.0588	0.134	0.0251
0.0	0.0	0.0	33002.6384	1519.9233	NaN	NaN	0.044	0.2313	0.5222	0.0249	0.0595	0.1367	0.0254
0.0	0.0	0.0	32588.6384	2812.9233	NaN	NaN	0.0795	0.2296	0.5213	0.0251	0.0598	0.1387	0.0255
0.0	0.0	0.0	29683.6384	5092.9233	NaN	NaN	0.1464	0.2367	0.5156	0.0255	0.0593	0.1372	0.0257
0.0	0.0	0.0	30536.6384	4684.9233	NaN	NaN	0.133	0.2413	0.5109	0.0257	0.0592	0.1369	0.0259
0.0	0.0	0.0	37111.6384	1797.9233	NaN	NaN	0.0462	0.2494	0.5043	0.0261	0.0584	0.1358	0.0259
0.0	0.0	0.0	36489.6384	2197.9233	NaN	NaN	0.0568	0.2587	0.4988	0.0265	0.0574	0.1325	0.026
0.0	0.0	0.0	32327.6384	3152.9233	NaN	NaN	0.0889	0.2628	0.4981	0.0268	0.0566	0.13	0.0257
0.0	0.0	0.0	27409.6384	4221.9233	NaN	NaN	0.1335	0.2658	0.4979	0.0271	0.056	0.1277	0.0254
0.0	0.0	0.0	32578.6384	2591.9233	NaN	NaN	0.0737	0.2643	0.5021	0.0273	0.0553	0.1261	0.0249
0.0	0.0	0.0	30538.6384	1228.9233	NaN	NaN	0.0387	0.2644	0.5056	0.0274	0.0546	0.1235	0.0245
0.0	0.0	0.0	30414.6384	4272.9233	NaN	NaN	0.1232	0.2596	0.5142	0.0273	0.0539	0.1214	0.0236
0.0	0.0	0.0	33282.6384	1673.9233	NaN	NaN	0.0479	0.2487	0.5242	0.0275	0.0542	0.1224	0.0229
0.0	0.0	0.0	28220.6384	6243.9233	NaN	NaN	0.1812	0.2503	0.527	0.0275	0.0533	0.1195	0.0225
0.0	0.0	0.0	34578.6384	2031.9233	NaN	NaN	0.0555	0.2497	0.5303	0.0277	0.0526	0.1175	0.0222
0.0	0.0	0.0	31149.6384	2926.9233	NaN	NaN	0.0859	0.2512	0.5303	0.0277	0.0523	0.1164	0.0221
0.0	0.0	0.0	33794.6384	4948.9233	NaN	NaN	0.1277	0.2499	0.5333	0.0278	0.0517	0.1154	0.0219
0.0	0.0	0.0	31971.6384	3107.9233	NaN	NaN	0.0886	0.2506	0.5314	0.0281	0.0519	0.116	0.0219
0.0	0.0	0.0	28589.6384	2950.9233	NaN	NaN	0.0936	0.2578	0.5272	0.0282	0.0506	0.1142	0.022
0.0	0.0	0.0	32640.6384	1949.9233	NaN	NaN	0.0564	0.2561	0.5263	0.0285	0.051	0.116	0.0222
0.0	0.0	0.0	25982.6384	4189.9233	NaN	NaN	0.1389	0.2533	0.528	0.0283	0.0506	0.1177	0.0222
0.0	0.0	0.0	32199.6384	2909.9233	NaN	NaN	0.0829	0.2465	0.5325	0.0282	0.0508	0.12	0.022
0.0	0.0	0.0	30924.6384	4943.9233	NaN	NaN	0.1378	0.2361	0.539	0.0281	0.0519	0.1229	0.022
0.0	0.0	0.0	29159.6384	3598.9233	NaN	NaN	0.1099	0.2345	0.5409	0.0279	0.0518	0.1231	0.0218
0.0	0.0	0.0	31378.6384	4723.9233	NaN	NaN	0.1308	0.2322	0.5409	0.0279	0.0528	0.1244	0.0218
0.0	0.0	0.0	29081.6384	2648.9233	NaN	NaN	0.0835	0.2331	0.5365	0.028	0.054	0.1264	0.022
0.0	0.0	0.0	31156.6384	2391.9233	NaN	NaN	0.0713	0.2452	0.5257	0.028	0.0539	0.1248	0.0224
0.0	0.0	0.0	34531.6384	2418.9233	NaN	NaN	0.0655	0.2509	0.5188	0.0279	0.0548	0.1248	0.0227
0.0	0.0	0.0	34931.6384	2678.9233	NaN	NaN	0.0712	0.2488	0.5166	0.028	0.0564	0.127	0.0232
0.0	0.0	0.0	33465.6384	3311.9233	NaN	NaN	0.0901	0.2462	0.5168	0.0279	0.0575	0.1281	0.0235
0.0	0.0	0.0	34615.6384	2811.9233	NaN	NaN	0.0751	0.2353	0.5194	0.0281	0.0601	0.1329	0.0242
0.0	0.0	0.0	36756.6384	1891.9233	NaN	NaN	0.049	0.2286	0.5225	0.0281	0.0612	0.1351	0.0245
0.0	0.0	0.0	36876.6384	2997.9233	NaN	NaN	0.0752	0.2199	0.5246	0.0284	0.0635	0.1384	0.0252
0.0	0.0	0.0	33597.6384	6802.9233	NaN	NaN	0.1684	0.2168	0.527	0.0287	0.0636	0.1384	0.0255
0.0	0.0	0.0	35232.6384	5511.9233	NaN	NaN	0.1353	0.2159	0.526	0.0292	0.0637	0.1393	0.026
0.0	0.0	0.0	39100.6384	5041.9233	NaN	NaN	0.1142	0.2163	0.523	0.0296	0.0638	0.1409	0.0264
0.0	0.0	0.0	35524.6384	2184.9233	NaN	NaN	0.0579	0.2187	0.5184	0.03	0.0637	0.1423	0.0269
0.0	0.0	0.0	39054.6384	4076.9233	NaN	NaN	0.0945	0.2206	0.5159	0.0305	0.0633	0.1425	0.0272
0.0	0.0	0.0	41494.6384	4034.9233	NaN	NaN	0.0886	0.2181	0.5156	0.031	0.0643	0.1432	0.0278
0.0	0.0	0.0	39959.6384	6282.9233	NaN	NaN	0.1359	0.2195	0.5147	0.0311	0.0637	0.1432	0.0277
0.0	0.0	0.0	37698.6384	3711.9233	NaN	NaN	0.0896	0.2167	0.5128	0.0317	0.0651	0.1458	0.028
0.0	0.0	0.0	35077.6384	7110.9233	NaN	NaN	0.1686	0.2103	0.5167	0.0317	0.0663	0.1467	0.0283
0.0	0.0	0.0	36026.6384	2791.9233	NaN	NaN	0.0719	0.2144	0.5148	0.0315	0.0658	0.1452	0.0281
0.0	0.0	0.0	44116.6384	3133.9233	NaN	NaN	0.0663	0.2129	0.5128	0.0317	0.0668	0.1474	0.0284
0.0	0.0	0.0	33014.6384	1051.9233	NaN	NaN	0.0309	0.2152	0.514	0.0314	0.0666	0.1445	0.0282
0.0	0.0	0.0	36185.6384	7600.9233	NaN	NaN	0.1736	0.2138	0.5136	0.0317	0.0663	0.1465	0.0281
0.0	0.0	0.0	42304.6384	4479.9233	NaN	NaN	0.0958	0.209	0.5214	0.0315	0.067	0.1431	0.0281
0.0	0.0	0.0	36442.6384	4372.9233	NaN	NaN	0.1071	0.2104	0.5214	0.0312	0.0652	0.1441	0.0275
0.0	0.0	0.0	41229.6384	4523.9233	NaN	NaN	0.0989	0.2071	0.5249	0.0314	0.0656	0.1436	0.0275
0.0	0.0	0.0	37041.6384	3939.9233	NaN	NaN	0.0961	0.202	0.5344	0.0312	0.0649	0.1404	0.027
0.0	0.0	0.0	35444.6384	5532.9233	NaN	NaN	0.135	0.2007	0.5387	0.0311	0.0642	0.1387	0.0266
0.0	0.0	0.0	35953.6384	7333.9233	NaN	NaN	0.1694	0.1967	0.5416	0.0311	0.0654	0.1384	0.0267
0.0	0.0	0.0	32170.6384	4711.9233	NaN	NaN	0.1278	0.1971	0.5457	0.0308	0.064	0.1362	0.0263
0.0	0.0	0.0	38016.6384	6182.9233	NaN	NaN	0.1399	0.1962	0.5459	0.0309	0.064	0.1367	0.0263
0.0	0.0	0.0	35924.6384	3678.9233	NaN	NaN	0.0929	0.194	0.5498	0.0309	0.0642	0.1349	0.0263
0.0	0.0	0.0	33515.6384	7317.9233	NaN	NaN	0.1792	0.1921	0.5555	0.0308	0.0628	0.1329	0.0259
0.0	0.0	0.0	36768.6384	2729.9233	NaN	NaN	0.0691	0.1885	0.5596	0.0311	0.0634	0.1314	0.026
0.0	0.0	0.0	30739.6384	4422.9233	NaN	NaN	0.1258	0.1847	0.5666	0.0309	0.0628	0.1291	0.0259
0.0	0.0	0.0	31044.6384	561.9233	NaN	NaN	0.0178	0.1823	0.5728	0.0308	0.0621	0.1264	0.0255
0.0	0.0	0.0	39618.6384	5800.9233	NaN	NaN	0.1277	0.1736	0.5834	0.0308	0.0625	0.1244	0.0253
0.0	0.0	0.0	38012.6384	6970.9233	NaN	NaN	0.155	0.1684	0.5935	0.0304	0.0627	0.1199	0.0251
0.0	0.0	0.0	35035.6384	4645.9233	NaN	NaN	0.1171	0.1664	0.5972	0.0303	0.0625	0.1188	0.0248
0.0	0.0	0.0	33216.6384	4828.9233	NaN	NaN	0.1269	0.1632	0.6029	0.0301	0.0627	0.1164	0.0247
0.0	0.0	0.0	34943.6384	3866.9233	NaN	NaN	0.0996	0.163	0.6064	0.0299	0.0618	0.1143	0.0246
0.0	0.0	0.0	36539.6384	613.9233	NaN	NaN	0.0165	0.1647	0.6081	0.0297	0.0609	0.1122	0.0243
0.0	0.0	0.0	34794.6384	6032.9233	NaN	NaN	0.1478	0.1635	0.6097	0.0298	0.0609	0.1118	0.0242
0.0	0.0	0.0	35268.6384	4014.9233	NaN	NaN	0.1022	0.1652	0.6098	0.0297	0.061	0.1101	0.0242
0.0	0.0	0.0	37561.6384	4770.9233	NaN	NaN	0.1127	0.1662	0.6098	0.0296	0.0609	0.1094	0.0242
0.0	0.0	0.0	34909.6384	3631.9233	NaN	NaN	0.0942	0.1672	0.6083	0.0295	0.0611	0.1096	0.0242
0.0	0.0	0.0	43355.6384	4847.9233	NaN	NaN	0.1006	0.1658	0.61	0.0296	0.0614	0.1089	0.0243
0.0	0.0	0.0	33490.6384	6545.9233	NaN	NaN	0.1635	0.1668	0.609	0.0294	0.0621	0.1081	0.0245
0.0	0.0	0.0	34201.6384	5622.9233	NaN	NaN	0.1412	0.1702	0.6031	0.0296	0.0619	0.1105	0.0247
0.0	0.0	0.0	35441.6384	3074.9233	NaN	NaN	0.0798	0.171	0.6015	0.0296	0.0626	0.1101	0.0251
0.0	0.0	0.0	37382.6384	2659.9233	NaN	NaN	0.0664	0.1713	0.6011	0.0296	0.0616	0.1113	0.0251
0.0	0.0	0.0	38593.6384	5897.9233	NaN	NaN	0.1326	0.1727	0.5971	0.0298	0.0621	0.1129	0.0255
0.0	0.0	0.0	32953.6384	2664.9233	NaN	NaN	0.0748	0.1735	0.5936	0.0298	0.0621	0.1152	0.0258
0.0	0.0	0.0	36825.6384	7478.9233	NaN	NaN	0.1688	0.1751	0.5904	0.03	0.0622	0.1161	0.0261
0.0	0.0	0.0	36241.6384	4682.9233	NaN	NaN	0.1144	0.1758	0.5853	0.0302	0.0632	0.1187	0.0267
0.0	0.0	0.0	35054.6384	3722.9233	NaN	NaN	0.096	0.1801	0.583	0.0301	0.0617	0.1183	0.0267
0.0	0.0	0.0	34846.6384	775.9233	NaN	NaN	0.0218	0.1839	0.5714	0.0308	0.0627	0.1237	0.0274
0.0	0.0	0.0	36146.6384	3004.9233	NaN	NaN	0.0768	0.1842	0.5683	0.0311	0.0635	0.1249	0.028
0.0	0.0	0.0	40930.6384	3178.9233	NaN	NaN	0.0721	0.1878	0.5637	0.0316	0.0631	0.1257	0.0281
0.0	0.0	0.0	36940.6384	1419.9233	NaN	NaN	0.037	0.1898	0.5573	0.032	0.0644	0.1278	0.0288
0.0	0.0	0.0	33025.6384	1562.9233	NaN	NaN	0.0452	0.1948	0.5514	0.0325	0.0641	0.1283	0.0289
0.0	0.0	0.0	35346.6384	3539.9233	NaN	NaN	0.091	0.1948	0.5511	0.0328	0.0649	0.1271	0.0293
0.0	0.0	0.0	38335.6384	3137.9233	NaN	NaN	0.0757	0.1954	0.5518	0.0328	0.0647	0.1258	0.0294
0.0	0.0	0.0	37378.6384	4452.9233	NaN	NaN	0.1064	0.1954	0.5486	0.0332	0.0657	0.1272	0.03
0.0	0.0	0.0	33812.6384	4124.9233	NaN	NaN	0.1087	0.1936	0.5474	0.0337	0.0667	0.1282	0.0304
0.0	0.0	0.0	35606.6384	3793.9233	NaN	NaN	0.0963	0.1923	0.5528	0.0337	0.0668	0.1238	0.0306
0.0	0.0	0.0	37762.6384	3196.9233	NaN	NaN	0.0781	0.1926	0.5527	0.0338	0.0671	0.1227	0.031
0.0	0.0	0.0	32521.6384	2110.9233	NaN	NaN	0.061	0.1965	0.5554	0.0335	0.0663	0.1173	0.031
0.0	0.0	0.0	33598.6384	1477.9233	NaN	NaN	0.0421	0.2009	0.5533	0.034	0.0655	0.1158	0.0306
0.0	0.0	0.0	35418.6384	6261.9233	NaN	NaN	0.1502	0.193	0.5563	0.0346	0.0684	0.1164	0.0313
0.0	0.0	0.0	34623.6384	7036.9233	NaN	NaN	0.1689	0.1937	0.5601	0.0345	0.0674	0.1135	0.0309
0.0	0.0	0.0	36019.6384	4392.9233	NaN	NaN	0.1087	0.195	0.5539	0.0352	0.0683	0.1161	0.0314
0.0	0.0	0.0	34053.6384	1706.9233	NaN	NaN	0.0477	0.1963	0.5505	0.0356	0.0689	0.1166	0.0321
0.0	0.0	0.0	30593.6384	3042.9233	NaN	NaN	0.0905	0.2025	0.5436	0.0358	0.0683	0.1171	0.0327
0.0	0.0	0.0	36184.6384	3483.9233	NaN	NaN	0.0878	0.2058	0.5357	0.0368	0.0678	0.1204	0.0334
0.0	0.0	0.0	30901.6384	2152.9233	NaN	NaN	0.0651	0.2076	0.5258	0.0375	0.0693	0.1248	0.035
0.0	0.0	0.0	31010.6384	6141.9233	NaN	NaN	0.1653	0.2141	0.5174	0.0381	0.0675	0.1273	0.0356
0.0	0.0	0.0	39184.6384	499.9233	NaN	NaN	0.0126	0.2159	0.5091	0.039	0.0676	0.1315	0.0369
0.0	0.0	0.0	35676.6384	3764.9233	NaN	NaN	0.0955	0.2175	0.5065	0.0391	0.0666	0.1328	0.0374
0.0	0.0	0.0	36104.6384	4159.9233	NaN	NaN	0.1033	0.2197	0.5007	0.0398	0.0666	0.1355	0.0377
0.0	0.0	0.0	34980.6384	7061.9233	NaN	NaN	0.168	0.2125	0.5002	0.0404	0.0687	0.1393	0.0389
0.0	0.0	0.0	33150.6384	7364.9233	NaN	NaN	0.1818	0.2149	0.5002	0.0398	0.0685	0.1377	0.0389
0.0	0.0	0.0	30299.6384	2690.9233	NaN	NaN	0.0816	0.2228	0.491	0.0392	0.0686	0.1392	0.0393
0.0	0.0	0.0	32691.6384	2064.9233	NaN	NaN	0.0594	0.2305	0.4875	0.0387	0.0664	0.1379	0.0389
0.0	0.0	0.0	32816.6384	2998.9233	NaN	NaN	0.0837	0.2333	0.485	0.0383	0.0656	0.1388	0.039
0.0	0.0	0.0	34074.6384	2137.9233	NaN	NaN	0.059	0.2347	0.4867	0.0379	0.0635	0.139	0.0382
0.0	0.0	0.0	33366.6384	2854.9233	NaN	NaN	0.0788	0.2285	0.4887	0.0379	0.0634	0.1436	0.0379
0.0	0.0	0.0	30731.6384	3147.9233	NaN	NaN	0.0929	0.2203	0.4949	0.0378	0.0629	0.1466	0.0375
0.0	0.0	0.0	34354.6384	4478.9233	NaN	NaN	0.1153	0.2136	0.5055	0.0376	0.0615	0.145	0.0368
0.0	0.0	0.0	31848.6384	637.9233	NaN	NaN	0.0196	0.2121	0.5069	0.0373	0.0609	0.1467	0.0361
0.0	0.0	0.0	32930.6384	6940.9233	NaN	NaN	0.1741	0.2085	0.5104	0.0371	0.0607	0.1475	0.0358
0.0	0.0	0.0	31646.6384	2886.9233	NaN	NaN	0.0836	0.2078	0.5136	0.0366	0.0602	0.1464	0.0354
0.0	0.0	0.0	34795.6384	2627.9233	NaN	NaN	0.0702	0.208	0.5172	0.036	0.0589	0.1452	0.0347
0.0	0.0	0.0	36019.6384	3564.9233	NaN	NaN	0.0901	0.205	0.5179	0.0361	0.0592	0.1471	0.0347
0.0	0.0	0.0	29158.6384	2492.9233	NaN	NaN	0.0788	0.2022	0.5214	0.0356	0.059	0.1472	0.0345
0.0	0.0	0.0	32162.6384	5842.9233	NaN	NaN	0.1537	0.1996	0.5309	0.0353	0.0579	0.1426	0.0338
0.0	0.0	0.0	30546.6384	4029.9233	NaN	NaN	0.1166	0.1931	0.5333	0.0354	0.0593	0.1444	0.0344
0.0	0.0	0.0	29433.6384	4602.9233	NaN	NaN	0.1352	0.194	0.5427	0.0348	0.0575	0.1375	0.0335
0.0	0.0	0.0	28538.6384	4007.9233	NaN	NaN	0.1231	0.1912	0.5431	0.0351	0.0584	0.1383	0.0338
0.0	0.0	0.0	32086.6384	4919.9233	NaN	NaN	0.1329	0.1877	0.549	0.0349	0.0583	0.1362	0.0338
0.0	0.0	0.0	37289.6384	3271.9233	NaN	NaN	0.0807	0.1912	0.5522	0.0346	0.057	0.132	0.0329
0.0	0.0	0.0	35335.6384	4332.9233	NaN	NaN	0.1092	0.1897	0.5523	0.0346	0.0576	0.1325	0.0333
0.0	0.0	0.0	34593.6384	4631.9233	NaN	NaN	0.1181	0.1921	0.5563	0.0344	0.0563	0.1284	0.0326
0.0	0.0	0.0	32797.6384	5560.9233	NaN	NaN	0.145	0.188	0.561	0.0344	0.0565	0.1273	0.0327
0.0	0.0	0.0	32129.6384	6192.9233	NaN	NaN	0.1616	0.1844	0.5682	0.0344	0.0555	0.1253	0.0323
0.0	0.0	0.0	31047.6384	2486.9233	NaN	NaN	0.0742	0.1838	0.5707	0.0341	0.0555	0.1236	0.0323
0.0	0.0	0.0	32602.6384	6374.9233	NaN	NaN	0.1636	0.1839	0.5749	0.0341	0.0539	0.1215	0.0317
0.0	0.0	0.0	31435.6384	1466.9233	NaN	NaN	0.0446	0.1824	0.5768	0.0341	0.0541	0.1208	0.0319
0.0	0.0	0.0	32958.6384	1938.9233	NaN	NaN	0.0556	0.1818	0.5838	0.0339	0.052	0.1176	0.0309
0.0	0.0	0.0	31241.6384	2226.9233	NaN	NaN	0.0665	0.177	0.5848	0.0342	0.0524	0.1204	0.0312
0.0	0.0	0.0	30442.6384	3013.9233	NaN	NaN	0.0901	0.176	0.5895	0.0339	0.0516	0.1183	0.0308
0.0	0.0	0.0	28234.6384	744.9233	NaN	NaN	0.0257	0.1794	0.5887	0.0335	0.051	0.1171	0.0304
0.0	0.0	0.0	32248.6384	1965.9233	NaN	NaN	0.0575	0.1791	0.5896	0.0333	0.0508	0.1169	0.0303
0.0	0.0	0.0	31157.6384	1150.9233	NaN	NaN	0.0356	0.1801	0.5917	0.0328	0.05	0.1155	0.0299
0.0	0.0	0.0	29104.6384	2639.9233	NaN	NaN	0.0832	0.1773	0.5963	0.0327	0.0491	0.1152	0.0294
0.0	0.0	0.0	32530.6384	1810.9233	NaN	NaN	0.0527	0.1727	0.5976	0.033	0.0492	0.1183	0.0292
0.0	0.0	0.0	31955.6384	4236.9233	NaN	NaN	0.1171	0.1675	0.6057	0.0325	0.0491	0.1159	0.0293
0.0	0.0	0.0	32453.6384	577.9233	NaN	NaN	0.0175	0.1707	0.6095	0.032	0.0475	0.112	0.0283
0.0	0.0	0.0	29692.6384	3341.9233	NaN	NaN	0.1012	0.1663	0.6107	0.0321	0.0486	0.1134	0.0289
0.0	0.0	0.0	27790.6384	5960.9233	NaN	NaN	0.1766	0.1665	0.6168	0.0316	0.0475	0.1093	0.0283
0.0	0.0	0.0	28868.6384	3946.9233	NaN	NaN	0.1203	0.1665	0.6169	0.0314	0.0474	0.1094	0.0283
0.0	0.0	0.0	37788.6384	3093.9233	NaN	NaN	0.0757	0.166	0.62	0.0315	0.0464	0.1083	0.0278
0.0	0.0	0.0	28181.6384	5735.9233	NaN	NaN	0.1691	0.1668	0.6133	0.0314	0.0478	0.1121	0.0285
0.0	0.0	0.0	32381.6384	3983.9233	NaN	NaN	0.1096	0.1692	0.6211	0.0309	0.0454	0.1061	0.0273
0.0	0.0	0.0	29984.6384	3607.9233	NaN	NaN	0.1074	0.1659	0.6182	0.0313	0.0466	0.1101	0.028
0.0	0.0	0.0	30828.6384	6257.9233	NaN	NaN	0.1687	0.166	0.622	0.0309	0.0454	0.1083	0.0273
0.0	0.0	0.0	30757.6384	2446.9233	NaN	NaN	0.0737	0.1666	0.6196	0.0309	0.046	0.1092	0.0277
0.0	0.0	0.0	31754.6384	3400.9233	NaN	NaN	0.0967	0.1623	0.6272	0.0307	0.0447	0.108	0.027
0.0	0.0	0.0	36842.6384	3414.9233	NaN	NaN	0.0848	0.1604	0.6294	0.0306	0.045	0.1072	0.0273
0.0	0.0	0.0	31355.6384	3986.9233	NaN	NaN	0.1128	0.1592	0.6329	0.0303	0.0444	0.1063	0.0269
0.0	0.0	0.0	29779.6384	415.9233	NaN	NaN	0.0138	0.1584	0.6385	0.03	0.0434	0.1032	0.0265
0.0	0.0	0.0	32417.6384	5185.9233	NaN	NaN	0.1379	0.1518	0.6449	0.0301	0.0433	0.1032	0.0266
0.0	0.0	0.0	28722.6384	3659.9233	NaN	NaN	0.113	0.1519	0.6491	0.0296	0.0428	0.1001	0.0264
0.0	0.0	0.0	31417.6384	785.9233	NaN	NaN	0.0244	0.1534	0.651	0.0296	0.0414	0.0989	0.0257
0.0	0.0	0.0	29124.6384	4909.9233	NaN	NaN	0.1443	0.1441	0.6592	0.0296	0.0416	0.0993	0.0262
0.0	0.0	0.0	34570.6384	4967.9233	NaN	NaN	0.1256	0.1407	0.669	0.0293	0.0402	0.0951	0.0257
0.0	0.0	0.0	28346.6384	4634.9233	NaN	NaN	0.1405	0.1383	0.6719	0.0293	0.0401	0.0949	0.0256
0.0	0.0	0.0	32237.6384	4731.9233	NaN	NaN	0.128	0.1374	0.6741	0.0294	0.0398	0.0942	0.0252
0.0	0.0	0.0	31361.6384	2727.9233	NaN	NaN	0.08	0.1388	0.6727	0.0293	0.0402	0.0936	0.0254
0.0	0.0	0.0	32550.6384	3957.9233	NaN	NaN	0.1084	0.1422	0.6731	0.0293	0.0392	0.0917	0.0247
0.0	0.0	0.0	31747.6384	4208.9233	NaN	NaN	0.1171	0.1411	0.6726	0.0294	0.0395	0.0924	0.0249
0.0	0.0	0.0	31452.6384	5669.9233	NaN	NaN	0.1527	0.1389	0.6761	0.0293	0.0393	0.0915	0.0249
0.0	0.0	0.0	27918.6384	2543.9233	NaN	NaN	0.0835	0.1385	0.6783	0.0292	0.0389	0.0903	0.0248
0.0	0.0	0.0	32621.6384	2813.9233	NaN	NaN	0.0794	0.1322	0.687	0.0294	0.0381	0.0887	0.0245
0.0	0.0	0.0	29473.6384	4591.9233	NaN	NaN	0.1348	0.127	0.6921	0.0294	0.0387	0.0878	0.025
0.0	0.0	0.0	29963.6384	2315.9233	NaN	NaN	0.0717	0.1283	0.6949	0.0293	0.0379	0.0853	0.0244
0.0	0.0	0.0	28392.6384	3259.9233	NaN	NaN	0.103	0.127	0.6956	0.0294	0.0384	0.0851	0.0245
0.0	0.0	0.0	33866.6384	3625.9233	NaN	NaN	0.0967	0.1279	0.6972	0.0293	0.0383	0.083	0.0243
0.0	0.0	0.0	27851.6384	3540.9233	NaN	NaN	0.1128	0.131	0.6932	0.0293	0.0387	0.0834	0.0244
0.0	0.0	0.0	32997.6384	2987.9233	NaN	NaN	0.083	0.127	0.701	0.0292	0.0378	0.0808	0.0242
0.0	0.0	0.0	34344.6384	3832.9233	NaN	NaN	0.1004	0.1198	0.7084	0.0292	0.0382	0.0797	0.0247
0.0	0.0	0.0	31270.6384	5543.9233	NaN	NaN	0.1506	0.116	0.7157	0.0289	0.0377	0.0769	0.0248
0.0	0.0	0.0	29318.6384	3061.9233	NaN	NaN	0.0946	0.1123	0.7197	0.0288	0.038	0.076	0.0252
0.0	0.0	0.0	30572.6384	4966.9233	NaN	NaN	0.1398	0.1096	0.7244	0.0287	0.038	0.0738	0.0255
0.0	0.0	0.0	34980.6384	4168.9233	NaN	NaN	0.1065	0.1132	0.7199	0.0287	0.0386	0.0739	0.0257
0.0	0.0	0.0	31308.6384	4217.9233	NaN	NaN	0.1187	0.1153	0.7171	0.0288	0.0388	0.0741	0.0259
0.0	0.0	0.0	33464.6384	3841.9233	NaN	NaN	0.103	0.1155	0.7167	0.0289	0.0389	0.0741	0.026
0.0	0.0	0.0	38059.6384	4021.9233	NaN	NaN	0.0956	0.1137	0.7181	0.029	0.0392	0.0738	0.0263
0.0	0.0	0.0	37979.6384	4218.9233	NaN	NaN	0.1	0.1139	0.7177	0.029	0.0393	0.0736	0.0264
0.0	0.0	0.0	31789.6384	4436.9233	NaN	NaN	0.1225	0.1137	0.7174	0.029	0.0396	0.0738	0.0265
0.0	0.0	0.0	34392.6384	2020.9233	NaN	NaN	0.0555	0.109	0.7246	0.0288	0.0391	0.0717	0.0266
0.0	0.0	0.0	31044.6384	5301.9233	NaN	NaN	0.1459	0.1059	0.7284	0.0287	0.0391	0.0711	0.0268
0.0	0.0	0.0	30910.6384	2254.9233	NaN	NaN	0.068	0.105	0.73	0.0287	0.0387	0.071	0.0266
0.0	0.0	0.0	30997.6384	5621.9233	NaN	NaN	0.1535	0.1025	0.7312	0.0287	0.0391	0.0716	0.0269
0.0	0.0	0.0	34019.6384	4499.9233	NaN	NaN	0.1168	0.1014	0.7333	0.0287	0.0387	0.0711	0.0268
0.0	0.0	0.0	36542.6384	2981.9233	NaN	NaN	0.0754	0.1016	0.7326	0.0289	0.0384	0.0717	0.0267
0.0	0.0	0.0	28549.6384	4369.9233	NaN	NaN	0.1327	0.0986	0.7352	0.0289	0.0386	0.0718	0.0269
0.0	0.0	0.0	25568.6384	3313.9233	NaN	NaN	0.1147	0.0989	0.7348	0.0288	0.0384	0.0721	0.0269
0.0	0.0	0.0	27839.6384	5690.9233	NaN	NaN	0.1697	0.1002	0.7314	0.0291	0.0384	0.0738	0.027
0.0	0.0	0.0	31408.6384	1750.9233	NaN	NaN	0.0528	0.1015	0.7299	0.0291	0.038	0.0746	0.027
0.0	0.0	0.0	33050.6384	2307.9233	NaN	NaN	0.0653	0.1036	0.7251	0.0292	0.0379	0.0774	0.0268
0.0	0.0	0.0	35915.6384	5549.9233	NaN	NaN	0.1338	0.0998	0.7311	0.029	0.0372	0.0762	0.0267
0.0	0.0	0.0	38096.6384	3588.9233	NaN	NaN	0.0861	0.0979	0.7341	0.0288	0.0368	0.0758	0.0266
0.0	0.0	0.0	31474.6384	4275.9233	NaN	NaN	0.1196	0.0965	0.7351	0.0288	0.0367	0.0764	0.0265
0.0	0.0	0.0	38081.6384	5094.9233	NaN	NaN	0.118	0.0939	0.7396	0.0286	0.0364	0.075	0.0265
0.0	0.0	0.0	28294.6384	2060.9233	NaN	NaN	0.0679	0.0929	0.7424	0.0283	0.036	0.074	0.0264
0.0	0.0	0.0	30150.6384	3661.9233	NaN	NaN	0.1083	0.0902	0.7487	0.0281	0.0349	0.0722	0.0259
0.0	0.0	0.0	32011.6384	6394.9233	NaN	NaN	0.1665	0.0869	0.7492	0.0279	0.036	0.0739	0.0262
0.0	0.0	0.0	32684.6384	1550.9233	NaN	NaN	0.0453	0.0863	0.7545	0.0274	0.0348	0.0715	0.0255
0.0	0.0	0.0	31463.6384	2721.9233	NaN	NaN	0.0796	0.0874	0.752	0.0275	0.0347	0.0733	0.0251
0.0	0.0	0.0	32847.6384	1952.9233	NaN	NaN	0.0561	0.0841	0.7576	0.0271	0.0344	0.072	0.0248
0.0	0.0	0.0	32027.6384	4882.9233	NaN	NaN	0.1323	0.085	0.7586	0.027	0.0337	0.0715	0.0242
0.0	0.0	0.0	27029.6384	2840.9233	NaN	NaN	0.0951	0.0848	0.7584	0.027	0.0337	0.0721	0.0241
0.0	0.0	0.0	34660.6384	3464.9233	NaN	NaN	0.0909	0.0863	0.7562	0.0271	0.0335	0.0732	0.0237
0.0	0.0	0.0	29492.6384	4892.9233	NaN	NaN	0.1423	0.0873	0.7539	0.0271	0.0338	0.0741	0.0238
0.0	0.0	0.0	35059.6384	3930.9233	NaN	NaN	0.1008	0.091	0.7525	0.0272	0.0328	0.0734	0.0231
0.0	0.0	0.0	30709.6384	2678.9233	NaN	NaN	0.0802	0.0925	0.7469	0.0276	0.0334	0.0764	0.0232
0.0	0.0	0.0	37390.6384	6615.9233	NaN	NaN	0.1503	0.0921	0.7515	0.0276	0.0323	0.0738	0.0227
0.0	0.0	0.0	28963.6384	6315.9233	NaN	NaN	0.179	0.0948	0.7448	0.0279	0.0329	0.0766	0.0229
0.0	0.0	0.0	35227.6384	4870.9233	NaN	NaN	0.1215	0.0956	0.746	0.0281	0.0321	0.0758	0.0225
0.0	0.0	0.0	32892.6384	3435.9233	NaN	NaN	0.0946	0.095	0.7444	0.0283	0.0326	0.077	0.0227
0.0	0.0	0.0	32789.6384	4301.9233	NaN	NaN	0.116	0.0955	0.7471	0.0284	0.0314	0.0754	0.0221
0.0	0.0	0.0	35641.6384	3999.9233	NaN	NaN	0.1009	0.0937	0.7485	0.0287	0.0314	0.0757	0.0221
0.0	0.0	0.0	28973.6384	5919.9233	NaN	NaN	0.1697	0.0913	0.7529	0.0287	0.0309	0.0746	0.0217
0.0	0.0	0.0	30461.6384	4558.9233	NaN	NaN	0.1302	0.0892	0.7572	0.0288	0.0302	0.0733	0.0213
0.0	0.0	0.0	34498.6384	6080.9233	NaN	NaN	0.1499	0.0846	0.7644	0.0288	0.0297	0.0715	0.021
0.0	0.0	0.0	31723.6384	2883.9233	NaN	NaN	0.0833	0.0826	0.7681	0.0288	0.0293	0.0705	0.0207
0.0	0.0	0.0	30239.6384	3530.9233	NaN	NaN	0.1046	0.0803	0.7709	0.0291	0.0289	0.0704	0.0204
0.0	0.0	0.0	29371.6384	2607.9233	NaN	NaN	0.0815	0.0769	0.7736	0.0295	0.0287	0.0711	0.0202
0.0	0.0	0.0	32366.6384	4923.9233	NaN	NaN	0.132	0.0727	0.7769	0.0298	0.0288	0.0714	0.0204
0.0	0.0	0.0	33087.6384	5045.9233	NaN	NaN	0.1323	0.0714	0.7759	0.0301	0.029	0.0731	0.0204
0.0	0.0	0.0	29627.6384	3664.9233	NaN	NaN	0.1101	0.0702	0.7724	0.0305	0.0299	0.0762	0.0208
0.0	0.0	0.0	30232.6384	2381.9233	NaN	NaN	0.073	0.069	0.7713	0.0306	0.0304	0.0776	0.0212
0.0	0.0	0.0	25697.6384	4672.9233	NaN	NaN	0.1539	0.069	0.7641	0.0311	0.0315	0.0824	0.0218
0.0	0.0	0.0	31925.6384	2809.9233	NaN	NaN	0.0809	0.0704	0.7579	0.0317	0.0322	0.0856	0.0222
0.0	0.0	0.0	27627.6384	5812.9233	NaN	NaN	0.1738	0.0743	0.7395	0.0324	0.0344	0.0964	0.023
0.0	0.0	0.0	30087.6384	5931.9233	NaN	NaN	0.1647	0.0778	0.7314	0.0328	0.0348	0.0998	0.0233
0.0	0.0	0.0	34258.6384	2849.9233	NaN	NaN	0.0768	0.0837	0.7137	0.0337	0.0358	0.1097	0.0235
0.0	0.0	0.0	29887.6384	3233.9233	NaN	NaN	0.0976	0.0883	0.6952	0.0345	0.0371	0.121	0.0239
0.0	0.0	0.0	31060.6384	3494.9233	NaN	NaN	0.1011	0.0937	0.678	0.0355	0.0375	0.1314	0.0239
0.0	0.0	0.0	29393.6384	2092.9233	NaN	NaN	0.0665	0.0972	0.6553	0.0366	0.039	0.1475	0.0244
0.0	0.0	0.0	33388.6384	2886.9233	NaN	NaN	0.0796	0.101	0.6363	0.0376	0.0397	0.1607	0.0247
0.0	0.0	0.0	26088.6384	4628.9233	NaN	NaN	0.1507	0.1031	0.6073	0.0386	0.0418	0.1838	0.0255
0.0	0.0	0.0	29551.6384	1224.9233	NaN	NaN	0.0398	0.1063	0.5895	0.0388	0.0424	0.1974	0.0256
0.0	0.0	0.0	32602.6384	2075.9233	NaN	NaN	0.0599	0.106	0.5588	0.0398	0.0449	0.2238	0.0267
0.0	0.0	0.0	29674.6384	5639.9233	NaN	NaN	0.1597	0.1066	0.5419	0.0394	0.0463	0.2384	0.0274
0.0	0.0	0.0	32578.6384	-389.0767	NaN	NaN	-0.0121	0.1104	0.5345	0.0391	0.0459	0.243	0.0272
0.0	0.0	0.0	31653.6384	2258.9233	NaN	NaN	0.0666	0.1078	0.516	0.0395	0.0481	0.2604	0.0283
0.0	0.0	0.0	31804.6384	4858.9233	NaN	NaN	0.1325	0.108	0.5108	0.0395	0.0486	0.2644	0.0287
0.0	0.0	0.0	28314.6384	2932.9233	NaN	NaN	0.0939	0.1086	0.5032	0.0396	0.0491	0.2706	0.029
0.0	0.0	0.0	36037.6384	3634.9233	NaN	NaN	0.0916	0.1075	0.4888	0.0399	0.0506	0.2835	0.0297
0.0	0.0	0.0	33508.6384	1981.9233	NaN	NaN	0.0558	0.1079	0.481	0.0397	0.0511	0.2901	0.0302
0.0	0.0	0.0	28775.6384	1838.9233	NaN	NaN	0.0601	0.1106	0.4833	0.0391	0.0506	0.2866	0.0298
0.0	0.0	0.0	33889.6384	3535.9233	NaN	NaN	0.0945	0.1071	0.4685	0.0399	0.0525	0.3009	0.0311
0.0	0.0	0.0	33148.6384	5546.9233	NaN	NaN	0.1433	0.1059	0.4641	0.0397	0.0532	0.3058	0.0315
0.0	0.0	0.0	29225.6384	3829.9233	NaN	NaN	0.1159	0.1067	0.4615	0.0393	0.0535	0.3073	0.0317
0.0	0.0	0.0	39670.6384	2431.9233	NaN	NaN	0.0578	0.104	0.4534	0.0397	0.0544	0.3161	0.0324
0.0	0.0	0.0	30328.6384	3278.9233	NaN	NaN	0.0976	0.1035	0.4513	0.0395	0.0547	0.3184	0.0326
0.0	0.0	0.0	33257.6384	2778.9233	NaN	NaN	0.0771	0.1038	0.4533	0.0393	0.0543	0.3168	0.0325
0.0	0.0	0.0	30679.6384	1042.9233	NaN	NaN	0.0329	0.102	0.4474	0.0395	0.0553	0.3229	0.033
0.0	0.0	0.0	29083.6384	6534.9233	NaN	NaN	0.1835	0.102	0.4491	0.0394	0.055	0.3214	0.033
0.0	0.0	0.0	29696.6384	4440.9233	NaN	NaN	0.1301	0.1016	0.448	0.0396	0.0551	0.3226	0.0331
0.0	0.0	0.0	31736.6384	4955.9233	NaN	NaN	0.1351	0.1017	0.4484	0.0394	0.055	0.3225	0.033
0.0	0.0	0.0	38516.6384	2168.9233	NaN	NaN	0.0533	0.1022	0.4508	0.0397	0.0544	0.32	0.0329
0.0	0.0	0.0	27846.6384	4050.9233	NaN	NaN	0.127	0.102	0.4527	0.0396	0.0544	0.3185	0.0328
0.0	0.0	0.0	30761.6384	3719.9233	NaN	NaN	0.1079	0.1031	0.4596	0.0397	0.0536	0.3115	0.0324
0.0	0.0	0.0	32967.6384	3479.9233	NaN	NaN	0.0955	0.1019	0.4592	0.0402	0.0539	0.3122	0.0326
0.0	0.0	0.0	30224.6384	3724.9233	NaN	NaN	0.1097	0.1041	0.4723	0.04	0.0523	0.2997	0.0317
0.0	0.0	0.0	31499.6384	5050.9233	NaN	NaN	0.1382	0.1043	0.4785	0.0403	0.0519	0.2936	0.0314
0.0	0.0	0.0	30864.6384	6792.9233	NaN	NaN	0.1804	0.104	0.4965	0.0404	0.0506	0.2779	0.0307
0.0	0.0	0.0	29550.6384	2774.9233	NaN	NaN	0.0858	0.1068	0.5147	0.0401	0.0491	0.2597	0.0297
0.0	0.0	0.0	30544.6384	6116.9233	NaN	NaN	0.1668	0.1068	0.5268	0.0398	0.0486	0.2488	0.0293
0.0	0.0	0.0	36633.6384	3462.9233	NaN	NaN	0.0864	0.1079	0.5414	0.0395	0.0474	0.2352	0.0285
0.0	0.0	0.0	29015.6384	2925.9233	NaN	NaN	0.0916	0.1098	0.5491	0.039	0.0466	0.2276	0.0278
0.0	0.0	0.0	33343.6384	3840.9233	NaN	NaN	0.1033	0.1094	0.5511	0.0393	0.0465	0.2259	0.0278
0.0	0.0	0.0	29740.6384	3665.9233	NaN	NaN	0.1097	0.1087	0.5492	0.0395	0.0468	0.2278	0.0279
0.0	0.0	0.0	31380.6384	3024.9233	NaN	NaN	0.0879	0.1109	0.5499	0.039	0.0461	0.2267	0.0274
0.0	0.0	0.0	30248.6384	2032.9233	NaN	NaN	0.063	0.1094	0.535	0.0397	0.0475	0.2401	0.0282
0.0	0.0	0.0	28437.6384	3972.9233	NaN	NaN	0.1226	0.11	0.5309	0.0395	0.0472	0.2443	0.0281
0.0	0.0	0.0	31239.6384	5077.9233	NaN	NaN	0.1398	0.1103	0.518	0.0397	0.048	0.2555	0.0285
0.0	0.0	0.0	35532.6384	1949.9233	NaN	NaN	0.052	0.1098	0.5013	0.0398	0.0492	0.2708	0.0291
0.0	0.0	0.0	27425.6384	4609.9233	NaN	NaN	0.1439	0.1089	0.4843	0.0396	0.0508	0.2865	0.0298
0.0	0.0	0.0	30342.6384	520.9233	NaN	NaN	0.0169	0.1077	0.4696	0.0393	0.0522	0.3006	0.0307
0.0	0.0	0.0	32517.6384	5297.9233	NaN	NaN	0.1401	0.106	0.4531	0.0389	0.054	0.3163	0.0318
0.0	0.0	0.0	32551.6384	2714.9233	NaN	NaN	0.077	0.1082	0.443	0.0379	0.0541	0.3246	0.0321
0.0	0.0	0.0	32166.6384	2571.9233	NaN	NaN	0.074	0.1084	0.4308	0.0375	0.0549	0.3354	0.033
0.0	0.0	0.0	31703.6384	4900.9233	NaN	NaN	0.1339	0.1079	0.4199	0.0372	0.0558	0.3453	0.0339
0.0	0.0	0.0	34910.6384	6467.9233	NaN	NaN	0.1563	0.1078	0.4086	0.037	0.0566	0.3551	0.0349
0.0	0.0	0.0	32295.6384	5259.9233	NaN	NaN	0.1401	0.1096	0.4024	0.0367	0.0568	0.3592	0.0353
0.0	0.0	0.0	35212.6384	2360.9233	NaN	NaN	0.0628	0.1116	0.3934	0.0367	0.0572	0.3651	0.036
0.0	0.0	0.0	37091.6384	3660.9233	NaN	NaN	0.0898	0.1126	0.3872	0.0369	0.0575	0.3692	0.0366
0.0	0.0	0.0	29131.6384	1426.9233	NaN	NaN	0.0467	0.1157	0.3833	0.0368	0.0575	0.3697	0.0368
0.0	0.0	0.0	31746.6384	4852.9233	NaN	NaN	0.1326	0.1157	0.3748	0.0372	0.0584	0.3761	0.0379
0.0	0.0	0.0	35999.6384	3933.9233	NaN	NaN	0.0985	0.1142	0.3693	0.0375	0.0588	0.3818	0.0384
0.0	0.0	0.0	31488.6384	3773.9233	NaN	NaN	0.107	0.1166	0.37	0.0373	0.0583	0.3798	0.0381
0.0	0.0	0.0	32362.6384	1469.9233	NaN	NaN	0.0434	0.1175	0.3674	0.0374	0.0585	0.3807	0.0385
0.0	0.0	0.0	29007.6384	3572.9233	NaN	NaN	0.1097	0.1153	0.3644	0.0377	0.0588	0.3851	0.0387
0.0	0.0	0.0	29975.6384	2386.9233	NaN	NaN	0.0738	0.1162	0.3688	0.0376	0.0584	0.3805	0.0385
0.0	0.0	0.0	30879.6384	5729.9233	NaN	NaN	0.1565	0.1145	0.3662	0.0379	0.059	0.3833	0.0391
0.0	0.0	0.0	27246.6384	4810.9233	NaN	NaN	0.1501	0.1147	0.3722	0.0381	0.0581	0.3785	0.0385
0.0	0.0	0.0	26934.6384	1849.9233	NaN	NaN	0.0643	0.1169	0.3786	0.0381	0.0573	0.3712	0.0379
0.0	0.0	0.0	33847.6384	3832.9233	NaN	NaN	0.1017	0.1165	0.3804	0.0382	0.057	0.3701	0.0378
0.0	0.0	0.0	33918.6384	3566.9233	NaN	NaN	0.0952	0.1169	0.3871	0.0384	0.0561	0.3646	0.037
0.0	0.0	0.0	30608.6384	3282.9233	NaN	NaN	0.0969	0.119	0.3964	0.0383	0.0552	0.355	0.036
0.0	0.0	0.0	32007.6384	4691.9233	NaN	NaN	0.1278	0.1162	0.3964	0.0389	0.0557	0.3566	0.0362
0.0	0.0	0.0	29333.6384	5088.9233	NaN	NaN	0.1478	0.1156	0.4023	0.039	0.0551	0.3524	0.0356
0.0	0.0	0.0	26288.6384	4501.9233	NaN	NaN	0.1462	0.1174	0.4077	0.0388	0.0547	0.3464	0.035
0.0	0.0	0.0	33149.6384	3760.9233	NaN	NaN	0.1019	0.1154	0.4049	0.039	0.0551	0.3503	0.0353
0.0	0.0	0.0	33659.6384	4045.9233	NaN	NaN	0.1073	0.1161	0.4065	0.0387	0.0548	0.349	0.0349
0.0	0.0	0.0	27348.6384	3188.9233	NaN	NaN	0.1044	0.1194	0.4086	0.0381	0.0543	0.3452	0.0344
0.0	0.0	0.0	33829.6384	3734.9233	NaN	NaN	0.0994	0.118	0.4006	0.0381	0.0551	0.3533	0.0349
0.0	0.0	0.0	32682.6384	5375.9233	NaN	NaN	0.1413	0.1175	0.3968	0.0378	0.0554	0.3573	0.0352
0.0	0.0	0.0	31561.6384	3173.9233	NaN	NaN	0.0914	0.1197	0.3947	0.0373	0.0553	0.3579	0.0351
0.0	0.0	0.0	27197.6384	3531.9233	NaN	NaN	0.1149	0.118	0.3867	0.0374	0.0563	0.3657	0.0358
0.0	0.0	0.0	31999.6384	2799.9233	NaN	NaN	0.0805	0.1172	0.3831	0.0372	0.0566	0.3698	0.0361
0.0	0.0	0.0	29063.6384	1887.9233	NaN	NaN	0.061	0.1181	0.3801	0.0369	0.057	0.3714	0.0364
0.0	0.0	0.0	32420.6384	692.9233	NaN	NaN	0.0209	0.1171	0.3733	0.0367	0.0577	0.3782	0.037
0.0	0.0	0.0	32161.6384	5601.9233	NaN	NaN	0.1483	0.114	0.3684	0.037	0.0589	0.384	0.0377
0.0	0.0	0.0	30252.6384	2768.9233	NaN	NaN	0.0839	0.1151	0.3684	0.0366	0.059	0.3835	0.0375
0.0	0.0	0.0	31964.6384	4008.9233	NaN	NaN	0.1114	0.1142	0.3636	0.0366	0.0602	0.3872	0.0382
0.0	0.0	0.0	32572.6384	2296.9233	NaN	NaN	0.0659	0.1123	0.3609	0.0368	0.0613	0.39	0.0387
0.0	0.0	0.0	28919.6384	4044.9233	NaN	NaN	0.1227	0.1127	0.3607	0.0368	0.0618	0.3892	0.0388
0.0	0.0	0.0	31212.6384	3423.9233	NaN	NaN	0.0989	0.1112	0.3574	0.037	0.0627	0.3925	0.0393
0.0	0.0	0.0	30198.6384	1885.9233	NaN	NaN	0.0588	0.1096	0.3556	0.0372	0.0637	0.3941	0.0397
0.0	0.0	0.0	30604.6384	1974.9233	NaN	NaN	0.0606	0.1092	0.3536	0.0372	0.0639	0.3962	0.04
0.0	0.0	0.0	31126.6384	4261.9233	NaN	NaN	0.1204	0.1071	0.3525	0.0374	0.0647	0.3978	0.0404
0.0	0.0	0.0	32578.6384	3418.9233	NaN	NaN	0.095	0.1077	0.3532	0.0373	0.0648	0.3964	0.0405
0.0	0.0	0.0	32557.6384	2188.9233	NaN	NaN	0.063	0.1072	0.3506	0.0374	0.0652	0.3986	0.0409
0.0	0.0	0.0	33144.6384	4630.9233	NaN	NaN	0.1226	0.1067	0.3502	0.0373	0.0657	0.3989	0.0412
0.0	0.0	0.0	35467.6384	5260.9233	NaN	NaN	0.1292	0.1067	0.3497	0.0372	0.0659	0.3989	0.0415
0.0	0.0	0.0	34800.6384	2249.9233	NaN	NaN	0.0607	0.1076	0.3504	0.0372	0.0661	0.3971	0.0417
0.0	0.0	0.0	27929.6384	2853.9233	NaN	NaN	0.0927	0.1097	0.3501	0.0369	0.0659	0.3956	0.0417
0.0	0.0	0.0	30229.6384	1261.9233	NaN	NaN	0.0401	0.111	0.3497	0.0368	0.0657	0.395	0.0418
0.0	0.0	0.0	31435.6384	1286.9233	NaN	NaN	0.0393	0.1127	0.3518	0.0366	0.0657	0.3913	0.0418
0.0	0.0	0.0	30587.6384	1473.9233	NaN	NaN	0.046	0.1147	0.3529	0.0365	0.065	0.3892	0.0415
0.0	0.0	0.0	33317.6384	3133.9233	NaN	NaN	0.086	0.1136	0.3545	0.0367	0.0653	0.3881	0.0418
0.0	0.0	0.0	30051.6384	4962.9233	NaN	NaN	0.1417	0.1148	0.3604	0.0365	0.0648	0.3819	0.0415
0.0	0.0	0.0	30460.6384	4031.9233	NaN	NaN	0.1169	0.1162	0.3629	0.0365	0.0644	0.3787	0.0413
0.0	0.0	0.0	36205.6384	2247.9233	NaN	NaN	0.0585	0.1157	0.3656	0.0365	0.0645	0.3762	0.0415
0.0	0.0	0.0	33273.6384	3613.9233	NaN	NaN	0.098	0.1173	0.372	0.0365	0.0634	0.37	0.0407
0.0	0.0	0.0	34006.6384	3872.9233	NaN	NaN	0.1022	0.1188	0.3764	0.0364	0.0626	0.3656	0.0401
0.0	0.0	0.0	31520.6384	678.9233	NaN	NaN	0.0211	0.1181	0.3785	0.0365	0.0622	0.3649	0.0398
0.0	0.0	0.0	29320.6384	4394.9233	NaN	NaN	0.1304	0.1168	0.3803	0.0364	0.0622	0.3645	0.0398
0.0	0.0	0.0	33536.6384	5501.9233	NaN	NaN	0.1409	0.1139	0.3798	0.0365	0.0626	0.3672	0.04
0.0	0.0	0.0	32498.6384	5076.9233	NaN	NaN	0.1351	0.1126	0.3821	0.0363	0.0625	0.3667	0.0398
0.0	0.0	0.0	28635.6384	3566.9233	NaN	NaN	0.1108	0.112	0.3819	0.0361	0.0625	0.3677	0.0398
0.0	0.0	0.0	30454.6384	2192.9233	NaN	NaN	0.0672	0.1105	0.3807	0.036	0.0627	0.3703	0.0398
0.0	0.0	0.0	28889.6384	6342.9233	NaN	NaN	0.18	0.1114	0.3835	0.0356	0.0623	0.3677	0.0395
0.0	0.0	0.0	34125.6384	3602.9233	NaN	NaN	0.0955	0.1121	0.3832	0.0354	0.0619	0.3682	0.0392
0.0	0.0	0.0	32672.6384	2883.9233	NaN	NaN	0.0811	0.1124	0.3836	0.0353	0.0617	0.3681	0.039
0.0	0.0	0.0	31235.6384	3456.9233	NaN	NaN	0.0996	0.1137	0.3867	0.035	0.0607	0.3654	0.0385
0.0	0.0	0.0	34257.6384	3931.9233	NaN	NaN	0.103	0.1132	0.3872	0.035	0.0605	0.3657	0.0383
0.0	0.0	0.0	32973.6384	2187.9233	NaN	NaN	0.0622	0.1119	0.3891	0.035	0.0604	0.3652	0.0384
0.0	0.0	0.0	32110.6384	3802.9233	NaN	NaN	0.1059	0.1103	0.3898	0.0352	0.0606	0.3655	0.0386
0.0	0.0	0.0	29519.6384	5153.9233	NaN	NaN	0.1486	0.1089	0.3912	0.0353	0.0606	0.3653	0.0387
0.0	0.0	0.0	31739.6384	4326.9233	NaN	NaN	0.12	0.1096	0.3946	0.0353	0.0598	0.3625	0.0383
0.0	0.0	0.0	28144.6384	2361.9233	NaN	NaN	0.0774	0.1098	0.3972	0.0354	0.0596	0.36	0.038
0.0	0.0	0.0	31901.6384	3801.9233	NaN	NaN	0.1065	0.1104	0.3992	0.0352	0.059	0.3586	0.0375
0.0	0.0	0.0	28807.6384	3590.9233	NaN	NaN	0.1108	0.1102	0.3999	0.0354	0.059	0.3581	0.0375
0.0	0.0	0.0	29004.6384	5771.9233	NaN	NaN	0.166	0.11	0.4003	0.0353	0.0584	0.3586	0.0373
0.0	0.0	0.0	28636.6384	5365.9233	NaN	NaN	0.1578	0.1095	0.3988	0.0357	0.0585	0.3602	0.0373
0.0	0.0	0.0	34357.6384	6146.9233	NaN	NaN	0.1518	0.1103	0.3975	0.0355	0.058	0.3616	0.0371
0.0	0.0	0.0	29484.6384	2034.9233	NaN	NaN	0.0646	0.1107	0.3995	0.0359	0.0574	0.3597	0.0368
0.0	0.0	0.0	28478.6384	3139.9233	NaN	NaN	0.0993	0.1116	0.3995	0.0359	0.057	0.3593	0.0367
0.0	0.0	0.0	34963.6384	6172.9233	NaN	NaN	0.1501	0.1111	0.4006	0.0365	0.0568	0.3581	0.0368
0.0	0.0	0.0	32088.6384	4788.9233	NaN	NaN	0.1299	0.1137	0.4066	0.0365	0.0556	0.3517	0.0359
0.0	0.0	0.0	33135.6384	2619.9233	NaN	NaN	0.0733	0.1159	0.4135	0.0368	0.0546	0.3438	0.0354
0.0	0.0	0.0	37455.6384	5497.9233	NaN	NaN	0.128	0.1132	0.417	0.0378	0.0547	0.3417	0.0355
0.0	0.0	0.0	28585.6384	2853.9233	NaN	NaN	0.0908	0.1152	0.431	0.0378	0.0534	0.3282	0.0343
0.0	0.0	0.0	31281.6384	2507.9233	NaN	NaN	0.0742	0.1156	0.437	0.0382	0.0532	0.3218	0.0341
0.0	0.0	0.0	32436.6384	1630.9233	NaN	NaN	0.0479	0.1142	0.4432	0.0388	0.0531	0.3169	0.0339
0.0	0.0	0.0	32070.6384	2912.9233	NaN	NaN	0.0833	0.1176	0.4596	0.0384	0.0513	0.3006	0.0324
0.0	0.0	0.0	30551.6384	5237.9233	NaN	NaN	0.1464	0.1193	0.471	0.0382	0.0507	0.289	0.0317
0.0	0.0	0.0	31250.6384	2133.9233	NaN	NaN	0.0639	0.1203	0.483	0.0382	0.0499	0.2777	0.0308
0.0	0.0	0.0	30631.6384	5940.9233	NaN	NaN	0.1624	0.1205	0.49	0.0382	0.0499	0.2709	0.0305
0.0	0.0	0.0	34501.6384	4636.9233	NaN	NaN	0.1185	0.121	0.494	0.0381	0.0499	0.2667	0.0302
0.0	0.0	0.0	33430.6384	1594.9233	NaN	NaN	0.0455	0.1222	0.4929	0.0381	0.0505	0.2659	0.0304
0.0	0.0	0.0	31496.6384	3605.9233	NaN	NaN	0.1027	0.1253	0.4899	0.0377	0.0508	0.2658	0.0305
0.0	0.0	0.0	31107.6384	-640.0767	NaN	NaN	-0.021	0.1299	0.4851	0.0372	0.0509	0.2663	0.0306
0.0	0.0	0.0	27776.6384	567.9233	NaN	NaN	0.02	0.1367	0.4835	0.0368	0.0504	0.2621	0.0305
0.0	0.0	0.0	27470.6384	2780.9233	NaN	NaN	0.0919	0.1405	0.4772	0.0368	0.0507	0.2636	0.0311
0.0	0.0	0.0	28171.6384	1830.9233	NaN	NaN	0.061	0.1418	0.4714	0.0368	0.0514	0.2669	0.0318
0.0	0.0	0.0	31591.6384	3233.9233	NaN	NaN	0.0929	0.1388	0.4641	0.0371	0.0528	0.2743	0.0329
0.0	0.0	0.0	28121.6384	1969.9233	NaN	NaN	0.0655	0.1345	0.4574	0.0374	0.0543	0.2825	0.034
0.0	0.0	0.0	28872.6384	5311.9233	NaN	NaN	0.1554	0.1331	0.4549	0.0373	0.0549	0.2853	0.0345
0.0	0.0	0.0	29447.6384	1848.9233	NaN	NaN	0.0591	0.1303	0.4497	0.0377	0.0564	0.2904	0.0355
0.0	0.0	0.0	27848.6384	4429.9233	NaN	NaN	0.1372	0.1307	0.4499	0.0375	0.0563	0.2901	0.0355
0.0	0.0	0.0	27596.6384	3473.9233	NaN	NaN	0.1118	0.1314	0.4467	0.0375	0.0567	0.2918	0.0359
0.0	0.0	0.0	34215.6384	4529.9233	NaN	NaN	0.1169	0.1303	0.4442	0.0377	0.057	0.2946	0.0362
0.0	0.0	0.0	25447.6384	4187.9233	NaN	NaN	0.1413	0.1342	0.4455	0.0371	0.0563	0.2912	0.0357
0.0	0.0	0.0	28895.6384	1973.9233	NaN	NaN	0.0639	0.1375	0.4451	0.0368	0.0557	0.2894	0.0355
0.0	0.0	0.0	32175.6384	1120.9233	NaN	NaN	0.0337	0.1334	0.4416	0.037	0.0566	0.2952	0.0361
0.0	0.0	0.0	25420.6384	3484.9233	NaN	NaN	0.1206	0.1291	0.4409	0.037	0.0572	0.2994	0.0364
0.0	0.0	0.0	29652.6384	3112.9233	NaN	NaN	0.095	0.1233	0.4386	0.0374	0.058	0.3057	0.037
0.0	0.0	0.0	27253.6384	1851.9233	NaN	NaN	0.0636	0.1152	0.4387	0.038	0.0595	0.3107	0.0378
0.0	0.0	0.0	28169.6384	2875.9233	NaN	NaN	0.0926	0.1125	0.4442	0.0379	0.0594	0.3087	0.0373
0.0	0.0	0.0	27500.6384	3008.9233	NaN	NaN	0.0986	0.1093	0.4465	0.0383	0.0603	0.3083	0.0373
0.0	0.0	0.0	30957.6384	4440.9233	NaN	NaN	0.1255	0.1085	0.4525	0.0383	0.0603	0.3036	0.0368
0.0	0.0	0.0	31337.6384	5062.9233	NaN	NaN	0.1391	0.1097	0.4569	0.0384	0.0602	0.2989	0.036
0.0	0.0	0.0	32153.6384	4455.9233	NaN	NaN	0.1217	0.1109	0.4622	0.0383	0.0602	0.293	0.0354
0.0	0.0	0.0	30577.6384	2009.9233	NaN	NaN	0.0617	0.1116	0.4655	0.0384	0.0603	0.2891	0.0351
0.0	0.0	0.0	32502.6384	5177.9233	NaN	NaN	0.1374	0.1112	0.4676	0.0386	0.0612	0.2865	0.035
0.0	0.0	0.0	29374.6384	4932.9233	NaN	NaN	0.1438	0.1129	0.4673	0.0383	0.0615	0.2853	0.0348
0.0	0.0	0.0	30661.6384	4049.9233	NaN	NaN	0.1167	0.1147	0.4668	0.0381	0.0611	0.2845	0.0349
0.0	0.0	0.0	32734.6384	3826.9233	NaN	NaN	0.1047	0.1132	0.4636	0.0382	0.0616	0.2879	0.0354
0.0	0.0	0.0	32138.6384	2718.9233	NaN	NaN	0.078	0.1112	0.4618	0.0382	0.0617	0.2914	0.0357
0.0	0.0	0.0	30681.6384	6359.9233	NaN	NaN	0.1717	0.1079	0.4608	0.0384	0.0619	0.295	0.036
0.0	0.0	0.0	32452.6384	5443.9233	NaN	NaN	0.1437	0.1047	0.4595	0.0385	0.0622	0.2991	0.0361
0.0	0.0	0.0	37077.6384	3822.9233	NaN	NaN	0.0935	0.1025	0.4587	0.0388	0.0621	0.3019	0.0359
0.0	0.0	0.0	28666.6384	3924.9233	NaN	NaN	0.1204	0.1014	0.457	0.0391	0.0621	0.3045	0.0359
0.0	0.0	0.0	28646.6384	3992.9233	NaN	NaN	0.1223	0.1002	0.456	0.0394	0.0618	0.3068	0.0357
0.0	0.0	0.0	31802.6384	3655.9233	NaN	NaN	0.1031	0.0984	0.4582	0.0396	0.0619	0.3062	0.0357
0.0	0.0	0.0	33444.6384	3558.9233	NaN	NaN	0.0962	0.0976	0.4588	0.0397	0.062	0.3061	0.0358
0.0	0.0	0.0	32749.6384	5457.9233	NaN	NaN	0.1428	0.0972	0.4619	0.0399	0.062	0.3032	0.0358
0.0	0.0	0.0	28428.6384	3712.9233	NaN	NaN	0.1155	0.0982	0.4654	0.0399	0.0618	0.299	0.0356
0.0	0.0	0.0	30160.6384	4895.9233	NaN	NaN	0.1397	0.1003	0.4684	0.0398	0.0619	0.2939	0.0357
0.0	0.0	0.0	32788.6384	3829.9233	NaN	NaN	0.1046	0.1041	0.4703	0.0394	0.0617	0.289	0.0355
0.0	0.0	0.0	25973.6384	1685.9233	NaN	NaN	0.061	0.1095	0.4683	0.0387	0.0615	0.2864	0.0355
0.0	0.0	0.0	27254.6384	2191.9233	NaN	NaN	0.0744	0.1121	0.4668	0.0383	0.0613	0.286	0.0355
0.0	0.0	0.0	29262.6384	5228.9233	NaN	NaN	0.1516	0.1136	0.4657	0.0379	0.0615	0.2857	0.0355
0.0	0.0	0.0	30795.6384	4839.9233	NaN	NaN	0.1358	0.1152	0.4624	0.0376	0.0613	0.2881	0.0354
0.0	0.0	0.0	29953.6384	4339.9233	NaN	NaN	0.1266	0.1153	0.4623	0.0377	0.0616	0.2875	0.0356
0.0	0.0	0.0	26004.6384	3288.9233	NaN	NaN	0.1123	0.1193	0.4635	0.0373	0.0603	0.2847	0.0348
0.0	0.0	0.0	30545.6384	308.9233	NaN	NaN	0.01	0.1234	0.4679	0.0373	0.0592	0.278	0.0342
0.0	0.0	0.0	34634.6384	5096.9233	NaN	NaN	0.1283	0.1217	0.4715	0.0372	0.0598	0.2752	0.0346
0.0	0.0	0.0	27092.6384	4208.9233	NaN	NaN	0.1345	0.1191	0.4796	0.0371	0.0602	0.2695	0.0346
0.0	0.0	0.0	34372.6384	4837.9233	NaN	NaN	0.1234	0.1195	0.4829	0.0369	0.0604	0.2655	0.0348
0.0	0.0	0.0	35193.6384	3975.9233	NaN	NaN	0.1015	0.1179	0.4966	0.0368	0.0591	0.2559	0.0338
0.0	0.0	0.0	27034.6384	1929.9233	NaN	NaN	0.0666	0.1285	0.5015	0.0349	0.0574	0.2442	0.0336
0.0	0.0	0.0	30796.6384	4334.9233	NaN	NaN	0.1234	0.1287	0.51	0.0354	0.0546	0.2392	0.032
0.0	0.0	0.0	36230.6384	5506.9233	NaN	NaN	0.1319	0.1451	0.5044	0.0333	0.0554	0.2283	0.0335
0.0	0.0	0.0	33862.6384	5128.9233	NaN	NaN	0.1315	0.1313	0.515	0.0355	0.0537	0.2321	0.0324
0.0	0.0	0.0	29707.6384	5595.9233	NaN	NaN	0.1585	0.1508	0.5135	0.0339	0.0528	0.2126	0.0363
0.0	0.0	0.0	31792.6384	6390.9233	NaN	NaN	0.1674	0.1399	0.4976	0.0397	0.0478	0.2412	0.0337
0.0	0.0	0.0	8490.6384	2078.9233	NaN	NaN	0.1967	0.3365	0.3593	0.049	0.056	0.1634	0.0359
0.0	0.0	0.0	-994.3616	2441.9233	NaN	NaN	1.3	0.8912	0.0268	0.0178	0.0162	0.0233	0.0247
0.0	0.0	0.0	-2959.3616	-97.0767	NaN	NaN	0.0318	0.8729	0.0312	0.0232	0.0244	0.0268	0.0214
0.0	0.0	0.0	-3489.3616	2404.9233	NaN	NaN	-0.3	0.887	0.0256	0.0222	0.0229	0.0222	0.0201
0.0	0.0	0.0	-4188.3616	-600.0767	NaN	NaN	0.1253	0.8872	0.0241	0.0228	0.0233	0.0211	0.0215
0.0	0.0	0.0	-2696.3616	-6.0767	NaN	NaN	0.0022	0.8922	0.0226	0.0215	0.0227	0.0201	0.0208
0.0	0.0	0.0	-2515.3616	-786.0767	NaN	NaN	0.2381	0.8923	0.0228	0.0207	0.0229	0.0205	0.0208
0.0	0.0	0.0	-4925.3616	264.9233	NaN	NaN	-0.0568	0.8924	0.0227	0.0207	0.0227	0.0206	0.0209
0.0	0.0	0.0	-3893.3616	-69.0767	NaN	NaN	0.0174	0.8924	0.0227	0.0208	0.0226	0.0205	0.0209
0.0	0.0	0.0	-3360.3616	-1470.0767	NaN	NaN	0.3043	0.8926	0.0226	0.0208	0.0225	0.0205	0.021
0.0	0.0	0.0	-3937.3616	360.9233	NaN	NaN	-0.1009	0.8933	0.0224	0.0208	0.0223	0.0203	0.0209
0.0	0.0	0.0	-2612.3616	-133.0767	NaN	NaN	0.0485	0.8929	0.0222	0.021	0.0223	0.0205	0.0211
0.0	0.0	0.0	-4473.3616	-2921.0767	NaN	NaN	0.395	0.8923	0.0222	0.0212	0.0224	0.0207	0.0212
0.0	0.0	0.0	-4227.3616	445.9233	NaN	NaN	-0.1179	0.8922	0.0221	0.0213	0.0225	0.0209	0.0211
0.0	0.0	0.0	-5818.3616	-2278.0767	NaN	NaN	0.2814	0.8927	0.0221	0.0211	0.0223	0.0209	0.0209
0.0	0.0	0.0	-4807.3616	-1086.0767	NaN	NaN	0.1843	0.8933	0.0222	0.0209	0.022	0.0209	0.0206
0.0	0.0	0.0	-2251.3616	2241.9233	NaN	NaN	-0.3	0.8936	0.0223	0.0207	0.0218	0.0211	0.0205
0.0	0.0	0.0	-3317.3616	3328.9233	NaN	NaN	1.3	0.8934	0.0227	0.0206	0.0216	0.0212	0.0204
0.0	0.0	0.0	-3889.3616	605.9233	NaN	NaN	-0.1845	0.8904	0.0236	0.0212	0.0221	0.0219	0.0209
0.0	0.0	0.0	-3086.3616	2156.9233	NaN	NaN	-0.3	0.891	0.0237	0.0212	0.0219	0.0217	0.0206
0.0	0.0	0.0	-3482.3616	-315.0767	NaN	NaN	0.083	0.8782	0.0265	0.0235	0.0243	0.0242	0.0233
0.0	0.0	0.0	-1487.3616	695.9233	NaN	NaN	-0.3	0.9126	0.0184	0.0178	0.0179	0.0173	0.016
