# Supplementary material for: DeepFRET, a software for rapid and automated single-molecule FRET data classification using deep learning
Source: eLife. 2020 Nov 3;9:e60404. doi: 10.7554/eLife.60404 (PMC7609065; doi:10.7554/eLife.60404)
Supplement: Figure 4—source data 1. [file elife-60404-fig4-data1.zip › Figure 4-source data 1/Fig_S4a/Traces/traces_all_n294/Traces_Fig2d_4mMAc_mov3_combined_tif_pair51.txt]

Exported by DeepFRET
Date: 2020-08-26, 18:13
Video filename: None
FRET pair #51
Bleaches at None
D-Dexc-bg	A-Dexc-bg	A-Aexc-bg	D-Dexc-rw	A-Dexc-rw	A-Aexc-rw	S	E	p_bleached	p_aggregated	p_noisy	p_scrambled	p_static	p_dynamic
0.0	0.0	0.0	34515.0033	6731.1128	NaN	NaN	0.1632	0.0596	0.6931	0.0472	0.0339	0.1166	0.0496
0.0	0.0	0.0	32911.0033	8454.1128	NaN	NaN	0.2044	0.0514	0.695	0.0433	0.0352	0.1246	0.0505
0.0	0.0	0.0	38226.0033	3735.1128	NaN	NaN	0.089	0.0526	0.7269	0.0382	0.0317	0.1071	0.0434
0.0	0.0	0.0	29040.0033	4816.1128	NaN	NaN	0.1423	0.0552	0.7032	0.0387	0.0346	0.124	0.0443
0.0	0.0	0.0	29670.0033	8476.1128	NaN	NaN	0.2222	0.0549	0.7105	0.0388	0.0339	0.1191	0.0428
0.0	0.0	0.0	33567.0033	8752.1128	NaN	NaN	0.2068	0.0564	0.6914	0.04	0.036	0.1317	0.0446
0.0	0.0	0.0	30863.0033	4713.1128	NaN	NaN	0.1325	0.0586	0.686	0.0404	0.0367	0.135	0.0433
0.0	0.0	0.0	29444.0033	6033.1128	NaN	NaN	0.1701	0.0602	0.6745	0.0404	0.0384	0.1429	0.0435
0.0	0.0	0.0	27028.0033	7710.1128	NaN	NaN	0.2219	0.062	0.6692	0.0411	0.0382	0.1471	0.0423
0.0	0.0	0.0	30766.0033	7156.1128	NaN	NaN	0.1887	0.0623	0.6673	0.0414	0.0382	0.1476	0.0433
0.0	0.0	0.0	28622.0033	5399.1128	NaN	NaN	0.1587	0.0656	0.6538	0.0428	0.0375	0.1573	0.0431
0.0	0.0	0.0	30159.0033	5461.1128	NaN	NaN	0.1533	0.0653	0.6517	0.0426	0.0365	0.1602	0.0437
0.0	0.0	0.0	33300.0033	6142.1128	NaN	NaN	0.1557	0.0652	0.6433	0.0435	0.0354	0.1687	0.0438
0.0	0.0	0.0	32108.0033	6053.1128	NaN	NaN	0.1586	0.0636	0.6406	0.0439	0.035	0.1731	0.0438
0.0	0.0	0.0	33967.0033	5491.1128	NaN	NaN	0.1392	0.0637	0.6324	0.044	0.0347	0.183	0.0422
0.0	0.0	0.0	32308.0033	8070.1128	NaN	NaN	0.1999	0.0629	0.6301	0.0437	0.0354	0.186	0.042
0.0	0.0	0.0	29519.0033	3150.1128	NaN	NaN	0.0964	0.0648	0.6353	0.0451	0.035	0.1789	0.0408
0.0	0.0	0.0	28296.0033	7944.1128	NaN	NaN	0.2192	0.0657	0.6343	0.0442	0.035	0.1805	0.0403
0.0	0.0	0.0	36239.0033	8321.1128	NaN	NaN	0.1867	0.0654	0.6369	0.0426	0.0358	0.1789	0.0404
0.0	0.0	0.0	29088.0033	6279.1128	NaN	NaN	0.1775	0.0663	0.6354	0.0418	0.0361	0.1803	0.04
0.0	0.0	0.0	26478.0033	9174.1128	NaN	NaN	0.2573	0.0658	0.6351	0.0421	0.037	0.1799	0.0401
0.0	0.0	0.0	33950.0033	5541.1128	NaN	NaN	0.1403	0.0673	0.6341	0.0418	0.0378	0.1794	0.0396
0.0	0.0	0.0	35549.0033	8374.1128	NaN	NaN	0.1907	0.0656	0.6378	0.0427	0.0381	0.1756	0.0401
0.0	0.0	0.0	34453.0033	6558.1128	NaN	NaN	0.1599	0.0665	0.6396	0.0429	0.0389	0.1723	0.0398
0.0	0.0	0.0	31765.0033	4972.1128	NaN	NaN	0.1353	0.0657	0.6438	0.0433	0.039	0.1684	0.0398
0.0	0.0	0.0	33418.0033	6298.1128	NaN	NaN	0.1586	0.0641	0.6606	0.0428	0.0385	0.1544	0.0396
0.0	0.0	0.0	31758.0033	6878.1128	NaN	NaN	0.178	0.0644	0.6584	0.0433	0.0385	0.1561	0.0394
0.0	0.0	0.0	31125.0033	7789.1128	NaN	NaN	0.2002	0.0626	0.6681	0.0431	0.0382	0.1488	0.0392
0.0	0.0	0.0	27609.0033	5828.1128	NaN	NaN	0.1743	0.0647	0.6583	0.0436	0.0392	0.1554	0.0388
0.0	0.0	0.0	29552.0033	7133.1128	NaN	NaN	0.1944	0.0637	0.6701	0.0429	0.0391	0.1457	0.0385
0.0	0.0	0.0	31304.0033	6184.1128	NaN	NaN	0.165	0.064	0.6756	0.0433	0.0383	0.1415	0.0374
0.0	0.0	0.0	29944.0033	7577.1128	NaN	NaN	0.2019	0.0619	0.6821	0.0432	0.0379	0.1374	0.0375
0.0	0.0	0.0	29078.0033	6737.1128	NaN	NaN	0.1881	0.0624	0.6818	0.0446	0.0378	0.1368	0.0366
0.0	0.0	0.0	28159.0033	5657.1128	NaN	NaN	0.1673	0.0639	0.6771	0.0438	0.0391	0.1391	0.0371
0.0	0.0	0.0	34860.0033	12283.1128	NaN	NaN	0.2605	0.0644	0.6783	0.0434	0.0395	0.1372	0.0372
0.0	0.0	0.0	34064.0033	6732.1128	NaN	NaN	0.165	0.067	0.6706	0.0431	0.0405	0.1415	0.0372
0.0	0.0	0.0	29419.0033	5998.1128	NaN	NaN	0.1694	0.0677	0.669	0.0431	0.0405	0.1422	0.0375
0.0	0.0	0.0	33954.0033	3649.1128	NaN	NaN	0.097	0.0699	0.6599	0.0431	0.0415	0.1479	0.0377
0.0	0.0	0.0	31256.0033	4670.1128	NaN	NaN	0.13	0.0698	0.6607	0.0429	0.0413	0.1473	0.0381
0.0	0.0	0.0	33893.0033	6402.1128	NaN	NaN	0.1589	0.0706	0.6573	0.043	0.0416	0.1491	0.0383
0.0	0.0	0.0	31683.0033	3947.1128	NaN	NaN	0.1108	0.073	0.6478	0.0427	0.0429	0.1548	0.0388
0.0	0.0	0.0	23403.0033	2848.1128	NaN	NaN	0.1085	0.0715	0.6614	0.0419	0.0414	0.1454	0.0384
0.0	0.0	0.0	28528.0033	5563.1128	NaN	NaN	0.1632	0.0699	0.6588	0.0425	0.0413	0.1484	0.0389
0.0	0.0	0.0	27366.0033	6881.1128	NaN	NaN	0.2009	0.0681	0.6594	0.0424	0.0416	0.1489	0.0397
0.0	0.0	0.0	29006.0033	7806.1128	NaN	NaN	0.2121	0.0675	0.6586	0.0427	0.0415	0.1495	0.0402
0.0	0.0	0.0	35231.0033	5235.1128	NaN	NaN	0.1294	0.0687	0.6533	0.042	0.0426	0.1529	0.0406
0.0	0.0	0.0	29329.0033	6358.1128	NaN	NaN	0.1782	0.0683	0.6579	0.0419	0.0421	0.149	0.0408
0.0	0.0	0.0	26364.0033	4138.1128	NaN	NaN	0.1357	0.0681	0.6598	0.0417	0.0415	0.1477	0.0413
0.0	0.0	0.0	27082.0033	3827.1128	NaN	NaN	0.1238	0.0674	0.6571	0.0418	0.041	0.1508	0.0419
0.0	0.0	0.0	29156.0033	7229.1128	NaN	NaN	0.1987	0.0655	0.6603	0.0416	0.0407	0.1492	0.0427
0.0	0.0	0.0	30384.0033	7452.1128	NaN	NaN	0.197	0.0658	0.6577	0.0416	0.0411	0.151	0.0428
0.0	0.0	0.0	26814.0033	2632.1128	NaN	NaN	0.0894	0.0652	0.6623	0.0412	0.0409	0.1475	0.0428
0.0	0.0	0.0	26381.0033	670.1128	NaN	NaN	0.0248	0.0651	0.6648	0.041	0.0406	0.1458	0.0428
0.0	0.0	0.0	23796.0033	4476.1128	NaN	NaN	0.1583	0.0644	0.6646	0.041	0.0398	0.1474	0.0428
0.0	0.0	0.0	27639.0033	3829.1128	NaN	NaN	0.1217	0.0623	0.665	0.0412	0.0391	0.1491	0.0433
0.0	0.0	0.0	29196.0033	4400.1128	NaN	NaN	0.131	0.063	0.6571	0.041	0.0393	0.1571	0.0426
0.0	0.0	0.0	29974.0033	7995.1128	NaN	NaN	0.2106	0.0628	0.6586	0.0405	0.0392	0.1568	0.042
0.0	0.0	0.0	30303.0033	5929.1128	NaN	NaN	0.1636	0.0621	0.6636	0.04	0.0392	0.1534	0.0417
0.0	0.0	0.0	24365.0033	7027.1128	NaN	NaN	0.2238	0.0623	0.6635	0.0399	0.0395	0.1536	0.0412
0.0	0.0	0.0	24900.0033	3183.1128	NaN	NaN	0.1133	0.0632	0.6621	0.0398	0.0401	0.1541	0.0407
0.0	0.0	0.0	27709.0033	6418.1128	NaN	NaN	0.1881	0.0635	0.6661	0.0399	0.0403	0.1502	0.0399
0.0	0.0	0.0	24705.0033	4975.1128	NaN	NaN	0.1676	0.0642	0.6694	0.0393	0.0406	0.1471	0.0394
0.0	0.0	0.0	27075.0033	8224.1128	NaN	NaN	0.233	0.0655	0.6664	0.039	0.0409	0.1494	0.0389
0.0	0.0	0.0	26625.0033	8754.1128	NaN	NaN	0.2474	0.0657	0.6714	0.0378	0.0406	0.1464	0.038
0.0	0.0	0.0	29657.0033	4652.1128	NaN	NaN	0.1356	0.0657	0.6766	0.0371	0.0398	0.1436	0.0372
0.0	0.0	0.0	32797.0033	5910.1128	NaN	NaN	0.1527	0.0654	0.6824	0.0362	0.0393	0.1403	0.0365
0.0	0.0	0.0	24686.0033	5286.1128	NaN	NaN	0.1764	0.0659	0.6855	0.0358	0.0388	0.1383	0.0357
0.0	0.0	0.0	29112.0033	3982.1128	NaN	NaN	0.1203	0.0654	0.6926	0.035	0.0382	0.1336	0.0353
0.0	0.0	0.0	30126.0033	6366.1128	NaN	NaN	0.1745	0.0652	0.6883	0.0352	0.0385	0.1375	0.0353
0.0	0.0	0.0	28177.0033	6340.1128	NaN	NaN	0.1837	0.0653	0.691	0.0348	0.0385	0.1356	0.0349
0.0	0.0	0.0	28068.0033	4191.1128	NaN	NaN	0.1299	0.0652	0.6891	0.0351	0.0388	0.1369	0.035
0.0	0.0	0.0	29928.0033	2640.1128	NaN	NaN	0.0811	0.0645	0.692	0.0351	0.0387	0.1348	0.0349
0.0	0.0	0.0	24768.0033	8797.1128	NaN	NaN	0.2621	0.0647	0.6874	0.0356	0.0393	0.1378	0.0351
0.0	0.0	0.0	24296.0033	4893.1128	NaN	NaN	0.1676	0.0637	0.6922	0.0355	0.0392	0.1345	0.0349
0.0	0.0	0.0	27226.0033	4295.1128	NaN	NaN	0.1363	0.0648	0.6884	0.0356	0.0392	0.1373	0.0347
0.0	0.0	0.0	30303.0033	2562.1128	NaN	NaN	0.078	0.0645	0.6894	0.0359	0.0392	0.1359	0.035
0.0	0.0	0.0	26345.0033	3751.1128	NaN	NaN	0.1246	0.0642	0.6916	0.0361	0.0389	0.1345	0.0348
0.0	0.0	0.0	23828.0033	3198.1128	NaN	NaN	0.1183	0.0635	0.6909	0.0363	0.0388	0.1355	0.0349
0.0	0.0	0.0	28210.0033	6011.1128	NaN	NaN	0.1757	0.0634	0.689	0.0368	0.0388	0.137	0.035
0.0	0.0	0.0	22877.0033	4344.1128	NaN	NaN	0.1596	0.0626	0.6903	0.0367	0.0385	0.1369	0.0349
0.0	0.0	0.0	28490.0033	6206.1128	NaN	NaN	0.1789	0.062	0.6903	0.0368	0.0381	0.138	0.0347
0.0	0.0	0.0	26121.0033	5512.1128	NaN	NaN	0.1743	0.0616	0.6891	0.037	0.0383	0.1392	0.0348
0.0	0.0	0.0	25465.0033	3223.1128	NaN	NaN	0.1124	0.0609	0.6909	0.0369	0.0381	0.1385	0.0346
0.0	0.0	0.0	28323.0033	7036.1128	NaN	NaN	0.199	0.0607	0.6874	0.0373	0.0385	0.1415	0.0346
0.0	0.0	0.0	27933.0033	7311.1128	NaN	NaN	0.2074	0.0606	0.6904	0.037	0.0383	0.1394	0.0344
0.0	0.0	0.0	26532.0033	2862.1128	NaN	NaN	0.0974	0.0607	0.6907	0.0368	0.0379	0.1395	0.0344
0.0	0.0	0.0	30291.0033	4348.1128	NaN	NaN	0.1255	0.0606	0.6917	0.0363	0.0376	0.1393	0.0344
0.0	0.0	0.0	24503.0033	4864.1128	NaN	NaN	0.1656	0.0601	0.6948	0.036	0.0372	0.1376	0.0343
0.0	0.0	0.0	31679.0033	4706.1128	NaN	NaN	0.1293	0.0587	0.7017	0.0357	0.0365	0.1333	0.0341
0.0	0.0	0.0	26275.0033	3450.1128	NaN	NaN	0.1161	0.0586	0.7009	0.0353	0.0365	0.1347	0.034
0.0	0.0	0.0	25747.0033	2736.1128	NaN	NaN	0.0961	0.0579	0.7081	0.0349	0.0356	0.1298	0.0337
0.0	0.0	0.0	26542.0033	5893.1128	NaN	NaN	0.1817	0.0567	0.7118	0.0347	0.035	0.1281	0.0336
0.0	0.0	0.0	25400.0033	3502.1128	NaN	NaN	0.1212	0.0553	0.718	0.0344	0.0343	0.1246	0.0335
0.0	0.0	0.0	24594.0033	4310.1128	NaN	NaN	0.1491	0.0546	0.7197	0.034	0.0338	0.1243	0.0335
0.0	0.0	0.0	24074.0033	7145.1128	NaN	NaN	0.2289	0.0534	0.7217	0.0339	0.0337	0.1235	0.0339
0.0	0.0	0.0	26317.0033	4209.1128	NaN	NaN	0.1379	0.0527	0.7266	0.0331	0.033	0.1208	0.0337
0.0	0.0	0.0	25486.0033	4225.1128	NaN	NaN	0.1422	0.0518	0.7308	0.0328	0.0321	0.1193	0.0332
0.0	0.0	0.0	26329.0033	1063.1128	NaN	NaN	0.0388	0.0511	0.7337	0.0323	0.0316	0.1178	0.0335
0.0	0.0	0.0	27659.0033	6299.1128	NaN	NaN	0.1855	0.0501	0.7351	0.0324	0.0313	0.1173	0.0338
0.0	0.0	0.0	27845.0033	8300.1128	NaN	NaN	0.2296	0.0494	0.7367	0.032	0.0314	0.1165	0.034
0.0	0.0	0.0	23816.0033	3764.1128	NaN	NaN	0.1365	0.049	0.7382	0.0318	0.031	0.1161	0.0339
0.0	0.0	0.0	23384.0033	5225.1128	NaN	NaN	0.1826	0.0488	0.7401	0.0316	0.0308	0.1145	0.0341
0.0	0.0	0.0	25322.0033	1915.1128	NaN	NaN	0.0703	0.0485	0.7412	0.0317	0.0306	0.1135	0.0345
0.0	0.0	0.0	26870.0033	7174.1128	NaN	NaN	0.2107	0.0483	0.7427	0.0314	0.0304	0.1125	0.0347
0.0	0.0	0.0	25954.0033	2488.1128	NaN	NaN	0.0875	0.0484	0.7418	0.0315	0.0303	0.1129	0.0351
0.0	0.0	0.0	28332.0033	4767.1128	NaN	NaN	0.144	0.0485	0.7412	0.0315	0.0304	0.1131	0.0353
0.0	0.0	0.0	28835.0033	4110.1128	NaN	NaN	0.1248	0.049	0.7405	0.0315	0.0308	0.1124	0.0357
0.0	0.0	0.0	28168.0033	5166.1128	NaN	NaN	0.155	0.0494	0.7386	0.0317	0.0311	0.1131	0.0361
0.0	0.0	0.0	27446.0033	4913.1128	NaN	NaN	0.1518	0.0501	0.7377	0.0316	0.0314	0.1127	0.0365
0.0	0.0	0.0	28352.0033	4990.1128	NaN	NaN	0.1497	0.0506	0.733	0.0321	0.032	0.1152	0.037
0.0	0.0	0.0	29125.0033	6338.1128	NaN	NaN	0.1787	0.0515	0.7316	0.0322	0.0328	0.1141	0.0378
0.0	0.0	0.0	28342.0033	6312.1128	NaN	NaN	0.1821	0.0517	0.7264	0.0329	0.0337	0.1165	0.0388
0.0	0.0	0.0	28083.0033	9438.1128	NaN	NaN	0.2515	0.0517	0.7242	0.0332	0.0346	0.1165	0.0398
0.0	0.0	0.0	23026.0033	5520.1128	NaN	NaN	0.1934	0.0517	0.7203	0.0338	0.0354	0.1182	0.0406
0.0	0.0	0.0	24874.0033	6229.1128	NaN	NaN	0.2003	0.0513	0.7197	0.034	0.0358	0.1182	0.0409
0.0	0.0	0.0	21278.0033	8487.1128	NaN	NaN	0.2851	0.0515	0.7185	0.0343	0.0362	0.1183	0.0412
0.0	0.0	0.0	23740.0033	10218.1128	NaN	NaN	0.3009	0.0519	0.714	0.0348	0.0371	0.1208	0.0415
0.0	0.0	0.0	22055.0033	5784.1128	NaN	NaN	0.2078	0.0528	0.7137	0.0347	0.0376	0.1199	0.0413
0.0	0.0	0.0	24423.0033	2940.1128	NaN	NaN	0.1074	0.0534	0.7141	0.0348	0.0372	0.1196	0.0409
0.0	0.0	0.0	27977.0033	5094.1128	NaN	NaN	0.154	0.053	0.7163	0.0347	0.0376	0.1174	0.0411
0.0	0.0	0.0	19445.0033	5049.1128	NaN	NaN	0.2061	0.053	0.7187	0.0345	0.0373	0.1162	0.0404
0.0	0.0	0.0	26125.0033	5876.1128	NaN	NaN	0.1836	0.0521	0.724	0.0341	0.0369	0.1129	0.0401
0.0	0.0	0.0	27313.0033	2863.1128	NaN	NaN	0.0949	0.0517	0.7256	0.0341	0.0367	0.1122	0.0397
0.0	0.0	0.0	23318.0033	6507.1128	NaN	NaN	0.2182	0.0507	0.7317	0.0336	0.036	0.109	0.039
0.0	0.0	0.0	24420.0033	2813.1128	NaN	NaN	0.1033	0.0495	0.736	0.0333	0.0354	0.1073	0.0386
0.0	0.0	0.0	26112.0033	5958.1128	NaN	NaN	0.1858	0.0484	0.7395	0.0331	0.0349	0.1062	0.038
0.0	0.0	0.0	27089.0033	5172.1128	NaN	NaN	0.1603	0.0481	0.7443	0.0322	0.0345	0.1038	0.037
0.0	0.0	0.0	22556.0033	2545.1128	NaN	NaN	0.1014	0.0483	0.7469	0.0319	0.0335	0.1034	0.0359
0.0	0.0	0.0	27461.0033	5134.1128	NaN	NaN	0.1575	0.0476	0.7492	0.0318	0.0332	0.1024	0.0358
0.0	0.0	0.0	26338.0033	5253.1128	NaN	NaN	0.1663	0.0472	0.7513	0.0317	0.0327	0.1016	0.0355
0.0	0.0	0.0	27089.0033	3894.1128	NaN	NaN	0.1257	0.0468	0.7539	0.0315	0.0319	0.1009	0.0349
0.0	0.0	0.0	27011.0033	3037.1128	NaN	NaN	0.1011	0.0464	0.7546	0.0318	0.0317	0.1007	0.0348
0.0	0.0	0.0	27828.0033	3791.1128	NaN	NaN	0.1199	0.0461	0.7562	0.0319	0.0314	0.1	0.0343
0.0	0.0	0.0	28223.0033	6127.1128	NaN	NaN	0.1784	0.0459	0.756	0.0322	0.0317	0.0997	0.0344
0.0	0.0	0.0	22303.0033	4831.1128	NaN	NaN	0.178	0.0462	0.7558	0.0323	0.0313	0.1006	0.0338
0.0	0.0	0.0	25641.0033	3422.1128	NaN	NaN	0.1177	0.0465	0.755	0.0327	0.0311	0.1011	0.0336
0.0	0.0	0.0	29600.0033	2361.1128	NaN	NaN	0.0739	0.0465	0.7535	0.0331	0.0314	0.102	0.0335
0.0	0.0	0.0	26118.0033	6081.1128	NaN	NaN	0.1889	0.0465	0.7519	0.0336	0.0316	0.1028	0.0336
0.0	0.0	0.0	27969.0033	6892.1128	NaN	NaN	0.1977	0.047	0.7495	0.0341	0.0323	0.1032	0.0338
0.0	0.0	0.0	24535.0033	2368.1128	NaN	NaN	0.088	0.048	0.745	0.0348	0.033	0.1052	0.034
0.0	0.0	0.0	25815.0033	5341.1128	NaN	NaN	0.1714	0.0481	0.7442	0.035	0.0333	0.105	0.0343
0.0	0.0	0.0	25106.0033	4137.1128	NaN	NaN	0.1415	0.0492	0.74	0.0358	0.0339	0.1068	0.0344
0.0	0.0	0.0	29915.0033	4262.1128	NaN	NaN	0.1247	0.0493	0.74	0.0359	0.0343	0.106	0.0345
0.0	0.0	0.0	26504.0033	5950.1128	NaN	NaN	0.1833	0.0506	0.7354	0.0368	0.0352	0.1073	0.0347
0.0	0.0	0.0	26931.0033	5649.1128	NaN	NaN	0.1734	0.0513	0.7345	0.0372	0.0355	0.1068	0.0347
0.0	0.0	0.0	23994.0033	9749.1128	NaN	NaN	0.2889	0.0523	0.7303	0.0381	0.0364	0.108	0.0349
0.0	0.0	0.0	23526.0033	2671.1128	NaN	NaN	0.102	0.0528	0.7305	0.0381	0.0366	0.1071	0.0348
0.0	0.0	0.0	27443.0033	4613.1128	NaN	NaN	0.1439	0.0537	0.7277	0.0388	0.0372	0.1078	0.0347
0.0	0.0	0.0	28057.0033	2106.1128	NaN	NaN	0.0698	0.0541	0.7303	0.0383	0.0377	0.1053	0.0343
0.0	0.0	0.0	24977.0033	4138.1128	NaN	NaN	0.1421	0.0542	0.7323	0.0384	0.0374	0.1038	0.0338
0.0	0.0	0.0	27253.0033	5260.1128	NaN	NaN	0.1618	0.0536	0.7359	0.0382	0.0376	0.101	0.0337
0.0	0.0	0.0	26485.0033	5406.1128	NaN	NaN	0.1695	0.0541	0.7348	0.0386	0.0381	0.1009	0.0335
0.0	0.0	0.0	27937.0033	5049.1128	NaN	NaN	0.1531	0.0531	0.7419	0.0382	0.0378	0.0958	0.0332
0.0	0.0	0.0	27919.0033	6618.1128	NaN	NaN	0.1916	0.0539	0.737	0.0389	0.0386	0.0984	0.0331
0.0	0.0	0.0	28675.0033	3318.1128	NaN	NaN	0.1037	0.0533	0.7422	0.0386	0.0385	0.0947	0.0327
0.0	0.0	0.0	26789.0033	3339.1128	NaN	NaN	0.1108	0.0538	0.7415	0.0388	0.0388	0.0947	0.0325
0.0	0.0	0.0	26602.0033	4840.1128	NaN	NaN	0.1539	0.0535	0.7414	0.0391	0.0392	0.0946	0.0323
0.0	0.0	0.0	26981.0033	6085.1128	NaN	NaN	0.184	0.053	0.7442	0.0388	0.0392	0.0928	0.032
0.0	0.0	0.0	21119.0033	3804.1128	NaN	NaN	0.1526	0.0523	0.7466	0.0388	0.0389	0.0918	0.0316
0.0	0.0	0.0	24243.0033	4891.1128	NaN	NaN	0.1679	0.0521	0.7473	0.0389	0.039	0.0912	0.0315
0.0	0.0	0.0	21867.0033	3419.1128	NaN	NaN	0.1352	0.0523	0.749	0.0385	0.0389	0.0903	0.031
0.0	0.0	0.0	25163.0033	7429.1128	NaN	NaN	0.2279	0.0519	0.7514	0.0385	0.0386	0.0887	0.0309
0.0	0.0	0.0	24032.0033	3486.1128	NaN	NaN	0.1267	0.0534	0.7488	0.0384	0.0389	0.0899	0.0307
0.0	0.0	0.0	22029.0033	3833.1128	NaN	NaN	0.1482	0.0532	0.7533	0.0382	0.0377	0.0876	0.03
0.0	0.0	0.0	24196.0033	3923.1128	NaN	NaN	0.1395	0.0529	0.7552	0.0382	0.0375	0.0864	0.0297
0.0	0.0	0.0	26931.0033	4875.1128	NaN	NaN	0.1533	0.0533	0.7545	0.038	0.0376	0.0873	0.0292
0.0	0.0	0.0	24095.0033	8372.1128	NaN	NaN	0.2579	0.0538	0.7545	0.0379	0.0378	0.087	0.029
0.0	0.0	0.0	28215.0033	2545.1128	NaN	NaN	0.0827	0.0549	0.7553	0.0379	0.0374	0.0861	0.0284
0.0	0.0	0.0	27221.0033	624.1128	NaN	NaN	0.0224	0.0556	0.7554	0.0382	0.0371	0.0858	0.028
0.0	0.0	0.0	28993.0033	3195.1128	NaN	NaN	0.0993	0.0559	0.7555	0.0385	0.0369	0.0855	0.0276
0.0	0.0	0.0	23764.0033	3937.1128	NaN	NaN	0.1421	0.0564	0.7532	0.0389	0.0376	0.0865	0.0275
0.0	0.0	0.0	27115.0033	4871.1128	NaN	NaN	0.1523	0.0563	0.7553	0.0388	0.0373	0.0852	0.0272
0.0	0.0	0.0	27960.0033	6153.1128	NaN	NaN	0.1804	0.0569	0.7507	0.0394	0.0381	0.0875	0.0274
0.0	0.0	0.0	25305.0033	5406.1128	NaN	NaN	0.176	0.0573	0.7538	0.039	0.0374	0.0854	0.0271
0.0	0.0	0.0	19510.0033	2223.1128	NaN	NaN	0.1023	0.0588	0.7481	0.0397	0.0381	0.0883	0.0271
0.0	0.0	0.0	28394.0033	5703.1128	NaN	NaN	0.1673	0.0586	0.7508	0.0394	0.0375	0.0867	0.027
0.0	0.0	0.0	23598.0033	1278.1128	NaN	NaN	0.0514	0.0599	0.747	0.0396	0.0377	0.0887	0.0271
0.0	0.0	0.0	25429.0033	2718.1128	NaN	NaN	0.0966	0.0601	0.7494	0.0394	0.0365	0.0879	0.0268
0.0	0.0	0.0	23398.0033	5526.1128	NaN	NaN	0.1911	0.0603	0.7427	0.0398	0.0377	0.092	0.0274
0.0	0.0	0.0	30047.0033	6252.1128	NaN	NaN	0.1722	0.0592	0.7486	0.0389	0.0366	0.0895	0.0272
0.0	0.0	0.0	27390.0033	5984.1128	NaN	NaN	0.1793	0.0598	0.7437	0.0392	0.0369	0.0931	0.0274
0.0	0.0	0.0	25381.0033	4027.1128	NaN	NaN	0.1369	0.0591	0.7444	0.0388	0.0362	0.0942	0.0273
0.0	0.0	0.0	24970.0033	2598.1128	NaN	NaN	0.0942	0.0598	0.7414	0.0386	0.0361	0.0969	0.0272
0.0	0.0	0.0	23165.0033	8760.1128	NaN	NaN	0.2744	0.0577	0.7444	0.0379	0.0353	0.0976	0.0271
0.0	0.0	0.0	26867.0033	3717.1128	NaN	NaN	0.1215	0.0574	0.744	0.0375	0.0346	0.0993	0.0272
0.0	0.0	0.0	25465.0033	5530.1128	NaN	NaN	0.1784	0.0571	0.7436	0.0369	0.0338	0.1017	0.0268
0.0	0.0	0.0	23802.0033	4247.1128	NaN	NaN	0.1514	0.0555	0.7472	0.0363	0.033	0.1012	0.0268
0.0	0.0	0.0	24894.0033	2032.1128	NaN	NaN	0.0755	0.0538	0.752	0.0355	0.0319	0.1	0.0267
0.0	0.0	0.0	24822.0033	2495.1128	NaN	NaN	0.0913	0.0521	0.7535	0.0357	0.0315	0.1003	0.0269
0.0	0.0	0.0	22402.0033	3823.1128	NaN	NaN	0.1458	0.0521	0.7537	0.0355	0.0313	0.1003	0.0271
0.0	0.0	0.0	24694.0033	-258.8872	NaN	NaN	-0.0106	0.0514	0.7559	0.0355	0.0303	0.1	0.027
0.0	0.0	0.0	27487.0033	4671.1128	NaN	NaN	0.1453	0.0495	0.756	0.0359	0.0307	0.1003	0.0276
0.0	0.0	0.0	25040.0033	3859.1128	NaN	NaN	0.1335	0.0498	0.7551	0.0358	0.0306	0.1013	0.0275
0.0	0.0	0.0	28324.0033	4438.1128	NaN	NaN	0.1355	0.0495	0.7546	0.0358	0.0305	0.1021	0.0276
0.0	0.0	0.0	27699.0033	3800.1128	NaN	NaN	0.1206	0.0503	0.7482	0.0366	0.0316	0.1054	0.028
0.0	0.0	0.0	24671.0033	4224.1128	NaN	NaN	0.1462	0.0506	0.7466	0.0364	0.0318	0.1065	0.0282
0.0	0.0	0.0	26724.0033	4144.1128	NaN	NaN	0.1343	0.0509	0.7463	0.0362	0.0314	0.107	0.0283
0.0	0.0	0.0	23757.0033	2543.1128	NaN	NaN	0.0967	0.0507	0.7435	0.0368	0.0319	0.1083	0.0288
0.0	0.0	0.0	27014.0033	6595.1128	NaN	NaN	0.1962	0.0509	0.7404	0.0374	0.0328	0.1095	0.029
0.0	0.0	0.0	22848.0033	5637.1128	NaN	NaN	0.1979	0.052	0.7348	0.0378	0.0346	0.1113	0.0295
0.0	0.0	0.0	22683.0033	2550.1128	NaN	NaN	0.1011	0.0536	0.7332	0.0373	0.0347	0.1118	0.0294
0.0	0.0	0.0	22756.0033	3058.1128	NaN	NaN	0.1185	0.0547	0.7292	0.0379	0.0354	0.1131	0.0298
0.0	0.0	0.0	22928.0033	3891.1128	NaN	NaN	0.1451	0.0545	0.7286	0.0379	0.0358	0.1131	0.0301
0.0	0.0	0.0	25966.0033	7061.1128	NaN	NaN	0.2138	0.0545	0.7253	0.0385	0.0366	0.1148	0.0303
0.0	0.0	0.0	26919.0033	9288.1128	NaN	NaN	0.2565	0.0537	0.7222	0.0391	0.0387	0.1154	0.0309
0.0	0.0	0.0	25362.0033	2654.1128	NaN	NaN	0.0947	0.0559	0.7227	0.0382	0.0386	0.1143	0.0302
0.0	0.0	0.0	22017.0033	4836.1128	NaN	NaN	0.1801	0.0561	0.7196	0.039	0.0395	0.1152	0.0306
0.0	0.0	0.0	25814.0033	3550.1128	NaN	NaN	0.1209	0.0555	0.722	0.0385	0.0401	0.1133	0.0306
0.0	0.0	0.0	27199.0033	1641.1128	NaN	NaN	0.0569	0.0548	0.7265	0.0381	0.0394	0.1108	0.0303
0.0	0.0	0.0	30244.0033	6216.1128	NaN	NaN	0.1705	0.0542	0.724	0.0389	0.0409	0.1116	0.0305
0.0	0.0	0.0	24906.0033	3459.1128	NaN	NaN	0.1219	0.0552	0.7209	0.0384	0.0432	0.1119	0.0304
0.0	0.0	0.0	25230.0033	4662.1128	NaN	NaN	0.156	0.0553	0.7322	0.0363	0.041	0.1059	0.0293
0.0	0.0	0.0	26454.0033	2695.1128	NaN	NaN	0.0925	0.0559	0.7263	0.0377	0.0421	0.1087	0.0293
0.0	0.0	0.0	24779.0033	2877.1128	NaN	NaN	0.104	0.0561	0.731	0.036	0.0424	0.1055	0.029
0.0	0.0	0.0	22826.0033	6735.1128	NaN	NaN	0.2278	0.0567	0.7322	0.036	0.0415	0.1057	0.028
0.0	0.0	0.0	26150.0033	3872.1128	NaN	NaN	0.129	0.0565	0.7356	0.0351	0.0415	0.1036	0.0277
0.0	0.0	0.0	24256.0033	5826.1128	NaN	NaN	0.1937	0.0588	0.734	0.0346	0.0416	0.104	0.0269
0.0	0.0	0.0	20049.0033	3975.1128	NaN	NaN	0.1655	0.0627	0.7385	0.0331	0.0398	0.1	0.0258
0.0	0.0	0.0	28653.0033	4725.1128	NaN	NaN	0.1416	0.0659	0.7366	0.0333	0.0382	0.1011	0.0249
0.0	0.0	0.0	25015.0033	5460.1128	NaN	NaN	0.1792	0.0682	0.7362	0.0324	0.0379	0.1003	0.025
0.0	0.0	0.0	24774.0033	3246.1128	NaN	NaN	0.1158	0.0728	0.7343	0.0323	0.0354	0.1011	0.0241
0.0	0.0	0.0	25638.0033	2544.1128	NaN	NaN	0.0903	0.0734	0.7329	0.0321	0.0348	0.1024	0.0245
0.0	0.0	0.0	30410.0033	6063.1128	NaN	NaN	0.1662	0.0738	0.7345	0.0317	0.0341	0.1017	0.0242
0.0	0.0	0.0	19498.0033	5841.1128	NaN	NaN	0.2305	0.0794	0.7316	0.031	0.0334	0.1003	0.0242
0.0	0.0	0.0	22212.0033	2502.1128	NaN	NaN	0.1012	0.0861	0.7271	0.0314	0.0314	0.1003	0.0238
0.0	0.0	0.0	20995.0033	4043.1128	NaN	NaN	0.1615	0.0862	0.7254	0.0311	0.0313	0.1015	0.0246
0.0	0.0	0.0	25065.0033	3266.1128	NaN	NaN	0.1153	0.0863	0.7291	0.0307	0.0293	0.1006	0.0241
0.0	0.0	0.0	23994.0033	3187.1128	NaN	NaN	0.1173	0.0813	0.7336	0.0305	0.0287	0.102	0.024
0.0	0.0	0.0	28612.0033	4759.1128	NaN	NaN	0.1426	0.076	0.7419	0.0292	0.0287	0.1009	0.0233
0.0	0.0	0.0	22770.0033	3656.1128	NaN	NaN	0.1384	0.0788	0.7394	0.0292	0.0289	0.1007	0.023
0.0	0.0	0.0	27530.0033	5301.1128	NaN	NaN	0.1615	0.0826	0.7363	0.0295	0.0287	0.1004	0.0226
0.0	0.0	0.0	24343.0033	4617.1128	NaN	NaN	0.1594	0.088	0.7263	0.0301	0.0303	0.1022	0.0231
0.0	0.0	0.0	26807.0033	6364.1128	NaN	NaN	0.1919	0.096	0.7203	0.0309	0.0299	0.1002	0.0228
0.0	0.0	0.0	25027.0033	4469.1128	NaN	NaN	0.1515	0.1013	0.7111	0.032	0.0307	0.1015	0.0234
0.0	0.0	0.0	26317.0033	3876.1128	NaN	NaN	0.1284	0.1001	0.7132	0.0322	0.0305	0.1008	0.0232
0.0	0.0	0.0	27928.0033	5195.1128	NaN	NaN	0.1568	0.0953	0.7158	0.0319	0.0314	0.1019	0.0236
0.0	0.0	0.0	26497.0033	6220.1128	NaN	NaN	0.1901	0.0898	0.7215	0.0312	0.0321	0.1019	0.0235
0.0	0.0	0.0	28516.0033	2378.1128	NaN	NaN	0.077	0.0867	0.7224	0.0306	0.0337	0.1026	0.024
0.0	0.0	0.0	22215.0033	5711.1128	NaN	NaN	0.2045	0.0856	0.7235	0.0299	0.0348	0.102	0.0241
0.0	0.0	0.0	26001.0033	1973.1128	NaN	NaN	0.0705	0.0878	0.7219	0.0296	0.0355	0.1011	0.0242
0.0	0.0	0.0	22956.0033	4270.1128	NaN	NaN	0.1568	0.0899	0.7205	0.0298	0.0356	0.1001	0.0241
0.0	0.0	0.0	23866.0033	717.1128	NaN	NaN	0.0292	0.0907	0.7216	0.0299	0.0355	0.0983	0.0241
0.0	0.0	0.0	24619.0033	4472.1128	NaN	NaN	0.1537	0.0883	0.7282	0.0297	0.0351	0.0948	0.0239
0.0	0.0	0.0	25477.0033	3062.1128	NaN	NaN	0.1073	0.086	0.7327	0.0295	0.0353	0.0927	0.0239
0.0	0.0	0.0	23967.0033	5188.1128	NaN	NaN	0.1779	0.0852	0.7331	0.0292	0.0368	0.0917	0.024
0.0	0.0	0.0	22395.0033	4652.1128	NaN	NaN	0.172	0.0919	0.7246	0.0292	0.0398	0.0902	0.0243
0.0	0.0	0.0	30424.0033	7965.1128	NaN	NaN	0.2075	0.1115	0.6964	0.03	0.0462	0.09	0.0258
0.0	0.0	0.0	29999.0033	3273.1128	NaN	NaN	0.0984	0.1637	0.6393	0.0297	0.0525	0.0866	0.0282
0.0	0.0	0.0	33998.0033	2932.1128	NaN	NaN	0.0794	0.2197	0.5847	0.0284	0.0563	0.0806	0.0304
0.0	0.0	0.0	37266.0033	-156.8872	NaN	NaN	-0.0042	0.2405	0.5677	0.0277	0.0582	0.074	0.0319
0.0	0.0	0.0	32517.0033	2753.1128	NaN	NaN	0.0781	0.2494	0.5571	0.0274	0.0613	0.0712	0.0336
0.0	0.0	0.0	33626.0033	4221.1128	NaN	NaN	0.1115	0.2594	0.5489	0.0275	0.0621	0.0674	0.0347
0.0	0.0	0.0	39895.0033	5338.1128	NaN	NaN	0.118	0.2477	0.559	0.0285	0.0634	0.0658	0.0356
0.0	0.0	0.0	36745.0033	2358.1128	NaN	NaN	0.0603	0.2661	0.5435	0.0293	0.0617	0.0637	0.0357
0.0	0.0	0.0	33261.0033	422.1128	NaN	NaN	0.0125	0.2815	0.5309	0.0293	0.061	0.0618	0.0356
0.0	0.0	0.0	29073.0033	3138.1128	NaN	NaN	0.0974	0.2577	0.5529	0.0304	0.062	0.0609	0.036
0.0	0.0	0.0	33323.0033	3104.1128	NaN	NaN	0.0852	0.2294	0.581	0.0313	0.0628	0.0598	0.0357
0.0	0.0	0.0	35923.0033	4289.1128	NaN	NaN	0.1067	0.2087	0.6013	0.0322	0.0635	0.0585	0.0357
0.0	0.0	0.0	40942.0033	4636.1128	NaN	NaN	0.1017	0.1962	0.6125	0.0332	0.0643	0.058	0.0359
0.0	0.0	0.0	31477.0033	5548.1128	NaN	NaN	0.1498	0.2055	0.6015	0.0331	0.0662	0.0579	0.0358
0.0	0.0	0.0	31496.0033	6672.1128	NaN	NaN	0.1748	0.2099	0.596	0.0334	0.0666	0.0581	0.036
0.0	0.0	0.0	34636.0033	5864.1128	NaN	NaN	0.1448	0.2045	0.5981	0.0338	0.0678	0.0591	0.0367
0.0	0.0	0.0	33438.0033	2898.1128	NaN	NaN	0.0798	0.2088	0.5954	0.0337	0.0664	0.0591	0.0367
0.0	0.0	0.0	34131.0033	5302.1128	NaN	NaN	0.1345	0.2088	0.5929	0.034	0.0669	0.0604	0.0371
0.0	0.0	0.0	33926.0033	2053.1128	NaN	NaN	0.0571	0.209	0.5925	0.0338	0.0664	0.061	0.0372
0.0	0.0	0.0	37081.0033	3219.1128	NaN	NaN	0.0799	0.2243	0.5791	0.0335	0.0651	0.0611	0.0369
0.0	0.0	0.0	37155.0033	922.1128	NaN	NaN	0.0242	0.2335	0.5705	0.0333	0.0648	0.0609	0.037
0.0	0.0	0.0	35757.0033	5562.1128	NaN	NaN	0.1346	0.2419	0.5618	0.0332	0.0647	0.0614	0.037
0.0	0.0	0.0	28803.0033	5377.1128	NaN	NaN	0.1573	0.2538	0.55	0.0329	0.0653	0.0613	0.0368
0.0	0.0	0.0	35727.0033	4227.1128	NaN	NaN	0.1058	0.2715	0.5338	0.0327	0.0641	0.0616	0.0362
0.0	0.0	0.0	38018.0033	5282.1128	NaN	NaN	0.122	0.2869	0.5195	0.0324	0.064	0.0616	0.0357
0.0	0.0	0.0	35813.0033	3726.1128	NaN	NaN	0.0942	0.2944	0.5152	0.0321	0.0619	0.0613	0.0351
0.0	0.0	0.0	32512.0033	3724.1128	NaN	NaN	0.1028	0.2935	0.5198	0.0321	0.0598	0.0603	0.0345
0.0	0.0	0.0	37722.0033	4441.1128	NaN	NaN	0.1053	0.282	0.5338	0.0323	0.0583	0.0598	0.0339
0.0	0.0	0.0	34840.0033	4686.1128	NaN	NaN	0.1186	0.2767	0.5409	0.032	0.0578	0.0593	0.0332
0.0	0.0	0.0	32834.0033	3198.1128	NaN	NaN	0.0888	0.2757	0.5457	0.0318	0.0562	0.0584	0.0322
0.0	0.0	0.0	35954.0033	4695.1128	NaN	NaN	0.1155	0.2619	0.5576	0.0322	0.0575	0.0587	0.0321
0.0	0.0	0.0	34452.0033	4457.1128	NaN	NaN	0.1146	0.248	0.5731	0.032	0.0576	0.0578	0.0314
0.0	0.0	0.0	29685.0033	6583.1128	NaN	NaN	0.1815	0.2491	0.5734	0.0317	0.0576	0.0576	0.0307
0.0	0.0	0.0	31860.0033	2697.1128	NaN	NaN	0.078	0.2448	0.5774	0.0318	0.0582	0.0572	0.0305
0.0	0.0	0.0	33443.0033	4064.1128	NaN	NaN	0.1084	0.243	0.5789	0.0317	0.059	0.0571	0.0303
0.0	0.0	0.0	29466.0033	7384.1128	NaN	NaN	0.2004	0.246	0.5775	0.0315	0.0586	0.0564	0.03
0.0	0.0	0.0	37171.0033	2635.1128	NaN	NaN	0.0662	0.2435	0.5791	0.0316	0.0591	0.0566	0.0301
0.0	0.0	0.0	30308.0033	4085.1128	NaN	NaN	0.1188	0.2326	0.5906	0.0315	0.0592	0.0559	0.0302
0.0	0.0	0.0	36664.0033	4488.1128	NaN	NaN	0.1091	0.2278	0.598	0.0315	0.0576	0.0553	0.0298
0.0	0.0	0.0	33939.0033	4501.1128	NaN	NaN	0.1171	0.2117	0.6146	0.0316	0.0579	0.0541	0.0301
0.0	0.0	0.0	33605.0033	5448.1128	NaN	NaN	0.1395	0.205	0.6251	0.0314	0.0561	0.053	0.0294
0.0	0.0	0.0	30444.0033	9815.1128	NaN	NaN	0.2438	0.1983	0.6296	0.0313	0.0576	0.0533	0.0299
0.0	0.0	0.0	34033.0033	3751.1128	NaN	NaN	0.0993	0.1974	0.6343	0.0309	0.0557	0.0526	0.0291
0.0	0.0	0.0	31608.0033	4206.1128	NaN	NaN	0.1174	0.1939	0.6374	0.0308	0.0559	0.0526	0.0294
0.0	0.0	0.0	37397.0033	3239.1128	NaN	NaN	0.0797	0.1835	0.6497	0.0306	0.055	0.0518	0.0293
0.0	0.0	0.0	32520.0033	5084.1128	NaN	NaN	0.1352	0.1805	0.6519	0.0304	0.0557	0.0519	0.0296
0.0	0.0	0.0	30568.0033	2318.1128	NaN	NaN	0.0705	0.1852	0.6495	0.0302	0.0544	0.0517	0.029
0.0	0.0	0.0	31405.0033	1791.1128	NaN	NaN	0.054	0.1844	0.6484	0.03	0.0554	0.0522	0.0295
0.0	0.0	0.0	33786.0033	5486.1128	NaN	NaN	0.1397	0.1779	0.6579	0.0298	0.0541	0.0511	0.0292
0.0	0.0	0.0	30174.0033	4424.1128	NaN	NaN	0.1279	0.1796	0.6556	0.0296	0.0545	0.0515	0.0291
0.0	0.0	0.0	33178.0033	2657.1128	NaN	NaN	0.0741	0.1787	0.6567	0.0296	0.0547	0.0513	0.0291
0.0	0.0	0.0	35870.0033	2397.1128	NaN	NaN	0.0626	0.1812	0.6525	0.0298	0.0555	0.0516	0.0293
0.0	0.0	0.0	31480.0033	1582.1128	NaN	NaN	0.0479	0.1946	0.6394	0.0298	0.0554	0.052	0.0288
0.0	0.0	0.0	30808.0033	-796.8872	NaN	NaN	-0.0266	0.2089	0.6234	0.03	0.0562	0.0527	0.0288
0.0	0.0	0.0	28861.0033	157.1128	NaN	NaN	0.0054	0.2069	0.6222	0.0301	0.0579	0.0532	0.0296
0.0	0.0	0.0	37086.0033	4023.1128	NaN	NaN	0.0979	0.1993	0.6308	0.0302	0.0577	0.0524	0.0296
0.0	0.0	0.0	36061.0033	2171.1128	NaN	NaN	0.0568	0.196	0.6319	0.0303	0.059	0.053	0.0298
0.0	0.0	0.0	31762.0033	2821.1128	NaN	NaN	0.0816	0.1973	0.631	0.0303	0.0588	0.0532	0.0294
0.0	0.0	0.0	32186.0033	2439.1128	NaN	NaN	0.0704	0.1937	0.634	0.0303	0.0594	0.0531	0.0294
0.0	0.0	0.0	33212.0033	4833.1128	NaN	NaN	0.127	0.1911	0.6378	0.0304	0.0587	0.0528	0.0292
0.0	0.0	0.0	32658.0033	2022.1128	NaN	NaN	0.0583	0.1965	0.631	0.0306	0.0594	0.0534	0.0291
0.0	0.0	0.0	29264.0033	3204.1128	NaN	NaN	0.0987	0.1933	0.6327	0.0308	0.0605	0.0534	0.0294
0.0	0.0	0.0	32998.0033	3684.1128	NaN	NaN	0.1004	0.1924	0.6332	0.0311	0.0607	0.0533	0.0293
0.0	0.0	0.0	34872.0033	6706.1128	NaN	NaN	0.1613	0.1961	0.6274	0.0317	0.0613	0.0541	0.0294
0.0	0.0	0.0	31060.0033	4619.1128	NaN	NaN	0.1295	0.203	0.619	0.0322	0.0614	0.0552	0.0292
0.0	0.0	0.0	35993.0033	3701.1128	NaN	NaN	0.0932	0.207	0.6131	0.0326	0.0619	0.0557	0.0296
0.0	0.0	0.0	37663.0033	7404.1128	NaN	NaN	0.1643	0.199	0.6217	0.0328	0.062	0.0546	0.03
0.0	0.0	0.0	33517.0033	4463.1128	NaN	NaN	0.1175	0.2003	0.6206	0.0332	0.0614	0.0547	0.0299
0.0	0.0	0.0	32041.0033	4217.1128	NaN	NaN	0.1163	0.2041	0.616	0.0336	0.0612	0.0551	0.03
0.0	0.0	0.0	36272.0033	2557.1128	NaN	NaN	0.0659	0.2022	0.617	0.034	0.0616	0.0551	0.0302
0.0	0.0	0.0	32600.0033	1934.1128	NaN	NaN	0.056	0.205	0.6136	0.0344	0.0613	0.0557	0.0301
0.0	0.0	0.0	35144.0033	4581.1128	NaN	NaN	0.1153	0.2055	0.6128	0.0345	0.0613	0.0557	0.0303
0.0	0.0	0.0	35115.0033	7009.1128	NaN	NaN	0.1664	0.1968	0.6212	0.0343	0.0624	0.0545	0.0308
0.0	0.0	0.0	30174.0033	6610.1128	NaN	NaN	0.1797	0.199	0.6184	0.0345	0.0625	0.055	0.0307
0.0	0.0	0.0	32054.0033	6217.1128	NaN	NaN	0.1624	0.2007	0.6163	0.0346	0.0625	0.0551	0.0308
0.0	0.0	0.0	35145.0033	3968.1128	NaN	NaN	0.1015	0.1999	0.6165	0.0347	0.0628	0.055	0.031
0.0	0.0	0.0	34793.0033	4930.1128	NaN	NaN	0.1241	0.2056	0.6094	0.0351	0.063	0.0558	0.031
0.0	0.0	0.0	34262.0033	3598.1128	NaN	NaN	0.095	0.2081	0.6052	0.0351	0.0641	0.056	0.0314
0.0	0.0	0.0	36682.0033	6461.1128	NaN	NaN	0.1498	0.2034	0.6106	0.0349	0.0643	0.0551	0.0317
0.0	0.0	0.0	33039.0033	5908.1128	NaN	NaN	0.1517	0.2053	0.6073	0.0348	0.0654	0.0553	0.0319
0.0	0.0	0.0	30523.0033	6425.1128	NaN	NaN	0.1739	0.2076	0.6052	0.0347	0.0652	0.0555	0.0317
0.0	0.0	0.0	32898.0033	910.1128	NaN	NaN	0.0269	0.2138	0.6001	0.0347	0.064	0.056	0.0313
0.0	0.0	0.0	36510.0033	1415.1128	NaN	NaN	0.0373	0.2143	0.6012	0.0345	0.063	0.0557	0.0314
0.0	0.0	0.0	34746.0033	4099.1128	NaN	NaN	0.1055	0.2105	0.6055	0.0343	0.0631	0.0549	0.0317
0.0	0.0	0.0	29440.0033	4004.1128	NaN	NaN	0.1197	0.2118	0.6038	0.034	0.0638	0.0549	0.0318
0.0	0.0	0.0	31214.0033	962.1128	NaN	NaN	0.0299	0.2144	0.6015	0.0339	0.0636	0.0548	0.0317
0.0	0.0	0.0	31773.0033	1456.1128	NaN	NaN	0.0438	0.2166	0.5996	0.0337	0.0634	0.0547	0.032
0.0	0.0	0.0	31196.0033	2751.1128	NaN	NaN	0.081	0.2194	0.5978	0.0336	0.0627	0.0544	0.0321
0.0	0.0	0.0	32934.0033	802.1128	NaN	NaN	0.0238	0.2236	0.5937	0.0332	0.0628	0.0544	0.0322
0.0	0.0	0.0	33195.0033	2849.1128	NaN	NaN	0.079	0.2263	0.5914	0.033	0.0626	0.0542	0.0325
0.0	0.0	0.0	34806.0033	2279.1128	NaN	NaN	0.0615	0.226	0.5931	0.0327	0.062	0.0536	0.0327
0.0	0.0	0.0	30554.0033	6204.1128	NaN	NaN	0.1688	0.2208	0.5993	0.0323	0.0619	0.0528	0.0329
0.0	0.0	0.0	31743.0033	3707.1128	NaN	NaN	0.1046	0.2189	0.6005	0.0322	0.0627	0.0526	0.0331
0.0	0.0	0.0	32975.0033	5167.1128	NaN	NaN	0.1355	0.2189	0.5993	0.0323	0.0638	0.0526	0.0331
0.0	0.0	0.0	28506.0033	3378.1128	NaN	NaN	0.1059	0.2261	0.5905	0.0325	0.0647	0.0534	0.0328
0.0	0.0	0.0	33325.0033	3654.1128	NaN	NaN	0.0988	0.2343	0.5802	0.0324	0.0661	0.054	0.0329
0.0	0.0	0.0	31909.0033	6218.1128	NaN	NaN	0.1631	0.2309	0.5824	0.0323	0.0675	0.054	0.0329
0.0	0.0	0.0	35767.0033	2545.1128	NaN	NaN	0.0664	0.2413	0.571	0.0323	0.0677	0.0549	0.0328
0.0	0.0	0.0	32222.0033	3973.1128	NaN	NaN	0.1098	0.2395	0.5701	0.0321	0.07	0.055	0.0334
0.0	0.0	0.0	33245.0033	3841.1128	NaN	NaN	0.1036	0.2346	0.5752	0.032	0.0704	0.0543	0.0336
0.0	0.0	0.0	27456.0033	2688.1128	NaN	NaN	0.0892	0.232	0.5749	0.032	0.0724	0.0547	0.034
0.0	0.0	0.0	31347.0033	2413.1128	NaN	NaN	0.0715	0.2387	0.5684	0.0323	0.0716	0.055	0.034
0.0	0.0	0.0	27280.0033	3219.1128	NaN	NaN	0.1055	0.241	0.5615	0.0322	0.075	0.0557	0.0345
0.0	0.0	0.0	31289.0033	3096.1128	NaN	NaN	0.09	0.2398	0.5645	0.0324	0.0738	0.0553	0.0342
0.0	0.0	0.0	32117.0033	2773.1128	NaN	NaN	0.0795	0.2405	0.5619	0.0323	0.0751	0.0558	0.0344
0.0	0.0	0.0	33137.0033	1910.1128	NaN	NaN	0.0545	0.2398	0.5631	0.0325	0.0746	0.0556	0.0344
0.0	0.0	0.0	29876.0033	4589.1128	NaN	NaN	0.1332	0.2345	0.5667	0.0323	0.0766	0.0556	0.0343
0.0	0.0	0.0	28160.0033	4405.1128	NaN	NaN	0.1353	0.2278	0.5741	0.0322	0.0766	0.0552	0.034
0.0	0.0	0.0	35275.0033	2750.1128	NaN	NaN	0.0723	0.2267	0.5743	0.0323	0.0776	0.0552	0.0339
0.0	0.0	0.0	29334.0033	3690.1128	NaN	NaN	0.1117	0.2206	0.5788	0.0325	0.0789	0.0555	0.0336
0.0	0.0	0.0	26581.0033	4753.1128	NaN	NaN	0.1517	0.2287	0.572	0.0327	0.0773	0.0564	0.0328
0.0	0.0	0.0	33017.0033	4494.1128	NaN	NaN	0.1198	0.2257	0.5747	0.0328	0.0779	0.0565	0.0325
0.0	0.0	0.0	32998.0033	4002.1128	NaN	NaN	0.1082	0.2234	0.5789	0.0329	0.0765	0.0567	0.0317
0.0	0.0	0.0	33103.0033	5379.1128	NaN	NaN	0.1398	0.2291	0.5744	0.0329	0.0754	0.0572	0.031
0.0	0.0	0.0	33513.0033	5010.1128	NaN	NaN	0.1301	0.2207	0.5838	0.0328	0.0755	0.0565	0.0306
0.0	0.0	0.0	30452.0033	2006.1128	NaN	NaN	0.0618	0.2196	0.5872	0.0331	0.0737	0.0567	0.0297
0.0	0.0	0.0	28101.0033	1842.1128	NaN	NaN	0.0615	0.222	0.5856	0.0331	0.073	0.057	0.0293
0.0	0.0	0.0	31868.0033	3603.1128	NaN	NaN	0.1016	0.2106	0.5991	0.033	0.0728	0.0556	0.0289
0.0	0.0	0.0	28465.0033	4096.1128	NaN	NaN	0.1258	0.2063	0.6056	0.0331	0.0716	0.0552	0.0282
0.0	0.0	0.0	33880.0033	4328.1128	NaN	NaN	0.1133	0.2034	0.6106	0.0332	0.0703	0.0549	0.0276
0.0	0.0	0.0	35114.0033	2043.1128	NaN	NaN	0.055	0.2004	0.6145	0.0333	0.0699	0.0548	0.0271
0.0	0.0	0.0	32444.0033	5442.1128	NaN	NaN	0.1436	0.1989	0.6185	0.0334	0.0684	0.0543	0.0265
0.0	0.0	0.0	31077.0033	4766.1128	NaN	NaN	0.133	0.1909	0.6278	0.033	0.0689	0.0532	0.0262
0.0	0.0	0.0	34100.0033	4871.1128	NaN	NaN	0.125	0.185	0.6366	0.0329	0.0676	0.052	0.0258
0.0	0.0	0.0	32706.0033	4514.1128	NaN	NaN	0.1213	0.1839	0.638	0.0331	0.0673	0.0521	0.0256
0.0	0.0	0.0	31273.0033	-851.8872	NaN	NaN	-0.028	0.1857	0.6386	0.0329	0.0655	0.0523	0.025
0.0	0.0	0.0	29565.0033	6294.1128	NaN	NaN	0.1755	0.1767	0.6522	0.0324	0.0635	0.0505	0.0247
0.0	0.0	0.0	32413.0033	1081.1128	NaN	NaN	0.0323	0.1673	0.6664	0.032	0.0613	0.0489	0.0242
0.0	0.0	0.0	28829.0033	796.1128	NaN	NaN	0.0269	0.1673	0.6691	0.0315	0.0592	0.0491	0.0238
0.0	0.0	0.0	29516.0033	3485.1128	NaN	NaN	0.1056	0.1568	0.6848	0.0309	0.0568	0.0471	0.0235
0.0	0.0	0.0	32717.0033	600.1128	NaN	NaN	0.018	0.1475	0.698	0.0304	0.0551	0.0458	0.0233
0.0	0.0	0.0	28485.0033	4645.1128	NaN	NaN	0.1402	0.1439	0.7061	0.03	0.0519	0.0451	0.023
0.0	0.0	0.0	32516.0033	3411.1128	NaN	NaN	0.0949	0.1453	0.7049	0.03	0.051	0.0459	0.023
0.0	0.0	0.0	26856.0033	-816.8872	NaN	NaN	-0.0314	0.1484	0.7045	0.0295	0.0481	0.0469	0.0226
0.0	0.0	0.0	33673.0033	2462.1128	NaN	NaN	0.0681	0.1385	0.7219	0.0286	0.0439	0.0449	0.0222
0.0	0.0	0.0	32344.0033	3143.1128	NaN	NaN	0.0886	0.1259	0.739	0.0282	0.0421	0.0429	0.0219
0.0	0.0	0.0	31172.0033	1870.1128	NaN	NaN	0.0566	0.1288	0.7384	0.028	0.0404	0.0432	0.0212
0.0	0.0	0.0	26887.0033	5136.1128	NaN	NaN	0.1604	0.1281	0.7387	0.028	0.0405	0.0434	0.0212
0.0	0.0	0.0	30270.0033	1309.1128	NaN	NaN	0.0415	0.1303	0.7379	0.0281	0.0393	0.0437	0.0208
0.0	0.0	0.0	30857.0033	3877.1128	NaN	NaN	0.1116	0.1313	0.7365	0.0281	0.0392	0.0441	0.0209
0.0	0.0	0.0	33971.0033	6959.1128	NaN	NaN	0.17	0.1279	0.7408	0.0281	0.039	0.0435	0.0207
0.0	0.0	0.0	31833.0033	5364.1128	NaN	NaN	0.1442	0.1388	0.7259	0.0285	0.0405	0.0455	0.0208
0.0	0.0	0.0	36429.0033	806.1128	NaN	NaN	0.0216	0.1493	0.712	0.0288	0.0416	0.0473	0.021
0.0	0.0	0.0	32829.0033	4126.1128	NaN	NaN	0.1117	0.155	0.7029	0.0292	0.0434	0.0483	0.0213
0.0	0.0	0.0	31128.0033	3171.1128	NaN	NaN	0.0925	0.1646	0.6899	0.0296	0.0444	0.0498	0.0216
0.0	0.0	0.0	33285.0033	2120.1128	NaN	NaN	0.0599	0.1684	0.6833	0.0298	0.0459	0.0505	0.0222
0.0	0.0	0.0	30409.0033	4139.1128	NaN	NaN	0.1198	0.1667	0.6835	0.03	0.0474	0.0499	0.0225
0.0	0.0	0.0	35966.0033	3146.1128	NaN	NaN	0.0804	0.1779	0.6675	0.0306	0.0495	0.0513	0.0233
0.0	0.0	0.0	34440.0033	2077.1128	NaN	NaN	0.0569	0.1829	0.6586	0.0311	0.0514	0.0518	0.0241
0.0	0.0	0.0	34282.0033	3644.1128	NaN	NaN	0.0961	0.1916	0.6452	0.0319	0.0538	0.0528	0.0248
0.0	0.0	0.0	32038.0033	4588.1128	NaN	NaN	0.1253	0.2042	0.6264	0.0327	0.0566	0.0545	0.0256
0.0	0.0	0.0	37420.0033	6145.1128	NaN	NaN	0.1411	0.2031	0.6257	0.0334	0.0576	0.054	0.0262
0.0	0.0	0.0	32238.0033	5485.1128	NaN	NaN	0.1454	0.2096	0.6132	0.0342	0.061	0.0551	0.0269
0.0	0.0	0.0	32849.0033	5253.1128	NaN	NaN	0.1379	0.2193	0.5991	0.035	0.0625	0.0567	0.0275
0.0	0.0	0.0	33863.0033	977.1128	NaN	NaN	0.028	0.2273	0.5854	0.0356	0.0654	0.0582	0.0281
0.0	0.0	0.0	31861.0033	4395.1128	NaN	NaN	0.1212	0.2309	0.5786	0.0362	0.0666	0.0591	0.0286
0.0	0.0	0.0	34132.0033	5247.1128	NaN	NaN	0.1332	0.239	0.5667	0.0366	0.0685	0.0601	0.0291
0.0	0.0	0.0	31021.0033	1339.1128	NaN	NaN	0.0414	0.2402	0.5629	0.0371	0.07	0.0605	0.0293
0.0	0.0	0.0	29762.0033	3392.1128	NaN	NaN	0.1023	0.2568	0.543	0.0376	0.0704	0.0626	0.0297
0.0	0.0	0.0	31618.0033	1504.1128	NaN	NaN	0.0454	0.2577	0.5408	0.0381	0.0706	0.0629	0.0299
0.0	0.0	0.0	36838.0033	1766.1128	NaN	NaN	0.0457	0.2617	0.5362	0.0386	0.0698	0.0636	0.03
0.0	0.0	0.0	29404.0033	2937.1128	NaN	NaN	0.0908	0.2594	0.5369	0.0391	0.0706	0.0639	0.0301
0.0	0.0	0.0	34575.0033	3209.1128	NaN	NaN	0.0849	0.2627	0.5339	0.0395	0.0695	0.0644	0.03
0.0	0.0	0.0	28977.0033	694.1128	NaN	NaN	0.0234	0.2594	0.5367	0.0399	0.0695	0.0647	0.0298
0.0	0.0	0.0	29920.0033	956.1128	NaN	NaN	0.031	0.2721	0.5243	0.0403	0.0675	0.0661	0.0296
0.0	0.0	0.0	31844.0033	3309.1128	NaN	NaN	0.0941	0.2626	0.5349	0.0404	0.0672	0.0654	0.0295
0.0	0.0	0.0	32064.0033	3656.1128	NaN	NaN	0.1024	0.2639	0.5343	0.0407	0.066	0.0658	0.0293
0.0	0.0	0.0	32333.0033	4227.1128	NaN	NaN	0.1156	0.2647	0.5334	0.0408	0.0657	0.0661	0.0294
0.0	0.0	0.0	34155.0033	3593.1128	NaN	NaN	0.0952	0.2558	0.5439	0.0409	0.0651	0.065	0.0292
0.0	0.0	0.0	33806.0033	4353.1128	NaN	NaN	0.1141	0.2563	0.5426	0.041	0.0654	0.0654	0.0292
0.0	0.0	0.0	36990.0033	2275.1128	NaN	NaN	0.0579	0.2628	0.5359	0.0412	0.0647	0.0665	0.029
0.0	0.0	0.0	34213.0033	1104.1128	NaN	NaN	0.0313	0.2637	0.535	0.0413	0.0641	0.0669	0.0289
0.0	0.0	0.0	38409.0033	3236.1128	NaN	NaN	0.0777	0.2596	0.5409	0.0412	0.0631	0.0664	0.0287
0.0	0.0	0.0	30336.0033	7796.1128	NaN	NaN	0.2045	0.2411	0.5627	0.041	0.0626	0.0643	0.0284
0.0	0.0	0.0	37429.0033	3935.1128	NaN	NaN	0.0951	0.234	0.5728	0.0406	0.061	0.0637	0.0279
0.0	0.0	0.0	37309.0033	1245.1128	NaN	NaN	0.0323	0.2263	0.5833	0.0401	0.0603	0.0626	0.0275
0.0	0.0	0.0	31786.0033	1634.1128	NaN	NaN	0.0489	0.2145	0.5997	0.0394	0.0586	0.0611	0.0267
0.0	0.0	0.0	25783.0033	1832.1128	NaN	NaN	0.0663	0.2148	0.6008	0.0388	0.0576	0.0616	0.0264
0.0	0.0	0.0	33367.0033	2784.1128	NaN	NaN	0.077	0.1975	0.6255	0.0379	0.0548	0.0584	0.0259
0.0	0.0	0.0	31338.0033	3846.1128	NaN	NaN	0.1093	0.1886	0.6376	0.0373	0.0541	0.0569	0.0255
0.0	0.0	0.0	29017.0033	1288.1128	NaN	NaN	0.0425	0.1855	0.6451	0.0365	0.0518	0.0562	0.0249
0.0	0.0	0.0	33436.0033	3078.1128	NaN	NaN	0.0843	0.174	0.6626	0.0356	0.0497	0.0537	0.0244
0.0	0.0	0.0	30722.0033	2392.1128	NaN	NaN	0.0722	0.1649	0.6752	0.035	0.049	0.0522	0.0238
0.0	0.0	0.0	34317.0033	2417.1128	NaN	NaN	0.0658	0.1714	0.6692	0.0346	0.048	0.0532	0.0236
0.0	0.0	0.0	37209.0033	3689.1128	NaN	NaN	0.0902	0.1569	0.6893	0.0338	0.0462	0.0505	0.0231
0.0	0.0	0.0	35799.0033	6184.1128	NaN	NaN	0.1473	0.153	0.6954	0.0334	0.0455	0.0498	0.0228
0.0	0.0	0.0	30378.0033	3931.1128	NaN	NaN	0.1146	0.1551	0.6939	0.0332	0.0452	0.05	0.0226
0.0	0.0	0.0	36800.0033	3256.1128	NaN	NaN	0.0813	0.1475	0.7048	0.0326	0.044	0.0489	0.0222
0.0	0.0	0.0	31754.0033	3047.1128	NaN	NaN	0.0876	0.1425	0.7118	0.0322	0.0435	0.0481	0.0219
0.0	0.0	0.0	37207.0033	3582.1128	NaN	NaN	0.0878	0.1407	0.716	0.0317	0.0423	0.0477	0.0217
0.0	0.0	0.0	33739.0033	2080.1128	NaN	NaN	0.0581	0.1336	0.7245	0.0314	0.042	0.0469	0.0215
0.0	0.0	0.0	31926.0033	2057.1128	NaN	NaN	0.0605	0.1301	0.73	0.031	0.0413	0.0464	0.0212
0.0	0.0	0.0	33343.0033	4431.1128	NaN	NaN	0.1173	0.1239	0.7376	0.0307	0.041	0.0457	0.0211
0.0	0.0	0.0	35764.0033	5000.1128	NaN	NaN	0.1227	0.1193	0.7426	0.0304	0.0413	0.0453	0.0211
0.0	0.0	0.0	31178.0033	1688.1128	NaN	NaN	0.0514	0.1258	0.7329	0.0308	0.043	0.046	0.0214
0.0	0.0	0.0	31083.0033	2604.1128	NaN	NaN	0.0773	0.1272	0.731	0.0308	0.0433	0.0461	0.0216
0.0	0.0	0.0	37936.0033	5676.1128	NaN	NaN	0.1301	0.1221	0.7357	0.0309	0.044	0.0455	0.0218
0.0	0.0	0.0	32908.0033	5238.1128	NaN	NaN	0.1373	0.126	0.7302	0.031	0.045	0.0458	0.022
0.0	0.0	0.0	31619.0033	5428.1128	NaN	NaN	0.1465	0.131	0.723	0.0314	0.0459	0.0463	0.0224
0.0	0.0	0.0	27644.0033	3511.1128	NaN	NaN	0.1127	0.1287	0.7246	0.0315	0.0468	0.046	0.0225
0.0	0.0	0.0	30383.0033	2753.1128	NaN	NaN	0.0831	0.135	0.7174	0.0317	0.0463	0.0468	0.0228
0.0	0.0	0.0	32110.0033	6349.1128	NaN	NaN	0.1651	0.1306	0.7224	0.0317	0.0464	0.0462	0.0228
0.0	0.0	0.0	31026.0033	2626.1128	NaN	NaN	0.078	0.1349	0.7185	0.0317	0.0458	0.0465	0.0227
0.0	0.0	0.0	31647.0033	5073.1128	NaN	NaN	0.1382	0.1293	0.7264	0.0316	0.0451	0.0453	0.0224
0.0	0.0	0.0	35310.0033	4796.1128	NaN	NaN	0.1196	0.1265	0.7322	0.0312	0.0436	0.0447	0.0219
0.0	0.0	0.0	30650.0033	7745.1128	NaN	NaN	0.2017	0.1244	0.7362	0.031	0.0424	0.0444	0.0216
0.0	0.0	0.0	34668.0033	3352.1128	NaN	NaN	0.0882	0.1256	0.7364	0.0311	0.0408	0.0449	0.0212
0.0	0.0	0.0	29628.0033	2205.1128	NaN	NaN	0.0693	0.1239	0.7387	0.0311	0.0398	0.0454	0.0211
0.0	0.0	0.0	39336.0033	8291.1128	NaN	NaN	0.1741	0.119	0.745	0.0311	0.0379	0.0459	0.0211
0.0	0.0	0.0	30913.0033	-47.8872	NaN	NaN	-0.0016	0.1197	0.7417	0.0308	0.0371	0.049	0.0216
0.0	0.0	0.0	33546.0033	3967.1128	NaN	NaN	0.1058	0.1137	0.7472	0.0305	0.0354	0.0512	0.0219
0.0	0.0	0.0	32327.0033	1100.1128	NaN	NaN	0.0329	0.1054	0.7528	0.0305	0.0361	0.0525	0.0227
0.0	0.0	0.0	30918.0033	5650.1128	NaN	NaN	0.1545	0.1023	0.7562	0.031	0.0345	0.0537	0.0223
0.0	0.0	0.0	36305.0033	3090.1128	NaN	NaN	0.0784	0.099	0.7562	0.0315	0.0347	0.0558	0.0228
0.0	0.0	0.0	30156.0033	4967.1128	NaN	NaN	0.1414	0.0983	0.7503	0.0319	0.0361	0.06	0.0234
0.0	0.0	0.0	31540.0033	4397.1128	NaN	NaN	0.1224	0.1041	0.7416	0.0325	0.0355	0.0632	0.0231
0.0	0.0	0.0	33314.0033	977.1128	NaN	NaN	0.0285	0.1031	0.7346	0.0329	0.0371	0.0686	0.0237
0.0	0.0	0.0	27994.0033	4009.1128	NaN	NaN	0.1253	0.1049	0.7296	0.0328	0.0373	0.0719	0.0235
0.0	0.0	0.0	32244.0033	2067.1128	NaN	NaN	0.0602	0.1045	0.7243	0.0329	0.038	0.0766	0.0237
0.0	0.0	0.0	31655.0033	493.1128	NaN	NaN	0.0153	0.1019	0.7237	0.0327	0.0385	0.0793	0.0238
0.0	0.0	0.0	31723.0033	2618.1128	NaN	NaN	0.0762	0.0995	0.7243	0.0325	0.0386	0.0812	0.0238
0.0	0.0	0.0	33464.0033	5288.1128	NaN	NaN	0.1365	0.0955	0.7233	0.0323	0.0399	0.0846	0.0244
0.0	0.0	0.0	32438.0033	3395.1128	NaN	NaN	0.0947	0.0941	0.7254	0.0318	0.04	0.0845	0.0242
0.0	0.0	0.0	29487.0033	3281.1128	NaN	NaN	0.1001	0.0947	0.7205	0.0317	0.0411	0.0876	0.0243
0.0	0.0	0.0	34807.0033	2004.1128	NaN	NaN	0.0544	0.0951	0.7172	0.0316	0.0419	0.09	0.0243
0.0	0.0	0.0	35866.0033	4014.1128	NaN	NaN	0.1007	0.0945	0.716	0.0315	0.0425	0.0911	0.0245
0.0	0.0	0.0	34359.0033	5110.1128	NaN	NaN	0.1295	0.0955	0.7126	0.0313	0.0431	0.093	0.0245
0.0	0.0	0.0	33910.0033	3234.1128	NaN	NaN	0.0871	0.0962	0.7078	0.0315	0.0437	0.0961	0.0246
0.0	0.0	0.0	33816.0033	3811.1128	NaN	NaN	0.1013	0.0962	0.7053	0.0313	0.0448	0.0977	0.0248
0.0	0.0	0.0	28494.0033	-227.8872	NaN	NaN	-0.0081	0.0968	0.7032	0.0311	0.0448	0.0994	0.0247
0.0	0.0	0.0	33973.0033	4376.1128	NaN	NaN	0.1141	0.0934	0.7047	0.0312	0.0453	0.1004	0.025
0.0	0.0	0.0	32893.0033	4048.1128	NaN	NaN	0.1096	0.0921	0.7034	0.031	0.0463	0.1018	0.0253
0.0	0.0	0.0	29771.0033	2431.1128	NaN	NaN	0.0755	0.093	0.7036	0.0309	0.0459	0.1015	0.0251
0.0	0.0	0.0	28659.0033	5302.1128	NaN	NaN	0.1561	0.093	0.7011	0.0309	0.0467	0.103	0.0251
0.0	0.0	0.0	33185.0033	-165.8872	NaN	NaN	-0.005	0.0934	0.7025	0.0308	0.0464	0.1019	0.0249
0.0	0.0	0.0	33887.0033	6470.1128	NaN	NaN	0.1603	0.0927	0.7047	0.0307	0.0462	0.1009	0.0248
0.0	0.0	0.0	32126.0033	2987.1128	NaN	NaN	0.0851	0.0919	0.7066	0.0306	0.0463	0.0997	0.0249
0.0	0.0	0.0	33132.0033	3452.1128	NaN	NaN	0.0944	0.0921	0.7128	0.0305	0.0444	0.0959	0.0243
0.0	0.0	0.0	29270.0033	5901.1128	NaN	NaN	0.1678	0.09	0.7168	0.0304	0.0446	0.0938	0.0244
0.0	0.0	0.0	29835.0033	1958.1128	NaN	NaN	0.0616	0.0905	0.7197	0.0303	0.0438	0.0915	0.0241
0.0	0.0	0.0	32203.0033	4686.1128	NaN	NaN	0.127	0.0901	0.7234	0.0303	0.0432	0.0892	0.0239
0.0	0.0	0.0	36188.0033	5135.1128	NaN	NaN	0.1243	0.0902	0.7232	0.0303	0.0434	0.0888	0.024
0.0	0.0	0.0	38677.0033	4051.1128	NaN	NaN	0.0948	0.0922	0.7251	0.0302	0.0424	0.0866	0.0235
0.0	0.0	0.0	33524.0033	5976.1128	NaN	NaN	0.1513	0.0932	0.7239	0.0301	0.0428	0.0865	0.0236
0.0	0.0	0.0	31272.0033	737.1128	NaN	NaN	0.023	0.0946	0.7255	0.0301	0.0416	0.0851	0.0231
0.0	0.0	0.0	30785.0033	4878.1128	NaN	NaN	0.1368	0.0917	0.7291	0.03	0.0419	0.0841	0.0232
0.0	0.0	0.0	28931.0033	3525.1128	NaN	NaN	0.1086	0.0908	0.7323	0.0297	0.0416	0.0827	0.0229
0.0	0.0	0.0	33321.0033	2018.1128	NaN	NaN	0.0571	0.0907	0.7336	0.0296	0.0413	0.082	0.0228
0.0	0.0	0.0	32672.0033	3109.1128	NaN	NaN	0.0869	0.0903	0.7364	0.0295	0.0407	0.0806	0.0225
0.0	0.0	0.0	30322.0033	2422.1128	NaN	NaN	0.074	0.0904	0.7385	0.0294	0.0404	0.0791	0.0223
0.0	0.0	0.0	33151.0033	4426.1128	NaN	NaN	0.1178	0.0904	0.7421	0.0292	0.0396	0.077	0.0218
0.0	0.0	0.0	32924.0033	4232.1128	NaN	NaN	0.1139	0.0896	0.7411	0.0291	0.0404	0.0778	0.0219
0.0	0.0	0.0	33333.0033	6541.1128	NaN	NaN	0.164	0.0898	0.7436	0.0289	0.0398	0.0763	0.0216
0.0	0.0	0.0	33131.0033	4319.1128	NaN	NaN	0.1153	0.0893	0.7448	0.0288	0.0399	0.0756	0.0216
0.0	0.0	0.0	34304.0033	5984.1128	NaN	NaN	0.1485	0.0902	0.7445	0.0287	0.0402	0.0748	0.0216
0.0	0.0	0.0	30497.0033	1489.1128	NaN	NaN	0.0466	0.0945	0.7398	0.0287	0.0401	0.0753	0.0215
0.0	0.0	0.0	23984.0033	2950.1128	NaN	NaN	0.1095	0.0964	0.7363	0.0288	0.0404	0.0766	0.0215
0.0	0.0	0.0	31298.0033	3758.1128	NaN	NaN	0.1072	0.0958	0.7372	0.0287	0.0405	0.0764	0.0213
0.0	0.0	0.0	34949.0033	5421.1128	NaN	NaN	0.1343	0.0962	0.7354	0.0287	0.041	0.0773	0.0214
0.0	0.0	0.0	33094.0033	4554.1128	NaN	NaN	0.121	0.0973	0.7345	0.0287	0.0407	0.0775	0.0213
0.0	0.0	0.0	28728.0033	3946.1128	NaN	NaN	0.1208	0.0966	0.7342	0.0288	0.0409	0.0782	0.0213
0.0	0.0	0.0	31352.0033	7072.1128	NaN	NaN	0.1841	0.0961	0.7347	0.0288	0.0413	0.0778	0.0214
0.0	0.0	0.0	34842.0033	4798.1128	NaN	NaN	0.121	0.0995	0.7277	0.0291	0.0422	0.08	0.0216
0.0	0.0	0.0	34408.0033	3279.1128	NaN	NaN	0.087	0.1034	0.7202	0.0293	0.0426	0.0828	0.0218
0.0	0.0	0.0	36173.0033	6687.1128	NaN	NaN	0.156	0.1043	0.7186	0.0296	0.0424	0.0833	0.0219
0.0	0.0	0.0	38098.0033	3096.1128	NaN	NaN	0.0752	0.1061	0.7162	0.0297	0.0425	0.0836	0.0219
0.0	0.0	0.0	34899.0033	3404.1128	NaN	NaN	0.0889	0.1093	0.7111	0.0299	0.0426	0.0852	0.0219
0.0	0.0	0.0	32414.0033	774.1128	NaN	NaN	0.0233	0.1098	0.708	0.0301	0.0428	0.0874	0.0219
0.0	0.0	0.0	32728.0033	3994.1128	NaN	NaN	0.1088	0.107	0.7109	0.03	0.0433	0.087	0.0219
0.0	0.0	0.0	34934.0033	2658.1128	NaN	NaN	0.0707	0.1079	0.7097	0.03	0.0432	0.0875	0.0218
0.0	0.0	0.0	34492.0033	4353.1128	NaN	NaN	0.1121	0.1074	0.7061	0.0302	0.0442	0.0901	0.022
0.0	0.0	0.0	31254.0033	694.1128	NaN	NaN	0.0217	0.1084	0.7042	0.0302	0.0443	0.0908	0.0221
0.0	0.0	0.0	26735.0033	1128.1128	NaN	NaN	0.0405	0.1079	0.7046	0.0302	0.044	0.091	0.0221
0.0	0.0	0.0	31417.0033	4171.1128	NaN	NaN	0.1172	0.1054	0.7069	0.0302	0.0443	0.091	0.0222
0.0	0.0	0.0	30185.0033	3412.1128	NaN	NaN	0.1016	0.1033	0.7075	0.0301	0.0453	0.0913	0.0225
0.0	0.0	0.0	29325.0033	1747.1128	NaN	NaN	0.0562	0.1059	0.7049	0.0301	0.0446	0.0923	0.0223
0.0	0.0	0.0	31935.0033	3090.1128	NaN	NaN	0.0882	0.1019	0.7075	0.03	0.0455	0.0927	0.0225
0.0	0.0	0.0	33795.0033	3433.1128	NaN	NaN	0.0922	0.1003	0.7103	0.0297	0.0457	0.0915	0.0224
0.0	0.0	0.0	27406.0033	7989.1128	NaN	NaN	0.2257	0.1006	0.7073	0.0297	0.0469	0.0928	0.0228
0.0	0.0	0.0	35771.0033	949.1128	NaN	NaN	0.0258	0.1007	0.7047	0.0298	0.0478	0.0939	0.023
0.0	0.0	0.0	25131.0033	2161.1128	NaN	NaN	0.0792	0.1027	0.7003	0.0298	0.0486	0.0952	0.0234
0.0	0.0	0.0	29390.0033	3745.1128	NaN	NaN	0.113	0.1028	0.701	0.0299	0.048	0.0949	0.0234
0.0	0.0	0.0	32006.0033	3832.1128	NaN	NaN	0.1069	0.1013	0.7	0.0298	0.0494	0.0957	0.0237
0.0	0.0	0.0	30115.0033	4393.1128	NaN	NaN	0.1273	0.1026	0.6998	0.0297	0.0493	0.095	0.0237
0.0	0.0	0.0	31468.0033	5051.1128	NaN	NaN	0.1383	0.1043	0.6939	0.03	0.0499	0.0978	0.024
0.0	0.0	0.0	34340.0033	1544.1128	NaN	NaN	0.043	0.1034	0.6962	0.0299	0.0498	0.0968	0.0239
0.0	0.0	0.0	34781.0033	5690.1128	NaN	NaN	0.1406	0.1041	0.695	0.03	0.0499	0.0969	0.0241
0.0	0.0	0.0	30177.0033	4121.1128	NaN	NaN	0.1202	0.1049	0.6934	0.03	0.0499	0.0975	0.0242
0.0	0.0	0.0	34203.0033	3849.1128	NaN	NaN	0.1012	0.1052	0.6945	0.0301	0.0497	0.0964	0.0241
0.0	0.0	0.0	28634.0033	3233.1128	NaN	NaN	0.1015	0.1072	0.691	0.0302	0.05	0.0973	0.0243
0.0	0.0	0.0	34036.0033	5039.1128	NaN	NaN	0.129	0.1068	0.6921	0.0303	0.0492	0.0974	0.0243
0.0	0.0	0.0	34043.0033	6367.1128	NaN	NaN	0.1576	0.1039	0.6957	0.0301	0.0498	0.0959	0.0244
0.0	0.0	0.0	32278.0033	6181.1128	NaN	NaN	0.1607	0.1068	0.6931	0.0303	0.0492	0.0963	0.0243
0.0	0.0	0.0	31404.0033	4197.1128	NaN	NaN	0.1179	0.1077	0.6905	0.0305	0.0498	0.0969	0.0246
0.0	0.0	0.0	28287.0033	1372.1128	NaN	NaN	0.0463	0.1097	0.6884	0.0306	0.0495	0.0973	0.0245
0.0	0.0	0.0	30965.0033	5771.1128	NaN	NaN	0.1571	0.1085	0.6889	0.0306	0.0496	0.0978	0.0246
0.0	0.0	0.0	38215.0033	7298.1128	NaN	NaN	0.1604	0.1061	0.6906	0.0306	0.0506	0.0974	0.0247
0.0	0.0	0.0	30374.0033	3319.1128	NaN	NaN	0.0985	0.1098	0.6846	0.0307	0.051	0.099	0.0249
0.0	0.0	0.0	30527.0033	5249.1128	NaN	NaN	0.1467	0.1127	0.6797	0.031	0.0508	0.1007	0.0252
0.0	0.0	0.0	29068.0033	1408.1128	NaN	NaN	0.0462	0.1116	0.6804	0.031	0.0508	0.1008	0.0253
0.0	0.0	0.0	28722.0033	4473.1128	NaN	NaN	0.1348	0.1097	0.6849	0.0308	0.0502	0.0993	0.0251
0.0	0.0	0.0	30817.0033	4963.1128	NaN	NaN	0.1387	0.1077	0.6853	0.0307	0.0507	0.1001	0.0253
0.0	0.0	0.0	30856.0033	4185.1128	NaN	NaN	0.1194	0.1072	0.6868	0.0307	0.0507	0.0995	0.0252
0.0	0.0	0.0	31941.0033	1506.1128	NaN	NaN	0.045	0.1085	0.6855	0.0307	0.0501	0.1002	0.0251
0.0	0.0	0.0	34351.0033	2193.1128	NaN	NaN	0.06	0.107	0.6877	0.0306	0.0499	0.0997	0.0251
0.0	0.0	0.0	36078.0033	-408.8872	NaN	NaN	-0.0115	0.1056	0.6917	0.0304	0.0491	0.0985	0.0248
0.0	0.0	0.0	28498.0033	5764.1128	NaN	NaN	0.1682	0.1054	0.693	0.0303	0.049	0.0978	0.0246
0.0	0.0	0.0	25218.0033	5085.1128	NaN	NaN	0.1678	0.1043	0.6953	0.0303	0.0484	0.0973	0.0244
0.0	0.0	0.0	33518.0033	5619.1128	NaN	NaN	0.1436	0.1024	0.6986	0.0304	0.0481	0.0964	0.0241
0.0	0.0	0.0	31062.0033	5771.1128	NaN	NaN	0.1567	0.1025	0.6995	0.0304	0.0479	0.0959	0.0239
0.0	0.0	0.0	37211.0033	4535.1128	NaN	NaN	0.1086	0.1025	0.7007	0.0304	0.0475	0.0952	0.0237
0.0	0.0	0.0	26085.0033	3169.1128	NaN	NaN	0.1083	0.1023	0.7007	0.0303	0.0479	0.0951	0.0238
0.0	0.0	0.0	33217.0033	4870.1128	NaN	NaN	0.1279	0.1019	0.7028	0.0303	0.0473	0.0942	0.0235
0.0	0.0	0.0	33715.0033	4563.1128	NaN	NaN	0.1192	0.1004	0.7027	0.0304	0.0485	0.094	0.0239
0.0	0.0	0.0	32669.0033	4072.1128	NaN	NaN	0.1108	0.1004	0.7054	0.0303	0.0473	0.0931	0.0234
0.0	0.0	0.0	31335.0033	4824.1128	NaN	NaN	0.1334	0.0978	0.7063	0.0306	0.0485	0.0931	0.0237
0.0	0.0	0.0	31307.0033	7268.1128	NaN	NaN	0.1884	0.095	0.7105	0.0306	0.0494	0.0909	0.0236
0.0	0.0	0.0	28016.0033	3266.1128	NaN	NaN	0.1044	0.098	0.7054	0.0305	0.0506	0.0916	0.0238
0.0	0.0	0.0	28957.0033	7523.1128	NaN	NaN	0.2062	0.0986	0.7021	0.0308	0.0514	0.0931	0.0238
0.0	0.0	0.0	33132.0033	2517.1128	NaN	NaN	0.0706	0.1031	0.6977	0.0307	0.0523	0.0922	0.024
0.0	0.0	0.0	28992.0033	2304.1128	NaN	NaN	0.0736	0.1061	0.6949	0.0308	0.0519	0.0924	0.024
0.0	0.0	0.0	33618.0033	4745.1128	NaN	NaN	0.1237	0.1068	0.6936	0.0311	0.0516	0.093	0.0238
0.0	0.0	0.0	30615.0033	3110.1128	NaN	NaN	0.0922	0.1077	0.6905	0.0312	0.0527	0.0937	0.0242
0.0	0.0	0.0	28919.0033	4486.1128	NaN	NaN	0.1343	0.1124	0.6879	0.0313	0.051	0.0935	0.0239
0.0	0.0	0.0	32275.0033	923.1128	NaN	NaN	0.0278	0.1153	0.682	0.0316	0.0512	0.0958	0.0241
0.0	0.0	0.0	38144.0033	2867.1128	NaN	NaN	0.0699	0.1168	0.6834	0.0314	0.0499	0.0945	0.0239
0.0	0.0	0.0	28883.0033	1438.1128	NaN	NaN	0.0474	0.1225	0.6761	0.0316	0.0496	0.096	0.0242
0.0	0.0	0.0	28967.0033	4341.1128	NaN	NaN	0.1303	0.1236	0.6753	0.0317	0.0485	0.0968	0.0241
0.0	0.0	0.0	33072.0033	3696.1128	NaN	NaN	0.1005	0.1241	0.6717	0.0321	0.0491	0.0984	0.0246
0.0	0.0	0.0	29806.0033	2333.1128	NaN	NaN	0.0726	0.1325	0.6622	0.032	0.0486	0.1	0.0246
0.0	0.0	0.0	30494.0033	1845.1128	NaN	NaN	0.0571	0.1418	0.6518	0.0322	0.0478	0.1015	0.0249
0.0	0.0	0.0	30742.0033	4365.1128	NaN	NaN	0.1243	0.1438	0.6433	0.0327	0.0492	0.1051	0.0258
0.0	0.0	0.0	30423.0033	2655.1128	NaN	NaN	0.0803	0.1538	0.6338	0.0326	0.0481	0.1059	0.0259
0.0	0.0	0.0	33705.0033	4051.1128	NaN	NaN	0.1073	0.1554	0.6248	0.0332	0.0491	0.1107	0.0268
0.0	0.0	0.0	34588.0033	5617.1128	NaN	NaN	0.1397	0.1567	0.6191	0.0336	0.0497	0.1133	0.0276
0.0	0.0	0.0	32301.0033	1503.1128	NaN	NaN	0.0445	0.1602	0.6131	0.0339	0.0497	0.1149	0.0283
0.0	0.0	0.0	32701.0033	5024.1128	NaN	NaN	0.1332	0.1586	0.6099	0.0345	0.0503	0.1177	0.029
0.0	0.0	0.0	33442.0033	1939.1128	NaN	NaN	0.0548	0.1586	0.606	0.035	0.0509	0.1198	0.0297
0.0	0.0	0.0	33718.0033	2947.1128	NaN	NaN	0.0804	0.1561	0.6057	0.0352	0.0512	0.1214	0.0303
0.0	0.0	0.0	30989.0033	1614.1128	NaN	NaN	0.0495	0.1521	0.6061	0.0355	0.0516	0.1239	0.0308
0.0	0.0	0.0	36383.0033	4745.1128	NaN	NaN	0.1154	0.1466	0.6095	0.0357	0.0522	0.125	0.031
0.0	0.0	0.0	32586.0033	2625.1128	NaN	NaN	0.0746	0.1435	0.6113	0.0357	0.0528	0.1254	0.0312
0.0	0.0	0.0	25030.0033	4157.1128	NaN	NaN	0.1424	0.1438	0.6108	0.0357	0.0526	0.1258	0.0312
0.0	0.0	0.0	34600.0033	3491.1128	NaN	NaN	0.0917	0.1404	0.6142	0.0359	0.0528	0.1253	0.0314
0.0	0.0	0.0	31925.0033	4003.1128	NaN	NaN	0.1114	0.1378	0.6164	0.0359	0.0533	0.1252	0.0314
0.0	0.0	0.0	30963.0033	4911.1128	NaN	NaN	0.1369	0.1388	0.6172	0.0357	0.0527	0.1246	0.0311
0.0	0.0	0.0	33624.0033	6159.1128	NaN	NaN	0.1548	0.1352	0.6184	0.036	0.0542	0.1248	0.0314
0.0	0.0	0.0	31917.0033	2051.1128	NaN	NaN	0.0604	0.1389	0.6193	0.0355	0.053	0.1225	0.0307
0.0	0.0	0.0	36314.0033	1665.1128	NaN	NaN	0.0438	0.1397	0.6171	0.0357	0.053	0.1237	0.0307
0.0	0.0	0.0	30180.0033	5917.1128	NaN	NaN	0.1639	0.1372	0.6185	0.0357	0.0538	0.124	0.0309
0.0	0.0	0.0	34988.0033	1016.1128	NaN	NaN	0.0282	0.1388	0.6194	0.0355	0.0529	0.123	0.0304
0.0	0.0	0.0	32538.0033	3072.1128	NaN	NaN	0.0863	0.1383	0.6179	0.0355	0.0531	0.1248	0.0305
0.0	0.0	0.0	32101.0033	2434.1128	NaN	NaN	0.0705	0.1377	0.6198	0.0354	0.0522	0.1248	0.0301
0.0	0.0	0.0	30215.0033	4102.1128	NaN	NaN	0.1195	0.1324	0.6219	0.0357	0.0527	0.127	0.0305
0.0	0.0	0.0	31789.0033	5595.1128	NaN	NaN	0.1497	0.1273	0.6256	0.0357	0.0524	0.1288	0.0303
0.0	0.0	0.0	31093.0033	2456.1128	NaN	NaN	0.0732	0.1267	0.6236	0.0357	0.0526	0.1309	0.0305
0.0	0.0	0.0	30916.0033	1390.1128	NaN	NaN	0.043	0.1282	0.6235	0.0355	0.0517	0.131	0.0302
0.0	0.0	0.0	27968.0033	1938.1128	NaN	NaN	0.0648	0.1281	0.6218	0.0355	0.0517	0.1325	0.0304
0.0	0.0	0.0	33490.0033	1874.1128	NaN	NaN	0.053	0.127	0.6228	0.0353	0.0512	0.1334	0.0302
0.0	0.0	0.0	29522.0033	2350.1128	NaN	NaN	0.0737	0.1242	0.6221	0.0352	0.0519	0.1361	0.0304
0.0	0.0	0.0	31272.0033	4027.1128	NaN	NaN	0.1141	0.1196	0.624	0.035	0.0526	0.1383	0.0305
0.0	0.0	0.0	32448.0033	2092.1128	NaN	NaN	0.0606	0.1133	0.6278	0.035	0.0533	0.1401	0.0305
0.0	0.0	0.0	33684.0033	4779.1128	NaN	NaN	0.1243	0.1088	0.6317	0.0346	0.0543	0.1402	0.0304
0.0	0.0	0.0	29258.0033	2105.1128	NaN	NaN	0.0671	0.1084	0.6324	0.0344	0.0549	0.1393	0.0305
0.0	0.0	0.0	28125.0033	998.1128	NaN	NaN	0.0343	0.1123	0.6317	0.034	0.0536	0.1385	0.0299
0.0	0.0	0.0	29790.0033	2430.1128	NaN	NaN	0.0754	0.1102	0.6318	0.034	0.0545	0.1394	0.0301
0.0	0.0	0.0	36414.0033	3729.1128	NaN	NaN	0.0929	0.1083	0.6347	0.0337	0.055	0.1384	0.0299
0.0	0.0	0.0	30281.0033	4642.1128	NaN	NaN	0.1329	0.1073	0.6346	0.0335	0.0552	0.1395	0.03
0.0	0.0	0.0	34491.0033	4701.1128	NaN	NaN	0.12	0.1059	0.6361	0.0334	0.056	0.1387	0.03
0.0	0.0	0.0	27335.0033	1305.1128	NaN	NaN	0.0456	0.109	0.6333	0.0332	0.0561	0.1385	0.0299
0.0	0.0	0.0	27532.0033	-583.8872	NaN	NaN	-0.0217	0.1105	0.6331	0.0331	0.055	0.1387	0.0296
0.0	0.0	0.0	26212.0033	3911.1128	NaN	NaN	0.1298	0.1061	0.6351	0.0332	0.0561	0.1396	0.0298
0.0	0.0	0.0	29117.0033	3870.1128	NaN	NaN	0.1173	0.1029	0.6409	0.033	0.0563	0.1371	0.0297
0.0	0.0	0.0	30775.0033	1565.1128	NaN	NaN	0.0484	0.1027	0.6409	0.0334	0.0559	0.1377	0.0294
0.0	0.0	0.0	31254.0033	5000.1128	NaN	NaN	0.1379	0.1018	0.6425	0.0332	0.0566	0.1365	0.0295
0.0	0.0	0.0	35641.0033	3462.1128	NaN	NaN	0.0885	0.1028	0.6418	0.0333	0.056	0.1369	0.0292
0.0	0.0	0.0	30622.0033	4344.1128	NaN	NaN	0.1242	0.1008	0.6431	0.0332	0.0569	0.1366	0.0294
0.0	0.0	0.0	30946.0033	6043.1128	NaN	NaN	0.1634	0.0996	0.6441	0.0331	0.0573	0.1363	0.0295
0.0	0.0	0.0	31728.0033	1125.1128	NaN	NaN	0.0342	0.0995	0.6446	0.0332	0.0573	0.1359	0.0294
0.0	0.0	0.0	34407.0033	3158.1128	NaN	NaN	0.0841	0.0998	0.6444	0.033	0.0572	0.1363	0.0293
0.0	0.0	0.0	28503.0033	3196.1128	NaN	NaN	0.1008	0.0982	0.6462	0.033	0.0582	0.1348	0.0296
0.0	0.0	0.0	31128.0033	2433.1128	NaN	NaN	0.0725	0.0985	0.6467	0.0329	0.0569	0.1358	0.0292
0.0	0.0	0.0	32606.0033	6423.1128	NaN	NaN	0.1646	0.0939	0.6502	0.0333	0.0582	0.135	0.0294
0.0	0.0	0.0	31035.0033	6198.1128	NaN	NaN	0.1665	0.0949	0.651	0.0329	0.0584	0.1336	0.0292
0.0	0.0	0.0	26555.0033	3878.1128	NaN	NaN	0.1274	0.097	0.6476	0.0327	0.0577	0.1357	0.0293
0.0	0.0	0.0	33072.0033	2374.1128	NaN	NaN	0.067	0.0954	0.6495	0.0328	0.0583	0.1346	0.0294
0.0	0.0	0.0	28350.0033	3277.1128	NaN	NaN	0.1036	0.0959	0.6488	0.0326	0.0579	0.1354	0.0294
0.0	0.0	0.0	34598.0033	5472.1128	NaN	NaN	0.1366	0.0943	0.6502	0.0324	0.0581	0.1355	0.0295
0.0	0.0	0.0	30797.0033	3576.1128	NaN	NaN	0.104	0.0951	0.6501	0.0322	0.0586	0.1344	0.0296
0.0	0.0	0.0	28784.0033	640.1128	NaN	NaN	0.0218	0.0968	0.6491	0.0322	0.0569	0.1358	0.0292
0.0	0.0	0.0	30102.0033	5397.1128	NaN	NaN	0.152	0.0935	0.6501	0.0324	0.058	0.1364	0.0296
0.0	0.0	0.0	29486.0033	6461.1128	NaN	NaN	0.1797	0.092	0.6548	0.0319	0.0582	0.1333	0.0297
0.0	0.0	0.0	29494.0033	3243.1128	NaN	NaN	0.0991	0.094	0.6529	0.0318	0.0569	0.1347	0.0296
0.0	0.0	0.0	24872.0033	4458.1128	NaN	NaN	0.152	0.0925	0.6548	0.0319	0.0576	0.1333	0.0299
0.0	0.0	0.0	27363.0033	5455.1128	NaN	NaN	0.1662	0.0941	0.6542	0.0318	0.0567	0.1333	0.0299
0.0	0.0	0.0	30257.0033	4783.1128	NaN	NaN	0.1365	0.0954	0.6522	0.0318	0.0564	0.1344	0.0299
0.0	0.0	0.0	34081.0033	3294.1128	NaN	NaN	0.0881	0.0968	0.6502	0.0317	0.0571	0.1341	0.0301
0.0	0.0	0.0	29257.0033	2470.1128	NaN	NaN	0.0779	0.1006	0.6456	0.0317	0.056	0.1361	0.03
0.0	0.0	0.0	31377.0033	3248.1128	NaN	NaN	0.0938	0.0993	0.6458	0.0317	0.0556	0.1374	0.03
0.0	0.0	0.0	32347.0033	3377.1128	NaN	NaN	0.0945	0.0956	0.6492	0.0318	0.0565	0.1367	0.0302
0.0	0.0	0.0	29430.0033	1866.1128	NaN	NaN	0.0596	0.0948	0.6514	0.0314	0.0562	0.1361	0.0301
0.0	0.0	0.0	30326.0033	2407.1128	NaN	NaN	0.0735	0.0915	0.6537	0.0316	0.0561	0.1369	0.0301
0.0	0.0	0.0	30998.0033	1739.1128	NaN	NaN	0.0531	0.0875	0.6592	0.0316	0.0565	0.1353	0.0299
0.0	0.0	0.0	26383.0033	7236.1128	NaN	NaN	0.2152	0.0861	0.6626	0.0314	0.0565	0.1337	0.0297
0.0	0.0	0.0	31535.0033	1225.1128	NaN	NaN	0.0374	0.0857	0.6616	0.0314	0.0564	0.1353	0.0295
0.0	0.0	0.0	29461.0033	5454.1128	NaN	NaN	0.1562	0.0847	0.6632	0.0314	0.0571	0.1341	0.0295
0.0	0.0	0.0	30070.0033	3744.1128	NaN	NaN	0.1107	0.0862	0.6608	0.0313	0.0569	0.1353	0.0294
0.0	0.0	0.0	27808.0033	2275.1128	NaN	NaN	0.0756	0.0868	0.6586	0.0313	0.0571	0.1367	0.0295
0.0	0.0	0.0	33702.0033	2928.1128	NaN	NaN	0.0799	0.0856	0.6596	0.0314	0.0574	0.1364	0.0296
0.0	0.0	0.0	29860.0033	3797.1128	NaN	NaN	0.1128	0.0862	0.6578	0.0315	0.0581	0.1369	0.0295
0.0	0.0	0.0	31022.0033	3014.1128	NaN	NaN	0.0886	0.0867	0.6576	0.0313	0.0578	0.1371	0.0295
0.0	0.0	0.0	30309.0033	2774.1128	NaN	NaN	0.0839	0.0857	0.658	0.0316	0.0583	0.1369	0.0294
0.0	0.0	0.0	32393.0033	2152.1128	NaN	NaN	0.0623	0.0846	0.6592	0.0315	0.0588	0.1365	0.0294
0.0	0.0	0.0	30948.0033	3339.1128	NaN	NaN	0.0974	0.084	0.6602	0.0315	0.0596	0.1354	0.0292
0.0	0.0	0.0	28640.0033	997.1128	NaN	NaN	0.0336	0.0842	0.6602	0.0312	0.0599	0.1353	0.0293
0.0	0.0	0.0	31422.0033	2959.1128	NaN	NaN	0.0861	0.0822	0.6618	0.0316	0.0601	0.135	0.0293
0.0	0.0	0.0	27271.0033	4655.1128	NaN	NaN	0.1458	0.0825	0.6626	0.0314	0.0614	0.1328	0.0293
0.0	0.0	0.0	25263.0033	2570.1128	NaN	NaN	0.0923	0.0856	0.6591	0.031	0.0607	0.1341	0.0295
0.0	0.0	0.0	29290.0033	1233.1128	NaN	NaN	0.0404	0.0843	0.6593	0.0314	0.0613	0.1339	0.0297
0.0	0.0	0.0	26442.0033	6711.1128	NaN	NaN	0.2024	0.0871	0.6586	0.031	0.0621	0.1315	0.0297
0.0	0.0	0.0	28555.0033	1466.1128	NaN	NaN	0.0488	0.0926	0.652	0.0308	0.0609	0.134	0.0297
0.0	0.0	0.0	31491.0033	4090.1128	NaN	NaN	0.115	0.0937	0.652	0.031	0.0615	0.1321	0.0297
0.0	0.0	0.0	29238.0033	3132.1128	NaN	NaN	0.0968	0.0984	0.6482	0.0308	0.0612	0.1317	0.0298
0.0	0.0	0.0	35019.0033	2781.1128	NaN	NaN	0.0736	0.1002	0.6471	0.031	0.0599	0.1321	0.0297
0.0	0.0	0.0	32082.0033	1052.1128	NaN	NaN	0.0318	0.0992	0.6513	0.0309	0.0603	0.1286	0.0297
0.0	0.0	0.0	31195.0033	2569.1128	NaN	NaN	0.0761	0.1013	0.6518	0.0309	0.0591	0.1273	0.0296
0.0	0.0	0.0	32411.0033	911.1128	NaN	NaN	0.0273	0.1006	0.6547	0.031	0.0582	0.1262	0.0293
0.0	0.0	0.0	26171.0033	5034.1128	NaN	NaN	0.1613	0.1004	0.6611	0.0306	0.0578	0.121	0.0291
0.0	0.0	0.0	30215.0033	2338.1128	NaN	NaN	0.0718	0.1007	0.6632	0.0306	0.0557	0.1209	0.0288
0.0	0.0	0.0	33848.0033	5169.1128	NaN	NaN	0.1325	0.0975	0.6707	0.0307	0.0561	0.1165	0.0285
0.0	0.0	0.0	26995.0033	3998.1128	NaN	NaN	0.129	0.1001	0.6726	0.0303	0.0548	0.1142	0.0281
0.0	0.0	0.0	30369.0033	2475.1128	NaN	NaN	0.0754	0.1004	0.6737	0.0306	0.0532	0.1144	0.0277
0.0	0.0	0.0	31673.0033	3525.1128	NaN	NaN	0.1002	0.0982	0.6782	0.0306	0.0535	0.112	0.0275
0.0	0.0	0.0	29148.0033	5093.1128	NaN	NaN	0.1487	0.1019	0.677	0.0303	0.0525	0.1112	0.0271
0.0	0.0	0.0	29690.0033	1677.1128	NaN	NaN	0.0535	0.1018	0.6772	0.0304	0.0512	0.1125	0.0269
0.0	0.0	0.0	34141.0033	4082.1128	NaN	NaN	0.1068	0.097	0.6825	0.0304	0.0518	0.1113	0.027
0.0	0.0	0.0	32243.0033	5528.1128	NaN	NaN	0.1464	0.0967	0.6828	0.0303	0.0514	0.112	0.0268
0.0	0.0	0.0	34512.0033	3443.1128	NaN	NaN	0.0907	0.0952	0.6839	0.0302	0.0512	0.1128	0.0267
0.0	0.0	0.0	30677.0033	1388.1128	NaN	NaN	0.0433	0.093	0.6838	0.0302	0.0519	0.1142	0.027
0.0	0.0	0.0	31644.0033	3786.1128	NaN	NaN	0.1069	0.0916	0.684	0.0301	0.0517	0.1155	0.027
0.0	0.0	0.0	28103.0033	5004.1128	NaN	NaN	0.1511	0.0898	0.6842	0.03	0.0526	0.1162	0.0272
0.0	0.0	0.0	27996.0033	2622.1128	NaN	NaN	0.0856	0.0885	0.6835	0.0299	0.0529	0.1179	0.0274
0.0	0.0	0.0	31940.0033	5942.1128	NaN	NaN	0.1569	0.0862	0.6811	0.0302	0.054	0.1207	0.0278
0.0	0.0	0.0	32170.0033	5676.1128	NaN	NaN	0.15	0.0854	0.6804	0.0301	0.0547	0.1212	0.0282
0.0	0.0	0.0	28028.0033	3392.1128	NaN	NaN	0.108	0.0863	0.6763	0.0301	0.0547	0.1241	0.0284
0.0	0.0	0.0	28965.0033	3688.1128	NaN	NaN	0.1129	0.0854	0.6732	0.0303	0.0561	0.126	0.0289
0.0	0.0	0.0	30613.0033	3927.1128	NaN	NaN	0.1137	0.0863	0.6697	0.0303	0.0566	0.1278	0.0293
0.0	0.0	0.0	32493.0033	2819.1128	NaN	NaN	0.0798	0.0869	0.6662	0.0304	0.0568	0.1301	0.0296
0.0	0.0	0.0	33564.0033	4883.1128	NaN	NaN	0.127	0.086	0.6637	0.0306	0.0581	0.1316	0.0301
0.0	0.0	0.0	32486.0033	3614.1128	NaN	NaN	0.1001	0.087	0.6614	0.0306	0.0582	0.1327	0.0301
0.0	0.0	0.0	27464.0033	2423.1128	NaN	NaN	0.0811	0.0876	0.6579	0.0307	0.0586	0.1348	0.0304
0.0	0.0	0.0	29629.0033	3163.1128	NaN	NaN	0.0965	0.0874	0.6583	0.0306	0.0589	0.1344	0.0304
0.0	0.0	0.0	30512.0033	2059.1128	NaN	NaN	0.0632	0.0881	0.6564	0.0305	0.059	0.1351	0.0307
0.0	0.0	0.0	29471.0033	3433.1128	NaN	NaN	0.1043	0.089	0.6548	0.0306	0.0589	0.136	0.0306
0.0	0.0	0.0	29004.0033	3500.1128	NaN	NaN	0.1077	0.0883	0.6532	0.0309	0.0595	0.1371	0.0311
0.0	0.0	0.0	31309.0033	7125.1128	NaN	NaN	0.1854	0.0893	0.6532	0.0307	0.059	0.1369	0.031
0.0	0.0	0.0	33671.0033	1417.1128	NaN	NaN	0.0404	0.0901	0.6515	0.0308	0.0589	0.1376	0.0312
0.0	0.0	0.0	31094.0033	1928.1128	NaN	NaN	0.0584	0.0929	0.6511	0.0305	0.0589	0.1354	0.0311
0.0	0.0	0.0	26682.0033	-1379.8872	NaN	NaN	-0.0545	0.0947	0.6473	0.0307	0.0577	0.1384	0.0313
0.0	0.0	0.0	35351.0033	5698.1128	NaN	NaN	0.1388	0.0929	0.65	0.0307	0.0586	0.1365	0.0313
0.0	0.0	0.0	29476.0033	1106.1128	NaN	NaN	0.0362	0.0963	0.6487	0.0305	0.0584	0.1348	0.0313
0.0	0.0	0.0	27239.0033	2377.1128	NaN	NaN	0.0803	0.1013	0.6462	0.0306	0.0565	0.1346	0.0308
0.0	0.0	0.0	26676.0033	3640.1128	NaN	NaN	0.1201	0.1015	0.6446	0.0308	0.0566	0.1356	0.0309
0.0	0.0	0.0	30353.0033	2940.1128	NaN	NaN	0.0883	0.102	0.648	0.0305	0.0561	0.1329	0.0305
0.0	0.0	0.0	27004.0033	4222.1128	NaN	NaN	0.1352	0.1012	0.6468	0.0305	0.0562	0.1345	0.0308
0.0	0.0	0.0	27926.0033	4880.1128	NaN	NaN	0.1488	0.1002	0.6499	0.0305	0.0568	0.1317	0.0308
0.0	0.0	0.0	28164.0033	1926.1128	NaN	NaN	0.064	0.104	0.6468	0.0307	0.0552	0.1331	0.0302
0.0	0.0	0.0	31699.0033	2924.1128	NaN	NaN	0.0845	0.1043	0.6471	0.0307	0.0557	0.1321	0.0302
0.0	0.0	0.0	26487.0033	3010.1128	NaN	NaN	0.102	0.1056	0.6455	0.0305	0.0558	0.1322	0.0303
0.0	0.0	0.0	30885.0033	3552.1128	NaN	NaN	0.1031	0.1041	0.6478	0.0307	0.0549	0.1324	0.0301
0.0	0.0	0.0	32612.0033	3426.1128	NaN	NaN	0.0951	0.1005	0.6495	0.031	0.0559	0.1325	0.0305
0.0	0.0	0.0	30135.0033	4025.1128	NaN	NaN	0.1178	0.101	0.6516	0.0309	0.0549	0.1316	0.03
0.0	0.0	0.0	31508.0033	4857.1128	NaN	NaN	0.1336	0.0985	0.6522	0.0314	0.0547	0.133	0.0302
0.0	0.0	0.0	27785.0033	4072.1128	NaN	NaN	0.1278	0.0964	0.6561	0.0316	0.0549	0.1311	0.03
0.0	0.0	0.0	27336.0033	5534.1128	NaN	NaN	0.1684	0.0967	0.6537	0.0317	0.0548	0.1331	0.0301
0.0	0.0	0.0	35806.0033	7110.1128	NaN	NaN	0.1657	0.0967	0.6519	0.0319	0.056	0.1332	0.0303
0.0	0.0	0.0	34597.0033	1907.1128	NaN	NaN	0.0522	0.0996	0.6476	0.0322	0.0553	0.1348	0.0303
0.0	0.0	0.0	31500.0033	8301.1128	NaN	NaN	0.2086	0.1002	0.6455	0.0326	0.0551	0.1361	0.0306
0.0	0.0	0.0	28425.0033	3550.1128	NaN	NaN	0.111	0.0998	0.6426	0.033	0.056	0.1376	0.031
0.0	0.0	0.0	29306.0033	5041.1128	NaN	NaN	0.1468	0.1023	0.6411	0.0329	0.0559	0.1369	0.031
0.0	0.0	0.0	29008.0033	776.1128	NaN	NaN	0.0261	0.1038	0.6377	0.0333	0.056	0.1379	0.0313
0.0	0.0	0.0	31129.0033	4567.1128	NaN	NaN	0.1279	0.1037	0.6387	0.0337	0.0558	0.1369	0.0311
0.0	0.0	0.0	31246.0033	5228.1128	NaN	NaN	0.1433	0.1025	0.6405	0.0342	0.0561	0.1358	0.031
0.0	0.0	0.0	28340.0033	5156.1128	NaN	NaN	0.1539	0.103	0.6422	0.0342	0.0563	0.1337	0.0307
0.0	0.0	0.0	28719.0033	5306.1128	NaN	NaN	0.1559	0.1054	0.6402	0.0342	0.0565	0.1331	0.0306
0.0	0.0	0.0	31261.0033	4142.1128	NaN	NaN	0.117	0.1098	0.6368	0.0342	0.0565	0.1322	0.0305
0.0	0.0	0.0	30721.0033	2291.1128	NaN	NaN	0.0694	0.1172	0.631	0.0344	0.0554	0.1317	0.0303
0.0	0.0	0.0	33550.0033	5213.1128	NaN	NaN	0.1345	0.1214	0.6248	0.0347	0.056	0.1324	0.0307
0.0	0.0	0.0	25848.0033	3027.1128	NaN	NaN	0.1048	0.1302	0.6159	0.0349	0.0558	0.1322	0.031
0.0	0.0	0.0	27049.0033	1258.1128	NaN	NaN	0.0444	0.1388	0.6088	0.0352	0.0541	0.1323	0.0309
0.0	0.0	0.0	29311.0033	3544.1128	NaN	NaN	0.1079	0.1367	0.606	0.0354	0.0555	0.1345	0.032
0.0	0.0	0.0	31770.0033	3286.1128	NaN	NaN	0.0937	0.1389	0.6059	0.0355	0.0544	0.1336	0.0317
0.0	0.0	0.0	32688.0033	2513.1128	NaN	NaN	0.0714	0.142	0.6012	0.0361	0.0541	0.1349	0.0318
0.0	0.0	0.0	29157.0033	4060.1128	NaN	NaN	0.1222	0.1453	0.5975	0.0361	0.0544	0.1349	0.0319
0.0	0.0	0.0	31543.0033	165.1128	NaN	NaN	0.0052	0.1534	0.5926	0.0363	0.0529	0.1334	0.0314
0.0	0.0	0.0	34011.0033	1666.1128	NaN	NaN	0.0467	0.1514	0.5923	0.0366	0.0529	0.135	0.0317
0.0	0.0	0.0	35106.0033	2271.1128	NaN	NaN	0.0608	0.1465	0.595	0.0368	0.0535	0.1358	0.0323
0.0	0.0	0.0	32697.0033	2432.1128	NaN	NaN	0.0692	0.1476	0.5955	0.0371	0.0527	0.1349	0.0323
0.0	0.0	0.0	31253.0033	3912.1128	NaN	NaN	0.1112	0.1477	0.5931	0.0375	0.0529	0.1361	0.0327
0.0	0.0	0.0	26029.0033	2139.1128	NaN	NaN	0.0759	0.1483	0.5935	0.0376	0.0527	0.1351	0.0329
0.0	0.0	0.0	29256.0033	796.1128	NaN	NaN	0.0265	0.1465	0.595	0.038	0.052	0.1359	0.0326
0.0	0.0	0.0	33106.0033	8337.1128	NaN	NaN	0.2012	0.1384	0.5946	0.0381	0.0546	0.1406	0.0337
0.0	0.0	0.0	31324.0033	4368.1128	NaN	NaN	0.1224	0.1423	0.5916	0.0381	0.0542	0.1405	0.0334
0.0	0.0	0.0	30231.0033	3527.1128	NaN	NaN	0.1045	0.1461	0.588	0.0384	0.0538	0.1404	0.0334
0.0	0.0	0.0	33405.0033	1004.1128	NaN	NaN	0.0292	0.1436	0.5872	0.0385	0.0544	0.1426	0.0337
0.0	0.0	0.0	31068.0033	3699.1128	NaN	NaN	0.1064	0.142	0.588	0.0384	0.0545	0.1432	0.0339
0.0	0.0	0.0	30854.0033	1859.1128	NaN	NaN	0.0568	0.1412	0.589	0.0384	0.0542	0.1434	0.0338
0.0	0.0	0.0	27022.0033	3891.1128	NaN	NaN	0.1259	0.1358	0.591	0.0385	0.0554	0.1451	0.0342
0.0	0.0	0.0	30640.0033	4489.1128	NaN	NaN	0.1278	0.1354	0.593	0.038	0.0551	0.1445	0.0341
0.0	0.0	0.0	29081.0033	1154.1128	NaN	NaN	0.0382	0.1339	0.5938	0.038	0.0551	0.1451	0.0341
0.0	0.0	0.0	29701.0033	4121.1128	NaN	NaN	0.1218	0.1307	0.596	0.0377	0.0554	0.146	0.0342
0.0	0.0	0.0	30647.0033	4977.1128	NaN	NaN	0.1397	0.1274	0.5981	0.0377	0.0559	0.1467	0.0343
0.0	0.0	0.0	32784.0033	3851.1128	NaN	NaN	0.1051	0.1271	0.6004	0.0373	0.0554	0.1459	0.034
0.0	0.0	0.0	27960.0033	3400.1128	NaN	NaN	0.1084	0.1277	0.5999	0.0371	0.0555	0.1457	0.0341
0.0	0.0	0.0	29766.0033	3123.1128	NaN	NaN	0.095	0.1281	0.6008	0.037	0.055	0.1455	0.0336
0.0	0.0	0.0	30222.0033	6390.1128	NaN	NaN	0.1745	0.127	0.6026	0.0366	0.0552	0.1451	0.0335
0.0	0.0	0.0	32846.0033	1395.1128	NaN	NaN	0.0407	0.1284	0.6041	0.0362	0.0542	0.1442	0.0329
0.0	0.0	0.0	31405.0033	1289.1128	NaN	NaN	0.0394	0.1261	0.6056	0.0363	0.0539	0.1456	0.0324
0.0	0.0	0.0	32078.0033	3879.1128	NaN	NaN	0.1079	0.12	0.6099	0.0361	0.055	0.1467	0.0323
0.0	0.0	0.0	28202.0033	3883.1128	NaN	NaN	0.121	0.1181	0.614	0.0355	0.0547	0.1459	0.0318
0.0	0.0	0.0	32084.0033	373.1128	NaN	NaN	0.0115	0.1167	0.6155	0.0352	0.0548	0.1464	0.0315
0.0	0.0	0.0	30050.0033	441.1128	NaN	NaN	0.0145	0.1145	0.6173	0.035	0.0554	0.1463	0.0315
0.0	0.0	0.0	28912.0033	4160.1128	NaN	NaN	0.1258	0.1144	0.6189	0.0346	0.0548	0.1464	0.031
0.0	0.0	0.0	30531.0033	6234.1128	NaN	NaN	0.1696	0.1114	0.6204	0.0345	0.0557	0.1467	0.0313
0.0	0.0	0.0	30191.0033	3536.1128	NaN	NaN	0.1048	0.1109	0.6215	0.0341	0.0556	0.1468	0.031
0.0	0.0	0.0	29223.0033	6357.1128	NaN	NaN	0.1787	0.1103	0.6198	0.034	0.0564	0.1482	0.0314
0.0	0.0	0.0	35219.0033	503.1128	NaN	NaN	0.0141	0.1101	0.6206	0.0337	0.0565	0.148	0.0311
0.0	0.0	0.0	27043.0033	1682.1128	NaN	NaN	0.0586	0.1089	0.6216	0.0334	0.0569	0.148	0.0313
0.0	0.0	0.0	30625.0033	2769.1128	NaN	NaN	0.0829	0.1059	0.6217	0.0334	0.0576	0.15	0.0315
0.0	0.0	0.0	25825.0033	4337.1128	NaN	NaN	0.1438	0.1037	0.6224	0.0331	0.0596	0.1492	0.032
0.0	0.0	0.0	27390.0033	1781.1128	NaN	NaN	0.0611	0.1072	0.6196	0.0328	0.0588	0.15	0.0317
0.0	0.0	0.0	28060.0033	-1405.8872	NaN	NaN	-0.0527	0.1051	0.6177	0.033	0.06	0.1519	0.0322
0.0	0.0	0.0	25829.0033	6375.1128	NaN	NaN	0.198	0.1053	0.6192	0.0326	0.0603	0.1508	0.0319
0.0	0.0	0.0	24950.0033	1303.1128	NaN	NaN	0.0496	0.105	0.618	0.0326	0.0607	0.1516	0.0321
0.0	0.0	0.0	27944.0033	2798.1128	NaN	NaN	0.091	0.1054	0.6175	0.0324	0.0611	0.1517	0.0319
0.0	0.0	0.0	26694.0033	1967.1128	NaN	NaN	0.0686	0.1048	0.6176	0.0325	0.0612	0.1518	0.0321
0.0	0.0	0.0	32621.0033	965.1128	NaN	NaN	0.0287	0.103	0.6216	0.0325	0.0603	0.1506	0.0319
0.0	0.0	0.0	25847.0033	4047.1128	NaN	NaN	0.1354	0.0998	0.6249	0.0325	0.061	0.1499	0.032
0.0	0.0	0.0	29068.0033	2749.1128	NaN	NaN	0.0864	0.1011	0.6272	0.0323	0.0611	0.1466	0.0317
0.0	0.0	0.0	28223.0033	-2849.8872	NaN	NaN	-0.1123	0.1041	0.6244	0.0323	0.0596	0.1483	0.0313
0.0	0.0	0.0	32344.0033	4715.1128	NaN	NaN	0.1272	0.1007	0.6285	0.0323	0.0604	0.1467	0.0315
0.0	0.0	0.0	30410.0033	4482.1128	NaN	NaN	0.1285	0.1006	0.6314	0.0322	0.0605	0.144	0.0313
0.0	0.0	0.0	26759.0033	612.1128	NaN	NaN	0.0224	0.1024	0.6329	0.0319	0.0586	0.1436	0.0306
0.0	0.0	0.0	29078.0033	5212.1128	NaN	NaN	0.152	0.0982	0.6358	0.0322	0.0596	0.1432	0.031
0.0	0.0	0.0	31385.0033	1575.1128	NaN	NaN	0.0478	0.0991	0.6403	0.0319	0.0593	0.1389	0.0304
0.0	0.0	0.0	27101.0033	-302.8872	NaN	NaN	-0.0113	0.1012	0.6399	0.0317	0.0571	0.1402	0.0299
0.0	0.0	0.0	30773.0033	4405.1128	NaN	NaN	0.1252	0.0953	0.6456	0.032	0.0582	0.1388	0.03
0.0	0.0	0.0	31031.0033	2814.1128	NaN	NaN	0.0831	0.0957	0.6497	0.0317	0.0577	0.1358	0.0294
0.0	0.0	0.0	30402.0033	2296.1128	NaN	NaN	0.0702	0.0959	0.652	0.0314	0.0559	0.1358	0.0289
0.0	0.0	0.0	29913.0033	2312.1128	NaN	NaN	0.0717	0.0908	0.6572	0.0317	0.0571	0.1341	0.029
0.0	0.0	0.0	28493.0033	5755.1128	NaN	NaN	0.168	0.0912	0.6621	0.0313	0.0563	0.1306	0.0284
0.0	0.0	0.0	30130.0033	1154.1128	NaN	NaN	0.0369	0.0921	0.6636	0.0312	0.0552	0.13	0.0279
0.0	0.0	0.0	31393.0033	3204.1128	NaN	NaN	0.0926	0.0913	0.6667	0.0311	0.0556	0.1275	0.0278
0.0	0.0	0.0	31045.0033	3845.1128	NaN	NaN	0.1102	0.093	0.6687	0.031	0.0543	0.1258	0.0272
0.0	0.0	0.0	28929.0033	5133.1128	NaN	NaN	0.1507	0.0935	0.6711	0.0309	0.054	0.1234	0.0271
0.0	0.0	0.0	28554.0033	2883.1128	NaN	NaN	0.0917	0.094	0.6723	0.0308	0.0532	0.1229	0.0269
0.0	0.0	0.0	29873.0033	5826.1128	NaN	NaN	0.1632	0.0917	0.675	0.0308	0.0537	0.1217	0.0271
0.0	0.0	0.0	28198.0033	5424.1128	NaN	NaN	0.1613	0.0913	0.6775	0.0305	0.0534	0.1204	0.0269
0.0	0.0	0.0	26613.0033	2474.1128	NaN	NaN	0.0851	0.0904	0.6774	0.0306	0.0533	0.1213	0.027
0.0	0.0	0.0	28778.0033	4510.1128	NaN	NaN	0.1355	0.0892	0.6774	0.0306	0.0541	0.1215	0.0272
0.0	0.0	0.0	28459.0033	1250.1128	NaN	NaN	0.0421	0.0914	0.6738	0.0306	0.0542	0.1228	0.0272
0.0	0.0	0.0	29517.0033	1011.1128	NaN	NaN	0.0331	0.0922	0.6701	0.0307	0.0538	0.1259	0.0273
0.0	0.0	0.0	29367.0033	2964.1128	NaN	NaN	0.0917	0.0887	0.6713	0.0308	0.0553	0.1262	0.0278
0.0	0.0	0.0	25112.0033	5929.1128	NaN	NaN	0.191	0.0884	0.6712	0.0305	0.0554	0.1267	0.0278
0.0	0.0	0.0	28760.0033	4967.1128	NaN	NaN	0.1473	0.0861	0.6727	0.0304	0.0555	0.1274	0.0279
0.0	0.0	0.0	29320.0033	3811.1128	NaN	NaN	0.115	0.0834	0.6771	0.0303	0.0561	0.1252	0.0279
0.0	0.0	0.0	27780.0033	3164.1128	NaN	NaN	0.1023	0.084	0.6788	0.0301	0.0553	0.1244	0.0275
0.0	0.0	0.0	29880.0033	1216.1128	NaN	NaN	0.0391	0.0837	0.6807	0.03	0.0551	0.1231	0.0273
0.0	0.0	0.0	28115.0033	662.1128	NaN	NaN	0.023	0.0838	0.6836	0.0299	0.0545	0.1215	0.0268
0.0	0.0	0.0	31981.0033	1880.1128	NaN	NaN	0.0555	0.0829	0.6857	0.0298	0.0542	0.1205	0.0268
0.0	0.0	0.0	34312.0033	1436.1128	NaN	NaN	0.0402	0.0812	0.6893	0.0299	0.0541	0.1189	0.0267
0.0	0.0	0.0	32066.0033	4257.1128	NaN	NaN	0.1172	0.0803	0.6943	0.0297	0.0534	0.1159	0.0264
0.0	0.0	0.0	29104.0033	4841.1128	NaN	NaN	0.1426	0.08	0.6967	0.0297	0.0529	0.1145	0.0263
0.0	0.0	0.0	27404.0033	3316.1128	NaN	NaN	0.1079	0.0799	0.7003	0.0295	0.0523	0.1121	0.0259
0.0	0.0	0.0	24906.0033	4841.1128	NaN	NaN	0.1627	0.0799	0.7017	0.0293	0.0522	0.1111	0.0258
0.0	0.0	0.0	29956.0033	1727.1128	NaN	NaN	0.0545	0.0797	0.702	0.0294	0.052	0.111	0.0258
0.0	0.0	0.0	31073.0033	5835.1128	NaN	NaN	0.1581	0.0789	0.7031	0.0297	0.0521	0.1103	0.0259
0.0	0.0	0.0	28738.0033	6827.1128	NaN	NaN	0.192	0.08	0.7012	0.0298	0.0524	0.1106	0.0259
0.0	0.0	0.0	28019.0033	4619.1128	NaN	NaN	0.1415	0.0828	0.6969	0.0299	0.0527	0.1119	0.0259
0.0	0.0	0.0	30400.0033	3324.1128	NaN	NaN	0.0986	0.0862	0.6921	0.0298	0.0531	0.1128	0.026
0.0	0.0	0.0	30117.0033	3607.1128	NaN	NaN	0.107	0.0906	0.6851	0.0299	0.0532	0.1152	0.026
0.0	0.0	0.0	34976.0033	3631.1128	NaN	NaN	0.0941	0.0926	0.6806	0.0299	0.0538	0.1168	0.0263
0.0	0.0	0.0	29468.0033	4536.1128	NaN	NaN	0.1334	0.0951	0.6756	0.0299	0.0544	0.1184	0.0266
0.0	0.0	0.0	30948.0033	2067.1128	NaN	NaN	0.0626	0.0966	0.671	0.0301	0.0544	0.1211	0.0269
0.0	0.0	0.0	31398.0033	3522.1128	NaN	NaN	0.1009	0.0965	0.668	0.0301	0.0559	0.1222	0.0274
0.0	0.0	0.0	25926.0033	153.1128	NaN	NaN	0.0059	0.0993	0.6648	0.03	0.0555	0.1228	0.0275
0.0	0.0	0.0	28132.0033	-577.8872	NaN	NaN	-0.021	0.1001	0.6614	0.0303	0.0553	0.1251	0.0278
0.0	0.0	0.0	27333.0033	2516.1128	NaN	NaN	0.0843	0.0982	0.6635	0.0302	0.0559	0.1243	0.0279
0.0	0.0	0.0	25691.0033	5106.1128	NaN	NaN	0.1658	0.0985	0.6641	0.0302	0.0554	0.1242	0.0277
0.0	0.0	0.0	28776.0033	2965.1128	NaN	NaN	0.0934	0.099	0.6629	0.0302	0.0556	0.1247	0.0276
0.0	0.0	0.0	30950.0033	2696.1128	NaN	NaN	0.0801	0.0997	0.6628	0.0301	0.0559	0.124	0.0275
0.0	0.0	0.0	31625.0033	2161.1128	NaN	NaN	0.064	0.1012	0.6628	0.0303	0.0548	0.1238	0.0272
0.0	0.0	0.0	28916.0033	2559.1128	NaN	NaN	0.0813	0.0992	0.6663	0.0305	0.0546	0.1222	0.0272
0.0	0.0	0.0	26061.0033	5146.1128	NaN	NaN	0.1649	0.099	0.669	0.0306	0.0542	0.1203	0.027
0.0	0.0	0.0	26664.0033	4658.1128	NaN	NaN	0.1487	0.1006	0.6687	0.0308	0.0536	0.1193	0.0269
0.0	0.0	0.0	29951.0033	3100.1128	NaN	NaN	0.0938	0.1021	0.6696	0.0312	0.0524	0.1182	0.0265
0.0	0.0	0.0	28621.0033	5524.1128	NaN	NaN	0.1618	0.1028	0.6702	0.0316	0.052	0.1171	0.0264
0.0	0.0	0.0	36023.0033	5902.1128	NaN	NaN	0.1408	0.1049	0.6702	0.0319	0.051	0.116	0.026
0.0	0.0	0.0	35430.0033	2414.1128	NaN	NaN	0.0638	0.1076	0.6684	0.0321	0.0507	0.1153	0.0259
0.0	0.0	0.0	33099.0033	2842.1128	NaN	NaN	0.0791	0.1101	0.6673	0.0322	0.0502	0.1145	0.0257
0.0	0.0	0.0	34053.0033	4727.1128	NaN	NaN	0.1219	0.1096	0.6674	0.0325	0.0504	0.1144	0.0257
0.0	0.0	0.0	32007.0033	4159.1128	NaN	NaN	0.115	0.1085	0.6701	0.0326	0.0502	0.113	0.0256
0.0	0.0	0.0	29501.0033	4183.1128	NaN	NaN	0.1242	0.1082	0.6687	0.0329	0.0505	0.1141	0.0257
0.0	0.0	0.0	29466.0033	4823.1128	NaN	NaN	0.1407	0.1066	0.6671	0.0332	0.0513	0.1158	0.0259
0.0	0.0	0.0	29786.0033	3014.1128	NaN	NaN	0.0919	0.1069	0.6669	0.0332	0.0512	0.1159	0.0259
0.0	0.0	0.0	30991.0033	1786.1128	NaN	NaN	0.0545	0.1084	0.6616	0.0331	0.0514	0.1194	0.026
0.0	0.0	0.0	32767.0033	5755.1128	NaN	NaN	0.1494	0.1075	0.658	0.0332	0.0524	0.1222	0.0266
0.0	0.0	0.0	28359.0033	4416.1128	NaN	NaN	0.1347	0.1096	0.6529	0.0332	0.0523	0.1252	0.0268
0.0	0.0	0.0	27950.0033	4898.1128	NaN	NaN	0.1491	0.1105	0.6459	0.0335	0.0531	0.1293	0.0277
0.0	0.0	0.0	30902.0033	2419.1128	NaN	NaN	0.0726	0.1113	0.6395	0.0337	0.0537	0.1334	0.0284
0.0	0.0	0.0	26588.0033	2835.1128	NaN	NaN	0.0964	0.112	0.6342	0.0336	0.0545	0.1366	0.0292
0.0	0.0	0.0	29090.0033	1895.1128	NaN	NaN	0.0612	0.1115	0.628	0.0338	0.0556	0.1411	0.0299
0.0	0.0	0.0	23808.0033	3517.1128	NaN	NaN	0.1287	0.1096	0.6239	0.0338	0.0576	0.1445	0.0307
0.0	0.0	0.0	29463.0033	5404.1128	NaN	NaN	0.155	0.1098	0.62	0.0336	0.0583	0.1472	0.0311
0.0	0.0	0.0	31305.0033	2310.1128	NaN	NaN	0.0687	0.1104	0.6143	0.0336	0.0601	0.1498	0.0319
0.0	0.0	0.0	25097.0033	3502.1128	NaN	NaN	0.1225	0.1155	0.6096	0.0334	0.0599	0.1496	0.0321
0.0	0.0	0.0	24804.0033	464.1128	NaN	NaN	0.0184	0.1181	0.6056	0.0337	0.0594	0.1511	0.0321
0.0	0.0	0.0	28057.0033	1745.1128	NaN	NaN	0.0586	0.116	0.607	0.0333	0.0601	0.1513	0.0324
0.0	0.0	0.0	30507.0033	1669.1128	NaN	NaN	0.0519	0.113	0.6096	0.0331	0.0603	0.1516	0.0324
0.0	0.0	0.0	26475.0033	2979.1128	NaN	NaN	0.1011	0.1103	0.6141	0.033	0.0605	0.15	0.0321
0.0	0.0	0.0	24381.0033	3099.1128	NaN	NaN	0.1128	0.1093	0.6177	0.033	0.0597	0.1487	0.0315
0.0	0.0	0.0	29651.0033	4940.1128	NaN	NaN	0.1428	0.1104	0.6189	0.0329	0.0597	0.1467	0.0314
0.0	0.0	0.0	30683.0033	1026.1128	NaN	NaN	0.0324	0.1147	0.6194	0.0327	0.0583	0.1441	0.0309
0.0	0.0	0.0	30078.0033	2199.1128	NaN	NaN	0.0681	0.1157	0.6208	0.0331	0.057	0.1428	0.0306
0.0	0.0	0.0	28249.0033	3791.1128	NaN	NaN	0.1183	0.1129	0.6247	0.0334	0.0571	0.1413	0.0307
0.0	0.0	0.0	33224.0033	3532.1128	NaN	NaN	0.0961	0.1124	0.6288	0.0335	0.0563	0.1389	0.0301
0.0	0.0	0.0	30897.0033	3006.1128	NaN	NaN	0.0887	0.1128	0.6299	0.0336	0.0562	0.1374	0.0301
0.0	0.0	0.0	30884.0033	2061.1128	NaN	NaN	0.0626	0.1134	0.6323	0.0337	0.0553	0.1356	0.0297
0.0	0.0	0.0	27488.0033	4412.1128	NaN	NaN	0.1383	0.113	0.6345	0.0337	0.0552	0.134	0.0296
0.0	0.0	0.0	27299.0033	3501.1128	NaN	NaN	0.1137	0.1124	0.6371	0.0335	0.0551	0.1324	0.0294
0.0	0.0	0.0	29668.0033	3826.1128	NaN	NaN	0.1142	0.1115	0.6384	0.0336	0.0551	0.132	0.0294
0.0	0.0	0.0	29946.0033	5217.1128	NaN	NaN	0.1484	0.1094	0.641	0.0336	0.0553	0.1316	0.0292
0.0	0.0	0.0	31607.0033	2774.1128	NaN	NaN	0.0807	0.1084	0.6428	0.0335	0.0557	0.1303	0.0292
0.0	0.0	0.0	27778.0033	768.1128	NaN	NaN	0.0269	0.1086	0.6428	0.0333	0.0553	0.131	0.029
0.0	0.0	0.0	29558.0033	2031.1128	NaN	NaN	0.0643	0.1051	0.6449	0.0334	0.0561	0.1311	0.0294
0.0	0.0	0.0	25826.0033	5852.1128	NaN	NaN	0.1847	0.1029	0.6472	0.0332	0.0569	0.1304	0.0294
0.0	0.0	0.0	29682.0033	3638.1128	NaN	NaN	0.1092	0.103	0.6467	0.0328	0.0574	0.1307	0.0294
0.0	0.0	0.0	29370.0033	1917.1128	NaN	NaN	0.0613	0.1047	0.6439	0.0325	0.0582	0.131	0.0296
0.0	0.0	0.0	27087.0033	1260.1128	NaN	NaN	0.0445	0.1086	0.6392	0.0321	0.0582	0.1322	0.0296
0.0	0.0	0.0	25034.0033	4567.1128	NaN	NaN	0.1543	0.1108	0.6358	0.0321	0.0583	0.1333	0.0297
0.0	0.0	0.0	28841.0033	3567.1128	NaN	NaN	0.1101	0.1123	0.6336	0.0318	0.0589	0.1334	0.0299
0.0	0.0	0.0	28196.0033	494.1128	NaN	NaN	0.0172	0.1148	0.6306	0.0319	0.0585	0.1343	0.03
0.0	0.0	0.0	29024.0033	1913.1128	NaN	NaN	0.0618	0.1135	0.6323	0.0318	0.0586	0.1338	0.0301
0.0	0.0	0.0	26936.0033	1245.1128	NaN	NaN	0.0442	0.1113	0.6362	0.0318	0.0581	0.1327	0.03
0.0	0.0	0.0	30749.0033	3262.1128	NaN	NaN	0.0959	0.108	0.6412	0.0318	0.0582	0.131	0.0298
0.0	0.0	0.0	30286.0033	4534.1128	NaN	NaN	0.1302	0.1088	0.6425	0.0316	0.0585	0.129	0.0295
0.0	0.0	0.0	28684.0033	1337.1128	NaN	NaN	0.0445	0.1128	0.64	0.0314	0.0571	0.1295	0.0291
0.0	0.0	0.0	31448.0033	4313.1128	NaN	NaN	0.1206	0.1128	0.6415	0.0315	0.0568	0.1285	0.0289
0.0	0.0	0.0	25164.0033	3303.1128	NaN	NaN	0.116	0.1142	0.6424	0.0313	0.0564	0.127	0.0286
0.0	0.0	0.0	30658.0033	3171.1128	NaN	NaN	0.0937	0.1152	0.6425	0.0314	0.055	0.1276	0.0283
0.0	0.0	0.0	30872.0033	2789.1128	NaN	NaN	0.0829	0.1126	0.6447	0.0316	0.0558	0.1269	0.0285
0.0	0.0	0.0	27599.0033	1352.1128	NaN	NaN	0.0467	0.1141	0.6476	0.0315	0.0534	0.1256	0.0279
0.0	0.0	0.0	28300.0033	-32.8872	NaN	NaN	-0.0012	0.1079	0.6537	0.0318	0.0525	0.1261	0.028
0.0	0.0	0.0	26990.0033	3481.1128	NaN	NaN	0.1142	0.1011	0.6631	0.0318	0.053	0.1229	0.028
0.0	0.0	0.0	28750.0033	3301.1128	NaN	NaN	0.103	0.1027	0.663	0.0316	0.0519	0.1232	0.0276
0.0	0.0	0.0	34872.0033	-1172.8872	NaN	NaN	-0.0348	0.1018	0.6639	0.0317	0.0516	0.1235	0.0275
0.0	0.0	0.0	34743.0033	1675.1128	NaN	NaN	0.046	0.1005	0.666	0.0317	0.0513	0.1229	0.0275
0.0	0.0	0.0	32433.0033	4870.1128	NaN	NaN	0.1306	0.0995	0.6668	0.0317	0.0511	0.1232	0.0277
0.0	0.0	0.0	31241.0033	4893.1128	NaN	NaN	0.1354	0.0983	0.6674	0.0318	0.0511	0.1237	0.0277
0.0	0.0	0.0	27377.0033	5270.1128	NaN	NaN	0.1614	0.098	0.6665	0.0317	0.0516	0.1239	0.0282
0.0	0.0	0.0	30011.0033	632.1128	NaN	NaN	0.0206	0.0988	0.6649	0.032	0.0506	0.1255	0.0281
0.0	0.0	0.0	29171.0033	4157.1128	NaN	NaN	0.1247	0.0965	0.6662	0.032	0.0517	0.1251	0.0285
0.0	0.0	0.0	27225.0033	3974.1128	NaN	NaN	0.1274	0.0977	0.6649	0.0318	0.0517	0.1254	0.0285
0.0	0.0	0.0	32623.0033	859.1128	NaN	NaN	0.0257	0.0983	0.6623	0.032	0.0514	0.1275	0.0284
0.0	0.0	0.0	36632.0033	4716.1128	NaN	NaN	0.1141	0.0959	0.6626	0.032	0.053	0.1276	0.0288
0.0	0.0	0.0	30432.0033	4815.1128	NaN	NaN	0.1366	0.0986	0.6598	0.0319	0.053	0.128	0.0287
0.0	0.0	0.0	26035.0033	4027.1128	NaN	NaN	0.134	0.1006	0.6567	0.0318	0.0533	0.1286	0.029
0.0	0.0	0.0	26591.0033	882.1128	NaN	NaN	0.0321	0.1024	0.6526	0.0319	0.054	0.1299	0.0291
0.0	0.0	0.0	28561.0033	2936.1128	NaN	NaN	0.0932	0.1032	0.6514	0.0319	0.0542	0.1299	0.0294
0.0	0.0	0.0	33404.0033	5137.1128	NaN	NaN	0.1333	0.1032	0.6516	0.0319	0.0541	0.13	0.0292
0.0	0.0	0.0	27646.0033	3014.1128	NaN	NaN	0.0983	0.1035	0.6511	0.0319	0.0544	0.1299	0.0293
0.0	0.0	0.0	32259.0033	4207.1128	NaN	NaN	0.1154	0.1033	0.6511	0.032	0.0542	0.1302	0.0292
0.0	0.0	0.0	29617.0033	2143.1128	NaN	NaN	0.0675	0.1018	0.6509	0.0321	0.0548	0.131	0.0294
0.0	0.0	0.0	31591.0033	6485.1128	NaN	NaN	0.1703	0.1008	0.653	0.032	0.0547	0.1301	0.0294
0.0	0.0	0.0	31546.0033	3193.1128	NaN	NaN	0.0919	0.1023	0.6504	0.0321	0.0555	0.1301	0.0296
0.0	0.0	0.0	27596.0033	468.1128	NaN	NaN	0.0167	0.109	0.6462	0.0321	0.054	0.1296	0.0291
0.0	0.0	0.0	29822.0033	2978.1128	NaN	NaN	0.0908	0.1113	0.6425	0.0325	0.0538	0.1306	0.0294
0.0	0.0	0.0	27862.0033	3004.1128	NaN	NaN	0.0973	0.1112	0.6443	0.0325	0.0533	0.1295	0.0292
0.0	0.0	0.0	31228.0033	5377.1128	NaN	NaN	0.1469	0.11	0.6481	0.0326	0.052	0.1283	0.0289
0.0	0.0	0.0	30729.0033	3425.1128	NaN	NaN	0.1003	0.108	0.6533	0.0329	0.052	0.1253	0.0286
0.0	0.0	0.0	28576.0033	929.1128	NaN	NaN	0.0315	0.1105	0.6582	0.0328	0.0495	0.1215	0.0274
0.0	0.0	0.0	30593.0033	2059.1128	NaN	NaN	0.0631	0.1077	0.6662	0.0332	0.0489	0.117	0.0271
0.0	0.0	0.0	30793.0033	1725.1128	NaN	NaN	0.0531	0.1074	0.6733	0.0329	0.0479	0.1123	0.0263
0.0	0.0	0.0	28863.0033	4538.1128	NaN	NaN	0.1359	0.1076	0.6819	0.0326	0.0461	0.1063	0.0255
0.0	0.0	0.0	29815.0033	4909.1128	NaN	NaN	0.1414	0.1053	0.6867	0.0325	0.0462	0.1039	0.0253
0.0	0.0	0.0	26049.0033	4483.1128	NaN	NaN	0.1468	0.1054	0.691	0.032	0.0456	0.1011	0.0249
0.0	0.0	0.0	31493.0033	2887.1128	NaN	NaN	0.084	0.1053	0.6937	0.0319	0.0451	0.0994	0.0246
0.0	0.0	0.0	30055.0033	469.1128	NaN	NaN	0.0154	0.106	0.6898	0.032	0.0457	0.102	0.0246
0.0	0.0	0.0	29980.0033	2192.1128	NaN	NaN	0.0681	0.1071	0.6892	0.0319	0.0452	0.1022	0.0244
0.0	0.0	0.0	30383.0033	1285.1128	NaN	NaN	0.0406	0.1066	0.6843	0.0323	0.0458	0.1063	0.0246
0.0	0.0	0.0	28568.0033	3507.1128	NaN	NaN	0.1093	0.105	0.6804	0.0323	0.0466	0.1108	0.0249
0.0	0.0	0.0	28551.0033	8772.1128	NaN	NaN	0.235	0.104	0.6739	0.0325	0.0477	0.1167	0.0252
0.0	0.0	0.0	28562.0033	2893.1128	NaN	NaN	0.092	0.1045	0.6666	0.0325	0.049	0.1217	0.0258
0.0	0.0	0.0	31487.0033	2690.1128	NaN	NaN	0.0787	0.1078	0.6595	0.0324	0.0494	0.1249	0.026
0.0	0.0	0.0	30847.0033	2548.1128	NaN	NaN	0.0763	0.1091	0.6506	0.0328	0.0509	0.1298	0.0268
0.0	0.0	0.0	29314.0033	4441.1128	NaN	NaN	0.1316	0.1119	0.6453	0.0329	0.0516	0.1311	0.0272
0.0	0.0	0.0	24077.0033	1048.1128	NaN	NaN	0.0417	0.1153	0.6384	0.0333	0.0519	0.1335	0.0276
0.0	0.0	0.0	27223.0033	3611.1128	NaN	NaN	0.1171	0.1157	0.6346	0.0335	0.0527	0.1354	0.0281
0.0	0.0	0.0	29303.0033	3017.1128	NaN	NaN	0.0934	0.1127	0.6352	0.0337	0.0531	0.1368	0.0286
0.0	0.0	0.0	27019.0033	5201.1128	NaN	NaN	0.1614	0.1099	0.6363	0.0337	0.0537	0.1376	0.0289
0.0	0.0	0.0	30619.0033	7442.1128	NaN	NaN	0.1955	0.1095	0.6355	0.0339	0.0545	0.1374	0.0292
0.0	0.0	0.0	33381.0033	2511.1128	NaN	NaN	0.07	0.1168	0.6274	0.0341	0.0546	0.138	0.0292
0.0	0.0	0.0	29832.0033	2426.1128	NaN	NaN	0.0752	0.1259	0.6205	0.0342	0.0531	0.1371	0.0292
0.0	0.0	0.0	33842.0033	1773.1128	NaN	NaN	0.0498	0.1231	0.6189	0.0348	0.0538	0.1393	0.03
0.0	0.0	0.0	28154.0033	5195.1128	NaN	NaN	0.1558	0.1203	0.6211	0.0347	0.0544	0.139	0.0305
0.0	0.0	0.0	29529.0033	3856.1128	NaN	NaN	0.1155	0.1206	0.6211	0.0348	0.0537	0.1392	0.0305
0.0	0.0	0.0	30716.0033	4464.1128	NaN	NaN	0.1269	0.1191	0.6212	0.0349	0.0547	0.1392	0.0309
0.0	0.0	0.0	29188.0033	2298.1128	NaN	NaN	0.073	0.1206	0.6229	0.0348	0.0535	0.1377	0.0304
0.0	0.0	0.0	27141.0033	6067.1128	NaN	NaN	0.1827	0.1197	0.6245	0.0349	0.0539	0.1364	0.0305
0.0	0.0	0.0	25326.0033	5024.1128	NaN	NaN	0.1655	0.1222	0.6238	0.0347	0.0535	0.1356	0.0302
0.0	0.0	0.0	32726.0033	3157.1128	NaN	NaN	0.088	0.1259	0.6207	0.0347	0.0537	0.1349	0.0302
0.0	0.0	0.0	31258.0033	454.1128	NaN	NaN	0.0143	0.131	0.6169	0.0345	0.0532	0.1343	0.03
0.0	0.0	0.0	31933.0033	677.1128	NaN	NaN	0.0208	0.1339	0.6153	0.0346	0.0524	0.1338	0.0299
0.0	0.0	0.0	29096.0033	3765.1128	NaN	NaN	0.1146	0.133	0.616	0.0346	0.0527	0.1336	0.0301
0.0	0.0	0.0	27226.0033	1199.1128	NaN	NaN	0.0422	0.1349	0.6161	0.0344	0.0518	0.1329	0.0298
0.0	0.0	0.0	27181.0033	2550.1128	NaN	NaN	0.0858	0.1313	0.619	0.0346	0.0517	0.1335	0.0299
0.0	0.0	0.0	28660.0033	3140.1128	NaN	NaN	0.0987	0.1241	0.6246	0.0346	0.0524	0.1342	0.0301
0.0	0.0	0.0	28326.0033	5059.1128	NaN	NaN	0.1515	0.1228	0.6267	0.0345	0.0518	0.1344	0.0298
0.0	0.0	0.0	33670.0033	3546.1128	NaN	NaN	0.0953	0.1194	0.6288	0.0349	0.0519	0.1352	0.0298
0.0	0.0	0.0	30355.0033	4105.1128	NaN	NaN	0.1191	0.1163	0.6295	0.0352	0.0526	0.1365	0.0299
0.0	0.0	0.0	29774.0033	7607.1128	NaN	NaN	0.2035	0.1152	0.6301	0.0352	0.0525	0.1372	0.0299
0.0	0.0	0.0	31062.0033	6471.1128	NaN	NaN	0.1724	0.114	0.6275	0.0355	0.0535	0.139	0.0305
0.0	0.0	0.0	29106.0033	4290.1128	NaN	NaN	0.1285	0.1163	0.6253	0.0356	0.053	0.1393	0.0305
0.0	0.0	0.0	32878.0033	4999.1128	NaN	NaN	0.132	0.1184	0.6209	0.0361	0.0529	0.1412	0.0305
0.0	0.0	0.0	30720.0033	5603.1128	NaN	NaN	0.1543	0.1188	0.6191	0.0362	0.0533	0.142	0.0307
0.0	0.0	0.0	29878.0033	951.1128	NaN	NaN	0.0309	0.1213	0.6176	0.0362	0.0526	0.1419	0.0305
0.0	0.0	0.0	26958.0033	2185.1128	NaN	NaN	0.075	0.1214	0.6156	0.0362	0.0529	0.1434	0.0306
0.0	0.0	0.0	35673.0033	2471.1128	NaN	NaN	0.0648	0.1184	0.6185	0.0362	0.0531	0.1432	0.0307
0.0	0.0	0.0	29044.0033	4037.1128	NaN	NaN	0.122	0.1161	0.6194	0.036	0.0538	0.1439	0.0308
0.0	0.0	0.0	27227.0033	2435.1128	NaN	NaN	0.0821	0.1145	0.623	0.0358	0.0533	0.1427	0.0306
0.0	0.0	0.0	29708.0033	3088.1128	NaN	NaN	0.0942	0.1118	0.6231	0.0359	0.0546	0.1438	0.0308
0.0	0.0	0.0	30134.0033	2597.1128	NaN	NaN	0.0793	0.1125	0.6257	0.0351	0.0542	0.1418	0.0307
0.0	0.0	0.0	28825.0033	3952.1128	NaN	NaN	0.1206	0.1131	0.6233	0.035	0.0546	0.1431	0.0309
0.0	0.0	0.0	28879.0033	4634.1128	NaN	NaN	0.1383	0.1115	0.6243	0.0347	0.0553	0.143	0.0312
0.0	0.0	0.0	32265.0033	5643.1128	NaN	NaN	0.1489	0.112	0.6241	0.0346	0.0554	0.1426	0.0312
0.0	0.0	0.0	27166.0033	5262.1128	NaN	NaN	0.1623	0.1154	0.6204	0.0343	0.0558	0.1426	0.0315
0.0	0.0	0.0	26798.0033	1712.1128	NaN	NaN	0.0601	0.1195	0.6168	0.0343	0.0553	0.1423	0.0318
0.0	0.0	0.0	26659.0033	2584.1128	NaN	NaN	0.0884	0.1236	0.613	0.0344	0.055	0.1422	0.0318
0.0	0.0	0.0	28995.0033	1101.1128	NaN	NaN	0.0366	0.1282	0.6115	0.0342	0.0543	0.1401	0.0317
0.0	0.0	0.0	29890.0033	-984.8872	NaN	NaN	-0.0341	0.1304	0.6115	0.0342	0.0531	0.1395	0.0313
0.0	0.0	0.0	29568.0033	3300.1128	NaN	NaN	0.1004	0.1246	0.6157	0.0341	0.054	0.1402	0.0315
0.0	0.0	0.0	31690.0033	2696.1128	NaN	NaN	0.0784	0.1193	0.6239	0.0339	0.0536	0.1385	0.0309
0.0	0.0	0.0	31143.0033	3013.1128	NaN	NaN	0.0882	0.1144	0.6309	0.0336	0.0537	0.1369	0.0305
0.0	0.0	0.0	30445.0033	2677.1128	NaN	NaN	0.0808	0.1111	0.6376	0.0333	0.0534	0.1343	0.0302
0.0	0.0	0.0	30481.0033	-1315.8872	NaN	NaN	-0.0451	0.1099	0.6428	0.0332	0.0526	0.1319	0.0297
0.0	0.0	0.0	26962.0033	3580.1128	NaN	NaN	0.1172	0.1084	0.647	0.0328	0.0524	0.1301	0.0293
0.0	0.0	0.0	31059.0033	1854.1128	NaN	NaN	0.0563	0.1063	0.6509	0.0328	0.052	0.129	0.029
0.0	0.0	0.0	31242.0033	4498.1128	NaN	NaN	0.1259	0.105	0.6539	0.0326	0.052	0.1277	0.0288
0.0	0.0	0.0	29866.0033	2804.1128	NaN	NaN	0.0858	0.1045	0.6551	0.0325	0.0517	0.1277	0.0286
0.0	0.0	0.0	29783.0033	5278.1128	NaN	NaN	0.1505	0.1029	0.6568	0.0324	0.0521	0.1272	0.0285
0.0	0.0	0.0	25854.0033	225.1128	NaN	NaN	0.0086	0.1022	0.6601	0.032	0.0516	0.1259	0.0282
0.0	0.0	0.0	30755.0033	2500.1128	NaN	NaN	0.0752	0.0986	0.6635	0.0323	0.0513	0.1262	0.0282
0.0	0.0	0.0	29040.0033	5515.1128	NaN	NaN	0.1596	0.0949	0.6682	0.0321	0.0524	0.1241	0.0282
0.0	0.0	0.0	28850.0033	2244.1128	NaN	NaN	0.0722	0.0968	0.6696	0.0317	0.0512	0.1231	0.0275
0.0	0.0	0.0	30957.0033	1218.1128	NaN	NaN	0.0379	0.0955	0.6691	0.0319	0.0515	0.1243	0.0277
0.0	0.0	0.0	32169.0033	2573.1128	NaN	NaN	0.0741	0.0944	0.6717	0.0319	0.0518	0.1227	0.0275
0.0	0.0	0.0	29493.0033	5244.1128	NaN	NaN	0.151	0.0956	0.671	0.0316	0.0514	0.1231	0.0273
0.0	0.0	0.0	32466.0033	4989.1128	NaN	NaN	0.1332	0.0951	0.6709	0.0316	0.0518	0.1233	0.0274
0.0	0.0	0.0	28991.0033	1648.1128	NaN	NaN	0.0538	0.0963	0.6685	0.0316	0.0523	0.1237	0.0275
0.0	0.0	0.0	27378.0033	4868.1128	NaN	NaN	0.151	0.0977	0.667	0.0315	0.0517	0.1247	0.0274
0.0	0.0	0.0	31093.0033	2716.1128	NaN	NaN	0.0803	0.0947	0.6678	0.0318	0.0524	0.1255	0.0278
0.0	0.0	0.0	30065.0033	5516.1128	NaN	NaN	0.155	0.0932	0.6701	0.0317	0.0529	0.1241	0.028
0.0	0.0	0.0	25743.0033	2541.1128	NaN	NaN	0.0898	0.094	0.6679	0.0318	0.0528	0.1255	0.0279
0.0	0.0	0.0	26332.0033	3476.1128	NaN	NaN	0.1166	0.0932	0.6684	0.032	0.0532	0.1251	0.0281
0.0	0.0	0.0	28158.0033	3418.1128	NaN	NaN	0.1082	0.0945	0.6668	0.0319	0.0533	0.1256	0.028
0.0	0.0	0.0	28841.0033	4026.1128	NaN	NaN	0.1225	0.0958	0.6649	0.0318	0.0538	0.1256	0.0281
0.0	0.0	0.0	30423.0033	2786.1128	NaN	NaN	0.0839	0.0967	0.664	0.0317	0.0533	0.1262	0.028
0.0	0.0	0.0	26669.0033	6233.1128	NaN	NaN	0.1894	0.0946	0.6662	0.0317	0.0539	0.1254	0.0282
0.0	0.0	0.0	29557.0033	4556.1128	NaN	NaN	0.1336	0.0946	0.6672	0.0315	0.0539	0.1248	0.0279
0.0	0.0	0.0	29195.0033	1730.1128	NaN	NaN	0.0559	0.0966	0.6658	0.0313	0.0547	0.1237	0.0279
0.0	0.0	0.0	27124.0033	503.1128	NaN	NaN	0.0182	0.1006	0.6646	0.031	0.0537	0.1227	0.0275
0.0	0.0	0.0	26450.0033	977.1128	NaN	NaN	0.0356	0.1015	0.6649	0.0311	0.0533	0.1219	0.0274
0.0	0.0	0.0	27443.0033	2032.1128	NaN	NaN	0.0689	0.1012	0.6688	0.0309	0.0527	0.1193	0.0271
0.0	0.0	0.0	25061.0033	1603.1128	NaN	NaN	0.0601	0.1	0.6719	0.0308	0.0521	0.1182	0.027
0.0	0.0	0.0	26977.0033	3066.1128	NaN	NaN	0.1021	0.0969	0.6774	0.0307	0.0516	0.1165	0.0269
0.0	0.0	0.0	29926.0033	274.1128	NaN	NaN	0.0091	0.0939	0.6842	0.0306	0.0508	0.1139	0.0265
0.0	0.0	0.0	28540.0033	181.1128	NaN	NaN	0.0063	0.093	0.69	0.0303	0.0497	0.1109	0.026
0.0	0.0	0.0	27599.0033	1749.1128	NaN	NaN	0.0596	0.0908	0.694	0.0303	0.0493	0.1097	0.0259
0.0	0.0	0.0	26496.0033	2173.1128	NaN	NaN	0.0758	0.0886	0.6978	0.0304	0.049	0.1086	0.0256
0.0	0.0	0.0	26209.0033	5024.1128	NaN	NaN	0.1609	0.0881	0.7002	0.0303	0.0487	0.1074	0.0254
0.0	0.0	0.0	33029.0033	1369.1128	NaN	NaN	0.0398	0.0878	0.6991	0.0305	0.0487	0.1086	0.0253
0.0	0.0	0.0	32873.0033	3889.1128	NaN	NaN	0.1058	0.0885	0.6964	0.0306	0.0494	0.1099	0.0252
0.0	0.0	0.0	29046.0033	3160.1128	NaN	NaN	0.0981	0.0909	0.6928	0.0305	0.0494	0.1113	0.0251
0.0	0.0	0.0	30781.0033	2324.1128	NaN	NaN	0.0702	0.0913	0.6886	0.0306	0.05	0.1142	0.0253
0.0	0.0	0.0	33668.0033	4369.1128	NaN	NaN	0.1149	0.0896	0.6861	0.0307	0.0511	0.1169	0.0256
0.0	0.0	0.0	29299.0033	3100.1128	NaN	NaN	0.0957	0.0904	0.6823	0.0307	0.0526	0.1183	0.0257
0.0	0.0	0.0	25158.0033	1099.1128	NaN	NaN	0.0419	0.0927	0.6778	0.0305	0.0524	0.1207	0.0259
0.0	0.0	0.0	28632.0033	3284.1128	NaN	NaN	0.1029	0.0906	0.6763	0.0308	0.0532	0.1229	0.0261
0.0	0.0	0.0	26983.0033	2632.1128	NaN	NaN	0.0889	0.0909	0.6743	0.0306	0.055	0.1227	0.0265
0.0	0.0	0.0	24244.0033	-417.8872	NaN	NaN	-0.0175	0.0945	0.6688	0.0304	0.0544	0.1255	0.0263
0.0	0.0	0.0	24287.0033	2935.1128	NaN	NaN	0.1078	0.0908	0.6696	0.0307	0.0555	0.1264	0.0269
0.0	0.0	0.0	29381.0033	5016.1128	NaN	NaN	0.1458	0.091	0.6705	0.0306	0.0563	0.1249	0.0268
0.0	0.0	0.0	24795.0033	215.1128	NaN	NaN	0.0086	0.0946	0.6658	0.0304	0.0562	0.1262	0.0267
0.0	0.0	0.0	27979.0033	2949.1128	NaN	NaN	0.0954	0.0953	0.6645	0.0304	0.0566	0.1264	0.0268
0.0	0.0	0.0	26133.0033	354.1128	NaN	NaN	0.0134	0.0964	0.6639	0.0304	0.0568	0.1258	0.0268
0.0	0.0	0.0	31409.0033	1814.1128	NaN	NaN	0.0546	0.0971	0.6653	0.0302	0.0561	0.1246	0.0267
0.0	0.0	0.0	27955.0033	3648.1128	NaN	NaN	0.1154	0.097	0.6657	0.0303	0.0564	0.1238	0.0268
0.0	0.0	0.0	31265.0033	641.1128	NaN	NaN	0.0201	0.0979	0.6682	0.0303	0.0555	0.1216	0.0266
0.0	0.0	0.0	27628.0033	2384.1128	NaN	NaN	0.0794	0.0988	0.669	0.0303	0.0547	0.1208	0.0264
0.0	0.0	0.0	28599.0033	4734.1128	NaN	NaN	0.142	0.0976	0.6739	0.0302	0.0546	0.1172	0.0265
0.0	0.0	0.0	30803.0033	4786.1128	NaN	NaN	0.1345	0.0989	0.6749	0.0302	0.0533	0.1165	0.0262
0.0	0.0	0.0	31301.0033	5294.1128	NaN	NaN	0.1447	0.098	0.6785	0.03	0.0531	0.1143	0.0261
0.0	0.0	0.0	33665.0033	5241.1128	NaN	NaN	0.1347	0.0977	0.681	0.0301	0.0525	0.1128	0.0259
0.0	0.0	0.0	28874.0033	775.1128	NaN	NaN	0.0261	0.0981	0.6833	0.0299	0.0516	0.1116	0.0255
0.0	0.0	0.0	30898.0033	2801.1128	NaN	NaN	0.0831	0.0957	0.6872	0.0299	0.0512	0.1106	0.0255
0.0	0.0	0.0	32113.0033	1720.1128	NaN	NaN	0.0508	0.0938	0.6907	0.0298	0.0512	0.1091	0.0253
0.0	0.0	0.0	28374.0033	1344.1128	NaN	NaN	0.0452	0.0938	0.694	0.0295	0.0501	0.1076	0.025
0.0	0.0	0.0	28257.0033	2217.1128	NaN	NaN	0.0728	0.091	0.697	0.0297	0.0496	0.1076	0.025
0.0	0.0	0.0	24667.0033	7333.1128	NaN	NaN	0.2292	0.0885	0.7013	0.0295	0.0501	0.1055	0.025
0.0	0.0	0.0	28816.0033	4902.1128	NaN	NaN	0.1454	0.09	0.7027	0.0293	0.049	0.1044	0.0247
0.0	0.0	0.0	31188.0033	3832.1128	NaN	NaN	0.1094	0.09	0.6999	0.0296	0.0497	0.1058	0.0249
0.0	0.0	0.0	33131.0033	5190.1128	NaN	NaN	0.1354	0.0913	0.699	0.0295	0.0498	0.1054	0.0249
0.0	0.0	0.0	32231.0033	2471.1128	NaN	NaN	0.0712	0.0941	0.6944	0.0297	0.0497	0.1071	0.0251
0.0	0.0	0.0	32305.0033	3530.1128	NaN	NaN	0.0985	0.0937	0.6932	0.0297	0.0503	0.1078	0.0253
0.0	0.0	0.0	30136.0033	3392.1128	NaN	NaN	0.1012	0.094	0.691	0.0299	0.0509	0.1086	0.0256
0.0	0.0	0.0	25677.0033	4342.1128	NaN	NaN	0.1446	0.0955	0.6894	0.0298	0.0509	0.1088	0.0256
0.0	0.0	0.0	29837.0033	2221.1128	NaN	NaN	0.0693	0.0961	0.6877	0.0299	0.0512	0.1095	0.0256
0.0	0.0	0.0	26909.0033	1177.1128	NaN	NaN	0.0419	0.097	0.6867	0.0298	0.0517	0.1091	0.0257
0.0	0.0	0.0	29263.0033	4189.1128	NaN	NaN	0.1252	0.0975	0.6858	0.0298	0.0514	0.11	0.0255
0.0	0.0	0.0	30554.0033	5443.1128	NaN	NaN	0.1512	0.0959	0.6857	0.0298	0.0527	0.1102	0.0257
0.0	0.0	0.0	31073.0033	2920.1128	NaN	NaN	0.0859	0.0976	0.6846	0.0296	0.0527	0.11	0.0255
0.0	0.0	0.0	27214.0033	1764.1128	NaN	NaN	0.0609	0.0989	0.6818	0.0297	0.0529	0.1113	0.0255
0.0	0.0	0.0	26872.0033	5415.1128	NaN	NaN	0.1677	0.0982	0.684	0.0295	0.0528	0.1103	0.0252
0.0	0.0	0.0	27821.0033	1819.1128	NaN	NaN	0.0614	0.0991	0.6841	0.0294	0.0528	0.1095	0.0252
0.0	0.0	0.0	28028.0033	2817.1128	NaN	NaN	0.0913	0.0995	0.6835	0.0293	0.0525	0.1101	0.025
0.0	0.0	0.0	31644.0033	4489.1128	NaN	NaN	0.1242	0.097	0.6853	0.0296	0.0529	0.1101	0.0251
0.0	0.0	0.0	32971.0033	4037.1128	NaN	NaN	0.1091	0.0964	0.6874	0.0296	0.0525	0.1091	0.0249
0.0	0.0	0.0	31627.0033	3227.1128	NaN	NaN	0.0926	0.0963	0.6879	0.0297	0.0523	0.1089	0.0248
0.0	0.0	0.0	28033.0033	3660.1128	NaN	NaN	0.1155	0.0967	0.6879	0.0299	0.0528	0.1079	0.0248
0.0	0.0	0.0	25418.0033	64.1128	NaN	NaN	0.0025	0.099	0.6872	0.0298	0.0517	0.1077	0.0246
0.0	0.0	0.0	27405.0033	4463.1128	NaN	NaN	0.14	0.0972	0.6902	0.0299	0.0517	0.1064	0.0246
0.0	0.0	0.0	29743.0033	3570.1128	NaN	NaN	0.1072	0.0963	0.6925	0.03	0.0515	0.1052	0.0244
0.0	0.0	0.0	29162.0033	3885.1128	NaN	NaN	0.1176	0.097	0.694	0.0299	0.0511	0.1039	0.0241
0.0	0.0	0.0	28253.0033	1993.1128	NaN	NaN	0.0659	0.097	0.6958	0.0299	0.0505	0.1029	0.0238
0.0	0.0	0.0	28356.0033	3506.1128	NaN	NaN	0.11	0.0951	0.6993	0.03	0.0505	0.1014	0.0237
0.0	0.0	0.0	29309.0033	3188.1128	NaN	NaN	0.0981	0.095	0.7004	0.0297	0.0504	0.1008	0.0236
0.0	0.0	0.0	28016.0033	2626.1128	NaN	NaN	0.0857	0.0945	0.7008	0.0297	0.0508	0.1006	0.0236
0.0	0.0	0.0	28855.0033	3465.1128	NaN	NaN	0.1072	0.0942	0.6999	0.0296	0.0509	0.1016	0.0237
0.0	0.0	0.0	27482.0033	3379.1128	NaN	NaN	0.1095	0.0935	0.6981	0.0298	0.0516	0.103	0.024
0.0	0.0	0.0	27815.0033	4446.1128	NaN	NaN	0.1378	0.0949	0.6937	0.0296	0.0525	0.105	0.0243
0.0	0.0	0.0	29171.0033	1462.1128	NaN	NaN	0.0477	0.0983	0.6853	0.0295	0.0533	0.1087	0.0248
0.0	0.0	0.0	31937.0033	455.1128	NaN	NaN	0.0141	0.0989	0.6795	0.0296	0.0542	0.1124	0.0255
0.0	0.0	0.0	28266.0033	3613.1128	NaN	NaN	0.1133	0.0995	0.6742	0.0296	0.0555	0.1151	0.0261
0.0	0.0	0.0	28359.0033	3211.1128	NaN	NaN	0.1017	0.1006	0.6687	0.0296	0.0561	0.1181	0.0268
0.0	0.0	0.0	33066.0033	4268.1128	NaN	NaN	0.1143	0.1017	0.6629	0.0297	0.0572	0.1209	0.0275
0.0	0.0	0.0	28499.0033	1551.1128	NaN	NaN	0.0516	0.1035	0.6577	0.0298	0.0579	0.123	0.0282
0.0	0.0	0.0	28810.0033	4850.1128	NaN	NaN	0.1441	0.1045	0.6546	0.0299	0.0579	0.1246	0.0284
0.0	0.0	0.0	26448.0033	4135.1128	NaN	NaN	0.1352	0.1042	0.6525	0.03	0.0588	0.1257	0.0289
0.0	0.0	0.0	34308.0033	3844.1128	NaN	NaN	0.1008	0.1058	0.649	0.0301	0.059	0.1269	0.0291
0.0	0.0	0.0	29933.0033	3936.1128	NaN	NaN	0.1162	0.1088	0.6439	0.0302	0.0595	0.128	0.0295
0.0	0.0	0.0	29937.0033	-105.8872	NaN	NaN	-0.0035	0.1106	0.6412	0.0303	0.0586	0.1298	0.0296
0.0	0.0	0.0	31042.0033	3329.1128	NaN	NaN	0.0969	0.1074	0.643	0.0305	0.0588	0.1305	0.0298
0.0	0.0	0.0	27311.0033	4356.1128	NaN	NaN	0.1376	0.1062	0.6457	0.0301	0.0593	0.129	0.0298
0.0	0.0	0.0	30197.0033	1516.1128	NaN	NaN	0.0478	0.106	0.6451	0.0302	0.0587	0.1303	0.0298
0.0	0.0	0.0	29287.0033	3590.1128	NaN	NaN	0.1092	0.1027	0.6486	0.0301	0.059	0.1297	0.0299
0.0	0.0	0.0	31115.0033	3621.1128	NaN	NaN	0.1042	0.1009	0.6508	0.03	0.059	0.1296	0.0298
0.0	0.0	0.0	29586.0033	2724.1128	NaN	NaN	0.0843	0.1006	0.6519	0.0298	0.059	0.1289	0.0297
0.0	0.0	0.0	28021.0033	-504.8872	NaN	NaN	-0.0183	0.1	0.6525	0.0297	0.0589	0.129	0.0298
0.0	0.0	0.0	26040.0033	1913.1128	NaN	NaN	0.0684	0.0975	0.6544	0.0297	0.0588	0.1297	0.0299
0.0	0.0	0.0	31242.0033	2820.1128	NaN	NaN	0.0828	0.0941	0.6604	0.0294	0.0589	0.1273	0.03
0.0	0.0	0.0	27769.0033	195.1128	NaN	NaN	0.007	0.0932	0.6618	0.0294	0.0587	0.1269	0.03
0.0	0.0	0.0	27042.0033	560.1128	NaN	NaN	0.0203	0.0912	0.6648	0.0294	0.0585	0.1263	0.0299
0.0	0.0	0.0	26739.0033	3443.1128	NaN	NaN	0.1141	0.0892	0.6674	0.0293	0.0588	0.1251	0.0301
0.0	0.0	0.0	28501.0033	3769.1128	NaN	NaN	0.1168	0.0883	0.67	0.0291	0.0584	0.1243	0.03
0.0	0.0	0.0	28762.0033	5351.1128	NaN	NaN	0.1569	0.088	0.6707	0.0289	0.0595	0.1227	0.0301
0.0	0.0	0.0	23873.0033	2488.1128	NaN	NaN	0.0944	0.091	0.6675	0.0288	0.0593	0.1235	0.0299
0.0	0.0	0.0	29574.0033	3716.1128	NaN	NaN	0.1116	0.0919	0.6657	0.0289	0.0589	0.1247	0.0298
0.0	0.0	0.0	28762.0033	2678.1128	NaN	NaN	0.0852	0.0927	0.6659	0.0287	0.0598	0.1231	0.0299
0.0	0.0	0.0	27446.0033	2054.1128	NaN	NaN	0.0696	0.0947	0.664	0.0286	0.059	0.1241	0.0296
0.0	0.0	0.0	27118.0033	2306.1128	NaN	NaN	0.0784	0.093	0.6649	0.0287	0.0597	0.1239	0.0298
0.0	0.0	0.0	28837.0033	-139.8872	NaN	NaN	-0.0049	0.0933	0.6653	0.0286	0.0598	0.1232	0.0298
0.0	0.0	0.0	32323.0033	4444.1128	NaN	NaN	0.1209	0.0936	0.6646	0.0285	0.0596	0.124	0.0296
0.0	0.0	0.0	30327.0033	2276.1128	NaN	NaN	0.0698	0.0925	0.6667	0.0285	0.0603	0.1222	0.0297
0.0	0.0	0.0	25440.0033	3920.1128	NaN	NaN	0.1335	0.0936	0.6658	0.0284	0.0599	0.1226	0.0296
0.0	0.0	0.0	27324.0033	5174.1128	NaN	NaN	0.1592	0.0932	0.6653	0.0285	0.0605	0.1231	0.0295
0.0	0.0	0.0	34354.0033	1845.1128	NaN	NaN	0.051	0.0959	0.6633	0.0284	0.061	0.1222	0.0293
0.0	0.0	0.0	32196.0033	720.1128	NaN	NaN	0.0219	0.0983	0.6602	0.0283	0.0603	0.1236	0.0293
0.0	0.0	0.0	30208.0033	3763.1128	NaN	NaN	0.1108	0.0974	0.6612	0.0286	0.0605	0.1231	0.0292
0.0	0.0	0.0	25349.0033	4395.1128	NaN	NaN	0.1478	0.0993	0.661	0.0284	0.0609	0.1214	0.0291
0.0	0.0	0.0	30734.0033	1034.1128	NaN	NaN	0.0326	0.101	0.6586	0.0285	0.0599	0.1232	0.0288
0.0	0.0	0.0	27057.0033	4993.1128	NaN	NaN	0.1558	0.099	0.6617	0.0285	0.0613	0.1204	0.0292
0.0	0.0	0.0	27606.0033	2919.1128	NaN	NaN	0.0956	0.1018	0.6606	0.0285	0.0601	0.1204	0.0286
0.0	0.0	0.0	27128.0033	2116.1128	NaN	NaN	0.0724	0.103	0.6602	0.0286	0.0603	0.1194	0.0285
0.0	0.0	0.0	30825.0033	267.1128	NaN	NaN	0.0086	0.1062	0.6579	0.0286	0.0599	0.1192	0.0283
0.0	0.0	0.0	28341.0033	1681.1128	NaN	NaN	0.056	0.1076	0.6577	0.0287	0.0594	0.1184	0.0282
0.0	0.0	0.0	30164.0033	6180.1128	NaN	NaN	0.17	0.1075	0.6612	0.0285	0.0588	0.1161	0.0279
0.0	0.0	0.0	29540.0033	880.1128	NaN	NaN	0.0289	0.1081	0.6633	0.0287	0.0583	0.1139	0.0277
0.0	0.0	0.0	30884.0033	3924.1128	NaN	NaN	0.1127	0.1087	0.6667	0.0286	0.0573	0.1116	0.0271
0.0	0.0	0.0	25680.0033	3862.1128	NaN	NaN	0.1307	0.1078	0.6705	0.0287	0.0571	0.1091	0.0268
0.0	0.0	0.0	26349.0033	4537.1128	NaN	NaN	0.1469	0.1084	0.6733	0.0286	0.0564	0.1072	0.0262
0.0	0.0	0.0	27284.0033	4328.1128	NaN	NaN	0.1369	0.1101	0.6733	0.0286	0.0563	0.1059	0.0258
0.0	0.0	0.0	27792.0033	2702.1128	NaN	NaN	0.0886	0.1129	0.6724	0.0285	0.0556	0.1052	0.0255
0.0	0.0	0.0	31530.0033	3591.1128	NaN	NaN	0.1022	0.1126	0.6744	0.0285	0.0545	0.105	0.025
0.0	0.0	0.0	26845.0033	2988.1128	NaN	NaN	0.1002	0.11	0.6791	0.0285	0.0549	0.1027	0.0249
0.0	0.0	0.0	30116.0033	1386.1128	NaN	NaN	0.044	0.1104	0.6802	0.0284	0.0536	0.103	0.0244
0.0	0.0	0.0	30230.0033	1898.1128	NaN	NaN	0.0591	0.1065	0.6855	0.0284	0.054	0.1012	0.0244
0.0	0.0	0.0	29718.0033	1912.1128	NaN	NaN	0.0605	0.1067	0.6869	0.0283	0.0535	0.1006	0.0241
0.0	0.0	0.0	27083.0033	6420.1128	NaN	NaN	0.1916	0.1051	0.6894	0.0283	0.0533	0.1	0.024
0.0	0.0	0.0	28861.0033	5256.1128	NaN	NaN	0.1541	0.1042	0.6919	0.0281	0.0531	0.0989	0.0238
0.0	0.0	0.0	31682.0033	4231.1128	NaN	NaN	0.1178	0.1038	0.6928	0.0281	0.0528	0.0989	0.0236
0.0	0.0	0.0	32092.0033	4731.1128	NaN	NaN	0.1285	0.1027	0.695	0.028	0.0529	0.0981	0.0233
0.0	0.0	0.0	28564.0033	3535.1128	NaN	NaN	0.1101	0.1026	0.6959	0.028	0.0528	0.0975	0.0232
0.0	0.0	0.0	30195.0033	2428.1128	NaN	NaN	0.0744	0.1017	0.6972	0.028	0.0525	0.0977	0.0229
0.0	0.0	0.0	28014.0033	4805.1128	NaN	NaN	0.1464	0.1004	0.699	0.0278	0.0533	0.0965	0.0229
0.0	0.0	0.0	28797.0033	2253.1128	NaN	NaN	0.0726	0.1012	0.6982	0.0277	0.0527	0.0974	0.0228
0.0	0.0	0.0	26472.0033	4235.1128	NaN	NaN	0.1379	0.0973	0.702	0.0278	0.053	0.0972	0.0227
0.0	0.0	0.0	27684.0033	5143.1128	NaN	NaN	0.1567	0.0966	0.7031	0.0276	0.0535	0.0964	0.0226
0.0	0.0	0.0	30962.0033	3127.1128	NaN	NaN	0.0917	0.1003	0.6981	0.0277	0.0533	0.0982	0.0225
0.0	0.0	0.0	31222.0033	2955.1128	NaN	NaN	0.0865	0.1013	0.6957	0.0278	0.0536	0.0992	0.0224
0.0	0.0	0.0	27739.0033	5112.1128	NaN	NaN	0.1556	0.102	0.6946	0.0278	0.0536	0.0996	0.0224
0.0	0.0	0.0	30865.0033	4662.1128	NaN	NaN	0.1312	0.101	0.695	0.0278	0.0532	0.1006	0.0224
0.0	0.0	0.0	31267.0033	5636.1128	NaN	NaN	0.1527	0.0982	0.6975	0.028	0.0537	0.1001	0.0225
0.0	0.0	0.0	26556.0033	1526.1128	NaN	NaN	0.0543	0.0995	0.6958	0.0279	0.0541	0.1003	0.0225
0.0	0.0	0.0	28157.0033	2835.1128	NaN	NaN	0.0915	0.1011	0.6927	0.0279	0.054	0.1019	0.0224
0.0	0.0	0.0	30503.0033	3151.1128	NaN	NaN	0.0936	0.101	0.6919	0.028	0.0548	0.1019	0.0225
0.0	0.0	0.0	27351.0033	4183.1128	NaN	NaN	0.1327	0.1069	0.685	0.0279	0.0549	0.1029	0.0224
0.0	0.0	0.0	28049.0033	2018.1128	NaN	NaN	0.0671	0.1114	0.6793	0.0279	0.0544	0.1046	0.0224
0.0	0.0	0.0	30695.0033	3140.1128	NaN	NaN	0.0928	0.1126	0.6783	0.0281	0.0546	0.104	0.0224
0.0	0.0	0.0	28593.0033	1179.1128	NaN	NaN	0.0396	0.1153	0.6765	0.0281	0.0538	0.1039	0.0224
0.0	0.0	0.0	28775.0033	2191.1128	NaN	NaN	0.0708	0.1151	0.677	0.0283	0.0535	0.1035	0.0225
0.0	0.0	0.0	31607.0033	3775.1128	NaN	NaN	0.1067	0.1141	0.6791	0.0286	0.0531	0.1027	0.0225
0.0	0.0	0.0	31915.0033	979.1128	NaN	NaN	0.0298	0.1162	0.679	0.0285	0.0528	0.1014	0.0222
0.0	0.0	0.0	27009.0033	2208.1128	NaN	NaN	0.0756	0.1186	0.677	0.0286	0.0517	0.1019	0.0221
0.0	0.0	0.0	32199.0033	4924.1128	NaN	NaN	0.1326	0.1142	0.683	0.0287	0.0517	0.1002	0.0222
0.0	0.0	0.0	31009.0033	5248.1128	NaN	NaN	0.1447	0.1128	0.6857	0.0287	0.0515	0.099	0.0223
0.0	0.0	0.0	28990.0033	4082.1128	NaN	NaN	0.1234	0.113	0.6859	0.0288	0.0512	0.0986	0.0225
0.0	0.0	0.0	27318.0033	2467.1128	NaN	NaN	0.0828	0.1122	0.6869	0.029	0.0514	0.0977	0.0227
0.0	0.0	0.0	28571.0033	844.1128	NaN	NaN	0.0287	0.1133	0.6876	0.029	0.0507	0.0967	0.0227
0.0	0.0	0.0	29455.0033	3706.1128	NaN	NaN	0.1118	0.1134	0.6882	0.0291	0.0506	0.0959	0.0228
0.0	0.0	0.0	31034.0033	1701.1128	NaN	NaN	0.052	0.1141	0.6884	0.0292	0.0503	0.0952	0.0228
0.0	0.0	0.0	28260.0033	3528.1128	NaN	NaN	0.111	0.1143	0.6889	0.0293	0.0499	0.0948	0.0228
0.0	0.0	0.0	29508.0033	526.1128	NaN	NaN	0.0175	0.1122	0.6932	0.0293	0.0491	0.0936	0.0227
0.0	0.0	0.0	30915.0033	2395.1128	NaN	NaN	0.0719	0.107	0.7016	0.0292	0.0483	0.0914	0.0227
0.0	0.0	0.0	31379.0033	4199.1128	NaN	NaN	0.118	0.1037	0.7058	0.0292	0.0483	0.0903	0.0228
0.0	0.0	0.0	28094.0033	3311.1128	NaN	NaN	0.1054	0.1028	0.7071	0.0292	0.0482	0.0899	0.0229
0.0	0.0	0.0	30762.0033	2131.1128	NaN	NaN	0.0648	0.1028	0.7065	0.0293	0.048	0.0905	0.0229
0.0	0.0	0.0	31812.0033	5568.1128	NaN	NaN	0.149	0.1022	0.7067	0.0295	0.0485	0.09	0.0232
0.0	0.0	0.0	31248.0033	3142.1128	NaN	NaN	0.0914	0.1076	0.7032	0.0293	0.0477	0.0895	0.0227
0.0	0.0	0.0	27284.0033	2896.1128	NaN	NaN	0.096	0.1102	0.7014	0.0293	0.0473	0.0895	0.0224
0.0	0.0	0.0	30628.0033	1383.1128	NaN	NaN	0.0432	0.1091	0.704	0.029	0.0471	0.0885	0.0223
0.0	0.0	0.0	32537.0033	5743.1128	NaN	NaN	0.15	0.1108	0.7032	0.0289	0.047	0.0882	0.022
0.0	0.0	0.0	30377.0033	2769.1128	NaN	NaN	0.0835	0.1124	0.7036	0.0287	0.0464	0.0873	0.0216
0.0	0.0	0.0	31569.0033	3659.1128	NaN	NaN	0.1039	0.1126	0.7037	0.0286	0.0466	0.087	0.0214
0.0	0.0	0.0	26503.0033	3323.1128	NaN	NaN	0.1114	0.1152	0.7034	0.0285	0.0458	0.0863	0.0208
0.0	0.0	0.0	29903.0033	2351.1128	NaN	NaN	0.0729	0.1151	0.7064	0.0283	0.0452	0.0845	0.0205
0.0	0.0	0.0	24156.0033	2818.1128	NaN	NaN	0.1045	0.1167	0.7055	0.0281	0.0446	0.085	0.0201
0.0	0.0	0.0	28178.0033	4103.1128	NaN	NaN	0.1271	0.1194	0.7065	0.0279	0.0432	0.0834	0.0197
0.0	0.0	0.0	27971.0033	760.1128	NaN	NaN	0.0265	0.1201	0.7059	0.0277	0.0433	0.0832	0.0198
0.0	0.0	0.0	28743.0033	512.1128	NaN	NaN	0.0175	0.1245	0.7015	0.0278	0.0428	0.0837	0.0196
0.0	0.0	0.0	30317.0033	5515.1128	NaN	NaN	0.1539	0.1233	0.7016	0.0278	0.0431	0.0844	0.0197
0.0	0.0	0.0	31251.0033	2485.1128	NaN	NaN	0.0737	0.1202	0.7062	0.028	0.044	0.0817	0.0199
0.0	0.0	0.0	31472.0033	1728.1128	NaN	NaN	0.0521	0.1231	0.7033	0.0288	0.0435	0.0808	0.0206
0.0	0.0	0.0	32142.0033	3529.1128	NaN	NaN	0.0989	0.1114	0.7202	0.0307	0.0403	0.0757	0.0217
