# Supplementary material for: DeepFRET, a software for rapid and automated single-molecule FRET data classification using deep learning
Source: eLife. 2020 Nov 3;9:e60404. doi: 10.7554/eLife.60404 (PMC7609065; doi:10.7554/eLife.60404)
Supplement: Figure 4—source data 1. [file elife-60404-fig4-data1.zip › Figure 4-source data 1/Fig_S4a/Traces/traces_all_n294/Traces_Fig2d_4mMAc_mov3_combined_tif_pair45.txt]

Exported by DeepFRET
Date: 2020-08-26, 18:13
Video filename: None
FRET pair #45
Bleaches at 211
D-Dexc-bg	A-Dexc-bg	A-Aexc-bg	D-Dexc-rw	A-Dexc-rw	A-Aexc-rw	S	E	p_bleached	p_aggregated	p_noisy	p_scrambled	p_static	p_dynamic
0.0	0.0	0.0	26858.5651	4814.7625	NaN	NaN	0.152	0.0556	0.1005	0.0294	0.1808	0.5986	0.035
0.0	0.0	0.0	23646.5651	5356.7625	NaN	NaN	0.1847	0.0562	0.1042	0.026	0.1867	0.598	0.029
0.0	0.0	0.0	23706.5651	6733.7625	NaN	NaN	0.2212	0.0558	0.1124	0.0281	0.1884	0.5872	0.028
0.0	0.0	0.0	24196.5651	5533.7625	NaN	NaN	0.1861	0.0568	0.1215	0.0305	0.1989	0.5645	0.0278
0.0	0.0	0.0	23080.5651	4425.7625	NaN	NaN	0.1609	0.0589	0.1255	0.032	0.2012	0.5542	0.0282
0.0	0.0	0.0	22033.5651	6667.7625	NaN	NaN	0.2323	0.0603	0.1294	0.0327	0.1998	0.5488	0.029
0.0	0.0	0.0	21508.5651	5341.7625	NaN	NaN	0.1989	0.0645	0.1403	0.0344	0.1956	0.537	0.0282
0.0	0.0	0.0	22213.5651	4366.7625	NaN	NaN	0.1643	0.0662	0.1467	0.036	0.1941	0.5281	0.0288
0.0	0.0	0.0	23556.5651	4226.7625	NaN	NaN	0.1521	0.0686	0.1531	0.036	0.1902	0.5241	0.0281
0.0	0.0	0.0	21823.5651	6161.7625	NaN	NaN	0.2202	0.07	0.1577	0.0368	0.1906	0.5167	0.0282
0.0	0.0	0.0	20417.5651	6117.7625	NaN	NaN	0.2306	0.0716	0.1591	0.0367	0.1864	0.5181	0.028
0.0	0.0	0.0	22991.5651	8405.7625	NaN	NaN	0.2677	0.0706	0.1587	0.0371	0.1865	0.5188	0.0282
0.0	0.0	0.0	19007.5651	6778.7625	NaN	NaN	0.2629	0.0722	0.1603	0.037	0.1858	0.5168	0.0279
0.0	0.0	0.0	21619.5651	5793.7625	NaN	NaN	0.2113	0.0725	0.1571	0.0365	0.1809	0.5252	0.0278
0.0	0.0	0.0	26675.5651	3481.7625	NaN	NaN	0.1155	0.0716	0.1599	0.0363	0.1821	0.5227	0.0276
0.0	0.0	0.0	20574.5651	8141.7625	NaN	NaN	0.2835	0.0724	0.1627	0.0358	0.1812	0.5204	0.0275
0.0	0.0	0.0	22021.5651	5464.7625	NaN	NaN	0.1988	0.0707	0.1604	0.0348	0.1811	0.5259	0.0271
0.0	0.0	0.0	21705.5651	6608.7625	NaN	NaN	0.2334	0.0705	0.167	0.0342	0.1865	0.5145	0.0272
0.0	0.0	0.0	21263.5651	5165.7625	NaN	NaN	0.1955	0.0692	0.1635	0.0331	0.1794	0.5277	0.0272
0.0	0.0	0.0	24828.5651	4378.7625	NaN	NaN	0.1499	0.0702	0.1685	0.0328	0.1824	0.5189	0.0272
0.0	0.0	0.0	16294.5651	4846.7625	NaN	NaN	0.2293	0.0712	0.1691	0.0326	0.1813	0.5183	0.0274
0.0	0.0	0.0	22012.5651	4374.7625	NaN	NaN	0.1658	0.0705	0.1687	0.0323	0.1795	0.5213	0.0277
0.0	0.0	0.0	20835.5651	4833.7625	NaN	NaN	0.1883	0.0721	0.1729	0.0331	0.1849	0.5089	0.0282
0.0	0.0	0.0	23211.5651	11921.7625	NaN	NaN	0.3393	0.0706	0.1717	0.0336	0.1839	0.5117	0.0286
0.0	0.0	0.0	24547.5651	6648.7625	NaN	NaN	0.2131	0.071	0.1767	0.0351	0.1879	0.5	0.0293
0.0	0.0	0.0	23594.5651	6561.7625	NaN	NaN	0.2176	0.0696	0.1754	0.0361	0.1865	0.5026	0.0299
0.0	0.0	0.0	24148.5651	6955.7625	NaN	NaN	0.2236	0.0676	0.1747	0.0372	0.1909	0.4986	0.031
0.0	0.0	0.0	21310.5651	5699.7625	NaN	NaN	0.211	0.067	0.1784	0.0381	0.1941	0.4909	0.0315
0.0	0.0	0.0	23627.5651	7030.7625	NaN	NaN	0.2293	0.0645	0.1772	0.0394	0.1968	0.4892	0.0329
0.0	0.0	0.0	20556.5651	9571.7625	NaN	NaN	0.3177	0.0637	0.18	0.041	0.2013	0.4804	0.0335
0.0	0.0	0.0	19758.5651	7902.7625	NaN	NaN	0.2857	0.0635	0.1827	0.042	0.2013	0.4762	0.0343
0.0	0.0	0.0	22580.5651	8976.7625	NaN	NaN	0.2845	0.0626	0.1819	0.0427	0.2038	0.4739	0.035
0.0	0.0	0.0	23242.5651	7031.7625	NaN	NaN	0.2323	0.0624	0.1813	0.0444	0.2076	0.468	0.0362
0.0	0.0	0.0	20171.5651	10326.7625	NaN	NaN	0.3386	0.0642	0.1868	0.0442	0.2008	0.4687	0.0354
0.0	0.0	0.0	21042.5651	5201.7625	NaN	NaN	0.1982	0.0669	0.1875	0.045	0.1975	0.4677	0.0354
0.0	0.0	0.0	21112.5651	4671.7625	NaN	NaN	0.1812	0.0703	0.1876	0.0455	0.1972	0.4639	0.0354
0.0	0.0	0.0	21065.5651	6352.7625	NaN	NaN	0.2317	0.0741	0.1877	0.0456	0.1959	0.4615	0.0351
0.0	0.0	0.0	23613.5651	4770.7625	NaN	NaN	0.1681	0.0777	0.1863	0.0463	0.1981	0.4564	0.0352
0.0	0.0	0.0	22670.5651	2337.7625	NaN	NaN	0.0935	0.0811	0.1831	0.0466	0.2028	0.4504	0.0359
0.0	0.0	0.0	22373.5651	4015.7625	NaN	NaN	0.1522	0.0814	0.1795	0.0457	0.206	0.4518	0.0356
0.0	0.0	0.0	19863.5651	6005.7625	NaN	NaN	0.2322	0.0808	0.1798	0.045	0.2113	0.4481	0.035
0.0	0.0	0.0	22782.5651	2654.7625	NaN	NaN	0.1044	0.0803	0.18	0.0432	0.2115	0.4512	0.0338
0.0	0.0	0.0	22630.5651	5460.7625	NaN	NaN	0.1944	0.0794	0.1811	0.0418	0.212	0.4529	0.0328
0.0	0.0	0.0	21800.5651	6230.7625	NaN	NaN	0.2223	0.0793	0.1835	0.0405	0.2117	0.453	0.0319
0.0	0.0	0.0	17760.5651	5379.7625	NaN	NaN	0.2325	0.0798	0.1852	0.039	0.2092	0.4559	0.031
0.0	0.0	0.0	19137.5651	2414.7625	NaN	NaN	0.112	0.0796	0.1876	0.037	0.2043	0.4615	0.03
0.0	0.0	0.0	19900.5651	5970.7625	NaN	NaN	0.2308	0.0789	0.191	0.0356	0.2027	0.4622	0.0298
0.0	0.0	0.0	20799.5651	7972.7625	NaN	NaN	0.2771	0.0784	0.1969	0.0342	0.197	0.4639	0.0296
0.0	0.0	0.0	17589.5651	4527.7625	NaN	NaN	0.2047	0.0783	0.1994	0.0342	0.1935	0.4649	0.0297
0.0	0.0	0.0	18649.5651	6391.7625	NaN	NaN	0.2552	0.0783	0.2025	0.0341	0.1904	0.4651	0.0296
0.0	0.0	0.0	18592.5651	6958.7625	NaN	NaN	0.2723	0.0781	0.2029	0.0339	0.1894	0.4663	0.0295
0.0	0.0	0.0	20128.5651	6354.7625	NaN	NaN	0.24	0.0779	0.2042	0.0336	0.1882	0.4669	0.0292
0.0	0.0	0.0	20608.5651	1685.7625	NaN	NaN	0.0756	0.0779	0.2016	0.0337	0.1889	0.4687	0.0292
0.0	0.0	0.0	21455.5651	7506.7625	NaN	NaN	0.2592	0.0767	0.2017	0.0338	0.1896	0.4691	0.0292
0.0	0.0	0.0	20467.5651	5671.7625	NaN	NaN	0.217	0.0763	0.2021	0.0346	0.1925	0.465	0.0295
0.0	0.0	0.0	17844.5651	5462.7625	NaN	NaN	0.2344	0.0757	0.2012	0.0344	0.1914	0.4682	0.0291
0.0	0.0	0.0	18470.5651	2418.7625	NaN	NaN	0.1158	0.0751	0.2019	0.0352	0.1945	0.4637	0.0295
0.0	0.0	0.0	18394.5651	5120.7625	NaN	NaN	0.2178	0.0745	0.2027	0.0355	0.1941	0.4636	0.0296
0.0	0.0	0.0	22452.5651	3086.7625	NaN	NaN	0.1209	0.0723	0.2006	0.0366	0.1981	0.4616	0.0308
0.0	0.0	0.0	21662.5651	7858.7625	NaN	NaN	0.2662	0.071	0.2014	0.0378	0.203	0.4555	0.0313
0.0	0.0	0.0	20338.5651	10493.7625	NaN	NaN	0.3403	0.0699	0.199	0.0387	0.2056	0.4552	0.0316
0.0	0.0	0.0	21112.5651	6073.7625	NaN	NaN	0.2234	0.07	0.1974	0.0396	0.2074	0.4539	0.0317
0.0	0.0	0.0	19600.5651	3571.7625	NaN	NaN	0.1541	0.0701	0.1921	0.0399	0.2061	0.4602	0.0317
0.0	0.0	0.0	23091.5651	7369.7625	NaN	NaN	0.2419	0.0697	0.1895	0.0399	0.2058	0.4637	0.0315
0.0	0.0	0.0	22866.5651	6389.7625	NaN	NaN	0.2184	0.0707	0.1897	0.0402	0.2071	0.4608	0.0317
0.0	0.0	0.0	20527.5651	4988.7625	NaN	NaN	0.1955	0.0717	0.1888	0.0388	0.2003	0.4697	0.0308
0.0	0.0	0.0	21242.5651	5562.7625	NaN	NaN	0.2075	0.0723	0.1916	0.0389	0.2015	0.465	0.0307
0.0	0.0	0.0	19332.5651	6685.7625	NaN	NaN	0.257	0.0718	0.191	0.0381	0.201	0.4676	0.0306
0.0	0.0	0.0	24088.5651	5924.7625	NaN	NaN	0.1974	0.0704	0.1897	0.0372	0.2007	0.4713	0.0307
0.0	0.0	0.0	21358.5651	5135.7625	NaN	NaN	0.1938	0.0702	0.1924	0.0373	0.2006	0.4687	0.0307
0.0	0.0	0.0	18515.5651	9950.7625	NaN	NaN	0.3496	0.0687	0.1921	0.0378	0.2004	0.4701	0.0309
0.0	0.0	0.0	16301.5651	3965.7625	NaN	NaN	0.1957	0.0686	0.1921	0.0378	0.2	0.4706	0.031
0.0	0.0	0.0	22393.5651	6648.7625	NaN	NaN	0.2289	0.0679	0.1936	0.0373	0.1957	0.4747	0.0308
0.0	0.0	0.0	21315.5651	5492.7625	NaN	NaN	0.2049	0.0679	0.1954	0.0385	0.1973	0.4695	0.0315
0.0	0.0	0.0	18765.5651	4809.7625	NaN	NaN	0.204	0.067	0.1967	0.0381	0.194	0.4728	0.0314
0.0	0.0	0.0	18811.5651	5612.7625	NaN	NaN	0.2298	0.067	0.1969	0.0386	0.1961	0.4692	0.0321
0.0	0.0	0.0	22431.5651	6062.7625	NaN	NaN	0.2128	0.0667	0.1968	0.0385	0.1953	0.4701	0.0325
0.0	0.0	0.0	18977.5651	5757.7625	NaN	NaN	0.2328	0.0664	0.1972	0.0394	0.1963	0.4677	0.0331
0.0	0.0	0.0	18089.5651	5407.7625	NaN	NaN	0.2301	0.0661	0.1974	0.0396	0.1953	0.4682	0.0335
0.0	0.0	0.0	21064.5651	6662.7625	NaN	NaN	0.2403	0.0661	0.2008	0.0411	0.1963	0.4615	0.0342
0.0	0.0	0.0	16827.5651	3582.7625	NaN	NaN	0.1755	0.0659	0.201	0.042	0.1965	0.4601	0.0345
0.0	0.0	0.0	18465.5651	5761.7625	NaN	NaN	0.2378	0.0653	0.2003	0.0433	0.1968	0.4594	0.0349
0.0	0.0	0.0	19963.5651	4957.7625	NaN	NaN	0.1989	0.0662	0.2009	0.0448	0.1989	0.4538	0.0355
0.0	0.0	0.0	21538.5651	4956.7625	NaN	NaN	0.1871	0.0661	0.2	0.0458	0.1985	0.454	0.0356
0.0	0.0	0.0	20963.5651	3534.7625	NaN	NaN	0.1443	0.0667	0.1984	0.047	0.201	0.4508	0.0362
0.0	0.0	0.0	18132.5651	3846.7625	NaN	NaN	0.175	0.0667	0.197	0.0481	0.202	0.4495	0.0367
0.0	0.0	0.0	21697.5651	4078.7625	NaN	NaN	0.1582	0.0669	0.1953	0.0498	0.2083	0.4421	0.0376
0.0	0.0	0.0	16858.5651	5796.7625	NaN	NaN	0.2559	0.0692	0.1935	0.0506	0.2138	0.4349	0.0379
0.0	0.0	0.0	21542.5651	3620.7625	NaN	NaN	0.1439	0.0729	0.1908	0.0512	0.217	0.4299	0.0382
0.0	0.0	0.0	18834.5651	1125.7625	NaN	NaN	0.0564	0.078	0.1906	0.0517	0.2223	0.419	0.0384
0.0	0.0	0.0	19144.5651	5343.7625	NaN	NaN	0.2182	0.0824	0.1881	0.0509	0.223	0.4179	0.0378
0.0	0.0	0.0	22102.5651	4618.7625	NaN	NaN	0.1728	0.0879	0.1882	0.0504	0.2274	0.4087	0.0374
0.0	0.0	0.0	20592.5651	2441.7625	NaN	NaN	0.106	0.0987	0.1862	0.049	0.2233	0.4067	0.0362
0.0	0.0	0.0	18498.5651	2651.7625	NaN	NaN	0.1254	0.1198	0.1931	0.0485	0.2144	0.39	0.0342
0.0	0.0	0.0	16870.5651	4821.7625	NaN	NaN	0.2223	0.1508	0.2055	0.0465	0.1911	0.3758	0.0302
0.0	0.0	0.0	18497.5651	5184.7625	NaN	NaN	0.2189	0.1638	0.2114	0.0442	0.1838	0.3682	0.0287
0.0	0.0	0.0	19895.5651	2765.7625	NaN	NaN	0.122	0.1969	0.2195	0.0422	0.1628	0.353	0.0256
0.0	0.0	0.0	16872.5651	5135.7625	NaN	NaN	0.2334	0.2149	0.2229	0.0407	0.1529	0.3444	0.0242
0.0	0.0	0.0	18371.5651	3239.7625	NaN	NaN	0.1499	0.233	0.2258	0.04	0.1456	0.3327	0.0229
0.0	0.0	0.0	14792.5651	2005.7625	NaN	NaN	0.1194	0.2603	0.2248	0.0387	0.1356	0.3186	0.0221
0.0	0.0	0.0	19762.5651	1627.7625	NaN	NaN	0.0761	0.2549	0.2281	0.0386	0.1285	0.3286	0.0213
0.0	0.0	0.0	18336.5651	2552.7625	NaN	NaN	0.1222	0.1788	0.2283	0.0392	0.1518	0.3777	0.0242
0.0	0.0	0.0	16240.5651	3558.7625	NaN	NaN	0.1797	0.1353	0.2212	0.0388	0.1692	0.4101	0.0254
0.0	0.0	0.0	19623.5651	4326.7625	NaN	NaN	0.1807	0.1104	0.2177	0.04	0.1887	0.4167	0.0265
0.0	0.0	0.0	20185.5651	6523.7625	NaN	NaN	0.2443	0.101	0.2188	0.0397	0.1974	0.4166	0.0264
0.0	0.0	0.0	17935.5651	3753.7625	NaN	NaN	0.1731	0.0963	0.2151	0.0397	0.2028	0.4192	0.0269
0.0	0.0	0.0	20088.5651	3570.7625	NaN	NaN	0.1509	0.0921	0.2156	0.0397	0.2076	0.4174	0.0275
0.0	0.0	0.0	17429.5651	7016.7625	NaN	NaN	0.287	0.09	0.2149	0.0402	0.21	0.4168	0.028
0.0	0.0	0.0	21440.5651	7710.7625	NaN	NaN	0.2645	0.0877	0.2148	0.0409	0.2129	0.4154	0.0284
0.0	0.0	0.0	21876.5651	6180.7625	NaN	NaN	0.2203	0.0873	0.2154	0.0419	0.2159	0.4108	0.0287
0.0	0.0	0.0	21264.5651	5495.7625	NaN	NaN	0.2054	0.0856	0.2145	0.0427	0.218	0.4101	0.029
0.0	0.0	0.0	23687.5651	4854.7625	NaN	NaN	0.1701	0.0857	0.218	0.0435	0.2202	0.4032	0.0295
0.0	0.0	0.0	17054.5651	5372.7625	NaN	NaN	0.2396	0.0834	0.2145	0.0439	0.2233	0.405	0.0298
0.0	0.0	0.0	20492.5651	5559.7625	NaN	NaN	0.2134	0.083	0.2153	0.0446	0.2258	0.4011	0.0303
0.0	0.0	0.0	19446.5651	4202.7625	NaN	NaN	0.1777	0.0824	0.2149	0.0452	0.228	0.3986	0.0308
0.0	0.0	0.0	23555.5651	7571.7625	NaN	NaN	0.2433	0.081	0.2161	0.0453	0.2277	0.3991	0.0308
0.0	0.0	0.0	18703.5651	3470.7625	NaN	NaN	0.1565	0.0825	0.2184	0.0461	0.2308	0.3908	0.0314
0.0	0.0	0.0	19766.5651	3419.7625	NaN	NaN	0.1475	0.0821	0.2188	0.0448	0.2219	0.4015	0.0308
0.0	0.0	0.0	24665.5651	3714.7625	NaN	NaN	0.1309	0.083	0.2232	0.0453	0.2223	0.3948	0.0314
0.0	0.0	0.0	19497.5651	3426.7625	NaN	NaN	0.1495	0.0835	0.2243	0.044	0.2136	0.404	0.0306
0.0	0.0	0.0	21686.5651	4872.7625	NaN	NaN	0.1835	0.0831	0.2231	0.0439	0.2131	0.4058	0.031
0.0	0.0	0.0	18738.5651	5806.7625	NaN	NaN	0.2366	0.0821	0.2206	0.0435	0.2147	0.408	0.031
0.0	0.0	0.0	20632.5651	7045.7625	NaN	NaN	0.2546	0.0834	0.2209	0.0424	0.2104	0.4121	0.0307
0.0	0.0	0.0	22246.5651	4709.7625	NaN	NaN	0.1747	0.0828	0.2141	0.0424	0.213	0.4169	0.0308
0.0	0.0	0.0	21246.5651	3876.7625	NaN	NaN	0.1543	0.0843	0.216	0.0422	0.2096	0.4175	0.0304
0.0	0.0	0.0	21589.5651	4929.7625	NaN	NaN	0.1859	0.0871	0.2154	0.0425	0.208	0.4166	0.0305
0.0	0.0	0.0	21393.5651	3663.7625	NaN	NaN	0.1462	0.0873	0.2131	0.0422	0.2066	0.4207	0.0301
0.0	0.0	0.0	18919.5651	4962.7625	NaN	NaN	0.2078	0.089	0.2121	0.0421	0.2065	0.4204	0.03
0.0	0.0	0.0	20392.5651	1388.7625	NaN	NaN	0.0638	0.0905	0.2115	0.0418	0.2053	0.4211	0.0299
0.0	0.0	0.0	26158.5651	3643.7625	NaN	NaN	0.1223	0.0905	0.2122	0.0423	0.2068	0.4182	0.03
0.0	0.0	0.0	18404.5651	4741.7625	NaN	NaN	0.2049	0.0907	0.2084	0.0428	0.2124	0.415	0.0307
0.0	0.0	0.0	19743.5651	1809.7625	NaN	NaN	0.084	0.0918	0.2096	0.0429	0.2111	0.4141	0.0305
0.0	0.0	0.0	20663.5651	4452.7625	NaN	NaN	0.1773	0.092	0.2111	0.043	0.2129	0.4102	0.0309
0.0	0.0	0.0	18680.5651	5251.7625	NaN	NaN	0.2194	0.092	0.2128	0.0432	0.213	0.4078	0.0312
0.0	0.0	0.0	22658.5651	6368.7625	NaN	NaN	0.2194	0.0915	0.2129	0.0437	0.215	0.4053	0.0316
0.0	0.0	0.0	19864.5651	5911.7625	NaN	NaN	0.2293	0.0902	0.2122	0.0446	0.2194	0.4014	0.0322
0.0	0.0	0.0	24233.5651	3113.7625	NaN	NaN	0.1139	0.0898	0.2121	0.0455	0.2232	0.3966	0.0328
0.0	0.0	0.0	22529.5651	8767.7625	NaN	NaN	0.2801	0.0865	0.2075	0.0453	0.2295	0.3979	0.0334
0.0	0.0	0.0	20944.5651	7322.7625	NaN	NaN	0.2591	0.085	0.2084	0.046	0.2327	0.3943	0.0337
0.0	0.0	0.0	19171.5651	3475.7625	NaN	NaN	0.1535	0.0841	0.2047	0.046	0.2367	0.3944	0.0341
0.0	0.0	0.0	19082.5651	7019.7625	NaN	NaN	0.2689	0.0823	0.206	0.0455	0.237	0.3951	0.0341
0.0	0.0	0.0	17002.5651	6343.7625	NaN	NaN	0.2717	0.0821	0.2062	0.0461	0.2391	0.3918	0.0347
0.0	0.0	0.0	16622.5651	4521.7625	NaN	NaN	0.2139	0.0811	0.2053	0.0453	0.2377	0.396	0.0345
0.0	0.0	0.0	21917.5651	4125.7625	NaN	NaN	0.1584	0.0814	0.2058	0.0453	0.2369	0.396	0.0346
0.0	0.0	0.0	22642.5651	5040.7625	NaN	NaN	0.1821	0.0816	0.2085	0.045	0.2322	0.3983	0.0344
0.0	0.0	0.0	23925.5651	6166.7625	NaN	NaN	0.2049	0.0799	0.2095	0.0444	0.2325	0.3993	0.0344
0.0	0.0	0.0	16364.5651	5896.7625	NaN	NaN	0.2649	0.0792	0.2093	0.044	0.2314	0.4019	0.0343
0.0	0.0	0.0	20668.5651	3691.7625	NaN	NaN	0.1515	0.0793	0.2117	0.0437	0.2273	0.404	0.0341
0.0	0.0	0.0	18230.5651	1277.7625	NaN	NaN	0.0655	0.0799	0.2123	0.0433	0.2265	0.4038	0.0341
0.0	0.0	0.0	18797.5651	8232.7625	NaN	NaN	0.3046	0.0788	0.2128	0.0424	0.2217	0.4111	0.0332
0.0	0.0	0.0	18373.5651	6982.7625	NaN	NaN	0.2754	0.0794	0.2129	0.0428	0.224	0.4074	0.0335
0.0	0.0	0.0	21438.5651	2188.7625	NaN	NaN	0.0926	0.0805	0.2142	0.0425	0.2209	0.4087	0.0332
0.0	0.0	0.0	16890.5651	6275.7625	NaN	NaN	0.2709	0.0808	0.2116	0.0428	0.2235	0.4081	0.0332
0.0	0.0	0.0	16715.5651	2957.7625	NaN	NaN	0.1503	0.082	0.2149	0.0418	0.2206	0.408	0.0328
0.0	0.0	0.0	18176.5651	3305.7625	NaN	NaN	0.1539	0.0824	0.2112	0.0411	0.219	0.4142	0.0322
0.0	0.0	0.0	19711.5651	2501.7625	NaN	NaN	0.1126	0.084	0.2122	0.0405	0.2161	0.4157	0.0317
0.0	0.0	0.0	18156.5651	3982.7625	NaN	NaN	0.1799	0.0847	0.2113	0.0405	0.2146	0.4172	0.0316
0.0	0.0	0.0	21052.5651	7615.7625	NaN	NaN	0.2657	0.0826	0.2103	0.0397	0.2165	0.4195	0.0314
0.0	0.0	0.0	19011.5651	3156.7625	NaN	NaN	0.1424	0.0835	0.2081	0.0404	0.2208	0.4154	0.0319
0.0	0.0	0.0	18082.5651	1562.7625	NaN	NaN	0.0795	0.083	0.2032	0.0404	0.2224	0.419	0.032
0.0	0.0	0.0	19056.5651	2221.7625	NaN	NaN	0.1044	0.0827	0.2029	0.0413	0.2284	0.4119	0.0327
0.0	0.0	0.0	16368.5651	6964.7625	NaN	NaN	0.2985	0.0825	0.2017	0.0424	0.2332	0.4068	0.0334
0.0	0.0	0.0	21022.5651	6178.7625	NaN	NaN	0.2271	0.0826	0.1987	0.0441	0.24	0.4002	0.0345
0.0	0.0	0.0	16242.5651	2513.7625	NaN	NaN	0.134	0.0835	0.196	0.0454	0.2472	0.3925	0.0354
0.0	0.0	0.0	17186.5651	7178.7625	NaN	NaN	0.2946	0.0841	0.192	0.0467	0.2551	0.3855	0.0366
0.0	0.0	0.0	19469.5651	2146.7625	NaN	NaN	0.0993	0.0853	0.1911	0.0472	0.2626	0.3762	0.0376
0.0	0.0	0.0	20891.5651	4030.7625	NaN	NaN	0.1617	0.0869	0.1884	0.0475	0.2641	0.3747	0.0383
0.0	0.0	0.0	19852.5651	3239.7625	NaN	NaN	0.1403	0.0883	0.1869	0.0488	0.2692	0.367	0.0398
0.0	0.0	0.0	14641.5651	3672.7625	NaN	NaN	0.2005	0.0891	0.187	0.049	0.2698	0.3646	0.0405
0.0	0.0	0.0	19599.5651	4217.7625	NaN	NaN	0.1771	0.0878	0.1884	0.0486	0.2698	0.3645	0.0409
0.0	0.0	0.0	18624.5651	8072.7625	NaN	NaN	0.3024	0.087	0.1909	0.0485	0.2681	0.3647	0.0407
0.0	0.0	0.0	17313.5651	2545.7625	NaN	NaN	0.1282	0.0877	0.1935	0.0488	0.2666	0.3627	0.0407
0.0	0.0	0.0	18178.5651	2876.7625	NaN	NaN	0.1366	0.0867	0.1933	0.0496	0.2682	0.3613	0.0408
0.0	0.0	0.0	15716.5651	5588.7625	NaN	NaN	0.2623	0.0848	0.1934	0.0507	0.2742	0.3557	0.0412
0.0	0.0	0.0	17862.5651	4764.7625	NaN	NaN	0.2106	0.0835	0.193	0.0508	0.2804	0.3512	0.0412
0.0	0.0	0.0	17371.5651	4509.7625	NaN	NaN	0.2061	0.0821	0.1914	0.0508	0.2845	0.3504	0.0409
0.0	0.0	0.0	20157.5651	3554.7625	NaN	NaN	0.1499	0.079	0.1905	0.0515	0.2924	0.3454	0.0412
0.0	0.0	0.0	16571.5651	2649.7625	NaN	NaN	0.1379	0.0775	0.1918	0.0512	0.2976	0.3406	0.0413
0.0	0.0	0.0	19380.5651	3736.7625	NaN	NaN	0.1616	0.0759	0.1943	0.0495	0.2943	0.346	0.04
0.0	0.0	0.0	17485.5651	4178.7625	NaN	NaN	0.1929	0.076	0.1954	0.0486	0.2952	0.3448	0.04
0.0	0.0	0.0	15832.5651	3882.7625	NaN	NaN	0.1969	0.0783	0.1951	0.0471	0.2868	0.3537	0.0389
0.0	0.0	0.0	19510.5651	6697.7625	NaN	NaN	0.2556	0.0795	0.1945	0.046	0.2847	0.3565	0.0387
0.0	0.0	0.0	16539.5651	4106.7625	NaN	NaN	0.1989	0.0836	0.193	0.0451	0.2794	0.3609	0.038
0.0	0.0	0.0	18011.5651	3587.7625	NaN	NaN	0.1661	0.089	0.1902	0.044	0.2733	0.3659	0.0377
0.0	0.0	0.0	17797.5651	2594.7625	NaN	NaN	0.1272	0.0941	0.189	0.0438	0.2697	0.3653	0.038
0.0	0.0	0.0	16422.5651	3516.7625	NaN	NaN	0.1764	0.1011	0.1896	0.0443	0.267	0.3594	0.0385
0.0	0.0	0.0	19372.5651	3805.7625	NaN	NaN	0.1642	0.1106	0.19	0.0448	0.2642	0.3519	0.0385
0.0	0.0	0.0	18661.5651	3558.7625	NaN	NaN	0.1602	0.1216	0.1894	0.0463	0.2649	0.339	0.0387
0.0	0.0	0.0	20099.5651	3443.7625	NaN	NaN	0.1463	0.141	0.1886	0.0478	0.263	0.3211	0.0385
0.0	0.0	0.0	16910.5651	307.7625	NaN	NaN	0.0179	0.154	0.1912	0.0491	0.2594	0.3086	0.0377
0.0	0.0	0.0	24023.5651	3810.7625	NaN	NaN	0.1369	0.149	0.1905	0.0505	0.271	0.3004	0.0386
0.0	0.0	0.0	19707.5651	2453.7625	NaN	NaN	0.1107	0.1468	0.1948	0.0524	0.281	0.2862	0.0388
0.0	0.0	0.0	19618.5651	3010.7625	NaN	NaN	0.133	0.1489	0.1992	0.052	0.2791	0.2833	0.0374
0.0	0.0	0.0	20165.5651	4845.7625	NaN	NaN	0.1937	0.1424	0.2076	0.0539	0.2879	0.27	0.0381
0.0	0.0	0.0	16879.5651	3485.7625	NaN	NaN	0.1712	0.1462	0.2127	0.0533	0.2841	0.2671	0.0366
0.0	0.0	0.0	20537.5651	5179.7625	NaN	NaN	0.2014	0.1489	0.2137	0.0544	0.2853	0.2615	0.0362
0.0	0.0	0.0	19850.5651	2579.7625	NaN	NaN	0.115	0.153	0.2139	0.0553	0.2865	0.2557	0.0356
0.0	0.0	0.0	19892.5651	4059.7625	NaN	NaN	0.1695	0.1624	0.2101	0.0557	0.2816	0.255	0.0352
0.0	0.0	0.0	23481.5651	1351.7625	NaN	NaN	0.0544	0.1667	0.2071	0.0568	0.2806	0.2538	0.035
0.0	0.0	0.0	19920.5651	3566.7625	NaN	NaN	0.1519	0.171	0.2044	0.057	0.2816	0.251	0.0351
0.0	0.0	0.0	21271.5651	7242.7625	NaN	NaN	0.254	0.1815	0.2025	0.0561	0.2812	0.2434	0.0352
0.0	0.0	0.0	19918.5651	5143.7625	NaN	NaN	0.2052	0.1921	0.1984	0.0542	0.2808	0.2395	0.0349
0.0	0.0	0.0	22522.5651	4226.7625	NaN	NaN	0.158	0.202	0.1962	0.0529	0.2782	0.2356	0.0351
0.0	0.0	0.0	19280.5651	3032.7625	NaN	NaN	0.1359	0.2015	0.1944	0.0532	0.2842	0.2305	0.0362
0.0	0.0	0.0	22949.5651	6557.7625	NaN	NaN	0.2222	0.1934	0.1954	0.0541	0.2921	0.2276	0.0374
0.0	0.0	0.0	22820.5651	4262.7625	NaN	NaN	0.1574	0.1891	0.1911	0.0531	0.3059	0.2218	0.0388
0.0	0.0	0.0	16868.5651	6168.7625	NaN	NaN	0.2678	0.1871	0.1843	0.0522	0.3089	0.2274	0.0401
0.0	0.0	0.0	17993.5651	3727.7625	NaN	NaN	0.1716	0.1646	0.189	0.054	0.3214	0.2274	0.0437
0.0	0.0	0.0	20697.5651	1699.7625	NaN	NaN	0.0759	0.1371	0.2083	0.0588	0.3225	0.2271	0.0461
0.0	0.0	0.0	18808.5651	1661.7625	NaN	NaN	0.0812	0.129	0.227	0.0553	0.3167	0.2286	0.0432
0.0	0.0	0.0	15730.5651	2498.7625	NaN	NaN	0.1371	0.2273	0.2807	0.0496	0.1987	0.2072	0.0366
0.0	0.0	0.0	1037.5651	-1258.2375	NaN	NaN	1.3	0.88	0.0409	0.0139	0.0214	0.0278	0.016
0.0	0.0	0.0	427.5651	2341.7625	NaN	NaN	0.8456	0.8842	0.0315	0.0194	0.0226	0.0224	0.0199
0.0	0.0	0.0	536.5651	1505.7625	NaN	NaN	0.7373	0.8898	0.0295	0.0191	0.0213	0.0207	0.0197
0.0	0.0	0.0	-341.4349	1294.7625	NaN	NaN	1.3	0.8886	0.0287	0.0197	0.0218	0.0213	0.0199
0.0	0.0	0.0	4.5651	738.7625	NaN	NaN	0.9939	0.8895	0.0279	0.0198	0.0218	0.0212	0.0198
0.0	0.0	0.0	640.5651	259.7625	NaN	NaN	0.2885	0.8905	0.0268	0.02	0.0216	0.0212	0.0199
0.0	0.0	0.0	282.5651	3813.7625	NaN	NaN	0.931	0.8907	0.0263	0.0202	0.0214	0.0212	0.0201
0.0	0.0	0.0	146.5651	-770.2375	NaN	NaN	1.235	0.8917	0.026	0.0203	0.0209	0.0209	0.0202
0.0	0.0	0.0	123.5651	1185.7625	NaN	NaN	0.9056	0.8922	0.0255	0.0204	0.0208	0.0208	0.0203
0.0	0.0	0.0	836.5651	1781.7625	NaN	NaN	0.6805	0.8927	0.0252	0.0204	0.0207	0.0207	0.0203
0.0	0.0	0.0	-1874.4349	4127.7625	NaN	NaN	1.3	0.8934	0.0248	0.0205	0.0206	0.0207	0.02
0.0	0.0	0.0	2006.5651	3510.7625	NaN	NaN	0.6363	0.8928	0.0251	0.0209	0.0206	0.0212	0.0195
0.0	0.0	0.0	-819.4349	2174.7625	NaN	NaN	1.3	0.894	0.0247	0.0204	0.0206	0.0208	0.0194
0.0	0.0	0.0	-626.4349	442.7625	NaN	NaN	-0.3	0.8943	0.0249	0.0202	0.0207	0.0207	0.0193
0.0	0.0	0.0	1440.5651	-1341.2375	NaN	NaN	-0.3	0.8935	0.0253	0.0204	0.0208	0.0207	0.0193
0.0	0.0	0.0	-1509.4349	1582.7625	NaN	NaN	1.3	0.8932	0.0254	0.0205	0.0209	0.0208	0.0192
0.0	0.0	0.0	1409.5651	381.7625	NaN	NaN	0.2131	0.8928	0.0257	0.0206	0.0209	0.0208	0.0192
0.0	0.0	0.0	-919.4349	1204.7625	NaN	NaN	1.3	0.8914	0.0264	0.0209	0.0212	0.0208	0.0193
0.0	0.0	0.0	2682.5651	2229.7625	NaN	NaN	0.4539	0.8908	0.0268	0.0211	0.0213	0.0208	0.0192
0.0	0.0	0.0	1754.5651	4316.7625	NaN	NaN	0.711	0.8903	0.0272	0.0213	0.0214	0.0207	0.0191
0.0	0.0	0.0	-792.4349	-383.2375	NaN	NaN	0.326	0.8904	0.0276	0.0211	0.0213	0.0205	0.0191
0.0	0.0	0.0	-245.4349	2728.7625	NaN	NaN	1.0988	0.8893	0.0282	0.0213	0.0216	0.0204	0.0192
0.0	0.0	0.0	-676.4349	2715.7625	NaN	NaN	1.3	0.8892	0.0289	0.021	0.0216	0.0202	0.019
0.0	0.0	0.0	1177.5651	793.7625	NaN	NaN	0.4027	0.889	0.0295	0.0209	0.0217	0.02	0.019
0.0	0.0	0.0	221.5651	1881.7625	NaN	NaN	0.8947	0.8883	0.0298	0.0207	0.0221	0.02	0.0191
0.0	0.0	0.0	-664.4349	1091.7625	NaN	NaN	1.3	0.8879	0.0298	0.0205	0.0225	0.0201	0.0193
0.0	0.0	0.0	-545.4349	2404.7625	NaN	NaN	1.2934	0.8882	0.0294	0.0204	0.0226	0.02	0.0194
0.0	0.0	0.0	162.5651	1726.7625	NaN	NaN	0.914	0.8891	0.0289	0.0203	0.0225	0.0199	0.0193
0.0	0.0	0.0	-595.4349	-331.2375	NaN	NaN	0.3574	0.8899	0.0285	0.0201	0.0222	0.0199	0.0194
0.0	0.0	0.0	-1848.4349	1582.7625	NaN	NaN	-0.3	0.8901	0.0285	0.02	0.0219	0.0201	0.0194
0.0	0.0	0.0	760.5651	401.7625	NaN	NaN	0.3457	0.889	0.029	0.02	0.0223	0.0202	0.0195
0.0	0.0	0.0	78.5651	1411.7625	NaN	NaN	0.9473	0.8889	0.0291	0.0198	0.0226	0.0201	0.0195
0.0	0.0	0.0	-938.4349	5365.7625	NaN	NaN	1.212	0.8881	0.0298	0.0199	0.023	0.0198	0.0195
0.0	0.0	0.0	-1241.4349	3357.7625	NaN	NaN	1.3	0.8871	0.0306	0.0201	0.023	0.0197	0.0195
0.0	0.0	0.0	407.5651	-258.2375	NaN	NaN	-0.3	0.8859	0.0312	0.0204	0.0232	0.0199	0.0195
0.0	0.0	0.0	-1078.4349	3222.7625	NaN	NaN	1.3	0.8847	0.0317	0.0206	0.0233	0.02	0.0197
0.0	0.0	0.0	-2125.4349	2481.7625	NaN	NaN	1.3	0.8845	0.0318	0.0207	0.0234	0.0199	0.0197
0.0	0.0	0.0	564.5651	1246.7625	NaN	NaN	0.6883	0.885	0.0311	0.0207	0.0234	0.0199	0.0198
0.0	0.0	0.0	-1123.4349	3845.7625	NaN	NaN	1.3	0.8861	0.0303	0.0206	0.0234	0.0199	0.0198
0.0	0.0	0.0	-557.4349	196.7625	NaN	NaN	-0.3	0.8866	0.0297	0.0204	0.0234	0.0201	0.0198
0.0	0.0	0.0	1380.5651	-462.2375	NaN	NaN	-0.3	0.8848	0.03	0.0207	0.024	0.0206	0.0199
0.0	0.0	0.0	-967.4349	3398.7625	NaN	NaN	1.3	0.8832	0.0306	0.0209	0.0248	0.0207	0.0198
0.0	0.0	0.0	796.5651	-860.2375	NaN	NaN	1.3	0.8837	0.0303	0.0207	0.0248	0.0207	0.0197
0.0	0.0	0.0	-1500.4349	501.7625	NaN	NaN	-0.3	0.8829	0.0305	0.0208	0.025	0.0211	0.0198
0.0	0.0	0.0	-268.4349	-559.2375	NaN	NaN	0.6757	0.8817	0.031	0.0209	0.0254	0.0213	0.0197
0.0	0.0	0.0	-1033.4349	1664.7625	NaN	NaN	1.3	0.8819	0.0309	0.0208	0.0254	0.0213	0.0197
0.0	0.0	0.0	-1275.4349	1757.7625	NaN	NaN	1.3	0.8818	0.0311	0.0207	0.0253	0.0214	0.0197
0.0	0.0	0.0	-1235.4349	65.7625	NaN	NaN	-0.0562	0.8819	0.0311	0.0205	0.0253	0.0214	0.0198
0.0	0.0	0.0	-472.4349	1536.7625	NaN	NaN	1.3	0.882	0.0311	0.0204	0.0254	0.0215	0.0198
0.0	0.0	0.0	100.5651	1252.7625	NaN	NaN	0.9257	0.8819	0.0311	0.0203	0.0253	0.0215	0.0199
0.0	0.0	0.0	-1395.4349	1549.7625	NaN	NaN	1.3	0.8823	0.0309	0.0202	0.025	0.0217	0.02
0.0	0.0	0.0	568.5651	-532.2375	NaN	NaN	-0.3	0.8821	0.0307	0.0201	0.0249	0.022	0.0203
0.0	0.0	0.0	390.5651	5172.7625	NaN	NaN	0.9298	0.8799	0.0319	0.02	0.0255	0.022	0.0207
0.0	0.0	0.0	-741.4349	960.7625	NaN	NaN	1.3	0.8807	0.0314	0.02	0.0251	0.0221	0.0207
0.0	0.0	0.0	600.5651	1321.7625	NaN	NaN	0.6876	0.8808	0.0314	0.0198	0.0251	0.0221	0.0207
0.0	0.0	0.0	-168.4349	1661.7625	NaN	NaN	1.1128	0.8792	0.0319	0.02	0.0255	0.0223	0.0211
0.0	0.0	0.0	-443.4349	1198.7625	NaN	NaN	1.3	0.8795	0.032	0.0198	0.0256	0.0221	0.021
0.0	0.0	0.0	1349.5651	2883.7625	NaN	NaN	0.6812	0.8767	0.0335	0.0199	0.0263	0.022	0.0216
0.0	0.0	0.0	-1132.4349	44.7625	NaN	NaN	-0.0412	0.88	0.0325	0.0196	0.0251	0.0219	0.021
0.0	0.0	0.0	511.5651	2673.7625	NaN	NaN	0.8394	0.8796	0.0331	0.0196	0.0251	0.0217	0.0209
0.0	0.0	0.0	-556.4349	-317.2375	NaN	NaN	0.3631	0.8853	0.0312	0.0191	0.0233	0.0212	0.0199
0.0	0.0	0.0	-1604.4349	143.7625	NaN	NaN	-0.0984	0.8865	0.0309	0.019	0.023	0.0211	0.0195
0.0	0.0	0.0	1110.5651	-189.2375	NaN	NaN	-0.2054	0.8876	0.0309	0.0186	0.0228	0.0209	0.0192
0.0	0.0	0.0	249.5651	291.7625	NaN	NaN	0.539	0.8853	0.0321	0.0187	0.0235	0.0211	0.0194
0.0	0.0	0.0	-1081.4349	1787.7625	NaN	NaN	1.3	0.8855	0.0324	0.0183	0.0239	0.0208	0.0192
0.0	0.0	0.0	2187.5651	988.7625	NaN	NaN	0.3113	0.8785	0.0352	0.0188	0.0263	0.0211	0.02
0.0	0.0	0.0	-395.4349	1876.7625	NaN	NaN	1.2669	0.8817	0.0339	0.0182	0.0263	0.0204	0.0195
0.0	0.0	0.0	3172.5651	2941.7625	NaN	NaN	0.4811	0.8667	0.0403	0.0193	0.0316	0.0205	0.0215
0.0	0.0	0.0	1231.5651	2205.7625	NaN	NaN	0.6417	0.8713	0.0382	0.0187	0.0304	0.0203	0.0211
0.0	0.0	0.0	631.5651	2942.7625	NaN	NaN	0.8233	0.8679	0.0391	0.019	0.0309	0.0209	0.0222
0.0	0.0	0.0	1119.5651	764.7625	NaN	NaN	0.4059	0.8743	0.036	0.0186	0.0281	0.0212	0.0219
0.0	0.0	0.0	-1389.4349	1592.7625	NaN	NaN	1.3	0.877	0.0346	0.0184	0.0272	0.0212	0.0216
0.0	0.0	0.0	-1423.4349	4276.7625	NaN	NaN	1.3	0.8747	0.0356	0.0184	0.0287	0.0209	0.0216
0.0	0.0	0.0	542.5651	2429.7625	NaN	NaN	0.8175	0.8703	0.0381	0.0185	0.0303	0.0209	0.0219
0.0	0.0	0.0	56.5651	2488.7625	NaN	NaN	0.9778	0.8718	0.0377	0.0183	0.0302	0.0207	0.0214
0.0	0.0	0.0	1784.5651	2839.7625	NaN	NaN	0.6141	0.8688	0.0394	0.0185	0.031	0.0207	0.0216
0.0	0.0	0.0	501.5651	2051.7625	NaN	NaN	0.8036	0.8711	0.0383	0.0185	0.0296	0.0211	0.0215
0.0	0.0	0.0	721.5651	1275.7625	NaN	NaN	0.6387	0.8753	0.0364	0.0183	0.0279	0.021	0.0212
0.0	0.0	0.0	1732.5651	2062.7625	NaN	NaN	0.5435	0.8746	0.0364	0.0185	0.0277	0.0213	0.0215
0.0	0.0	0.0	-613.4349	-729.2375	NaN	NaN	0.5431	0.88	0.0339	0.0182	0.0261	0.021	0.0208
0.0	0.0	0.0	1952.5651	229.7625	NaN	NaN	0.1053	0.8767	0.0352	0.0185	0.027	0.0212	0.0213
0.0	0.0	0.0	-1021.4349	753.7625	NaN	NaN	-0.3	0.881	0.0335	0.0181	0.0258	0.021	0.0207
0.0	0.0	0.0	-436.4349	-170.2375	NaN	NaN	0.2806	0.8789	0.0344	0.018	0.0267	0.0211	0.021
0.0	0.0	0.0	-1887.4349	4037.7625	NaN	NaN	1.3	0.8739	0.0366	0.0183	0.0282	0.0214	0.0217
0.0	0.0	0.0	-1001.4349	1567.7625	NaN	NaN	1.3	0.8747	0.0362	0.0184	0.0278	0.0213	0.0216
0.0	0.0	0.0	609.5651	2855.7625	NaN	NaN	0.8241	0.8772	0.0351	0.0186	0.0267	0.0211	0.0213
0.0	0.0	0.0	-1347.4349	-1792.2375	NaN	NaN	0.5708	0.8853	0.0316	0.0182	0.0243	0.0206	0.0201
0.0	0.0	0.0	767.5651	-120.2375	NaN	NaN	-0.1857	0.8853	0.0315	0.0182	0.0244	0.0205	0.02
0.0	0.0	0.0	1253.5651	844.7625	NaN	NaN	0.4026	0.8852	0.0314	0.0182	0.0245	0.0205	0.0201
0.0	0.0	0.0	-1248.4349	621.7625	NaN	NaN	-0.3	0.8841	0.0318	0.0182	0.0251	0.0206	0.0203
0.0	0.0	0.0	-382.4349	1893.7625	NaN	NaN	1.253	0.8813	0.0329	0.0184	0.026	0.0207	0.0206
0.0	0.0	0.0	16.5651	3786.7625	NaN	NaN	0.9956	0.8793	0.0336	0.0187	0.0266	0.0209	0.0211
0.0	0.0	0.0	-1480.4349	988.7625	NaN	NaN	-0.3	0.8819	0.0323	0.0186	0.0255	0.0209	0.0208
0.0	0.0	0.0	-975.4349	-976.2375	NaN	NaN	0.5002	0.8857	0.0307	0.0182	0.0247	0.0205	0.0202
0.0	0.0	0.0	-132.4349	4260.7625	NaN	NaN	1.0321	0.8794	0.0331	0.0187	0.0265	0.0211	0.0211
0.0	0.0	0.0	-1184.4349	1916.7625	NaN	NaN	1.3	0.8815	0.0322	0.0187	0.0258	0.0209	0.0209
0.0	0.0	0.0	-70.4349	455.7625	NaN	NaN	1.1828	0.8854	0.0302	0.0186	0.0247	0.0208	0.0202
0.0	0.0	0.0	442.5651	1284.7625	NaN	NaN	0.7438	0.8856	0.0301	0.0185	0.0248	0.021	0.02
0.0	0.0	0.0	825.5651	2194.7625	NaN	NaN	0.7267	0.8833	0.0308	0.0187	0.0255	0.0212	0.0205
0.0	0.0	0.0	-1127.4349	659.7625	NaN	NaN	-0.3	0.8858	0.0295	0.0186	0.0248	0.0213	0.0201
0.0	0.0	0.0	1608.5651	2107.7625	NaN	NaN	0.5672	0.8824	0.0308	0.0188	0.026	0.0214	0.0207
0.0	0.0	0.0	373.5651	1047.7625	NaN	NaN	0.7372	0.8842	0.0298	0.019	0.0253	0.0215	0.0203
0.0	0.0	0.0	-975.4349	1537.7625	NaN	NaN	1.3	0.8873	0.0282	0.0191	0.0243	0.0213	0.0198
0.0	0.0	0.0	-405.4349	19.7625	NaN	NaN	-0.0512	0.8887	0.0272	0.0192	0.0237	0.0214	0.0197
0.0	0.0	0.0	-1814.4349	-357.2375	NaN	NaN	0.1645	0.8883	0.027	0.0195	0.0237	0.0216	0.0199
0.0	0.0	0.0	-199.4349	1387.7625	NaN	NaN	1.1678	0.8882	0.027	0.0195	0.0239	0.0215	0.0198
0.0	0.0	0.0	209.5651	113.7625	NaN	NaN	0.3518	0.8884	0.0268	0.0196	0.0238	0.0216	0.0198
0.0	0.0	0.0	-952.4349	-1825.2375	NaN	NaN	0.6571	0.888	0.0265	0.0198	0.0238	0.0219	0.02
0.0	0.0	0.0	114.5651	1402.7625	NaN	NaN	0.9245	0.8878	0.0266	0.0198	0.0239	0.022	0.0199
0.0	0.0	0.0	-1265.4349	403.7625	NaN	NaN	-0.3	0.8874	0.0267	0.0199	0.0238	0.0221	0.02
0.0	0.0	0.0	-699.4349	3062.7625	NaN	NaN	1.296	0.8877	0.0268	0.0198	0.0238	0.0219	0.02
0.0	0.0	0.0	-274.4349	1492.7625	NaN	NaN	1.2253	0.8876	0.0268	0.0199	0.0238	0.0219	0.0201
0.0	0.0	0.0	2470.5651	205.7625	NaN	NaN	0.0769	0.8881	0.0268	0.0198	0.0236	0.0217	0.02
0.0	0.0	0.0	228.5651	1781.7625	NaN	NaN	0.8863	0.8885	0.0265	0.0199	0.0235	0.0217	0.0199
0.0	0.0	0.0	-2408.4349	-210.2375	NaN	NaN	0.0803	0.8879	0.0265	0.0202	0.0235	0.0217	0.0202
0.0	0.0	0.0	-353.4349	-205.2375	NaN	NaN	0.3674	0.8875	0.0266	0.0201	0.0237	0.0218	0.0202
0.0	0.0	0.0	-1436.4349	2484.7625	NaN	NaN	1.3	0.888	0.0269	0.0199	0.0239	0.0214	0.02
0.0	0.0	0.0	-1874.4349	4849.7625	NaN	NaN	1.3	0.889	0.0268	0.0197	0.0237	0.021	0.0198
0.0	0.0	0.0	-1039.4349	-1213.2375	NaN	NaN	0.5386	0.8884	0.0267	0.0198	0.024	0.0212	0.02
0.0	0.0	0.0	654.5651	1293.7625	NaN	NaN	0.664	0.8899	0.0263	0.0196	0.0237	0.0208	0.0197
0.0	0.0	0.0	-1288.4349	720.7625	NaN	NaN	-0.3	0.8896	0.026	0.0199	0.0236	0.0209	0.02
0.0	0.0	0.0	-488.4349	1533.7625	NaN	NaN	1.3	0.8902	0.0258	0.0199	0.0234	0.0208	0.0199
0.0	0.0	0.0	-1093.4349	-2500.2375	NaN	NaN	0.6957	0.8886	0.0262	0.0202	0.0236	0.0213	0.0202
0.0	0.0	0.0	-1765.4349	4838.7625	NaN	NaN	1.3	0.8912	0.026	0.0194	0.0233	0.0208	0.0193
0.0	0.0	0.0	-1350.4349	865.7625	NaN	NaN	-0.3	0.8898	0.0263	0.0196	0.0234	0.0212	0.0196
0.0	0.0	0.0	-926.4349	648.7625	NaN	NaN	-0.3	0.8902	0.0263	0.0195	0.0233	0.0213	0.0195
0.0	0.0	0.0	116.5651	2187.7625	NaN	NaN	0.9494	0.89	0.0265	0.0195	0.0233	0.0212	0.0195
0.0	0.0	0.0	-357.4349	2806.7625	NaN	NaN	1.1459	0.8904	0.0265	0.0195	0.0232	0.021	0.0194
0.0	0.0	0.0	-634.4349	875.7625	NaN	NaN	1.3	0.889	0.0267	0.0197	0.0234	0.0215	0.0197
0.0	0.0	0.0	-722.4349	2837.7625	NaN	NaN	1.3	0.89	0.0266	0.0195	0.0233	0.0212	0.0194
0.0	0.0	0.0	-935.4349	-156.2375	NaN	NaN	0.1431	0.8887	0.0271	0.0197	0.0236	0.0214	0.0196
0.0	0.0	0.0	-382.4349	5323.7625	NaN	NaN	1.0774	0.8904	0.0269	0.0194	0.0234	0.0208	0.0192
0.0	0.0	0.0	45.5651	-1727.2375	NaN	NaN	1.0271	0.8893	0.0269	0.0196	0.0236	0.0211	0.0194
0.0	0.0	0.0	-973.4349	-28.2375	NaN	NaN	0.0282	0.8895	0.027	0.0196	0.0235	0.0212	0.0193
0.0	0.0	0.0	-1529.4349	4059.7625	NaN	NaN	1.3	0.8889	0.0274	0.0195	0.0238	0.021	0.0194
0.0	0.0	0.0	-129.4349	3590.7625	NaN	NaN	1.0374	0.8899	0.0273	0.0193	0.0237	0.0205	0.0192
0.0	0.0	0.0	-1335.4349	-524.2375	NaN	NaN	0.2819	0.8897	0.0269	0.0195	0.0238	0.0208	0.0193
0.0	0.0	0.0	-1341.4349	341.7625	NaN	NaN	-0.3	0.8898	0.0269	0.0195	0.0237	0.0208	0.0192
0.0	0.0	0.0	-457.4349	-866.2375	NaN	NaN	0.6544	0.8894	0.0272	0.0196	0.0238	0.0208	0.0192
0.0	0.0	0.0	-1930.4349	2785.7625	NaN	NaN	1.3	0.89	0.0272	0.0194	0.0238	0.0207	0.0191
0.0	0.0	0.0	-1225.4349	1152.7625	NaN	NaN	-0.3	0.8895	0.0274	0.0194	0.0238	0.0207	0.0191
0.0	0.0	0.0	-762.4349	914.7625	NaN	NaN	1.3	0.8895	0.0277	0.0192	0.0239	0.0207	0.019
0.0	0.0	0.0	9.5651	3770.7625	NaN	NaN	0.9975	0.8885	0.0283	0.0192	0.0243	0.0205	0.0191
0.0	0.0	0.0	700.5651	3356.7625	NaN	NaN	0.8273	0.8899	0.0277	0.0192	0.0241	0.0203	0.019
0.0	0.0	0.0	-632.4349	-568.2375	NaN	NaN	0.4733	0.8894	0.0272	0.0195	0.0242	0.0205	0.0192
0.0	0.0	0.0	-1394.4349	-753.2375	NaN	NaN	0.3507	0.8886	0.0271	0.0198	0.0243	0.0207	0.0195
0.0	0.0	0.0	-3217.4349	1781.7625	NaN	NaN	-0.3	0.8893	0.0269	0.0197	0.0242	0.0206	0.0193
0.0	0.0	0.0	-2564.4349	-180.2375	NaN	NaN	0.0657	0.8888	0.0271	0.0197	0.0243	0.0207	0.0194
0.0	0.0	0.0	-1129.4349	869.7625	NaN	NaN	-0.3	0.8892	0.0269	0.0196	0.0244	0.0206	0.0193
0.0	0.0	0.0	-1318.4349	1690.7625	NaN	NaN	1.3	0.8893	0.0269	0.0196	0.0243	0.0206	0.0192
0.0	0.0	0.0	-1706.4349	1.7625	NaN	NaN	-0.001	0.889	0.0269	0.0197	0.0243	0.0207	0.0193
0.0	0.0	0.0	-1047.4349	255.7625	NaN	NaN	-0.3	0.8891	0.0268	0.0197	0.0243	0.0207	0.0194
0.0	0.0	0.0	-593.4349	-359.2375	NaN	NaN	0.3771	0.8888	0.0268	0.0198	0.0242	0.0208	0.0195
0.0	0.0	0.0	-1822.4349	-35.2375	NaN	NaN	0.019	0.8879	0.027	0.02	0.0242	0.0211	0.0198
0.0	0.0	0.0	-2660.4349	3041.7625	NaN	NaN	1.3	0.8881	0.027	0.0198	0.0242	0.0211	0.0198
0.0	0.0	0.0	16.5651	1412.7625	NaN	NaN	0.9884	0.8876	0.0273	0.0199	0.0242	0.0213	0.0198
0.0	0.0	0.0	-1316.4349	2649.7625	NaN	NaN	1.3	0.8874	0.0274	0.0198	0.0241	0.0214	0.0199
0.0	0.0	0.0	-58.4349	-452.2375	NaN	NaN	0.8856	0.8868	0.0277	0.0198	0.0242	0.0215	0.02
0.0	0.0	0.0	-149.4349	2686.7625	NaN	NaN	1.0589	0.8863	0.028	0.0198	0.0245	0.0214	0.0199
0.0	0.0	0.0	-1351.4349	1171.7625	NaN	NaN	-0.3	0.8864	0.0279	0.0198	0.0245	0.0215	0.02
0.0	0.0	0.0	-803.4349	-341.2375	NaN	NaN	0.2981	0.887	0.0276	0.0199	0.0241	0.0215	0.02
0.0	0.0	0.0	-857.4349	229.7625	NaN	NaN	-0.3	0.8868	0.0276	0.02	0.024	0.0216	0.02
0.0	0.0	0.0	-1298.4349	537.7625	NaN	NaN	-0.3	0.8871	0.0277	0.0198	0.024	0.0215	0.0198
0.0	0.0	0.0	-2077.4349	925.7625	NaN	NaN	-0.3	0.887	0.0278	0.0197	0.0241	0.0215	0.0198
0.0	0.0	0.0	-917.4349	724.7625	NaN	NaN	-0.3	0.8873	0.0279	0.0195	0.0241	0.0215	0.0197
0.0	0.0	0.0	896.5651	798.7625	NaN	NaN	0.4712	0.8866	0.0284	0.0194	0.0244	0.0215	0.0198
0.0	0.0	0.0	-2005.4349	1327.7625	NaN	NaN	-0.3	0.8868	0.0286	0.0189	0.0246	0.0214	0.0198
0.0	0.0	0.0	1016.5651	4291.7625	NaN	NaN	0.8085	0.8841	0.0299	0.0187	0.0257	0.0215	0.0201
0.0	0.0	0.0	-725.4349	2727.7625	NaN	NaN	1.3	0.8851	0.0298	0.0185	0.0254	0.0214	0.02
0.0	0.0	0.0	-272.4349	1148.7625	NaN	NaN	1.3	0.8851	0.0297	0.0186	0.0254	0.0214	0.0198
0.0	0.0	0.0	-1286.4349	3708.7625	NaN	NaN	1.3	0.8851	0.03	0.0186	0.0254	0.0213	0.0196
0.0	0.0	0.0	246.5651	278.7625	NaN	NaN	0.5306	0.8856	0.0299	0.0186	0.0252	0.0212	0.0195
0.0	0.0	0.0	-1262.4349	1112.7625	NaN	NaN	-0.3	0.8861	0.0298	0.0186	0.0252	0.021	0.0193
0.0	0.0	0.0	-978.4349	-228.2375	NaN	NaN	0.1891	0.8868	0.0296	0.0185	0.0256	0.0206	0.0189
0.0	0.0	0.0	24.5651	1339.7625	NaN	NaN	0.982	0.8864	0.0298	0.0184	0.0265	0.0202	0.0186
0.0	0.0	0.0	-642.4349	2227.7625	NaN	NaN	1.3	0.8862	0.0299	0.0184	0.0271	0.02	0.0184
0.0	0.0	0.0	1026.5651	469.7625	NaN	NaN	0.3139	0.8857	0.0303	0.0185	0.0272	0.0199	0.0184
0.0	0.0	0.0	-486.4349	22.7625	NaN	NaN	-0.0491	0.8882	0.0295	0.0184	0.0261	0.0196	0.0181
0.0	0.0	0.0	334.5651	-92.2375	NaN	NaN	-0.3	0.889	0.0293	0.0184	0.0261	0.0194	0.0179
0.0	0.0	0.0	-116.4349	391.7625	NaN	NaN	1.3	0.8889	0.0295	0.0181	0.0267	0.0191	0.0177
0.0	0.0	0.0	-835.4349	2063.7625	NaN	NaN	1.3	0.8874	0.0302	0.018	0.0284	0.0188	0.0173
0.0	0.0	0.0	-22.4349	5397.7625	NaN	NaN	1.0042	0.884	0.032	0.0179	0.0299	0.0188	0.0174
0.0	0.0	0.0	90.5651	584.7625	NaN	NaN	0.8659	0.8868	0.0309	0.0178	0.0284	0.0188	0.0173
0.0	0.0	0.0	-419.4349	4028.7625	NaN	NaN	1.1162	0.8853	0.0317	0.0179	0.0291	0.0187	0.0172
0.0	0.0	0.0	84.5651	3780.7625	NaN	NaN	0.9781	0.8861	0.0314	0.018	0.0284	0.0188	0.0173
0.0	0.0	0.0	-484.4349	3583.7625	NaN	NaN	1.1563	0.8859	0.0312	0.0183	0.0281	0.019	0.0174
0.0	0.0	0.0	38.5651	1746.7625	NaN	NaN	0.9784	0.8875	0.0306	0.0184	0.027	0.0191	0.0174
0.0	0.0	0.0	-939.4349	764.7625	NaN	NaN	-0.3	0.8913	0.0292	0.018	0.0256	0.0189	0.017
0.0	0.0	0.0	1628.5651	3001.7625	NaN	NaN	0.6483	0.8885	0.03	0.0184	0.0266	0.0192	0.0172
0.0	0.0	0.0	174.5651	-1881.2375	NaN	NaN	1.1023	0.8911	0.0292	0.018	0.0258	0.019	0.017
0.0	0.0	0.0	-957.4349	4062.7625	NaN	NaN	1.3	0.8886	0.0299	0.0185	0.027	0.019	0.017
0.0	0.0	0.0	1284.5651	-1100.2375	NaN	NaN	-0.3	0.8907	0.0293	0.0181	0.0259	0.0191	0.0169
0.0	0.0	0.0	-673.4349	-1196.2375	NaN	NaN	0.6398	0.8915	0.029	0.018	0.0258	0.0191	0.0168
0.0	0.0	0.0	1176.5651	-320.2375	NaN	NaN	-0.3	0.8923	0.029	0.0178	0.0257	0.0188	0.0165
0.0	0.0	0.0	-859.4349	2955.7625	NaN	NaN	1.3	0.8932	0.029	0.0176	0.0256	0.0185	0.0163
0.0	0.0	0.0	494.5651	-419.2375	NaN	NaN	-0.3	0.8931	0.0293	0.0174	0.0254	0.0185	0.0164
0.0	0.0	0.0	-580.4349	3118.7625	NaN	NaN	1.2287	0.894	0.0292	0.0173	0.0261	0.0175	0.0158
0.0	0.0	0.0	-574.4349	3713.7625	NaN	NaN	1.183	0.8876	0.0322	0.0179	0.0282	0.0178	0.0163
0.0	0.0	0.0	-219.4349	919.7625	NaN	NaN	1.3	0.8921	0.0299	0.0176	0.026	0.0181	0.0162
0.0	0.0	0.0	300.5651	2008.7625	NaN	NaN	0.8698	0.8934	0.0291	0.0176	0.025	0.0186	0.0164
0.0	0.0	0.0	-1163.4349	126.7625	NaN	NaN	-0.1223	0.8945	0.0288	0.0175	0.0244	0.0186	0.0163
0.0	0.0	0.0	-589.4349	2259.7625	NaN	NaN	1.3	0.8941	0.0288	0.0177	0.0248	0.0184	0.0162
0.0	0.0	0.0	-480.4349	2391.7625	NaN	NaN	1.2514	0.8934	0.0291	0.0178	0.0254	0.0182	0.0162
0.0	0.0	0.0	-821.4349	951.7625	NaN	NaN	1.3	0.8937	0.029	0.0178	0.0254	0.0181	0.0161
0.0	0.0	0.0	-425.4349	2772.7625	NaN	NaN	1.1812	0.8928	0.0293	0.0179	0.026	0.0179	0.016
0.0	0.0	0.0	-2091.4349	5523.7625	NaN	NaN	1.3	0.8913	0.0299	0.0182	0.0265	0.0179	0.0161
0.0	0.0	0.0	-3077.4349	1900.7625	NaN	NaN	-0.3	0.8945	0.0288	0.0177	0.0249	0.018	0.016
0.0	0.0	0.0	-1139.4349	653.7625	NaN	NaN	-0.3	0.8945	0.0286	0.0178	0.025	0.018	0.0161
0.0	0.0	0.0	-635.4349	2436.7625	NaN	NaN	1.3	0.8957	0.0285	0.0175	0.0257	0.0171	0.0156
0.0	0.0	0.0	-1008.4349	3608.7625	NaN	NaN	1.3	0.8874	0.0318	0.0183	0.0291	0.0174	0.0159
0.0	0.0	0.0	-279.4349	2737.7625	NaN	NaN	1.1137	0.8893	0.0307	0.0182	0.0278	0.0179	0.0162
0.0	0.0	0.0	-870.4349	888.7625	NaN	NaN	1.3	0.8938	0.029	0.0178	0.025	0.0181	0.0163
0.0	0.0	0.0	-860.4349	-2985.2375	NaN	NaN	0.7763	0.8958	0.0283	0.0175	0.0241	0.018	0.0163
0.0	0.0	0.0	-975.4349	2196.7625	NaN	NaN	1.3	0.895	0.0283	0.0177	0.0252	0.0178	0.0161
0.0	0.0	0.0	-528.4349	2477.7625	NaN	NaN	1.2711	0.895	0.0286	0.0174	0.0258	0.0174	0.0159
0.0	0.0	0.0	-2154.4349	5349.7625	NaN	NaN	1.3	0.8892	0.0307	0.0178	0.0279	0.018	0.0163
0.0	0.0	0.0	789.5651	-349.2375	NaN	NaN	-0.3	0.8922	0.0296	0.0175	0.0263	0.0181	0.0163
0.0	0.0	0.0	-1005.4349	4375.7625	NaN	NaN	1.2983	0.8926	0.0294	0.0176	0.0259	0.0181	0.0164
0.0	0.0	0.0	-2227.4349	-1153.2375	NaN	NaN	0.3411	0.8946	0.0287	0.0174	0.0244	0.0183	0.0167
0.0	0.0	0.0	66.5651	277.7625	NaN	NaN	0.8067	0.8974	0.0275	0.0168	0.0248	0.0175	0.0161
0.0	0.0	0.0	-527.4349	6239.7625	NaN	NaN	1.0923	0.8855	0.0322	0.0176	0.0297	0.0182	0.0167
0.0	0.0	0.0	-479.4349	2211.7625	NaN	NaN	1.2768	0.8879	0.031	0.0176	0.0279	0.0187	0.0169
0.0	0.0	0.0	408.5651	280.7625	NaN	NaN	0.4073	0.8928	0.0289	0.0175	0.025	0.0189	0.017
0.0	0.0	0.0	-916.4349	-1208.2375	NaN	NaN	0.5687	0.8938	0.0285	0.0175	0.024	0.0191	0.0171
0.0	0.0	0.0	-391.4349	838.7625	NaN	NaN	1.3	0.8947	0.0281	0.0173	0.0242	0.0188	0.0169
0.0	0.0	0.0	-1379.4349	2381.7625	NaN	NaN	1.3	0.8929	0.0286	0.0173	0.0253	0.0188	0.017
0.0	0.0	0.0	-1914.4349	1274.7625	NaN	NaN	-0.3	0.8922	0.0289	0.0172	0.0261	0.0187	0.0169
0.0	0.0	0.0	157.5651	3013.7625	NaN	NaN	0.9503	0.8889	0.0301	0.0175	0.027	0.0192	0.0173
0.0	0.0	0.0	335.5651	565.7625	NaN	NaN	0.6277	0.8908	0.0294	0.0176	0.0254	0.0193	0.0175
0.0	0.0	0.0	-1283.4349	1978.7625	NaN	NaN	1.3	0.8925	0.0289	0.0175	0.0244	0.0193	0.0174
0.0	0.0	0.0	-1224.4349	507.7625	NaN	NaN	-0.3	0.8927	0.0288	0.0174	0.0245	0.0192	0.0174
0.0	0.0	0.0	-786.4349	1112.7625	NaN	NaN	1.3	0.8926	0.0287	0.0171	0.0257	0.0187	0.0171
0.0	0.0	0.0	-1302.4349	4920.7625	NaN	NaN	1.3	0.8885	0.0308	0.0169	0.0284	0.0186	0.0169
0.0	0.0	0.0	-1412.4349	5134.7625	NaN	NaN	1.3	0.8852	0.0321	0.0172	0.0291	0.0191	0.0173
0.0	0.0	0.0	494.5651	2364.7625	NaN	NaN	0.827	0.888	0.0306	0.0174	0.0269	0.0195	0.0176
0.0	0.0	0.0	-1396.4349	2529.7625	NaN	NaN	1.3	0.8906	0.0296	0.0175	0.0253	0.0194	0.0176
0.0	0.0	0.0	-1608.4349	993.7625	NaN	NaN	-0.3	0.8918	0.0289	0.0175	0.025	0.0192	0.0175
0.0	0.0	0.0	-675.4349	2562.7625	NaN	NaN	1.3	0.8908	0.0292	0.0176	0.0258	0.0192	0.0174
0.0	0.0	0.0	-2477.4349	2014.7625	NaN	NaN	-0.3	0.8887	0.03	0.0178	0.0268	0.0193	0.0174
0.0	0.0	0.0	2254.5651	981.7625	NaN	NaN	0.3034	0.8888	0.0301	0.0179	0.0265	0.0192	0.0175
0.0	0.0	0.0	675.5651	699.7625	NaN	NaN	0.5088	0.8903	0.0295	0.0179	0.0254	0.0193	0.0176
0.0	0.0	0.0	-817.4349	-510.2375	NaN	NaN	0.3843	0.8894	0.0297	0.0179	0.0256	0.0195	0.0179
0.0	0.0	0.0	-2535.4349	4772.7625	NaN	NaN	1.3	0.8896	0.0296	0.0177	0.0261	0.0191	0.0178
0.0	0.0	0.0	-858.4349	5425.7625	NaN	NaN	1.188	0.885	0.0313	0.0181	0.0277	0.0195	0.0183
0.0	0.0	0.0	434.5651	2261.7625	NaN	NaN	0.8388	0.8865	0.0308	0.0182	0.0263	0.0197	0.0186
0.0	0.0	0.0	-2061.4349	-505.2375	NaN	NaN	0.1968	0.8889	0.0298	0.0183	0.0246	0.0199	0.0185
0.0	0.0	0.0	-726.4349	3265.7625	NaN	NaN	1.2861	0.8891	0.0297	0.0184	0.0243	0.02	0.0186
0.0	0.0	0.0	-764.4349	-188.2375	NaN	NaN	0.1976	0.8894	0.0294	0.0183	0.024	0.0201	0.0188
0.0	0.0	0.0	-654.4349	3874.7625	NaN	NaN	1.2032	0.8875	0.0301	0.0185	0.0251	0.02	0.0188
0.0	0.0	0.0	-304.4349	2989.7625	NaN	NaN	1.1134	0.8877	0.0302	0.0185	0.025	0.0199	0.0187
0.0	0.0	0.0	-996.4349	2050.7625	NaN	NaN	1.3	0.8879	0.0301	0.0185	0.0247	0.0198	0.0189
0.0	0.0	0.0	1127.5651	-328.2375	NaN	NaN	-0.3	0.8888	0.0295	0.0187	0.0242	0.0199	0.0189
0.0	0.0	0.0	-341.4349	1851.7625	NaN	NaN	1.2261	0.8901	0.0289	0.0187	0.0237	0.0198	0.0188
0.0	0.0	0.0	-2163.4349	411.7625	NaN	NaN	-0.2351	0.889	0.0287	0.019	0.0237	0.0204	0.0192
0.0	0.0	0.0	-1903.4349	1832.7625	NaN	NaN	-0.3	0.8889	0.0288	0.0189	0.0239	0.0203	0.0192
0.0	0.0	0.0	-349.4349	1572.7625	NaN	NaN	1.2856	0.8884	0.0291	0.0189	0.0243	0.0202	0.0191
0.0	0.0	0.0	-1788.4349	3208.7625	NaN	NaN	1.3	0.8895	0.0288	0.0187	0.0241	0.02	0.0189
0.0	0.0	0.0	-137.4349	171.7625	NaN	NaN	1.3	0.8894	0.0283	0.019	0.0239	0.0203	0.0191
0.0	0.0	0.0	942.5651	-475.2375	NaN	NaN	-0.3	0.8894	0.0283	0.019	0.0239	0.0203	0.0191
0.0	0.0	0.0	212.5651	2449.7625	NaN	NaN	0.9202	0.89	0.0281	0.0189	0.0238	0.0202	0.019
0.0	0.0	0.0	-1018.4349	-636.2375	NaN	NaN	0.3845	0.8897	0.0279	0.0191	0.0238	0.0203	0.0192
0.0	0.0	0.0	-853.4349	727.7625	NaN	NaN	-0.3	0.8899	0.0277	0.0191	0.0238	0.0203	0.0191
0.0	0.0	0.0	251.5651	-1062.2375	NaN	NaN	1.3	0.8897	0.0276	0.0192	0.0239	0.0204	0.0191
0.0	0.0	0.0	-153.4349	-366.2375	NaN	NaN	0.7047	0.8907	0.0273	0.0192	0.0236	0.0203	0.019
0.0	0.0	0.0	-44.4349	-1265.2375	NaN	NaN	0.9661	0.8902	0.0275	0.0192	0.0236	0.0205	0.019
0.0	0.0	0.0	-2301.4349	-1055.2375	NaN	NaN	0.3144	0.89	0.0277	0.0192	0.0236	0.0205	0.0191
0.0	0.0	0.0	-65.4349	3882.7625	NaN	NaN	1.0171	0.8904	0.0281	0.0189	0.0236	0.0202	0.0189
0.0	0.0	0.0	-454.4349	782.7625	NaN	NaN	1.3	0.8903	0.0283	0.0188	0.0235	0.0201	0.019
0.0	0.0	0.0	-381.4349	1615.7625	NaN	NaN	1.3	0.8907	0.0282	0.0189	0.0234	0.0199	0.0189
0.0	0.0	0.0	-1462.4349	1117.7625	NaN	NaN	-0.3	0.8906	0.028	0.0191	0.0233	0.0198	0.0191
0.0	0.0	0.0	-2604.4349	18.7625	NaN	NaN	-0.0073	0.8905	0.0277	0.0193	0.0233	0.0199	0.0193
0.0	0.0	0.0	111.5651	2285.7625	NaN	NaN	0.9535	0.8909	0.0278	0.0192	0.0232	0.0198	0.0192
0.0	0.0	0.0	-2270.4349	1278.7625	NaN	NaN	-0.3	0.8907	0.0278	0.0192	0.0232	0.0198	0.0192
0.0	0.0	0.0	-1531.4349	2170.7625	NaN	NaN	1.3	0.8912	0.0277	0.0192	0.0231	0.0197	0.0191
0.0	0.0	0.0	-1202.4349	979.7625	NaN	NaN	-0.3	0.8913	0.0276	0.0191	0.0231	0.0198	0.0191
0.0	0.0	0.0	-1965.4349	1042.7625	NaN	NaN	-0.3	0.8911	0.0279	0.0191	0.0231	0.0198	0.0191
0.0	0.0	0.0	-752.4349	3580.7625	NaN	NaN	1.266	0.8912	0.0283	0.0188	0.0232	0.0196	0.019
0.0	0.0	0.0	-819.4349	2939.7625	NaN	NaN	1.3	0.8914	0.0282	0.0188	0.0232	0.0195	0.019
0.0	0.0	0.0	12.5651	1275.7625	NaN	NaN	0.9902	0.8908	0.0282	0.0189	0.0233	0.0196	0.0191
0.0	0.0	0.0	-2041.4349	3972.7625	NaN	NaN	1.3	0.8913	0.028	0.0189	0.0233	0.0194	0.0191
0.0	0.0	0.0	-1897.4349	1251.7625	NaN	NaN	-0.3	0.8908	0.0278	0.0192	0.0233	0.0197	0.0192
0.0	0.0	0.0	-2001.4349	2324.7625	NaN	NaN	1.3	0.8917	0.0275	0.019	0.0232	0.0196	0.019
0.0	0.0	0.0	-1860.4349	-1008.2375	NaN	NaN	0.3515	0.8897	0.0278	0.0194	0.0237	0.0201	0.0194
0.0	0.0	0.0	-865.4349	618.7625	NaN	NaN	-0.3	0.8897	0.028	0.0192	0.0236	0.0202	0.0194
0.0	0.0	0.0	11.5651	5206.7625	NaN	NaN	0.9978	0.8899	0.0285	0.0188	0.0239	0.0196	0.0193
0.0	0.0	0.0	-3285.4349	1608.7625	NaN	NaN	-0.3	0.8894	0.0281	0.0192	0.0239	0.0199	0.0195
0.0	0.0	0.0	-1184.4349	2359.7625	NaN	NaN	1.3	0.8904	0.0274	0.0192	0.0239	0.0198	0.0193
0.0	0.0	0.0	-1357.4349	-1121.2375	NaN	NaN	0.4524	0.8901	0.0272	0.0193	0.024	0.02	0.0194
0.0	0.0	0.0	-2326.4349	47.7625	NaN	NaN	-0.021	0.8896	0.0271	0.0195	0.0241	0.0201	0.0195
0.0	0.0	0.0	-1551.4349	2474.7625	NaN	NaN	1.3	0.8903	0.027	0.0193	0.0241	0.0199	0.0194
0.0	0.0	0.0	-769.4349	-1014.2375	NaN	NaN	0.5686	0.8894	0.0272	0.0194	0.0242	0.0201	0.0196
0.0	0.0	0.0	278.5651	1177.7625	NaN	NaN	0.8087	0.8894	0.0273	0.0194	0.0243	0.02	0.0197
0.0	0.0	0.0	-1344.4349	3983.7625	NaN	NaN	1.3	0.8904	0.0271	0.0192	0.0241	0.0197	0.0195
0.0	0.0	0.0	-1084.4349	-978.2375	NaN	NaN	0.4743	0.89	0.0267	0.0195	0.0242	0.02	0.0197
0.0	0.0	0.0	-1788.4349	439.7625	NaN	NaN	-0.3	0.89	0.0265	0.0195	0.0242	0.0201	0.0197
0.0	0.0	0.0	-1125.4349	-797.2375	NaN	NaN	0.4147	0.8896	0.0266	0.0196	0.0243	0.0202	0.0198
0.0	0.0	0.0	-276.4349	312.7625	NaN	NaN	1.3	0.8902	0.0265	0.0195	0.0242	0.0199	0.0196
0.0	0.0	0.0	-750.4349	413.7625	NaN	NaN	-0.3	0.8906	0.0264	0.0195	0.0241	0.0199	0.0196
0.0	0.0	0.0	332.5651	-946.2375	NaN	NaN	1.3	0.8905	0.0264	0.0196	0.0239	0.02	0.0196
0.0	0.0	0.0	-1080.4349	-183.2375	NaN	NaN	0.145	0.89	0.0265	0.0196	0.0239	0.0202	0.0197
0.0	0.0	0.0	-1829.4349	2511.7625	NaN	NaN	1.3	0.8903	0.0266	0.0195	0.0238	0.0202	0.0196
0.0	0.0	0.0	-1026.4349	-229.2375	NaN	NaN	0.1826	0.8895	0.0267	0.0196	0.0239	0.0204	0.0199
0.0	0.0	0.0	-94.4349	2192.7625	NaN	NaN	1.045	0.8901	0.0266	0.0195	0.0239	0.0203	0.0197
0.0	0.0	0.0	-401.4349	467.7625	NaN	NaN	1.3	0.8896	0.0265	0.0197	0.0239	0.0204	0.0199
0.0	0.0	0.0	-1799.4349	2016.7625	NaN	NaN	1.3	0.8898	0.0264	0.0197	0.0238	0.0205	0.0199
0.0	0.0	0.0	-1699.4349	843.7625	NaN	NaN	-0.3	0.8896	0.0264	0.0197	0.0238	0.0206	0.0199
0.0	0.0	0.0	-1113.4349	1248.7625	NaN	NaN	1.3	0.8899	0.0263	0.0197	0.0238	0.0205	0.0198
0.0	0.0	0.0	-1032.4349	1733.7625	NaN	NaN	1.3	0.8899	0.0261	0.0197	0.0238	0.0207	0.0199
0.0	0.0	0.0	-1020.4349	-2081.2375	NaN	NaN	0.671	0.8898	0.0259	0.0197	0.0238	0.0208	0.0199
0.0	0.0	0.0	-1451.4349	824.7625	NaN	NaN	-0.3	0.8903	0.0257	0.0197	0.0238	0.0207	0.0199
0.0	0.0	0.0	-1806.4349	1386.7625	NaN	NaN	-0.3	0.8894	0.0258	0.0199	0.0238	0.021	0.0201
0.0	0.0	0.0	-2182.4349	1015.7625	NaN	NaN	-0.3	0.8901	0.0256	0.0198	0.0236	0.0209	0.02
0.0	0.0	0.0	-2026.4349	-829.2375	NaN	NaN	0.2904	0.8892	0.0258	0.02	0.0238	0.0211	0.0201
0.0	0.0	0.0	-1092.4349	2825.7625	NaN	NaN	1.3	0.8903	0.0257	0.0198	0.0236	0.0208	0.0198
0.0	0.0	0.0	-312.4349	-2145.2375	NaN	NaN	0.8729	0.89	0.0257	0.0199	0.0236	0.0209	0.0199
0.0	0.0	0.0	278.5651	-1406.2375	NaN	NaN	1.247	0.8902	0.0258	0.0198	0.0236	0.0209	0.0198
0.0	0.0	0.0	244.5651	3884.7625	NaN	NaN	0.9408	0.8903	0.0258	0.0197	0.0236	0.0209	0.0197
0.0	0.0	0.0	248.5651	184.7625	NaN	NaN	0.4264	0.8899	0.0258	0.0199	0.0235	0.021	0.0198
0.0	0.0	0.0	-907.4349	-1238.2375	NaN	NaN	0.5771	0.8891	0.026	0.02	0.0236	0.0213	0.02
0.0	0.0	0.0	-764.4349	1923.7625	NaN	NaN	1.3	0.8898	0.026	0.0198	0.0235	0.0211	0.0198
0.0	0.0	0.0	-475.4349	-229.2375	NaN	NaN	0.3253	0.8888	0.0263	0.02	0.0235	0.0214	0.0201
0.0	0.0	0.0	-1542.4349	634.7625	NaN	NaN	-0.3	0.8884	0.0264	0.0199	0.0236	0.0215	0.0201
0.0	0.0	0.0	-1779.4349	4627.7625	NaN	NaN	1.3	0.8884	0.0267	0.0199	0.0237	0.0213	0.02
0.0	0.0	0.0	-73.4349	2281.7625	NaN	NaN	1.0333	0.8887	0.0267	0.0198	0.0236	0.0212	0.02
0.0	0.0	0.0	-1327.4349	3086.7625	NaN	NaN	1.3	0.8899	0.0262	0.0196	0.0235	0.0211	0.0198
0.0	0.0	0.0	-1732.4349	-2080.2375	NaN	NaN	0.5456	0.8891	0.0261	0.0198	0.0236	0.0214	0.0199
0.0	0.0	0.0	-274.4349	2494.7625	NaN	NaN	1.1236	0.8904	0.0257	0.0196	0.0235	0.021	0.0197
0.0	0.0	0.0	-608.4349	-553.2375	NaN	NaN	0.4762	0.89	0.0256	0.0198	0.0235	0.0211	0.0199
0.0	0.0	0.0	-1024.4349	-1320.2375	NaN	NaN	0.5631	0.8901	0.0256	0.0199	0.0234	0.0211	0.0199
0.0	0.0	0.0	-637.4349	-1736.2375	NaN	NaN	0.7315	0.8892	0.026	0.0199	0.0236	0.0214	0.02
0.0	0.0	0.0	-348.4349	1767.7625	NaN	NaN	1.2455	0.8897	0.0263	0.0195	0.0237	0.0213	0.0197
0.0	0.0	0.0	-2119.4349	3918.7625	NaN	NaN	1.3	0.8897	0.0264	0.0193	0.0237	0.0212	0.0196
0.0	0.0	0.0	-580.4349	536.7625	NaN	NaN	-0.3	0.8896	0.0265	0.0194	0.0237	0.0212	0.0196
0.0	0.0	0.0	-810.4349	2627.7625	NaN	NaN	1.3	0.8896	0.0266	0.0194	0.0236	0.0212	0.0196
0.0	0.0	0.0	-1494.4349	819.7625	NaN	NaN	-0.3	0.8896	0.0265	0.0195	0.0236	0.0212	0.0197
0.0	0.0	0.0	-752.4349	847.7625	NaN	NaN	1.3	0.8892	0.0265	0.0196	0.0236	0.0213	0.0198
0.0	0.0	0.0	-863.4349	689.7625	NaN	NaN	-0.3	0.8892	0.0266	0.0196	0.0236	0.0213	0.0197
0.0	0.0	0.0	-99.4349	-1121.2375	NaN	NaN	0.9185	0.8893	0.0266	0.0196	0.0236	0.0212	0.0197
0.0	0.0	0.0	-339.4349	975.7625	NaN	NaN	1.3	0.8892	0.0265	0.0197	0.0236	0.0213	0.0197
0.0	0.0	0.0	455.5651	-214.2375	NaN	NaN	-0.3	0.8894	0.0266	0.0196	0.0235	0.0212	0.0197
0.0	0.0	0.0	-1657.4349	-1035.2375	NaN	NaN	0.3845	0.8887	0.0268	0.0197	0.0236	0.0213	0.0199
0.0	0.0	0.0	-333.4349	3703.7625	NaN	NaN	1.0989	0.8892	0.0269	0.0196	0.0235	0.021	0.0197
0.0	0.0	0.0	-1024.4349	959.7625	NaN	NaN	-0.3	0.8892	0.027	0.0196	0.0235	0.0209	0.0198
0.0	0.0	0.0	145.5651	3.7625	NaN	NaN	0.0252	0.8896	0.0268	0.0195	0.0235	0.0208	0.0197
0.0	0.0	0.0	-698.4349	3154.7625	NaN	NaN	1.2843	0.8902	0.0268	0.0195	0.0233	0.0207	0.0195
0.0	0.0	0.0	-798.4349	261.7625	NaN	NaN	-0.3	0.8901	0.0268	0.0195	0.0232	0.0208	0.0196
0.0	0.0	0.0	-1319.4349	2317.7625	NaN	NaN	1.3	0.8901	0.0269	0.0193	0.0233	0.0208	0.0197
0.0	0.0	0.0	-1693.4349	2920.7625	NaN	NaN	1.3	0.8895	0.0273	0.0192	0.0235	0.0207	0.0197
0.0	0.0	0.0	-1887.4349	4012.7625	NaN	NaN	1.3	0.8899	0.0273	0.0191	0.0236	0.0205	0.0196
0.0	0.0	0.0	-1299.4349	336.7625	NaN	NaN	-0.3	0.8899	0.027	0.0192	0.0236	0.0207	0.0196
0.0	0.0	0.0	-863.4349	170.7625	NaN	NaN	-0.2465	0.89	0.0269	0.0193	0.0236	0.0207	0.0195
0.0	0.0	0.0	-683.4349	1546.7625	NaN	NaN	1.3	0.8906	0.0268	0.0192	0.0236	0.0205	0.0193
0.0	0.0	0.0	-762.4349	-1826.2375	NaN	NaN	0.7055	0.8901	0.027	0.0192	0.0237	0.0206	0.0194
0.0	0.0	0.0	-1086.4349	3279.7625	NaN	NaN	1.3	0.891	0.0271	0.0188	0.0237	0.0203	0.0191
0.0	0.0	0.0	761.5651	602.7625	NaN	NaN	0.4418	0.8908	0.0275	0.0187	0.0237	0.0202	0.0191
0.0	0.0	0.0	-1493.4349	1966.7625	NaN	NaN	1.3	0.8911	0.0276	0.0186	0.0236	0.02	0.019
0.0	0.0	0.0	-1095.4349	1079.7625	NaN	NaN	-0.3	0.8911	0.0277	0.0185	0.0237	0.0199	0.0191
0.0	0.0	0.0	-2068.4349	650.7625	NaN	NaN	-0.3	0.8906	0.0279	0.0185	0.0238	0.02	0.0192
0.0	0.0	0.0	-702.4349	4082.7625	NaN	NaN	1.2078	0.8905	0.0282	0.0183	0.024	0.0198	0.0192
0.0	0.0	0.0	-2613.4349	4020.7625	NaN	NaN	1.3	0.8909	0.0279	0.0184	0.0239	0.0197	0.0191
0.0	0.0	0.0	-78.4349	383.7625	NaN	NaN	1.2569	0.8902	0.0277	0.0188	0.0242	0.0199	0.0192
0.0	0.0	0.0	-904.4349	-222.2375	NaN	NaN	0.1973	0.891	0.0275	0.0187	0.024	0.0197	0.019
0.0	0.0	0.0	-2613.4349	-1056.2375	NaN	NaN	0.2878	0.8904	0.0275	0.0189	0.0242	0.0199	0.0191
0.0	0.0	0.0	941.5651	76.7625	NaN	NaN	0.0754	0.8912	0.0275	0.0186	0.0241	0.0197	0.0189
0.0	0.0	0.0	-134.4349	1766.7625	NaN	NaN	1.0824	0.8912	0.0278	0.0183	0.0242	0.0195	0.0189
0.0	0.0	0.0	-496.4349	1887.7625	NaN	NaN	1.3	0.8911	0.0281	0.0183	0.0243	0.0194	0.019
0.0	0.0	0.0	-1305.4349	5505.7625	NaN	NaN	1.3	0.8917	0.0277	0.0184	0.0241	0.0193	0.0188
0.0	0.0	0.0	-1393.4349	-2624.2375	NaN	NaN	0.6532	0.8907	0.0278	0.0186	0.0243	0.0197	0.019
0.0	0.0	0.0	-1803.4349	2188.7625	NaN	NaN	1.3	0.8909	0.0279	0.0185	0.0242	0.0195	0.0189
0.0	0.0	0.0	507.5651	2151.7625	NaN	NaN	0.8091	0.891	0.028	0.0184	0.0243	0.0194	0.0189
0.0	0.0	0.0	-651.4349	1500.7625	NaN	NaN	1.3	0.8911	0.0281	0.0183	0.0242	0.0193	0.0189
0.0	0.0	0.0	-700.4349	-397.2375	NaN	NaN	0.3619	0.8902	0.0283	0.0185	0.0244	0.0196	0.019
0.0	0.0	0.0	-574.4349	6536.7625	NaN	NaN	1.0963	0.8911	0.0284	0.0182	0.0243	0.0191	0.0189
0.0	0.0	0.0	-194.4349	-1188.2375	NaN	NaN	0.8594	0.8908	0.028	0.0186	0.0243	0.0194	0.019
0.0	0.0	0.0	-750.4349	-940.2375	NaN	NaN	0.5561	0.8908	0.0277	0.0187	0.0243	0.0195	0.0189
0.0	0.0	0.0	-1473.4349	3281.7625	NaN	NaN	1.3	0.8906	0.0279	0.0187	0.0244	0.0195	0.0189
0.0	0.0	0.0	448.5651	553.7625	NaN	NaN	0.5525	0.8911	0.0278	0.0188	0.0242	0.0193	0.0189
0.0	0.0	0.0	-1185.4349	3000.7625	NaN	NaN	1.3	0.891	0.0275	0.0189	0.0242	0.0195	0.0189
0.0	0.0	0.0	-2037.4349	-600.2375	NaN	NaN	0.2276	0.8899	0.0278	0.0191	0.0243	0.0199	0.0191
0.0	0.0	0.0	-1431.4349	2349.7625	NaN	NaN	1.3	0.8896	0.0282	0.019	0.0242	0.0199	0.0191
0.0	0.0	0.0	-1765.4349	4593.7625	NaN	NaN	1.3	0.8889	0.0286	0.0189	0.0244	0.0198	0.0194
0.0	0.0	0.0	-866.4349	2864.7625	NaN	NaN	1.3	0.8892	0.0286	0.0188	0.0243	0.0197	0.0193
0.0	0.0	0.0	-628.4349	2334.7625	NaN	NaN	1.3	0.8884	0.0287	0.019	0.0244	0.02	0.0195
0.0	0.0	0.0	-2008.4349	1713.7625	NaN	NaN	-0.3	0.8887	0.0284	0.0191	0.0244	0.02	0.0195
0.0	0.0	0.0	665.5651	1515.7625	NaN	NaN	0.6949	0.8897	0.0277	0.019	0.0244	0.0199	0.0193
0.0	0.0	0.0	-783.4349	-961.2375	NaN	NaN	0.551	0.8891	0.0273	0.0192	0.0246	0.0202	0.0195
0.0	0.0	0.0	-1370.4349	78.7625	NaN	NaN	-0.061	0.8901	0.0269	0.0191	0.0243	0.0202	0.0193
0.0	0.0	0.0	-2129.4349	-688.2375	NaN	NaN	0.2443	0.8897	0.0268	0.0194	0.0243	0.0204	0.0194
0.0	0.0	0.0	-915.4349	-2363.2375	NaN	NaN	0.7208	0.8894	0.0268	0.0195	0.0243	0.0204	0.0195
0.0	0.0	0.0	-2412.4349	829.7625	NaN	NaN	-0.3	0.8893	0.0269	0.0195	0.0243	0.0205	0.0196
0.0	0.0	0.0	-1111.4349	-1745.2375	NaN	NaN	0.6109	0.8877	0.0273	0.0198	0.0244	0.0209	0.0199
0.0	0.0	0.0	-2489.4349	2992.7625	NaN	NaN	1.3	0.8888	0.0274	0.0195	0.0243	0.0204	0.0196
0.0	0.0	0.0	101.5651	3878.7625	NaN	NaN	0.9745	0.8892	0.0274	0.0194	0.0243	0.0201	0.0196
0.0	0.0	0.0	-757.4349	1085.7625	NaN	NaN	1.3	0.8896	0.0269	0.0195	0.0243	0.0202	0.0195
0.0	0.0	0.0	267.5651	-738.2375	NaN	NaN	1.3	0.8894	0.0267	0.0196	0.0243	0.0204	0.0196
0.0	0.0	0.0	254.5651	-649.2375	NaN	NaN	1.3	0.8892	0.0267	0.0197	0.0242	0.0206	0.0197
0.0	0.0	0.0	-2019.4349	2119.7625	NaN	NaN	1.3	0.8897	0.0265	0.0196	0.0242	0.0205	0.0196
0.0	0.0	0.0	-2135.4349	-1370.2375	NaN	NaN	0.3909	0.8892	0.0266	0.0196	0.0242	0.0207	0.0197
0.0	0.0	0.0	359.5651	-753.2375	NaN	NaN	1.3	0.8888	0.0267	0.0197	0.0241	0.0209	0.0197
0.0	0.0	0.0	-1101.4349	1939.7625	NaN	NaN	1.3	0.8889	0.0268	0.0197	0.0241	0.0208	0.0197
0.0	0.0	0.0	-799.4349	-73.2375	NaN	NaN	0.0839	0.888	0.027	0.0198	0.0241	0.0211	0.0199
0.0	0.0	0.0	-537.4349	1627.7625	NaN	NaN	1.3	0.8889	0.027	0.0196	0.024	0.021	0.0197
0.0	0.0	0.0	37.5651	1553.7625	NaN	NaN	0.9764	0.8894	0.0268	0.0195	0.0239	0.0208	0.0196
0.0	0.0	0.0	-562.4349	-128.2375	NaN	NaN	0.1857	0.8893	0.0265	0.0196	0.0239	0.0209	0.0197
0.0	0.0	0.0	-692.4349	-90.2375	NaN	NaN	0.1153	0.8896	0.0262	0.0197	0.0239	0.0209	0.0198
0.0	0.0	0.0	-1710.4349	-1942.2375	NaN	NaN	0.5317	0.8889	0.0263	0.0199	0.0237	0.0211	0.02
0.0	0.0	0.0	-3166.4349	-210.2375	NaN	NaN	0.0623	0.8887	0.0264	0.0199	0.0237	0.0212	0.02
0.0	0.0	0.0	-2830.4349	2013.7625	NaN	NaN	-0.3	0.8894	0.0265	0.0196	0.0238	0.0209	0.0198
0.0	0.0	0.0	-1131.4349	285.7625	NaN	NaN	-0.3	0.8889	0.0268	0.0196	0.0239	0.0211	0.0198
0.0	0.0	0.0	-345.4349	844.7625	NaN	NaN	1.3	0.8894	0.0267	0.0195	0.0238	0.021	0.0196
0.0	0.0	0.0	-1798.4349	407.7625	NaN	NaN	-0.2932	0.8889	0.0269	0.0196	0.0238	0.0211	0.0196
0.0	0.0	0.0	-2546.4349	66.7625	NaN	NaN	-0.0269	0.8882	0.0272	0.0198	0.0238	0.0213	0.0197
0.0	0.0	0.0	-1333.4349	2328.7625	NaN	NaN	1.3	0.8895	0.0272	0.0193	0.0236	0.021	0.0194
0.0	0.0	0.0	-1411.4349	1052.7625	NaN	NaN	-0.3	0.8889	0.0277	0.0193	0.0238	0.021	0.0194
0.0	0.0	0.0	-1200.4349	4429.7625	NaN	NaN	1.3	0.8894	0.028	0.0191	0.0237	0.0207	0.0192
0.0	0.0	0.0	224.5651	1551.7625	NaN	NaN	0.8736	0.8896	0.0281	0.019	0.0236	0.0205	0.0192
0.0	0.0	0.0	1033.5651	-346.2375	NaN	NaN	-0.3	0.8897	0.0282	0.0189	0.0235	0.0205	0.0192
0.0	0.0	0.0	-1115.4349	3145.7625	NaN	NaN	1.3	0.8905	0.0282	0.0185	0.0234	0.0202	0.0192
0.0	0.0	0.0	-718.4349	2184.7625	NaN	NaN	1.3	0.8905	0.0283	0.0183	0.0235	0.0202	0.0191
0.0	0.0	0.0	-546.4349	3342.7625	NaN	NaN	1.1954	0.8907	0.0283	0.018	0.0238	0.0201	0.019
0.0	0.0	0.0	422.5651	4145.7625	NaN	NaN	0.9075	0.8904	0.0286	0.0181	0.024	0.02	0.0189
0.0	0.0	0.0	-3408.4349	1993.7625	NaN	NaN	-0.3	0.8908	0.0285	0.0182	0.0237	0.02	0.0187
0.0	0.0	0.0	-2613.4349	-296.2375	NaN	NaN	0.1018	0.8913	0.0282	0.0182	0.0236	0.02	0.0187
0.0	0.0	0.0	-345.4349	1939.7625	NaN	NaN	1.2167	0.8928	0.0279	0.0177	0.0237	0.0196	0.0183
0.0	0.0	0.0	-705.4349	3521.7625	NaN	NaN	1.2505	0.8921	0.0282	0.0175	0.0247	0.0194	0.0181
0.0	0.0	0.0	-1926.4349	4383.7625	NaN	NaN	1.3	0.8912	0.0286	0.0174	0.0253	0.0194	0.0181
0.0	0.0	0.0	-1749.4349	2506.7625	NaN	NaN	1.3	0.8922	0.0284	0.0174	0.0248	0.0194	0.0179
0.0	0.0	0.0	-1313.4349	1874.7625	NaN	NaN	1.3	0.8918	0.0286	0.0174	0.0249	0.0195	0.0179
0.0	0.0	0.0	-572.4349	-312.2375	NaN	NaN	0.3529	0.8927	0.0284	0.0173	0.0246	0.0194	0.0177
0.0	0.0	0.0	439.5651	2344.7625	NaN	NaN	0.8421	0.8915	0.0288	0.0172	0.0254	0.0195	0.0176
0.0	0.0	0.0	806.5651	1287.7625	NaN	NaN	0.6149	0.8896	0.0297	0.0172	0.0259	0.0198	0.0177
0.0	0.0	0.0	-876.4349	1510.7625	NaN	NaN	1.3	0.8893	0.03	0.0173	0.0259	0.0198	0.0177
0.0	0.0	0.0	-1105.4349	2102.7625	NaN	NaN	1.3	0.8892	0.0301	0.0173	0.026	0.0197	0.0178
0.0	0.0	0.0	-252.4349	3601.7625	NaN	NaN	1.0754	0.8876	0.0306	0.0173	0.0267	0.0198	0.018
0.0	0.0	0.0	-352.4349	1786.7625	NaN	NaN	1.2457	0.8873	0.0306	0.0173	0.0269	0.0199	0.0181
0.0	0.0	0.0	-1208.4349	3397.7625	NaN	NaN	1.3	0.8848	0.0317	0.0176	0.0276	0.0201	0.0183
0.0	0.0	0.0	-1809.4349	2014.7625	NaN	NaN	1.3	0.886	0.0312	0.0178	0.0266	0.0201	0.0183
0.0	0.0	0.0	-215.4349	-657.2375	NaN	NaN	0.7531	0.8886	0.0301	0.0179	0.0253	0.0199	0.0182
0.0	0.0	0.0	-440.4349	-71.2375	NaN	NaN	0.1392	0.8891	0.0296	0.0181	0.0248	0.0201	0.0183
0.0	0.0	0.0	-2319.4349	473.7625	NaN	NaN	-0.2567	0.8898	0.0292	0.0181	0.0249	0.0199	0.0182
0.0	0.0	0.0	-1313.4349	2735.7625	NaN	NaN	1.3	0.8881	0.0298	0.0181	0.0259	0.02	0.0181
0.0	0.0	0.0	-744.4349	612.7625	NaN	NaN	-0.3	0.8883	0.0298	0.0181	0.026	0.0199	0.018
0.0	0.0	0.0	519.5651	756.7625	NaN	NaN	0.5929	0.8887	0.0296	0.0181	0.0257	0.0199	0.018
0.0	0.0	0.0	66.5651	-637.2375	NaN	NaN	1.1166	0.8891	0.0294	0.0182	0.0251	0.0201	0.0182
0.0	0.0	0.0	-3.4349	1816.7625	NaN	NaN	1.0019	0.8876	0.03	0.0183	0.0259	0.0201	0.0182
0.0	0.0	0.0	-1108.4349	2550.7625	NaN	NaN	1.3	0.8881	0.0299	0.0182	0.0254	0.02	0.0182
0.0	0.0	0.0	-1170.4349	1676.7625	NaN	NaN	1.3	0.8882	0.0299	0.0183	0.0251	0.0201	0.0184
0.0	0.0	0.0	-683.4349	769.7625	NaN	NaN	1.3	0.8885	0.0299	0.0182	0.0249	0.0201	0.0184
0.0	0.0	0.0	-1751.4349	929.7625	NaN	NaN	-0.3	0.8889	0.0297	0.0183	0.0246	0.02	0.0185
0.0	0.0	0.0	-1281.4349	2295.7625	NaN	NaN	1.3	0.8893	0.0292	0.0185	0.0243	0.0201	0.0186
0.0	0.0	0.0	-1411.4349	-704.2375	NaN	NaN	0.3329	0.8886	0.029	0.0188	0.0243	0.0203	0.019
0.0	0.0	0.0	-1270.4349	-722.2375	NaN	NaN	0.3624	0.8886	0.0288	0.019	0.0242	0.0204	0.019
0.0	0.0	0.0	-1047.4349	3382.7625	NaN	NaN	1.3	0.8894	0.0288	0.0188	0.0241	0.0201	0.0188
0.0	0.0	0.0	-1641.4349	-1543.2375	NaN	NaN	0.4846	0.889	0.0289	0.0189	0.0241	0.0202	0.0189
0.0	0.0	0.0	652.5651	1751.7625	NaN	NaN	0.7286	0.8891	0.0292	0.0187	0.0242	0.02	0.0187
0.0	0.0	0.0	-1201.4349	2222.7625	NaN	NaN	1.3	0.8891	0.0295	0.0185	0.0242	0.0199	0.0187
0.0	0.0	0.0	-1030.4349	2827.7625	NaN	NaN	1.3	0.8889	0.0297	0.0185	0.0242	0.02	0.0189
0.0	0.0	0.0	-1697.4349	1325.7625	NaN	NaN	-0.3	0.8888	0.0295	0.0186	0.024	0.0201	0.019
0.0	0.0	0.0	-1516.4349	2991.7625	NaN	NaN	1.3	0.8888	0.0295	0.0187	0.024	0.0201	0.019
0.0	0.0	0.0	-202.4349	1293.7625	NaN	NaN	1.1855	0.8886	0.0292	0.0189	0.0239	0.0203	0.0191
0.0	0.0	0.0	-1778.4349	-771.2375	NaN	NaN	0.3025	0.8887	0.0288	0.019	0.0239	0.0204	0.0192
0.0	0.0	0.0	-1324.4349	777.7625	NaN	NaN	-0.3	0.8884	0.0288	0.0191	0.0239	0.0206	0.0192
0.0	0.0	0.0	-844.4349	190.7625	NaN	NaN	-0.2918	0.8884	0.0289	0.019	0.0238	0.0206	0.0192
0.0	0.0	0.0	-1131.4349	2566.7625	NaN	NaN	1.3	0.8887	0.0291	0.0189	0.024	0.0203	0.019
0.0	0.0	0.0	-83.4349	549.7625	NaN	NaN	1.1789	0.889	0.029	0.0188	0.024	0.0201	0.019
0.0	0.0	0.0	74.5651	2311.7625	NaN	NaN	0.9688	0.8894	0.0289	0.0189	0.024	0.0198	0.019
0.0	0.0	0.0	-1345.4349	-39.2375	NaN	NaN	0.0283	0.8899	0.0285	0.019	0.0238	0.0199	0.019
0.0	0.0	0.0	-872.4349	-638.2375	NaN	NaN	0.4225	0.89	0.0279	0.0192	0.0236	0.0202	0.0191
0.0	0.0	0.0	-2513.4349	933.7625	NaN	NaN	-0.3	0.8895	0.0277	0.0194	0.0237	0.0204	0.0193
0.0	0.0	0.0	-1667.4349	-1449.2375	NaN	NaN	0.465	0.89	0.0276	0.0193	0.0236	0.0203	0.0192
0.0	0.0	0.0	-433.4349	-1302.2375	NaN	NaN	0.7503	0.8907	0.0275	0.019	0.0236	0.02	0.0191
0.0	0.0	0.0	-496.4349	1839.7625	NaN	NaN	1.3	0.8906	0.0278	0.0189	0.0238	0.0199	0.019
0.0	0.0	0.0	-2154.4349	635.7625	NaN	NaN	-0.3	0.8905	0.028	0.0186	0.0239	0.0199	0.0191
0.0	0.0	0.0	-1588.4349	4303.7625	NaN	NaN	1.3	0.8894	0.0287	0.0183	0.0246	0.0199	0.0192
0.0	0.0	0.0	-1671.4349	3513.7625	NaN	NaN	1.3	0.8904	0.0285	0.0182	0.0241	0.0197	0.0191
0.0	0.0	0.0	323.5651	1247.7625	NaN	NaN	0.7941	0.8912	0.028	0.0182	0.0239	0.0196	0.0191
0.0	0.0	0.0	-1138.4349	1352.7625	NaN	NaN	1.3	0.8911	0.0281	0.0182	0.0239	0.0196	0.0191
0.0	0.0	0.0	-735.4349	3966.7625	NaN	NaN	1.2276	0.8904	0.0283	0.0183	0.0242	0.0196	0.0192
0.0	0.0	0.0	-97.4349	1290.7625	NaN	NaN	1.0816	0.8913	0.0277	0.0186	0.0236	0.0197	0.0191
0.0	0.0	0.0	-317.4349	-1450.2375	NaN	NaN	0.8204	0.891	0.0275	0.0188	0.0235	0.02	0.0191
0.0	0.0	0.0	-2652.4349	-424.2375	NaN	NaN	0.1379	0.8914	0.0274	0.0186	0.0234	0.02	0.0191
0.0	0.0	0.0	-242.4349	1833.7625	NaN	NaN	1.1523	0.891	0.0281	0.0181	0.0239	0.0198	0.0191
0.0	0.0	0.0	-1482.4349	1396.7625	NaN	NaN	-0.3	0.8906	0.0285	0.0177	0.0244	0.0198	0.019
0.0	0.0	0.0	-656.4349	668.7625	NaN	NaN	1.3	0.8898	0.029	0.0176	0.0249	0.0199	0.0189
0.0	0.0	0.0	-896.4349	1249.7625	NaN	NaN	1.3	0.8907	0.0289	0.0174	0.0248	0.0196	0.0187
0.0	0.0	0.0	-619.4349	1471.7625	NaN	NaN	1.3	0.89	0.0295	0.017	0.0257	0.0194	0.0185
0.0	0.0	0.0	416.5651	2503.7625	NaN	NaN	0.8574	0.8874	0.0309	0.0168	0.0267	0.0195	0.0187
0.0	0.0	0.0	-1214.4349	2441.7625	NaN	NaN	1.3	0.8891	0.0301	0.0168	0.0259	0.0195	0.0185
0.0	0.0	0.0	118.5651	2137.7625	NaN	NaN	0.9475	0.8868	0.0311	0.0169	0.0264	0.0199	0.0188
0.0	0.0	0.0	-425.4349	518.7625	NaN	NaN	1.3	0.8891	0.0302	0.017	0.0254	0.0198	0.0185
0.0	0.0	0.0	-2381.4349	2652.7625	NaN	NaN	1.3	0.8889	0.0304	0.017	0.0256	0.0197	0.0183
0.0	0.0	0.0	-904.4349	-177.2375	NaN	NaN	0.1639	0.8906	0.0299	0.0168	0.0253	0.0194	0.018
0.0	0.0	0.0	-462.4349	1551.7625	NaN	NaN	1.3	0.8889	0.0307	0.0166	0.027	0.0191	0.0177
0.0	0.0	0.0	-1360.4349	3091.7625	NaN	NaN	1.3	0.8853	0.0328	0.0167	0.0284	0.0192	0.0176
0.0	0.0	0.0	-1103.4349	975.7625	NaN	NaN	-0.3	0.8878	0.0318	0.0166	0.0276	0.0189	0.0173
0.0	0.0	0.0	271.5651	847.7625	NaN	NaN	0.7574	0.8884	0.0316	0.0165	0.0276	0.0187	0.0171
0.0	0.0	0.0	-2245.4349	3415.7625	NaN	NaN	1.3	0.8879	0.032	0.0165	0.0279	0.0186	0.0171
0.0	0.0	0.0	-2610.4349	3188.7625	NaN	NaN	1.3	0.8886	0.0317	0.0164	0.0275	0.0187	0.0171
0.0	0.0	0.0	-893.4349	2641.7625	NaN	NaN	1.3	0.8865	0.0325	0.0165	0.0283	0.0189	0.0173
0.0	0.0	0.0	-532.4349	1910.7625	NaN	NaN	1.3	0.8846	0.033	0.0171	0.0282	0.0195	0.0177
0.0	0.0	0.0	-2817.4349	451.7625	NaN	NaN	-0.191	0.8906	0.0308	0.0167	0.0263	0.0186	0.017
0.0	0.0	0.0	384.5651	1276.7625	NaN	NaN	0.7685	0.8852	0.0332	0.0168	0.0287	0.0188	0.0173
0.0	0.0	0.0	-524.4349	3030.7625	NaN	NaN	1.2092	0.887	0.0329	0.0165	0.0288	0.0181	0.0168
0.0	0.0	0.0	-486.4349	6046.7625	NaN	NaN	1.0875	0.8802	0.0362	0.0168	0.0312	0.0183	0.0173
0.0	0.0	0.0	-90.4349	3299.7625	NaN	NaN	1.0282	0.8822	0.0348	0.0171	0.0298	0.0186	0.0174
0.0	0.0	0.0	-384.4349	1800.7625	NaN	NaN	1.2714	0.8841	0.0338	0.0172	0.0288	0.0187	0.0174
0.0	0.0	0.0	-1438.4349	2035.7625	NaN	NaN	1.3	0.8831	0.0339	0.0176	0.0284	0.0191	0.0179
0.0	0.0	0.0	-1849.4349	-1405.2375	NaN	NaN	0.4318	0.8902	0.0309	0.0173	0.0255	0.0186	0.0174
0.0	0.0	0.0	-643.4349	2492.7625	NaN	NaN	1.3	0.8869	0.0321	0.0175	0.0271	0.0189	0.0175
0.0	0.0	0.0	-1419.4349	1660.7625	NaN	NaN	1.3	0.886	0.0326	0.0176	0.0273	0.019	0.0176
0.0	0.0	0.0	-587.4349	-24.2375	NaN	NaN	0.0396	0.8879	0.0318	0.0174	0.0268	0.0187	0.0174
0.0	0.0	0.0	-1459.4349	1150.7625	NaN	NaN	-0.3	0.8862	0.0326	0.0173	0.0276	0.0187	0.0175
0.0	0.0	0.0	-14.4349	-1607.2375	NaN	NaN	0.9911	0.8859	0.0328	0.0172	0.0279	0.0187	0.0175
0.0	0.0	0.0	-544.4349	2461.7625	NaN	NaN	1.284	0.8857	0.033	0.0171	0.028	0.0188	0.0174
0.0	0.0	0.0	-502.4349	2566.7625	NaN	NaN	1.2434	0.8844	0.0331	0.0175	0.0277	0.0195	0.0178
0.0	0.0	0.0	-251.4349	-1096.2375	NaN	NaN	0.8134	0.8885	0.0311	0.0176	0.0255	0.0195	0.0178
0.0	0.0	0.0	-1789.4349	552.7625	NaN	NaN	-0.3	0.8892	0.0308	0.0175	0.0256	0.0193	0.0175
0.0	0.0	0.0	894.5651	1280.7625	NaN	NaN	0.5888	0.8882	0.0313	0.0174	0.0263	0.0193	0.0175
0.0	0.0	0.0	-1292.4349	1084.7625	NaN	NaN	-0.3	0.8887	0.0312	0.0172	0.0263	0.0192	0.0174
0.0	0.0	0.0	-956.4349	2316.7625	NaN	NaN	1.3	0.8843	0.033	0.0175	0.0279	0.0197	0.0177
0.0	0.0	0.0	-2314.4349	2506.7625	NaN	NaN	1.3	0.8859	0.0322	0.0177	0.0267	0.0198	0.0179
0.0	0.0	0.0	-1106.4349	-789.2375	NaN	NaN	0.4163	0.8881	0.0309	0.0178	0.0254	0.0197	0.0181
0.0	0.0	0.0	-1541.4349	356.7625	NaN	NaN	-0.3	0.8892	0.0301	0.0178	0.025	0.0196	0.0182
0.0	0.0	0.0	-1288.4349	639.7625	NaN	NaN	-0.3	0.8886	0.0302	0.0179	0.0255	0.0196	0.0182
0.0	0.0	0.0	-1264.4349	3371.7625	NaN	NaN	1.3	0.8853	0.0317	0.0182	0.0263	0.02	0.0186
0.0	0.0	0.0	-2765.4349	-722.2375	NaN	NaN	0.2071	0.8886	0.03	0.0183	0.0242	0.0199	0.019
0.0	0.0	0.0	-844.4349	-553.2375	NaN	NaN	0.3958	0.8892	0.0299	0.0182	0.0242	0.0197	0.0188
0.0	0.0	0.0	-2687.4349	765.7625	NaN	NaN	-0.3	0.8895	0.03	0.0179	0.0247	0.0193	0.0186
0.0	0.0	0.0	-3060.4349	3640.7625	NaN	NaN	1.3	0.8888	0.0307	0.0173	0.0262	0.0189	0.0181
0.0	0.0	0.0	45.5651	4192.7625	NaN	NaN	0.9892	0.8833	0.0342	0.0168	0.0288	0.0189	0.0181
0.0	0.0	0.0	-178.4349	2381.7625	NaN	NaN	1.081	0.8792	0.0362	0.017	0.0299	0.0192	0.0184
0.0	0.0	0.0	-285.4349	1573.7625	NaN	NaN	1.2216	0.8802	0.0355	0.0173	0.0288	0.0196	0.0187
0.0	0.0	0.0	-571.4349	620.7625	NaN	NaN	1.3	0.8833	0.0335	0.0177	0.0269	0.0198	0.0189
0.0	0.0	0.0	-1942.4349	-720.2375	NaN	NaN	0.2705	0.8867	0.032	0.0173	0.026	0.0193	0.0186
0.0	0.0	0.0	482.5651	3917.7625	NaN	NaN	0.8903	0.8843	0.0339	0.0167	0.0283	0.0188	0.018
0.0	0.0	0.0	-676.4349	3681.7625	NaN	NaN	1.2251	0.8784	0.0366	0.0171	0.0302	0.0193	0.0184
0.0	0.0	0.0	-2678.4349	866.7625	NaN	NaN	-0.3	0.883	0.0339	0.0174	0.028	0.0194	0.0183
0.0	0.0	0.0	1192.5651	-1721.2375	NaN	NaN	1.3	0.8854	0.0327	0.0176	0.0269	0.0193	0.0181
0.0	0.0	0.0	-1198.4349	744.7625	NaN	NaN	-0.3	0.887	0.0323	0.0173	0.0271	0.0187	0.0176
0.0	0.0	0.0	734.5651	1704.7625	NaN	NaN	0.6989	0.8817	0.0348	0.0175	0.029	0.0191	0.0179
0.0	0.0	0.0	-2301.4349	6.7625	NaN	NaN	-0.0029	0.888	0.0317	0.0175	0.0265	0.0189	0.0175
0.0	0.0	0.0	-1748.4349	-763.2375	NaN	NaN	0.3039	0.887	0.0321	0.0175	0.0271	0.0189	0.0174
0.0	0.0	0.0	-498.4349	-16.2375	NaN	NaN	0.0315	0.8862	0.0329	0.0172	0.0281	0.0185	0.0172
0.0	0.0	0.0	-2625.4349	5194.7625	NaN	NaN	1.3	0.881	0.035	0.0176	0.0293	0.0192	0.0178
0.0	0.0	0.0	-2210.4349	-933.2375	NaN	NaN	0.2969	0.8878	0.0318	0.0174	0.0264	0.0189	0.0177
0.0	0.0	0.0	-2641.4349	1032.7625	NaN	NaN	-0.3	0.8862	0.0323	0.0173	0.0275	0.019	0.0178
0.0	0.0	0.0	-1987.4349	3757.7625	NaN	NaN	1.3	0.8846	0.0337	0.0169	0.0287	0.0185	0.0176
0.0	0.0	0.0	-2337.4349	5147.7625	NaN	NaN	1.3	0.8799	0.036	0.0172	0.0298	0.0189	0.0183
0.0	0.0	0.0	-594.4349	-1254.2375	NaN	NaN	0.6785	0.8858	0.0326	0.0173	0.027	0.019	0.0182
0.0	0.0	0.0	-748.4349	1895.7625	NaN	NaN	1.3	0.8838	0.0338	0.0173	0.0278	0.019	0.0183
0.0	0.0	0.0	-1985.4349	3386.7625	NaN	NaN	1.3	0.8836	0.034	0.0173	0.0278	0.0189	0.0184
0.0	0.0	0.0	-416.4349	1296.7625	NaN	NaN	1.3	0.8834	0.0341	0.0171	0.0279	0.0189	0.0186
0.0	0.0	0.0	-1727.4349	1681.7625	NaN	NaN	-0.3	0.8818	0.0344	0.0174	0.0279	0.0194	0.0191
0.0	0.0	0.0	-1309.4349	988.7625	NaN	NaN	-0.3	0.8852	0.033	0.0171	0.0267	0.0189	0.019
0.0	0.0	0.0	-1481.4349	1951.7625	NaN	NaN	1.3	0.8841	0.0336	0.017	0.027	0.019	0.0192
0.0	0.0	0.0	-2389.4349	1556.7625	NaN	NaN	-0.3	0.8858	0.0333	0.0165	0.0271	0.0185	0.0188
0.0	0.0	0.0	-2350.4349	3433.7625	NaN	NaN	1.3	0.8797	0.0362	0.0168	0.0289	0.0189	0.0194
0.0	0.0	0.0	318.5651	234.7625	NaN	NaN	0.4243	0.8866	0.033	0.0164	0.0268	0.0185	0.0186
0.0	0.0	0.0	461.5651	2339.7625	NaN	NaN	0.8352	0.8808	0.0355	0.0168	0.0283	0.0193	0.0193
0.0	0.0	0.0	-2784.4349	692.7625	NaN	NaN	-0.3	0.8872	0.0324	0.0167	0.0263	0.0189	0.0185
0.0	0.0	0.0	-239.4349	3211.7625	NaN	NaN	1.0806	0.8819	0.0348	0.0169	0.0278	0.0195	0.019
0.0	0.0	0.0	-576.4349	616.7625	NaN	NaN	1.3	0.886	0.0324	0.0171	0.0262	0.0195	0.0188
0.0	0.0	0.0	-721.4349	216.7625	NaN	NaN	-0.3	0.8844	0.0328	0.0171	0.0268	0.0199	0.019
0.0	0.0	0.0	-313.4349	108.7625	NaN	NaN	-0.3	0.8879	0.0316	0.0166	0.0264	0.0193	0.0182
0.0	0.0	0.0	-322.4349	3258.7625	NaN	NaN	1.1098	0.8795	0.0353	0.017	0.0291	0.0202	0.019
0.0	0.0	0.0	-2904.4349	1492.7625	NaN	NaN	-0.3	0.8856	0.0314	0.0175	0.026	0.0205	0.019
0.0	0.0	0.0	-2384.4349	5.7625	NaN	NaN	-0.0024	0.8866	0.0307	0.0178	0.0253	0.0205	0.0191
0.0	0.0	0.0	-3442.4349	-94.2375	NaN	NaN	0.0266	0.8914	0.0289	0.0173	0.0248	0.0193	0.0183
0.0	0.0	0.0	-721.4349	2889.7625	NaN	NaN	1.3	0.8854	0.0317	0.0171	0.028	0.0195	0.0182
0.0	0.0	0.0	-1681.4349	82.7625	NaN	NaN	-0.0518	0.8881	0.0309	0.0165	0.028	0.0187	0.0177
0.0	0.0	0.0	-1348.4349	776.7625	NaN	NaN	-0.3	0.8818	0.0337	0.0166	0.0305	0.0192	0.0181
0.0	0.0	0.0	-1355.4349	2021.7625	NaN	NaN	1.3	0.8845	0.0321	0.017	0.0287	0.0194	0.0183
0.0	0.0	0.0	-1800.4349	480.7625	NaN	NaN	-0.3	0.8866	0.031	0.0172	0.0272	0.0195	0.0185
0.0	0.0	0.0	-1316.4349	-2059.2375	NaN	NaN	0.61	0.8921	0.0286	0.017	0.0255	0.0186	0.0181
0.0	0.0	0.0	418.5651	2360.7625	NaN	NaN	0.8494	0.8882	0.0305	0.0169	0.0278	0.0187	0.018
0.0	0.0	0.0	-414.4349	341.7625	NaN	NaN	-0.3	0.8846	0.0322	0.017	0.0286	0.0191	0.0185
0.0	0.0	0.0	-1821.4349	-59.2375	NaN	NaN	0.0315	0.8872	0.0311	0.0168	0.0281	0.0187	0.0181
0.0	0.0	0.0	399.5651	2897.7625	NaN	NaN	0.8788	0.8828	0.0336	0.0168	0.0299	0.0187	0.0182
0.0	0.0	0.0	-532.4349	3413.7625	NaN	NaN	1.1848	0.8822	0.034	0.0168	0.0297	0.0188	0.0185
0.0	0.0	0.0	-376.4349	1267.7625	NaN	NaN	1.3	0.8839	0.0332	0.0166	0.0293	0.0186	0.0184
0.0	0.0	0.0	-1104.4349	4441.7625	NaN	NaN	1.3	0.8828	0.0343	0.0162	0.0311	0.018	0.0176
0.0	0.0	0.0	-896.4349	5730.7625	NaN	NaN	1.1854	0.8728	0.039	0.0168	0.034	0.0187	0.0187
0.0	0.0	0.0	71.5651	824.7625	NaN	NaN	0.9202	0.8781	0.0352	0.0178	0.0305	0.0196	0.0189
0.0	0.0	0.0	-687.4349	-445.2375	NaN	NaN	0.3931	0.8834	0.0326	0.0181	0.0277	0.0194	0.0188
0.0	0.0	0.0	-1373.4349	-861.2375	NaN	NaN	0.3854	0.8883	0.0306	0.0177	0.0267	0.0186	0.0181
0.0	0.0	0.0	-1297.4349	2688.7625	NaN	NaN	1.3	0.8826	0.0332	0.0176	0.0295	0.019	0.0181
0.0	0.0	0.0	-1108.4349	1332.7625	NaN	NaN	1.3	0.8829	0.0332	0.0173	0.0298	0.0188	0.018
0.0	0.0	0.0	-1704.4349	2448.7625	NaN	NaN	1.3	0.8796	0.0345	0.0176	0.0308	0.0193	0.0183
0.0	0.0	0.0	-2342.4349	-110.2375	NaN	NaN	0.0449	0.8847	0.0322	0.0175	0.0285	0.019	0.0181
0.0	0.0	0.0	-1832.4349	518.7625	NaN	NaN	-0.3	0.8864	0.0316	0.0173	0.0282	0.0186	0.0179
0.0	0.0	0.0	-2196.4349	2488.7625	NaN	NaN	1.3	0.8863	0.0317	0.0171	0.0287	0.0185	0.0177
0.0	0.0	0.0	-1087.4349	2658.7625	NaN	NaN	1.3	0.883	0.0331	0.0172	0.0298	0.0188	0.0181
0.0	0.0	0.0	-2102.4349	2287.7625	NaN	NaN	1.3	0.8856	0.0319	0.0172	0.029	0.0186	0.0177
0.0	0.0	0.0	-1136.4349	906.7625	NaN	NaN	-0.3	0.8823	0.0335	0.0173	0.0298	0.019	0.0181
0.0	0.0	0.0	-131.4349	-1127.2375	NaN	NaN	0.8956	0.8862	0.0315	0.0175	0.0277	0.019	0.0181
0.0	0.0	0.0	-2007.4349	1345.7625	NaN	NaN	-0.3	0.8884	0.0306	0.0173	0.0272	0.0187	0.0178
0.0	0.0	0.0	-124.4349	1223.7625	NaN	NaN	1.1132	0.8833	0.0329	0.0176	0.0286	0.0192	0.0183
0.0	0.0	0.0	-2307.4349	847.7625	NaN	NaN	-0.3	0.8869	0.0313	0.0176	0.0274	0.0188	0.0179
0.0	0.0	0.0	-879.4349	1872.7625	NaN	NaN	1.3	0.8837	0.0328	0.018	0.0283	0.0191	0.0182
0.0	0.0	0.0	-301.4349	-2217.2375	NaN	NaN	0.8803	0.8871	0.031	0.0182	0.0265	0.019	0.0183
0.0	0.0	0.0	-554.4349	-270.2375	NaN	NaN	0.3277	0.8877	0.0309	0.018	0.0266	0.0188	0.018
0.0	0.0	0.0	191.5651	1682.7625	NaN	NaN	0.8978	0.8832	0.033	0.0182	0.0279	0.0192	0.0185
0.0	0.0	0.0	-1155.4349	384.7625	NaN	NaN	-0.3	0.8843	0.0324	0.0182	0.0271	0.0192	0.0187
0.0	0.0	0.0	-1224.4349	-621.2375	NaN	NaN	0.3366	0.8833	0.0328	0.0183	0.0271	0.0195	0.019
0.0	0.0	0.0	-1307.4349	1147.7625	NaN	NaN	-0.3	0.8846	0.0322	0.0182	0.0265	0.0194	0.0191
0.0	0.0	0.0	-385.4349	1783.7625	NaN	NaN	1.2756	0.8822	0.0336	0.0181	0.0274	0.0195	0.0191
0.0	0.0	0.0	-1976.4349	2834.7625	NaN	NaN	1.3	0.8781	0.0357	0.0183	0.0284	0.0198	0.0196
0.0	0.0	0.0	-1314.4349	2006.7625	NaN	NaN	1.3	0.878	0.0349	0.019	0.0275	0.0204	0.0202
0.0	0.0	0.0	-1082.4349	21.7625	NaN	NaN	-0.0205	0.8814	0.0331	0.0191	0.026	0.0203	0.02
0.0	0.0	0.0	-1833.4349	2056.7625	NaN	NaN	1.3	0.8802	0.0337	0.0194	0.0262	0.0204	0.0201
0.0	0.0	0.0	-2915.4349	768.7625	NaN	NaN	-0.3	0.8826	0.0324	0.0195	0.0255	0.0202	0.0199
0.0	0.0	0.0	-1548.4349	4718.7625	NaN	NaN	1.3	0.8816	0.0329	0.0196	0.0257	0.0203	0.0199
0.0	0.0	0.0	-444.4349	-1285.2375	NaN	NaN	0.7431	0.8824	0.032	0.0198	0.0252	0.0205	0.0201
0.0	0.0	0.0	-1421.4349	1019.7625	NaN	NaN	-0.3	0.8839	0.0315	0.0194	0.025	0.0205	0.0198
0.0	0.0	0.0	169.5651	3443.7625	NaN	NaN	0.9531	0.8804	0.0333	0.0193	0.0259	0.0207	0.0203
0.0	0.0	0.0	-1173.4349	155.7625	NaN	NaN	-0.1531	0.8818	0.0325	0.0192	0.0254	0.0207	0.0204
0.0	0.0	0.0	-304.4349	1616.7625	NaN	NaN	1.232	0.8809	0.0327	0.0193	0.0255	0.0209	0.0207
0.0	0.0	0.0	-1903.4349	2570.7625	NaN	NaN	1.3	0.8811	0.0322	0.0198	0.0251	0.0212	0.0207
0.0	0.0	0.0	-2000.4349	24.7625	NaN	NaN	-0.0125	0.8819	0.0316	0.0199	0.0247	0.0213	0.0206
0.0	0.0	0.0	-1339.4349	1205.7625	NaN	NaN	-0.3	0.8816	0.0315	0.0199	0.0249	0.0214	0.0207
0.0	0.0	0.0	-1567.4349	920.7625	NaN	NaN	-0.3	0.8817	0.0314	0.0199	0.025	0.0215	0.0206
0.0	0.0	0.0	902.5651	-123.2375	NaN	NaN	-0.1581	0.8813	0.0316	0.0198	0.0251	0.0214	0.0207
0.0	0.0	0.0	-2470.4349	1616.7625	NaN	NaN	-0.3	0.8812	0.0315	0.02	0.0252	0.0214	0.0208
0.0	0.0	0.0	-277.4349	285.7625	NaN	NaN	1.3	0.8822	0.0309	0.0203	0.0249	0.0212	0.0206
0.0	0.0	0.0	-1297.4349	-236.2375	NaN	NaN	0.154	0.8832	0.03	0.0206	0.0246	0.0212	0.0206
0.0	0.0	0.0	-3176.4349	-1687.2375	NaN	NaN	0.3469	0.8825	0.0298	0.0207	0.0248	0.0215	0.0207
0.0	0.0	0.0	-698.4349	1654.7625	NaN	NaN	1.3	0.8831	0.0302	0.0201	0.0249	0.0214	0.0202
0.0	0.0	0.0	-1954.4349	2529.7625	NaN	NaN	1.3	0.8822	0.0308	0.02	0.0253	0.0213	0.0203
0.0	0.0	0.0	-98.4349	1923.7625	NaN	NaN	1.0539	0.8828	0.0303	0.0202	0.0252	0.0213	0.0202
0.0	0.0	0.0	-1623.4349	508.7625	NaN	NaN	-0.3	0.8835	0.0296	0.0204	0.0249	0.0214	0.0202
0.0	0.0	0.0	-1783.4349	480.7625	NaN	NaN	-0.3	0.8832	0.0299	0.0203	0.025	0.0216	0.02
0.0	0.0	0.0	-776.4349	965.7625	NaN	NaN	1.3	0.8841	0.0296	0.0199	0.0249	0.0214	0.02
0.0	0.0	0.0	-1026.4349	3721.7625	NaN	NaN	1.3	0.8839	0.0304	0.0194	0.0253	0.0213	0.0198
0.0	0.0	0.0	728.5651	2016.7625	NaN	NaN	0.7346	0.8829	0.0307	0.0196	0.0255	0.0213	0.0199
0.0	0.0	0.0	-856.4349	4228.7625	NaN	NaN	1.254	0.8831	0.0304	0.0199	0.0253	0.0214	0.0199
0.0	0.0	0.0	-2698.4349	2979.7625	NaN	NaN	1.3	0.8831	0.0299	0.0204	0.0251	0.0215	0.0201
0.0	0.0	0.0	-1269.4349	-365.2375	NaN	NaN	0.2234	0.8834	0.0295	0.0205	0.0249	0.0215	0.0202
0.0	0.0	0.0	-1895.4349	1377.7625	NaN	NaN	-0.3	0.8832	0.0296	0.0204	0.025	0.0215	0.0202
0.0	0.0	0.0	-79.4349	3149.7625	NaN	NaN	1.0259	0.8829	0.0301	0.0202	0.0254	0.0213	0.02
0.0	0.0	0.0	-1102.4349	1384.7625	NaN	NaN	1.3	0.8823	0.0301	0.0204	0.0255	0.0214	0.0202
0.0	0.0	0.0	-2805.4349	3657.7625	NaN	NaN	1.3	0.8821	0.0303	0.0206	0.0256	0.0213	0.0201
0.0	0.0	0.0	-2089.4349	2197.7625	NaN	NaN	1.3	0.8825	0.0299	0.0207	0.0254	0.0212	0.0202
0.0	0.0	0.0	-1504.4349	1273.7625	NaN	NaN	-0.3	0.8823	0.0298	0.0209	0.0254	0.0213	0.0204
0.0	0.0	0.0	-1671.4349	3528.7625	NaN	NaN	1.3	0.8821	0.0301	0.0208	0.0255	0.0212	0.0203
0.0	0.0	0.0	-330.4349	1991.7625	NaN	NaN	1.1989	0.8816	0.0304	0.0208	0.0257	0.0211	0.0203
0.0	0.0	0.0	-651.4349	4654.7625	NaN	NaN	1.1627	0.8823	0.0301	0.0208	0.0256	0.0209	0.0202
0.0	0.0	0.0	-2254.4349	1283.7625	NaN	NaN	-0.3	0.8826	0.0297	0.021	0.0254	0.021	0.0204
0.0	0.0	0.0	-1144.4349	1686.7625	NaN	NaN	1.3	0.8822	0.0298	0.021	0.0255	0.0213	0.0203
0.0	0.0	0.0	-1379.4349	4543.7625	NaN	NaN	1.3	0.8819	0.0301	0.0209	0.0256	0.0213	0.0203
0.0	0.0	0.0	-782.4349	2382.7625	NaN	NaN	1.3	0.8825	0.0298	0.0208	0.0256	0.0211	0.0203
0.0	0.0	0.0	-2175.4349	2754.7625	NaN	NaN	1.3	0.8823	0.0297	0.0208	0.0257	0.0212	0.0203
0.0	0.0	0.0	-1133.4349	922.7625	NaN	NaN	-0.3	0.8826	0.0295	0.0208	0.0258	0.0211	0.0202
0.0	0.0	0.0	-1354.4349	3144.7625	NaN	NaN	1.3	0.8839	0.0289	0.0206	0.0257	0.0209	0.0199
0.0	0.0	0.0	-439.4349	-122.2375	NaN	NaN	0.2176	0.8841	0.0284	0.0207	0.0257	0.021	0.02
0.0	0.0	0.0	-2682.4349	365.7625	NaN	NaN	-0.1579	0.8843	0.0284	0.0206	0.0256	0.0212	0.0199
0.0	0.0	0.0	-354.4349	1313.7625	NaN	NaN	1.3	0.8844	0.0284	0.0205	0.0258	0.0212	0.0198
0.0	0.0	0.0	569.5651	2409.7625	NaN	NaN	0.8088	0.8858	0.0279	0.0203	0.0257	0.0208	0.0196
0.0	0.0	0.0	-1256.4349	-516.2375	NaN	NaN	0.2912	0.8865	0.0273	0.0203	0.0254	0.0208	0.0197
0.0	0.0	0.0	-1536.4349	-758.2375	NaN	NaN	0.3304	0.8871	0.0269	0.0203	0.0253	0.0208	0.0196
0.0	0.0	0.0	-926.4349	553.7625	NaN	NaN	-0.3	0.8872	0.0267	0.0203	0.0253	0.0208	0.0196
0.0	0.0	0.0	-1740.4349	1831.7625	NaN	NaN	1.3	0.8878	0.0264	0.0202	0.0254	0.0208	0.0195
0.0	0.0	0.0	-1830.4349	344.7625	NaN	NaN	-0.2321	0.8882	0.0261	0.0201	0.0254	0.0207	0.0194
0.0	0.0	0.0	-2040.4349	1143.7625	NaN	NaN	-0.3	0.8887	0.0258	0.0201	0.0254	0.0207	0.0193
0.0	0.0	0.0	-1010.4349	643.7625	NaN	NaN	-0.3	0.8889	0.0256	0.0201	0.0253	0.0208	0.0193
0.0	0.0	0.0	-1112.4349	187.7625	NaN	NaN	-0.2031	0.8892	0.0254	0.02	0.0252	0.0209	0.0193
0.0	0.0	0.0	-838.4349	-206.2375	NaN	NaN	0.1974	0.8882	0.0256	0.0201	0.0254	0.0213	0.0195
0.0	0.0	0.0	-270.4349	2417.7625	NaN	NaN	1.1259	0.8882	0.0257	0.02	0.0254	0.0212	0.0194
0.0	0.0	0.0	-1035.4349	-586.2375	NaN	NaN	0.3615	0.8876	0.0257	0.0201	0.0255	0.0214	0.0196
0.0	0.0	0.0	-1302.4349	1326.7625	NaN	NaN	1.3	0.8874	0.0257	0.02	0.0257	0.0215	0.0197
0.0	0.0	0.0	-718.4349	1366.7625	NaN	NaN	1.3	0.888	0.0255	0.0199	0.0256	0.0215	0.0196
0.0	0.0	0.0	-1458.4349	-135.2375	NaN	NaN	0.0849	0.8879	0.0253	0.0198	0.0255	0.0217	0.0197
0.0	0.0	0.0	-1193.4349	-558.2375	NaN	NaN	0.3187	0.8871	0.0256	0.0199	0.0256	0.022	0.0199
0.0	0.0	0.0	-62.4349	-1265.2375	NaN	NaN	0.953	0.8866	0.0259	0.0198	0.0257	0.0221	0.02
0.0	0.0	0.0	-695.4349	270.7625	NaN	NaN	-0.3	0.8866	0.0261	0.0197	0.0258	0.0219	0.02
0.0	0.0	0.0	-1708.4349	2436.7625	NaN	NaN	1.3	0.8871	0.0261	0.0196	0.0257	0.0216	0.02
0.0	0.0	0.0	-291.4349	-322.2375	NaN	NaN	0.5251	0.8876	0.026	0.0195	0.0256	0.0214	0.0199
0.0	0.0	0.0	-876.4349	133.7625	NaN	NaN	-0.1801	0.8881	0.026	0.0193	0.0255	0.0213	0.0198
0.0	0.0	0.0	-648.4349	-328.2375	NaN	NaN	0.3361	0.8881	0.0261	0.0192	0.0254	0.0214	0.0198
0.0	0.0	0.0	-1644.4349	-170.2375	NaN	NaN	0.0938	0.8872	0.0265	0.0193	0.0256	0.0215	0.0199
0.0	0.0	0.0	-2690.4349	1150.7625	NaN	NaN	-0.3	0.887	0.0269	0.0192	0.0256	0.0214	0.0199
0.0	0.0	0.0	-1823.4349	2942.7625	NaN	NaN	1.3	0.887	0.0271	0.0192	0.0256	0.0214	0.0198
0.0	0.0	0.0	-711.4349	1269.7625	NaN	NaN	1.3	0.8861	0.0274	0.0192	0.0258	0.0216	0.0199
0.0	0.0	0.0	-773.4349	-415.2375	NaN	NaN	0.3493	0.8854	0.0278	0.0192	0.026	0.0215	0.02
0.0	0.0	0.0	-1825.4349	4508.7625	NaN	NaN	1.3	0.8854	0.0279	0.0193	0.0267	0.021	0.0198
0.0	0.0	0.0	-1596.4349	3496.7625	NaN	NaN	1.3	0.8855	0.028	0.0191	0.0267	0.0209	0.0198
0.0	0.0	0.0	-481.4349	902.7625	NaN	NaN	1.3	0.8857	0.0277	0.0189	0.0265	0.0212	0.02
0.0	0.0	0.0	-2055.4349	224.7625	NaN	NaN	-0.1228	0.8861	0.0272	0.0189	0.0264	0.0215	0.0199
0.0	0.0	0.0	-1601.4349	-874.2375	NaN	NaN	0.3531	0.8855	0.0272	0.0191	0.0265	0.0217	0.02
0.0	0.0	0.0	-1056.4349	-1052.2375	NaN	NaN	0.499	0.8848	0.0274	0.0193	0.0268	0.0216	0.0202
0.0	0.0	0.0	28.5651	-332.2375	NaN	NaN	1.0941	0.8855	0.027	0.0196	0.0276	0.0205	0.0198
0.0	0.0	0.0	-538.4349	3217.7625	NaN	NaN	1.201	0.8869	0.0267	0.0194	0.0279	0.0196	0.0194
0.0	0.0	0.0	-1240.4349	-516.2375	NaN	NaN	0.2939	0.8879	0.0263	0.0194	0.0274	0.0196	0.0194
0.0	0.0	0.0	-1848.4349	592.7625	NaN	NaN	-0.3	0.8898	0.0256	0.0192	0.0278	0.0188	0.0189
0.0	0.0	0.0	-1550.4349	983.7625	NaN	NaN	-0.3	0.8887	0.0259	0.0191	0.0298	0.0179	0.0185
0.0	0.0	0.0	-132.4349	-163.2375	NaN	NaN	0.5521	0.8914	0.0254	0.0183	0.031	0.0166	0.0175
0.0	0.0	0.0	3666.5651	1654.7625	NaN	NaN	0.311	0.8782	0.0298	0.0191	0.0373	0.0172	0.0184
0.0	0.0	0.0	3622.5651	183.7625	NaN	NaN	0.0483	0.8867	0.0273	0.0181	0.034	0.0166	0.0173
0.0	0.0	0.0	2559.5651	3428.7625	NaN	NaN	0.5726	0.8791	0.0293	0.019	0.0371	0.0173	0.0182
0.0	0.0	0.0	3759.5651	3540.7625	NaN	NaN	0.485	0.88	0.0287	0.0188	0.0381	0.0167	0.0177
0.0	0.0	0.0	5062.5651	4232.7625	NaN	NaN	0.4554	0.8605	0.0335	0.0208	0.0486	0.0172	0.0193
0.0	0.0	0.0	5261.5651	2774.7625	NaN	NaN	0.3453	0.8614	0.0342	0.0201	0.0488	0.017	0.0184
0.0	0.0	0.0	4680.5651	-1790.2375	NaN	NaN	-0.3	0.8602	0.0345	0.0201	0.0482	0.0178	0.0192
0.0	0.0	0.0	-1828.4349	-95.2375	NaN	NaN	0.0495	0.8697	0.0308	0.0192	0.045	0.0172	0.0181
0.0	0.0	0.0	-1555.4349	2163.7625	NaN	NaN	1.3	0.8565	0.0348	0.0201	0.0513	0.018	0.0193
0.0	0.0	0.0	-2082.4349	2024.7625	NaN	NaN	-0.3	0.8753	0.0296	0.0182	0.0425	0.017	0.0172
0.0	0.0	0.0	-1259.4349	2159.7625	NaN	NaN	1.3	0.8615	0.0331	0.0201	0.0486	0.0179	0.0187
0.0	0.0	0.0	-1971.4349	-450.2375	NaN	NaN	0.1859	0.8772	0.0286	0.0183	0.0425	0.0166	0.0167
0.0	0.0	0.0	-2068.4349	3620.7625	NaN	NaN	1.3	0.8587	0.0326	0.0206	0.0529	0.0173	0.0179
0.0	0.0	0.0	-1309.4349	440.7625	NaN	NaN	-0.3	0.8687	0.0314	0.0188	0.0481	0.0167	0.0162
0.0	0.0	0.0	2187.5651	1438.7625	NaN	NaN	0.3968	0.8536	0.0337	0.021	0.0577	0.0165	0.0174
0.0	0.0	0.0	1775.5651	1674.7625	NaN	NaN	0.4854	0.8337	0.0405	0.0216	0.0699	0.0164	0.0178
0.0	0.0	0.0	2484.5651	1592.7625	NaN	NaN	0.3906	0.8328	0.0405	0.0212	0.0722	0.0159	0.0174
0.0	0.0	0.0	5092.5651	3919.7625	NaN	NaN	0.4349	0.8129	0.0451	0.0229	0.0839	0.0166	0.0186
0.0	0.0	0.0	1950.5651	85.7625	NaN	NaN	0.0421	0.8325	0.0417	0.0207	0.072	0.0165	0.0166
0.0	0.0	0.0	934.5651	1331.7625	NaN	NaN	0.5876	0.834	0.0414	0.0211	0.0695	0.017	0.017
0.0	0.0	0.0	3920.5651	-916.2375	NaN	NaN	-0.3	0.8349	0.0405	0.0207	0.0711	0.0164	0.0164
0.0	0.0	0.0	4222.5651	3330.7625	NaN	NaN	0.441	0.8074	0.0458	0.0227	0.0889	0.0169	0.0182
0.0	0.0	0.0	4480.5651	1966.7625	NaN	NaN	0.3051	0.809	0.0453	0.0216	0.0908	0.0162	0.0172
0.0	0.0	0.0	3982.5651	4436.7625	NaN	NaN	0.527	0.786	0.0479	0.0233	0.1071	0.0168	0.0189
0.0	0.0	0.0	2396.5651	3541.7625	NaN	NaN	0.5964	0.7891	0.0477	0.022	0.1073	0.016	0.0178
0.0	0.0	0.0	4432.5651	3689.7625	NaN	NaN	0.4543	0.7743	0.0494	0.0231	0.1176	0.0166	0.0192
0.0	0.0	0.0	3425.5651	5481.7625	NaN	NaN	0.6154	0.7867	0.0491	0.0218	0.1083	0.0162	0.0178
0.0	0.0	0.0	3144.5651	1031.7625	NaN	NaN	0.2471	0.7962	0.0486	0.0212	0.1007	0.0162	0.0171
0.0	0.0	0.0	4998.5651	826.7625	NaN	NaN	0.1419	0.8049	0.0473	0.0206	0.0948	0.016	0.0165
0.0	0.0	0.0	4274.5651	1200.7625	NaN	NaN	0.2193	0.8065	0.0478	0.0206	0.0927	0.0159	0.0165
0.0	0.0	0.0	7204.5651	262.7625	NaN	NaN	0.0352	0.8105	0.0491	0.0203	0.0874	0.0162	0.0164
0.0	0.0	0.0	1592.5651	794.7625	NaN	NaN	0.3329	0.8225	0.0473	0.0197	0.0787	0.0159	0.0158
0.0	0.0	0.0	1525.5651	2292.7625	NaN	NaN	0.6005	0.8134	0.0495	0.0208	0.0838	0.0158	0.0167
0.0	0.0	0.0	4140.5651	5267.7625	NaN	NaN	0.5599	0.8122	0.051	0.0207	0.0833	0.0158	0.0171
0.0	0.0	0.0	2139.5651	977.7625	NaN	NaN	0.3137	0.8222	0.0494	0.02	0.0768	0.0154	0.0162
0.0	0.0	0.0	3339.5651	4720.7625	NaN	NaN	0.5857	0.8175	0.0489	0.0211	0.0791	0.016	0.0172
0.0	0.0	0.0	4666.5651	1427.7625	NaN	NaN	0.2343	0.8357	0.0457	0.0205	0.0665	0.016	0.0156
0.0	0.0	0.0	1558.5651	2943.7625	NaN	NaN	0.6538	0.8427	0.0438	0.0215	0.0588	0.0173	0.0158
0.0	0.0	0.0	191.5651	-218.2375	NaN	NaN	1.3	0.8581	0.039	0.0213	0.0481	0.0183	0.0152
0.0	0.0	0.0	-1244.4349	2852.7625	NaN	NaN	1.3	0.8631	0.0362	0.0217	0.045	0.0184	0.0156
0.0	0.0	0.0	-384.4349	3865.7625	NaN	NaN	1.1104	0.8649	0.036	0.0227	0.042	0.0185	0.0159
0.0	0.0	0.0	-102.4349	-271.2375	NaN	NaN	0.7259	0.8796	0.0313	0.0214	0.0338	0.0182	0.0156
0.0	0.0	0.0	-1415.4349	-348.2375	NaN	NaN	0.1975	0.8877	0.028	0.0205	0.0292	0.0184	0.0162
0.0	0.0	0.0	-2445.4349	3129.7625	NaN	NaN	1.3	0.8904	0.0268	0.02	0.0261	0.0195	0.0171
0.0	0.0	0.0	-2590.4349	-1889.2375	NaN	NaN	0.4217	0.8952	0.0252	0.0189	0.0231	0.0197	0.0179
0.0	0.0	0.0	-2507.4349	1212.7625	NaN	NaN	-0.3	0.8941	0.0252	0.019	0.0232	0.0203	0.0183
0.0	0.0	0.0	-2552.4349	-1695.2375	NaN	NaN	0.3991	0.8938	0.0251	0.0189	0.0232	0.0206	0.0184
0.0	0.0	0.0	1085.5651	-880.2375	NaN	NaN	-0.3	0.8922	0.0252	0.0192	0.0238	0.0211	0.0186
0.0	0.0	0.0	-916.4349	-886.2375	NaN	NaN	0.4916	0.8933	0.0249	0.019	0.0233	0.0208	0.0187
0.0	0.0	0.0	-1248.4349	-633.2375	NaN	NaN	0.3365	0.8932	0.0247	0.0191	0.0233	0.0208	0.0189
0.0	0.0	0.0	-2589.4349	2660.7625	NaN	NaN	1.3	0.8922	0.0247	0.0195	0.0237	0.0207	0.0192
0.0	0.0	0.0	-2748.4349	3219.7625	NaN	NaN	1.3	0.8931	0.0245	0.0193	0.0234	0.0205	0.0192
0.0	0.0	0.0	-629.4349	2729.7625	NaN	NaN	1.2997	0.893	0.0245	0.0193	0.0231	0.0205	0.0195
0.0	0.0	0.0	-1145.4349	2354.7625	NaN	NaN	1.3	0.8936	0.0242	0.0191	0.0229	0.0205	0.0197
0.0	0.0	0.0	-1525.4349	2471.7625	NaN	NaN	1.3	0.8942	0.024	0.0191	0.0226	0.0204	0.0197
0.0	0.0	0.0	-1309.4349	1873.7625	NaN	NaN	1.3	0.8956	0.0235	0.0189	0.0221	0.0203	0.0197
0.0	0.0	0.0	1371.5651	859.7625	NaN	NaN	0.3853	0.8949	0.0234	0.0191	0.0221	0.0207	0.0198
0.0	0.0	0.0	-2732.4349	1477.7625	NaN	NaN	-0.3	0.8952	0.0232	0.0191	0.0219	0.0208	0.0198
0.0	0.0	0.0	-665.4349	-168.2375	NaN	NaN	0.2018	0.8949	0.0232	0.0192	0.0218	0.021	0.0199
0.0	0.0	0.0	519.5651	-25.2375	NaN	NaN	-0.0511	0.8946	0.0233	0.0193	0.0216	0.0212	0.0199
0.0	0.0	0.0	-2339.4349	2428.7625	NaN	NaN	1.3	0.8944	0.0235	0.0194	0.0215	0.0213	0.0199
0.0	0.0	0.0	-2264.4349	-963.2375	NaN	NaN	0.2984	0.8947	0.0235	0.0194	0.0211	0.0214	0.0199
0.0	0.0	0.0	-2104.4349	2983.7625	NaN	NaN	1.3	0.893	0.0237	0.0198	0.0212	0.0219	0.0204
0.0	0.0	0.0	-166.4349	1977.7625	NaN	NaN	1.0919	0.8917	0.024	0.02	0.0212	0.0222	0.0209
0.0	0.0	0.0	-691.4349	2740.7625	NaN	NaN	1.3	0.892	0.024	0.02	0.0209	0.0222	0.0209
0.0	0.0	0.0	-1258.4349	2347.7625	NaN	NaN	1.3	0.8915	0.024	0.0202	0.021	0.0223	0.021
0.0	0.0	0.0	-830.4349	2103.7625	NaN	NaN	1.3	0.8922	0.0239	0.0203	0.0209	0.022	0.0208
0.0	0.0	0.0	-2965.4349	1122.7625	NaN	NaN	-0.3	0.8926	0.0238	0.0204	0.021	0.0218	0.0204
0.0	0.0	0.0	-1936.4349	2283.7625	NaN	NaN	1.3	0.8929	0.0237	0.0204	0.0211	0.0215	0.0204
0.0	0.0	0.0	-2452.4349	1051.7625	NaN	NaN	-0.3	0.8924	0.0235	0.0207	0.0212	0.0217	0.0205
0.0	0.0	0.0	-1403.4349	1964.7625	NaN	NaN	1.3	0.8921	0.0235	0.0208	0.0212	0.0217	0.0207
0.0	0.0	0.0	-1810.4349	2478.7625	NaN	NaN	1.3	0.8921	0.0233	0.021	0.0212	0.0216	0.0208
0.0	0.0	0.0	-365.4349	3486.7625	NaN	NaN	1.1171	0.8921	0.0231	0.0213	0.0211	0.0215	0.021
0.0	0.0	0.0	989.5651	2398.7625	NaN	NaN	0.7079	0.8924	0.0229	0.0212	0.0211	0.0214	0.021
0.0	0.0	0.0	-1975.4349	172.7625	NaN	NaN	-0.0958	0.8929	0.0228	0.021	0.0213	0.0213	0.0207
0.0	0.0	0.0	-716.4349	3832.7625	NaN	NaN	1.2299	0.8932	0.0227	0.021	0.0213	0.0211	0.0207
0.0	0.0	0.0	-598.4349	-2387.2375	NaN	NaN	0.7996	0.8928	0.0227	0.0213	0.0215	0.0206	0.021
0.0	0.0	0.0	-432.4349	72.7625	NaN	NaN	-0.2023	0.8936	0.0226	0.0212	0.0214	0.0205	0.0208
0.0	0.0	0.0	-1093.4349	-820.2375	NaN	NaN	0.4286	0.8936	0.0226	0.0211	0.0214	0.0205	0.0208
0.0	0.0	0.0	-1417.4349	625.7625	NaN	NaN	-0.3	0.8935	0.0226	0.0212	0.0212	0.0206	0.0209
0.0	0.0	0.0	-1604.4349	2521.7625	NaN	NaN	1.3	0.8933	0.0225	0.0212	0.0211	0.0209	0.021
0.0	0.0	0.0	-643.4349	569.7625	NaN	NaN	-0.3	0.8933	0.0226	0.0212	0.0211	0.0208	0.021
0.0	0.0	0.0	-412.4349	300.7625	NaN	NaN	-0.3	0.8934	0.0226	0.0212	0.021	0.0208	0.021
0.0	0.0	0.0	-1761.4349	639.7625	NaN	NaN	-0.3	0.8935	0.0226	0.0211	0.021	0.0208	0.0209
0.0	0.0	0.0	-422.4349	644.7625	NaN	NaN	1.3	0.8932	0.0227	0.0212	0.021	0.0209	0.021
0.0	0.0	0.0	-2209.4349	2925.7625	NaN	NaN	1.3	0.8934	0.0226	0.0212	0.0209	0.0209	0.021
0.0	0.0	0.0	1151.5651	544.7625	NaN	NaN	0.3211	0.8936	0.0225	0.0211	0.0208	0.021	0.021
0.0	0.0	0.0	-300.4349	797.7625	NaN	NaN	1.3	0.8937	0.0225	0.0211	0.0207	0.0211	0.0209
0.0	0.0	0.0	-40.4349	3922.7625	NaN	NaN	1.0104	0.8934	0.0225	0.0212	0.0207	0.0212	0.021
0.0	0.0	0.0	1174.5651	300.7625	NaN	NaN	0.2039	0.8932	0.0227	0.021	0.0209	0.0213	0.0208
0.0	0.0	0.0	-1259.4349	2730.7625	NaN	NaN	1.3	0.893	0.0228	0.021	0.0211	0.0214	0.0207
0.0	0.0	0.0	-1269.4349	1812.7625	NaN	NaN	1.3	0.8932	0.0229	0.0209	0.0212	0.0213	0.0205
0.0	0.0	0.0	-1233.4349	989.7625	NaN	NaN	-0.3	0.8936	0.0228	0.0209	0.0212	0.0211	0.0204
0.0	0.0	0.0	-681.4349	1065.7625	NaN	NaN	1.3	0.8936	0.0229	0.0208	0.0212	0.0212	0.0203
0.0	0.0	0.0	-711.4349	3005.7625	NaN	NaN	1.3	0.8938	0.0229	0.0207	0.0212	0.0213	0.0202
0.0	0.0	0.0	-394.4349	2971.7625	NaN	NaN	1.153	0.894	0.0229	0.0207	0.0211	0.0212	0.0202
0.0	0.0	0.0	-1400.4349	2163.7625	NaN	NaN	1.3	0.8946	0.0228	0.0205	0.021	0.021	0.02
0.0	0.0	0.0	-740.4349	2222.7625	NaN	NaN	1.3	0.8947	0.0228	0.0205	0.021	0.021	0.02
0.0	0.0	0.0	-1488.4349	2334.7625	NaN	NaN	1.3	0.8951	0.0228	0.0204	0.0209	0.0208	0.02
0.0	0.0	0.0	-1968.4349	4730.7625	NaN	NaN	1.3	0.8956	0.0227	0.0203	0.0209	0.0206	0.0198
0.0	0.0	0.0	-1617.4349	442.7625	NaN	NaN	-0.3	0.8959	0.0226	0.0202	0.0211	0.0204	0.0198
0.0	0.0	0.0	-625.4349	1816.7625	NaN	NaN	1.3	0.8963	0.0225	0.0201	0.0211	0.0204	0.0196
0.0	0.0	0.0	-2214.4349	2035.7625	NaN	NaN	-0.3	0.8966	0.0224	0.02	0.0212	0.0203	0.0195
0.0	0.0	0.0	-2116.4349	3478.7625	NaN	NaN	1.3	0.8974	0.0222	0.0199	0.021	0.0202	0.0193
0.0	0.0	0.0	-2414.4349	168.7625	NaN	NaN	-0.0752	0.897	0.0222	0.02	0.0212	0.0202	0.0194
0.0	0.0	0.0	-1310.4349	1673.7625	NaN	NaN	1.3	0.8973	0.0221	0.0201	0.0211	0.0202	0.0193
0.0	0.0	0.0	-1606.4349	1101.7625	NaN	NaN	-0.3	0.8973	0.0222	0.0201	0.021	0.0202	0.0192
0.0	0.0	0.0	-395.4349	1857.7625	NaN	NaN	1.2704	0.8977	0.0221	0.0201	0.0208	0.0201	0.0192
0.0	0.0	0.0	-1303.4349	1751.7625	NaN	NaN	1.3	0.8972	0.0223	0.0202	0.0208	0.0203	0.0193
0.0	0.0	0.0	2141.5651	1438.7625	NaN	NaN	0.4019	0.897	0.0222	0.0203	0.0206	0.0204	0.0195
0.0	0.0	0.0	-500.4349	-555.2375	NaN	NaN	0.526	0.8962	0.0224	0.0204	0.0208	0.0206	0.0197
0.0	0.0	0.0	-1219.4349	3344.7625	NaN	NaN	1.3	0.8955	0.0225	0.0206	0.0208	0.0207	0.0199
0.0	0.0	0.0	-1222.4349	112.7625	NaN	NaN	-0.1016	0.8949	0.0227	0.0206	0.021	0.0207	0.0201
0.0	0.0	0.0	-2015.4349	-2091.2375	NaN	NaN	0.5092	0.8947	0.0228	0.0206	0.021	0.0207	0.0201
0.0	0.0	0.0	-1276.4349	1495.7625	NaN	NaN	1.3	0.8946	0.0228	0.0207	0.0209	0.0207	0.0203
0.0	0.0	0.0	-1082.4349	-687.2375	NaN	NaN	0.3883	0.894	0.0229	0.0209	0.0208	0.0209	0.0205
0.0	0.0	0.0	698.5651	154.7625	NaN	NaN	0.1814	0.8938	0.0228	0.021	0.0206	0.0212	0.0207
0.0	0.0	0.0	-2024.4349	2534.7625	NaN	NaN	1.3	0.8934	0.0228	0.0211	0.0204	0.0214	0.0209
0.0	0.0	0.0	-1866.4349	1786.7625	NaN	NaN	-0.3	0.8934	0.0227	0.0211	0.0202	0.0215	0.021
0.0	0.0	0.0	-522.4349	-548.2375	NaN	NaN	0.512	0.8931	0.0227	0.0211	0.0203	0.0216	0.0212
0.0	0.0	0.0	-2326.4349	1567.7625	NaN	NaN	-0.3	0.8931	0.0227	0.0211	0.0205	0.0216	0.0211
0.0	0.0	0.0	-1963.4349	4568.7625	NaN	NaN	1.3	0.8932	0.0228	0.021	0.0206	0.0215	0.0209
0.0	0.0	0.0	-1493.4349	519.7625	NaN	NaN	-0.3	0.8936	0.0229	0.0209	0.0207	0.0212	0.0207
0.0	0.0	0.0	-1411.4349	-2316.2375	NaN	NaN	0.6214	0.8938	0.0229	0.0209	0.021	0.0209	0.0206
0.0	0.0	0.0	1116.5651	-543.2375	NaN	NaN	-0.3	0.8948	0.0227	0.0208	0.0207	0.0208	0.0203
0.0	0.0	0.0	-1338.4349	157.7625	NaN	NaN	-0.1336	0.895	0.0225	0.0209	0.0206	0.0207	0.0203
0.0	0.0	0.0	-932.4349	1038.7625	NaN	NaN	1.3	0.8957	0.0221	0.0209	0.0204	0.0207	0.0203
0.0	0.0	0.0	-1284.4349	4302.7625	NaN	NaN	1.3	0.8963	0.022	0.0208	0.0203	0.0205	0.0202
0.0	0.0	0.0	-2701.4349	-933.2375	NaN	NaN	0.2568	0.8956	0.0222	0.0208	0.0208	0.0203	0.0202
0.0	0.0	0.0	-810.4349	-2068.2375	NaN	NaN	0.7185	0.8961	0.0222	0.0206	0.0209	0.0202	0.02
0.0	0.0	0.0	484.5651	41.7625	NaN	NaN	0.0793	0.8965	0.0221	0.0206	0.0208	0.02	0.02
0.0	0.0	0.0	-1983.4349	1054.7625	NaN	NaN	-0.3	0.8967	0.0219	0.0206	0.0207	0.02	0.02
0.0	0.0	0.0	-625.4349	-376.2375	NaN	NaN	0.3756	0.8969	0.0219	0.0205	0.0207	0.02	0.02
0.0	0.0	0.0	-1488.4349	-1246.2375	NaN	NaN	0.4557	0.8971	0.0218	0.0205	0.0206	0.0199	0.02
0.0	0.0	0.0	-1768.4349	2424.7625	NaN	NaN	1.3	0.8977	0.0215	0.0204	0.0204	0.0199	0.02
0.0	0.0	0.0	-629.4349	1738.7625	NaN	NaN	1.3	0.8974	0.0215	0.0204	0.0206	0.0199	0.0202
0.0	0.0	0.0	-4103.4349	343.7625	NaN	NaN	-0.0914	0.8964	0.0218	0.0204	0.021	0.0201	0.0203
0.0	0.0	0.0	-2134.4349	-99.2375	NaN	NaN	0.0444	0.8962	0.0219	0.0204	0.0212	0.0201	0.0202
0.0	0.0	0.0	-1696.4349	475.7625	NaN	NaN	-0.3	0.8963	0.0219	0.0204	0.0212	0.02	0.0201
0.0	0.0	0.0	-790.4349	-582.2375	NaN	NaN	0.4242	0.8969	0.0217	0.0203	0.0211	0.0199	0.02
0.0	0.0	0.0	-1512.4349	472.7625	NaN	NaN	-0.3	0.8971	0.0216	0.0204	0.021	0.0198	0.02
0.0	0.0	0.0	-1028.4349	-2422.2375	NaN	NaN	0.702	0.8973	0.0216	0.0205	0.0208	0.0198	0.02
0.0	0.0	0.0	131.5651	-167.2375	NaN	NaN	1.3	0.8982	0.0212	0.0205	0.0205	0.0197	0.02
0.0	0.0	0.0	-1794.4349	338.7625	NaN	NaN	-0.2327	0.8975	0.0214	0.0206	0.0206	0.0198	0.0201
0.0	0.0	0.0	-262.4349	-148.2375	NaN	NaN	0.361	0.8975	0.0214	0.0206	0.0205	0.0198	0.0202
0.0	0.0	0.0	-987.4349	225.7625	NaN	NaN	-0.2964	0.8966	0.0216	0.0208	0.0207	0.0199	0.0204
0.0	0.0	0.0	-1375.4349	901.7625	NaN	NaN	-0.3	0.8971	0.0216	0.0208	0.0204	0.0198	0.0203
0.0	0.0	0.0	275.5651	1811.7625	NaN	NaN	0.868	0.8974	0.0214	0.0208	0.0202	0.0199	0.0204
0.0	0.0	0.0	-1073.4349	-602.2375	NaN	NaN	0.3594	0.8973	0.0215	0.0208	0.0202	0.02	0.0203
0.0	0.0	0.0	178.5651	2774.7625	NaN	NaN	0.9395	0.8983	0.0212	0.0206	0.0198	0.0199	0.0202
0.0	0.0	0.0	-1036.4349	-246.2375	NaN	NaN	0.192	0.8975	0.0215	0.0207	0.0199	0.0201	0.0204
0.0	0.0	0.0	244.5651	3666.7625	NaN	NaN	0.9375	0.8987	0.0212	0.0206	0.0195	0.0198	0.0203
0.0	0.0	0.0	-1496.4349	3263.7625	NaN	NaN	1.3	0.8979	0.0213	0.0206	0.0198	0.0199	0.0204
0.0	0.0	0.0	-736.4349	-224.2375	NaN	NaN	0.2334	0.8975	0.0214	0.0206	0.02	0.0201	0.0204
0.0	0.0	0.0	-1492.4349	4121.7625	NaN	NaN	1.3	0.8977	0.0214	0.0206	0.0201	0.0199	0.0203
0.0	0.0	0.0	-596.4349	280.7625	NaN	NaN	-0.3	0.8978	0.0215	0.0205	0.0204	0.0198	0.0201
0.0	0.0	0.0	-808.4349	-2432.2375	NaN	NaN	0.7505	0.8976	0.0216	0.0204	0.0207	0.0197	0.0201
0.0	0.0	0.0	-604.4349	-2414.2375	NaN	NaN	0.7998	0.8987	0.0213	0.0202	0.0205	0.0195	0.0198
0.0	0.0	0.0	-280.4349	1051.7625	NaN	NaN	1.3	0.9008	0.0207	0.02	0.0199	0.0192	0.0194
0.0	0.0	0.0	51.5651	1594.7625	NaN	NaN	0.9687	0.9017	0.0203	0.02	0.0194	0.0191	0.0194
0.0	0.0	0.0	-1094.4349	3024.7625	NaN	NaN	1.3	0.9019	0.0203	0.0201	0.0192	0.019	0.0195
0.0	0.0	0.0	969.5651	1629.7625	NaN	NaN	0.627	0.9017	0.0205	0.0202	0.0191	0.019	0.0195
0.0	0.0	0.0	-391.4349	98.7625	NaN	NaN	-0.3	0.9019	0.0206	0.0202	0.019	0.0189	0.0195
0.0	0.0	0.0	-424.4349	1751.7625	NaN	NaN	1.3	0.9015	0.0208	0.0203	0.019	0.0189	0.0196
0.0	0.0	0.0	633.5651	2259.7625	NaN	NaN	0.781	0.9012	0.021	0.0202	0.019	0.0189	0.0197
0.0	0.0	0.0	-52.4349	1634.7625	NaN	NaN	1.0331	0.9006	0.0212	0.0202	0.0192	0.0191	0.0197
0.0	0.0	0.0	-1089.4349	5427.7625	NaN	NaN	1.2511	0.8998	0.0215	0.0203	0.0194	0.0192	0.0198
0.0	0.0	0.0	-202.4349	2457.7625	NaN	NaN	1.0898	0.8992	0.0217	0.0203	0.0197	0.0193	0.0197
0.0	0.0	0.0	-1984.4349	735.7625	NaN	NaN	-0.3	0.899	0.0217	0.0203	0.0201	0.0193	0.0196
0.0	0.0	0.0	-647.4349	437.7625	NaN	NaN	-0.3	0.8996	0.0215	0.0202	0.0202	0.0191	0.0194
0.0	0.0	0.0	432.5651	-2602.2375	NaN	NaN	1.1994	0.9001	0.0214	0.02	0.0202	0.019	0.0192
0.0	0.0	0.0	-827.4349	794.7625	NaN	NaN	-0.3	0.9004	0.0212	0.0202	0.0201	0.0189	0.0192
0.0	0.0	0.0	75.5651	999.7625	NaN	NaN	0.9297	0.9006	0.0211	0.0203	0.02	0.0188	0.0192
0.0	0.0	0.0	-362.4349	1776.7625	NaN	NaN	1.2563	0.9006	0.0211	0.0204	0.0199	0.0188	0.0193
0.0	0.0	0.0	-959.4349	-628.2375	NaN	NaN	0.3957	0.9006	0.0212	0.0201	0.0201	0.0189	0.0191
0.0	0.0	0.0	-2704.4349	-96.2375	NaN	NaN	0.0344	0.9001	0.0214	0.0201	0.0203	0.0191	0.019
0.0	0.0	0.0	-2428.4349	412.7625	NaN	NaN	-0.2048	0.8994	0.0215	0.0202	0.0204	0.0193	0.0192
0.0	0.0	0.0	-2375.4349	2936.7625	NaN	NaN	1.3	0.8997	0.0213	0.0203	0.0202	0.0192	0.0193
0.0	0.0	0.0	-1003.4349	1062.7625	NaN	NaN	1.3	0.8989	0.0215	0.0204	0.0203	0.0193	0.0195
0.0	0.0	0.0	-1047.4349	507.7625	NaN	NaN	-0.3	0.8988	0.0215	0.0206	0.0202	0.0193	0.0197
0.0	0.0	0.0	-546.4349	2232.7625	NaN	NaN	1.3	0.8985	0.0215	0.0207	0.0201	0.0194	0.0197
0.0	0.0	0.0	-2202.4349	4813.7625	NaN	NaN	1.3	0.8982	0.0217	0.0208	0.0201	0.0195	0.0198
0.0	0.0	0.0	-1240.4349	1621.7625	NaN	NaN	1.3	0.8977	0.0219	0.0207	0.0204	0.0196	0.0197
0.0	0.0	0.0	-713.4349	-462.2375	NaN	NaN	0.3932	0.8974	0.0221	0.0206	0.0206	0.0196	0.0197
0.0	0.0	0.0	-1846.4349	2094.7625	NaN	NaN	1.3	0.8975	0.022	0.0207	0.0205	0.0196	0.0197
0.0	0.0	0.0	-719.4349	375.7625	NaN	NaN	-0.3	0.8975	0.0219	0.0207	0.0204	0.0197	0.0198
0.0	0.0	0.0	-148.4349	870.7625	NaN	NaN	1.2055	0.8974	0.0218	0.0207	0.0204	0.0198	0.0199
0.0	0.0	0.0	-2431.4349	2344.7625	NaN	NaN	-0.3	0.8966	0.022	0.0209	0.0207	0.0199	0.02
0.0	0.0	0.0	-1604.4349	-583.2375	NaN	NaN	0.2666	0.8961	0.0222	0.0208	0.0208	0.0199	0.0201
0.0	0.0	0.0	-1708.4349	-2743.2375	NaN	NaN	0.6162	0.8961	0.0223	0.0209	0.0208	0.0199	0.0201
0.0	0.0	0.0	-941.4349	2498.7625	NaN	NaN	1.3	0.8967	0.0219	0.0209	0.0206	0.0199	0.02
0.0	0.0	0.0	-2527.4349	721.7625	NaN	NaN	-0.3	0.8959	0.0221	0.021	0.0207	0.02	0.0202
0.0	0.0	0.0	-817.4349	1015.7625	NaN	NaN	1.3	0.8963	0.022	0.0209	0.0205	0.0201	0.0202
0.0	0.0	0.0	-1350.4349	2715.7625	NaN	NaN	1.3	0.8959	0.0221	0.021	0.0205	0.0202	0.0202
0.0	0.0	0.0	-1383.4349	3067.7625	NaN	NaN	1.3	0.896	0.0221	0.021	0.0204	0.0202	0.0203
0.0	0.0	0.0	-2579.4349	2241.7625	NaN	NaN	-0.3	0.8953	0.0222	0.021	0.0208	0.0203	0.0204
0.0	0.0	0.0	-2360.4349	4073.7625	NaN	NaN	1.3	0.8955	0.0222	0.021	0.0208	0.0203	0.0203
0.0	0.0	0.0	-1878.4349	1451.7625	NaN	NaN	-0.3	0.8954	0.0222	0.0209	0.0211	0.0202	0.0202
0.0	0.0	0.0	-1438.4349	-1445.2375	NaN	NaN	0.5012	0.8955	0.0223	0.0207	0.0213	0.0201	0.02
0.0	0.0	0.0	-2449.4349	2376.7625	NaN	NaN	-0.3	0.8958	0.0222	0.0207	0.0212	0.0201	0.02
0.0	0.0	0.0	-3236.4349	-125.2375	NaN	NaN	0.0373	0.8954	0.0223	0.0208	0.0213	0.0201	0.0201
0.0	0.0	0.0	-2004.4349	779.7625	NaN	NaN	-0.3	0.8958	0.0221	0.0209	0.0211	0.0201	0.0201
0.0	0.0	0.0	539.5651	2851.7625	NaN	NaN	0.8409	0.8964	0.0218	0.0209	0.0209	0.0201	0.02
0.0	0.0	0.0	-1737.4349	-169.2375	NaN	NaN	0.0888	0.8958	0.0219	0.021	0.0211	0.0202	0.0201
0.0	0.0	0.0	-2247.4349	2252.7625	NaN	NaN	1.3	0.8957	0.0219	0.021	0.021	0.0202	0.0201
0.0	0.0	0.0	-741.4349	289.7625	NaN	NaN	-0.3	0.8952	0.022	0.021	0.0212	0.0203	0.0202
0.0	0.0	0.0	-1278.4349	1604.7625	NaN	NaN	1.3	0.8946	0.0222	0.0211	0.0213	0.0204	0.0203
0.0	0.0	0.0	-2633.4349	1717.7625	NaN	NaN	-0.3	0.8944	0.0222	0.0211	0.0213	0.0205	0.0204
0.0	0.0	0.0	-2172.4349	2031.7625	NaN	NaN	-0.3	0.8944	0.0222	0.0212	0.0213	0.0205	0.0205
0.0	0.0	0.0	-1506.4349	3625.7625	NaN	NaN	1.3	0.8947	0.022	0.0212	0.0211	0.0205	0.0205
0.0	0.0	0.0	-3233.4349	2854.7625	NaN	NaN	-0.3	0.8949	0.0218	0.0212	0.0211	0.0205	0.0205
0.0	0.0	0.0	-191.4349	1260.7625	NaN	NaN	1.179	0.8949	0.0218	0.0212	0.0213	0.0204	0.0205
0.0	0.0	0.0	-304.4349	1162.7625	NaN	NaN	1.3	0.8947	0.0217	0.0213	0.0215	0.0204	0.0204
0.0	0.0	0.0	-2701.4349	937.7625	NaN	NaN	-0.3	0.8945	0.0218	0.0212	0.0217	0.0203	0.0204
0.0	0.0	0.0	-2213.4349	-2394.2375	NaN	NaN	0.5196	0.8943	0.022	0.0214	0.0217	0.0202	0.0205
0.0	0.0	0.0	-2007.4349	3900.7625	NaN	NaN	1.3	0.8954	0.0216	0.0211	0.0215	0.0201	0.0203
0.0	0.0	0.0	-2396.4349	300.7625	NaN	NaN	-0.1435	0.8946	0.0218	0.0212	0.0216	0.0203	0.0205
0.0	0.0	0.0	-1096.4349	3924.7625	NaN	NaN	1.3	0.8953	0.0215	0.0213	0.0213	0.0202	0.0205
0.0	0.0	0.0	-1423.4349	2613.7625	NaN	NaN	1.3	0.8946	0.0217	0.0214	0.0214	0.0204	0.0206
0.0	0.0	0.0	1124.5651	-863.2375	NaN	NaN	-0.3	0.8947	0.0217	0.0213	0.0214	0.0203	0.0206
0.0	0.0	0.0	-981.4349	874.7625	NaN	NaN	-0.3	0.8938	0.022	0.0214	0.0216	0.0206	0.0207
0.0	0.0	0.0	-477.4349	2671.7625	NaN	NaN	1.2176	0.894	0.0219	0.0214	0.0216	0.0205	0.0207
0.0	0.0	0.0	-1485.4349	2077.7625	NaN	NaN	1.3	0.8933	0.0221	0.0214	0.0218	0.0206	0.0207
0.0	0.0	0.0	-1128.4349	95.7625	NaN	NaN	-0.0927	0.8931	0.0224	0.0213	0.0219	0.0207	0.0207
0.0	0.0	0.0	-81.4349	475.7625	NaN	NaN	1.2065	0.8932	0.0224	0.0213	0.0218	0.0206	0.0207
0.0	0.0	0.0	-1772.4349	261.7625	NaN	NaN	-0.1733	0.8933	0.0223	0.0213	0.0217	0.0206	0.0207
0.0	0.0	0.0	-251.4349	1589.7625	NaN	NaN	1.1879	0.8937	0.0221	0.0213	0.0216	0.0206	0.0207
0.0	0.0	0.0	-2141.4349	1283.7625	NaN	NaN	-0.3	0.8935	0.0221	0.0212	0.0217	0.0207	0.0207
0.0	0.0	0.0	-2963.4349	451.7625	NaN	NaN	-0.1799	0.8931	0.0222	0.0212	0.022	0.0207	0.0207
0.0	0.0	0.0	-1436.4349	546.7625	NaN	NaN	-0.3	0.8929	0.0224	0.0213	0.0221	0.0207	0.0207
0.0	0.0	0.0	-2152.4349	-1351.2375	NaN	NaN	0.3857	0.8933	0.0223	0.0211	0.022	0.0207	0.0205
0.0	0.0	0.0	-2652.4349	728.7625	NaN	NaN	-0.3	0.8941	0.0222	0.021	0.0218	0.0206	0.0204
0.0	0.0	0.0	-281.4349	2513.7625	NaN	NaN	1.1261	0.8949	0.0219	0.0209	0.0215	0.0205	0.0202
0.0	0.0	0.0	395.5651	883.7625	NaN	NaN	0.6908	0.8949	0.022	0.0208	0.0215	0.0206	0.0203
0.0	0.0	0.0	-2293.4349	-1021.2375	NaN	NaN	0.3081	0.8941	0.0223	0.0209	0.0216	0.0207	0.0204
0.0	0.0	0.0	-1181.4349	3880.7625	NaN	NaN	1.3	0.8949	0.0221	0.0208	0.0213	0.0206	0.0203
0.0	0.0	0.0	-68.4349	369.7625	NaN	NaN	1.2271	0.8934	0.0225	0.0209	0.0218	0.0209	0.0206
0.0	0.0	0.0	-1769.4349	-1079.2375	NaN	NaN	0.3789	0.8927	0.0227	0.021	0.0221	0.0209	0.0207
0.0	0.0	0.0	-1872.4349	1386.7625	NaN	NaN	-0.3	0.8927	0.0228	0.021	0.0221	0.0209	0.0205
0.0	0.0	0.0	-427.4349	-174.2375	NaN	NaN	0.2896	0.8927	0.0228	0.021	0.0221	0.0208	0.0206
0.0	0.0	0.0	-197.4349	-713.2375	NaN	NaN	0.7832	0.8926	0.0228	0.0211	0.022	0.0208	0.0207
0.0	0.0	0.0	-2043.4349	-14.2375	NaN	NaN	0.0069	0.8927	0.0228	0.021	0.0219	0.0209	0.0207
0.0	0.0	0.0	-576.4349	2305.7625	NaN	NaN	1.3	0.8938	0.0223	0.0209	0.0214	0.0209	0.0206
0.0	0.0	0.0	-1069.4349	3884.7625	NaN	NaN	1.3	0.8936	0.0222	0.0209	0.0215	0.021	0.0207
0.0	0.0	0.0	-1623.4349	238.7625	NaN	NaN	-0.1724	0.8921	0.0228	0.0209	0.022	0.0212	0.0209
0.0	0.0	0.0	-782.4349	-1252.2375	NaN	NaN	0.6154	0.8921	0.0229	0.0209	0.0221	0.0212	0.0208
0.0	0.0	0.0	-1550.4349	1340.7625	NaN	NaN	-0.3	0.8921	0.0229	0.0209	0.0221	0.0212	0.0208
0.0	0.0	0.0	-2975.4349	1866.7625	NaN	NaN	-0.3	0.8922	0.0228	0.0208	0.022	0.0213	0.0209
0.0	0.0	0.0	-183.4349	-177.2375	NaN	NaN	0.4914	0.892	0.0227	0.0208	0.0221	0.0215	0.0209
0.0	0.0	0.0	71.5651	-386.2375	NaN	NaN	1.2274	0.8915	0.0228	0.0208	0.0222	0.0216	0.021
0.0	0.0	0.0	-972.4349	970.7625	NaN	NaN	-0.3	0.8913	0.0228	0.0209	0.0222	0.0218	0.0211
0.0	0.0	0.0	-859.4349	220.7625	NaN	NaN	-0.3	0.8909	0.0228	0.0209	0.0223	0.0219	0.0213
0.0	0.0	0.0	-1102.4349	2012.7625	NaN	NaN	1.3	0.8914	0.0228	0.0208	0.0219	0.0219	0.0212
0.0	0.0	0.0	-2007.4349	3628.7625	NaN	NaN	1.3	0.8917	0.0228	0.0207	0.0218	0.0217	0.0212
0.0	0.0	0.0	-1659.4349	2231.7625	NaN	NaN	1.3	0.891	0.0229	0.0208	0.0222	0.0218	0.0213
0.0	0.0	0.0	-495.4349	255.7625	NaN	NaN	-0.3	0.8904	0.0228	0.0209	0.0226	0.0221	0.0213
0.0	0.0	0.0	-2639.4349	1419.7625	NaN	NaN	-0.3	0.8904	0.0227	0.0207	0.0228	0.0221	0.0213
0.0	0.0	0.0	-2391.4349	-1157.2375	NaN	NaN	0.3261	0.8902	0.0226	0.0207	0.023	0.0223	0.0213
0.0	0.0	0.0	115.5651	3273.7625	NaN	NaN	0.9659	0.8915	0.0225	0.0204	0.0226	0.0219	0.0211
0.0	0.0	0.0	-1356.4349	-1107.2375	NaN	NaN	0.4494	0.8912	0.0226	0.0205	0.0227	0.022	0.021
0.0	0.0	0.0	-2542.4349	2144.7625	NaN	NaN	-0.3	0.8924	0.0225	0.0203	0.0224	0.0217	0.0207
0.0	0.0	0.0	2.5651	1293.7625	NaN	NaN	0.998	0.8922	0.0227	0.0203	0.0224	0.0217	0.0207
0.0	0.0	0.0	-1590.4349	-19.2375	NaN	NaN	0.012	0.8923	0.0227	0.0203	0.0223	0.0216	0.0207
0.0	0.0	0.0	-56.4349	130.7625	NaN	NaN	1.3	0.8925	0.0227	0.0203	0.0221	0.0215	0.0208
0.0	0.0	0.0	-115.4349	773.7625	NaN	NaN	1.1753	0.8931	0.0227	0.0204	0.0218	0.0212	0.0208
0.0	0.0	0.0	206.5651	4411.7625	NaN	NaN	0.9553	0.8928	0.0229	0.0206	0.0216	0.0211	0.0211
0.0	0.0	0.0	-607.4349	83.7625	NaN	NaN	-0.16	0.8927	0.023	0.0205	0.0218	0.0212	0.0209
0.0	0.0	0.0	-3255.4349	2839.7625	NaN	NaN	-0.3	0.8923	0.0232	0.0206	0.0218	0.0214	0.0207
0.0	0.0	0.0	857.5651	-1214.2375	NaN	NaN	1.3	0.8925	0.0231	0.0206	0.0217	0.0214	0.0207
0.0	0.0	0.0	-1721.4349	2265.7625	NaN	NaN	1.3	0.8929	0.0229	0.0206	0.0215	0.0214	0.0207
0.0	0.0	0.0	-783.4349	1256.7625	NaN	NaN	1.3	0.8928	0.023	0.0206	0.0215	0.0214	0.0208
0.0	0.0	0.0	-1835.4349	4362.7625	NaN	NaN	1.3	0.8933	0.0229	0.0204	0.0214	0.0213	0.0207
0.0	0.0	0.0	-2203.4349	26.7625	NaN	NaN	-0.0123	0.8929	0.0231	0.0204	0.0217	0.0215	0.0205
0.0	0.0	0.0	-2054.4349	1765.7625	NaN	NaN	-0.3	0.8937	0.0228	0.0203	0.0215	0.0213	0.0204
0.0	0.0	0.0	-2173.4349	-497.2375	NaN	NaN	0.1862	0.8937	0.0228	0.0203	0.0215	0.0213	0.0204
0.0	0.0	0.0	-720.4349	3232.7625	NaN	NaN	1.2868	0.8943	0.0226	0.0204	0.0211	0.0211	0.0206
0.0	0.0	0.0	228.5651	506.7625	NaN	NaN	0.6892	0.8954	0.0223	0.0202	0.0209	0.0209	0.0204
0.0	0.0	0.0	-1440.4349	702.7625	NaN	NaN	-0.3	0.8945	0.0225	0.0203	0.021	0.0211	0.0206
0.0	0.0	0.0	-1223.4349	410.7625	NaN	NaN	-0.3	0.8938	0.0226	0.0203	0.0211	0.0213	0.0209
0.0	0.0	0.0	-370.4349	3221.7625	NaN	NaN	1.1299	0.8934	0.0226	0.0204	0.0211	0.0213	0.0212
0.0	0.0	0.0	127.5651	-715.2375	NaN	NaN	1.2171	0.8932	0.0227	0.0202	0.0214	0.0215	0.0211
0.0	0.0	0.0	-1477.4349	504.7625	NaN	NaN	-0.3	0.8935	0.0226	0.02	0.0215	0.0216	0.0208
0.0	0.0	0.0	-2260.4349	-1005.2375	NaN	NaN	0.3078	0.8941	0.0225	0.0198	0.0215	0.0215	0.0206
0.0	0.0	0.0	-259.4349	1667.7625	NaN	NaN	1.1842	0.8941	0.0225	0.0198	0.0215	0.0215	0.0206
0.0	0.0	0.0	-1392.4349	542.7625	NaN	NaN	-0.3	0.8944	0.0226	0.0196	0.0216	0.0214	0.0203
0.0	0.0	0.0	-679.4349	885.7625	NaN	NaN	1.3	0.8943	0.0227	0.0196	0.0218	0.0214	0.0202
0.0	0.0	0.0	-1226.4349	735.7625	NaN	NaN	-0.3	0.8943	0.0227	0.0197	0.0218	0.0214	0.0201
0.0	0.0	0.0	-1224.4349	3324.7625	NaN	NaN	1.3	0.8941	0.0227	0.0198	0.0219	0.0214	0.02
0.0	0.0	0.0	-1641.4349	-116.2375	NaN	NaN	0.0661	0.8953	0.0225	0.0196	0.0217	0.0212	0.0196
0.0	0.0	0.0	-1721.4349	919.7625	NaN	NaN	-0.3	0.8934	0.023	0.02	0.0221	0.0217	0.0198
0.0	0.0	0.0	-2263.4349	1614.7625	NaN	NaN	-0.3	0.8937	0.0231	0.0199	0.022	0.0216	0.0197
0.0	0.0	0.0	394.5651	-1127.2375	NaN	NaN	1.3	0.8806	0.0261	0.0219	0.0244	0.0244	0.0226
0.0	0.0	0.0	-2117.4349	718.7625	NaN	NaN	-0.3	0.8979	0.0219	0.0188	0.0218	0.0215	0.0181
